# Supplementary material for: Visualization of oligomerization, clustering, and density transition of intrinsically disordered proteins
Source: Natl Sci Rev. 2026 Feb 14;13(7):nwag107. doi: 10.1093/nsr/nwag107 (PMC13114874; doi:10.1093/nsr/nwag107)
Supplement: nwag107_Supplemental_Files [file nwag107_supplemental_files.zip › SI-MD-Structures/MD-Sturctures/frame138.pdb]

CRYST1  135.007  149.160  136.769  90.00  90.00  90.00               1
ATOM      1  N   MET     1      26.375  74.043  84.425  1.00  0.00           N  
ATOM      2  H1  MET     1      25.568  74.650  84.436  1.00  0.00           H  
ATOM      3  H2  MET     1      26.243  73.328  83.724  1.00  0.00           H  
ATOM      4  H3  MET     1      26.413  73.659  85.359  1.00  0.00           H  
ATOM      5  CA  MET     1      27.475  74.884  84.164  1.00  0.00           C  
ATOM      6  HA  MET     1      27.570  75.721  84.855  1.00  0.00           H  
ATOM      7  CB  MET     1      28.790  74.162  84.157  1.00  0.00           C  
ATOM      8  HB2 MET     1      28.558  73.290  83.547  1.00  0.00           H  
ATOM      9  HB3 MET     1      29.558  74.744  83.646  1.00  0.00           H  
ATOM     10  CG  MET     1      29.235  73.662  85.506  1.00  0.00           C  
ATOM     11  HG2 MET     1      30.261  73.296  85.453  1.00  0.00           H  
ATOM     12  HG3 MET     1      29.113  74.545  86.134  1.00  0.00           H  
ATOM     13  SD  MET     1      28.352  72.432  86.391  1.00  0.00           S  
ATOM     14  CE  MET     1      29.255  70.916  85.901  1.00  0.00           C  
ATOM     15  HE1 MET     1      28.659  70.045  86.176  1.00  0.00           H  
ATOM     16  HE2 MET     1      29.451  70.898  84.829  1.00  0.00           H  
ATOM     17  HE3 MET     1      30.187  70.818  86.459  1.00  0.00           H  
ATOM     18  C   MET     1      27.333  75.520  82.803  1.00  0.00           C  
ATOM     19  O   MET     1      27.143  74.806  81.848  1.00  0.00           O  
ATOM     20  N   ALA     2      27.470  76.818  82.583  1.00  0.00           N  
ATOM     21  H   ALA     2      27.655  77.028  81.613  1.00  0.00           H  
ATOM     22  CA  ALA     2      27.482  77.998  83.477  1.00  0.00           C  
ATOM     23  HA  ALA     2      27.437  78.899  82.866  1.00  0.00           H  
ATOM     24  CB  ALA     2      26.141  78.011  84.320  1.00  0.00           C  
ATOM     25  HB1 ALA     2      26.053  77.137  84.965  1.00  0.00           H  
ATOM     26  HB2 ALA     2      26.030  78.848  85.010  1.00  0.00           H  
ATOM     27  HB3 ALA     2      25.295  77.918  83.640  1.00  0.00           H  
ATOM     28  C   ALA     2      28.805  78.126  84.328  1.00  0.00           C  
ATOM     29  O   ALA     2      29.122  77.238  85.086  1.00  0.00           O  
ATOM     30  N   SER     3      29.546  79.209  84.341  1.00  0.00           N  
ATOM     31  H   SER     3      30.296  79.203  85.018  1.00  0.00           H  
ATOM     32  CA  SER     3      29.389  80.438  83.502  1.00  0.00           C  
ATOM     33  HA  SER     3      28.394  80.875  83.577  1.00  0.00           H  
ATOM     34  CB  SER     3      30.450  81.408  83.925  1.00  0.00           C  
ATOM     35  HB2 SER     3      31.425  80.922  83.900  1.00  0.00           H  
ATOM     36  HB3 SER     3      30.429  82.256  83.241  1.00  0.00           H  
ATOM     37  OG  SER     3      30.307  82.029  85.220  1.00  0.00           O  
ATOM     38  HG  SER     3      30.981  82.712  85.242  1.00  0.00           H  
ATOM     39  C   SER     3      29.645  80.120  82.033  1.00  0.00           C  
ATOM     40  O   SER     3      30.524  79.286  81.732  1.00  0.00           O  
ATOM     41  N   ASN     4      29.008  80.799  81.107  1.00  0.00           N  
ATOM     42  H   ASN     4      28.408  81.500  81.518  1.00  0.00           H  
ATOM     43  CA  ASN     4      29.067  80.763  79.618  1.00  0.00           C  
ATOM     44  HA  ASN     4      29.647  79.918  79.245  1.00  0.00           H  
ATOM     45  CB  ASN     4      27.627  80.428  79.157  1.00  0.00           C  
ATOM     46  HB2 ASN     4      27.023  81.311  79.367  1.00  0.00           H  
ATOM     47  HB3 ASN     4      27.529  80.298  78.080  1.00  0.00           H  
ATOM     48  CG  ASN     4      27.133  79.081  79.870  1.00  0.00           C  
ATOM     49  OD1 ASN     4      27.869  78.146  80.152  1.00  0.00           O  
ATOM     50  ND2 ASN     4      25.874  79.034  80.168  1.00  0.00           N  
ATOM     51 HD21 ASN     4      25.444  78.262  80.657  1.00  0.00           H  
ATOM     52 HD22 ASN     4      25.336  79.834  79.865  1.00  0.00           H  
ATOM     53  C   ASN     4      29.625  82.075  78.950  1.00  0.00           C  
ATOM     54  O   ASN     4      28.823  82.830  78.409  1.00  0.00           O  
ATOM     55  N   ASP     5      30.900  82.383  79.049  1.00  0.00           N  
ATOM     56  H   ASP     5      31.163  83.220  78.549  1.00  0.00           H  
ATOM     57  CA  ASP     5      31.950  81.614  79.667  1.00  0.00           C  
ATOM     58  HA  ASP     5      31.610  80.617  79.945  1.00  0.00           H  
ATOM     59  CB  ASP     5      33.024  81.559  78.599  1.00  0.00           C  
ATOM     60  HB2 ASP     5      32.525  81.171  77.711  1.00  0.00           H  
ATOM     61  HB3 ASP     5      33.420  82.572  78.535  1.00  0.00           H  
ATOM     62  CG  ASP     5      34.158  80.588  78.878  1.00  0.00           C  
ATOM     63  OD1 ASP     5      34.081  79.620  79.671  1.00  0.00           O  
ATOM     64  OD2 ASP     5      35.222  80.752  78.226  1.00  0.00           O  
ATOM     65  C   ASP     5      32.544  82.160  80.980  1.00  0.00           C  
ATOM     66  O   ASP     5      32.430  83.352  81.342  1.00  0.00           O  
ATOM     67  N   TYR     6      33.194  81.275  81.655  1.00  0.00           N  
ATOM     68  H   TYR     6      33.250  80.352  81.249  1.00  0.00           H  
ATOM     69  CA  TYR     6      34.153  81.526  82.716  1.00  0.00           C  
ATOM     70  HA  TYR     6      33.598  81.950  83.553  1.00  0.00           H  
ATOM     71  CB  TYR     6      34.885  80.257  83.083  1.00  0.00           C  
ATOM     72  HB2 TYR     6      35.401  79.901  82.191  1.00  0.00           H  
ATOM     73  HB3 TYR     6      35.652  80.404  83.844  1.00  0.00           H  
ATOM     74  CG  TYR     6      33.916  79.164  83.628  1.00  0.00           C  
ATOM     75  CD1 TYR     6      33.574  78.082  82.796  1.00  0.00           C  
ATOM     76  HD1 TYR     6      33.831  78.045  81.748  1.00  0.00           H  
ATOM     77  CE1 TYR     6      32.778  77.055  83.433  1.00  0.00           C  
ATOM     78  HE1 TYR     6      32.620  76.189  82.807  1.00  0.00           H  
ATOM     79  CZ  TYR     6      32.301  77.132  84.795  1.00  0.00           C  
ATOM     80  OH  TYR     6      31.738  76.055  85.371  1.00  0.00           O  
ATOM     81  HH  TYR     6      31.076  76.313  86.017  1.00  0.00           H  
ATOM     82  CE2 TYR     6      32.761  78.216  85.506  1.00  0.00           C  
ATOM     83  HE2 TYR     6      32.382  78.234  86.517  1.00  0.00           H  
ATOM     84  CD2 TYR     6      33.544  79.273  84.959  1.00  0.00           C  
ATOM     85  HD2 TYR     6      33.829  80.143  85.534  1.00  0.00           H  
ATOM     86  C   TYR     6      35.178  82.593  82.362  1.00  0.00           C  
ATOM     87  O   TYR     6      35.528  82.838  81.227  1.00  0.00           O  
ATOM     88  N   THR     7      35.644  83.294  83.357  1.00  0.00           N  
ATOM     89  H   THR     7      35.303  83.032  84.271  1.00  0.00           H  
ATOM     90  CA  THR     7      36.477  84.510  83.213  1.00  0.00           C  
ATOM     91  HA  THR     7      37.155  84.391  82.368  1.00  0.00           H  
ATOM     92  CB  THR     7      35.549  85.752  82.883  1.00  0.00           C  
ATOM     93  HB  THR     7      35.126  85.556  81.897  1.00  0.00           H  
ATOM     94  CG2 THR     7      34.429  86.121  83.950  1.00  0.00           C  
ATOM     95 HG21 THR     7      33.552  85.481  84.043  1.00  0.00           H  
ATOM     96 HG22 THR     7      34.886  86.220  84.935  1.00  0.00           H  
ATOM     97 HG23 THR     7      33.956  87.076  83.722  1.00  0.00           H  
ATOM     98  OG1 THR     7      36.249  86.945  82.716  1.00  0.00           O  
ATOM     99  HG1 THR     7      36.883  86.669  82.050  1.00  0.00           H  
ATOM    100  C   THR     7      37.286  84.833  84.512  1.00  0.00           C  
ATOM    101  O   THR     7      37.005  84.329  85.616  1.00  0.00           O  
ATOM    102  N   GLN     8      38.246  85.775  84.426  1.00  0.00           N  
ATOM    103  H   GLN     8      38.531  86.038  83.494  1.00  0.00           H  
ATOM    104  CA  GLN     8      39.212  86.099  85.488  1.00  0.00           C  
ATOM    105  HA  GLN     8      38.878  85.895  86.506  1.00  0.00           H  
ATOM    106  CB  GLN     8      40.448  85.278  85.127  1.00  0.00           C  
ATOM    107  HB2 GLN     8      40.813  85.433  84.112  1.00  0.00           H  
ATOM    108  HB3 GLN     8      41.192  85.653  85.830  1.00  0.00           H  
ATOM    109  CG  GLN     8      40.433  83.753  85.394  1.00  0.00           C  
ATOM    110  HG2 GLN     8      39.557  83.263  84.971  1.00  0.00           H  
ATOM    111  HG3 GLN     8      41.367  83.366  84.987  1.00  0.00           H  
ATOM    112  CD  GLN     8      40.397  83.413  86.927  1.00  0.00           C  
ATOM    113  OE1 GLN     8      41.376  83.467  87.608  1.00  0.00           O  
ATOM    114  NE2 GLN     8      39.289  83.420  87.624  1.00  0.00           N  
ATOM    115 HE21 GLN     8      38.376  83.611  87.237  1.00  0.00           H  
ATOM    116 HE22 GLN     8      39.287  83.077  88.574  1.00  0.00           H  
ATOM    117  C   GLN     8      39.455  87.631  85.506  1.00  0.00           C  
ATOM    118  O   GLN     8      39.590  88.216  84.424  1.00  0.00           O  
ATOM    119  N   GLN     9      39.530  88.364  86.573  1.00  0.00           N  
ATOM    120  H   GLN     9      39.697  89.343  86.393  1.00  0.00           H  
ATOM    121  CA  GLN     9      39.269  88.142  87.970  1.00  0.00           C  
ATOM    122  HA  GLN     9      39.387  89.103  88.471  1.00  0.00           H  
ATOM    123  CB  GLN     9      37.831  87.747  88.368  1.00  0.00           C  
ATOM    124  HB2 GLN     9      37.092  88.382  87.880  1.00  0.00           H  
ATOM    125  HB3 GLN     9      37.586  86.796  87.895  1.00  0.00           H  
ATOM    126  CG  GLN     9      37.547  87.640  89.930  1.00  0.00           C  
ATOM    127  HG2 GLN     9      36.647  87.054  90.118  1.00  0.00           H  
ATOM    128  HG3 GLN     9      38.386  87.155  90.428  1.00  0.00           H  
ATOM    129  CD  GLN     9      37.447  89.038  90.626  1.00  0.00           C  
ATOM    130  OE1 GLN     9      37.737  90.042  90.034  1.00  0.00           O  
ATOM    131  NE2 GLN     9      37.124  89.066  91.844  1.00  0.00           N  
ATOM    132 HE21 GLN     9      36.920  88.240  92.388  1.00  0.00           H  
ATOM    133 HE22 GLN     9      37.057  89.978  92.274  1.00  0.00           H  
ATOM    134  C   GLN     9      40.395  87.218  88.447  1.00  0.00           C  
ATOM    135  O   GLN     9      40.070  86.118  88.924  1.00  0.00           O  
ATOM    136  N   ALA    10      41.660  87.605  88.360  1.00  0.00           N  
ATOM    137  H   ALA    10      42.400  86.971  88.625  1.00  0.00           H  
ATOM    138  CA  ALA    10      42.173  89.066  88.133  1.00  0.00           C  
ATOM    139  HA  ALA    10      41.384  89.802  87.976  1.00  0.00           H  
ATOM    140  CB  ALA    10      42.894  89.520  89.389  1.00  0.00           C  
ATOM    141  HB1 ALA    10      43.435  90.455  89.246  1.00  0.00           H  
ATOM    142  HB2 ALA    10      42.137  89.587  90.170  1.00  0.00           H  
ATOM    143  HB3 ALA    10      43.526  88.716  89.767  1.00  0.00           H  
ATOM    144  C   ALA    10      42.990  89.057  86.833  1.00  0.00           C  
ATOM    145  O   ALA    10      43.719  88.126  86.460  1.00  0.00           O  
ATOM    146  N   THR    11      42.759  90.116  86.095  1.00  0.00           N  
ATOM    147  H   THR    11      42.117  90.849  86.361  1.00  0.00           H  
ATOM    148  CA  THR    11      43.456  90.397  84.789  1.00  0.00           C  
ATOM    149  HA  THR    11      44.250  89.651  84.757  1.00  0.00           H  
ATOM    150  CB  THR    11      42.615  90.185  83.572  1.00  0.00           C  
ATOM    151  HB  THR    11      41.650  90.687  83.646  1.00  0.00           H  
ATOM    152  CG2 THR    11      43.309  90.400  82.255  1.00  0.00           C  
ATOM    153 HG21 THR    11      42.699  89.990  81.449  1.00  0.00           H  
ATOM    154 HG22 THR    11      43.522  91.453  82.071  1.00  0.00           H  
ATOM    155 HG23 THR    11      44.241  89.835  82.250  1.00  0.00           H  
ATOM    156  OG1 THR    11      42.322  88.742  83.490  1.00  0.00           O  
ATOM    157  HG1 THR    11      41.835  88.549  84.295  1.00  0.00           H  
ATOM    158  C   THR    11      44.028  91.820  84.897  1.00  0.00           C  
ATOM    159  O   THR    11      43.248  92.769  84.763  1.00  0.00           O  
ATOM    160  N   GLN    12      45.296  92.036  85.079  1.00  0.00           N  
ATOM    161  H   GLN    12      45.626  92.979  85.226  1.00  0.00           H  
ATOM    162  CA  GLN    12      46.378  91.071  85.249  1.00  0.00           C  
ATOM    163  HA  GLN    12      46.288  90.251  84.537  1.00  0.00           H  
ATOM    164  CB  GLN    12      47.701  91.808  85.078  1.00  0.00           C  
ATOM    165  HB2 GLN    12      47.919  92.397  85.969  1.00  0.00           H  
ATOM    166  HB3 GLN    12      48.562  91.141  85.097  1.00  0.00           H  
ATOM    167  CG  GLN    12      47.795  92.663  83.825  1.00  0.00           C  
ATOM    168  HG2 GLN    12      47.143  93.534  83.891  1.00  0.00           H  
ATOM    169  HG3 GLN    12      48.779  93.118  83.719  1.00  0.00           H  
ATOM    170  CD  GLN    12      47.606  91.796  82.624  1.00  0.00           C  
ATOM    171  OE1 GLN    12      48.429  90.965  82.313  1.00  0.00           O  
ATOM    172  NE2 GLN    12      46.475  91.885  81.982  1.00  0.00           N  
ATOM    173 HE21 GLN    12      46.432  91.366  81.116  1.00  0.00           H  
ATOM    174 HE22 GLN    12      45.784  92.605  82.134  1.00  0.00           H  
ATOM    175  C   GLN    12      46.207  90.422  86.644  1.00  0.00           C  
ATOM    176  O   GLN    12      45.840  91.077  87.601  1.00  0.00           O  
ATOM    177  N   SER    13      46.579  89.146  86.795  1.00  0.00           N  
ATOM    178  H   SER    13      46.943  88.686  85.973  1.00  0.00           H  
ATOM    179  CA  SER    13      46.667  88.344  88.069  1.00  0.00           C  
ATOM    180  HA  SER    13      45.637  88.258  88.414  1.00  0.00           H  
ATOM    181  CB  SER    13      47.102  86.928  87.781  1.00  0.00           C  
ATOM    182  HB2 SER    13      46.460  86.745  86.919  1.00  0.00           H  
ATOM    183  HB3 SER    13      48.173  86.774  87.647  1.00  0.00           H  
ATOM    184  OG  SER    13      46.708  86.119  88.843  1.00  0.00           O  
ATOM    185  HG  SER    13      46.752  85.252  88.433  1.00  0.00           H  
ATOM    186  C   SER    13      47.501  89.030  89.159  1.00  0.00           C  
ATOM    187  O   SER    13      48.539  89.682  88.915  1.00  0.00           O  
ATOM    188  N   TYR    14      46.952  88.897  90.396  1.00  0.00           N  
ATOM    189  H   TYR    14      46.084  88.391  90.502  1.00  0.00           H  
ATOM    190  CA  TYR    14      47.461  89.551  91.634  1.00  0.00           C  
ATOM    191  HA  TYR    14      48.427  89.997  91.401  1.00  0.00           H  
ATOM    192  CB  TYR    14      46.632  90.766  91.884  1.00  0.00           C  
ATOM    193  HB2 TYR    14      46.835  91.455  91.064  1.00  0.00           H  
ATOM    194  HB3 TYR    14      45.550  90.632  91.892  1.00  0.00           H  
ATOM    195  CG  TYR    14      47.157  91.487  93.121  1.00  0.00           C  
ATOM    196  CD1 TYR    14      48.345  92.244  92.958  1.00  0.00           C  
ATOM    197  HD1 TYR    14      48.746  92.328  91.958  1.00  0.00           H  
ATOM    198  CE1 TYR    14      48.992  92.770  94.083  1.00  0.00           C  
ATOM    199  HE1 TYR    14      49.909  93.299  93.868  1.00  0.00           H  
ATOM    200  CZ  TYR    14      48.582  92.458  95.373  1.00  0.00           C  
ATOM    201  OH  TYR    14      49.244  92.857  96.442  1.00  0.00           O  
ATOM    202  HH  TYR    14      49.854  93.572  96.246  1.00  0.00           H  
ATOM    203  CE2 TYR    14      47.425  91.674  95.557  1.00  0.00           C  
ATOM    204  HE2 TYR    14      47.094  91.531  96.576  1.00  0.00           H  
ATOM    205  CD2 TYR    14      46.648  91.230  94.420  1.00  0.00           C  
ATOM    206  HD2 TYR    14      45.788  90.594  94.569  1.00  0.00           H  
ATOM    207  C   TYR    14      47.566  88.571  92.888  1.00  0.00           C  
ATOM    208  O   TYR    14      46.556  88.124  93.380  1.00  0.00           O  
ATOM    209  N   GLY    15      48.753  88.345  93.415  1.00  0.00           N  
ATOM    210  H   GLY    15      48.629  87.648  94.135  1.00  0.00           H  
ATOM    211  CA  GLY    15      50.089  88.760  93.000  1.00  0.00           C  
ATOM    212  HA2 GLY    15      49.974  89.824  92.796  1.00  0.00           H  
ATOM    213  HA3 GLY    15      50.776  88.514  93.810  1.00  0.00           H  
ATOM    214  C   GLY    15      50.614  87.976  91.767  1.00  0.00           C  
ATOM    215  O   GLY    15      49.823  87.218  91.178  1.00  0.00           O  
ATOM    216  N   ALA    16      51.856  88.256  91.363  1.00  0.00           N  
ATOM    217  H   ALA    16      52.243  89.129  91.691  1.00  0.00           H  
ATOM    218  CA  ALA    16      52.770  87.603  90.370  1.00  0.00           C  
ATOM    219  HA  ALA    16      52.228  87.641  89.425  1.00  0.00           H  
ATOM    220  CB  ALA    16      54.006  88.547  90.241  1.00  0.00           C  
ATOM    221  HB1 ALA    16      54.390  88.835  91.219  1.00  0.00           H  
ATOM    222  HB2 ALA    16      54.727  88.003  89.632  1.00  0.00           H  
ATOM    223  HB3 ALA    16      53.695  89.467  89.745  1.00  0.00           H  
ATOM    224  C   ALA    16      53.169  86.154  90.711  1.00  0.00           C  
ATOM    225  O   ALA    16      53.148  85.880  91.896  1.00  0.00           O  
ATOM    226  N   TYR    17      53.389  85.278  89.710  1.00  0.00           N  
ATOM    227  H   TYR    17      53.338  85.471  88.720  1.00  0.00           H  
ATOM    228  CA  TYR    17      53.910  83.905  90.078  1.00  0.00           C  
ATOM    229  HA  TYR    17      53.301  83.216  90.664  1.00  0.00           H  
ATOM    230  CB  TYR    17      54.085  83.163  88.727  1.00  0.00           C  
ATOM    231  HB2 TYR    17      53.118  83.064  88.235  1.00  0.00           H  
ATOM    232  HB3 TYR    17      54.692  83.783  88.068  1.00  0.00           H  
ATOM    233  CG  TYR    17      54.666  81.777  88.755  1.00  0.00           C  
ATOM    234  CD1 TYR    17      56.068  81.575  88.753  1.00  0.00           C  
ATOM    235  HD1 TYR    17      56.762  82.381  88.563  1.00  0.00           H  
ATOM    236  CE1 TYR    17      56.637  80.310  89.141  1.00  0.00           C  
ATOM    237  HE1 TYR    17      57.702  80.155  89.221  1.00  0.00           H  
ATOM    238  CZ  TYR    17      55.751  79.287  89.494  1.00  0.00           C  
ATOM    239  OH  TYR    17      56.160  78.053  89.934  1.00  0.00           O  
ATOM    240  HH  TYR    17      56.923  78.130  90.512  1.00  0.00           H  
ATOM    241  CE2 TYR    17      54.376  79.457  89.368  1.00  0.00           C  
ATOM    242  HE2 TYR    17      53.717  78.638  89.614  1.00  0.00           H  
ATOM    243  CD2 TYR    17      53.789  80.649  88.964  1.00  0.00           C  
ATOM    244  HD2 TYR    17      52.711  80.653  88.895  1.00  0.00           H  
ATOM    245  C   TYR    17      55.221  83.996  90.897  1.00  0.00           C  
ATOM    246  O   TYR    17      55.954  84.996  90.714  1.00  0.00           O  
ATOM    247  N   PRO    18      55.540  83.035  91.733  1.00  0.00           N  
ATOM    248  CD  PRO    18      54.730  81.895  92.205  1.00  0.00           C  
ATOM    249  HD2 PRO    18      55.032  81.055  91.579  1.00  0.00           H  
ATOM    250  HD3 PRO    18      53.651  82.000  92.321  1.00  0.00           H  
ATOM    251  CG  PRO    18      55.321  81.690  93.567  1.00  0.00           C  
ATOM    252  HG2 PRO    18      55.052  80.704  93.945  1.00  0.00           H  
ATOM    253  HG3 PRO    18      54.924  82.403  94.289  1.00  0.00           H  
ATOM    254  CB  PRO    18      56.784  81.961  93.471  1.00  0.00           C  
ATOM    255  HB2 PRO    18      57.201  81.068  93.007  1.00  0.00           H  
ATOM    256  HB3 PRO    18      57.138  82.208  94.472  1.00  0.00           H  
ATOM    257  CA  PRO    18      56.721  83.197  92.602  1.00  0.00           C  
ATOM    258  HA  PRO    18      56.519  84.118  93.149  1.00  0.00           H  
ATOM    259  C   PRO    18      58.073  83.262  91.835  1.00  0.00           C  
ATOM    260  O   PRO    18      58.379  82.387  91.027  1.00  0.00           O  
ATOM    261  N   THR    19      58.944  84.170  92.233  1.00  0.00           N  
ATOM    262  H   THR    19      58.485  84.790  92.885  1.00  0.00           H  
ATOM    263  CA  THR    19      60.373  84.248  91.981  1.00  0.00           C  
ATOM    264  HA  THR    19      60.527  84.131  90.908  1.00  0.00           H  
ATOM    265  CB  THR    19      61.032  85.585  92.498  1.00  0.00           C  
ATOM    266  HB  THR    19      62.075  85.626  92.182  1.00  0.00           H  
ATOM    267  CG2 THR    19      60.167  86.816  92.282  1.00  0.00           C  
ATOM    268 HG21 THR    19      60.070  86.970  91.208  1.00  0.00           H  
ATOM    269 HG22 THR    19      59.231  86.663  92.820  1.00  0.00           H  
ATOM    270 HG23 THR    19      60.690  87.704  92.638  1.00  0.00           H  
ATOM    271  OG1 THR    19      61.170  85.567  93.928  1.00  0.00           O  
ATOM    272  HG1 THR    19      61.979  85.134  94.207  1.00  0.00           H  
ATOM    273  C   THR    19      61.094  83.108  92.663  1.00  0.00           C  
ATOM    274  O   THR    19      60.573  82.599  93.618  1.00  0.00           O  
ATOM    275  N   GLN    20      62.349  82.917  92.337  1.00  0.00           N  
ATOM    276  H   GLN    20      62.755  83.552  91.664  1.00  0.00           H  
ATOM    277  CA  GLN    20      63.245  82.232  93.251  1.00  0.00           C  
ATOM    278  HA  GLN    20      62.765  81.268  93.421  1.00  0.00           H  
ATOM    279  CB  GLN    20      64.577  81.917  92.575  1.00  0.00           C  
ATOM    280  HB2 GLN    20      65.161  81.389  93.329  1.00  0.00           H  
ATOM    281  HB3 GLN    20      64.461  81.261  91.712  1.00  0.00           H  
ATOM    282  CG  GLN    20      65.250  83.151  92.047  1.00  0.00           C  
ATOM    283  HG2 GLN    20      65.008  83.269  90.991  1.00  0.00           H  
ATOM    284  HG3 GLN    20      64.858  84.117  92.365  1.00  0.00           H  
ATOM    285  CD  GLN    20      66.727  83.212  92.230  1.00  0.00           C  
ATOM    286  OE1 GLN    20      67.410  82.340  92.689  1.00  0.00           O  
ATOM    287  NE2 GLN    20      67.335  84.335  92.005  1.00  0.00           N  
ATOM    288 HE21 GLN    20      66.786  85.081  91.604  1.00  0.00           H  
ATOM    289 HE22 GLN    20      68.312  84.431  92.245  1.00  0.00           H  
ATOM    290  C   GLN    20      63.467  82.924  94.572  1.00  0.00           C  
ATOM    291  O   GLN    20      63.278  84.112  94.574  1.00  0.00           O  
ATOM    292  N   PRO    21      63.693  82.278  95.727  1.00  0.00           N  
ATOM    293  CD  PRO    21      63.735  80.873  96.034  1.00  0.00           C  
ATOM    294  HD2 PRO    21      64.745  80.516  95.836  1.00  0.00           H  
ATOM    295  HD3 PRO    21      63.118  80.337  95.313  1.00  0.00           H  
ATOM    296  CG  PRO    21      63.360  80.725  97.461  1.00  0.00           C  
ATOM    297  HG2 PRO    21      63.709  79.800  97.921  1.00  0.00           H  
ATOM    298  HG3 PRO    21      62.276  80.799  97.551  1.00  0.00           H  
ATOM    299  CB  PRO    21      63.993  81.975  98.142  1.00  0.00           C  
ATOM    300  HB2 PRO    21      65.071  81.845  98.233  1.00  0.00           H  
ATOM    301  HB3 PRO    21      63.611  82.307  99.108  1.00  0.00           H  
ATOM    302  CA  PRO    21      63.722  83.011  97.021  1.00  0.00           C  
ATOM    303  HA  PRO    21      62.771  83.486  97.261  1.00  0.00           H  
ATOM    304  C   PRO    21      64.691  84.198  97.123  1.00  0.00           C  
ATOM    305  O   PRO    21      65.728  84.199  96.397  1.00  0.00           O  
ATOM    306  N   GLY    22      64.501  85.191  97.979  1.00  0.00           N  
ATOM    307  H   GLY    22      63.720  85.168  98.620  1.00  0.00           H  
ATOM    308  CA  GLY    22      65.260  86.456  97.993  1.00  0.00           C  
ATOM    309  HA2 GLY    22      64.977  86.965  97.071  1.00  0.00           H  
ATOM    310  HA3 GLY    22      64.955  86.998  98.888  1.00  0.00           H  
ATOM    311  C   GLY    22      66.817  86.282  98.274  1.00  0.00           C  
ATOM    312  O   GLY    22      67.191  85.330  98.907  1.00  0.00           O  
ATOM    313  N   GLN    23      67.707  87.281  98.103  1.00  0.00           N  
ATOM    314  H   GLN    23      67.470  88.205  97.772  1.00  0.00           H  
ATOM    315  CA  GLN    23      69.047  87.355  98.743  1.00  0.00           C  
ATOM    316  HA  GLN    23      69.117  86.955  99.755  1.00  0.00           H  
ATOM    317  CB  GLN    23      69.993  86.537  97.868  1.00  0.00           C  
ATOM    318  HB2 GLN    23      69.516  85.571  97.702  1.00  0.00           H  
ATOM    319  HB3 GLN    23      70.137  86.987  96.887  1.00  0.00           H  
ATOM    320  CG  GLN    23      71.394  86.288  98.420  1.00  0.00           C  
ATOM    321  HG2 GLN    23      71.909  87.246  98.345  1.00  0.00           H  
ATOM    322  HG3 GLN    23      71.372  85.974  99.464  1.00  0.00           H  
ATOM    323  CD  GLN    23      72.118  85.247  97.579  1.00  0.00           C  
ATOM    324  OE1 GLN    23      73.336  85.432  97.326  1.00  0.00           O  
ATOM    325  NE2 GLN    23      71.545  84.107  97.244  1.00  0.00           N  
ATOM    326 HE21 GLN    23      70.565  83.871  97.305  1.00  0.00           H  
ATOM    327 HE22 GLN    23      72.091  83.405  96.766  1.00  0.00           H  
ATOM    328  C   GLN    23      69.484  88.852  98.803  1.00  0.00           C  
ATOM    329  O   GLN    23      69.390  89.663  97.847  1.00  0.00           O  
ATOM    330  N   GLY    24      70.116  89.251  99.981  1.00  0.00           N  
ATOM    331  H   GLY    24      70.243  88.587 100.731  1.00  0.00           H  
ATOM    332  CA  GLY    24      70.643  90.659 100.085  1.00  0.00           C  
ATOM    333  HA2 GLY    24      69.800  91.325  99.899  1.00  0.00           H  
ATOM    334  HA3 GLY    24      70.987  90.858 101.100  1.00  0.00           H  
ATOM    335  C   GLY    24      71.661  90.924  99.067  1.00  0.00           C  
ATOM    336  O   GLY    24      72.352  89.983  98.641  1.00  0.00           O  
ATOM    337  N   TYR    25      71.862  92.161  98.696  1.00  0.00           N  
ATOM    338  H   TYR    25      71.287  92.852  99.158  1.00  0.00           H  
ATOM    339  CA  TYR    25      72.897  92.723  97.827  1.00  0.00           C  
ATOM    340  HA  TYR    25      73.753  92.054  97.734  1.00  0.00           H  
ATOM    341  CB  TYR    25      72.328  92.725  96.408  1.00  0.00           C  
ATOM    342  HB2 TYR    25      71.608  91.917  96.279  1.00  0.00           H  
ATOM    343  HB3 TYR    25      71.711  93.620  96.325  1.00  0.00           H  
ATOM    344  CG  TYR    25      73.420  92.701  95.406  1.00  0.00           C  
ATOM    345  CD1 TYR    25      74.323  91.614  95.293  1.00  0.00           C  
ATOM    346  HD1 TYR    25      74.188  90.775  95.960  1.00  0.00           H  
ATOM    347  CE1 TYR    25      75.358  91.668  94.317  1.00  0.00           C  
ATOM    348  HE1 TYR    25      76.016  90.813  94.285  1.00  0.00           H  
ATOM    349  CZ  TYR    25      75.478  92.779  93.465  1.00  0.00           C  
ATOM    350  OH  TYR    25      76.508  92.811  92.568  1.00  0.00           O  
ATOM    351  HH  TYR    25      76.768  91.899  92.417  1.00  0.00           H  
ATOM    352  CE2 TYR    25      74.532  93.819  93.553  1.00  0.00           C  
ATOM    353  HE2 TYR    25      74.648  94.672  92.902  1.00  0.00           H  
ATOM    354  CD2 TYR    25      73.525  93.815  94.527  1.00  0.00           C  
ATOM    355  HD2 TYR    25      72.793  94.609  94.523  1.00  0.00           H  
ATOM    356  C   TYR    25      73.370  94.165  98.293  1.00  0.00           C  
ATOM    357  O   TYR    25      72.553  94.998  98.578  1.00  0.00           O  
ATOM    358  N   SER    26      74.694  94.334  98.401  1.00  0.00           N  
ATOM    359  H   SER    26      75.299  93.525  98.410  1.00  0.00           H  
ATOM    360  CA  SER    26      75.370  95.608  98.753  1.00  0.00           C  
ATOM    361  HA  SER    26      75.183  95.808  99.808  1.00  0.00           H  
ATOM    362  CB  SER    26      76.897  95.556  98.472  1.00  0.00           C  
ATOM    363  HB2 SER    26      77.267  94.723  99.069  1.00  0.00           H  
ATOM    364  HB3 SER    26      77.021  95.395  97.401  1.00  0.00           H  
ATOM    365  OG  SER    26      77.503  96.761  98.923  1.00  0.00           O  
ATOM    366  HG  SER    26      78.444  96.602  98.815  1.00  0.00           H  
ATOM    367  C   SER    26      74.806  96.780  97.927  1.00  0.00           C  
ATOM    368  O   SER    26      74.638  96.774  96.690  1.00  0.00           O  
ATOM    369  N   GLN    27      74.550  97.785  98.740  1.00  0.00           N  
ATOM    370  H   GLN    27      74.692  97.683  99.735  1.00  0.00           H  
ATOM    371  CA  GLN    27      74.193  99.181  98.343  1.00  0.00           C  
ATOM    372  HA  GLN    27      73.332  99.278  97.682  1.00  0.00           H  
ATOM    373  CB  GLN    27      73.715  99.833  99.589  1.00  0.00           C  
ATOM    374  HB2 GLN    27      72.951  99.236 100.085  1.00  0.00           H  
ATOM    375  HB3 GLN    27      74.492  99.912 100.349  1.00  0.00           H  
ATOM    376  CG  GLN    27      73.190 101.275  99.372  1.00  0.00           C  
ATOM    377  HG2 GLN    27      73.882 101.988  99.820  1.00  0.00           H  
ATOM    378  HG3 GLN    27      73.307 101.550  98.324  1.00  0.00           H  
ATOM    379  CD  GLN    27      71.785 101.714  99.812  1.00  0.00           C  
ATOM    380  OE1 GLN    27      71.295 102.683  99.279  1.00  0.00           O  
ATOM    381  NE2 GLN    27      71.085 101.118 100.748  1.00  0.00           N  
ATOM    382 HE21 GLN    27      71.476 100.369 101.303  1.00  0.00           H  
ATOM    383 HE22 GLN    27      70.288 101.534 101.210  1.00  0.00           H  
ATOM    384  C   GLN    27      75.310  99.825  97.500  1.00  0.00           C  
ATOM    385  O   GLN    27      75.010 100.563  96.544  1.00  0.00           O  
ATOM    386  N   GLN    28      76.570  99.346  97.657  1.00  0.00           N  
ATOM    387  H   GLN    28      76.701  98.695  98.418  1.00  0.00           H  
ATOM    388  CA  GLN    28      77.743  99.757  96.810  1.00  0.00           C  
ATOM    389  HA  GLN    28      77.411 100.621  96.234  1.00  0.00           H  
ATOM    390  CB  GLN    28      78.845 100.200  97.814  1.00  0.00           C  
ATOM    391  HB2 GLN    28      78.989  99.362  98.496  1.00  0.00           H  
ATOM    392  HB3 GLN    28      79.722 100.323  97.179  1.00  0.00           H  
ATOM    393  CG  GLN    28      78.634 101.589  98.560  1.00  0.00           C  
ATOM    394  HG2 GLN    28      79.550 101.943  99.033  1.00  0.00           H  
ATOM    395  HG3 GLN    28      78.272 102.315  97.833  1.00  0.00           H  
ATOM    396  CD  GLN    28      77.581 101.422  99.674  1.00  0.00           C  
ATOM    397  OE1 GLN    28      77.754 100.538 100.515  1.00  0.00           O  
ATOM    398  NE2 GLN    28      76.661 102.304  99.767  1.00  0.00           N  
ATOM    399 HE21 GLN    28      76.107 102.195 100.605  1.00  0.00           H  
ATOM    400 HE22 GLN    28      76.649 103.094  99.138  1.00  0.00           H  
ATOM    401  C   GLN    28      78.209  98.580  95.903  1.00  0.00           C  
ATOM    402  O   GLN    28      79.249  98.641  95.306  1.00  0.00           O  
ATOM    403  N   SER    29      77.350  97.466  95.737  1.00  0.00           N  
ATOM    404  H   SER    29      76.396  97.463  96.071  1.00  0.00           H  
ATOM    405  CA  SER    29      77.527  96.345  94.790  1.00  0.00           C  
ATOM    406  HA  SER    29      76.624  95.734  94.780  1.00  0.00           H  
ATOM    407  CB  SER    29      77.504  96.831  93.344  1.00  0.00           C  
ATOM    408  HB2 SER    29      76.581  97.368  93.125  1.00  0.00           H  
ATOM    409  HB3 SER    29      78.384  97.474  93.314  1.00  0.00           H  
ATOM    410  OG  SER    29      77.732  95.881  92.274  1.00  0.00           O  
ATOM    411  HG  SER    29      77.157  96.077  91.531  1.00  0.00           H  
ATOM    412  C   SER    29      78.689  95.404  95.023  1.00  0.00           C  
ATOM    413  O   SER    29      79.572  95.746  95.831  1.00  0.00           O  
ATOM    414  N   SER    30      78.631  94.176  94.490  1.00  0.00           N  
ATOM    415  H   SER    30      77.847  93.990  93.880  1.00  0.00           H  
ATOM    416  CA  SER    30      79.647  93.159  94.833  1.00  0.00           C  
ATOM    417  HA  SER    30      79.833  93.197  95.906  1.00  0.00           H  
ATOM    418  CB  SER    30      79.099  91.781  94.397  1.00  0.00           C  
ATOM    419  HB2 SER    30      78.607  91.855  93.427  1.00  0.00           H  
ATOM    420  HB3 SER    30      79.997  91.166  94.446  1.00  0.00           H  
ATOM    421  OG  SER    30      78.169  91.222  95.353  1.00  0.00           O  
ATOM    422  HG  SER    30      78.212  90.263  95.338  1.00  0.00           H  
ATOM    423  C   SER    30      80.894  93.494  93.964  1.00  0.00           C  
ATOM    424  O   SER    30      80.781  93.832  92.819  1.00  0.00           O  
ATOM    425  N   GLN    31      82.102  93.339  94.392  1.00  0.00           N  
ATOM    426  H   GLN    31      82.840  93.638  93.771  1.00  0.00           H  
ATOM    427  CA  GLN    31      82.480  92.653  95.601  1.00  0.00           C  
ATOM    428  HA  GLN    31      81.622  92.308  96.179  1.00  0.00           H  
ATOM    429  CB  GLN    31      83.329  91.412  95.190  1.00  0.00           C  
ATOM    430  HB2 GLN    31      84.114  91.837  94.564  1.00  0.00           H  
ATOM    431  HB3 GLN    31      83.723  91.006  96.121  1.00  0.00           H  
ATOM    432  CG  GLN    31      82.689  90.264  94.403  1.00  0.00           C  
ATOM    433  HG2 GLN    31      82.295  90.661  93.467  1.00  0.00           H  
ATOM    434  HG3 GLN    31      83.526  89.692  94.004  1.00  0.00           H  
ATOM    435  CD  GLN    31      81.821  89.279  95.179  1.00  0.00           C  
ATOM    436  OE1 GLN    31      81.143  89.596  96.152  1.00  0.00           O  
ATOM    437  NE2 GLN    31      81.844  87.993  94.904  1.00  0.00           N  
ATOM    438 HE21 GLN    31      81.138  87.474  95.405  1.00  0.00           H  
ATOM    439 HE22 GLN    31      82.462  87.506  94.270  1.00  0.00           H  
ATOM    440  C   GLN    31      83.241  93.610  96.571  1.00  0.00           C  
ATOM    441  O   GLN    31      83.903  94.526  96.073  1.00  0.00           O  
ATOM    442  N   PRO    32      83.183  93.477  97.896  1.00  0.00           N  
ATOM    443  CD  PRO    32      82.465  92.416  98.577  1.00  0.00           C  
ATOM    444  HD2 PRO    32      82.692  91.475  98.074  1.00  0.00           H  
ATOM    445  HD3 PRO    32      81.406  92.550  98.357  1.00  0.00           H  
ATOM    446  CG  PRO    32      82.942  92.333 100.024  1.00  0.00           C  
ATOM    447  HG2 PRO    32      83.744  91.599  99.944  1.00  0.00           H  
ATOM    448  HG3 PRO    32      82.146  92.168 100.749  1.00  0.00           H  
ATOM    449  CB  PRO    32      83.512  93.757 100.254  1.00  0.00           C  
ATOM    450  HB2 PRO    32      84.410  93.707 100.869  1.00  0.00           H  
ATOM    451  HB3 PRO    32      82.812  94.309 100.882  1.00  0.00           H  
ATOM    452  CA  PRO    32      83.928  94.334  98.812  1.00  0.00           C  
ATOM    453  HA  PRO    32      83.659  95.390  98.789  1.00  0.00           H  
ATOM    454  C   PRO    32      85.422  94.114  98.671  1.00  0.00           C  
ATOM    455  O   PRO    32      85.846  93.005  98.366  1.00  0.00           O  
ATOM    456  N   TYR    33      86.209  95.220  98.604  1.00  0.00           N  
ATOM    457  H   TYR    33      85.806  96.138  98.722  1.00  0.00           H  
ATOM    458  CA  TYR    33      87.717  95.079  98.445  1.00  0.00           C  
ATOM    459  HA  TYR    33      87.916  94.406  97.611  1.00  0.00           H  
ATOM    460  CB  TYR    33      88.464  96.447  98.177  1.00  0.00           C  
ATOM    461  HB2 TYR    33      88.037  97.200  98.839  1.00  0.00           H  
ATOM    462  HB3 TYR    33      89.529  96.349  98.390  1.00  0.00           H  
ATOM    463  CG  TYR    33      88.345  97.082  96.726  1.00  0.00           C  
ATOM    464  CD1 TYR    33      89.474  97.672  96.075  1.00  0.00           C  
ATOM    465  HD1 TYR    33      90.381  97.516  96.640  1.00  0.00           H  
ATOM    466  CE1 TYR    33      89.409  98.212  94.786  1.00  0.00           C  
ATOM    467  HE1 TYR    33      90.325  98.512  94.299  1.00  0.00           H  
ATOM    468  CZ  TYR    33      88.170  98.288  94.145  1.00  0.00           C  
ATOM    469  OH  TYR    33      88.083  98.646  92.855  1.00  0.00           O  
ATOM    470  HH  TYR    33      87.243  98.476  92.423  1.00  0.00           H  
ATOM    471  CE2 TYR    33      87.028  97.851  94.879  1.00  0.00           C  
ATOM    472  HE2 TYR    33      86.026  98.055  94.530  1.00  0.00           H  
ATOM    473  CD2 TYR    33      87.074  97.305  96.196  1.00  0.00           C  
ATOM    474  HD2 TYR    33      86.166  97.079  96.735  1.00  0.00           H  
ATOM    475  C   TYR    33      88.254  94.413  99.715  1.00  0.00           C  
ATOM    476  O   TYR    33      89.140  93.553  99.569  1.00  0.00           O  
ATOM    477  N   GLY    34      87.612  94.629 100.907  1.00  0.00           N  
ATOM    478  H   GLY    34      86.866  95.298 100.787  1.00  0.00           H  
ATOM    479  CA  GLY    34      87.834  93.984 102.209  1.00  0.00           C  
ATOM    480  HA2 GLY    34      86.939  93.518 102.624  1.00  0.00           H  
ATOM    481  HA3 GLY    34      88.667  93.289 102.106  1.00  0.00           H  
ATOM    482  C   GLY    34      88.301  95.046 103.252  1.00  0.00           C  
ATOM    483  O   GLY    34      89.349  95.651 103.092  1.00  0.00           O  
ATOM    484  N   GLN    35      87.501  95.261 104.270  1.00  0.00           N  
ATOM    485  H   GLN    35      86.586  94.840 104.346  1.00  0.00           H  
ATOM    486  CA  GLN    35      87.942  96.142 105.413  1.00  0.00           C  
ATOM    487  HA  GLN    35      88.308  97.048 104.929  1.00  0.00           H  
ATOM    488  CB  GLN    35      86.722  96.378 106.338  1.00  0.00           C  
ATOM    489  HB2 GLN    35      86.102  97.067 105.764  1.00  0.00           H  
ATOM    490  HB3 GLN    35      86.102  95.490 106.468  1.00  0.00           H  
ATOM    491  CG  GLN    35      86.903  97.004 107.705  1.00  0.00           C  
ATOM    492  HG2 GLN    35      87.313  96.249 108.376  1.00  0.00           H  
ATOM    493  HG3 GLN    35      87.606  97.831 107.607  1.00  0.00           H  
ATOM    494  CD  GLN    35      85.760  97.611 108.469  1.00  0.00           C  
ATOM    495  OE1 GLN    35      84.573  97.781 108.162  1.00  0.00           O  
ATOM    496  NE2 GLN    35      86.091  98.002 109.708  1.00  0.00           N  
ATOM    497 HE21 GLN    35      87.083  97.924 109.883  1.00  0.00           H  
ATOM    498 HE22 GLN    35      85.441  98.404 110.368  1.00  0.00           H  
ATOM    499  C   GLN    35      89.165  95.516 106.133  1.00  0.00           C  
ATOM    500  O   GLN    35      89.265  94.296 106.342  1.00  0.00           O  
ATOM    501  N   GLN    36      90.190  96.374 106.449  1.00  0.00           N  
ATOM    502  H   GLN    36      91.008  95.921 106.832  1.00  0.00           H  
ATOM    503  CA  GLN    36      90.263  97.852 106.291  1.00  0.00           C  
ATOM    504  HA  GLN    36      89.298  98.291 106.547  1.00  0.00           H  
ATOM    505  CB  GLN    36      91.284  98.433 107.235  1.00  0.00           C  
ATOM    506  HB2 GLN    36      92.252  97.968 107.047  1.00  0.00           H  
ATOM    507  HB3 GLN    36      91.475  99.492 107.059  1.00  0.00           H  
ATOM    508  CG  GLN    36      90.897  98.255 108.748  1.00  0.00           C  
ATOM    509  HG2 GLN    36      89.833  98.490 108.781  1.00  0.00           H  
ATOM    510  HG3 GLN    36      91.063  97.244 109.120  1.00  0.00           H  
ATOM    511  CD  GLN    36      91.648  99.218 109.640  1.00  0.00           C  
ATOM    512  OE1 GLN    36      92.705  99.803 109.289  1.00  0.00           O  
ATOM    513  NE2 GLN    36      91.212  99.469 110.858  1.00  0.00           N  
ATOM    514 HE21 GLN    36      90.469  98.882 111.209  1.00  0.00           H  
ATOM    515 HE22 GLN    36      91.685 100.144 111.443  1.00  0.00           H  
ATOM    516  C   GLN    36      90.497  98.270 104.832  1.00  0.00           C  
ATOM    517  O   GLN    36      91.369  97.698 104.219  1.00  0.00           O  
ATOM    518  N   SER    37      89.597  99.156 104.311  1.00  0.00           N  
ATOM    519  H   SER    37      88.973  99.589 104.977  1.00  0.00           H  
ATOM    520  CA  SER    37      89.562  99.642 102.943  1.00  0.00           C  
ATOM    521  HA  SER    37      90.559  99.736 102.511  1.00  0.00           H  
ATOM    522  CB  SER    37      88.856  98.621 101.993  1.00  0.00           C  
ATOM    523  HB2 SER    37      89.452  97.708 102.018  1.00  0.00           H  
ATOM    524  HB3 SER    37      87.854  98.478 102.397  1.00  0.00           H  
ATOM    525  OG  SER    37      88.693  98.999 100.620  1.00  0.00           O  
ATOM    526  HG  SER    37      89.514  98.805 100.162  1.00  0.00           H  
ATOM    527  C   SER    37      88.853 101.022 102.865  1.00  0.00           C  
ATOM    528  O   SER    37      87.812 101.219 103.498  1.00  0.00           O  
ATOM    529  N   TYR    38      89.511 102.047 102.250  1.00  0.00           N  
ATOM    530  H   TYR    38      90.360 101.855 101.737  1.00  0.00           H  
ATOM    531  CA  TYR    38      88.918 103.353 102.021  1.00  0.00           C  
ATOM    532  HA  TYR    38      88.602 103.712 103.000  1.00  0.00           H  
ATOM    533  CB  TYR    38      90.001 104.325 101.389  1.00  0.00           C  
ATOM    534  HB2 TYR    38      89.724 105.336 101.690  1.00  0.00           H  
ATOM    535  HB3 TYR    38      90.971 104.149 101.855  1.00  0.00           H  
ATOM    536  CG  TYR    38      90.092 104.282  99.833  1.00  0.00           C  
ATOM    537  CD1 TYR    38      89.685 105.409  99.079  1.00  0.00           C  
ATOM    538  HD1 TYR    38      89.292 106.245  99.639  1.00  0.00           H  
ATOM    539  CE1 TYR    38      89.730 105.442  97.656  1.00  0.00           C  
ATOM    540  HE1 TYR    38      89.364 106.307  97.123  1.00  0.00           H  
ATOM    541  CZ  TYR    38      90.127 104.260  96.951  1.00  0.00           C  
ATOM    542  OH  TYR    38      90.069 104.153  95.559  1.00  0.00           O  
ATOM    543  HH  TYR    38      90.651 103.496  95.170  1.00  0.00           H  
ATOM    544  CE2 TYR    38      90.338 103.094  97.664  1.00  0.00           C  
ATOM    545  HE2 TYR    38      90.527 102.190  97.104  1.00  0.00           H  
ATOM    546  CD2 TYR    38      90.453 103.115  99.079  1.00  0.00           C  
ATOM    547  HD2 TYR    38      90.631 102.142  99.514  1.00  0.00           H  
ATOM    548  C   TYR    38      87.608 103.285 101.261  1.00  0.00           C  
ATOM    549  O   TYR    38      87.339 102.320 100.524  1.00  0.00           O  
ATOM    550  N   SER    39      86.729 104.259 101.426  1.00  0.00           N  
ATOM    551  H   SER    39      86.865 104.986 102.114  1.00  0.00           H  
ATOM    552  CA  SER    39      85.571 104.470 100.614  1.00  0.00           C  
ATOM    553  HA  SER    39      85.056 103.514 100.525  1.00  0.00           H  
ATOM    554  CB  SER    39      84.602 105.387 101.366  1.00  0.00           C  
ATOM    555  HB2 SER    39      84.183 104.863 102.226  1.00  0.00           H  
ATOM    556  HB3 SER    39      85.103 106.311 101.654  1.00  0.00           H  
ATOM    557  OG  SER    39      83.441 105.795 100.673  1.00  0.00           O  
ATOM    558  HG  SER    39      83.121 106.531 101.199  1.00  0.00           H  
ATOM    559  C   SER    39      85.969 105.061  99.266  1.00  0.00           C  
ATOM    560  O   SER    39      86.128 106.276  99.149  1.00  0.00           O  
ATOM    561  N   GLY    40      86.381 104.240  98.318  1.00  0.00           N  
ATOM    562  H   GLY    40      86.318 103.258  98.547  1.00  0.00           H  
ATOM    563  CA  GLY    40      86.691 104.627  96.952  1.00  0.00           C  
ATOM    564  HA2 GLY    40      87.157 105.612  96.903  1.00  0.00           H  
ATOM    565  HA3 GLY    40      87.342 103.904  96.461  1.00  0.00           H  
ATOM    566  C   GLY    40      85.455 104.673  96.005  1.00  0.00           C  
ATOM    567  O   GLY    40      84.339 104.870  96.474  1.00  0.00           O  
ATOM    568  N   TYR    41      85.606 104.381  94.695  1.00  0.00           N  
ATOM    569  H   TYR    41      84.767 104.536  94.154  1.00  0.00           H  
ATOM    570  CA  TYR    41      86.804 103.960  93.975  1.00  0.00           C  
ATOM    571  HA  TYR    41      87.722 104.196  94.514  1.00  0.00           H  
ATOM    572  CB  TYR    41      86.821 102.459  93.949  1.00  0.00           C  
ATOM    573  HB2 TYR    41      85.967 102.155  93.343  1.00  0.00           H  
ATOM    574  HB3 TYR    41      87.631 101.966  93.411  1.00  0.00           H  
ATOM    575  CG  TYR    41      86.749 101.708  95.277  1.00  0.00           C  
ATOM    576  CD1 TYR    41      87.936 101.235  95.909  1.00  0.00           C  
ATOM    577  HD1 TYR    41      88.880 101.152  95.392  1.00  0.00           H  
ATOM    578  CE1 TYR    41      87.818 100.754  97.230  1.00  0.00           C  
ATOM    579  HE1 TYR    41      88.673 100.330  97.737  1.00  0.00           H  
ATOM    580  CZ  TYR    41      86.553 100.739  97.892  1.00  0.00           C  
ATOM    581  OH  TYR    41      86.431 100.215  99.127  1.00  0.00           O  
ATOM    582  HH  TYR    41      87.155 100.606  99.622  1.00  0.00           H  
ATOM    583  CE2 TYR    41      85.386 101.036  97.172  1.00  0.00           C  
ATOM    584  HE2 TYR    41      84.400 100.906  97.593  1.00  0.00           H  
ATOM    585  CD2 TYR    41      85.485 101.584  95.887  1.00  0.00           C  
ATOM    586  HD2 TYR    41      84.627 101.983  95.365  1.00  0.00           H  
ATOM    587  C   TYR    41      86.945 104.698  92.611  1.00  0.00           C  
ATOM    588  O   TYR    41      87.424 103.987  91.710  1.00  0.00           O  
ATOM    589  N   SER    42      86.643 106.012  92.415  1.00  0.00           N  
ATOM    590  H   SER    42      86.192 106.436  93.213  1.00  0.00           H  
ATOM    591  CA  SER    42      86.849 106.792  91.145  1.00  0.00           C  
ATOM    592  HA  SER    42      86.349 106.238  90.350  1.00  0.00           H  
ATOM    593  CB  SER    42      86.303 108.158  91.332  1.00  0.00           C  
ATOM    594  HB2 SER    42      86.962 108.727  91.988  1.00  0.00           H  
ATOM    595  HB3 SER    42      86.471 108.684  90.392  1.00  0.00           H  
ATOM    596  OG  SER    42      84.920 108.185  91.749  1.00  0.00           O  
ATOM    597  HG  SER    42      84.397 107.699  91.107  1.00  0.00           H  
ATOM    598  C   SER    42      88.273 106.785  90.787  1.00  0.00           C  
ATOM    599  O   SER    42      89.107 107.041  91.619  1.00  0.00           O  
ATOM    600  N   GLN    43      88.603 106.376  89.518  1.00  0.00           N  
ATOM    601  H   GLN    43      87.846 106.083  88.917  1.00  0.00           H  
ATOM    602  CA  GLN    43      89.946 106.245  88.939  1.00  0.00           C  
ATOM    603  HA  GLN    43      90.536 107.102  89.261  1.00  0.00           H  
ATOM    604  CB  GLN    43      90.662 105.002  89.575  1.00  0.00           C  
ATOM    605  HB2 GLN    43      91.608 104.895  89.043  1.00  0.00           H  
ATOM    606  HB3 GLN    43      90.888 105.175  90.627  1.00  0.00           H  
ATOM    607  CG  GLN    43      90.010 103.703  89.432  1.00  0.00           C  
ATOM    608  HG2 GLN    43      88.931 103.843  89.507  1.00  0.00           H  
ATOM    609  HG3 GLN    43      90.245 103.232  88.478  1.00  0.00           H  
ATOM    610  CD  GLN    43      90.534 102.787  90.564  1.00  0.00           C  
ATOM    611  OE1 GLN    43      91.695 102.767  90.914  1.00  0.00           O  
ATOM    612  NE2 GLN    43      89.625 102.152  91.277  1.00  0.00           N  
ATOM    613 HE21 GLN    43      88.632 102.294  91.157  1.00  0.00           H  
ATOM    614 HE22 GLN    43      89.832 101.406  91.924  1.00  0.00           H  
ATOM    615  C   GLN    43      89.965 106.207  87.420  1.00  0.00           C  
ATOM    616  O   GLN    43      88.922 106.103  86.660  1.00  0.00           O  
ATOM    617  N   SER    44      91.192 106.077  86.893  1.00  0.00           N  
ATOM    618  H   SER    44      91.928 106.192  87.575  1.00  0.00           H  
ATOM    619  CA  SER    44      91.450 105.792  85.480  1.00  0.00           C  
ATOM    620  HA  SER    44      90.847 106.476  84.882  1.00  0.00           H  
ATOM    621  CB  SER    44      92.927 106.159  85.167  1.00  0.00           C  
ATOM    622  HB2 SER    44      93.549 105.448  85.712  1.00  0.00           H  
ATOM    623  HB3 SER    44      92.988 106.130  84.079  1.00  0.00           H  
ATOM    624  OG  SER    44      93.294 107.458  85.543  1.00  0.00           O  
ATOM    625  HG  SER    44      93.989 107.756  84.952  1.00  0.00           H  
ATOM    626  C   SER    44      91.031 104.357  84.922  1.00  0.00           C  
ATOM    627  O   SER    44      90.888 103.523  85.845  1.00  0.00           O  
ATOM    628  N   THR    45      90.816 104.082  83.672  1.00  0.00           N  
ATOM    629  H   THR    45      90.966 104.839  83.020  1.00  0.00           H  
ATOM    630  CA  THR    45      90.555 102.758  83.072  1.00  0.00           C  
ATOM    631  HA  THR    45      89.534 102.534  83.378  1.00  0.00           H  
ATOM    632  CB  THR    45      90.533 102.751  81.546  1.00  0.00           C  
ATOM    633  HB  THR    45      91.555 103.005  81.267  1.00  0.00           H  
ATOM    634  CG2 THR    45      90.135 101.519  80.820  1.00  0.00           C  
ATOM    635 HG21 THR    45      89.927 101.887  79.815  1.00  0.00           H  
ATOM    636 HG22 THR    45      90.871 100.725  80.943  1.00  0.00           H  
ATOM    637 HG23 THR    45      89.213 101.124  81.248  1.00  0.00           H  
ATOM    638  OG1 THR    45      89.696 103.800  81.117  1.00  0.00           O  
ATOM    639  HG1 THR    45      89.697 104.455  81.819  1.00  0.00           H  
ATOM    640  C   THR    45      91.480 101.562  83.502  1.00  0.00           C  
ATOM    641  O   THR    45      91.091 100.430  83.498  1.00  0.00           O  
ATOM    642  N   ASP    46      92.717 101.907  83.778  1.00  0.00           N  
ATOM    643  H   ASP    46      92.968 102.845  83.501  1.00  0.00           H  
ATOM    644  CA  ASP    46      93.770 101.024  84.340  1.00  0.00           C  
ATOM    645  HA  ASP    46      93.249 100.301  84.968  1.00  0.00           H  
ATOM    646  CB  ASP    46      94.499 100.300  83.160  1.00  0.00           C  
ATOM    647  HB2 ASP    46      93.817  99.855  82.436  1.00  0.00           H  
ATOM    648  HB3 ASP    46      95.090 101.100  82.714  1.00  0.00           H  
ATOM    649  CG  ASP    46      95.447  99.157  83.545  1.00  0.00           C  
ATOM    650  OD1 ASP    46      96.094  98.569  82.678  1.00  0.00           O  
ATOM    651  OD2 ASP    46      95.706  98.966  84.734  1.00  0.00           O  
ATOM    652  C   ASP    46      94.779 101.860  85.158  1.00  0.00           C  
ATOM    653  O   ASP    46      94.933 103.093  84.895  1.00  0.00           O  
ATOM    654  N   THR    47      95.419 101.281  86.170  1.00  0.00           N  
ATOM    655  H   THR    47      95.346 100.275  86.230  1.00  0.00           H  
ATOM    656  CA  THR    47      96.487 101.868  86.958  1.00  0.00           C  
ATOM    657  HA  THR    47      96.705 102.784  86.409  1.00  0.00           H  
ATOM    658  CB  THR    47      95.895 102.278  88.373  1.00  0.00           C  
ATOM    659  HB  THR    47      96.644 102.847  88.924  1.00  0.00           H  
ATOM    660  CG2 THR    47      94.581 103.067  88.333  1.00  0.00           C  
ATOM    661 HG21 THR    47      93.776 102.529  87.832  1.00  0.00           H  
ATOM    662 HG22 THR    47      94.224 103.355  89.322  1.00  0.00           H  
ATOM    663 HG23 THR    47      94.854 103.948  87.752  1.00  0.00           H  
ATOM    664  OG1 THR    47      95.737 101.052  88.937  1.00  0.00           O  
ATOM    665  HG1 THR    47      95.359 100.519  88.233  1.00  0.00           H  
ATOM    666  C   THR    47      97.781 101.055  87.136  1.00  0.00           C  
ATOM    667  O   THR    47      98.696 101.505  87.843  1.00  0.00           O  
ATOM    668  N   SER    48      97.942  99.968  86.433  1.00  0.00           N  
ATOM    669  H   SER    48      97.188  99.677  85.827  1.00  0.00           H  
ATOM    670  CA  SER    48      99.124  99.236  86.325  1.00  0.00           C  
ATOM    671  HA  SER    48      99.398  98.900  87.325  1.00  0.00           H  
ATOM    672  CB  SER    48      99.079  97.959  85.396  1.00  0.00           C  
ATOM    673  HB2 SER    48     100.115  97.647  85.525  1.00  0.00           H  
ATOM    674  HB3 SER    48      98.528  97.194  85.944  1.00  0.00           H  
ATOM    675  OG  SER    48      98.671  98.210  84.056  1.00  0.00           O  
ATOM    676  HG  SER    48      97.727  98.370  84.115  1.00  0.00           H  
ATOM    677  C   SER    48     100.311 100.155  85.749  1.00  0.00           C  
ATOM    678  O   SER    48     100.097 101.032  84.841  1.00  0.00           O  
ATOM    679  N   GLY    49     101.515  99.851  86.271  1.00  0.00           N  
ATOM    680  H   GLY    49     101.532  99.079  86.922  1.00  0.00           H  
ATOM    681  CA  GLY    49     102.721 100.591  86.049  1.00  0.00           C  
ATOM    682  HA2 GLY    49     102.971 100.579  84.988  1.00  0.00           H  
ATOM    683  HA3 GLY    49     102.395 101.586  86.353  1.00  0.00           H  
ATOM    684  C   GLY    49     103.952 100.045  86.821  1.00  0.00           C  
ATOM    685  O   GLY    49     104.033  98.853  87.029  1.00  0.00           O  
ATOM    686  N   TYR    50     104.918 100.921  87.209  1.00  0.00           N  
ATOM    687  H   TYR    50     105.794 100.550  87.547  1.00  0.00           H  
ATOM    688  CA  TYR    50     104.788 102.408  87.187  1.00  0.00           C  
ATOM    689  HA  TYR    50     104.163 102.735  86.357  1.00  0.00           H  
ATOM    690  CB  TYR    50     103.973 102.775  88.498  1.00  0.00           C  
ATOM    691  HB2 TYR    50     102.949 102.403  88.509  1.00  0.00           H  
ATOM    692  HB3 TYR    50     104.478 102.292  89.334  1.00  0.00           H  
ATOM    693  CG  TYR    50     103.938 104.247  88.894  1.00  0.00           C  
ATOM    694  CD1 TYR    50     104.758 104.715  89.918  1.00  0.00           C  
ATOM    695  HD1 TYR    50     105.507 104.089  90.379  1.00  0.00           H  
ATOM    696  CE1 TYR    50     104.697 106.098  90.247  1.00  0.00           C  
ATOM    697  HE1 TYR    50     105.381 106.536  90.959  1.00  0.00           H  
ATOM    698  CZ  TYR    50     103.828 106.961  89.533  1.00  0.00           C  
ATOM    699  OH  TYR    50     103.836 108.306  89.817  1.00  0.00           O  
ATOM    700  HH  TYR    50     104.351 108.522  90.598  1.00  0.00           H  
ATOM    701  CE2 TYR    50     103.050 106.528  88.536  1.00  0.00           C  
ATOM    702  HE2 TYR    50     102.469 107.160  87.880  1.00  0.00           H  
ATOM    703  CD2 TYR    50     103.073 105.129  88.220  1.00  0.00           C  
ATOM    704  HD2 TYR    50     102.415 104.816  87.423  1.00  0.00           H  
ATOM    705  C   TYR    50     106.199 103.090  87.104  1.00  0.00           C  
ATOM    706  O   TYR    50     107.186 102.700  87.734  1.00  0.00           O  
ATOM    707  N   GLY    51     106.412 104.213  86.361  1.00  0.00           N  
ATOM    708  H   GLY    51     107.356 104.562  86.268  1.00  0.00           H  
ATOM    709  CA  GLY    51     105.439 104.824  85.428  1.00  0.00           C  
ATOM    710  HA2 GLY    51     105.430 104.229  84.515  1.00  0.00           H  
ATOM    711  HA3 GLY    51     104.445 104.943  85.860  1.00  0.00           H  
ATOM    712  C   GLY    51     105.829 106.244  85.011  1.00  0.00           C  
ATOM    713  O   GLY    51     107.003 106.609  85.090  1.00  0.00           O  
ATOM    714  N   GLN    52     104.855 107.028  84.503  1.00  0.00           N  
ATOM    715  H   GLN    52     103.910 106.672  84.477  1.00  0.00           H  
ATOM    716  CA  GLN    52     105.137 108.360  83.973  1.00  0.00           C  
ATOM    717  HA  GLN    52     104.183 108.626  83.516  1.00  0.00           H  
ATOM    718  CB  GLN    52     105.494 109.376  85.166  1.00  0.00           C  
ATOM    719  HB2 GLN    52     106.358 108.952  85.678  1.00  0.00           H  
ATOM    720  HB3 GLN    52     105.650 110.405  84.841  1.00  0.00           H  
ATOM    721  CG  GLN    52     104.371 109.476  86.230  1.00  0.00           C  
ATOM    722  HG2 GLN    52     103.923 108.511  86.466  1.00  0.00           H  
ATOM    723  HG3 GLN    52     104.949 109.866  87.068  1.00  0.00           H  
ATOM    724  CD  GLN    52     103.185 110.378  85.792  1.00  0.00           C  
ATOM    725  OE1 GLN    52     102.492 110.061  84.794  1.00  0.00           O  
ATOM    726  NE2 GLN    52     102.861 111.469  86.476  1.00  0.00           N  
ATOM    727 HE21 GLN    52     103.494 111.715  87.224  1.00  0.00           H  
ATOM    728 HE22 GLN    52     102.085 112.049  86.188  1.00  0.00           H  
ATOM    729  C   GLN    52     106.118 108.445  82.840  1.00  0.00           C  
ATOM    730  O   GLN    52     107.154 109.115  82.949  1.00  0.00           O  
ATOM    731  N   SER    53     105.987 107.712  81.760  1.00  0.00           N  
ATOM    732  H   SER    53     106.800 107.569  81.179  1.00  0.00           H  
ATOM    733  CA  SER    53     104.957 106.727  81.397  1.00  0.00           C  
ATOM    734  HA  SER    53     104.192 106.777  82.172  1.00  0.00           H  
ATOM    735  CB  SER    53     104.220 107.133  80.091  1.00  0.00           C  
ATOM    736  HB2 SER    53     103.682 108.043  80.356  1.00  0.00           H  
ATOM    737  HB3 SER    53     104.943 107.475  79.350  1.00  0.00           H  
ATOM    738  OG  SER    53     103.331 106.115  79.658  1.00  0.00           O  
ATOM    739  HG  SER    53     102.895 106.409  78.855  1.00  0.00           H  
ATOM    740  C   SER    53     105.519 105.299  81.245  1.00  0.00           C  
ATOM    741  O   SER    53     106.711 105.030  80.971  1.00  0.00           O  
ATOM    742  N   SER    54     104.599 104.346  81.407  1.00  0.00           N  
ATOM    743  H   SER    54     103.686 104.734  81.597  1.00  0.00           H  
ATOM    744  CA  SER    54     104.739 102.899  81.251  1.00  0.00           C  
ATOM    745  HA  SER    54     105.799 102.687  81.388  1.00  0.00           H  
ATOM    746  CB  SER    54     103.902 102.049  82.228  1.00  0.00           C  
ATOM    747  HB2 SER    54     102.846 102.311  82.155  1.00  0.00           H  
ATOM    748  HB3 SER    54     104.072 100.975  82.165  1.00  0.00           H  
ATOM    749  OG  SER    54     104.273 102.320  83.547  1.00  0.00           O  
ATOM    750  HG  SER    54     105.233 102.286  83.560  1.00  0.00           H  
ATOM    751  C   SER    54     104.485 102.280  79.871  1.00  0.00           C  
ATOM    752  O   SER    54     104.548 101.010  79.695  1.00  0.00           O  
ATOM    753  N   TYR    55     104.182 103.145  78.873  1.00  0.00           N  
ATOM    754  H   TYR    55     104.297 104.134  79.048  1.00  0.00           H  
ATOM    755  CA  TYR    55     103.776 102.771  77.495  1.00  0.00           C  
ATOM    756  HA  TYR    55     102.889 102.150  77.622  1.00  0.00           H  
ATOM    757  CB  TYR    55     103.441 103.935  76.580  1.00  0.00           C  
ATOM    758  HB2 TYR    55     104.330 104.565  76.571  1.00  0.00           H  
ATOM    759  HB3 TYR    55     103.341 103.568  75.558  1.00  0.00           H  
ATOM    760  CG  TYR    55     102.387 104.869  77.036  1.00  0.00           C  
ATOM    761  CD1 TYR    55     102.401 106.267  76.744  1.00  0.00           C  
ATOM    762  HD1 TYR    55     103.223 106.627  76.144  1.00  0.00           H  
ATOM    763  CE1 TYR    55     101.410 107.115  77.251  1.00  0.00           C  
ATOM    764  HE1 TYR    55     101.599 108.169  77.108  1.00  0.00           H  
ATOM    765  CZ  TYR    55     100.426 106.574  78.071  1.00  0.00           C  
ATOM    766  OH  TYR    55      99.570 107.409  78.676  1.00  0.00           O  
ATOM    767  HH  TYR    55      98.921 106.927  79.193  1.00  0.00           H  
ATOM    768  CE2 TYR    55     100.369 105.209  78.341  1.00  0.00           C  
ATOM    769  HE2 TYR    55      99.512 104.840  78.885  1.00  0.00           H  
ATOM    770  CD2 TYR    55     101.301 104.272  77.771  1.00  0.00           C  
ATOM    771  HD2 TYR    55     101.296 103.211  77.973  1.00  0.00           H  
ATOM    772  C   TYR    55     104.851 101.979  76.714  1.00  0.00           C  
ATOM    773  O   TYR    55     106.025 102.396  76.827  1.00  0.00           O  
ATOM    774  N   SER    56     104.639 100.959  75.863  1.00  0.00           N  
ATOM    775  H   SER    56     105.487 100.569  75.476  1.00  0.00           H  
ATOM    776  CA  SER    56     103.447 100.018  75.746  1.00  0.00           C  
ATOM    777  HA  SER    56     103.599  99.327  74.918  1.00  0.00           H  
ATOM    778  CB  SER    56     103.387  99.155  77.012  1.00  0.00           C  
ATOM    779  HB2 SER    56     103.324  99.877  77.825  1.00  0.00           H  
ATOM    780  HB3 SER    56     102.503  98.523  76.925  1.00  0.00           H  
ATOM    781  OG  SER    56     104.477  98.367  77.254  1.00  0.00           O  
ATOM    782  HG  SER    56     104.247  97.558  76.791  1.00  0.00           H  
ATOM    783  C   SER    56     102.131 100.826  75.501  1.00  0.00           C  
ATOM    784  O   SER    56     101.319 100.989  76.398  1.00  0.00           O  
ATOM    785  N   SER    57     101.932 101.561  74.401  1.00  0.00           N  
ATOM    786  H   SER    57     101.030 102.014  74.433  1.00  0.00           H  
ATOM    787  CA  SER    57     102.816 101.849  73.232  1.00  0.00           C  
ATOM    788  HA  SER    57     103.823 101.658  73.602  1.00  0.00           H  
ATOM    789  CB  SER    57     102.459 100.979  72.139  1.00  0.00           C  
ATOM    790  HB2 SER    57     101.407 101.127  71.893  1.00  0.00           H  
ATOM    791  HB3 SER    57     102.994 101.244  71.227  1.00  0.00           H  
ATOM    792  OG  SER    57     102.589  99.612  72.433  1.00  0.00           O  
ATOM    793  HG  SER    57     103.393  99.246  72.057  1.00  0.00           H  
ATOM    794  C   SER    57     102.815 103.298  72.799  1.00  0.00           C  
ATOM    795  O   SER    57     101.725 103.835  72.589  1.00  0.00           O  
ATOM    796  N   TYR    58     103.994 103.947  72.748  1.00  0.00           N  
ATOM    797  H   TYR    58     104.865 103.445  72.656  1.00  0.00           H  
ATOM    798  CA  TYR    58     104.010 105.348  72.404  1.00  0.00           C  
ATOM    799  HA  TYR    58     103.342 105.918  73.049  1.00  0.00           H  
ATOM    800  CB  TYR    58     105.374 105.974  72.516  1.00  0.00           C  
ATOM    801  HB2 TYR    58     106.086 105.409  71.915  1.00  0.00           H  
ATOM    802  HB3 TYR    58     105.418 106.946  72.025  1.00  0.00           H  
ATOM    803  CG  TYR    58     105.887 106.008  73.939  1.00  0.00           C  
ATOM    804  CD1 TYR    58     105.491 107.135  74.784  1.00  0.00           C  
ATOM    805  HD1 TYR    58     104.888 107.930  74.369  1.00  0.00           H  
ATOM    806  CE1 TYR    58     105.853 107.179  76.157  1.00  0.00           C  
ATOM    807  HE1 TYR    58     105.418 107.916  76.815  1.00  0.00           H  
ATOM    808  CZ  TYR    58     106.705 106.225  76.759  1.00  0.00           C  
ATOM    809  OH  TYR    58     107.071 106.207  78.092  1.00  0.00           O  
ATOM    810  HH  TYR    58     107.747 105.567  78.326  1.00  0.00           H  
ATOM    811  CE2 TYR    58     107.160 105.169  75.900  1.00  0.00           C  
ATOM    812  HE2 TYR    58     107.754 104.385  76.345  1.00  0.00           H  
ATOM    813  CD2 TYR    58     106.734 105.050  74.524  1.00  0.00           C  
ATOM    814  HD2 TYR    58     107.084 104.261  73.874  1.00  0.00           H  
ATOM    815  C   TYR    58     103.621 105.651  70.901  1.00  0.00           C  
ATOM    816  O   TYR    58     104.275 105.160  70.005  1.00  0.00           O  
ATOM    817  N   GLY    59     102.534 106.367  70.593  1.00  0.00           N  
ATOM    818  H   GLY    59     102.212 106.173  69.655  1.00  0.00           H  
ATOM    819  CA  GLY    59     101.576 107.034  71.478  1.00  0.00           C  
ATOM    820  HA2 GLY    59     100.849 107.499  70.812  1.00  0.00           H  
ATOM    821  HA3 GLY    59     101.003 106.372  72.128  1.00  0.00           H  
ATOM    822  C   GLY    59     102.217 108.157  72.308  1.00  0.00           C  
ATOM    823  O   GLY    59     103.375 108.571  71.997  1.00  0.00           O  
ATOM    824  N   GLN    60     101.651 108.808  73.361  1.00  0.00           N  
ATOM    825  H   GLN    60     102.272 109.408  73.884  1.00  0.00           H  
ATOM    826  CA  GLN    60     100.269 108.565  73.821  1.00  0.00           C  
ATOM    827  HA  GLN    60     100.256 107.635  74.389  1.00  0.00           H  
ATOM    828  CB  GLN    60      99.848 109.651  74.784  1.00  0.00           C  
ATOM    829  HB2 GLN    60     100.574 109.621  75.596  1.00  0.00           H  
ATOM    830  HB3 GLN    60     100.055 110.647  74.393  1.00  0.00           H  
ATOM    831  CG  GLN    60      98.347 109.510  75.245  1.00  0.00           C  
ATOM    832  HG2 GLN    60      97.653 109.717  74.431  1.00  0.00           H  
ATOM    833  HG3 GLN    60      98.213 108.481  75.581  1.00  0.00           H  
ATOM    834  CD  GLN    60      98.020 110.444  76.424  1.00  0.00           C  
ATOM    835  OE1 GLN    60      98.826 111.013  77.081  1.00  0.00           O  
ATOM    836  NE2 GLN    60      96.754 110.651  76.783  1.00  0.00           N  
ATOM    837 HE21 GLN    60      96.057 110.106  76.295  1.00  0.00           H  
ATOM    838 HE22 GLN    60      96.501 111.360  77.456  1.00  0.00           H  
ATOM    839  C   GLN    60      99.235 108.434  72.702  1.00  0.00           C  
ATOM    840  O   GLN    60      99.269 109.113  71.650  1.00  0.00           O  
ATOM    841  N   SER    61      98.378 107.435  72.719  1.00  0.00           N  
ATOM    842  H   SER    61      98.373 106.779  73.487  1.00  0.00           H  
ATOM    843  CA  SER    61      97.320 107.218  71.692  1.00  0.00           C  
ATOM    844  HA  SER    61      97.862 107.153  70.749  1.00  0.00           H  
ATOM    845  CB  SER    61      96.605 105.853  71.882  1.00  0.00           C  
ATOM    846  HB2 SER    61      97.388 105.101  71.973  1.00  0.00           H  
ATOM    847  HB3 SER    61      96.040 105.946  72.810  1.00  0.00           H  
ATOM    848  OG  SER    61      95.694 105.608  70.895  1.00  0.00           O  
ATOM    849  HG  SER    61      95.711 104.672  70.682  1.00  0.00           H  
ATOM    850  C   SER    61      96.254 108.329  71.674  1.00  0.00           C  
ATOM    851  O   SER    61      95.956 108.983  72.726  1.00  0.00           O  
ATOM    852  N   GLN    62      95.675 108.581  70.499  1.00  0.00           N  
ATOM    853  H   GLN    62      96.058 108.068  69.718  1.00  0.00           H  
ATOM    854  CA  GLN    62      94.522 109.398  70.340  1.00  0.00           C  
ATOM    855  HA  GLN    62      94.390 110.039  71.212  1.00  0.00           H  
ATOM    856  CB  GLN    62      94.722 110.262  69.081  1.00  0.00           C  
ATOM    857  HB2 GLN    62      94.786 109.558  68.251  1.00  0.00           H  
ATOM    858  HB3 GLN    62      93.825 110.858  68.916  1.00  0.00           H  
ATOM    859  CG  GLN    62      95.993 111.138  69.002  1.00  0.00           C  
ATOM    860  HG2 GLN    62      96.852 110.480  68.871  1.00  0.00           H  
ATOM    861  HG3 GLN    62      95.802 111.703  68.090  1.00  0.00           H  
ATOM    862  CD  GLN    62      96.224 112.249  70.032  1.00  0.00           C  
ATOM    863  OE1 GLN    62      95.396 112.507  70.875  1.00  0.00           O  
ATOM    864  NE2 GLN    62      97.371 112.854  70.028  1.00  0.00           N  
ATOM    865 HE21 GLN    62      97.676 113.321  70.870  1.00  0.00           H  
ATOM    866 HE22 GLN    62      97.998 112.848  69.236  1.00  0.00           H  
ATOM    867  C   GLN    62      93.173 108.568  70.273  1.00  0.00           C  
ATOM    868  O   GLN    62      92.074 109.134  70.204  1.00  0.00           O  
ATOM    869  N   ASN    63      93.352 107.240  70.206  1.00  0.00           N  
ATOM    870  H   ASN    63      94.309 106.922  70.256  1.00  0.00           H  
ATOM    871  CA  ASN    63      92.309 106.281  69.940  1.00  0.00           C  
ATOM    872  HA  ASN    63      91.414 106.861  69.716  1.00  0.00           H  
ATOM    873  CB  ASN    63      92.663 105.444  68.624  1.00  0.00           C  
ATOM    874  HB2 ASN    63      93.623 104.930  68.589  1.00  0.00           H  
ATOM    875  HB3 ASN    63      91.884 104.695  68.481  1.00  0.00           H  
ATOM    876  CG  ASN    63      92.552 106.391  67.456  1.00  0.00           C  
ATOM    877  OD1 ASN    63      91.490 106.545  66.893  1.00  0.00           O  
ATOM    878  ND2 ASN    63      93.680 106.973  67.141  1.00  0.00           N  
ATOM    879 HD21 ASN    63      93.831 107.616  66.376  1.00  0.00           H  
ATOM    880 HD22 ASN    63      94.473 106.758  67.729  1.00  0.00           H  
ATOM    881  C   ASN    63      91.945 105.357  71.102  1.00  0.00           C  
ATOM    882  O   ASN    63      90.777 105.359  71.536  1.00  0.00           O  
ATOM    883  N   THR    64      92.952 104.674  71.745  1.00  0.00           N  
ATOM    884  H   THR    64      93.881 104.718  71.352  1.00  0.00           H  
ATOM    885  CA  THR    64      92.812 103.776  72.905  1.00  0.00           C  
ATOM    886  HA  THR    64      91.855 103.954  73.395  1.00  0.00           H  
ATOM    887  CB  THR    64      92.733 102.292  72.414  1.00  0.00           C  
ATOM    888  HB  THR    64      93.519 102.179  71.668  1.00  0.00           H  
ATOM    889  CG2 THR    64      92.825 101.209  73.511  1.00  0.00           C  
ATOM    890 HG21 THR    64      92.046 101.365  74.256  1.00  0.00           H  
ATOM    891 HG22 THR    64      92.695 100.309  72.910  1.00  0.00           H  
ATOM    892 HG23 THR    64      93.779 101.178  74.037  1.00  0.00           H  
ATOM    893  OG1 THR    64      91.471 102.131  71.786  1.00  0.00           O  
ATOM    894  HG1 THR    64      91.650 101.808  70.900  1.00  0.00           H  
ATOM    895  C   THR    64      93.900 103.987  73.906  1.00  0.00           C  
ATOM    896  O   THR    64      95.067 103.538  73.796  1.00  0.00           O  
ATOM    897  N   GLY    65      93.612 104.789  74.929  1.00  0.00           N  
ATOM    898  H   GLY    65      94.370 104.978  75.569  1.00  0.00           H  
ATOM    899  CA  GLY    65      92.462 105.604  75.268  1.00  0.00           C  
ATOM    900  HA2 GLY    65      91.554 105.000  75.266  1.00  0.00           H  
ATOM    901  HA3 GLY    65      92.535 105.907  76.313  1.00  0.00           H  
ATOM    902  C   GLY    65      92.156 106.775  74.369  1.00  0.00           C  
ATOM    903  O   GLY    65      93.114 107.349  73.845  1.00  0.00           O  
ATOM    904  N   TYR    66      90.867 107.066  74.041  1.00  0.00           N  
ATOM    905  H   TYR    66      90.169 106.505  74.508  1.00  0.00           H  
ATOM    906  CA  TYR    66      90.439 108.200  73.241  1.00  0.00           C  
ATOM    907  HA  TYR    66      90.696 107.891  72.228  1.00  0.00           H  
ATOM    908  CB  TYR    66      88.915 108.297  73.270  1.00  0.00           C  
ATOM    909  HB2 TYR    66      88.575 107.362  72.825  1.00  0.00           H  
ATOM    910  HB3 TYR    66      88.701 108.384  74.335  1.00  0.00           H  
ATOM    911  CG  TYR    66      88.325 109.519  72.546  1.00  0.00           C  
ATOM    912  CD1 TYR    66      88.003 109.378  71.198  1.00  0.00           C  
ATOM    913  HD1 TYR    66      88.144 108.391  70.783  1.00  0.00           H  
ATOM    914  CE1 TYR    66      87.391 110.446  70.482  1.00  0.00           C  
ATOM    915  HE1 TYR    66      87.104 110.512  69.443  1.00  0.00           H  
ATOM    916  CZ  TYR    66      87.214 111.639  71.156  1.00  0.00           C  
ATOM    917  OH  TYR    66      86.588 112.667  70.553  1.00  0.00           O  
ATOM    918  HH  TYR    66      86.445 112.541  69.613  1.00  0.00           H  
ATOM    919  CE2 TYR    66      87.461 111.744  72.523  1.00  0.00           C  
ATOM    920  HE2 TYR    66      87.246 112.677  73.023  1.00  0.00           H  
ATOM    921  CD2 TYR    66      88.028 110.692  73.255  1.00  0.00           C  
ATOM    922  HD2 TYR    66      88.267 110.809  74.301  1.00  0.00           H  
ATOM    923  C   TYR    66      91.159 109.568  73.483  1.00  0.00           C  
ATOM    924  O   TYR    66      91.644 109.795  74.605  1.00  0.00           O  
ATOM    925  N   GLY    67      91.170 110.486  72.456  1.00  0.00           N  
ATOM    926  H   GLY    67      90.831 110.232  71.539  1.00  0.00           H  
ATOM    927  CA  GLY    67      91.932 111.701  72.476  1.00  0.00           C  
ATOM    928  HA2 GLY    67      91.738 112.176  73.438  1.00  0.00           H  
ATOM    929  HA3 GLY    67      93.004 111.577  72.326  1.00  0.00           H  
ATOM    930  C   GLY    67      91.549 112.691  71.342  1.00  0.00           C  
ATOM    931  O   GLY    67      90.433 113.190  71.245  1.00  0.00           O  
ATOM    932  N   THR    68      92.585 113.119  70.626  1.00  0.00           N  
ATOM    933  H   THR    68      93.514 112.896  70.955  1.00  0.00           H  
ATOM    934  CA  THR    68      92.536 114.332  69.789  1.00  0.00           C  
ATOM    935  HA  THR    68      91.634 114.892  70.035  1.00  0.00           H  
ATOM    936  CB  THR    68      93.766 115.169  69.949  1.00  0.00           C  
ATOM    937  HB  THR    68      94.646 114.700  69.509  1.00  0.00           H  
ATOM    938  CG2 THR    68      93.550 116.564  69.429  1.00  0.00           C  
ATOM    939 HG21 THR    68      93.579 116.652  68.343  1.00  0.00           H  
ATOM    940 HG22 THR    68      92.637 117.029  69.803  1.00  0.00           H  
ATOM    941 HG23 THR    68      94.440 117.049  69.831  1.00  0.00           H  
ATOM    942  OG1 THR    68      94.079 115.248  71.325  1.00  0.00           O  
ATOM    943  HG1 THR    68      93.272 115.533  71.761  1.00  0.00           H  
ATOM    944  C   THR    68      92.242 113.861  68.335  1.00  0.00           C  
ATOM    945  O   THR    68      93.170 113.756  67.525  1.00  0.00           O  
ATOM    946  N   GLN    69      90.965 113.459  68.104  1.00  0.00           N  
ATOM    947  H   GLN    69      90.237 113.538  68.799  1.00  0.00           H  
ATOM    948  CA  GLN    69      90.494 112.627  67.004  1.00  0.00           C  
ATOM    949  HA  GLN    69      91.173 112.706  66.155  1.00  0.00           H  
ATOM    950  CB  GLN    69      90.685 111.179  67.476  1.00  0.00           C  
ATOM    951  HB2 GLN    69      91.755 110.974  67.495  1.00  0.00           H  
ATOM    952  HB3 GLN    69      90.408 111.141  68.529  1.00  0.00           H  
ATOM    953  CG  GLN    69      89.833 110.143  66.688  1.00  0.00           C  
ATOM    954  HG2 GLN    69      89.946 109.185  67.196  1.00  0.00           H  
ATOM    955  HG3 GLN    69      88.820 110.493  66.887  1.00  0.00           H  
ATOM    956  CD  GLN    69      90.073 109.976  65.194  1.00  0.00           C  
ATOM    957  OE1 GLN    69      90.719 110.676  64.498  1.00  0.00           O  
ATOM    958  NE2 GLN    69      89.479 108.939  64.671  1.00  0.00           N  
ATOM    959 HE21 GLN    69      88.798 108.430  65.217  1.00  0.00           H  
ATOM    960 HE22 GLN    69      89.475 108.936  63.661  1.00  0.00           H  
ATOM    961  C   GLN    69      89.068 113.006  66.519  1.00  0.00           C  
ATOM    962  O   GLN    69      88.243 113.068  67.373  1.00  0.00           O  
ATOM    963  N   SER    70      88.869 113.239  65.218  1.00  0.00           N  
ATOM    964  H   SER    70      89.625 113.299  64.551  1.00  0.00           H  
ATOM    965  CA  SER    70      87.493 113.423  64.694  1.00  0.00           C  
ATOM    966  HA  SER    70      86.848 112.893  65.395  1.00  0.00           H  
ATOM    967  CB  SER    70      87.140 114.909  64.652  1.00  0.00           C  
ATOM    968  HB2 SER    70      87.277 115.369  65.630  1.00  0.00           H  
ATOM    969  HB3 SER    70      87.788 115.441  63.955  1.00  0.00           H  
ATOM    970  OG  SER    70      85.806 115.235  64.227  1.00  0.00           O  
ATOM    971  HG  SER    70      85.850 116.172  64.022  1.00  0.00           H  
ATOM    972  C   SER    70      87.365 112.811  63.222  1.00  0.00           C  
ATOM    973  O   SER    70      88.343 112.884  62.450  1.00  0.00           O  
ATOM    974  N   THR    71      86.239 112.240  62.883  1.00  0.00           N  
ATOM    975  H   THR    71      85.440 112.372  63.487  1.00  0.00           H  
ATOM    976  CA  THR    71      86.128 111.370  61.693  1.00  0.00           C  
ATOM    977  HA  THR    71      86.911 111.636  60.983  1.00  0.00           H  
ATOM    978  CB  THR    71      86.542 109.962  62.082  1.00  0.00           C  
ATOM    979  HB  THR    71      87.496 109.947  62.608  1.00  0.00           H  
ATOM    980  CG2 THR    71      85.529 109.214  62.939  1.00  0.00           C  
ATOM    981 HG21 THR    71      85.963 108.301  63.346  1.00  0.00           H  
ATOM    982 HG22 THR    71      85.063 109.808  63.725  1.00  0.00           H  
ATOM    983 HG23 THR    71      84.770 108.854  62.244  1.00  0.00           H  
ATOM    984  OG1 THR    71      86.795 109.191  60.955  1.00  0.00           O  
ATOM    985  HG1 THR    71      87.721 109.380  60.789  1.00  0.00           H  
ATOM    986  C   THR    71      84.762 111.303  60.979  1.00  0.00           C  
ATOM    987  O   THR    71      83.676 111.414  61.623  1.00  0.00           O  
ATOM    988  N   PRO    72      84.717 111.208  59.624  1.00  0.00           N  
ATOM    989  CD  PRO    72      85.817 111.114  58.679  1.00  0.00           C  
ATOM    990  HD2 PRO    72      86.130 110.080  58.536  1.00  0.00           H  
ATOM    991  HD3 PRO    72      86.701 111.705  58.920  1.00  0.00           H  
ATOM    992  CG  PRO    72      85.231 111.767  57.389  1.00  0.00           C  
ATOM    993  HG2 PRO    72      85.703 111.381  56.486  1.00  0.00           H  
ATOM    994  HG3 PRO    72      85.156 112.852  57.305  1.00  0.00           H  
ATOM    995  CB  PRO    72      83.784 111.279  57.462  1.00  0.00           C  
ATOM    996  HB2 PRO    72      83.721 110.289  57.011  1.00  0.00           H  
ATOM    997  HB3 PRO    72      83.120 111.896  56.857  1.00  0.00           H  
ATOM    998  CA  PRO    72      83.455 111.236  58.969  1.00  0.00           C  
ATOM    999  HA  PRO    72      83.014 112.214  59.163  1.00  0.00           H  
ATOM   1000  C   PRO    72      82.511 110.116  59.307  1.00  0.00           C  
ATOM   1001  O   PRO    72      82.887 108.974  59.527  1.00  0.00           O  
ATOM   1002  N   GLN    73      81.216 110.451  59.477  1.00  0.00           N  
ATOM   1003  H   GLN    73      81.010 111.439  59.445  1.00  0.00           H  
ATOM   1004  CA  GLN    73      80.047 109.560  59.563  1.00  0.00           C  
ATOM   1005  HA  GLN    73      80.207 109.022  60.497  1.00  0.00           H  
ATOM   1006  CB  GLN    73      78.784 110.438  59.562  1.00  0.00           C  
ATOM   1007  HB2 GLN    73      77.996 109.873  60.060  1.00  0.00           H  
ATOM   1008  HB3 GLN    73      78.918 111.272  60.250  1.00  0.00           H  
ATOM   1009  CG  GLN    73      78.292 110.974  58.248  1.00  0.00           C  
ATOM   1010  HG2 GLN    73      79.153 111.184  57.613  1.00  0.00           H  
ATOM   1011  HG3 GLN    73      77.706 110.149  57.843  1.00  0.00           H  
ATOM   1012  CD  GLN    73      77.466 112.230  58.315  1.00  0.00           C  
ATOM   1013  OE1 GLN    73      77.830 113.266  58.898  1.00  0.00           O  
ATOM   1014  NE2 GLN    73      76.235 112.157  57.951  1.00  0.00           N  
ATOM   1015 HE21 GLN    73      75.879 111.271  57.621  1.00  0.00           H  
ATOM   1016 HE22 GLN    73      75.653 112.964  58.124  1.00  0.00           H  
ATOM   1017  C   GLN    73      79.965 108.371  58.571  1.00  0.00           C  
ATOM   1018  O   GLN    73      80.384 108.493  57.399  1.00  0.00           O  
ATOM   1019  N   GLY    74      79.560 107.183  59.051  1.00  0.00           N  
ATOM   1020  H   GLY    74      79.184 107.210  59.988  1.00  0.00           H  
ATOM   1021  CA  GLY    74      79.074 106.020  58.263  1.00  0.00           C  
ATOM   1022  HA2 GLY    74      79.696 105.629  57.458  1.00  0.00           H  
ATOM   1023  HA3 GLY    74      78.928 105.279  59.049  1.00  0.00           H  
ATOM   1024  C   GLY    74      77.701 106.333  57.668  1.00  0.00           C  
ATOM   1025  O   GLY    74      76.943 107.276  58.033  1.00  0.00           O  
ATOM   1026  N   TYR    75      77.334 105.487  56.729  1.00  0.00           N  
ATOM   1027  H   TYR    75      77.909 104.736  56.375  1.00  0.00           H  
ATOM   1028  CA  TYR    75      75.961 105.572  56.111  1.00  0.00           C  
ATOM   1029  HA  TYR    75      75.737 106.564  55.720  1.00  0.00           H  
ATOM   1030  CB  TYR    75      75.887 104.504  55.034  1.00  0.00           C  
ATOM   1031  HB2 TYR    75      76.002 103.541  55.530  1.00  0.00           H  
ATOM   1032  HB3 TYR    75      74.948 104.699  54.516  1.00  0.00           H  
ATOM   1033  CG  TYR    75      76.995 104.568  53.968  1.00  0.00           C  
ATOM   1034  CD1 TYR    75      78.049 103.680  54.005  1.00  0.00           C  
ATOM   1035  HD1 TYR    75      78.292 103.066  54.859  1.00  0.00           H  
ATOM   1036  CE1 TYR    75      79.008 103.652  52.988  1.00  0.00           C  
ATOM   1037  HE1 TYR    75      79.854 102.982  53.011  1.00  0.00           H  
ATOM   1038  CZ  TYR    75      79.023 104.673  51.948  1.00  0.00           C  
ATOM   1039  OH  TYR    75      79.970 104.814  50.959  1.00  0.00           O  
ATOM   1040  HH  TYR    75      80.795 104.341  51.092  1.00  0.00           H  
ATOM   1041  CE2 TYR    75      77.930 105.502  51.952  1.00  0.00           C  
ATOM   1042  HE2 TYR    75      77.972 106.212  51.140  1.00  0.00           H  
ATOM   1043  CD2 TYR    75      76.928 105.527  52.927  1.00  0.00           C  
ATOM   1044  HD2 TYR    75      76.054 106.158  52.862  1.00  0.00           H  
ATOM   1045  C   TYR    75      74.757 105.378  57.090  1.00  0.00           C  
ATOM   1046  O   TYR    75      73.834 106.173  57.114  1.00  0.00           O  
ATOM   1047  N   GLY    76      74.965 104.565  58.161  1.00  0.00           N  
ATOM   1048  H   GLY    76      75.886 104.150  58.176  1.00  0.00           H  
ATOM   1049  CA  GLY    76      73.937 104.296  59.256  1.00  0.00           C  
ATOM   1050  HA2 GLY    76      73.379 105.218  59.417  1.00  0.00           H  
ATOM   1051  HA3 GLY    76      73.276 103.488  58.941  1.00  0.00           H  
ATOM   1052  C   GLY    76      74.507 103.879  60.603  1.00  0.00           C  
ATOM   1053  O   GLY    76      75.582 103.310  60.734  1.00  0.00           O  
ATOM   1054  N   SER    77      73.654 104.078  61.617  1.00  0.00           N  
ATOM   1055  H   SER    77      72.720 104.421  61.442  1.00  0.00           H  
ATOM   1056  CA  SER    77      74.062 103.877  63.012  1.00  0.00           C  
ATOM   1057  HA  SER    77      74.309 102.820  63.109  1.00  0.00           H  
ATOM   1058  CB  SER    77      75.380 104.634  63.453  1.00  0.00           C  
ATOM   1059  HB2 SER    77      76.331 104.278  63.056  1.00  0.00           H  
ATOM   1060  HB3 SER    77      75.314 105.660  63.089  1.00  0.00           H  
ATOM   1061  OG  SER    77      75.462 104.633  64.890  1.00  0.00           O  
ATOM   1062  HG  SER    77      76.019 105.347  65.209  1.00  0.00           H  
ATOM   1063  C   SER    77      72.894 104.350  63.909  1.00  0.00           C  
ATOM   1064  O   SER    77      72.467 105.482  63.782  1.00  0.00           O  
ATOM   1065  N   THR    78      72.207 103.537  64.735  1.00  0.00           N  
ATOM   1066  H   THR    78      71.322 103.913  65.044  1.00  0.00           H  
ATOM   1067  CA  THR    78      72.480 102.144  65.134  1.00  0.00           C  
ATOM   1068  HA  THR    78      73.382 101.703  64.711  1.00  0.00           H  
ATOM   1069  CB  THR    78      72.804 102.114  66.709  1.00  0.00           C  
ATOM   1070  HB  THR    78      71.954 102.545  67.238  1.00  0.00           H  
ATOM   1071  CG2 THR    78      72.897 100.680  67.227  1.00  0.00           C  
ATOM   1072 HG21 THR    78      73.545 100.011  66.659  1.00  0.00           H  
ATOM   1073 HG22 THR    78      73.378 100.767  68.201  1.00  0.00           H  
ATOM   1074 HG23 THR    78      71.875 100.337  67.387  1.00  0.00           H  
ATOM   1075  OG1 THR    78      73.963 102.843  67.040  1.00  0.00           O  
ATOM   1076  HG1 THR    78      73.917 103.662  66.543  1.00  0.00           H  
ATOM   1077  C   THR    78      71.275 101.347  64.770  1.00  0.00           C  
ATOM   1078  O   THR    78      70.180 101.794  64.691  1.00  0.00           O  
ATOM   1079  N   GLY    79      71.528 100.078  64.443  1.00  0.00           N  
ATOM   1080  H   GLY    79      72.482  99.766  64.551  1.00  0.00           H  
ATOM   1081  CA  GLY    79      70.422  99.170  64.076  1.00  0.00           C  
ATOM   1082  HA2 GLY    79      69.859  99.730  63.330  1.00  0.00           H  
ATOM   1083  HA3 GLY    79      70.847  98.277  63.618  1.00  0.00           H  
ATOM   1084  C   GLY    79      69.587  98.669  65.235  1.00  0.00           C  
ATOM   1085  O   GLY    79      70.031  98.793  66.384  1.00  0.00           O  
ATOM   1086  N   GLY    80      68.400  98.116  64.912  1.00  0.00           N  
ATOM   1087  H   GLY    80      67.822  97.816  65.684  1.00  0.00           H  
ATOM   1088  CA  GLY    80      67.843  97.865  63.582  1.00  0.00           C  
ATOM   1089  HA2 GLY    80      68.612  97.649  62.841  1.00  0.00           H  
ATOM   1090  HA3 GLY    80      67.109  97.063  63.515  1.00  0.00           H  
ATOM   1091  C   GLY    80      67.067  98.955  62.908  1.00  0.00           C  
ATOM   1092  O   GLY    80      67.054 100.104  63.388  1.00  0.00           O  
ATOM   1093  N   TYR    81      66.432  98.636  61.797  1.00  0.00           N  
ATOM   1094  H   TYR    81      66.291  97.681  61.502  1.00  0.00           H  
ATOM   1095  CA  TYR    81      66.049  99.620  60.778  1.00  0.00           C  
ATOM   1096  HA  TYR    81      66.076 100.555  61.336  1.00  0.00           H  
ATOM   1097  CB  TYR    81      67.014  99.649  59.624  1.00  0.00           C  
ATOM   1098  HB2 TYR    81      66.942  98.726  59.050  1.00  0.00           H  
ATOM   1099  HB3 TYR    81      66.693 100.387  58.888  1.00  0.00           H  
ATOM   1100  CG  TYR    81      68.477 100.057  59.934  1.00  0.00           C  
ATOM   1101  CD1 TYR    81      68.789 101.084  60.897  1.00  0.00           C  
ATOM   1102  HD1 TYR    81      67.964 101.556  61.410  1.00  0.00           H  
ATOM   1103  CE1 TYR    81      70.154 101.415  61.106  1.00  0.00           C  
ATOM   1104  HE1 TYR    81      70.486 102.088  61.882  1.00  0.00           H  
ATOM   1105  CZ  TYR    81      71.148 100.799  60.325  1.00  0.00           C  
ATOM   1106  OH  TYR    81      72.409 101.224  60.528  1.00  0.00           O  
ATOM   1107  HH  TYR    81      73.024 100.718  59.992  1.00  0.00           H  
ATOM   1108  CE2 TYR    81      70.791  99.922  59.266  1.00  0.00           C  
ATOM   1109  HE2 TYR    81      71.549  99.365  58.735  1.00  0.00           H  
ATOM   1110  CD2 TYR    81      69.525  99.460  59.130  1.00  0.00           C  
ATOM   1111  HD2 TYR    81      69.304  98.714  58.381  1.00  0.00           H  
ATOM   1112  C   TYR    81      64.539  99.414  60.319  1.00  0.00           C  
ATOM   1113  O   TYR    81      64.316  99.155  59.122  1.00  0.00           O  
ATOM   1114  N   GLY    82      63.530  99.598  61.166  1.00  0.00           N  
ATOM   1115  H   GLY    82      62.643  99.322  60.770  1.00  0.00           H  
ATOM   1116  CA  GLY    82      63.510  99.971  62.567  1.00  0.00           C  
ATOM   1117  HA2 GLY    82      62.582  99.859  63.126  1.00  0.00           H  
ATOM   1118  HA3 GLY    82      64.231  99.389  63.141  1.00  0.00           H  
ATOM   1119  C   GLY    82      63.944 101.405  62.797  1.00  0.00           C  
ATOM   1120  O   GLY    82      64.196 102.212  61.874  1.00  0.00           O  
ATOM   1121  N   SER    83      64.006 101.744  64.129  1.00  0.00           N  
ATOM   1122  H   SER    83      63.668 101.010  64.735  1.00  0.00           H  
ATOM   1123  CA  SER    83      64.656 102.974  64.644  1.00  0.00           C  
ATOM   1124  HA  SER    83      64.333 103.126  65.673  1.00  0.00           H  
ATOM   1125  CB  SER    83      66.162 103.010  64.599  1.00  0.00           C  
ATOM   1126  HB2 SER    83      66.429 102.913  63.547  1.00  0.00           H  
ATOM   1127  HB3 SER    83      66.630 103.903  65.013  1.00  0.00           H  
ATOM   1128  OG  SER    83      66.650 101.848  65.278  1.00  0.00           O  
ATOM   1129  HG  SER    83      66.826 101.177  64.615  1.00  0.00           H  
ATOM   1130  C   SER    83      64.102 104.189  63.887  1.00  0.00           C  
ATOM   1131  O   SER    83      64.852 104.829  63.146  1.00  0.00           O  
ATOM   1132  N   SER    84      62.796 104.565  64.005  1.00  0.00           N  
ATOM   1133  H   SER    84      62.565 105.465  63.608  1.00  0.00           H  
ATOM   1134  CA  SER    84      61.763 103.888  64.719  1.00  0.00           C  
ATOM   1135  HA  SER    84      62.184 103.465  65.631  1.00  0.00           H  
ATOM   1136  CB  SER    84      60.833 104.911  65.362  1.00  0.00           C  
ATOM   1137  HB2 SER    84      61.445 105.430  66.100  1.00  0.00           H  
ATOM   1138  HB3 SER    84      60.644 105.587  64.528  1.00  0.00           H  
ATOM   1139  OG  SER    84      59.736 104.362  65.974  1.00  0.00           O  
ATOM   1140  HG  SER    84      59.297 104.972  66.572  1.00  0.00           H  
ATOM   1141  C   SER    84      61.059 102.879  63.827  1.00  0.00           C  
ATOM   1142  O   SER    84      60.975 103.002  62.594  1.00  0.00           O  
ATOM   1143  N   GLN    85      60.549 101.805  64.394  1.00  0.00           N  
ATOM   1144  H   GLN    85      60.677 101.691  65.389  1.00  0.00           H  
ATOM   1145  CA  GLN    85      59.731 100.845  63.653  1.00  0.00           C  
ATOM   1146  HA  GLN    85      60.267 100.543  62.753  1.00  0.00           H  
ATOM   1147  CB  GLN    85      59.548  99.581  64.609  1.00  0.00           C  
ATOM   1148  HB2 GLN    85      60.530  99.275  64.968  1.00  0.00           H  
ATOM   1149  HB3 GLN    85      58.921  99.827  65.466  1.00  0.00           H  
ATOM   1150  CG  GLN    85      58.954  98.384  63.771  1.00  0.00           C  
ATOM   1151  HG2 GLN    85      59.072  97.522  64.428  1.00  0.00           H  
ATOM   1152  HG3 GLN    85      57.953  98.694  63.469  1.00  0.00           H  
ATOM   1153  CD  GLN    85      59.819  98.012  62.549  1.00  0.00           C  
ATOM   1154  OE1 GLN    85      60.759  97.255  62.636  1.00  0.00           O  
ATOM   1155  NE2 GLN    85      59.436  98.614  61.401  1.00  0.00           N  
ATOM   1156 HE21 GLN    85      59.996  98.522  60.566  1.00  0.00           H  
ATOM   1157 HE22 GLN    85      58.591  99.167  61.434  1.00  0.00           H  
ATOM   1158  C   GLN    85      58.425 101.443  63.137  1.00  0.00           C  
ATOM   1159  O   GLN    85      57.833 100.992  62.168  1.00  0.00           O  
ATOM   1160  N   SER    86      57.965 102.580  63.683  1.00  0.00           N  
ATOM   1161  H   SER    86      58.523 103.013  64.405  1.00  0.00           H  
ATOM   1162  CA  SER    86      56.779 103.329  63.288  1.00  0.00           C  
ATOM   1163  HA  SER    86      56.509 104.034  64.074  1.00  0.00           H  
ATOM   1164  CB  SER    86      57.063 104.175  62.044  1.00  0.00           C  
ATOM   1165  HB2 SER    86      57.389 103.534  61.225  1.00  0.00           H  
ATOM   1166  HB3 SER    86      56.158 104.669  61.689  1.00  0.00           H  
ATOM   1167  OG  SER    86      58.181 105.048  62.389  1.00  0.00           O  
ATOM   1168  HG  SER    86      58.673 105.072  61.565  1.00  0.00           H  
ATOM   1169  C   SER    86      55.430 102.536  63.126  1.00  0.00           C  
ATOM   1170  O   SER    86      54.681 102.697  62.160  1.00  0.00           O  
ATOM   1171  N   SER    87      55.179 101.760  64.173  1.00  0.00           N  
ATOM   1172  H   SER    87      55.795 101.774  64.973  1.00  0.00           H  
ATOM   1173  CA  SER    87      54.149 100.734  64.232  1.00  0.00           C  
ATOM   1174  HA  SER    87      54.205 100.225  63.270  1.00  0.00           H  
ATOM   1175  CB  SER    87      54.651  99.684  65.281  1.00  0.00           C  
ATOM   1176  HB2 SER    87      54.040  98.784  65.355  1.00  0.00           H  
ATOM   1177  HB3 SER    87      55.701  99.459  65.093  1.00  0.00           H  
ATOM   1178  OG  SER    87      54.637 100.377  66.517  1.00  0.00           O  
ATOM   1179  HG  SER    87      55.095  99.884  67.202  1.00  0.00           H  
ATOM   1180  C   SER    87      52.782 101.293  64.505  1.00  0.00           C  
ATOM   1181  O   SER    87      52.583 102.409  64.978  1.00  0.00           O  
ATOM   1182  N   GLN    88      51.709 100.528  64.186  1.00  0.00           N  
ATOM   1183  H   GLN    88      51.866  99.840  63.463  1.00  0.00           H  
ATOM   1184  CA  GLN    88      50.275 100.889  64.334  1.00  0.00           C  
ATOM   1185  HA  GLN    88      50.151 101.541  65.198  1.00  0.00           H  
ATOM   1186  CB  GLN    88      49.865 101.489  62.974  1.00  0.00           C  
ATOM   1187  HB2 GLN    88      48.937 102.027  63.167  1.00  0.00           H  
ATOM   1188  HB3 GLN    88      50.606 102.242  62.704  1.00  0.00           H  
ATOM   1189  CG  GLN    88      49.554 100.509  61.848  1.00  0.00           C  
ATOM   1190  HG2 GLN    88      50.475  99.978  61.609  1.00  0.00           H  
ATOM   1191  HG3 GLN    88      48.714  99.854  62.078  1.00  0.00           H  
ATOM   1192  CD  GLN    88      49.080 101.311  60.603  1.00  0.00           C  
ATOM   1193  OE1 GLN    88      49.173 102.532  60.439  1.00  0.00           O  
ATOM   1194  NE2 GLN    88      48.480 100.583  59.705  1.00  0.00           N  
ATOM   1195 HE21 GLN    88      48.261  99.606  59.832  1.00  0.00           H  
ATOM   1196 HE22 GLN    88      48.119 101.067  58.895  1.00  0.00           H  
ATOM   1197  C   GLN    88      49.528  99.584  64.778  1.00  0.00           C  
ATOM   1198  O   GLN    88      49.710  98.548  64.135  1.00  0.00           O  
ATOM   1199  N   SER    89      48.626  99.682  65.728  1.00  0.00           N  
ATOM   1200  H   SER    89      48.368 100.578  66.117  1.00  0.00           H  
ATOM   1201  CA  SER    89      47.851  98.500  66.177  1.00  0.00           C  
ATOM   1202  HA  SER    89      48.561  97.691  66.345  1.00  0.00           H  
ATOM   1203  CB  SER    89      47.050  98.743  67.427  1.00  0.00           C  
ATOM   1204  HB2 SER    89      46.380  99.582  67.243  1.00  0.00           H  
ATOM   1205  HB3 SER    89      46.383  97.898  67.602  1.00  0.00           H  
ATOM   1206  OG  SER    89      47.898  99.056  68.496  1.00  0.00           O  
ATOM   1207  HG  SER    89      47.694  99.977  68.672  1.00  0.00           H  
ATOM   1208  C   SER    89      47.013  97.958  65.012  1.00  0.00           C  
ATOM   1209  O   SER    89      46.646  98.728  64.144  1.00  0.00           O  
ATOM   1210  N   SER    90      46.740  96.610  64.997  1.00  0.00           N  
ATOM   1211  H   SER    90      47.245  96.062  65.679  1.00  0.00           H  
ATOM   1212  CA  SER    90      45.793  95.883  64.121  1.00  0.00           C  
ATOM   1213  HA  SER    90      44.859  96.432  64.240  1.00  0.00           H  
ATOM   1214  CB  SER    90      46.314  95.611  62.723  1.00  0.00           C  
ATOM   1215  HB2 SER    90      46.772  96.477  62.247  1.00  0.00           H  
ATOM   1216  HB3 SER    90      47.040  94.799  62.750  1.00  0.00           H  
ATOM   1217  OG  SER    90      45.173  95.237  61.909  1.00  0.00           O  
ATOM   1218  HG  SER    90      45.461  94.482  61.391  1.00  0.00           H  
ATOM   1219  C   SER    90      45.344  94.581  64.795  1.00  0.00           C  
ATOM   1220  O   SER    90      46.144  93.952  65.499  1.00  0.00           O  
ATOM   1221  N   TYR    91      44.123  94.019  64.597  1.00  0.00           N  
ATOM   1222  H   TYR    91      43.574  94.347  63.815  1.00  0.00           H  
ATOM   1223  CA  TYR    91      43.376  93.072  65.516  1.00  0.00           C  
ATOM   1224  HA  TYR    91      43.969  92.175  65.696  1.00  0.00           H  
ATOM   1225  CB  TYR    91      43.274  93.701  66.918  1.00  0.00           C  
ATOM   1226  HB2 TYR    91      44.225  94.143  67.215  1.00  0.00           H  
ATOM   1227  HB3 TYR    91      42.463  94.428  66.949  1.00  0.00           H  
ATOM   1228  CG  TYR    91      42.867  92.690  68.031  1.00  0.00           C  
ATOM   1229  CD1 TYR    91      41.553  92.734  68.498  1.00  0.00           C  
ATOM   1230  HD1 TYR    91      40.836  93.297  67.919  1.00  0.00           H  
ATOM   1231  CE1 TYR    91      41.201  91.961  69.650  1.00  0.00           C  
ATOM   1232  HE1 TYR    91      40.184  91.821  69.986  1.00  0.00           H  
ATOM   1233  CZ  TYR    91      42.242  91.187  70.329  1.00  0.00           C  
ATOM   1234  OH  TYR    91      41.992  90.450  71.415  1.00  0.00           O  
ATOM   1235  HH  TYR    91      42.638  89.755  71.560  1.00  0.00           H  
ATOM   1236  CE2 TYR    91      43.512  91.097  69.736  1.00  0.00           C  
ATOM   1237  HE2 TYR    91      44.316  90.560  70.217  1.00  0.00           H  
ATOM   1238  CD2 TYR    91      43.854  91.936  68.607  1.00  0.00           C  
ATOM   1239  HD2 TYR    91      44.864  91.885  68.229  1.00  0.00           H  
ATOM   1240  C   TYR    91      41.971  92.743  64.965  1.00  0.00           C  
ATOM   1241  O   TYR    91      41.311  93.680  64.550  1.00  0.00           O  
ATOM   1242  N   GLY    92      41.493  91.482  64.893  1.00  0.00           N  
ATOM   1243  H   GLY    92      40.516  91.373  64.664  1.00  0.00           H  
ATOM   1244  CA  GLY    92      42.004  90.240  65.393  1.00  0.00           C  
ATOM   1245  HA2 GLY    92      42.666  90.420  66.240  1.00  0.00           H  
ATOM   1246  HA3 GLY    92      41.112  89.720  65.743  1.00  0.00           H  
ATOM   1247  C   GLY    92      42.801  89.394  64.409  1.00  0.00           C  
ATOM   1248  O   GLY    92      43.963  89.677  64.196  1.00  0.00           O  
ATOM   1249  N   GLN    93      42.349  88.205  63.992  1.00  0.00           N  
ATOM   1250  H   GLN    93      41.448  87.890  64.323  1.00  0.00           H  
ATOM   1251  CA  GLN    93      42.880  87.191  63.024  1.00  0.00           C  
ATOM   1252  HA  GLN    93      43.282  87.803  62.217  1.00  0.00           H  
ATOM   1253  CB  GLN    93      44.067  86.335  63.504  1.00  0.00           C  
ATOM   1254  HB2 GLN    93      44.436  85.599  62.790  1.00  0.00           H  
ATOM   1255  HB3 GLN    93      44.917  87.000  63.652  1.00  0.00           H  
ATOM   1256  CG  GLN    93      43.807  85.731  64.896  1.00  0.00           C  
ATOM   1257  HG2 GLN    93      43.573  86.551  65.575  1.00  0.00           H  
ATOM   1258  HG3 GLN    93      42.901  85.126  64.951  1.00  0.00           H  
ATOM   1259  CD  GLN    93      45.017  84.976  65.448  1.00  0.00           C  
ATOM   1260  OE1 GLN    93      45.130  83.760  65.488  1.00  0.00           O  
ATOM   1261  NE2 GLN    93      45.994  85.718  65.893  1.00  0.00           N  
ATOM   1262 HE21 GLN    93      46.808  85.220  66.225  1.00  0.00           H  
ATOM   1263 HE22 GLN    93      45.822  86.701  66.046  1.00  0.00           H  
ATOM   1264  C   GLN    93      41.710  86.370  62.425  1.00  0.00           C  
ATOM   1265  O   GLN    93      40.634  86.304  62.989  1.00  0.00           O  
ATOM   1266  N   GLN    94      41.965  85.717  61.264  1.00  0.00           N  
ATOM   1267  H   GLN    94      42.833  85.920  60.788  1.00  0.00           H  
ATOM   1268  CA  GLN    94      41.258  84.667  60.598  1.00  0.00           C  
ATOM   1269  HA  GLN    94      40.302  84.670  61.122  1.00  0.00           H  
ATOM   1270  CB  GLN    94      41.026  85.061  59.095  1.00  0.00           C  
ATOM   1271  HB2 GLN    94      41.904  85.444  58.574  1.00  0.00           H  
ATOM   1272  HB3 GLN    94      40.793  84.150  58.544  1.00  0.00           H  
ATOM   1273  CG  GLN    94      39.769  85.985  58.822  1.00  0.00           C  
ATOM   1274  HG2 GLN    94      39.231  85.492  58.012  1.00  0.00           H  
ATOM   1275  HG3 GLN    94      39.121  85.985  59.698  1.00  0.00           H  
ATOM   1276  CD  GLN    94      40.094  87.413  58.509  1.00  0.00           C  
ATOM   1277  OE1 GLN    94      41.222  87.879  58.504  1.00  0.00           O  
ATOM   1278  NE2 GLN    94      39.107  88.176  58.180  1.00  0.00           N  
ATOM   1279 HE21 GLN    94      38.166  87.875  57.974  1.00  0.00           H  
ATOM   1280 HE22 GLN    94      39.338  89.156  58.100  1.00  0.00           H  
ATOM   1281  C   GLN    94      42.094  83.384  60.628  1.00  0.00           C  
ATOM   1282  O   GLN    94      43.323  83.301  60.633  1.00  0.00           O  
ATOM   1283  N   SER    95      41.399  82.259  60.736  1.00  0.00           N  
ATOM   1284  H   SER    95      40.401  82.253  60.890  1.00  0.00           H  
ATOM   1285  CA  SER    95      42.062  80.958  60.627  1.00  0.00           C  
ATOM   1286  HA  SER    95      42.888  80.915  61.337  1.00  0.00           H  
ATOM   1287  CB  SER    95      41.160  79.765  60.965  1.00  0.00           C  
ATOM   1288  HB2 SER    95      40.410  79.777  60.174  1.00  0.00           H  
ATOM   1289  HB3 SER    95      41.700  78.818  60.977  1.00  0.00           H  
ATOM   1290  OG  SER    95      40.645  79.917  62.311  1.00  0.00           O  
ATOM   1291  HG  SER    95      39.890  79.328  62.373  1.00  0.00           H  
ATOM   1292  C   SER    95      42.704  80.794  59.267  1.00  0.00           C  
ATOM   1293  O   SER    95      42.319  81.437  58.230  1.00  0.00           O  
ATOM   1294  N   SER    96      43.728  79.994  59.190  1.00  0.00           N  
ATOM   1295  H   SER    96      44.057  79.607  60.062  1.00  0.00           H  
ATOM   1296  CA  SER    96      44.324  79.284  58.044  1.00  0.00           C  
ATOM   1297  HA  SER    96      44.506  79.994  57.238  1.00  0.00           H  
ATOM   1298  CB  SER    96      45.677  78.702  58.455  1.00  0.00           C  
ATOM   1299  HB2 SER    96      45.464  78.221  59.409  1.00  0.00           H  
ATOM   1300  HB3 SER    96      45.914  77.973  57.680  1.00  0.00           H  
ATOM   1301  OG  SER    96      46.673  79.584  58.709  1.00  0.00           O  
ATOM   1302  HG  SER    96      46.264  80.229  59.290  1.00  0.00           H  
ATOM   1303  C   SER    96      43.360  78.248  57.447  1.00  0.00           C  
ATOM   1304  O   SER    96      42.912  77.435  58.202  1.00  0.00           O  
ATOM   1305  N   TYR    97      43.244  78.072  56.137  1.00  0.00           N  
ATOM   1306  H   TYR    97      42.757  77.214  55.921  1.00  0.00           H  
ATOM   1307  CA  TYR    97      43.697  78.925  55.034  1.00  0.00           C  
ATOM   1308  HA  TYR    97      43.366  78.478  54.096  1.00  0.00           H  
ATOM   1309  CB  TYR    97      43.038  80.367  55.162  1.00  0.00           C  
ATOM   1310  HB2 TYR    97      42.014  80.312  55.530  1.00  0.00           H  
ATOM   1311  HB3 TYR    97      43.429  81.029  55.934  1.00  0.00           H  
ATOM   1312  CG  TYR    97      43.097  81.098  53.816  1.00  0.00           C  
ATOM   1313  CD1 TYR    97      44.074  82.074  53.627  1.00  0.00           C  
ATOM   1314  HD1 TYR    97      44.801  82.238  54.409  1.00  0.00           H  
ATOM   1315  CE1 TYR    97      44.143  82.761  52.430  1.00  0.00           C  
ATOM   1316  HE1 TYR    97      44.867  83.562  52.391  1.00  0.00           H  
ATOM   1317  CZ  TYR    97      43.270  82.395  51.372  1.00  0.00           C  
ATOM   1318  OH  TYR    97      43.348  83.046  50.143  1.00  0.00           O  
ATOM   1319  HH  TYR    97      42.693  82.719  49.523  1.00  0.00           H  
ATOM   1320  CE2 TYR    97      42.345  81.331  51.553  1.00  0.00           C  
ATOM   1321  HE2 TYR    97      41.679  80.951  50.793  1.00  0.00           H  
ATOM   1322  CD2 TYR    97      42.237  80.698  52.780  1.00  0.00           C  
ATOM   1323  HD2 TYR    97      41.504  79.967  53.087  1.00  0.00           H  
ATOM   1324  C   TYR    97      45.255  79.016  54.897  1.00  0.00           C  
ATOM   1325  O   TYR    97      45.880  80.028  55.116  1.00  0.00           O  
ATOM   1326  N   PRO    98      46.006  77.935  54.393  1.00  0.00           N  
ATOM   1327  CD  PRO    98      47.467  78.055  54.088  1.00  0.00           C  
ATOM   1328  HD2 PRO    98      47.971  78.382  54.997  1.00  0.00           H  
ATOM   1329  HD3 PRO    98      47.801  78.665  53.248  1.00  0.00           H  
ATOM   1330  CG  PRO    98      47.989  76.695  53.854  1.00  0.00           C  
ATOM   1331  HG2 PRO    98      48.326  76.137  54.727  1.00  0.00           H  
ATOM   1332  HG3 PRO    98      48.823  76.881  53.178  1.00  0.00           H  
ATOM   1333  CB  PRO    98      46.735  75.982  53.231  1.00  0.00           C  
ATOM   1334  HB2 PRO    98      46.891  74.906  53.304  1.00  0.00           H  
ATOM   1335  HB3 PRO    98      46.721  76.310  52.191  1.00  0.00           H  
ATOM   1336  CA  PRO    98      45.513  76.596  53.978  1.00  0.00           C  
ATOM   1337  HA  PRO    98      44.649  76.686  53.320  1.00  0.00           H  
ATOM   1338  C   PRO    98      45.107  75.687  55.079  1.00  0.00           C  
ATOM   1339  O   PRO    98      45.580  75.790  56.143  1.00  0.00           O  
ATOM   1340  N   GLY    99      44.080  74.877  54.881  1.00  0.00           N  
ATOM   1341  H   GLY    99      43.848  74.603  53.937  1.00  0.00           H  
ATOM   1342  CA  GLY    99      43.496  73.978  55.880  1.00  0.00           C  
ATOM   1343  HA2 GLY    99      43.001  74.677  56.555  1.00  0.00           H  
ATOM   1344  HA3 GLY    99      42.843  73.287  55.347  1.00  0.00           H  
ATOM   1345  C   GLY    99      44.539  73.106  56.608  1.00  0.00           C  
ATOM   1346  O   GLY    99      45.547  72.563  56.058  1.00  0.00           O  
ATOM   1347  N   TYR   100      44.180  72.550  57.806  1.00  0.00           N  
ATOM   1348  H   TYR   100      43.289  72.831  58.191  1.00  0.00           H  
ATOM   1349  CA  TYR   100      45.000  71.647  58.678  1.00  0.00           C  
ATOM   1350  HA  TYR   100      45.624  71.024  58.038  1.00  0.00           H  
ATOM   1351  CB  TYR   100      45.906  72.481  59.599  1.00  0.00           C  
ATOM   1352  HB2 TYR   100      46.598  71.822  60.124  1.00  0.00           H  
ATOM   1353  HB3 TYR   100      46.448  73.246  59.042  1.00  0.00           H  
ATOM   1354  CG  TYR   100      45.221  73.152  60.731  1.00  0.00           C  
ATOM   1355  CD1 TYR   100      44.374  74.223  60.518  1.00  0.00           C  
ATOM   1356  HD1 TYR   100      44.261  74.703  59.557  1.00  0.00           H  
ATOM   1357  CE1 TYR   100      43.704  74.853  61.591  1.00  0.00           C  
ATOM   1358  HE1 TYR   100      43.002  75.640  61.362  1.00  0.00           H  
ATOM   1359  CZ  TYR   100      43.982  74.460  62.899  1.00  0.00           C  
ATOM   1360  OH  TYR   100      43.446  75.327  63.868  1.00  0.00           O  
ATOM   1361  HH  TYR   100      43.155  76.156  63.481  1.00  0.00           H  
ATOM   1362  CE2 TYR   100      44.845  73.384  63.183  1.00  0.00           C  
ATOM   1363  HE2 TYR   100      45.033  73.063  64.197  1.00  0.00           H  
ATOM   1364  CD2 TYR   100      45.416  72.722  62.062  1.00  0.00           C  
ATOM   1365  HD2 TYR   100      46.177  71.986  62.274  1.00  0.00           H  
ATOM   1366  C   TYR   100      44.191  70.660  59.546  1.00  0.00           C  
ATOM   1367  O   TYR   100      44.841  69.856  60.279  1.00  0.00           O  
ATOM   1368  N   GLY   101      42.859  70.742  59.646  1.00  0.00           N  
ATOM   1369  H   GLY   101      42.268  71.392  59.147  1.00  0.00           H  
ATOM   1370  CA  GLY   101      41.958  69.826  60.411  1.00  0.00           C  
ATOM   1371  HA2 GLY   101      42.447  69.434  61.303  1.00  0.00           H  
ATOM   1372  HA3 GLY   101      41.040  70.353  60.670  1.00  0.00           H  
ATOM   1373  C   GLY   101      41.537  68.494  59.716  1.00  0.00           C  
ATOM   1374  O   GLY   101      41.401  67.431  60.372  1.00  0.00           O  
ATOM   1375  N   GLN   102      41.395  68.565  58.363  1.00  0.00           N  
ATOM   1376  H   GLN   102      41.405  69.471  57.917  1.00  0.00           H  
ATOM   1377  CA  GLN   102      41.123  67.466  57.435  1.00  0.00           C  
ATOM   1378  HA  GLN   102      40.086  67.275  57.713  1.00  0.00           H  
ATOM   1379  CB  GLN   102      41.055  68.023  56.028  1.00  0.00           C  
ATOM   1380  HB2 GLN   102      40.510  67.299  55.422  1.00  0.00           H  
ATOM   1381  HB3 GLN   102      40.467  68.940  56.048  1.00  0.00           H  
ATOM   1382  CG  GLN   102      42.490  68.178  55.415  1.00  0.00           C  
ATOM   1383  HG2 GLN   102      43.111  67.325  55.688  1.00  0.00           H  
ATOM   1384  HG3 GLN   102      42.371  68.134  54.333  1.00  0.00           H  
ATOM   1385  CD  GLN   102      43.016  69.580  55.606  1.00  0.00           C  
ATOM   1386  OE1 GLN   102      42.420  70.396  56.243  1.00  0.00           O  
ATOM   1387  NE2 GLN   102      44.188  69.937  55.236  1.00  0.00           N  
ATOM   1388 HE21 GLN   102      44.814  69.355  54.697  1.00  0.00           H  
ATOM   1389 HE22 GLN   102      44.500  70.860  55.501  1.00  0.00           H  
ATOM   1390  C   GLN   102      41.934  66.206  57.646  1.00  0.00           C  
ATOM   1391  O   GLN   102      43.005  66.218  58.276  1.00  0.00           O  
ATOM   1392  N   GLN   103      41.559  65.071  56.993  1.00  0.00           N  
ATOM   1393  H   GLN   103      40.724  65.111  56.427  1.00  0.00           H  
ATOM   1394  CA  GLN   103      42.228  63.792  57.161  1.00  0.00           C  
ATOM   1395  HA  GLN   103      42.533  63.669  58.200  1.00  0.00           H  
ATOM   1396  CB  GLN   103      41.173  62.749  56.929  1.00  0.00           C  
ATOM   1397  HB2 GLN   103      40.428  62.930  57.704  1.00  0.00           H  
ATOM   1398  HB3 GLN   103      40.730  62.832  55.937  1.00  0.00           H  
ATOM   1399  CG  GLN   103      41.721  61.393  57.037  1.00  0.00           C  
ATOM   1400  HG2 GLN   103      40.883  60.729  56.824  1.00  0.00           H  
ATOM   1401  HG3 GLN   103      42.479  61.099  56.312  1.00  0.00           H  
ATOM   1402  CD  GLN   103      42.235  60.997  58.435  1.00  0.00           C  
ATOM   1403  OE1 GLN   103      41.894  61.655  59.449  1.00  0.00           O  
ATOM   1404  NE2 GLN   103      43.017  59.960  58.623  1.00  0.00           N  
ATOM   1405 HE21 GLN   103      43.298  59.929  59.592  1.00  0.00           H  
ATOM   1406 HE22 GLN   103      43.423  59.361  57.917  1.00  0.00           H  
ATOM   1407  C   GLN   103      43.382  63.713  56.085  1.00  0.00           C  
ATOM   1408  O   GLN   103      43.139  64.011  54.922  1.00  0.00           O  
ATOM   1409  N   PRO   104      44.616  63.536  56.610  1.00  0.00           N  
ATOM   1410  CD  PRO   104      44.982  63.419  58.018  1.00  0.00           C  
ATOM   1411  HD2 PRO   104      44.640  62.448  58.377  1.00  0.00           H  
ATOM   1412  HD3 PRO   104      44.498  64.222  58.573  1.00  0.00           H  
ATOM   1413  CG  PRO   104      46.478  63.602  58.050  1.00  0.00           C  
ATOM   1414  HG2 PRO   104      46.878  63.165  58.965  1.00  0.00           H  
ATOM   1415  HG3 PRO   104      46.605  64.680  58.151  1.00  0.00           H  
ATOM   1416  CB  PRO   104      47.016  62.986  56.755  1.00  0.00           C  
ATOM   1417  HB2 PRO   104      47.148  61.915  56.915  1.00  0.00           H  
ATOM   1418  HB3 PRO   104      47.999  63.297  56.401  1.00  0.00           H  
ATOM   1419  CA  PRO   104      45.849  63.324  55.801  1.00  0.00           C  
ATOM   1420  HA  PRO   104      46.235  64.266  55.410  1.00  0.00           H  
ATOM   1421  C   PRO   104      45.744  62.384  54.606  1.00  0.00           C  
ATOM   1422  O   PRO   104      45.131  61.331  54.632  1.00  0.00           O  
ATOM   1423  N   ALA   105      46.516  62.651  53.586  1.00  0.00           N  
ATOM   1424  H   ALA   105      47.086  63.484  53.551  1.00  0.00           H  
ATOM   1425  CA  ALA   105      47.043  61.617  52.718  1.00  0.00           C  
ATOM   1426  HA  ALA   105      46.235  60.971  52.374  1.00  0.00           H  
ATOM   1427  CB  ALA   105      47.600  62.340  51.451  1.00  0.00           C  
ATOM   1428  HB1 ALA   105      48.416  63.024  51.685  1.00  0.00           H  
ATOM   1429  HB2 ALA   105      48.065  61.558  50.850  1.00  0.00           H  
ATOM   1430  HB3 ALA   105      46.844  62.784  50.805  1.00  0.00           H  
ATOM   1431  C   ALA   105      48.116  60.726  53.376  1.00  0.00           C  
ATOM   1432  O   ALA   105      49.100  61.236  53.920  1.00  0.00           O  
ATOM   1433  N   PRO   106      48.023  59.397  53.378  1.00  0.00           N  
ATOM   1434  CD  PRO   106      46.792  58.688  53.013  1.00  0.00           C  
ATOM   1435  HD2 PRO   106      46.527  58.970  51.994  1.00  0.00           H  
ATOM   1436  HD3 PRO   106      45.994  59.015  53.680  1.00  0.00           H  
ATOM   1437  CG  PRO   106      47.110  57.275  53.147  1.00  0.00           C  
ATOM   1438  HG2 PRO   106      47.083  56.708  52.216  1.00  0.00           H  
ATOM   1439  HG3 PRO   106      46.449  56.757  53.841  1.00  0.00           H  
ATOM   1440  CB  PRO   106      48.590  57.145  53.576  1.00  0.00           C  
ATOM   1441  HB2 PRO   106      49.127  56.662  52.759  1.00  0.00           H  
ATOM   1442  HB3 PRO   106      48.548  56.531  54.475  1.00  0.00           H  
ATOM   1443  CA  PRO   106      49.155  58.533  53.836  1.00  0.00           C  
ATOM   1444  HA  PRO   106      49.248  58.771  54.896  1.00  0.00           H  
ATOM   1445  C   PRO   106      50.453  58.818  53.065  1.00  0.00           C  
ATOM   1446  O   PRO   106      50.362  59.177  51.868  1.00  0.00           O  
ATOM   1447  N   SER   107      51.682  58.540  53.559  1.00  0.00           N  
ATOM   1448  H   SER   107      51.727  58.052  54.443  1.00  0.00           H  
ATOM   1449  CA  SER   107      53.042  58.860  52.974  1.00  0.00           C  
ATOM   1450  HA  SER   107      52.913  59.474  52.083  1.00  0.00           H  
ATOM   1451  CB  SER   107      53.703  59.829  54.004  1.00  0.00           C  
ATOM   1452  HB2 SER   107      54.580  60.215  53.486  1.00  0.00           H  
ATOM   1453  HB3 SER   107      53.063  60.660  54.302  1.00  0.00           H  
ATOM   1454  OG  SER   107      54.013  59.161  55.175  1.00  0.00           O  
ATOM   1455  HG  SER   107      54.422  59.850  55.704  1.00  0.00           H  
ATOM   1456  C   SER   107      53.946  57.666  52.606  1.00  0.00           C  
ATOM   1457  O   SER   107      55.110  57.566  52.852  1.00  0.00           O  
ATOM   1458  N   SER   108      53.245  56.734  51.984  1.00  0.00           N  
ATOM   1459  H   SER   108      52.277  56.883  51.737  1.00  0.00           H  
ATOM   1460  CA  SER   108      53.895  55.442  51.603  1.00  0.00           C  
ATOM   1461  HA  SER   108      54.409  54.994  52.453  1.00  0.00           H  
ATOM   1462  CB  SER   108      52.990  54.381  51.137  1.00  0.00           C  
ATOM   1463  HB2 SER   108      52.757  54.560  50.087  1.00  0.00           H  
ATOM   1464  HB3 SER   108      53.447  53.395  51.215  1.00  0.00           H  
ATOM   1465  OG  SER   108      51.836  54.333  51.892  1.00  0.00           O  
ATOM   1466  HG  SER   108      51.111  54.736  51.408  1.00  0.00           H  
ATOM   1467  C   SER   108      54.957  55.685  50.577  1.00  0.00           C  
ATOM   1468  O   SER   108      54.632  56.312  49.564  1.00  0.00           O  
ATOM   1469  N   THR   109      56.212  55.365  50.864  1.00  0.00           N  
ATOM   1470  H   THR   109      56.276  54.838  51.723  1.00  0.00           H  
ATOM   1471  CA  THR   109      57.466  55.735  50.133  1.00  0.00           C  
ATOM   1472  HA  THR   109      57.175  56.263  49.225  1.00  0.00           H  
ATOM   1473  CB  THR   109      58.355  56.614  51.029  1.00  0.00           C  
ATOM   1474  HB  THR   109      58.591  56.032  51.919  1.00  0.00           H  
ATOM   1475  CG2 THR   109      59.653  57.123  50.400  1.00  0.00           C  
ATOM   1476 HG21 THR   109      60.318  56.343  50.029  1.00  0.00           H  
ATOM   1477 HG22 THR   109      59.235  57.701  49.576  1.00  0.00           H  
ATOM   1478 HG23 THR   109      60.178  57.746  51.123  1.00  0.00           H  
ATOM   1479  OG1 THR   109      57.600  57.701  51.313  1.00  0.00           O  
ATOM   1480  HG1 THR   109      56.952  57.337  51.921  1.00  0.00           H  
ATOM   1481  C   THR   109      58.223  54.499  49.646  1.00  0.00           C  
ATOM   1482  O   THR   109      58.702  53.617  50.393  1.00  0.00           O  
ATOM   1483  N   SER   110      58.267  54.402  48.318  1.00  0.00           N  
ATOM   1484  H   SER   110      57.914  55.164  47.756  1.00  0.00           H  
ATOM   1485  CA  SER   110      58.841  53.361  47.571  1.00  0.00           C  
ATOM   1486  HA  SER   110      59.180  52.522  48.179  1.00  0.00           H  
ATOM   1487  CB  SER   110      57.863  52.655  46.609  1.00  0.00           C  
ATOM   1488  HB2 SER   110      57.504  53.414  45.914  1.00  0.00           H  
ATOM   1489  HB3 SER   110      58.428  51.841  46.156  1.00  0.00           H  
ATOM   1490  OG  SER   110      56.883  52.074  47.456  1.00  0.00           O  
ATOM   1491  HG  SER   110      56.138  51.959  46.863  1.00  0.00           H  
ATOM   1492  C   SER   110      60.139  53.851  46.834  1.00  0.00           C  
ATOM   1493  O   SER   110      60.182  54.160  45.635  1.00  0.00           O  
ATOM   1494  N   GLY   111      61.216  53.800  47.596  1.00  0.00           N  
ATOM   1495  H   GLY   111      61.028  53.663  48.579  1.00  0.00           H  
ATOM   1496  CA  GLY   111      62.608  53.679  47.173  1.00  0.00           C  
ATOM   1497  HA2 GLY   111      62.615  54.496  46.452  1.00  0.00           H  
ATOM   1498  HA3 GLY   111      63.341  53.968  47.926  1.00  0.00           H  
ATOM   1499  C   GLY   111      62.921  52.371  46.520  1.00  0.00           C  
ATOM   1500  O   GLY   111      62.158  51.454  46.581  1.00  0.00           O  
ATOM   1501  N   SER   112      63.906  52.282  45.675  1.00  0.00           N  
ATOM   1502  H   SER   112      63.982  51.356  45.279  1.00  0.00           H  
ATOM   1503  CA  SER   112      64.863  53.338  45.166  1.00  0.00           C  
ATOM   1504  HA  SER   112      65.828  52.894  44.922  1.00  0.00           H  
ATOM   1505  CB  SER   112      64.371  53.768  43.771  1.00  0.00           C  
ATOM   1506  HB2 SER   112      63.388  54.192  43.976  1.00  0.00           H  
ATOM   1507  HB3 SER   112      65.030  54.589  43.489  1.00  0.00           H  
ATOM   1508  OG  SER   112      64.402  52.734  42.765  1.00  0.00           O  
ATOM   1509  HG  SER   112      64.171  53.220  41.970  1.00  0.00           H  
ATOM   1510  C   SER   112      65.242  54.459  46.159  1.00  0.00           C  
ATOM   1511  O   SER   112      64.750  55.566  45.958  1.00  0.00           O  
ATOM   1512  N   TYR   113      65.961  54.272  47.272  1.00  0.00           N  
ATOM   1513  H   TYR   113      66.007  55.039  47.928  1.00  0.00           H  
ATOM   1514  CA  TYR   113      66.610  52.983  47.645  1.00  0.00           C  
ATOM   1515  HA  TYR   113      66.189  52.168  47.057  1.00  0.00           H  
ATOM   1516  CB  TYR   113      68.060  53.094  47.205  1.00  0.00           C  
ATOM   1517  HB2 TYR   113      68.411  54.023  47.655  1.00  0.00           H  
ATOM   1518  HB3 TYR   113      68.660  52.290  47.633  1.00  0.00           H  
ATOM   1519  CG  TYR   113      68.244  53.221  45.703  1.00  0.00           C  
ATOM   1520  CD1 TYR   113      68.248  52.001  44.974  1.00  0.00           C  
ATOM   1521  HD1 TYR   113      68.042  51.054  45.451  1.00  0.00           H  
ATOM   1522  CE1 TYR   113      68.364  52.122  43.613  1.00  0.00           C  
ATOM   1523  HE1 TYR   113      68.302  51.192  43.067  1.00  0.00           H  
ATOM   1524  CZ  TYR   113      68.428  53.377  42.911  1.00  0.00           C  
ATOM   1525  OH  TYR   113      68.521  53.283  41.604  1.00  0.00           O  
ATOM   1526  HH  TYR   113      68.195  54.031  41.099  1.00  0.00           H  
ATOM   1527  CE2 TYR   113      68.165  54.587  43.580  1.00  0.00           C  
ATOM   1528  HE2 TYR   113      68.097  55.565  43.128  1.00  0.00           H  
ATOM   1529  CD2 TYR   113      68.201  54.483  45.002  1.00  0.00           C  
ATOM   1530  HD2 TYR   113      68.131  55.343  45.652  1.00  0.00           H  
ATOM   1531  C   TYR   113      66.454  52.726  49.102  1.00  0.00           C  
ATOM   1532  O   TYR   113      66.013  53.571  49.927  1.00  0.00           O  
ATOM   1533  N   GLY   114      66.642  51.479  49.470  1.00  0.00           N  
ATOM   1534  H   GLY   114      66.641  50.769  48.752  1.00  0.00           H  
ATOM   1535  CA  GLY   114      66.389  51.038  50.867  1.00  0.00           C  
ATOM   1536  HA2 GLY   114      66.905  50.098  51.061  1.00  0.00           H  
ATOM   1537  HA3 GLY   114      66.644  51.843  51.557  1.00  0.00           H  
ATOM   1538  C   GLY   114      64.901  50.620  50.983  1.00  0.00           C  
ATOM   1539  O   GLY   114      64.297  50.181  49.993  1.00  0.00           O  
ATOM   1540  N   SER   115      64.254  50.569  52.112  1.00  0.00           N  
ATOM   1541  H   SER   115      63.300  50.244  52.039  1.00  0.00           H  
ATOM   1542  CA  SER   115      64.695  51.058  53.478  1.00  0.00           C  
ATOM   1543  HA  SER   115      65.150  52.048  53.453  1.00  0.00           H  
ATOM   1544  CB  SER   115      63.474  51.063  54.427  1.00  0.00           C  
ATOM   1545  HB2 SER   115      62.714  51.737  54.033  1.00  0.00           H  
ATOM   1546  HB3 SER   115      63.011  50.076  54.421  1.00  0.00           H  
ATOM   1547  OG  SER   115      63.756  51.491  55.731  1.00  0.00           O  
ATOM   1548  HG  SER   115      63.054  51.740  56.336  1.00  0.00           H  
ATOM   1549  C   SER   115      65.707  50.028  54.057  1.00  0.00           C  
ATOM   1550  O   SER   115      66.709  50.399  54.722  1.00  0.00           O  
ATOM   1551  N   SER   116      65.513  48.756  53.782  1.00  0.00           N  
ATOM   1552  H   SER   116      64.851  48.582  53.038  1.00  0.00           H  
ATOM   1553  CA  SER   116      66.182  47.567  54.280  1.00  0.00           C  
ATOM   1554  HA  SER   116      65.585  46.726  53.927  1.00  0.00           H  
ATOM   1555  CB  SER   116      67.604  47.455  53.702  1.00  0.00           C  
ATOM   1556  HB2 SER   116      68.321  48.198  54.051  1.00  0.00           H  
ATOM   1557  HB3 SER   116      68.034  46.535  54.099  1.00  0.00           H  
ATOM   1558  OG  SER   116      67.603  47.455  52.302  1.00  0.00           O  
ATOM   1559  HG  SER   116      67.523  46.541  52.018  1.00  0.00           H  
ATOM   1560  C   SER   116      66.226  47.614  55.867  1.00  0.00           C  
ATOM   1561  O   SER   116      67.230  47.341  56.551  1.00  0.00           O  
ATOM   1562  N   SER   117      65.077  47.827  56.517  1.00  0.00           N  
ATOM   1563  H   SER   117      64.235  47.898  55.964  1.00  0.00           H  
ATOM   1564  CA  SER   117      64.886  47.985  57.930  1.00  0.00           C  
ATOM   1565  HA  SER   117      65.422  47.285  58.571  1.00  0.00           H  
ATOM   1566  CB  SER   117      65.516  49.326  58.334  1.00  0.00           C  
ATOM   1567  HB2 SER   117      66.545  49.336  57.975  1.00  0.00           H  
ATOM   1568  HB3 SER   117      64.870  50.078  57.878  1.00  0.00           H  
ATOM   1569  OG  SER   117      65.617  49.364  59.719  1.00  0.00           O  
ATOM   1570  HG  SER   117      66.144  50.104  60.030  1.00  0.00           H  
ATOM   1571  C   SER   117      63.393  47.922  58.236  1.00  0.00           C  
ATOM   1572  O   SER   117      62.636  48.695  57.603  1.00  0.00           O  
ATOM   1573  N   GLN   118      62.915  47.048  59.171  1.00  0.00           N  
ATOM   1574  H   GLN   118      63.551  46.382  59.586  1.00  0.00           H  
ATOM   1575  CA  GLN   118      61.515  46.930  59.636  1.00  0.00           C  
ATOM   1576  HA  GLN   118      61.555  46.277  60.508  1.00  0.00           H  
ATOM   1577  CB  GLN   118      60.894  48.265  60.191  1.00  0.00           C  
ATOM   1578  HB2 GLN   118      60.786  48.994  59.388  1.00  0.00           H  
ATOM   1579  HB3 GLN   118      59.949  48.017  60.674  1.00  0.00           H  
ATOM   1580  CG  GLN   118      61.765  48.827  61.338  1.00  0.00           C  
ATOM   1581  HG2 GLN   118      62.097  47.953  61.897  1.00  0.00           H  
ATOM   1582  HG3 GLN   118      62.634  49.281  60.863  1.00  0.00           H  
ATOM   1583  CD  GLN   118      60.977  49.755  62.267  1.00  0.00           C  
ATOM   1584  OE1 GLN   118      60.089  50.564  61.837  1.00  0.00           O  
ATOM   1585  NE2 GLN   118      61.436  49.760  63.499  1.00  0.00           N  
ATOM   1586 HE21 GLN   118      62.222  49.193  63.785  1.00  0.00           H  
ATOM   1587 HE22 GLN   118      60.943  50.367  64.139  1.00  0.00           H  
ATOM   1588  C   GLN   118      60.698  46.191  58.593  1.00  0.00           C  
ATOM   1589  O   GLN   118      60.984  46.276  57.393  1.00  0.00           O  
ATOM   1590  N   SER   119      59.579  45.629  58.963  1.00  0.00           N  
ATOM   1591  H   SER   119      59.090  45.254  58.163  1.00  0.00           H  
ATOM   1592  CA  SER   119      59.234  45.144  60.334  1.00  0.00           C  
ATOM   1593  HA  SER   119      59.302  45.860  61.153  1.00  0.00           H  
ATOM   1594  CB  SER   119      57.706  44.814  60.226  1.00  0.00           C  
ATOM   1595  HB2 SER   119      57.114  45.671  59.904  1.00  0.00           H  
ATOM   1596  HB3 SER   119      57.594  43.999  59.511  1.00  0.00           H  
ATOM   1597  OG  SER   119      57.214  44.375  61.455  1.00  0.00           O  
ATOM   1598  HG  SER   119      57.077  43.429  61.360  1.00  0.00           H  
ATOM   1599  C   SER   119      60.049  43.940  60.823  1.00  0.00           C  
ATOM   1600  O   SER   119      60.576  43.180  60.028  1.00  0.00           O  
ATOM   1601  N   SER   120      60.094  43.890  62.163  1.00  0.00           N  
ATOM   1602  H   SER   120      59.441  44.552  62.556  1.00  0.00           H  
ATOM   1603  CA  SER   120      60.906  42.923  63.005  1.00  0.00           C  
ATOM   1604  HA  SER   120      61.878  43.417  63.006  1.00  0.00           H  
ATOM   1605  CB  SER   120      60.289  43.059  64.445  1.00  0.00           C  
ATOM   1606  HB2 SER   120      60.408  44.101  64.743  1.00  0.00           H  
ATOM   1607  HB3 SER   120      59.244  42.751  64.428  1.00  0.00           H  
ATOM   1608  OG  SER   120      60.957  42.310  65.432  1.00  0.00           O  
ATOM   1609  HG  SER   120      60.847  42.815  66.241  1.00  0.00           H  
ATOM   1610  C   SER   120      60.924  41.493  62.495  1.00  0.00           C  
ATOM   1611  O   SER   120      59.908  40.972  62.067  1.00  0.00           O  
ATOM   1612  N   SER   121      61.996  40.681  62.534  1.00  0.00           N  
ATOM   1613  H   SER   121      61.779  39.773  62.147  1.00  0.00           H  
ATOM   1614  CA  SER   121      63.325  40.801  63.042  1.00  0.00           C  
ATOM   1615  HA  SER   121      63.220  40.925  64.120  1.00  0.00           H  
ATOM   1616  CB  SER   121      64.037  39.496  62.755  1.00  0.00           C  
ATOM   1617  HB2 SER   121      64.069  39.259  61.692  1.00  0.00           H  
ATOM   1618  HB3 SER   121      65.026  39.514  63.212  1.00  0.00           H  
ATOM   1619  OG  SER   121      63.353  38.469  63.504  1.00  0.00           O  
ATOM   1620  HG  SER   121      63.807  38.331  64.338  1.00  0.00           H  
ATOM   1621  C   SER   121      64.173  41.971  62.539  1.00  0.00           C  
ATOM   1622  O   SER   121      64.242  42.177  61.342  1.00  0.00           O  
ATOM   1623  N   TYR   122      64.913  42.650  63.426  1.00  0.00           N  
ATOM   1624  H   TYR   122      64.849  42.356  64.390  1.00  0.00           H  
ATOM   1625  CA  TYR   122      66.018  43.614  63.075  1.00  0.00           C  
ATOM   1626  HA  TYR   122      65.607  44.293  62.327  1.00  0.00           H  
ATOM   1627  CB  TYR   122      66.425  44.456  64.209  1.00  0.00           C  
ATOM   1628  HB2 TYR   122      66.891  43.861  64.995  1.00  0.00           H  
ATOM   1629  HB3 TYR   122      67.198  45.113  63.810  1.00  0.00           H  
ATOM   1630  CG  TYR   122      65.395  45.356  64.900  1.00  0.00           C  
ATOM   1631  CD1 TYR   122      64.453  44.836  65.748  1.00  0.00           C  
ATOM   1632  HD1 TYR   122      64.541  43.802  66.047  1.00  0.00           H  
ATOM   1633  CE1 TYR   122      63.444  45.613  66.254  1.00  0.00           C  
ATOM   1634  HE1 TYR   122      62.654  45.186  66.856  1.00  0.00           H  
ATOM   1635  CZ  TYR   122      63.382  46.988  65.998  1.00  0.00           C  
ATOM   1636  OH  TYR   122      62.403  47.734  66.546  1.00  0.00           O  
ATOM   1637  HH  TYR   122      62.667  48.657  66.536  1.00  0.00           H  
ATOM   1638  CE2 TYR   122      64.432  47.554  65.303  1.00  0.00           C  
ATOM   1639  HE2 TYR   122      64.445  48.632  65.237  1.00  0.00           H  
ATOM   1640  CD2 TYR   122      65.339  46.694  64.619  1.00  0.00           C  
ATOM   1641  HD2 TYR   122      66.134  47.100  64.011  1.00  0.00           H  
ATOM   1642  C   TYR   122      67.209  42.875  62.397  1.00  0.00           C  
ATOM   1643  O   TYR   122      67.426  41.697  62.714  1.00  0.00           O  
ATOM   1644  N   GLY   123      68.043  43.428  61.519  1.00  0.00           N  
ATOM   1645  H   GLY   123      68.764  42.820  61.159  1.00  0.00           H  
ATOM   1646  CA  GLY   123      67.933  44.741  60.983  1.00  0.00           C  
ATOM   1647  HA2 GLY   123      67.973  44.603  59.903  1.00  0.00           H  
ATOM   1648  HA3 GLY   123      66.931  45.131  61.161  1.00  0.00           H  
ATOM   1649  C   GLY   123      68.962  45.725  61.559  1.00  0.00           C  
ATOM   1650  O   GLY   123      70.158  45.402  61.773  1.00  0.00           O  
ATOM   1651  N   GLN   124      68.610  46.981  61.685  1.00  0.00           N  
ATOM   1652  H   GLN   124      67.672  47.247  61.422  1.00  0.00           H  
ATOM   1653  CA  GLN   124      69.431  48.127  62.257  1.00  0.00           C  
ATOM   1654  HA  GLN   124      70.268  47.737  62.837  1.00  0.00           H  
ATOM   1655  CB  GLN   124      70.097  49.036  61.189  1.00  0.00           C  
ATOM   1656  HB2 GLN   124      69.312  49.547  60.631  1.00  0.00           H  
ATOM   1657  HB3 GLN   124      70.715  49.854  61.559  1.00  0.00           H  
ATOM   1658  CG  GLN   124      70.855  48.185  60.140  1.00  0.00           C  
ATOM   1659  HG2 GLN   124      71.477  48.851  59.541  1.00  0.00           H  
ATOM   1660  HG3 GLN   124      71.499  47.432  60.594  1.00  0.00           H  
ATOM   1661  CD  GLN   124      70.031  47.602  59.031  1.00  0.00           C  
ATOM   1662  OE1 GLN   124      69.976  46.373  58.805  1.00  0.00           O  
ATOM   1663  NE2 GLN   124      69.212  48.369  58.275  1.00  0.00           N  
ATOM   1664 HE21 GLN   124      69.377  49.366  58.264  1.00  0.00           H  
ATOM   1665 HE22 GLN   124      68.401  47.977  57.819  1.00  0.00           H  
ATOM   1666  C   GLN   124      68.457  48.977  63.117  1.00  0.00           C  
ATOM   1667  O   GLN   124      67.612  49.688  62.550  1.00  0.00           O  
ATOM   1668  N   PRO   125      68.581  48.898  64.452  1.00  0.00           N  
ATOM   1669  CD  PRO   125      67.579  49.511  65.201  1.00  0.00           C  
ATOM   1670  HD2 PRO   125      66.638  48.963  65.143  1.00  0.00           H  
ATOM   1671  HD3 PRO   125      67.487  50.539  64.849  1.00  0.00           H  
ATOM   1672  CG  PRO   125      68.057  49.548  66.695  1.00  0.00           C  
ATOM   1673  HG2 PRO   125      67.598  48.698  67.200  1.00  0.00           H  
ATOM   1674  HG3 PRO   125      67.749  50.461  67.204  1.00  0.00           H  
ATOM   1675  CB  PRO   125      69.549  49.341  66.584  1.00  0.00           C  
ATOM   1676  HB2 PRO   125      70.013  48.983  67.502  1.00  0.00           H  
ATOM   1677  HB3 PRO   125      70.050  50.280  66.348  1.00  0.00           H  
ATOM   1678  CA  PRO   125      69.637  48.386  65.375  1.00  0.00           C  
ATOM   1679  HA  PRO   125      70.653  48.387  64.982  1.00  0.00           H  
ATOM   1680  C   PRO   125      69.443  46.985  65.879  1.00  0.00           C  
ATOM   1681  O   PRO   125      68.383  46.603  66.426  1.00  0.00           O  
ATOM   1682  N   GLN   126      70.530  46.209  65.909  1.00  0.00           N  
ATOM   1683  H   GLN   126      71.348  46.564  65.435  1.00  0.00           H  
ATOM   1684  CA  GLN   126      70.501  44.863  66.446  1.00  0.00           C  
ATOM   1685  HA  GLN   126      69.564  44.348  66.234  1.00  0.00           H  
ATOM   1686  CB  GLN   126      71.648  43.941  65.813  1.00  0.00           C  
ATOM   1687  HB2 GLN   126      72.638  44.161  66.212  1.00  0.00           H  
ATOM   1688  HB3 GLN   126      71.462  42.904  66.091  1.00  0.00           H  
ATOM   1689  CG  GLN   126      71.530  44.088  64.302  1.00  0.00           C  
ATOM   1690  HG2 GLN   126      70.509  44.111  63.921  1.00  0.00           H  
ATOM   1691  HG3 GLN   126      72.014  45.029  64.044  1.00  0.00           H  
ATOM   1692  CD  GLN   126      72.142  42.931  63.569  1.00  0.00           C  
ATOM   1693  OE1 GLN   126      72.929  42.107  64.027  1.00  0.00           O  
ATOM   1694  NE2 GLN   126      71.796  42.732  62.352  1.00  0.00           N  
ATOM   1695 HE21 GLN   126      71.296  43.493  61.914  1.00  0.00           H  
ATOM   1696 HE22 GLN   126      72.343  42.123  61.760  1.00  0.00           H  
ATOM   1697  C   GLN   126      70.440  44.825  67.953  1.00  0.00           C  
ATOM   1698  O   GLN   126      71.118  45.589  68.598  1.00  0.00           O  
ATOM   1699  N   SER   127      69.639  43.993  68.542  1.00  0.00           N  
ATOM   1700  H   SER   127      69.205  43.377  67.870  1.00  0.00           H  
ATOM   1701  CA  SER   127      69.629  43.771  69.990  1.00  0.00           C  
ATOM   1702  HA  SER   127      68.651  43.402  70.298  1.00  0.00           H  
ATOM   1703  CB  SER   127      70.726  42.763  70.451  1.00  0.00           C  
ATOM   1704  HB2 SER   127      71.657  43.321  70.348  1.00  0.00           H  
ATOM   1705  HB3 SER   127      70.558  42.433  71.476  1.00  0.00           H  
ATOM   1706  OG  SER   127      70.753  41.574  69.616  1.00  0.00           O  
ATOM   1707  HG  SER   127      71.653  41.514  69.288  1.00  0.00           H  
ATOM   1708  C   SER   127      69.711  45.100  70.830  1.00  0.00           C  
ATOM   1709  O   SER   127      70.643  45.447  71.557  1.00  0.00           O  
ATOM   1710  N   GLY   128      68.656  45.872  70.606  1.00  0.00           N  
ATOM   1711  H   GLY   128      67.967  45.559  69.937  1.00  0.00           H  
ATOM   1712  CA  GLY   128      68.389  47.154  71.348  1.00  0.00           C  
ATOM   1713  HA2 GLY   128      67.562  46.955  72.030  1.00  0.00           H  
ATOM   1714  HA3 GLY   128      69.200  47.580  71.938  1.00  0.00           H  
ATOM   1715  C   GLY   128      68.047  48.353  70.434  1.00  0.00           C  
ATOM   1716  O   GLY   128      68.947  48.925  69.808  1.00  0.00           O  
ATOM   1717  N   SER   129      66.835  48.915  70.447  1.00  0.00           N  
ATOM   1718  H   SER   129      66.695  49.579  69.699  1.00  0.00           H  
ATOM   1719  CA  SER   129      65.566  48.664  71.273  1.00  0.00           C  
ATOM   1720  HA  SER   129      64.827  49.436  71.062  1.00  0.00           H  
ATOM   1721  CB  SER   129      65.092  47.285  70.843  1.00  0.00           C  
ATOM   1722  HB2 SER   129      65.717  46.419  71.061  1.00  0.00           H  
ATOM   1723  HB3 SER   129      64.152  47.170  71.383  1.00  0.00           H  
ATOM   1724  OG  SER   129      64.753  47.247  69.457  1.00  0.00           O  
ATOM   1725  HG  SER   129      65.437  46.706  69.056  1.00  0.00           H  
ATOM   1726  C   SER   129      65.806  48.574  72.771  1.00  0.00           C  
ATOM   1727  O   SER   129      65.052  47.827  73.448  1.00  0.00           O  
ATOM   1728  N   TYR   130      66.745  49.348  73.327  1.00  0.00           N  
ATOM   1729  H   TYR   130      67.247  49.929  72.671  1.00  0.00           H  
ATOM   1730  CA  TYR   130      66.910  49.414  74.771  1.00  0.00           C  
ATOM   1731  HA  TYR   130      67.028  48.395  75.139  1.00  0.00           H  
ATOM   1732  CB  TYR   130      68.150  50.199  75.051  1.00  0.00           C  
ATOM   1733  HB2 TYR   130      68.047  51.250  74.782  1.00  0.00           H  
ATOM   1734  HB3 TYR   130      68.336  50.166  76.124  1.00  0.00           H  
ATOM   1735  CG  TYR   130      69.399  49.683  74.266  1.00  0.00           C  
ATOM   1736  CD1 TYR   130      69.833  50.389  73.116  1.00  0.00           C  
ATOM   1737  HD1 TYR   130      69.378  51.273  72.695  1.00  0.00           H  
ATOM   1738  CE1 TYR   130      70.924  49.876  72.377  1.00  0.00           C  
ATOM   1739  HE1 TYR   130      71.146  50.345  71.430  1.00  0.00           H  
ATOM   1740  CZ  TYR   130      71.579  48.688  72.755  1.00  0.00           C  
ATOM   1741  OH  TYR   130      72.540  48.168  71.909  1.00  0.00           O  
ATOM   1742  HH  TYR   130      72.311  48.386  71.002  1.00  0.00           H  
ATOM   1743  CE2 TYR   130      71.137  47.996  73.865  1.00  0.00           C  
ATOM   1744  HE2 TYR   130      71.789  47.201  74.194  1.00  0.00           H  
ATOM   1745  CD2 TYR   130      70.111  48.573  74.688  1.00  0.00           C  
ATOM   1746  HD2 TYR   130      69.885  47.945  75.538  1.00  0.00           H  
ATOM   1747  C   TYR   130      65.649  49.845  75.580  1.00  0.00           C  
ATOM   1748  O   TYR   130      64.892  50.730  75.139  1.00  0.00           O  
ATOM   1749  N   SER   131      65.330  49.376  76.767  1.00  0.00           N  
ATOM   1750  H   SER   131      64.484  49.744  77.178  1.00  0.00           H  
ATOM   1751  CA  SER   131      65.859  48.227  77.566  1.00  0.00           C  
ATOM   1752  HA  SER   131      65.172  48.018  78.386  1.00  0.00           H  
ATOM   1753  CB  SER   131      65.557  46.898  76.827  1.00  0.00           C  
ATOM   1754  HB2 SER   131      64.542  46.886  76.429  1.00  0.00           H  
ATOM   1755  HB3 SER   131      66.163  46.675  75.948  1.00  0.00           H  
ATOM   1756  OG  SER   131      65.729  45.792  77.645  1.00  0.00           O  
ATOM   1757  HG  SER   131      66.672  45.633  77.729  1.00  0.00           H  
ATOM   1758  C   SER   131      67.307  48.375  78.045  1.00  0.00           C  
ATOM   1759  O   SER   131      68.189  47.686  77.476  1.00  0.00           O  
ATOM   1760  N   GLN   132      67.662  49.306  78.926  1.00  0.00           N  
ATOM   1761  H   GLN   132      68.653  49.358  79.112  1.00  0.00           H  
ATOM   1762  CA  GLN   132      66.759  50.083  79.813  1.00  0.00           C  
ATOM   1763  HA  GLN   132      65.973  50.413  79.133  1.00  0.00           H  
ATOM   1764  CB  GLN   132      66.338  49.151  80.870  1.00  0.00           C  
ATOM   1765  HB2 GLN   132      65.866  48.344  80.309  1.00  0.00           H  
ATOM   1766  HB3 GLN   132      67.212  48.724  81.362  1.00  0.00           H  
ATOM   1767  CG  GLN   132      65.484  49.681  82.003  1.00  0.00           C  
ATOM   1768  HG2 GLN   132      65.094  48.894  82.648  1.00  0.00           H  
ATOM   1769  HG3 GLN   132      66.122  50.251  82.678  1.00  0.00           H  
ATOM   1770  CD  GLN   132      64.250  50.558  81.556  1.00  0.00           C  
ATOM   1771  OE1 GLN   132      64.371  51.299  80.578  1.00  0.00           O  
ATOM   1772  NE2 GLN   132      63.136  50.499  82.259  1.00  0.00           N  
ATOM   1773 HE21 GLN   132      63.130  49.938  83.099  1.00  0.00           H  
ATOM   1774 HE22 GLN   132      62.296  51.027  82.066  1.00  0.00           H  
ATOM   1775  C   GLN   132      67.605  51.241  80.349  1.00  0.00           C  
ATOM   1776  O   GLN   132      68.820  51.058  80.628  1.00  0.00           O  
ATOM   1777  N   GLN   133      67.028  52.460  80.422  1.00  0.00           N  
ATOM   1778  H   GLN   133      66.021  52.472  80.353  1.00  0.00           H  
ATOM   1779  CA  GLN   133      67.475  53.764  81.019  1.00  0.00           C  
ATOM   1780  HA  GLN   133      66.795  54.528  80.642  1.00  0.00           H  
ATOM   1781  CB  GLN   133      67.396  53.710  82.527  1.00  0.00           C  
ATOM   1782  HB2 GLN   133      67.977  52.870  82.908  1.00  0.00           H  
ATOM   1783  HB3 GLN   133      67.819  54.654  82.870  1.00  0.00           H  
ATOM   1784  CG  GLN   133      65.975  53.627  83.099  1.00  0.00           C  
ATOM   1785  HG2 GLN   133      65.623  54.650  83.232  1.00  0.00           H  
ATOM   1786  HG3 GLN   133      65.210  53.308  82.392  1.00  0.00           H  
ATOM   1787  CD  GLN   133      65.912  52.877  84.418  1.00  0.00           C  
ATOM   1788  OE1 GLN   133      66.512  51.797  84.615  1.00  0.00           O  
ATOM   1789  NE2 GLN   133      65.186  53.352  85.441  1.00  0.00           N  
ATOM   1790 HE21 GLN   133      64.911  54.316  85.314  1.00  0.00           H  
ATOM   1791 HE22 GLN   133      65.178  52.900  86.344  1.00  0.00           H  
ATOM   1792  C   GLN   133      68.872  54.101  80.492  1.00  0.00           C  
ATOM   1793  O   GLN   133      69.843  54.083  81.240  1.00  0.00           O  
ATOM   1794  N   PRO   134      68.957  54.558  79.216  1.00  0.00           N  
ATOM   1795  CD  PRO   134      70.227  55.208  78.665  1.00  0.00           C  
ATOM   1796  HD2 PRO   134      71.019  54.493  78.887  1.00  0.00           H  
ATOM   1797  HD3 PRO   134      70.401  56.204  79.072  1.00  0.00           H  
ATOM   1798  CG  PRO   134      70.053  55.386  77.139  1.00  0.00           C  
ATOM   1799  HG2 PRO   134      70.275  54.424  76.677  1.00  0.00           H  
ATOM   1800  HG3 PRO   134      70.589  56.202  76.653  1.00  0.00           H  
ATOM   1801  CB  PRO   134      68.551  55.698  77.144  1.00  0.00           C  
ATOM   1802  HB2 PRO   134      68.136  55.477  76.161  1.00  0.00           H  
ATOM   1803  HB3 PRO   134      68.311  56.745  77.328  1.00  0.00           H  
ATOM   1804  CA  PRO   134      67.900  54.716  78.180  1.00  0.00           C  
ATOM   1805  HA  PRO   134      67.028  55.273  78.524  1.00  0.00           H  
ATOM   1806  C   PRO   134      67.420  53.421  77.499  1.00  0.00           C  
ATOM   1807  O   PRO   134      68.128  52.421  77.556  1.00  0.00           O  
ATOM   1808  N   SER   135      66.232  53.333  76.965  1.00  0.00           N  
ATOM   1809  H   SER   135      65.969  52.503  76.453  1.00  0.00           H  
ATOM   1810  CA  SER   135      65.191  54.388  77.088  1.00  0.00           C  
ATOM   1811  HA  SER   135      65.596  55.271  76.592  1.00  0.00           H  
ATOM   1812  CB  SER   135      64.018  54.052  76.226  1.00  0.00           C  
ATOM   1813  HB2 SER   135      63.475  53.327  76.832  1.00  0.00           H  
ATOM   1814  HB3 SER   135      63.500  54.975  75.968  1.00  0.00           H  
ATOM   1815  OG  SER   135      64.261  53.466  74.971  1.00  0.00           O  
ATOM   1816  HG  SER   135      64.639  52.594  75.109  1.00  0.00           H  
ATOM   1817  C   SER   135      64.636  54.728  78.507  1.00  0.00           C  
ATOM   1818  O   SER   135      64.594  53.949  79.460  1.00  0.00           O  
ATOM   1819  N   TYR   136      64.115  56.017  78.663  1.00  0.00           N  
ATOM   1820  H   TYR   136      64.201  56.667  77.894  1.00  0.00           H  
ATOM   1821  CA  TYR   136      63.597  56.635  79.936  1.00  0.00           C  
ATOM   1822  HA  TYR   136      63.734  55.928  80.754  1.00  0.00           H  
ATOM   1823  CB  TYR   136      64.397  57.953  80.216  1.00  0.00           C  
ATOM   1824  HB2 TYR   136      64.346  58.715  79.438  1.00  0.00           H  
ATOM   1825  HB3 TYR   136      64.032  58.363  81.157  1.00  0.00           H  
ATOM   1826  CG  TYR   136      65.914  57.648  80.483  1.00  0.00           C  
ATOM   1827  CD1 TYR   136      66.163  57.344  81.808  1.00  0.00           C  
ATOM   1828  HD1 TYR   136      65.360  57.180  82.512  1.00  0.00           H  
ATOM   1829  CE1 TYR   136      67.492  57.254  82.228  1.00  0.00           C  
ATOM   1830  HE1 TYR   136      67.769  56.994  83.239  1.00  0.00           H  
ATOM   1831  CZ  TYR   136      68.434  57.408  81.250  1.00  0.00           C  
ATOM   1832  OH  TYR   136      69.717  57.463  81.712  1.00  0.00           O  
ATOM   1833  HH  TYR   136      69.736  57.845  82.592  1.00  0.00           H  
ATOM   1834  CE2 TYR   136      68.241  57.658  79.872  1.00  0.00           C  
ATOM   1835  HE2 TYR   136      69.027  57.863  79.160  1.00  0.00           H  
ATOM   1836  CD2 TYR   136      66.870  57.745  79.476  1.00  0.00           C  
ATOM   1837  HD2 TYR   136      66.693  57.939  78.428  1.00  0.00           H  
ATOM   1838  C   TYR   136      62.062  56.943  79.932  1.00  0.00           C  
ATOM   1839  O   TYR   136      61.597  58.051  79.703  1.00  0.00           O  
ATOM   1840  N   GLY   137      61.194  55.940  80.048  1.00  0.00           N  
ATOM   1841  H   GLY   137      60.212  56.170  79.991  1.00  0.00           H  
ATOM   1842  CA  GLY   137      61.489  54.532  80.354  1.00  0.00           C  
ATOM   1843  HA2 GLY   137      60.721  53.827  80.036  1.00  0.00           H  
ATOM   1844  HA3 GLY   137      62.450  54.300  79.893  1.00  0.00           H  
ATOM   1845  C   GLY   137      61.635  54.321  81.895  1.00  0.00           C  
ATOM   1846  O   GLY   137      62.209  55.143  82.609  1.00  0.00           O  
ATOM   1847  N   GLY   138      61.170  53.187  82.437  1.00  0.00           N  
ATOM   1848  H   GLY   138      60.747  52.519  81.808  1.00  0.00           H  
ATOM   1849  CA  GLY   138      61.210  52.866  83.911  1.00  0.00           C  
ATOM   1850  HA2 GLY   138      61.116  51.805  84.140  1.00  0.00           H  
ATOM   1851  HA3 GLY   138      62.188  53.061  84.351  1.00  0.00           H  
ATOM   1852  C   GLY   138      60.118  53.636  84.704  1.00  0.00           C  
ATOM   1853  O   GLY   138      59.286  54.366  84.162  1.00  0.00           O  
ATOM   1854  N   GLN   139      59.999  53.438  85.991  1.00  0.00           N  
ATOM   1855  H   GLN   139      59.280  53.977  86.452  1.00  0.00           H  
ATOM   1856  CA  GLN   139      60.770  52.606  86.900  1.00  0.00           C  
ATOM   1857  HA  GLN   139      60.997  51.680  86.374  1.00  0.00           H  
ATOM   1858  CB  GLN   139      62.043  53.335  87.332  1.00  0.00           C  
ATOM   1859  HB2 GLN   139      62.657  52.565  87.799  1.00  0.00           H  
ATOM   1860  HB3 GLN   139      62.525  53.621  86.397  1.00  0.00           H  
ATOM   1861  CG  GLN   139      61.987  54.521  88.309  1.00  0.00           C  
ATOM   1862  HG2 GLN   139      61.150  55.118  87.946  1.00  0.00           H  
ATOM   1863  HG3 GLN   139      61.807  54.073  89.286  1.00  0.00           H  
ATOM   1864  CD  GLN   139      63.369  55.232  88.330  1.00  0.00           C  
ATOM   1865  OE1 GLN   139      64.400  54.584  88.477  1.00  0.00           O  
ATOM   1866  NE2 GLN   139      63.385  56.528  88.179  1.00  0.00           N  
ATOM   1867 HE21 GLN   139      62.459  56.913  88.062  1.00  0.00           H  
ATOM   1868 HE22 GLN   139      64.294  56.967  88.157  1.00  0.00           H  
ATOM   1869  C   GLN   139      59.950  52.015  88.078  1.00  0.00           C  
ATOM   1870  O   GLN   139      60.491  51.891  89.190  1.00  0.00           O  
ATOM   1871  N   GLN   140      58.678  51.782  87.851  1.00  0.00           N  
ATOM   1872  H   GLN   140      58.371  51.868  86.892  1.00  0.00           H  
ATOM   1873  CA  GLN   140      57.616  51.243  88.698  1.00  0.00           C  
ATOM   1874  HA  GLN   140      56.714  51.128  88.096  1.00  0.00           H  
ATOM   1875  CB  GLN   140      57.980  49.870  89.219  1.00  0.00           C  
ATOM   1876  HB2 GLN   140      58.946  49.822  89.721  1.00  0.00           H  
ATOM   1877  HB3 GLN   140      57.170  49.478  89.833  1.00  0.00           H  
ATOM   1878  CG  GLN   140      58.221  48.861  88.076  1.00  0.00           C  
ATOM   1879  HG2 GLN   140      57.526  49.184  87.302  1.00  0.00           H  
ATOM   1880  HG3 GLN   140      59.279  48.847  87.814  1.00  0.00           H  
ATOM   1881  CD  GLN   140      57.779  47.431  88.438  1.00  0.00           C  
ATOM   1882  OE1 GLN   140      58.473  46.429  88.220  1.00  0.00           O  
ATOM   1883  NE2 GLN   140      56.547  47.252  88.834  1.00  0.00           N  
ATOM   1884 HE21 GLN   140      55.898  48.024  88.887  1.00  0.00           H  
ATOM   1885 HE22 GLN   140      56.234  46.295  88.909  1.00  0.00           H  
ATOM   1886  C   GLN   140      57.192  52.114  89.892  1.00  0.00           C  
ATOM   1887  O   GLN   140      56.214  51.733  90.592  1.00  0.00           O  
ATOM   1888  N   GLN   141      57.853  53.263  90.131  1.00  0.00           N  
ATOM   1889  H   GLN   141      58.516  53.603  89.449  1.00  0.00           H  
ATOM   1890  CA  GLN   141      57.684  54.094  91.332  1.00  0.00           C  
ATOM   1891  HA  GLN   141      56.807  53.813  91.914  1.00  0.00           H  
ATOM   1892  CB  GLN   141      58.924  53.865  92.287  1.00  0.00           C  
ATOM   1893  HB2 GLN   141      59.851  54.277  91.889  1.00  0.00           H  
ATOM   1894  HB3 GLN   141      58.771  54.363  93.245  1.00  0.00           H  
ATOM   1895  CG  GLN   141      59.185  52.397  92.508  1.00  0.00           C  
ATOM   1896  HG2 GLN   141      58.242  51.850  92.504  1.00  0.00           H  
ATOM   1897  HG3 GLN   141      59.849  52.030  91.725  1.00  0.00           H  
ATOM   1898  CD  GLN   141      60.069  52.109  93.759  1.00  0.00           C  
ATOM   1899  OE1 GLN   141      59.740  52.205  94.894  1.00  0.00           O  
ATOM   1900  NE2 GLN   141      61.376  51.864  93.681  1.00  0.00           N  
ATOM   1901 HE21 GLN   141      61.849  51.766  92.794  1.00  0.00           H  
ATOM   1902 HE22 GLN   141      61.794  51.464  94.509  1.00  0.00           H  
ATOM   1903  C   GLN   141      57.498  55.571  90.901  1.00  0.00           C  
ATOM   1904  O   GLN   141      58.295  55.997  90.066  1.00  0.00           O  
ATOM   1905  N   SER   142      56.499  56.365  91.345  1.00  0.00           N  
ATOM   1906  H   SER   142      56.407  57.223  90.820  1.00  0.00           H  
ATOM   1907  CA  SER   142      55.376  56.173  92.375  1.00  0.00           C  
ATOM   1908  HA  SER   142      54.935  57.160  92.513  1.00  0.00           H  
ATOM   1909  CB  SER   142      54.419  55.102  91.809  1.00  0.00           C  
ATOM   1910  HB2 SER   142      54.972  54.193  91.573  1.00  0.00           H  
ATOM   1911  HB3 SER   142      53.726  55.009  92.644  1.00  0.00           H  
ATOM   1912  OG  SER   142      53.895  55.591  90.591  1.00  0.00           O  
ATOM   1913  HG  SER   142      54.543  55.375  89.916  1.00  0.00           H  
ATOM   1914  C   SER   142      55.951  55.860  93.774  1.00  0.00           C  
ATOM   1915  O   SER   142      55.454  55.010  94.518  1.00  0.00           O  
ATOM   1916  N   TYR   143      57.114  56.595  94.179  1.00  0.00           N  
ATOM   1917  H   TYR   143      57.403  57.404  93.648  1.00  0.00           H  
ATOM   1918  CA  TYR   143      57.817  56.377  95.430  1.00  0.00           C  
ATOM   1919  HA  TYR   143      58.174  55.354  95.551  1.00  0.00           H  
ATOM   1920  CB  TYR   143      59.103  57.220  95.556  1.00  0.00           C  
ATOM   1921  HB2 TYR   143      58.859  58.271  95.403  1.00  0.00           H  
ATOM   1922  HB3 TYR   143      59.459  57.273  96.585  1.00  0.00           H  
ATOM   1923  CG  TYR   143      60.177  56.788  94.590  1.00  0.00           C  
ATOM   1924  CD1 TYR   143      61.150  55.759  94.889  1.00  0.00           C  
ATOM   1925  HD1 TYR   143      61.147  55.375  95.898  1.00  0.00           H  
ATOM   1926  CE1 TYR   143      62.171  55.439  94.038  1.00  0.00           C  
ATOM   1927  HE1 TYR   143      62.871  54.630  94.187  1.00  0.00           H  
ATOM   1928  CZ  TYR   143      62.159  55.964  92.694  1.00  0.00           C  
ATOM   1929  OH  TYR   143      63.100  55.522  91.819  1.00  0.00           O  
ATOM   1930  HH  TYR   143      63.454  54.677  92.103  1.00  0.00           H  
ATOM   1931  CE2 TYR   143      61.194  56.914  92.365  1.00  0.00           C  
ATOM   1932  HE2 TYR   143      61.301  57.368  91.391  1.00  0.00           H  
ATOM   1933  CD2 TYR   143      60.215  57.341  93.274  1.00  0.00           C  
ATOM   1934  HD2 TYR   143      59.440  58.005  92.921  1.00  0.00           H  
ATOM   1935  C   TYR   143      56.974  56.670  96.654  1.00  0.00           C  
ATOM   1936  O   TYR   143      56.141  57.589  96.691  1.00  0.00           O  
ATOM   1937  N   GLY   144      57.115  55.787  97.645  1.00  0.00           N  
ATOM   1938  H   GLY   144      57.726  54.990  97.541  1.00  0.00           H  
ATOM   1939  CA  GLY   144      56.484  55.849  99.007  1.00  0.00           C  
ATOM   1940  HA2 GLY   144      56.837  55.053  99.662  1.00  0.00           H  
ATOM   1941  HA3 GLY   144      56.704  56.847  99.386  1.00  0.00           H  
ATOM   1942  C   GLY   144      54.922  55.792  98.721  1.00  0.00           C  
ATOM   1943  O   GLY   144      54.476  55.320  97.749  1.00  0.00           O  
ATOM   1944  N   GLN   145      54.108  56.197  99.661  1.00  0.00           N  
ATOM   1945  H   GLN   145      54.549  56.485 100.523  1.00  0.00           H  
ATOM   1946  CA  GLN   145      52.691  56.179  99.598  1.00  0.00           C  
ATOM   1947  HA  GLN   145      52.356  55.234  99.170  1.00  0.00           H  
ATOM   1948  CB  GLN   145      52.223  56.374 101.103  1.00  0.00           C  
ATOM   1949  HB2 GLN   145      52.519  55.450 101.601  1.00  0.00           H  
ATOM   1950  HB3 GLN   145      52.631  57.256 101.597  1.00  0.00           H  
ATOM   1951  CG  GLN   145      50.665  56.513 101.108  1.00  0.00           C  
ATOM   1952  HG2 GLN   145      50.255  57.434 100.692  1.00  0.00           H  
ATOM   1953  HG3 GLN   145      50.163  55.742 100.523  1.00  0.00           H  
ATOM   1954  CD  GLN   145      50.072  56.386 102.575  1.00  0.00           C  
ATOM   1955  OE1 GLN   145      50.672  55.736 103.443  1.00  0.00           O  
ATOM   1956  NE2 GLN   145      49.067  57.165 102.908  1.00  0.00           N  
ATOM   1957 HE21 GLN   145      48.667  57.089 103.833  1.00  0.00           H  
ATOM   1958 HE22 GLN   145      48.624  57.748 102.212  1.00  0.00           H  
ATOM   1959  C   GLN   145      52.125  57.281  98.677  1.00  0.00           C  
ATOM   1960  O   GLN   145      52.623  58.418  98.694  1.00  0.00           O  
ATOM   1961  N   GLN   146      51.063  56.910  97.944  1.00  0.00           N  
ATOM   1962  H   GLN   146      50.849  55.928  98.046  1.00  0.00           H  
ATOM   1963  CA  GLN   146      50.281  57.905  97.093  1.00  0.00           C  
ATOM   1964  HA  GLN   146      50.936  58.643  96.628  1.00  0.00           H  
ATOM   1965  CB  GLN   146      49.536  57.282  95.904  1.00  0.00           C  
ATOM   1966  HB2 GLN   146      50.302  56.727  95.362  1.00  0.00           H  
ATOM   1967  HB3 GLN   146      48.759  56.634  96.309  1.00  0.00           H  
ATOM   1968  CG  GLN   146      48.767  58.197  94.889  1.00  0.00           C  
ATOM   1969  HG2 GLN   146      48.177  58.943  95.423  1.00  0.00           H  
ATOM   1970  HG3 GLN   146      49.411  58.730  94.190  1.00  0.00           H  
ATOM   1971  CD  GLN   146      47.856  57.299  94.130  1.00  0.00           C  
ATOM   1972  OE1 GLN   146      48.261  56.458  93.346  1.00  0.00           O  
ATOM   1973  NE2 GLN   146      46.560  57.407  94.430  1.00  0.00           N  
ATOM   1974 HE21 GLN   146      46.190  58.185  94.958  1.00  0.00           H  
ATOM   1975 HE22 GLN   146      45.897  56.792  93.980  1.00  0.00           H  
ATOM   1976  C   GLN   146      49.459  58.816  98.099  1.00  0.00           C  
ATOM   1977  O   GLN   146      48.831  58.255  98.975  1.00  0.00           O  
ATOM   1978  N   GLN   147      49.516  60.169  97.993  1.00  0.00           N  
ATOM   1979  H   GLN   147      50.083  60.476  97.216  1.00  0.00           H  
ATOM   1980  CA  GLN   147      48.926  61.229  98.817  1.00  0.00           C  
ATOM   1981  HA  GLN   147      48.099  60.805  99.387  1.00  0.00           H  
ATOM   1982  CB  GLN   147      50.045  61.607  99.865  1.00  0.00           C  
ATOM   1983  HB2 GLN   147      50.983  61.837  99.360  1.00  0.00           H  
ATOM   1984  HB3 GLN   147      49.679  62.520 100.335  1.00  0.00           H  
ATOM   1985  CG  GLN   147      50.262  60.556 100.915  1.00  0.00           C  
ATOM   1986  HG2 GLN   147      49.360  60.389 101.503  1.00  0.00           H  
ATOM   1987  HG3 GLN   147      50.619  59.590 100.556  1.00  0.00           H  
ATOM   1988  CD  GLN   147      51.261  60.937 101.937  1.00  0.00           C  
ATOM   1989  OE1 GLN   147      52.259  60.276 102.194  1.00  0.00           O  
ATOM   1990  NE2 GLN   147      51.182  62.109 102.578  1.00  0.00           N  
ATOM   1991 HE21 GLN   147      50.363  62.700 102.569  1.00  0.00           H  
ATOM   1992 HE22 GLN   147      51.942  62.259 103.227  1.00  0.00           H  
ATOM   1993  C   GLN   147      48.451  62.469  98.027  1.00  0.00           C  
ATOM   1994  O   GLN   147      48.887  62.748  96.915  1.00  0.00           O  
ATOM   1995  N   SER   148      47.564  63.341  98.593  1.00  0.00           N  
ATOM   1996  H   SER   148      47.431  63.170  99.580  1.00  0.00           H  
ATOM   1997  CA  SER   148      47.342  64.707  97.991  1.00  0.00           C  
ATOM   1998  HA  SER   148      47.083  64.610  96.937  1.00  0.00           H  
ATOM   1999  CB  SER   148      46.139  65.286  98.702  1.00  0.00           C  
ATOM   2000  HB2 SER   148      46.254  65.234  99.784  1.00  0.00           H  
ATOM   2001  HB3 SER   148      45.966  66.302  98.345  1.00  0.00           H  
ATOM   2002  OG  SER   148      44.858  64.562  98.396  1.00  0.00           O  
ATOM   2003  HG  SER   148      44.920  63.684  98.778  1.00  0.00           H  
ATOM   2004  C   SER   148      48.534  65.669  98.210  1.00  0.00           C  
ATOM   2005  O   SER   148      49.543  65.324  98.801  1.00  0.00           O  
ATOM   2006  N   TYR   149      48.390  66.824  97.566  1.00  0.00           N  
ATOM   2007  H   TYR   149      47.515  66.966  97.082  1.00  0.00           H  
ATOM   2008  CA  TYR   149      49.361  67.875  97.674  1.00  0.00           C  
ATOM   2009  HA  TYR   149      50.357  67.445  97.776  1.00  0.00           H  
ATOM   2010  CB  TYR   149      49.305  68.679  96.350  1.00  0.00           C  
ATOM   2011  HB2 TYR   149      49.624  68.106  95.479  1.00  0.00           H  
ATOM   2012  HB3 TYR   149      48.296  69.083  96.270  1.00  0.00           H  
ATOM   2013  CG  TYR   149      50.144  69.923  96.305  1.00  0.00           C  
ATOM   2014  CD1 TYR   149      49.549  71.213  96.398  1.00  0.00           C  
ATOM   2015  HD1 TYR   149      48.476  71.281  96.292  1.00  0.00           H  
ATOM   2016  CE1 TYR   149      50.312  72.391  96.490  1.00  0.00           C  
ATOM   2017  HE1 TYR   149      49.921  73.397  96.448  1.00  0.00           H  
ATOM   2018  CZ  TYR   149      51.723  72.236  96.439  1.00  0.00           C  
ATOM   2019  OH  TYR   149      52.412  73.373  96.562  1.00  0.00           O  
ATOM   2020  HH  TYR   149      53.345  73.168  96.652  1.00  0.00           H  
ATOM   2021  CE2 TYR   149      52.367  70.938  96.276  1.00  0.00           C  
ATOM   2022  HE2 TYR   149      53.444  70.905  96.212  1.00  0.00           H  
ATOM   2023  CD2 TYR   149      51.593  69.791  96.143  1.00  0.00           C  
ATOM   2024  HD2 TYR   149      52.061  68.833  95.972  1.00  0.00           H  
ATOM   2025  C   TYR   149      49.076  68.676  98.909  1.00  0.00           C  
ATOM   2026  O   TYR   149      47.951  69.110  99.142  1.00  0.00           O  
ATOM   2027  N   ASN   150      50.114  68.951  99.763  1.00  0.00           N  
ATOM   2028  H   ASN   150      50.999  68.539  99.504  1.00  0.00           H  
ATOM   2029  CA  ASN   150      50.084  69.876 100.942  1.00  0.00           C  
ATOM   2030  HA  ASN   150      49.088  70.181 101.262  1.00  0.00           H  
ATOM   2031  CB  ASN   150      50.627  69.048 102.181  1.00  0.00           C  
ATOM   2032  HB2 ASN   150      49.967  68.254 102.529  1.00  0.00           H  
ATOM   2033  HB3 ASN   150      51.614  68.666 101.917  1.00  0.00           H  
ATOM   2034  CG  ASN   150      50.820  69.904 103.449  1.00  0.00           C  
ATOM   2035  OD1 ASN   150      50.086  70.862 103.603  1.00  0.00           O  
ATOM   2036  ND2 ASN   150      51.664  69.551 104.353  1.00  0.00           N  
ATOM   2037 HD21 ASN   150      51.713  70.178 105.143  1.00  0.00           H  
ATOM   2038 HD22 ASN   150      52.195  68.693 104.307  1.00  0.00           H  
ATOM   2039  C   ASN   150      51.033  71.052 100.638  1.00  0.00           C  
ATOM   2040  O   ASN   150      52.257  70.949 100.690  1.00  0.00           O  
ATOM   2041  N   PRO   151      50.472  72.212 100.412  1.00  0.00           N  
ATOM   2042  CD  PRO   151      49.125  72.464 100.307  1.00  0.00           C  
ATOM   2043  HD2 PRO   151      48.697  72.247 101.286  1.00  0.00           H  
ATOM   2044  HD3 PRO   151      48.683  71.828  99.540  1.00  0.00           H  
ATOM   2045  CG  PRO   151      48.940  73.936  99.935  1.00  0.00           C  
ATOM   2046  HG2 PRO   151      48.089  74.291 100.516  1.00  0.00           H  
ATOM   2047  HG3 PRO   151      48.857  74.037  98.853  1.00  0.00           H  
ATOM   2048  CB  PRO   151      50.224  74.625 100.295  1.00  0.00           C  
ATOM   2049  HB2 PRO   151      50.135  74.943 101.334  1.00  0.00           H  
ATOM   2050  HB3 PRO   151      50.332  75.384  99.520  1.00  0.00           H  
ATOM   2051  CA  PRO   151      51.225  73.487 100.211  1.00  0.00           C  
ATOM   2052  HA  PRO   151      51.594  73.507  99.186  1.00  0.00           H  
ATOM   2053  C   PRO   151      52.362  73.833 101.251  1.00  0.00           C  
ATOM   2054  O   PRO   151      52.183  73.467 102.413  1.00  0.00           O  
ATOM   2055  N   PRO   152      53.435  74.549 100.924  1.00  0.00           N  
ATOM   2056  CD  PRO   152      53.696  75.195  99.670  1.00  0.00           C  
ATOM   2057  HD2 PRO   152      52.813  75.645  99.216  1.00  0.00           H  
ATOM   2058  HD3 PRO   152      54.077  74.472  98.949  1.00  0.00           H  
ATOM   2059  CG  PRO   152      54.766  76.345  99.963  1.00  0.00           C  
ATOM   2060  HG2 PRO   152      54.244  77.076 100.580  1.00  0.00           H  
ATOM   2061  HG3 PRO   152      55.290  76.635  99.053  1.00  0.00           H  
ATOM   2062  CB  PRO   152      55.635  75.646 101.023  1.00  0.00           C  
ATOM   2063  HB2 PRO   152      56.200  76.353 101.631  1.00  0.00           H  
ATOM   2064  HB3 PRO   152      56.275  74.908 100.539  1.00  0.00           H  
ATOM   2065  CA  PRO   152      54.534  74.900 101.859  1.00  0.00           C  
ATOM   2066  HA  PRO   152      55.026  74.058 102.346  1.00  0.00           H  
ATOM   2067  C   PRO   152      54.068  75.689 103.082  1.00  0.00           C  
ATOM   2068  O   PRO   152      52.981  76.232 103.181  1.00  0.00           O  
ATOM   2069  N   GLN   153      54.948  75.803 104.102  1.00  0.00           N  
ATOM   2070  H   GLN   153      55.817  75.369 103.823  1.00  0.00           H  
ATOM   2071  CA  GLN   153      54.592  76.395 105.437  1.00  0.00           C  
ATOM   2072  HA  GLN   153      53.515  76.456 105.594  1.00  0.00           H  
ATOM   2073  CB  GLN   153      55.368  75.653 106.536  1.00  0.00           C  
ATOM   2074  HB2 GLN   153      56.444  75.776 106.413  1.00  0.00           H  
ATOM   2075  HB3 GLN   153      55.028  76.096 107.472  1.00  0.00           H  
ATOM   2076  CG  GLN   153      55.038  74.139 106.721  1.00  0.00           C  
ATOM   2077  HG2 GLN   153      53.953  74.042 106.678  1.00  0.00           H  
ATOM   2078  HG3 GLN   153      55.392  73.522 105.895  1.00  0.00           H  
ATOM   2079  CD  GLN   153      55.638  73.509 107.935  1.00  0.00           C  
ATOM   2080  OE1 GLN   153      55.649  74.105 108.986  1.00  0.00           O  
ATOM   2081  NE2 GLN   153      56.311  72.397 107.849  1.00  0.00           N  
ATOM   2082 HE21 GLN   153      56.486  71.921 106.976  1.00  0.00           H  
ATOM   2083 HE22 GLN   153      56.788  72.170 108.710  1.00  0.00           H  
ATOM   2084  C   GLN   153      54.971  77.907 105.537  1.00  0.00           C  
ATOM   2085  O   GLN   153      55.284  78.475 104.423  1.00  0.00           O  
ATOM   2086  N   GLY   154      54.782  78.503 106.661  1.00  0.00           N  
ATOM   2087  H   GLY   154      54.487  77.954 107.456  1.00  0.00           H  
ATOM   2088  CA  GLY   154      54.853  79.953 106.873  1.00  0.00           C  
ATOM   2089  HA2 GLY   154      55.070  80.126 107.928  1.00  0.00           H  
ATOM   2090  HA3 GLY   154      55.639  80.334 106.220  1.00  0.00           H  
ATOM   2091  C   GLY   154      53.581  80.672 106.514  1.00  0.00           C  
ATOM   2092  O   GLY   154      52.523  80.088 106.277  1.00  0.00           O  
ATOM   2093  N   TYR   155      53.628  81.983 106.489  1.00  0.00           N  
ATOM   2094  H   TYR   155      54.451  82.406 106.894  1.00  0.00           H  
ATOM   2095  CA  TYR   155      52.644  82.812 105.857  1.00  0.00           C  
ATOM   2096  HA  TYR   155      51.694  82.603 106.349  1.00  0.00           H  
ATOM   2097  CB  TYR   155      53.053  84.269 106.077  1.00  0.00           C  
ATOM   2098  HB2 TYR   155      53.770  84.468 105.281  1.00  0.00           H  
ATOM   2099  HB3 TYR   155      52.204  84.925 105.885  1.00  0.00           H  
ATOM   2100  CG  TYR   155      53.614  84.760 107.394  1.00  0.00           C  
ATOM   2101  CD1 TYR   155      54.961  85.149 107.523  1.00  0.00           C  
ATOM   2102  HD1 TYR   155      55.560  84.932 106.651  1.00  0.00           H  
ATOM   2103  CE1 TYR   155      55.410  85.866 108.595  1.00  0.00           C  
ATOM   2104  HE1 TYR   155      56.442  86.158 108.726  1.00  0.00           H  
ATOM   2105  CZ  TYR   155      54.457  86.131 109.647  1.00  0.00           C  
ATOM   2106  OH  TYR   155      54.857  86.541 110.818  1.00  0.00           O  
ATOM   2107  HH  TYR   155      55.706  86.968 110.687  1.00  0.00           H  
ATOM   2108  CE2 TYR   155      53.056  85.643 109.589  1.00  0.00           C  
ATOM   2109  HE2 TYR   155      52.352  85.703 110.406  1.00  0.00           H  
ATOM   2110  CD2 TYR   155      52.655  84.989 108.411  1.00  0.00           C  
ATOM   2111  HD2 TYR   155      51.670  84.573 108.253  1.00  0.00           H  
ATOM   2112  C   TYR   155      52.566  82.555 104.326  1.00  0.00           C  
ATOM   2113  O   TYR   155      53.463  82.041 103.640  1.00  0.00           O  
ATOM   2114  N   GLY   156      51.480  82.981 103.647  1.00  0.00           N  
ATOM   2115  H   GLY   156      51.445  82.642 102.696  1.00  0.00           H  
ATOM   2116  CA  GLY   156      50.344  83.862 104.159  1.00  0.00           C  
ATOM   2117  HA2 GLY   156      49.381  83.476 103.824  1.00  0.00           H  
ATOM   2118  HA3 GLY   156      50.327  83.911 105.247  1.00  0.00           H  
ATOM   2119  C   GLY   156      50.381  85.275 103.607  1.00  0.00           C  
ATOM   2120  O   GLY   156      51.469  85.785 103.306  1.00  0.00           O  
ATOM   2121  N   GLN   157      49.204  85.969 103.600  1.00  0.00           N  
ATOM   2122  H   GLN   157      48.358  85.522 103.924  1.00  0.00           H  
ATOM   2123  CA  GLN   157      49.002  87.376 103.363  1.00  0.00           C  
ATOM   2124  HA  GLN   157      49.405  87.716 102.409  1.00  0.00           H  
ATOM   2125  CB  GLN   157      47.515  87.618 103.378  1.00  0.00           C  
ATOM   2126  HB2 GLN   157      47.026  87.052 104.171  1.00  0.00           H  
ATOM   2127  HB3 GLN   157      47.322  88.655 103.652  1.00  0.00           H  
ATOM   2128  CG  GLN   157      46.746  87.234 102.153  1.00  0.00           C  
ATOM   2129  HG2 GLN   157      47.334  87.465 101.264  1.00  0.00           H  
ATOM   2130  HG3 GLN   157      46.350  86.219 102.183  1.00  0.00           H  
ATOM   2131  CD  GLN   157      45.499  88.138 102.043  1.00  0.00           C  
ATOM   2132  OE1 GLN   157      44.582  88.077 102.865  1.00  0.00           O  
ATOM   2133  NE2 GLN   157      45.423  89.066 101.105  1.00  0.00           N  
ATOM   2134 HE21 GLN   157      46.120  89.066 100.374  1.00  0.00           H  
ATOM   2135 HE22 GLN   157      44.501  89.398 100.863  1.00  0.00           H  
ATOM   2136  C   GLN   157      49.667  88.240 104.466  1.00  0.00           C  
ATOM   2137  O   GLN   157      49.912  87.708 105.556  1.00  0.00           O  
ATOM   2138  N   GLN   158      49.977  89.534 104.276  1.00  0.00           N  
ATOM   2139  H   GLN   158      50.559  89.905 105.014  1.00  0.00           H  
ATOM   2140  CA  GLN   158      49.773  90.273 103.094  1.00  0.00           C  
ATOM   2141  HA  GLN   158      48.865  89.960 102.579  1.00  0.00           H  
ATOM   2142  CB  GLN   158      49.738  91.778 103.585  1.00  0.00           C  
ATOM   2143  HB2 GLN   158      50.694  91.990 104.065  1.00  0.00           H  
ATOM   2144  HB3 GLN   158      49.786  92.543 102.810  1.00  0.00           H  
ATOM   2145  CG  GLN   158      48.592  92.143 104.501  1.00  0.00           C  
ATOM   2146  HG2 GLN   158      48.853  91.609 105.414  1.00  0.00           H  
ATOM   2147  HG3 GLN   158      48.530  93.227 104.596  1.00  0.00           H  
ATOM   2148  CD  GLN   158      47.225  91.767 103.931  1.00  0.00           C  
ATOM   2149  OE1 GLN   158      47.104  91.808 102.729  1.00  0.00           O  
ATOM   2150  NE2 GLN   158      46.330  91.259 104.750  1.00  0.00           N  
ATOM   2151 HE21 GLN   158      46.398  91.219 105.757  1.00  0.00           H  
ATOM   2152 HE22 GLN   158      45.503  91.002 104.232  1.00  0.00           H  
ATOM   2153  C   GLN   158      50.947  90.040 102.157  1.00  0.00           C  
ATOM   2154  O   GLN   158      51.974  89.517 102.569  1.00  0.00           O  
ATOM   2155  N   ASN   159      50.804  90.508 100.934  1.00  0.00           N  
ATOM   2156  H   ASN   159      49.902  90.920 100.743  1.00  0.00           H  
ATOM   2157  CA  ASN   159      51.829  90.521  99.956  1.00  0.00           C  
ATOM   2158  HA  ASN   159      52.237  89.519  99.823  1.00  0.00           H  
ATOM   2159  CB  ASN   159      51.268  90.926  98.603  1.00  0.00           C  
ATOM   2160  HB2 ASN   159      50.678  91.830  98.754  1.00  0.00           H  
ATOM   2161  HB3 ASN   159      52.051  91.281  97.933  1.00  0.00           H  
ATOM   2162  CG  ASN   159      50.432  89.886  97.854  1.00  0.00           C  
ATOM   2163  OD1 ASN   159      49.901  88.939  98.405  1.00  0.00           O  
ATOM   2164  ND2 ASN   159      50.288  90.016  96.590  1.00  0.00           N  
ATOM   2165 HD21 ASN   159      50.595  90.892  96.191  1.00  0.00           H  
ATOM   2166 HD22 ASN   159      49.889  89.310  95.989  1.00  0.00           H  
ATOM   2167  C   ASN   159      52.913  91.512 100.439  1.00  0.00           C  
ATOM   2168  O   ASN   159      52.570  92.653 100.840  1.00  0.00           O  
ATOM   2169  N   GLN   160      54.188  91.209 100.322  1.00  0.00           N  
ATOM   2170  H   GLN   160      54.721  92.067 100.317  1.00  0.00           H  
ATOM   2171  CA  GLN   160      54.785  89.881 100.173  1.00  0.00           C  
ATOM   2172  HA  GLN   160      54.035  89.112  99.990  1.00  0.00           H  
ATOM   2173  CB  GLN   160      55.640  89.896  98.851  1.00  0.00           C  
ATOM   2174  HB2 GLN   160      54.974  90.168  98.032  1.00  0.00           H  
ATOM   2175  HB3 GLN   160      56.329  90.733  98.969  1.00  0.00           H  
ATOM   2176  CG  GLN   160      56.205  88.573  98.459  1.00  0.00           C  
ATOM   2177  HG2 GLN   160      56.732  88.654  97.509  1.00  0.00           H  
ATOM   2178  HG3 GLN   160      56.930  88.246  99.205  1.00  0.00           H  
ATOM   2179  CD  GLN   160      55.089  87.528  98.249  1.00  0.00           C  
ATOM   2180  OE1 GLN   160      55.033  86.464  98.815  1.00  0.00           O  
ATOM   2181  NE2 GLN   160      54.116  87.923  97.444  1.00  0.00           N  
ATOM   2182 HE21 GLN   160      54.209  88.750  96.871  1.00  0.00           H  
ATOM   2183 HE22 GLN   160      53.245  87.414  97.385  1.00  0.00           H  
ATOM   2184  C   GLN   160      55.592  89.450 101.415  1.00  0.00           C  
ATOM   2185  O   GLN   160      56.822  89.348 101.341  1.00  0.00           O  
ATOM   2186  N   TYR   161      54.896  89.122 102.488  1.00  0.00           N  
ATOM   2187  H   TYR   161      53.906  88.981 102.344  1.00  0.00           H  
ATOM   2188  CA  TYR   161      55.443  88.767 103.761  1.00  0.00           C  
ATOM   2189  HA  TYR   161      56.108  89.526 104.174  1.00  0.00           H  
ATOM   2190  CB  TYR   161      54.213  88.641 104.796  1.00  0.00           C  
ATOM   2191  HB2 TYR   161      53.450  87.937 104.463  1.00  0.00           H  
ATOM   2192  HB3 TYR   161      54.541  88.051 105.651  1.00  0.00           H  
ATOM   2193  CG  TYR   161      53.507  89.875 105.274  1.00  0.00           C  
ATOM   2194  CD1 TYR   161      53.947  91.152 104.970  1.00  0.00           C  
ATOM   2195  HD1 TYR   161      54.815  91.379 104.370  1.00  0.00           H  
ATOM   2196  CE1 TYR   161      53.178  92.230 105.417  1.00  0.00           C  
ATOM   2197  HE1 TYR   161      53.501  93.252 105.289  1.00  0.00           H  
ATOM   2198  CZ  TYR   161      52.134  92.071 106.286  1.00  0.00           C  
ATOM   2199  OH  TYR   161      51.453  93.127 106.759  1.00  0.00           O  
ATOM   2200  HH  TYR   161      50.926  92.803 107.493  1.00  0.00           H  
ATOM   2201  CE2 TYR   161      51.708  90.723 106.652  1.00  0.00           C  
ATOM   2202  HE2 TYR   161      50.867  90.453 107.273  1.00  0.00           H  
ATOM   2203  CD2 TYR   161      52.480  89.618 106.192  1.00  0.00           C  
ATOM   2204  HD2 TYR   161      52.219  88.596 106.423  1.00  0.00           H  
ATOM   2205  C   TYR   161      56.158  87.429 103.724  1.00  0.00           C  
ATOM   2206  O   TYR   161      57.039  87.191 104.538  1.00  0.00           O  
ATOM   2207  N   ASN   162      55.847  86.513 102.839  1.00  0.00           N  
ATOM   2208  H   ASN   162      55.107  86.786 102.209  1.00  0.00           H  
ATOM   2209  CA  ASN   162      56.510  85.203 102.652  1.00  0.00           C  
ATOM   2210  HA  ASN   162      56.532  84.645 103.588  1.00  0.00           H  
ATOM   2211  CB  ASN   162      55.665  84.413 101.655  1.00  0.00           C  
ATOM   2212  HB2 ASN   162      54.647  84.397 102.045  1.00  0.00           H  
ATOM   2213  HB3 ASN   162      55.649  85.031 100.757  1.00  0.00           H  
ATOM   2214  CG  ASN   162      56.193  83.016 101.342  1.00  0.00           C  
ATOM   2215  OD1 ASN   162      57.251  82.843 100.807  1.00  0.00           O  
ATOM   2216  ND2 ASN   162      55.301  81.991 101.443  1.00  0.00           N  
ATOM   2217 HD21 ASN   162      55.567  81.152 100.947  1.00  0.00           H  
ATOM   2218 HD22 ASN   162      54.456  82.079 101.989  1.00  0.00           H  
ATOM   2219  C   ASN   162      57.996  85.352 102.187  1.00  0.00           C  
ATOM   2220  O   ASN   162      58.895  84.806 102.869  1.00  0.00           O  
ATOM   2221  N   SER   163      58.373  85.973 101.038  1.00  0.00           N  
ATOM   2222  H   SER   163      57.674  86.434 100.472  1.00  0.00           H  
ATOM   2223  CA  SER   163      59.671  85.863 100.332  1.00  0.00           C  
ATOM   2224  HA  SER   163      60.450  86.108 101.054  1.00  0.00           H  
ATOM   2225  CB  SER   163      59.965  84.400 100.003  1.00  0.00           C  
ATOM   2226  HB2 SER   163      59.985  83.761 100.887  1.00  0.00           H  
ATOM   2227  HB3 SER   163      59.124  84.075  99.390  1.00  0.00           H  
ATOM   2228  OG  SER   163      61.143  84.255  99.265  1.00  0.00           O  
ATOM   2229  HG  SER   163      61.759  84.142  99.993  1.00  0.00           H  
ATOM   2230  C   SER   163      59.731  86.854  99.096  1.00  0.00           C  
ATOM   2231  O   SER   163      58.830  86.929  98.304  1.00  0.00           O  
ATOM   2232  N   SER   164      60.901  87.502  98.981  1.00  0.00           N  
ATOM   2233  H   SER   164      61.572  87.314  99.713  1.00  0.00           H  
ATOM   2234  CA  SER   164      61.356  88.511  98.025  1.00  0.00           C  
ATOM   2235  HA  SER   164      62.142  89.111  98.483  1.00  0.00           H  
ATOM   2236  CB  SER   164      60.239  89.582  97.697  1.00  0.00           C  
ATOM   2237  HB2 SER   164      59.573  89.091  96.988  1.00  0.00           H  
ATOM   2238  HB3 SER   164      59.683  89.776  98.614  1.00  0.00           H  
ATOM   2239  OG  SER   164      60.697  90.759  97.063  1.00  0.00           O  
ATOM   2240  HG  SER   164      59.915  91.313  97.113  1.00  0.00           H  
ATOM   2241  C   SER   164      61.991  87.868  96.796  1.00  0.00           C  
ATOM   2242  O   SER   164      62.180  86.638  96.797  1.00  0.00           O  
ATOM   2243  N   SER   165      62.307  88.645  95.721  1.00  0.00           N  
ATOM   2244  H   SER   165      61.848  89.543  95.775  1.00  0.00           H  
ATOM   2245  CA  SER   165      63.206  88.316  94.666  1.00  0.00           C  
ATOM   2246  HA  SER   165      62.962  87.315  94.309  1.00  0.00           H  
ATOM   2247  CB  SER   165      62.983  89.357  93.574  1.00  0.00           C  
ATOM   2248  HB2 SER   165      61.910  89.488  93.437  1.00  0.00           H  
ATOM   2249  HB3 SER   165      63.363  90.319  93.918  1.00  0.00           H  
ATOM   2250  OG  SER   165      63.537  88.962  92.256  1.00  0.00           O  
ATOM   2251  HG  SER   165      63.192  89.609  91.636  1.00  0.00           H  
ATOM   2252  C   SER   165      64.705  88.371  95.015  1.00  0.00           C  
ATOM   2253  O   SER   165      65.049  88.903  96.075  1.00  0.00           O  
ATOM   2254  N   GLY   166      65.608  88.027  94.056  1.00  0.00           N  
ATOM   2255  H   GLY   166      65.226  87.877  93.133  1.00  0.00           H  
ATOM   2256  CA  GLY   166      66.983  87.708  94.394  1.00  0.00           C  
ATOM   2257  HA2 GLY   166      66.978  87.224  95.371  1.00  0.00           H  
ATOM   2258  HA3 GLY   166      67.260  86.859  93.770  1.00  0.00           H  
ATOM   2259  C   GLY   166      67.979  88.920  94.452  1.00  0.00           C  
ATOM   2260  O   GLY   166      67.580  90.072  94.271  1.00  0.00           O  
ATOM   2261  N   GLY   167      69.246  88.522  94.710  1.00  0.00           N  
ATOM   2262  H   GLY   167      69.371  87.524  94.802  1.00  0.00           H  
ATOM   2263  CA  GLY   167      70.447  89.341  94.649  1.00  0.00           C  
ATOM   2264  HA2 GLY   167      70.290  90.095  95.421  1.00  0.00           H  
ATOM   2265  HA3 GLY   167      71.243  88.669  94.971  1.00  0.00           H  
ATOM   2266  C   GLY   167      70.698  89.862  93.252  1.00  0.00           C  
ATOM   2267  O   GLY   167      69.824  89.955  92.326  1.00  0.00           O  
ATOM   2268  N   GLY   168      71.931  90.328  93.041  1.00  0.00           N  
ATOM   2269  H   GLY   168      72.572  90.011  93.754  1.00  0.00           H  
ATOM   2270  CA  GLY   168      72.518  90.927  91.891  1.00  0.00           C  
ATOM   2271  HA2 GLY   168      71.726  91.347  91.271  1.00  0.00           H  
ATOM   2272  HA3 GLY   168      73.149  91.786  92.120  1.00  0.00           H  
ATOM   2273  C   GLY   168      73.290  89.886  91.047  1.00  0.00           C  
ATOM   2274  O   GLY   168      73.140  88.672  91.264  1.00  0.00           O  
ATOM   2275  N   GLY   169      74.201  90.340  90.154  1.00  0.00           N  
ATOM   2276  H   GLY   169      74.788  89.610  89.775  1.00  0.00           H  
ATOM   2277  CA  GLY   169      74.534  91.695  89.777  1.00  0.00           C  
ATOM   2278  HA2 GLY   169      73.734  92.422  89.918  1.00  0.00           H  
ATOM   2279  HA3 GLY   169      75.317  92.089  90.424  1.00  0.00           H  
ATOM   2280  C   GLY   169      74.901  91.692  88.302  1.00  0.00           C  
ATOM   2281  O   GLY   169      74.247  91.016  87.525  1.00  0.00           O  
ATOM   2282  N   GLY   170      75.923  92.481  87.941  1.00  0.00           N  
ATOM   2283  H   GLY   170      76.358  93.037  88.664  1.00  0.00           H  
ATOM   2284  CA  GLY   170      76.523  92.536  86.633  1.00  0.00           C  
ATOM   2285  HA2 GLY   170      75.771  92.549  85.844  1.00  0.00           H  
ATOM   2286  HA3 GLY   170      77.245  93.325  86.424  1.00  0.00           H  
ATOM   2287  C   GLY   170      77.241  91.221  86.287  1.00  0.00           C  
ATOM   2288  O   GLY   170      77.469  90.426  87.209  1.00  0.00           O  
ATOM   2289  N   GLY   171      77.929  91.119  85.159  1.00  0.00           N  
ATOM   2290  H   GLY   171      78.313  90.211  84.941  1.00  0.00           H  
ATOM   2291  CA  GLY   171      77.752  92.048  84.038  1.00  0.00           C  
ATOM   2292  HA2 GLY   171      77.813  93.049  84.464  1.00  0.00           H  
ATOM   2293  HA3 GLY   171      78.529  91.851  83.300  1.00  0.00           H  
ATOM   2294  C   GLY   171      76.458  91.691  83.272  1.00  0.00           C  
ATOM   2295  O   GLY   171      75.758  90.709  83.608  1.00  0.00           O  
ATOM   2296  N   GLY   172      76.156  92.416  82.197  1.00  0.00           N  
ATOM   2297  H   GLY   172      75.366  92.105  81.651  1.00  0.00           H  
ATOM   2298  CA  GLY   172      77.082  93.367  81.512  1.00  0.00           C  
ATOM   2299  HA2 GLY   172      77.519  93.994  82.289  1.00  0.00           H  
ATOM   2300  HA3 GLY   172      77.817  92.823  80.919  1.00  0.00           H  
ATOM   2301  C   GLY   172      76.449  94.423  80.533  1.00  0.00           C  
ATOM   2302  O   GLY   172      75.293  94.853  80.650  1.00  0.00           O  
ATOM   2303  N   GLY   173      77.203  94.958  79.579  1.00  0.00           N  
ATOM   2304  H   GLY   173      78.169  94.665  79.567  1.00  0.00           H  
ATOM   2305  CA  GLY   173      76.908  96.139  78.775  1.00  0.00           C  
ATOM   2306  HA2 GLY   173      76.843  97.004  79.435  1.00  0.00           H  
ATOM   2307  HA3 GLY   173      77.736  96.279  78.080  1.00  0.00           H  
ATOM   2308  C   GLY   173      75.599  96.058  77.963  1.00  0.00           C  
ATOM   2309  O   GLY   173      75.261  94.974  77.574  1.00  0.00           O  
ATOM   2310  N   GLY   174      74.949  97.124  77.550  1.00  0.00           N  
ATOM   2311  H   GLY   174      74.113  96.966  77.006  1.00  0.00           H  
ATOM   2312  CA  GLY   174      75.591  98.398  77.690  1.00  0.00           C  
ATOM   2313  HA2 GLY   174      74.919  99.201  77.389  1.00  0.00           H  
ATOM   2314  HA3 GLY   174      75.805  98.554  78.747  1.00  0.00           H  
ATOM   2315  C   GLY   174      76.892  98.595  76.855  1.00  0.00           C  
ATOM   2316  O   GLY   174      77.385  97.674  76.157  1.00  0.00           O  
ATOM   2317  N   GLY   175      77.442  99.801  77.038  1.00  0.00           N  
ATOM   2318  H   GLY   175      77.020 100.427  77.708  1.00  0.00           H  
ATOM   2319  CA  GLY   175      78.565 100.310  76.280  1.00  0.00           C  
ATOM   2320  HA2 GLY   175      78.900 101.278  76.652  1.00  0.00           H  
ATOM   2321  HA3 GLY   175      79.463  99.710  76.429  1.00  0.00           H  
ATOM   2322  C   GLY   175      78.319 100.429  74.730  1.00  0.00           C  
ATOM   2323  O   GLY   175      79.000 101.216  74.167  1.00  0.00           O  
ATOM   2324  N   ASN   176      77.312  99.854  74.212  1.00  0.00           N  
ATOM   2325  H   ASN   176      76.782  99.183  74.750  1.00  0.00           H  
ATOM   2326  CA  ASN   176      76.723 100.257  72.890  1.00  0.00           C  
ATOM   2327  HA  ASN   176      77.484 100.287  72.110  1.00  0.00           H  
ATOM   2328  CB  ASN   176      75.727  99.195  72.524  1.00  0.00           C  
ATOM   2329  HB2 ASN   176      75.228  99.473  71.596  1.00  0.00           H  
ATOM   2330  HB3 ASN   176      76.236  98.233  72.467  1.00  0.00           H  
ATOM   2331  CG  ASN   176      74.624  99.039  73.555  1.00  0.00           C  
ATOM   2332  OD1 ASN   176      73.735  99.867  73.772  1.00  0.00           O  
ATOM   2333  ND2 ASN   176      74.554  97.934  74.175  1.00  0.00           N  
ATOM   2334 HD21 ASN   176      73.811  97.832  74.850  1.00  0.00           H  
ATOM   2335 HD22 ASN   176      75.208  97.184  74.003  1.00  0.00           H  
ATOM   2336  C   ASN   176      76.068 101.616  72.781  1.00  0.00           C  
ATOM   2337  O   ASN   176      75.723 102.268  73.800  1.00  0.00           O  
ATOM   2338  N   TYR   177      76.084 102.117  71.570  1.00  0.00           N  
ATOM   2339  H   TYR   177      76.297 101.475  70.821  1.00  0.00           H  
ATOM   2340  CA  TYR   177      75.560 103.383  71.187  1.00  0.00           C  
ATOM   2341  HA  TYR   177      76.034 104.171  71.772  1.00  0.00           H  
ATOM   2342  CB  TYR   177      75.990 103.611  69.736  1.00  0.00           C  
ATOM   2343  HB2 TYR   177      75.690 102.818  69.051  1.00  0.00           H  
ATOM   2344  HB3 TYR   177      75.463 104.526  69.466  1.00  0.00           H  
ATOM   2345  CG  TYR   177      77.492 103.989  69.625  1.00  0.00           C  
ATOM   2346  CD1 TYR   177      77.825 105.346  69.475  1.00  0.00           C  
ATOM   2347  HD1 TYR   177      77.055 106.090  69.331  1.00  0.00           H  
ATOM   2348  CE1 TYR   177      79.185 105.722  69.599  1.00  0.00           C  
ATOM   2349  HE1 TYR   177      79.427 106.768  69.483  1.00  0.00           H  
ATOM   2350  CZ  TYR   177      80.224 104.839  69.821  1.00  0.00           C  
ATOM   2351  OH  TYR   177      81.525 105.166  70.002  1.00  0.00           O  
ATOM   2352  HH  TYR   177      81.793 105.903  69.448  1.00  0.00           H  
ATOM   2353  CE2 TYR   177      79.822 103.428  70.003  1.00  0.00           C  
ATOM   2354  HE2 TYR   177      80.565 102.644  70.015  1.00  0.00           H  
ATOM   2355  CD2 TYR   177      78.436 103.034  69.847  1.00  0.00           C  
ATOM   2356  HD2 TYR   177      78.173 101.991  69.940  1.00  0.00           H  
ATOM   2357  C   TYR   177      74.039 103.395  71.329  1.00  0.00           C  
ATOM   2358  O   TYR   177      73.421 102.603  70.635  1.00  0.00           O  
ATOM   2359  N   GLY   178      73.368 104.258  72.116  1.00  0.00           N  
ATOM   2360  H   GLY   178      72.384 104.324  71.900  1.00  0.00           H  
ATOM   2361  CA  GLY   178      73.965 105.260  72.903  1.00  0.00           C  
ATOM   2362  HA2 GLY   178      73.240 105.542  73.666  1.00  0.00           H  
ATOM   2363  HA3 GLY   178      74.703 104.807  73.564  1.00  0.00           H  
ATOM   2364  C   GLY   178      74.468 106.467  72.111  1.00  0.00           C  
ATOM   2365  O   GLY   178      74.769 106.372  70.909  1.00  0.00           O  
ATOM   2366  N   GLN   179      74.558 107.608  72.799  1.00  0.00           N  
ATOM   2367  H   GLN   179      74.214 107.731  73.741  1.00  0.00           H  
ATOM   2368  CA  GLN   179      75.243 108.843  72.292  1.00  0.00           C  
ATOM   2369  HA  GLN   179      74.939 108.977  71.254  1.00  0.00           H  
ATOM   2370  CB  GLN   179      74.748 110.079  73.034  1.00  0.00           C  
ATOM   2371  HB2 GLN   179      74.901 109.894  74.097  1.00  0.00           H  
ATOM   2372  HB3 GLN   179      75.345 110.939  72.731  1.00  0.00           H  
ATOM   2373  CG  GLN   179      73.324 110.480  72.856  1.00  0.00           C  
ATOM   2374  HG2 GLN   179      72.660 109.623  72.973  1.00  0.00           H  
ATOM   2375  HG3 GLN   179      73.035 111.181  73.639  1.00  0.00           H  
ATOM   2376  CD  GLN   179      73.030 111.142  71.513  1.00  0.00           C  
ATOM   2377  OE1 GLN   179      73.807 111.137  70.581  1.00  0.00           O  
ATOM   2378  NE2 GLN   179      72.014 111.851  71.340  1.00  0.00           N  
ATOM   2379 HE21 GLN   179      71.317 111.962  72.062  1.00  0.00           H  
ATOM   2380 HE22 GLN   179      71.920 112.437  70.523  1.00  0.00           H  
ATOM   2381  C   GLN   179      76.794 108.729  72.288  1.00  0.00           C  
ATOM   2382  O   GLN   179      77.322 108.060  73.190  1.00  0.00           O  
ATOM   2383  N   ASP   180      77.565 109.183  71.273  1.00  0.00           N  
ATOM   2384  H   ASP   180      78.533 108.901  71.319  1.00  0.00           H  
ATOM   2385  CA  ASP   180      77.183 110.141  70.259  1.00  0.00           C  
ATOM   2386  HA  ASP   180      76.394 110.787  70.642  1.00  0.00           H  
ATOM   2387  CB  ASP   180      78.416 111.038  69.823  1.00  0.00           C  
ATOM   2388  HB2 ASP   180      78.936 111.275  70.751  1.00  0.00           H  
ATOM   2389  HB3 ASP   180      79.143 110.473  69.241  1.00  0.00           H  
ATOM   2390  CG  ASP   180      77.978 112.283  69.017  1.00  0.00           C  
ATOM   2391  OD1 ASP   180      78.799 113.063  68.508  1.00  0.00           O  
ATOM   2392  OD2 ASP   180      76.789 112.595  68.886  1.00  0.00           O  
ATOM   2393  C   ASP   180      76.589 109.520  68.994  1.00  0.00           C  
ATOM   2394  O   ASP   180      77.318 108.749  68.281  1.00  0.00           O  
ATOM   2395  N   GLN   181      75.266 109.743  68.704  1.00  0.00           N  
ATOM   2396  H   GLN   181      74.762 110.316  69.366  1.00  0.00           H  
ATOM   2397  CA  GLN   181      74.443 109.202  67.597  1.00  0.00           C  
ATOM   2398  HA  GLN   181      75.139 108.863  66.829  1.00  0.00           H  
ATOM   2399  CB  GLN   181      73.770 107.940  68.256  1.00  0.00           C  
ATOM   2400  HB2 GLN   181      74.580 107.247  68.484  1.00  0.00           H  
ATOM   2401  HB3 GLN   181      73.241 108.388  69.096  1.00  0.00           H  
ATOM   2402  CG  GLN   181      72.578 107.383  67.457  1.00  0.00           C  
ATOM   2403  HG2 GLN   181      71.705 107.989  67.699  1.00  0.00           H  
ATOM   2404  HG3 GLN   181      72.897 107.524  66.424  1.00  0.00           H  
ATOM   2405  CD  GLN   181      72.166 105.955  67.764  1.00  0.00           C  
ATOM   2406  OE1 GLN   181      71.387 105.298  67.134  1.00  0.00           O  
ATOM   2407  NE2 GLN   181      72.599 105.486  68.867  1.00  0.00           N  
ATOM   2408 HE21 GLN   181      73.168 106.053  69.479  1.00  0.00           H  
ATOM   2409 HE22 GLN   181      72.379 104.541  69.151  1.00  0.00           H  
ATOM   2410  C   GLN   181      73.477 110.275  66.985  1.00  0.00           C  
ATOM   2411  O   GLN   181      73.290 110.350  65.765  1.00  0.00           O  
ATOM   2412  N   SER   182      72.755 110.963  67.774  1.00  0.00           N  
ATOM   2413  H   SER   182      72.829 110.789  68.766  1.00  0.00           H  
ATOM   2414  CA  SER   182      71.711 111.918  67.296  1.00  0.00           C  
ATOM   2415  HA  SER   182      71.759 111.881  66.208  1.00  0.00           H  
ATOM   2416  CB  SER   182      70.301 111.393  67.702  1.00  0.00           C  
ATOM   2417  HB2 SER   182      69.518 112.089  67.401  1.00  0.00           H  
ATOM   2418  HB3 SER   182      70.137 110.370  67.361  1.00  0.00           H  
ATOM   2419  OG  SER   182      70.194 111.156  69.154  1.00  0.00           O  
ATOM   2420  HG  SER   182      69.955 111.968  69.606  1.00  0.00           H  
ATOM   2421  C   SER   182      71.867 113.368  67.856  1.00  0.00           C  
ATOM   2422  O   SER   182      72.091 113.519  69.088  1.00  0.00           O  
ATOM   2423  N   SER   183      71.904 114.468  67.044  1.00  0.00           N  
ATOM   2424  H   SER   183      71.708 115.349  67.498  1.00  0.00           H  
ATOM   2425  CA  SER   183      71.981 114.524  65.539  1.00  0.00           C  
ATOM   2426  HA  SER   183      71.194 113.880  65.146  1.00  0.00           H  
ATOM   2427  CB  SER   183      71.559 115.935  65.061  1.00  0.00           C  
ATOM   2428  HB2 SER   183      70.539 116.136  65.388  1.00  0.00           H  
ATOM   2429  HB3 SER   183      72.297 116.656  65.412  1.00  0.00           H  
ATOM   2430  OG  SER   183      71.722 115.914  63.645  1.00  0.00           O  
ATOM   2431  HG  SER   183      70.925 115.518  63.286  1.00  0.00           H  
ATOM   2432  C   SER   183      73.342 113.970  65.043  1.00  0.00           C  
ATOM   2433  O   SER   183      74.375 114.214  65.671  1.00  0.00           O  
ATOM   2434  N   MET   184      73.391 113.287  63.957  1.00  0.00           N  
ATOM   2435  H   MET   184      72.527 113.073  63.479  1.00  0.00           H  
ATOM   2436  CA  MET   184      74.670 112.721  63.416  1.00  0.00           C  
ATOM   2437  HA  MET   184      75.230 112.281  64.242  1.00  0.00           H  
ATOM   2438  CB  MET   184      74.375 111.779  62.298  1.00  0.00           C  
ATOM   2439  HB2 MET   184      73.653 111.055  62.676  1.00  0.00           H  
ATOM   2440  HB3 MET   184      73.909 112.427  61.556  1.00  0.00           H  
ATOM   2441  CG  MET   184      75.537 110.977  61.766  1.00  0.00           C  
ATOM   2442  HG2 MET   184      75.213 110.127  61.165  1.00  0.00           H  
ATOM   2443  HG3 MET   184      76.071 111.649  61.095  1.00  0.00           H  
ATOM   2444  SD  MET   184      76.705 110.317  62.994  1.00  0.00           S  
ATOM   2445  CE  MET   184      75.754 108.899  63.614  1.00  0.00           C  
ATOM   2446  HE1 MET   184      76.506 108.305  64.133  1.00  0.00           H  
ATOM   2447  HE2 MET   184      74.949 109.365  64.182  1.00  0.00           H  
ATOM   2448  HE3 MET   184      75.434 108.202  62.839  1.00  0.00           H  
ATOM   2449  C   MET   184      75.646 113.904  63.059  1.00  0.00           C  
ATOM   2450  O   MET   184      75.306 115.033  62.786  1.00  0.00           O  
ATOM   2451  N   SER   185      76.870 113.610  62.866  1.00  0.00           N  
ATOM   2452  H   SER   185      77.192 112.694  63.141  1.00  0.00           H  
ATOM   2453  CA  SER   185      77.957 114.619  62.640  1.00  0.00           C  
ATOM   2454  HA  SER   185      77.549 115.490  62.128  1.00  0.00           H  
ATOM   2455  CB  SER   185      78.430 115.132  63.982  1.00  0.00           C  
ATOM   2456  HB2 SER   185      79.240 115.861  63.951  1.00  0.00           H  
ATOM   2457  HB3 SER   185      77.549 115.592  64.429  1.00  0.00           H  
ATOM   2458  OG  SER   185      78.935 114.106  64.796  1.00  0.00           O  
ATOM   2459  HG  SER   185      78.228 113.697  65.302  1.00  0.00           H  
ATOM   2460  C   SER   185      79.104 114.057  61.833  1.00  0.00           C  
ATOM   2461  O   SER   185      79.383 112.893  61.904  1.00  0.00           O  
ATOM   2462  N   SER   186      79.858 114.926  61.253  1.00  0.00           N  
ATOM   2463  H   SER   186      79.564 115.892  61.295  1.00  0.00           H  
ATOM   2464  CA  SER   186      81.234 114.699  60.799  1.00  0.00           C  
ATOM   2465  HA  SER   186      81.794 113.895  61.276  1.00  0.00           H  
ATOM   2466  CB  SER   186      81.268 114.516  59.328  1.00  0.00           C  
ATOM   2467  HB2 SER   186      80.831 115.392  58.849  1.00  0.00           H  
ATOM   2468  HB3 SER   186      82.305 114.362  59.028  1.00  0.00           H  
ATOM   2469  OG  SER   186      80.579 113.355  58.904  1.00  0.00           O  
ATOM   2470  HG  SER   186      79.625 113.408  58.993  1.00  0.00           H  
ATOM   2471  C   SER   186      82.041 116.022  61.052  1.00  0.00           C  
ATOM   2472  O   SER   186      81.406 117.069  61.230  1.00  0.00           O  
ATOM   2473  N   GLY   187      83.386 116.089  61.221  1.00  0.00           N  
ATOM   2474  H   GLY   187      83.748 116.979  61.532  1.00  0.00           H  
ATOM   2475  CA  GLY   187      84.377 114.922  61.199  1.00  0.00           C  
ATOM   2476  HA2 GLY   187      84.738 114.718  62.207  1.00  0.00           H  
ATOM   2477  HA3 GLY   187      83.888 114.011  60.853  1.00  0.00           H  
ATOM   2478  C   GLY   187      85.655 115.062  60.434  1.00  0.00           C  
ATOM   2479  O   GLY   187      86.442 114.139  60.496  1.00  0.00           O  
ATOM   2480  N   GLY   188      85.824 116.207  59.812  1.00  0.00           N  
ATOM   2481  H   GLY   188      85.092 116.901  59.777  1.00  0.00           H  
ATOM   2482  CA  GLY   188      87.187 116.473  59.181  1.00  0.00           C  
ATOM   2483  HA2 GLY   188      87.380 115.628  58.519  1.00  0.00           H  
ATOM   2484  HA3 GLY   188      87.046 117.433  58.684  1.00  0.00           H  
ATOM   2485  C   GLY   188      88.391 116.603  60.216  1.00  0.00           C  
ATOM   2486  O   GLY   188      88.142 116.734  61.425  1.00  0.00           O  
ATOM   2487  N   GLY   189      89.642 116.488  59.826  1.00  0.00           N  
ATOM   2488  H   GLY   189      90.336 116.548  60.556  1.00  0.00           H  
ATOM   2489  CA  GLY   189      90.166 116.429  58.514  1.00  0.00           C  
ATOM   2490  HA2 GLY   189      91.017 115.747  58.508  1.00  0.00           H  
ATOM   2491  HA3 GLY   189      89.382 116.052  57.857  1.00  0.00           H  
ATOM   2492  C   GLY   189      90.673 117.811  58.074  1.00  0.00           C  
ATOM   2493  O   GLY   189      89.826 118.753  58.037  1.00  0.00           O  
ATOM   2494  N   SER   190      91.996 118.012  57.924  1.00  0.00           N  
ATOM   2495  H   SER   190      92.565 117.179  57.881  1.00  0.00           H  
ATOM   2496  CA  SER   190      92.666 119.223  57.541  1.00  0.00           C  
ATOM   2497  HA  SER   190      93.699 119.052  57.845  1.00  0.00           H  
ATOM   2498  CB  SER   190      92.819 119.334  56.040  1.00  0.00           C  
ATOM   2499  HB2 SER   190      91.793 119.398  55.678  1.00  0.00           H  
ATOM   2500  HB3 SER   190      93.476 120.183  55.853  1.00  0.00           H  
ATOM   2501  OG  SER   190      93.398 118.156  55.432  1.00  0.00           O  
ATOM   2502  HG  SER   190      93.165 118.222  54.503  1.00  0.00           H  
ATOM   2503  C   SER   190      92.097 120.545  58.104  1.00  0.00           C  
ATOM   2504  O   SER   190      91.566 121.321  57.366  1.00  0.00           O  
ATOM   2505  N   GLY   191      92.189 120.840  59.437  1.00  0.00           N  
ATOM   2506  H   GLY   191      91.719 121.696  59.695  1.00  0.00           H  
ATOM   2507  CA  GLY   191      92.796 120.096  60.444  1.00  0.00           C  
ATOM   2508  HA2 GLY   191      92.632 120.537  61.427  1.00  0.00           H  
ATOM   2509  HA3 GLY   191      92.356 119.099  60.480  1.00  0.00           H  
ATOM   2510  C   GLY   191      94.333 119.949  60.267  1.00  0.00           C  
ATOM   2511  O   GLY   191      95.165 120.917  60.288  1.00  0.00           O  
ATOM   2512  N   GLY   192      94.743 118.707  60.390  1.00  0.00           N  
ATOM   2513  H   GLY   192      94.096 117.961  60.177  1.00  0.00           H  
ATOM   2514  CA  GLY   192      96.161 118.278  60.317  1.00  0.00           C  
ATOM   2515  HA2 GLY   192      96.795 118.714  61.090  1.00  0.00           H  
ATOM   2516  HA3 GLY   192      96.231 117.192  60.376  1.00  0.00           H  
ATOM   2517  C   GLY   192      96.848 118.484  58.974  1.00  0.00           C  
ATOM   2518  O   GLY   192      97.923 119.030  59.036  1.00  0.00           O  
ATOM   2519  N   GLY   193      96.168 118.209  57.829  1.00  0.00           N  
ATOM   2520  H   GLY   193      95.259 117.782  57.935  1.00  0.00           H  
ATOM   2521  CA  GLY   193      96.637 118.410  56.442  1.00  0.00           C  
ATOM   2522  HA2 GLY   193      97.709 118.227  56.369  1.00  0.00           H  
ATOM   2523  HA3 GLY   193      96.061 117.650  55.915  1.00  0.00           H  
ATOM   2524  C   GLY   193      96.331 119.787  55.928  1.00  0.00           C  
ATOM   2525  O   GLY   193      95.935 120.708  56.560  1.00  0.00           O  
ATOM   2526  N   TYR   194      96.442 119.888  54.561  1.00  0.00           N  
ATOM   2527  H   TYR   194      96.909 119.065  54.210  1.00  0.00           H  
ATOM   2528  CA  TYR   194      96.092 121.045  53.739  1.00  0.00           C  
ATOM   2529  HA  TYR   194      95.418 121.620  54.373  1.00  0.00           H  
ATOM   2530  CB  TYR   194      97.400 121.834  53.416  1.00  0.00           C  
ATOM   2531  HB2 TYR   194      98.029 121.287  52.713  1.00  0.00           H  
ATOM   2532  HB3 TYR   194      97.027 122.710  52.887  1.00  0.00           H  
ATOM   2533  CG  TYR   194      98.205 122.395  54.591  1.00  0.00           C  
ATOM   2534  CD1 TYR   194      97.732 123.387  55.460  1.00  0.00           C  
ATOM   2535  HD1 TYR   194      96.728 123.755  55.304  1.00  0.00           H  
ATOM   2536  CE1 TYR   194      98.516 123.934  56.501  1.00  0.00           C  
ATOM   2537  HE1 TYR   194      98.115 124.665  57.188  1.00  0.00           H  
ATOM   2538  CZ  TYR   194      99.848 123.426  56.688  1.00  0.00           C  
ATOM   2539  OH  TYR   194     100.467 123.841  57.799  1.00  0.00           O  
ATOM   2540  HH  TYR   194     101.360 123.489  57.817  1.00  0.00           H  
ATOM   2541  CE2 TYR   194     100.348 122.381  55.860  1.00  0.00           C  
ATOM   2542  HE2 TYR   194     101.265 121.881  56.137  1.00  0.00           H  
ATOM   2543  CD2 TYR   194      99.521 121.807  54.855  1.00  0.00           C  
ATOM   2544  HD2 TYR   194      99.863 120.916  54.349  1.00  0.00           H  
ATOM   2545  C   TYR   194      95.390 120.590  52.465  1.00  0.00           C  
ATOM   2546  O   TYR   194      95.461 119.390  52.109  1.00  0.00           O  
ATOM   2547  N   GLY   195      94.762 121.440  51.680  1.00  0.00           N  
ATOM   2548  H   GLY   195      94.276 121.006  50.908  1.00  0.00           H  
ATOM   2549  CA  GLY   195      94.284 122.772  52.131  1.00  0.00           C  
ATOM   2550  HA2 GLY   195      95.181 123.363  52.318  1.00  0.00           H  
ATOM   2551  HA3 GLY   195      93.676 123.298  51.395  1.00  0.00           H  
ATOM   2552  C   GLY   195      93.454 122.771  53.432  1.00  0.00           C  
ATOM   2553  O   GLY   195      92.803 121.731  53.693  1.00  0.00           O  
ATOM   2554  N   ASN   196      93.484 123.802  54.234  1.00  0.00           N  
ATOM   2555  H   ASN   196      94.060 124.618  54.085  1.00  0.00           H  
ATOM   2556  CA  ASN   196      92.708 123.858  55.514  1.00  0.00           C  
ATOM   2557  HA  ASN   196      93.016 122.886  55.899  1.00  0.00           H  
ATOM   2558  CB  ASN   196      93.481 124.941  56.321  1.00  0.00           C  
ATOM   2559  HB2 ASN   196      94.478 124.541  56.506  1.00  0.00           H  
ATOM   2560  HB3 ASN   196      93.486 125.871  55.752  1.00  0.00           H  
ATOM   2561  CG  ASN   196      92.885 125.144  57.721  1.00  0.00           C  
ATOM   2562  OD1 ASN   196      91.910 125.912  57.868  1.00  0.00           O  
ATOM   2563  ND2 ASN   196      93.186 124.309  58.654  1.00  0.00           N  
ATOM   2564 HD21 ASN   196      92.806 124.398  59.586  1.00  0.00           H  
ATOM   2565 HD22 ASN   196      93.909 123.624  58.489  1.00  0.00           H  
ATOM   2566  C   ASN   196      91.142 124.138  55.312  1.00  0.00           C  
ATOM   2567  O   ASN   196      90.758 125.253  54.853  1.00  0.00           O  
ATOM   2568  N   GLN   197      90.215 123.328  55.918  1.00  0.00           N  
ATOM   2569  H   GLN   197      90.669 122.541  56.359  1.00  0.00           H  
ATOM   2570  CA  GLN   197      88.790 123.381  55.978  1.00  0.00           C  
ATOM   2571  HA  GLN   197      88.331 124.182  55.399  1.00  0.00           H  
ATOM   2572  CB  GLN   197      88.210 122.061  55.364  1.00  0.00           C  
ATOM   2573  HB2 GLN   197      88.543 121.147  55.857  1.00  0.00           H  
ATOM   2574  HB3 GLN   197      87.133 122.122  55.520  1.00  0.00           H  
ATOM   2575  CG  GLN   197      88.481 121.952  53.833  1.00  0.00           C  
ATOM   2576  HG2 GLN   197      88.498 122.949  53.392  1.00  0.00           H  
ATOM   2577  HG3 GLN   197      89.457 121.566  53.541  1.00  0.00           H  
ATOM   2578  CD  GLN   197      87.396 121.202  53.058  1.00  0.00           C  
ATOM   2579  OE1 GLN   197      86.199 121.473  53.105  1.00  0.00           O  
ATOM   2580  NE2 GLN   197      87.805 120.279  52.264  1.00  0.00           N  
ATOM   2581 HE21 GLN   197      88.769 119.981  52.232  1.00  0.00           H  
ATOM   2582 HE22 GLN   197      87.130 119.910  51.609  1.00  0.00           H  
ATOM   2583  C   GLN   197      88.272 123.599  57.379  1.00  0.00           C  
ATOM   2584  O   GLN   197      87.109 123.346  57.632  1.00  0.00           O  
ATOM   2585  N   ASP   198      89.024 124.168  58.341  1.00  0.00           N  
ATOM   2586  H   ASP   198      89.912 124.603  58.134  1.00  0.00           H  
ATOM   2587  CA  ASP   198      88.436 124.253  59.663  1.00  0.00           C  
ATOM   2588  HA  ASP   198      88.054 123.256  59.881  1.00  0.00           H  
ATOM   2589  CB  ASP   198      89.480 124.582  60.785  1.00  0.00           C  
ATOM   2590  HB2 ASP   198      89.915 125.552  60.540  1.00  0.00           H  
ATOM   2591  HB3 ASP   198      88.990 124.643  61.756  1.00  0.00           H  
ATOM   2592  CG  ASP   198      90.643 123.541  60.808  1.00  0.00           C  
ATOM   2593  OD1 ASP   198      91.813 124.011  61.005  1.00  0.00           O  
ATOM   2594  OD2 ASP   198      90.413 122.304  60.817  1.00  0.00           O  
ATOM   2595  C   ASP   198      87.297 125.353  59.807  1.00  0.00           C  
ATOM   2596  O   ASP   198      87.451 126.548  59.639  1.00  0.00           O  
ATOM   2597  N   GLN   199      86.135 124.866  60.356  1.00  0.00           N  
ATOM   2598  H   GLN   199      86.069 123.879  60.562  1.00  0.00           H  
ATOM   2599  CA  GLN   199      84.876 125.641  60.416  1.00  0.00           C  
ATOM   2600  HA  GLN   199      84.577 125.728  59.371  1.00  0.00           H  
ATOM   2601  CB  GLN   199      83.850 124.867  61.170  1.00  0.00           C  
ATOM   2602  HB2 GLN   199      84.228 124.585  62.152  1.00  0.00           H  
ATOM   2603  HB3 GLN   199      82.953 125.481  61.247  1.00  0.00           H  
ATOM   2604  CG  GLN   199      83.416 123.565  60.440  1.00  0.00           C  
ATOM   2605  HG2 GLN   199      83.089 123.864  59.444  1.00  0.00           H  
ATOM   2606  HG3 GLN   199      84.251 122.923  60.163  1.00  0.00           H  
ATOM   2607  CD  GLN   199      82.208 122.885  61.005  1.00  0.00           C  
ATOM   2608  OE1 GLN   199      81.878 122.974  62.188  1.00  0.00           O  
ATOM   2609  NE2 GLN   199      81.438 122.272  60.153  1.00  0.00           N  
ATOM   2610 HE21 GLN   199      81.704 122.215  59.181  1.00  0.00           H  
ATOM   2611 HE22 GLN   199      80.589 121.780  60.396  1.00  0.00           H  
ATOM   2612  C   GLN   199      84.969 127.094  60.845  1.00  0.00           C  
ATOM   2613  O   GLN   199      85.583 127.315  61.926  1.00  0.00           O  
ATOM   2614  N   SER   200      84.560 128.092  60.018  1.00  0.00           N  
ATOM   2615  H   SER   200      84.644 129.038  60.362  1.00  0.00           H  
ATOM   2616  CA  SER   200      83.632 128.069  58.792  1.00  0.00           C  
ATOM   2617  HA  SER   200      82.984 127.195  58.731  1.00  0.00           H  
ATOM   2618  CB  SER   200      82.804 129.327  58.777  1.00  0.00           C  
ATOM   2619  HB2 SER   200      83.398 130.189  58.474  1.00  0.00           H  
ATOM   2620  HB3 SER   200      82.006 129.208  58.043  1.00  0.00           H  
ATOM   2621  OG  SER   200      82.108 129.582  60.038  1.00  0.00           O  
ATOM   2622  HG  SER   200      81.360 128.983  60.090  1.00  0.00           H  
ATOM   2623  C   SER   200      84.461 127.992  57.490  1.00  0.00           C  
ATOM   2624  O   SER   200      83.820 128.145  56.422  1.00  0.00           O  
ATOM   2625  N   GLY   201      85.807 127.836  57.594  1.00  0.00           N  
ATOM   2626  H   GLY   201      86.326 127.549  58.411  1.00  0.00           H  
ATOM   2627  CA  GLY   201      86.700 128.194  56.405  1.00  0.00           C  
ATOM   2628  HA2 GLY   201      86.155 128.909  55.788  1.00  0.00           H  
ATOM   2629  HA3 GLY   201      87.584 128.653  56.848  1.00  0.00           H  
ATOM   2630  C   GLY   201      86.991 126.911  55.558  1.00  0.00           C  
ATOM   2631  O   GLY   201      86.134 126.003  55.458  1.00  0.00           O  
ATOM   2632  N   GLY   202      88.149 126.874  54.887  1.00  0.00           N  
ATOM   2633  H   GLY   202      88.337 125.995  54.428  1.00  0.00           H  
ATOM   2634  CA  GLY   202      89.128 127.979  54.637  1.00  0.00           C  
ATOM   2635  HA2 GLY   202      89.557 128.465  55.513  1.00  0.00           H  
ATOM   2636  HA3 GLY   202      89.931 127.483  54.093  1.00  0.00           H  
ATOM   2637  C   GLY   202      88.679 129.046  53.641  1.00  0.00           C  
ATOM   2638  O   GLY   202      87.441 129.357  53.553  1.00  0.00           O  
ATOM   2639  N   GLY   203      89.487 129.646  52.754  1.00  0.00           N  
ATOM   2640  H   GLY   203      89.072 130.238  52.048  1.00  0.00           H  
ATOM   2641  CA  GLY   203      90.894 129.726  52.740  1.00  0.00           C  
ATOM   2642  HA2 GLY   203      91.276 128.705  52.705  1.00  0.00           H  
ATOM   2643  HA3 GLY   203      91.187 130.261  51.837  1.00  0.00           H  
ATOM   2644  C   GLY   203      91.538 130.453  53.958  1.00  0.00           C  
ATOM   2645  O   GLY   203      90.970 131.344  54.598  1.00  0.00           O  
ATOM   2646  N   GLY   204      92.743 130.082  54.226  1.00  0.00           N  
ATOM   2647  H   GLY   204      93.113 129.415  53.564  1.00  0.00           H  
ATOM   2648  CA  GLY   204      93.392 130.244  55.501  1.00  0.00           C  
ATOM   2649  HA2 GLY   204      94.469 130.089  55.438  1.00  0.00           H  
ATOM   2650  HA3 GLY   204      93.196 131.293  55.725  1.00  0.00           H  
ATOM   2651  C   GLY   204      92.921 129.448  56.676  1.00  0.00           C  
ATOM   2652  O   GLY   204      91.744 129.176  56.787  1.00  0.00           O  
ATOM   2653  N   SER   205      93.735 129.085  57.653  1.00  0.00           N  
ATOM   2654  H   SER   205      93.297 128.511  58.359  1.00  0.00           H  
ATOM   2655  CA  SER   205      95.265 129.183  57.743  1.00  0.00           C  
ATOM   2656  HA  SER   205      95.430 130.246  57.567  1.00  0.00           H  
ATOM   2657  CB  SER   205      95.590 128.845  59.221  1.00  0.00           C  
ATOM   2658  HB2 SER   205      94.758 129.193  59.833  1.00  0.00           H  
ATOM   2659  HB3 SER   205      95.713 127.771  59.359  1.00  0.00           H  
ATOM   2660  OG  SER   205      96.745 129.478  59.635  1.00  0.00           O  
ATOM   2661  HG  SER   205      96.576 130.419  59.714  1.00  0.00           H  
ATOM   2662  C   SER   205      96.088 128.346  56.721  1.00  0.00           C  
ATOM   2663  O   SER   205      95.533 127.946  55.669  1.00  0.00           O  
ATOM   2664  N   GLY   206      97.409 128.261  56.971  1.00  0.00           N  
ATOM   2665  H   GLY   206      97.876 128.666  57.769  1.00  0.00           H  
ATOM   2666  CA  GLY   206      98.205 127.422  56.139  1.00  0.00           C  
ATOM   2667  HA2 GLY   206      97.815 126.407  56.059  1.00  0.00           H  
ATOM   2668  HA3 GLY   206      98.242 127.801  55.118  1.00  0.00           H  
ATOM   2669  C   GLY   206      99.731 127.381  56.462  1.00  0.00           C  
ATOM   2670  O   GLY   206     100.087 127.965  57.480  1.00  0.00           O  
ATOM   2671  N   GLY   207     100.642 126.761  55.652  1.00  0.00           N  
ATOM   2672  H   GLY   207     101.599 126.743  55.973  1.00  0.00           H  
ATOM   2673  CA  GLY   207     100.353 126.136  54.407  1.00  0.00           C  
ATOM   2674  HA2 GLY   207      99.555 125.465  54.726  1.00  0.00           H  
ATOM   2675  HA3 GLY   207      99.974 126.966  53.812  1.00  0.00           H  
ATOM   2676  C   GLY   207     101.504 125.499  53.602  1.00  0.00           C  
ATOM   2677  O   GLY   207     102.710 125.618  53.878  1.00  0.00           O  
ATOM   2678  N   TYR   208     101.071 124.655  52.618  1.00  0.00           N  
ATOM   2679  H   TYR   208     100.073 124.656  52.464  1.00  0.00           H  
ATOM   2680  CA  TYR   208     101.835 123.816  51.647  1.00  0.00           C  
ATOM   2681  HA  TYR   208     102.598 124.419  51.155  1.00  0.00           H  
ATOM   2682  CB  TYR   208     102.607 122.742  52.493  1.00  0.00           C  
ATOM   2683  HB2 TYR   208     102.951 123.176  53.431  1.00  0.00           H  
ATOM   2684  HB3 TYR   208     101.906 121.922  52.649  1.00  0.00           H  
ATOM   2685  CG  TYR   208     103.798 122.208  51.757  1.00  0.00           C  
ATOM   2686  CD1 TYR   208     105.086 122.778  51.988  1.00  0.00           C  
ATOM   2687  HD1 TYR   208     105.132 123.550  52.741  1.00  0.00           H  
ATOM   2688  CE1 TYR   208     106.229 122.413  51.226  1.00  0.00           C  
ATOM   2689  HE1 TYR   208     107.174 122.873  51.474  1.00  0.00           H  
ATOM   2690  CZ  TYR   208     106.059 121.376  50.255  1.00  0.00           C  
ATOM   2691  OH  TYR   208     107.120 120.870  49.537  1.00  0.00           O  
ATOM   2692  HH  TYR   208     107.924 120.885  50.061  1.00  0.00           H  
ATOM   2693  CE2 TYR   208     104.799 120.824  50.011  1.00  0.00           C  
ATOM   2694  HE2 TYR   208     104.602 120.066  49.267  1.00  0.00           H  
ATOM   2695  CD2 TYR   208     103.674 121.235  50.780  1.00  0.00           C  
ATOM   2696  HD2 TYR   208     102.773 120.667  50.603  1.00  0.00           H  
ATOM   2697  C   TYR   208     100.960 123.213  50.508  1.00  0.00           C  
ATOM   2698  O   TYR   208     100.007 122.401  50.774  1.00  0.00           O  
ATOM   2699  N   GLY   209     101.260 123.613  49.299  1.00  0.00           N  
ATOM   2700  H   GLY   209     101.976 124.307  49.135  1.00  0.00           H  
ATOM   2701  CA  GLY   209     100.484 123.267  48.103  1.00  0.00           C  
ATOM   2702  HA2 GLY   209      99.508 122.860  48.367  1.00  0.00           H  
ATOM   2703  HA3 GLY   209     100.428 124.199  47.542  1.00  0.00           H  
ATOM   2704  C   GLY   209     101.037 122.108  47.269  1.00  0.00           C  
ATOM   2705  O   GLY   209     101.613 121.112  47.761  1.00  0.00           O  
ATOM   2706  N   GLN   210     100.956 122.137  45.939  1.00  0.00           N  
ATOM   2707  H   GLN   210     101.236 121.282  45.480  1.00  0.00           H  
ATOM   2708  CA  GLN   210     100.306 123.071  44.981  1.00  0.00           C  
ATOM   2709  HA  GLN   210     100.254 122.653  43.975  1.00  0.00           H  
ATOM   2710  CB  GLN   210      98.838 123.330  45.427  1.00  0.00           C  
ATOM   2711  HB2 GLN   210      98.812 123.929  46.337  1.00  0.00           H  
ATOM   2712  HB3 GLN   210      98.302 123.887  44.659  1.00  0.00           H  
ATOM   2713  CG  GLN   210      97.888 122.108  45.621  1.00  0.00           C  
ATOM   2714  HG2 GLN   210      98.304 121.506  46.429  1.00  0.00           H  
ATOM   2715  HG3 GLN   210      96.937 122.436  46.039  1.00  0.00           H  
ATOM   2716  CD  GLN   210      97.711 121.248  44.383  1.00  0.00           C  
ATOM   2717  OE1 GLN   210      98.380 121.349  43.392  1.00  0.00           O  
ATOM   2718  NE2 GLN   210      96.636 120.501  44.412  1.00  0.00           N  
ATOM   2719 HE21 GLN   210      96.391 120.035  43.550  1.00  0.00           H  
ATOM   2720 HE22 GLN   210      95.903 120.626  45.096  1.00  0.00           H  
ATOM   2721  C   GLN   210     101.066 124.341  44.844  1.00  0.00           C  
ATOM   2722  O   GLN   210     100.573 125.300  44.271  1.00  0.00           O  
ATOM   2723  N   GLN   211     102.385 124.472  45.194  1.00  0.00           N  
ATOM   2724  H   GLN   211     102.887 123.708  45.625  1.00  0.00           H  
ATOM   2725  CA  GLN   211     103.174 125.642  44.878  1.00  0.00           C  
ATOM   2726  HA  GLN   211     102.691 126.491  45.361  1.00  0.00           H  
ATOM   2727  CB  GLN   211     104.632 125.465  45.486  1.00  0.00           C  
ATOM   2728  HB2 GLN   211     105.063 124.535  45.116  1.00  0.00           H  
ATOM   2729  HB3 GLN   211     105.345 126.143  45.015  1.00  0.00           H  
ATOM   2730  CG  GLN   211     104.845 125.493  47.044  1.00  0.00           C  
ATOM   2731  HG2 GLN   211     105.886 125.598  47.352  1.00  0.00           H  
ATOM   2732  HG3 GLN   211     104.258 126.270  47.533  1.00  0.00           H  
ATOM   2733  CD  GLN   211     104.381 124.154  47.743  1.00  0.00           C  
ATOM   2734  OE1 GLN   211     103.933 123.188  47.205  1.00  0.00           O  
ATOM   2735  NE2 GLN   211     104.486 124.008  49.079  1.00  0.00           N  
ATOM   2736 HE21 GLN   211     104.941 124.739  49.606  1.00  0.00           H  
ATOM   2737 HE22 GLN   211     104.288 123.057  49.357  1.00  0.00           H  
ATOM   2738  C   GLN   211     103.356 125.981  43.326  1.00  0.00           C  
ATOM   2739  O   GLN   211     103.126 127.142  42.933  1.00  0.00           O  
ATOM   2740  N   ASP   212     103.688 124.992  42.522  1.00  0.00           N  
ATOM   2741  H   ASP   212     103.816 124.066  42.904  1.00  0.00           H  
ATOM   2742  CA  ASP   212     103.666 125.000  41.027  1.00  0.00           C  
ATOM   2743  HA  ASP   212     104.008 126.008  40.791  1.00  0.00           H  
ATOM   2744  CB  ASP   212     104.630 123.906  40.463  1.00  0.00           C  
ATOM   2745  HB2 ASP   212     105.646 124.030  40.837  1.00  0.00           H  
ATOM   2746  HB3 ASP   212     104.220 122.963  40.825  1.00  0.00           H  
ATOM   2747  CG  ASP   212     104.692 123.896  38.969  1.00  0.00           C  
ATOM   2748  OD1 ASP   212     105.104 122.932  38.357  1.00  0.00           O  
ATOM   2749  OD2 ASP   212     104.471 124.966  38.262  1.00  0.00           O  
ATOM   2750  C   ASP   212     102.294 124.998  40.471  1.00  0.00           C  
ATOM   2751  O   ASP   212     101.828 123.996  40.007  1.00  0.00           O  
ATOM   2752  N   ARG   213     101.562 126.107  40.580  1.00  0.00           N  
ATOM   2753  H   ARG   213     102.019 126.848  41.092  1.00  0.00           H  
ATOM   2754  CA  ARG   213     100.146 126.197  40.221  1.00  0.00           C  
ATOM   2755  HA  ARG   213     100.038 125.568  39.337  1.00  0.00           H  
ATOM   2756  CB  ARG   213      99.288 125.629  41.377  1.00  0.00           C  
ATOM   2757  HB2 ARG   213      99.802 124.746  41.754  1.00  0.00           H  
ATOM   2758  HB3 ARG   213      99.354 126.348  42.193  1.00  0.00           H  
ATOM   2759  CG  ARG   213      97.837 125.249  41.045  1.00  0.00           C  
ATOM   2760  HG2 ARG   213      97.331 126.187  40.818  1.00  0.00           H  
ATOM   2761  HG3 ARG   213      97.738 124.720  40.097  1.00  0.00           H  
ATOM   2762  CD  ARG   213      97.215 124.311  42.109  1.00  0.00           C  
ATOM   2763  HD2 ARG   213      97.825 123.449  42.378  1.00  0.00           H  
ATOM   2764  HD3 ARG   213      97.188 124.875  43.042  1.00  0.00           H  
ATOM   2765  NE  ARG   213      95.843 123.892  41.706  1.00  0.00           N  
ATOM   2766  HE  ARG   213      95.086 124.543  41.858  1.00  0.00           H  
ATOM   2767  CZ  ARG   213      95.527 122.765  41.132  1.00  0.00           C  
ATOM   2768  NH1 ARG   213      96.345 121.880  40.653  1.00  0.00           N  
ATOM   2769 HH11 ARG   213      96.020 121.035  40.204  1.00  0.00           H  
ATOM   2770 HH12 ARG   213      97.348 121.968  40.729  1.00  0.00           H  
ATOM   2771  NH2 ARG   213      94.231 122.680  40.772  1.00  0.00           N  
ATOM   2772 HH21 ARG   213      93.778 121.862  40.391  1.00  0.00           H  
ATOM   2773 HH22 ARG   213      93.577 123.392  41.063  1.00  0.00           H  
ATOM   2774  C   ARG   213      99.752 127.684  40.068  1.00  0.00           C  
ATOM   2775  O   ARG   213     100.204 128.479  40.856  1.00  0.00           O  
ATOM   2776  N   GLY   214      98.986 128.147  39.109  1.00  0.00           N  
ATOM   2777  H   GLY   214      98.509 129.026  39.246  1.00  0.00           H  
ATOM   2778  CA  GLY   214      98.527 127.404  37.914  1.00  0.00           C  
ATOM   2779  HA2 GLY   214      99.401 126.999  37.403  1.00  0.00           H  
ATOM   2780  HA3 GLY   214      97.898 126.564  38.211  1.00  0.00           H  
ATOM   2781  C   GLY   214      97.925 128.252  36.752  1.00  0.00           C  
ATOM   2782  O   GLY   214      96.772 128.755  36.936  1.00  0.00           O  
ATOM   2783  OXT GLY   214      98.459 128.154  35.606  1.00  0.00           O  
TER    2784      GLY   214 
END   
