# Supplementary material for: Visualization of oligomerization, clustering, and density transition of intrinsically disordered proteins
Source: Natl Sci Rev. 2026 Feb 14;13(7):nwag107. doi: 10.1093/nsr/nwag107 (PMC13114874; doi:10.1093/nsr/nwag107)
Supplement: nwag107_Supplemental_Files [file nwag107_supplemental_files.zip › SI-MD-Structures/MD-Sturctures/frame139.pdb]

CRYST1  135.128  149.294  136.892  90.00  90.00  90.00               1
ATOM      1  N   MET     1      28.138  72.133  84.884  1.00  0.00           N  
ATOM      2  H1  MET     1      28.546  71.759  84.039  1.00  0.00           H  
ATOM      3  H2  MET     1      28.150  71.428  85.607  1.00  0.00           H  
ATOM      4  H3  MET     1      27.199  72.394  84.615  1.00  0.00           H  
ATOM      5  CA  MET     1      28.854  73.390  85.185  1.00  0.00           C  
ATOM      6  HA  MET     1      28.596  73.837  86.145  1.00  0.00           H  
ATOM      7  CB  MET     1      30.318  73.006  85.382  1.00  0.00           C  
ATOM      8  HB2 MET     1      30.754  72.922  84.387  1.00  0.00           H  
ATOM      9  HB3 MET     1      30.811  73.814  85.923  1.00  0.00           H  
ATOM     10  CG  MET     1      30.563  71.734  86.248  1.00  0.00           C  
ATOM     11  HG2 MET     1      30.292  71.945  87.282  1.00  0.00           H  
ATOM     12  HG3 MET     1      29.906  70.985  85.806  1.00  0.00           H  
ATOM     13  SD  MET     1      32.232  71.173  86.296  1.00  0.00           S  
ATOM     14  CE  MET     1      32.800  72.133  87.699  1.00  0.00           C  
ATOM     15  HE1 MET     1      32.723  73.179  87.401  1.00  0.00           H  
ATOM     16  HE2 MET     1      32.128  71.871  88.516  1.00  0.00           H  
ATOM     17  HE3 MET     1      33.848  71.906  87.896  1.00  0.00           H  
ATOM     18  C   MET     1      28.677  74.442  84.120  1.00  0.00           C  
ATOM     19  O   MET     1      29.069  74.266  82.995  1.00  0.00           O  
ATOM     20  N   ALA     2      28.249  75.610  84.498  1.00  0.00           N  
ATOM     21  H   ALA     2      28.422  76.290  83.771  1.00  0.00           H  
ATOM     22  CA  ALA     2      27.721  76.078  85.820  1.00  0.00           C  
ATOM     23  HA  ALA     2      27.330  77.079  85.638  1.00  0.00           H  
ATOM     24  CB  ALA     2      26.489  75.296  86.389  1.00  0.00           C  
ATOM     25  HB1 ALA     2      26.131  75.882  87.236  1.00  0.00           H  
ATOM     26  HB2 ALA     2      25.737  75.247  85.601  1.00  0.00           H  
ATOM     27  HB3 ALA     2      26.902  74.326  86.662  1.00  0.00           H  
ATOM     28  C   ALA     2      28.861  76.305  86.881  1.00  0.00           C  
ATOM     29  O   ALA     2      29.353  75.375  87.489  1.00  0.00           O  
ATOM     30  N   SER     3      29.271  77.543  87.179  1.00  0.00           N  
ATOM     31  H   SER     3      29.811  77.553  88.033  1.00  0.00           H  
ATOM     32  CA  SER     3      28.792  78.898  86.679  1.00  0.00           C  
ATOM     33  HA  SER     3      27.769  79.052  87.023  1.00  0.00           H  
ATOM     34  CB  SER     3      29.682  80.020  87.244  1.00  0.00           C  
ATOM     35  HB2 SER     3      30.638  80.080  86.723  1.00  0.00           H  
ATOM     36  HB3 SER     3      29.152  80.943  87.010  1.00  0.00           H  
ATOM     37  OG  SER     3      29.933  79.919  88.642  1.00  0.00           O  
ATOM     38  HG  SER     3      29.098  79.645  89.028  1.00  0.00           H  
ATOM     39  C   SER     3      28.718  79.055  85.164  1.00  0.00           C  
ATOM     40  O   SER     3      29.442  78.346  84.437  1.00  0.00           O  
ATOM     41  N   ASN     4      27.843  79.879  84.605  1.00  0.00           N  
ATOM     42  H   ASN     4      27.173  80.338  85.205  1.00  0.00           H  
ATOM     43  CA  ASN     4      27.672  80.073  83.187  1.00  0.00           C  
ATOM     44  HA  ASN     4      28.406  79.475  82.647  1.00  0.00           H  
ATOM     45  CB  ASN     4      26.313  79.425  82.693  1.00  0.00           C  
ATOM     46  HB2 ASN     4      25.554  79.720  83.418  1.00  0.00           H  
ATOM     47  HB3 ASN     4      26.024  79.831  81.724  1.00  0.00           H  
ATOM     48  CG  ASN     4      26.353  77.928  82.608  1.00  0.00           C  
ATOM     49  OD1 ASN     4      27.375  77.278  82.591  1.00  0.00           O  
ATOM     50  ND2 ASN     4      25.206  77.334  82.594  1.00  0.00           N  
ATOM     51 HD21 ASN     4      25.233  76.326  82.539  1.00  0.00           H  
ATOM     52 HD22 ASN     4      24.367  77.894  82.544  1.00  0.00           H  
ATOM     53  C   ASN     4      27.918  81.532  82.809  1.00  0.00           C  
ATOM     54  O   ASN     4      26.937  82.192  82.429  1.00  0.00           O  
ATOM     55  N   ASP     5      29.095  82.200  82.903  1.00  0.00           N  
ATOM     56  H   ASP     5      29.055  83.206  82.830  1.00  0.00           H  
ATOM     57  CA  ASP     5      30.384  81.577  82.940  1.00  0.00           C  
ATOM     58  HA  ASP     5      30.359  80.535  83.259  1.00  0.00           H  
ATOM     59  CB  ASP     5      30.841  81.544  81.472  1.00  0.00           C  
ATOM     60  HB2 ASP     5      30.053  81.131  80.843  1.00  0.00           H  
ATOM     61  HB3 ASP     5      30.939  82.560  81.090  1.00  0.00           H  
ATOM     62  CG  ASP     5      32.086  80.816  81.195  1.00  0.00           C  
ATOM     63  OD1 ASP     5      32.484  79.994  82.039  1.00  0.00           O  
ATOM     64  OD2 ASP     5      32.622  80.956  80.110  1.00  0.00           O  
ATOM     65  C   ASP     5      31.381  82.246  83.857  1.00  0.00           C  
ATOM     66  O   ASP     5      31.273  83.376  84.260  1.00  0.00           O  
ATOM     67  N   TYR     6      32.410  81.489  84.241  1.00  0.00           N  
ATOM     68  H   TYR     6      32.612  80.608  83.789  1.00  0.00           H  
ATOM     69  CA  TYR     6      33.603  81.853  85.108  1.00  0.00           C  
ATOM     70  HA  TYR     6      33.298  82.299  86.055  1.00  0.00           H  
ATOM     71  CB  TYR     6      34.364  80.590  85.569  1.00  0.00           C  
ATOM     72  HB2 TYR     6      34.813  80.117  84.696  1.00  0.00           H  
ATOM     73  HB3 TYR     6      35.188  80.921  86.201  1.00  0.00           H  
ATOM     74  CG  TYR     6      33.655  79.481  86.302  1.00  0.00           C  
ATOM     75  CD1 TYR     6      32.947  78.479  85.600  1.00  0.00           C  
ATOM     76  HD1 TYR     6      32.943  78.469  84.520  1.00  0.00           H  
ATOM     77  CE1 TYR     6      32.383  77.402  86.354  1.00  0.00           C  
ATOM     78  HE1 TYR     6      31.839  76.576  85.920  1.00  0.00           H  
ATOM     79  CZ  TYR     6      32.442  77.379  87.795  1.00  0.00           C  
ATOM     80  OH  TYR     6      32.017  76.325  88.510  1.00  0.00           O  
ATOM     81  HH  TYR     6      31.933  76.470  89.455  1.00  0.00           H  
ATOM     82  CE2 TYR     6      33.101  78.460  88.412  1.00  0.00           C  
ATOM     83  HE2 TYR     6      33.179  78.482  89.489  1.00  0.00           H  
ATOM     84  CD2 TYR     6      33.737  79.482  87.676  1.00  0.00           C  
ATOM     85  HD2 TYR     6      34.322  80.255  88.153  1.00  0.00           H  
ATOM     86  C   TYR     6      34.526  82.791  84.348  1.00  0.00           C  
ATOM     87  O   TYR     6      34.716  82.677  83.112  1.00  0.00           O  
ATOM     88  N   THR     7      35.033  83.795  84.958  1.00  0.00           N  
ATOM     89  H   THR     7      34.796  83.964  85.925  1.00  0.00           H  
ATOM     90  CA  THR     7      35.771  84.911  84.345  1.00  0.00           C  
ATOM     91  HA  THR     7      36.382  84.354  83.634  1.00  0.00           H  
ATOM     92  CB  THR     7      34.791  85.699  83.486  1.00  0.00           C  
ATOM     93  HB  THR     7      34.420  85.048  82.695  1.00  0.00           H  
ATOM     94  CG2 THR     7      33.557  86.209  84.184  1.00  0.00           C  
ATOM     95 HG21 THR     7      33.748  86.916  84.992  1.00  0.00           H  
ATOM     96 HG22 THR     7      32.936  86.757  83.475  1.00  0.00           H  
ATOM     97 HG23 THR     7      32.906  85.445  84.608  1.00  0.00           H  
ATOM     98  OG1 THR     7      35.451  86.795  82.878  1.00  0.00           O  
ATOM     99  HG1 THR     7      34.816  87.343  82.410  1.00  0.00           H  
ATOM    100  C   THR     7      36.655  85.728  85.312  1.00  0.00           C  
ATOM    101  O   THR     7      36.704  85.588  86.512  1.00  0.00           O  
ATOM    102  N   GLN     8      37.601  86.398  84.673  1.00  0.00           N  
ATOM    103  H   GLN     8      37.442  86.582  83.693  1.00  0.00           H  
ATOM    104  CA  GLN     8      38.553  87.358  85.372  1.00  0.00           C  
ATOM    105  HA  GLN     8      38.356  87.454  86.440  1.00  0.00           H  
ATOM    106  CB  GLN     8      40.009  86.773  85.183  1.00  0.00           C  
ATOM    107  HB2 GLN     8      40.248  86.841  84.122  1.00  0.00           H  
ATOM    108  HB3 GLN     8      40.683  87.473  85.678  1.00  0.00           H  
ATOM    109  CG  GLN     8      40.402  85.399  85.748  1.00  0.00           C  
ATOM    110  HG2 GLN     8      39.841  84.657  85.180  1.00  0.00           H  
ATOM    111  HG3 GLN     8      41.432  85.108  85.542  1.00  0.00           H  
ATOM    112  CD  GLN     8      40.044  85.120  87.212  1.00  0.00           C  
ATOM    113  OE1 GLN     8      39.503  85.887  88.037  1.00  0.00           O  
ATOM    114  NE2 GLN     8      40.680  84.140  87.791  1.00  0.00           N  
ATOM    115 HE21 GLN     8      41.234  83.476  87.270  1.00  0.00           H  
ATOM    116 HE22 GLN     8      40.324  83.728  88.642  1.00  0.00           H  
ATOM    117  C   GLN     8      38.444  88.671  84.567  1.00  0.00           C  
ATOM    118  O   GLN     8      38.434  88.686  83.347  1.00  0.00           O  
ATOM    119  N   GLN     9      38.398  89.831  85.256  1.00  0.00           N  
ATOM    120  H   GLN     9      38.501  90.590  84.598  1.00  0.00           H  
ATOM    121  CA  GLN     9      38.354  90.149  86.720  1.00  0.00           C  
ATOM    122  HA  GLN     9      38.515  91.225  86.783  1.00  0.00           H  
ATOM    123  CB  GLN     9      36.930  89.807  87.143  1.00  0.00           C  
ATOM    124  HB2 GLN     9      36.337  90.238  86.336  1.00  0.00           H  
ATOM    125  HB3 GLN     9      36.747  88.734  87.200  1.00  0.00           H  
ATOM    126  CG  GLN     9      36.571  90.312  88.516  1.00  0.00           C  
ATOM    127  HG2 GLN     9      35.517  90.149  88.740  1.00  0.00           H  
ATOM    128  HG3 GLN     9      37.112  89.713  89.249  1.00  0.00           H  
ATOM    129  CD  GLN     9      36.804  91.772  88.648  1.00  0.00           C  
ATOM    130  OE1 GLN     9      37.574  92.141  89.548  1.00  0.00           O  
ATOM    131  NE2 GLN     9      36.391  92.673  87.770  1.00  0.00           N  
ATOM    132 HE21 GLN     9      35.867  92.390  86.954  1.00  0.00           H  
ATOM    133 HE22 GLN     9      36.318  93.596  88.174  1.00  0.00           H  
ATOM    134  C   GLN     9      39.548  89.656  87.591  1.00  0.00           C  
ATOM    135  O   GLN     9      39.307  88.885  88.534  1.00  0.00           O  
ATOM    136  N   ALA    10      40.810  89.986  87.247  1.00  0.00           N  
ATOM    137  H   ALA    10      41.474  89.282  87.537  1.00  0.00           H  
ATOM    138  CA  ALA    10      41.291  91.133  86.499  1.00  0.00           C  
ATOM    139  HA  ALA    10      40.581  91.907  86.205  1.00  0.00           H  
ATOM    140  CB  ALA    10      42.391  91.831  87.349  1.00  0.00           C  
ATOM    141  HB1 ALA    10      43.299  91.228  87.354  1.00  0.00           H  
ATOM    142  HB2 ALA    10      42.523  92.827  86.927  1.00  0.00           H  
ATOM    143  HB3 ALA    10      42.206  91.876  88.422  1.00  0.00           H  
ATOM    144  C   ALA    10      41.859  90.620  85.134  1.00  0.00           C  
ATOM    145  O   ALA    10      42.713  89.746  85.047  1.00  0.00           O  
ATOM    146  N   THR    11      41.441  91.266  84.032  1.00  0.00           N  
ATOM    147  H   THR    11      40.875  92.090  84.179  1.00  0.00           H  
ATOM    148  CA  THR    11      42.173  91.181  82.701  1.00  0.00           C  
ATOM    149  HA  THR    11      43.161  90.780  82.925  1.00  0.00           H  
ATOM    150  CB  THR    11      41.475  90.378  81.713  1.00  0.00           C  
ATOM    151  HB  THR    11      40.423  90.661  81.697  1.00  0.00           H  
ATOM    152  CG2 THR    11      41.932  90.391  80.196  1.00  0.00           C  
ATOM    153 HG21 THR    11      42.012  91.417  79.836  1.00  0.00           H  
ATOM    154 HG22 THR    11      42.900  89.894  80.263  1.00  0.00           H  
ATOM    155 HG23 THR    11      41.254  89.802  79.578  1.00  0.00           H  
ATOM    156  OG1 THR    11      41.562  89.050  82.101  1.00  0.00           O  
ATOM    157  HG1 THR    11      40.899  89.021  82.794  1.00  0.00           H  
ATOM    158  C   THR    11      42.285  92.553  82.105  1.00  0.00           C  
ATOM    159  O   THR    11      41.361  93.221  81.751  1.00  0.00           O  
ATOM    160  N   GLN    12      43.531  93.019  81.838  1.00  0.00           N  
ATOM    161  H   GLN    12      43.479  93.930  81.407  1.00  0.00           H  
ATOM    162  CA  GLN    12      44.831  92.397  82.031  1.00  0.00           C  
ATOM    163  HA  GLN    12      44.727  91.402  81.600  1.00  0.00           H  
ATOM    164  CB  GLN    12      45.963  93.192  81.279  1.00  0.00           C  
ATOM    165  HB2 GLN    12      46.336  94.029  81.868  1.00  0.00           H  
ATOM    166  HB3 GLN    12      46.828  92.531  81.227  1.00  0.00           H  
ATOM    167  CG  GLN    12      45.483  93.675  79.910  1.00  0.00           C  
ATOM    168  HG2 GLN    12      44.835  94.544  80.019  1.00  0.00           H  
ATOM    169  HG3 GLN    12      46.407  93.983  79.421  1.00  0.00           H  
ATOM    170  CD  GLN    12      44.907  92.601  79.081  1.00  0.00           C  
ATOM    171  OE1 GLN    12      45.361  91.456  78.939  1.00  0.00           O  
ATOM    172  NE2 GLN    12      43.776  92.858  78.392  1.00  0.00           N  
ATOM    173 HE21 GLN    12      43.258  92.126  77.928  1.00  0.00           H  
ATOM    174 HE22 GLN    12      43.429  93.806  78.382  1.00  0.00           H  
ATOM    175  C   GLN    12      45.157  92.137  83.494  1.00  0.00           C  
ATOM    176  O   GLN    12      44.874  93.032  84.279  1.00  0.00           O  
ATOM    177  N   SER    13      45.882  91.082  83.793  1.00  0.00           N  
ATOM    178  H   SER    13      46.079  90.424  83.053  1.00  0.00           H  
ATOM    179  CA  SER    13      46.031  90.572  85.195  1.00  0.00           C  
ATOM    180  HA  SER    13      45.014  90.427  85.558  1.00  0.00           H  
ATOM    181  CB  SER    13      46.710  89.194  85.102  1.00  0.00           C  
ATOM    182  HB2 SER    13      45.983  88.608  84.540  1.00  0.00           H  
ATOM    183  HB3 SER    13      47.622  89.279  84.512  1.00  0.00           H  
ATOM    184  OG  SER    13      46.985  88.661  86.385  1.00  0.00           O  
ATOM    185  HG  SER    13      47.245  87.739  86.315  1.00  0.00           H  
ATOM    186  C   SER    13      46.774  91.672  86.041  1.00  0.00           C  
ATOM    187  O   SER    13      47.490  92.544  85.556  1.00  0.00           O  
ATOM    188  N   TYR    14      46.617  91.634  87.379  1.00  0.00           N  
ATOM    189  H   TYR    14      46.192  90.799  87.756  1.00  0.00           H  
ATOM    190  CA  TYR    14      47.196  92.558  88.364  1.00  0.00           C  
ATOM    191  HA  TYR    14      48.192  92.794  87.987  1.00  0.00           H  
ATOM    192  CB  TYR    14      46.406  93.924  88.399  1.00  0.00           C  
ATOM    193  HB2 TYR    14      46.131  94.188  87.378  1.00  0.00           H  
ATOM    194  HB3 TYR    14      45.382  93.805  88.755  1.00  0.00           H  
ATOM    195  CG  TYR    14      46.966  95.159  89.016  1.00  0.00           C  
ATOM    196  CD1 TYR    14      48.304  95.673  88.583  1.00  0.00           C  
ATOM    197  HD1 TYR    14      48.831  95.231  87.751  1.00  0.00           H  
ATOM    198  CE1 TYR    14      48.659  96.902  89.076  1.00  0.00           C  
ATOM    199  HE1 TYR    14      49.571  97.434  88.846  1.00  0.00           H  
ATOM    200  CZ  TYR    14      47.933  97.526  90.068  1.00  0.00           C  
ATOM    201  OH  TYR    14      48.268  98.687  90.611  1.00  0.00           O  
ATOM    202  HH  TYR    14      47.726  98.869  91.381  1.00  0.00           H  
ATOM    203  CE2 TYR    14      46.700  97.007  90.516  1.00  0.00           C  
ATOM    204  HE2 TYR    14      46.139  97.617  91.209  1.00  0.00           H  
ATOM    205  CD2 TYR    14      46.208  95.830  89.967  1.00  0.00           C  
ATOM    206  HD2 TYR    14      45.299  95.339  90.280  1.00  0.00           H  
ATOM    207  C   TYR    14      47.192  91.993  89.819  1.00  0.00           C  
ATOM    208  O   TYR    14      46.209  91.313  90.256  1.00  0.00           O  
ATOM    209  N   GLY    15      48.210  92.207  90.688  1.00  0.00           N  
ATOM    210  H   GLY    15      48.044  91.738  91.567  1.00  0.00           H  
ATOM    211  CA  GLY    15      49.448  92.916  90.444  1.00  0.00           C  
ATOM    212  HA2 GLY    15      49.152  93.886  90.045  1.00  0.00           H  
ATOM    213  HA3 GLY    15      49.986  93.033  91.385  1.00  0.00           H  
ATOM    214  C   GLY    15      50.424  92.269  89.467  1.00  0.00           C  
ATOM    215  O   GLY    15      50.115  91.258  88.868  1.00  0.00           O  
ATOM    216  N   ALA    16      51.552  92.927  89.255  1.00  0.00           N  
ATOM    217  H   ALA    16      51.744  93.717  89.854  1.00  0.00           H  
ATOM    218  CA  ALA    16      52.575  92.583  88.322  1.00  0.00           C  
ATOM    219  HA  ALA    16      52.139  92.600  87.323  1.00  0.00           H  
ATOM    220  CB  ALA    16      53.634  93.647  88.453  1.00  0.00           C  
ATOM    221  HB1 ALA    16      53.302  94.595  88.029  1.00  0.00           H  
ATOM    222  HB2 ALA    16      53.908  93.645  89.508  1.00  0.00           H  
ATOM    223  HB3 ALA    16      54.453  93.366  87.790  1.00  0.00           H  
ATOM    224  C   ALA    16      53.164  91.156  88.540  1.00  0.00           C  
ATOM    225  O   ALA    16      53.080  90.497  89.632  1.00  0.00           O  
ATOM    226  N   TYR    17      53.689  90.647  87.430  1.00  0.00           N  
ATOM    227  H   TYR    17      53.794  91.303  86.669  1.00  0.00           H  
ATOM    228  CA  TYR    17      54.441  89.399  87.405  1.00  0.00           C  
ATOM    229  HA  TYR    17      53.753  88.566  87.549  1.00  0.00           H  
ATOM    230  CB  TYR    17      55.100  89.280  86.024  1.00  0.00           C  
ATOM    231  HB2 TYR    17      54.241  89.446  85.374  1.00  0.00           H  
ATOM    232  HB3 TYR    17      55.862  90.054  85.930  1.00  0.00           H  
ATOM    233  CG  TYR    17      55.654  87.918  85.748  1.00  0.00           C  
ATOM    234  CD1 TYR    17      57.020  87.636  85.977  1.00  0.00           C  
ATOM    235  HD1 TYR    17      57.615  88.457  86.351  1.00  0.00           H  
ATOM    236  CE1 TYR    17      57.458  86.375  85.869  1.00  0.00           C  
ATOM    237  HE1 TYR    17      58.481  86.185  86.157  1.00  0.00           H  
ATOM    238  CZ  TYR    17      56.682  85.309  85.431  1.00  0.00           C  
ATOM    239  OH  TYR    17      57.296  84.056  85.215  1.00  0.00           O  
ATOM    240  HH  TYR    17      58.196  84.177  85.526  1.00  0.00           H  
ATOM    241  CE2 TYR    17      55.338  85.644  85.081  1.00  0.00           C  
ATOM    242  HE2 TYR    17      54.772  84.799  84.719  1.00  0.00           H  
ATOM    243  CD2 TYR    17      54.776  86.911  85.206  1.00  0.00           C  
ATOM    244  HD2 TYR    17      53.722  87.112  85.078  1.00  0.00           H  
ATOM    245  C   TYR    17      55.422  89.345  88.571  1.00  0.00           C  
ATOM    246  O   TYR    17      55.906  90.420  88.932  1.00  0.00           O  
ATOM    247  N   PRO    18      55.759  88.219  89.101  1.00  0.00           N  
ATOM    248  CD  PRO    18      55.250  86.908  88.732  1.00  0.00           C  
ATOM    249  HD2 PRO    18      55.091  86.780  87.661  1.00  0.00           H  
ATOM    250  HD3 PRO    18      54.232  86.864  89.118  1.00  0.00           H  
ATOM    251  CG  PRO    18      56.246  85.925  89.330  1.00  0.00           C  
ATOM    252  HG2 PRO    18      57.139  85.816  88.714  1.00  0.00           H  
ATOM    253  HG3 PRO    18      55.731  84.974  89.468  1.00  0.00           H  
ATOM    254  CB  PRO    18      56.596  86.594  90.692  1.00  0.00           C  
ATOM    255  HB2 PRO    18      57.611  86.275  90.926  1.00  0.00           H  
ATOM    256  HB3 PRO    18      55.819  86.307  91.401  1.00  0.00           H  
ATOM    257  CA  PRO    18      56.589  88.112  90.316  1.00  0.00           C  
ATOM    258  HA  PRO    18      56.207  88.831  91.040  1.00  0.00           H  
ATOM    259  C   PRO    18      58.015  88.588  90.022  1.00  0.00           C  
ATOM    260  O   PRO    18      58.606  88.348  88.990  1.00  0.00           O  
ATOM    261  N   THR    19      58.561  89.192  91.099  1.00  0.00           N  
ATOM    262  H   THR    19      57.976  89.408  91.894  1.00  0.00           H  
ATOM    263  CA  THR    19      59.937  89.551  91.216  1.00  0.00           C  
ATOM    264  HA  THR    19      60.313  89.941  90.270  1.00  0.00           H  
ATOM    265  CB  THR    19      60.148  90.633  92.360  1.00  0.00           C  
ATOM    266  HB  THR    19      61.220  90.771  92.500  1.00  0.00           H  
ATOM    267  CG2 THR    19      59.489  91.952  92.007  1.00  0.00           C  
ATOM    268 HG21 THR    19      59.868  92.757  92.636  1.00  0.00           H  
ATOM    269 HG22 THR    19      59.796  92.186  90.987  1.00  0.00           H  
ATOM    270 HG23 THR    19      58.402  92.024  92.057  1.00  0.00           H  
ATOM    271  OG1 THR    19      59.554  90.140  93.503  1.00  0.00           O  
ATOM    272  HG1 THR    19      60.137  89.526  93.954  1.00  0.00           H  
ATOM    273  C   THR    19      60.798  88.294  91.518  1.00  0.00           C  
ATOM    274  O   THR    19      60.348  87.262  92.090  1.00  0.00           O  
ATOM    275  N   GLN    20      62.040  88.266  91.110  1.00  0.00           N  
ATOM    276  H   GLN    20      62.441  89.108  90.723  1.00  0.00           H  
ATOM    277  CA  GLN    20      63.050  87.368  91.607  1.00  0.00           C  
ATOM    278  HA  GLN    20      62.886  86.316  91.371  1.00  0.00           H  
ATOM    279  CB  GLN    20      64.306  87.741  90.850  1.00  0.00           C  
ATOM    280  HB2 GLN    20      65.158  87.138  91.164  1.00  0.00           H  
ATOM    281  HB3 GLN    20      64.131  87.535  89.794  1.00  0.00           H  
ATOM    282  CG  GLN    20      64.710  89.187  91.034  1.00  0.00           C  
ATOM    283  HG2 GLN    20      64.003  89.826  90.505  1.00  0.00           H  
ATOM    284  HG3 GLN    20      64.800  89.502  92.074  1.00  0.00           H  
ATOM    285  CD  GLN    20      66.007  89.487  90.301  1.00  0.00           C  
ATOM    286  OE1 GLN    20      66.106  90.043  89.205  1.00  0.00           O  
ATOM    287  NE2 GLN    20      67.094  88.971  90.769  1.00  0.00           N  
ATOM    288 HE21 GLN    20      67.067  88.465  91.643  1.00  0.00           H  
ATOM    289 HE22 GLN    20      67.951  88.971  90.235  1.00  0.00           H  
ATOM    290  C   GLN    20      63.262  87.409  93.089  1.00  0.00           C  
ATOM    291  O   GLN    20      62.980  88.442  93.706  1.00  0.00           O  
ATOM    292  N   PRO    21      63.943  86.361  93.719  1.00  0.00           N  
ATOM    293  CD  PRO    21      64.254  85.023  93.152  1.00  0.00           C  
ATOM    294  HD2 PRO    21      65.239  85.162  92.707  1.00  0.00           H  
ATOM    295  HD3 PRO    21      63.522  84.696  92.413  1.00  0.00           H  
ATOM    296  CG  PRO    21      64.404  84.098  94.337  1.00  0.00           C  
ATOM    297  HG2 PRO    21      65.170  83.359  94.098  1.00  0.00           H  
ATOM    298  HG3 PRO    21      63.395  83.731  94.525  1.00  0.00           H  
ATOM    299  CB  PRO    21      64.816  84.986  95.534  1.00  0.00           C  
ATOM    300  HB2 PRO    21      65.903  84.964  95.612  1.00  0.00           H  
ATOM    301  HB3 PRO    21      64.465  84.606  96.494  1.00  0.00           H  
ATOM    302  CA  PRO    21      64.208  86.283  95.167  1.00  0.00           C  
ATOM    303  HA  PRO    21      63.176  86.295  95.516  1.00  0.00           H  
ATOM    304  C   PRO    21      64.920  87.524  95.731  1.00  0.00           C  
ATOM    305  O   PRO    21      65.977  87.885  95.189  1.00  0.00           O  
ATOM    306  N   GLY    22      64.378  88.062  96.804  1.00  0.00           N  
ATOM    307  H   GLY    22      63.525  87.672  97.179  1.00  0.00           H  
ATOM    308  CA  GLY    22      64.778  89.266  97.469  1.00  0.00           C  
ATOM    309  HA2 GLY    22      64.715  90.092  96.760  1.00  0.00           H  
ATOM    310  HA3 GLY    22      64.196  89.501  98.360  1.00  0.00           H  
ATOM    311  C   GLY    22      66.201  89.205  97.945  1.00  0.00           C  
ATOM    312  O   GLY    22      66.591  88.331  98.737  1.00  0.00           O  
ATOM    313  N   GLN    23      66.996  90.194  97.563  1.00  0.00           N  
ATOM    314  H   GLN    23      66.568  91.012  97.154  1.00  0.00           H  
ATOM    315  CA  GLN    23      68.456  90.373  97.794  1.00  0.00           C  
ATOM    316  HA  GLN    23      68.588  90.156  98.854  1.00  0.00           H  
ATOM    317  CB  GLN    23      69.380  89.582  96.865  1.00  0.00           C  
ATOM    318  HB2 GLN    23      69.120  89.752  95.820  1.00  0.00           H  
ATOM    319  HB3 GLN    23      70.405  89.882  97.084  1.00  0.00           H  
ATOM    320  CG  GLN    23      69.336  88.029  97.172  1.00  0.00           C  
ATOM    321  HG2 GLN    23      69.196  87.916  98.247  1.00  0.00           H  
ATOM    322  HG3 GLN    23      68.463  87.628  96.658  1.00  0.00           H  
ATOM    323  CD  GLN    23      70.549  87.261  96.683  1.00  0.00           C  
ATOM    324  OE1 GLN    23      70.736  86.097  96.971  1.00  0.00           O  
ATOM    325  NE2 GLN    23      71.371  87.633  95.796  1.00  0.00           N  
ATOM    326 HE21 GLN    23      71.188  88.522  95.353  1.00  0.00           H  
ATOM    327 HE22 GLN    23      72.216  87.096  95.665  1.00  0.00           H  
ATOM    328  C   GLN    23      68.931  91.806  97.656  1.00  0.00           C  
ATOM    329  O   GLN    23      68.570  92.604  96.790  1.00  0.00           O  
ATOM    330  N   GLY    24      69.927  92.098  98.488  1.00  0.00           N  
ATOM    331  H   GLY    24      70.147  91.532  99.295  1.00  0.00           H  
ATOM    332  CA  GLY    24      70.789  93.259  98.291  1.00  0.00           C  
ATOM    333  HA2 GLY    24      70.232  94.073  97.828  1.00  0.00           H  
ATOM    334  HA3 GLY    24      71.043  93.618  99.288  1.00  0.00           H  
ATOM    335  C   GLY    24      72.077  93.012  97.482  1.00  0.00           C  
ATOM    336  O   GLY    24      72.347  92.003  96.788  1.00  0.00           O  
ATOM    337  N   TYR    25      72.876  94.019  97.703  1.00  0.00           N  
ATOM    338  H   TYR    25      72.645  94.750  98.360  1.00  0.00           H  
ATOM    339  CA  TYR    25      74.216  94.144  97.086  1.00  0.00           C  
ATOM    340  HA  TYR    25      74.687  93.164  97.012  1.00  0.00           H  
ATOM    341  CB  TYR    25      74.119  94.765  95.639  1.00  0.00           C  
ATOM    342  HB2 TYR    25      73.633  94.037  94.988  1.00  0.00           H  
ATOM    343  HB3 TYR    25      73.506  95.660  95.747  1.00  0.00           H  
ATOM    344  CG  TYR    25      75.435  95.082  94.886  1.00  0.00           C  
ATOM    345  CD1 TYR    25      76.498  94.232  94.994  1.00  0.00           C  
ATOM    346  HD1 TYR    25      76.452  93.306  95.547  1.00  0.00           H  
ATOM    347  CE1 TYR    25      77.720  94.510  94.294  1.00  0.00           C  
ATOM    348  HE1 TYR    25      78.619  93.920  94.396  1.00  0.00           H  
ATOM    349  CZ  TYR    25      77.841  95.642  93.570  1.00  0.00           C  
ATOM    350  OH  TYR    25      78.973  95.947  92.908  1.00  0.00           O  
ATOM    351  HH  TYR    25      79.463  95.143  92.720  1.00  0.00           H  
ATOM    352  CE2 TYR    25      76.772  96.588  93.556  1.00  0.00           C  
ATOM    353  HE2 TYR    25      76.858  97.457  92.920  1.00  0.00           H  
ATOM    354  CD2 TYR    25      75.522  96.335  94.239  1.00  0.00           C  
ATOM    355  HD2 TYR    25      74.651  96.961  94.110  1.00  0.00           H  
ATOM    356  C   TYR    25      75.097  95.052  98.066  1.00  0.00           C  
ATOM    357  O   TYR    25      74.513  95.574  99.042  1.00  0.00           O  
ATOM    358  N   SER    26      76.406  95.207  97.808  1.00  0.00           N  
ATOM    359  H   SER    26      76.785  94.658  97.050  1.00  0.00           H  
ATOM    360  CA  SER    26      77.235  96.051  98.589  1.00  0.00           C  
ATOM    361  HA  SER    26      77.171  95.824  99.653  1.00  0.00           H  
ATOM    362  CB  SER    26      78.699  95.893  98.197  1.00  0.00           C  
ATOM    363  HB2 SER    26      79.189  95.028  98.644  1.00  0.00           H  
ATOM    364  HB3 SER    26      78.582  95.690  97.132  1.00  0.00           H  
ATOM    365  OG  SER    26      79.523  97.009  98.532  1.00  0.00           O  
ATOM    366  HG  SER    26      80.248  96.561  98.972  1.00  0.00           H  
ATOM    367  C   SER    26      76.768  97.523  98.338  1.00  0.00           C  
ATOM    368  O   SER    26      76.800  98.001  97.193  1.00  0.00           O  
ATOM    369  N   GLN    27      76.454  98.238  99.447  1.00  0.00           N  
ATOM    370  H   GLN    27      76.570  97.810 100.354  1.00  0.00           H  
ATOM    371  CA  GLN    27      76.106  99.684  99.480  1.00  0.00           C  
ATOM    372  HA  GLN    27      75.346  99.818  98.710  1.00  0.00           H  
ATOM    373  CB  GLN    27      75.471 100.052 100.816  1.00  0.00           C  
ATOM    374  HB2 GLN    27      74.721 100.833 100.687  1.00  0.00           H  
ATOM    375  HB3 GLN    27      74.957  99.182 101.224  1.00  0.00           H  
ATOM    376  CG  GLN    27      76.471 100.544 101.856  1.00  0.00           C  
ATOM    377  HG2 GLN    27      77.137  99.710 102.080  1.00  0.00           H  
ATOM    378  HG3 GLN    27      76.936 101.465 101.504  1.00  0.00           H  
ATOM    379  CD  GLN    27      75.895 100.841 103.212  1.00  0.00           C  
ATOM    380  OE1 GLN    27      74.945 100.265 103.716  1.00  0.00           O  
ATOM    381  NE2 GLN    27      76.412 101.910 103.843  1.00  0.00           N  
ATOM    382 HE21 GLN    27      77.277 102.385 103.632  1.00  0.00           H  
ATOM    383 HE22 GLN    27      75.985 102.113 104.736  1.00  0.00           H  
ATOM    384  C   GLN    27      77.287 100.613  99.048  1.00  0.00           C  
ATOM    385  O   GLN    27      77.037 101.721  98.589  1.00  0.00           O  
ATOM    386  N   GLN    28      78.475 100.065  99.304  1.00  0.00           N  
ATOM    387  H   GLN    28      78.518  99.182  99.791  1.00  0.00           H  
ATOM    388  CA  GLN    28      79.712 100.643  98.729  1.00  0.00           C  
ATOM    389  HA  GLN    28      79.527 101.716  98.675  1.00  0.00           H  
ATOM    390  CB  GLN    28      81.054 100.357  99.481  1.00  0.00           C  
ATOM    391  HB2 GLN    28      81.248  99.286  99.420  1.00  0.00           H  
ATOM    392  HB3 GLN    28      81.903 100.927  99.102  1.00  0.00           H  
ATOM    393  CG  GLN    28      80.986 100.769 100.982  1.00  0.00           C  
ATOM    394  HG2 GLN    28      81.974 100.661 101.430  1.00  0.00           H  
ATOM    395  HG3 GLN    28      80.828 101.847 101.001  1.00  0.00           H  
ATOM    396  CD  GLN    28      80.071  99.964 101.916  1.00  0.00           C  
ATOM    397  OE1 GLN    28      79.643  98.886 101.719  1.00  0.00           O  
ATOM    398  NE2 GLN    28      79.898 100.550 103.100  1.00  0.00           N  
ATOM    399 HE21 GLN    28      79.437 100.026 103.830  1.00  0.00           H  
ATOM    400 HE22 GLN    28      80.065 101.541 103.202  1.00  0.00           H  
ATOM    401  C   GLN    28      79.857 100.460  97.233  1.00  0.00           C  
ATOM    402  O   GLN    28      80.359 101.322  96.549  1.00  0.00           O  
ATOM    403  N   SER    29      79.500  99.295  96.756  1.00  0.00           N  
ATOM    404  H   SER    29      79.165  98.769  97.550  1.00  0.00           H  
ATOM    405  CA  SER    29      79.774  98.648  95.542  1.00  0.00           C  
ATOM    406  HA  SER    29      79.166  97.748  95.634  1.00  0.00           H  
ATOM    407  CB  SER    29      79.194  99.435  94.305  1.00  0.00           C  
ATOM    408  HB2 SER    29      79.139  98.733  93.472  1.00  0.00           H  
ATOM    409  HB3 SER    29      78.190  99.801  94.522  1.00  0.00           H  
ATOM    410  OG  SER    29      79.988 100.447  93.896  1.00  0.00           O  
ATOM    411  HG  SER    29      80.166 101.075  94.600  1.00  0.00           H  
ATOM    412  C   SER    29      81.268  98.263  95.254  1.00  0.00           C  
ATOM    413  O   SER    29      82.158  98.956  95.799  1.00  0.00           O  
ATOM    414  N   SER    30      81.459  97.123  94.487  1.00  0.00           N  
ATOM    415  H   SER    30      80.654  96.548  94.283  1.00  0.00           H  
ATOM    416  CA  SER    30      82.793  96.519  94.299  1.00  0.00           C  
ATOM    417  HA  SER    30      83.201  96.225  95.266  1.00  0.00           H  
ATOM    418  CB  SER    30      82.555  95.405  93.285  1.00  0.00           C  
ATOM    419  HB2 SER    30      82.254  95.882  92.352  1.00  0.00           H  
ATOM    420  HB3 SER    30      83.526  94.914  93.350  1.00  0.00           H  
ATOM    421  OG  SER    30      81.537  94.476  93.645  1.00  0.00           O  
ATOM    422  HG  SER    30      81.641  94.161  94.546  1.00  0.00           H  
ATOM    423  C   SER    30      83.922  97.439  93.740  1.00  0.00           C  
ATOM    424  O   SER    30      83.590  98.437  93.081  1.00  0.00           O  
ATOM    425  N   GLN    31      85.212  97.113  93.861  1.00  0.00           N  
ATOM    426  H   GLN    31      85.820  97.813  93.459  1.00  0.00           H  
ATOM    427  CA  GLN    31      85.896  95.972  94.496  1.00  0.00           C  
ATOM    428  HA  GLN    31      85.405  95.055  94.169  1.00  0.00           H  
ATOM    429  CB  GLN    31      87.262  95.928  93.951  1.00  0.00           C  
ATOM    430  HB2 GLN    31      87.785  96.797  94.352  1.00  0.00           H  
ATOM    431  HB3 GLN    31      87.777  95.048  94.335  1.00  0.00           H  
ATOM    432  CG  GLN    31      87.548  95.866  92.406  1.00  0.00           C  
ATOM    433  HG2 GLN    31      87.607  96.874  91.993  1.00  0.00           H  
ATOM    434  HG3 GLN    31      88.448  95.268  92.269  1.00  0.00           H  
ATOM    435  CD  GLN    31      86.475  94.996  91.697  1.00  0.00           C  
ATOM    436  OE1 GLN    31      85.613  95.509  91.084  1.00  0.00           O  
ATOM    437  NE2 GLN    31      86.453  93.729  91.726  1.00  0.00           N  
ATOM    438 HE21 GLN    31      85.747  93.245  91.189  1.00  0.00           H  
ATOM    439 HE22 GLN    31      87.239  93.318  92.209  1.00  0.00           H  
ATOM    440  C   GLN    31      85.937  96.014  96.050  1.00  0.00           C  
ATOM    441  O   GLN    31      85.941  97.137  96.589  1.00  0.00           O  
ATOM    442  N   PRO    32      86.009  94.925  96.812  1.00  0.00           N  
ATOM    443  CD  PRO    32      85.558  93.633  96.354  1.00  0.00           C  
ATOM    444  HD2 PRO    32      86.324  93.156  95.742  1.00  0.00           H  
ATOM    445  HD3 PRO    32      84.687  93.795  95.719  1.00  0.00           H  
ATOM    446  CG  PRO    32      85.236  92.796  97.596  1.00  0.00           C  
ATOM    447  HG2 PRO    32      85.432  91.733  97.457  1.00  0.00           H  
ATOM    448  HG3 PRO    32      84.196  92.938  97.889  1.00  0.00           H  
ATOM    449  CB  PRO    32      86.082  93.405  98.639  1.00  0.00           C  
ATOM    450  HB2 PRO    32      87.061  92.955  98.470  1.00  0.00           H  
ATOM    451  HB3 PRO    32      85.815  93.182  99.671  1.00  0.00           H  
ATOM    452  CA  PRO    32      86.150  94.854  98.255  1.00  0.00           C  
ATOM    453  HA  PRO    32      85.352  95.457  98.688  1.00  0.00           H  
ATOM    454  C   PRO    32      87.469  95.463  98.855  1.00  0.00           C  
ATOM    455  O   PRO    32      88.563  95.299  98.339  1.00  0.00           O  
ATOM    456  N   TYR    33      87.397  96.246  99.962  1.00  0.00           N  
ATOM    457  H   TYR    33      86.482  96.314 100.384  1.00  0.00           H  
ATOM    458  CA  TYR    33      88.524  96.889 100.649  1.00  0.00           C  
ATOM    459  HA  TYR    33      89.457  96.667 100.130  1.00  0.00           H  
ATOM    460  CB  TYR    33      88.411  98.427 100.596  1.00  0.00           C  
ATOM    461  HB2 TYR    33      87.617  98.926 101.153  1.00  0.00           H  
ATOM    462  HB3 TYR    33      89.363  98.851 100.915  1.00  0.00           H  
ATOM    463  CG  TYR    33      88.279  98.813  99.118  1.00  0.00           C  
ATOM    464  CD1 TYR    33      89.449  98.575  98.258  1.00  0.00           C  
ATOM    465  HD1 TYR    33      90.352  98.199  98.715  1.00  0.00           H  
ATOM    466  CE1 TYR    33      89.451  99.053  96.949  1.00  0.00           C  
ATOM    467  HE1 TYR    33      90.358  99.029  96.363  1.00  0.00           H  
ATOM    468  CZ  TYR    33      88.269  99.593  96.342  1.00  0.00           C  
ATOM    469  OH  TYR    33      88.272  99.994  95.038  1.00  0.00           O  
ATOM    470  HH  TYR    33      87.429 100.431  94.897  1.00  0.00           H  
ATOM    471  CE2 TYR    33      87.146  99.636  97.162  1.00  0.00           C  
ATOM    472  HE2 TYR    33      86.220  99.982  96.728  1.00  0.00           H  
ATOM    473  CD2 TYR    33      87.121  99.312  98.487  1.00  0.00           C  
ATOM    474  HD2 TYR    33      86.278  99.523  99.128  1.00  0.00           H  
ATOM    475  C   TYR    33      88.715  96.425 102.100  1.00  0.00           C  
ATOM    476  O   TYR    33      89.555  96.937 102.870  1.00  0.00           O  
ATOM    477  N   GLY    34      87.862  95.420 102.578  1.00  0.00           N  
ATOM    478  H   GLY    34      87.209  94.977 101.948  1.00  0.00           H  
ATOM    479  CA  GLY    34      88.094  94.864 103.890  1.00  0.00           C  
ATOM    480  HA2 GLY    34      87.477  93.976 104.028  1.00  0.00           H  
ATOM    481  HA3 GLY    34      89.126  94.523 103.803  1.00  0.00           H  
ATOM    482  C   GLY    34      87.838  95.795 105.048  1.00  0.00           C  
ATOM    483  O   GLY    34      86.901  96.629 104.999  1.00  0.00           O  
ATOM    484  N   GLN    35      88.656  95.675 106.087  1.00  0.00           N  
ATOM    485  H   GLN    35      89.371  94.962 106.113  1.00  0.00           H  
ATOM    486  CA  GLN    35      88.384  96.264 107.393  1.00  0.00           C  
ATOM    487  HA  GLN    35      87.921  97.251 107.392  1.00  0.00           H  
ATOM    488  CB  GLN    35      87.408  95.371 108.155  1.00  0.00           C  
ATOM    489  HB2 GLN    35      86.411  95.398 107.716  1.00  0.00           H  
ATOM    490  HB3 GLN    35      87.797  94.353 108.132  1.00  0.00           H  
ATOM    491  CG  GLN    35      87.138  95.826 109.598  1.00  0.00           C  
ATOM    492  HG2 GLN    35      88.086  95.756 110.132  1.00  0.00           H  
ATOM    493  HG3 GLN    35      86.710  96.828 109.598  1.00  0.00           H  
ATOM    494  CD  GLN    35      86.150  94.880 110.305  1.00  0.00           C  
ATOM    495  OE1 GLN    35      86.089  93.650 110.153  1.00  0.00           O  
ATOM    496  NE2 GLN    35      85.369  95.384 111.245  1.00  0.00           N  
ATOM    497 HE21 GLN    35      85.344  96.358 111.509  1.00  0.00           H  
ATOM    498 HE22 GLN    35      84.864  94.732 111.828  1.00  0.00           H  
ATOM    499  C   GLN    35      89.723  96.413 108.177  1.00  0.00           C  
ATOM    500  O   GLN    35      90.324  95.386 108.424  1.00  0.00           O  
ATOM    501  N   GLN    36      90.195  97.548 108.649  1.00  0.00           N  
ATOM    502  H   GLN    36      91.041  97.413 109.183  1.00  0.00           H  
ATOM    503  CA  GLN    36      89.849  98.926 108.315  1.00  0.00           C  
ATOM    504  HA  GLN    36      88.763  99.024 108.295  1.00  0.00           H  
ATOM    505  CB  GLN    36      90.375  99.867 109.493  1.00  0.00           C  
ATOM    506  HB2 GLN    36      91.450  99.692 109.443  1.00  0.00           H  
ATOM    507  HB3 GLN    36      90.145 100.896 109.216  1.00  0.00           H  
ATOM    508  CG  GLN    36      89.852  99.492 110.897  1.00  0.00           C  
ATOM    509  HG2 GLN    36      90.125  98.462 111.130  1.00  0.00           H  
ATOM    510  HG3 GLN    36      90.367 100.051 111.677  1.00  0.00           H  
ATOM    511  CD  GLN    36      88.360  99.528 111.100  1.00  0.00           C  
ATOM    512  OE1 GLN    36      87.510  99.938 110.307  1.00  0.00           O  
ATOM    513  NE2 GLN    36      87.759  98.904 112.041  1.00  0.00           N  
ATOM    514 HE21 GLN    36      88.269  98.511 112.820  1.00  0.00           H  
ATOM    515 HE22 GLN    36      86.751  98.917 111.988  1.00  0.00           H  
ATOM    516  C   GLN    36      90.354  99.346 106.949  1.00  0.00           C  
ATOM    517  O   GLN    36      90.916  98.616 106.185  1.00  0.00           O  
ATOM    518  N   SER    37      90.002 100.604 106.650  1.00  0.00           N  
ATOM    519  H   SER    37      89.411 101.084 107.314  1.00  0.00           H  
ATOM    520  CA  SER    37      90.233 101.356 105.371  1.00  0.00           C  
ATOM    521  HA  SER    37      91.244 101.076 105.075  1.00  0.00           H  
ATOM    522  CB  SER    37      89.246 100.729 104.268  1.00  0.00           C  
ATOM    523  HB2 SER    37      89.306  99.641 104.276  1.00  0.00           H  
ATOM    524  HB3 SER    37      88.237 101.100 104.445  1.00  0.00           H  
ATOM    525  OG  SER    37      89.687 101.217 102.977  1.00  0.00           O  
ATOM    526  HG  SER    37      90.394 100.643 102.673  1.00  0.00           H  
ATOM    527  C   SER    37      89.956 102.880 105.543  1.00  0.00           C  
ATOM    528  O   SER    37      89.478 103.396 106.551  1.00  0.00           O  
ATOM    529  N   TYR    38      90.274 103.624 104.464  1.00  0.00           N  
ATOM    530  H   TYR    38      90.509 103.062 103.658  1.00  0.00           H  
ATOM    531  CA  TYR    38      90.050 105.060 104.296  1.00  0.00           C  
ATOM    532  HA  TYR    38      89.768 105.482 105.261  1.00  0.00           H  
ATOM    533  CB  TYR    38      91.229 105.803 103.673  1.00  0.00           C  
ATOM    534  HB2 TYR    38      91.048 106.864 103.845  1.00  0.00           H  
ATOM    535  HB3 TYR    38      92.133 105.449 104.169  1.00  0.00           H  
ATOM    536  CG  TYR    38      91.474 105.694 102.225  1.00  0.00           C  
ATOM    537  CD1 TYR    38      91.241 106.809 101.382  1.00  0.00           C  
ATOM    538  HD1 TYR    38      90.990 107.755 101.839  1.00  0.00           H  
ATOM    539  CE1 TYR    38      91.592 106.739 100.008  1.00  0.00           C  
ATOM    540  HE1 TYR    38      91.459 107.651  99.446  1.00  0.00           H  
ATOM    541  CZ  TYR    38      91.968 105.503  99.455  1.00  0.00           C  
ATOM    542  OH  TYR    38      92.103 105.401  98.081  1.00  0.00           O  
ATOM    543  HH  TYR    38      92.335 104.513  97.798  1.00  0.00           H  
ATOM    544  CE2 TYR    38      92.133 104.367 100.284  1.00  0.00           C  
ATOM    545  HE2 TYR    38      92.455 103.423  99.870  1.00  0.00           H  
ATOM    546  CD2 TYR    38      91.906 104.481 101.640  1.00  0.00           C  
ATOM    547  HD2 TYR    38      92.000 103.579 102.226  1.00  0.00           H  
ATOM    548  C   TYR    38      88.823 105.313 103.492  1.00  0.00           C  
ATOM    549  O   TYR    38      88.269 104.403 102.904  1.00  0.00           O  
ATOM    550  N   SER    39      88.539 106.601 103.375  1.00  0.00           N  
ATOM    551  H   SER    39      88.858 107.215 104.111  1.00  0.00           H  
ATOM    552  CA  SER    39      87.460 107.071 102.422  1.00  0.00           C  
ATOM    553  HA  SER    39      86.674 106.321 102.501  1.00  0.00           H  
ATOM    554  CB  SER    39      86.847 108.420 102.944  1.00  0.00           C  
ATOM    555  HB2 SER    39      86.722 108.433 104.027  1.00  0.00           H  
ATOM    556  HB3 SER    39      87.558 109.195 102.660  1.00  0.00           H  
ATOM    557  OG  SER    39      85.702 108.594 102.054  1.00  0.00           O  
ATOM    558  HG  SER    39      85.355 109.471 102.236  1.00  0.00           H  
ATOM    559  C   SER    39      88.061 107.212 100.984  1.00  0.00           C  
ATOM    560  O   SER    39      88.380 108.326 100.540  1.00  0.00           O  
ATOM    561  N   GLY    40      88.101 106.186 100.121  1.00  0.00           N  
ATOM    562  H   GLY    40      87.838 105.298 100.524  1.00  0.00           H  
ATOM    563  CA  GLY    40      88.286 106.265  98.687  1.00  0.00           C  
ATOM    564  HA2 GLY    40      88.967 107.052  98.363  1.00  0.00           H  
ATOM    565  HA3 GLY    40      88.869 105.392  98.391  1.00  0.00           H  
ATOM    566  C   GLY    40      86.938 106.264  97.903  1.00  0.00           C  
ATOM    567  O   GLY    40      85.919 106.763  98.444  1.00  0.00           O  
ATOM    568  N   TYR    41      86.883 105.718  96.690  1.00  0.00           N  
ATOM    569  H   TYR    41      85.947 105.808  96.320  1.00  0.00           H  
ATOM    570  CA  TYR    41      87.856 104.894  96.046  1.00  0.00           C  
ATOM    571  HA  TYR    41      88.903 105.110  96.261  1.00  0.00           H  
ATOM    572  CB  TYR    41      87.688 103.449  96.441  1.00  0.00           C  
ATOM    573  HB2 TYR    41      86.759 103.101  95.991  1.00  0.00           H  
ATOM    574  HB3 TYR    41      88.445 102.845  95.941  1.00  0.00           H  
ATOM    575  CG  TYR    41      87.653 103.104  97.865  1.00  0.00           C  
ATOM    576  CD1 TYR    41      88.736 102.465  98.504  1.00  0.00           C  
ATOM    577  HD1 TYR    41      89.676 102.172  98.058  1.00  0.00           H  
ATOM    578  CE1 TYR    41      88.591 102.207  99.847  1.00  0.00           C  
ATOM    579  HE1 TYR    41      89.328 101.605 100.357  1.00  0.00           H  
ATOM    580  CZ  TYR    41      87.405 102.536 100.554  1.00  0.00           C  
ATOM    581  OH  TYR    41      87.260 102.102 101.861  1.00  0.00           O  
ATOM    582  HH  TYR    41      88.150 101.921 102.173  1.00  0.00           H  
ATOM    583  CE2 TYR    41      86.307 103.070  99.844  1.00  0.00           C  
ATOM    584  HE2 TYR    41      85.385 103.305 100.354  1.00  0.00           H  
ATOM    585  CD2 TYR    41      86.467 103.428  98.484  1.00  0.00           C  
ATOM    586  HD2 TYR    41      85.631 103.937  98.028  1.00  0.00           H  
ATOM    587  C   TYR    41      87.814 105.022  94.503  1.00  0.00           C  
ATOM    588  O   TYR    41      87.669 104.101  93.777  1.00  0.00           O  
ATOM    589  N   SER    42      87.804 106.236  94.043  1.00  0.00           N  
ATOM    590  H   SER    42      87.802 106.966  94.741  1.00  0.00           H  
ATOM    591  CA  SER    42      87.860 106.590  92.578  1.00  0.00           C  
ATOM    592  HA  SER    42      87.225 105.865  92.070  1.00  0.00           H  
ATOM    593  CB  SER    42      87.066 107.945  92.535  1.00  0.00           C  
ATOM    594  HB2 SER    42      87.463 108.694  93.221  1.00  0.00           H  
ATOM    595  HB3 SER    42      87.087 108.338  91.519  1.00  0.00           H  
ATOM    596  OG  SER    42      85.728 107.666  92.963  1.00  0.00           O  
ATOM    597  HG  SER    42      85.775 107.589  93.919  1.00  0.00           H  
ATOM    598  C   SER    42      89.336 106.650  91.984  1.00  0.00           C  
ATOM    599  O   SER    42      90.163 107.263  92.655  1.00  0.00           O  
ATOM    600  N   GLN    43      89.607 105.807  91.001  1.00  0.00           N  
ATOM    601  H   GLN    43      88.789 105.501  90.493  1.00  0.00           H  
ATOM    602  CA  GLN    43      90.890 105.685  90.317  1.00  0.00           C  
ATOM    603  HA  GLN    43      91.376 106.657  90.405  1.00  0.00           H  
ATOM    604  CB  GLN    43      91.750 104.614  91.035  1.00  0.00           C  
ATOM    605  HB2 GLN    43      92.715 104.581  90.530  1.00  0.00           H  
ATOM    606  HB3 GLN    43      91.969 104.869  92.071  1.00  0.00           H  
ATOM    607  CG  GLN    43      91.209 103.209  91.080  1.00  0.00           C  
ATOM    608  HG2 GLN    43      90.291 103.160  91.665  1.00  0.00           H  
ATOM    609  HG3 GLN    43      90.923 102.834  90.097  1.00  0.00           H  
ATOM    610  CD  GLN    43      92.209 102.208  91.749  1.00  0.00           C  
ATOM    611  OE1 GLN    43      93.154 102.454  92.482  1.00  0.00           O  
ATOM    612  NE2 GLN    43      92.017 100.934  91.536  1.00  0.00           N  
ATOM    613 HE21 GLN    43      91.239 100.646  90.960  1.00  0.00           H  
ATOM    614 HE22 GLN    43      92.814 100.318  91.611  1.00  0.00           H  
ATOM    615  C   GLN    43      90.745 105.298  88.802  1.00  0.00           C  
ATOM    616  O   GLN    43      89.691 104.985  88.332  1.00  0.00           O  
ATOM    617  N   SER    44      91.860 105.488  88.029  1.00  0.00           N  
ATOM    618  H   SER    44      92.600 106.118  88.304  1.00  0.00           H  
ATOM    619  CA  SER    44      91.968 105.118  86.629  1.00  0.00           C  
ATOM    620  HA  SER    44      91.112 105.582  86.138  1.00  0.00           H  
ATOM    621  CB  SER    44      93.269 105.772  86.172  1.00  0.00           C  
ATOM    622  HB2 SER    44      93.316 106.802  86.524  1.00  0.00           H  
ATOM    623  HB3 SER    44      94.115 105.175  86.515  1.00  0.00           H  
ATOM    624  OG  SER    44      93.349 105.838  84.785  1.00  0.00           O  
ATOM    625  HG  SER    44      93.496 106.771  84.616  1.00  0.00           H  
ATOM    626  C   SER    44      92.058 103.653  86.322  1.00  0.00           C  
ATOM    627  O   SER    44      92.461 102.814  87.088  1.00  0.00           O  
ATOM    628  N   THR    45      91.705 103.326  85.095  1.00  0.00           N  
ATOM    629  H   THR    45      91.324 104.071  84.529  1.00  0.00           H  
ATOM    630  CA  THR    45      91.823 101.948  84.462  1.00  0.00           C  
ATOM    631  HA  THR    45      91.148 101.288  85.007  1.00  0.00           H  
ATOM    632  CB  THR    45      91.221 101.863  83.035  1.00  0.00           C  
ATOM    633  HB  THR    45      90.220 102.295  83.008  1.00  0.00           H  
ATOM    634  CG2 THR    45      92.121 102.563  82.059  1.00  0.00           C  
ATOM    635 HG21 THR    45      93.128 102.148  82.002  1.00  0.00           H  
ATOM    636 HG22 THR    45      91.690 102.501  81.060  1.00  0.00           H  
ATOM    637 HG23 THR    45      92.295 103.614  82.291  1.00  0.00           H  
ATOM    638  OG1 THR    45      91.123 100.539  82.521  1.00  0.00           O  
ATOM    639  HG1 THR    45      90.289 100.106  82.718  1.00  0.00           H  
ATOM    640  C   THR    45      93.188 101.236  84.513  1.00  0.00           C  
ATOM    641  O   THR    45      93.319 100.003  84.456  1.00  0.00           O  
ATOM    642  N   ASP    46      94.270 102.019  84.609  1.00  0.00           N  
ATOM    643  H   ASP    46      94.067 102.997  84.758  1.00  0.00           H  
ATOM    644  CA  ASP    46      95.568 101.505  85.037  1.00  0.00           C  
ATOM    645  HA  ASP    46      95.470 100.519  85.491  1.00  0.00           H  
ATOM    646  CB  ASP    46      96.422 101.227  83.757  1.00  0.00           C  
ATOM    647  HB2 ASP    46      95.874 100.615  83.041  1.00  0.00           H  
ATOM    648  HB3 ASP    46      96.671 102.204  83.341  1.00  0.00           H  
ATOM    649  CG  ASP    46      97.744 100.549  84.105  1.00  0.00           C  
ATOM    650  OD1 ASP    46      98.544 100.562  83.101  1.00  0.00           O  
ATOM    651  OD2 ASP    46      98.046 100.136  85.253  1.00  0.00           O  
ATOM    652  C   ASP    46      96.145 102.557  85.898  1.00  0.00           C  
ATOM    653  O   ASP    46      96.082 103.757  85.552  1.00  0.00           O  
ATOM    654  N   THR    47      96.797 102.275  87.038  1.00  0.00           N  
ATOM    655  H   THR    47      96.740 101.343  87.423  1.00  0.00           H  
ATOM    656  CA  THR    47      97.515 103.128  87.911  1.00  0.00           C  
ATOM    657  HA  THR    47      97.682 104.087  87.422  1.00  0.00           H  
ATOM    658  CB  THR    47      96.831 103.388  89.194  1.00  0.00           C  
ATOM    659  HB  THR    47      97.486 104.038  89.775  1.00  0.00           H  
ATOM    660  CG2 THR    47      95.448 103.985  88.986  1.00  0.00           C  
ATOM    661 HG21 THR    47      95.198 104.621  89.836  1.00  0.00           H  
ATOM    662 HG22 THR    47      95.567 104.734  88.204  1.00  0.00           H  
ATOM    663 HG23 THR    47      94.684 103.231  88.797  1.00  0.00           H  
ATOM    664  OG1 THR    47      96.675 102.220  89.917  1.00  0.00           O  
ATOM    665  HG1 THR    47      96.144 101.613  89.397  1.00  0.00           H  
ATOM    666  C   THR    47      99.024 102.642  88.171  1.00  0.00           C  
ATOM    667  O   THR    47      99.644 102.998  89.197  1.00  0.00           O  
ATOM    668  N   SER    48      99.526 101.752  87.252  1.00  0.00           N  
ATOM    669  H   SER    48      98.802 101.443  86.620  1.00  0.00           H  
ATOM    670  CA  SER    48     100.882 101.113  87.262  1.00  0.00           C  
ATOM    671  HA  SER    48     101.231 100.908  88.274  1.00  0.00           H  
ATOM    672  CB  SER    48     100.995  99.740  86.517  1.00  0.00           C  
ATOM    673  HB2 SER    48     101.933  99.218  86.704  1.00  0.00           H  
ATOM    674  HB3 SER    48     100.213  99.062  86.857  1.00  0.00           H  
ATOM    675  OG  SER    48     100.792  99.953  85.157  1.00  0.00           O  
ATOM    676  HG  SER    48      99.841  99.951  85.028  1.00  0.00           H  
ATOM    677  C   SER    48     101.874 102.114  86.686  1.00  0.00           C  
ATOM    678  O   SER    48     101.542 103.250  86.443  1.00  0.00           O  
ATOM    679  N   GLY    49     103.025 101.613  86.332  1.00  0.00           N  
ATOM    680  H   GLY    49     103.220 100.624  86.396  1.00  0.00           H  
ATOM    681  CA  GLY    49     104.177 102.404  85.783  1.00  0.00           C  
ATOM    682  HA2 GLY    49     103.917 103.352  85.313  1.00  0.00           H  
ATOM    683  HA3 GLY    49     104.813 102.668  86.628  1.00  0.00           H  
ATOM    684  C   GLY    49     105.111 101.603  84.799  1.00  0.00           C  
ATOM    685  O   GLY    49     104.843 100.421  84.583  1.00  0.00           O  
ATOM    686  N   TYR    50     106.064 102.253  84.176  1.00  0.00           N  
ATOM    687  H   TYR    50     106.515 101.878  83.354  1.00  0.00           H  
ATOM    688  CA  TYR    50     106.549 103.663  84.422  1.00  0.00           C  
ATOM    689  HA  TYR    50     105.734 104.352  84.644  1.00  0.00           H  
ATOM    690  CB  TYR    50     107.545 103.640  85.529  1.00  0.00           C  
ATOM    691  HB2 TYR    50     107.067 103.179  86.393  1.00  0.00           H  
ATOM    692  HB3 TYR    50     108.422 103.042  85.283  1.00  0.00           H  
ATOM    693  CG  TYR    50     108.209 104.992  85.966  1.00  0.00           C  
ATOM    694  CD1 TYR    50     109.365 105.493  85.311  1.00  0.00           C  
ATOM    695  HD1 TYR    50     109.808 104.939  84.497  1.00  0.00           H  
ATOM    696  CE1 TYR    50     109.907 106.733  85.658  1.00  0.00           C  
ATOM    697  HE1 TYR    50     110.797 107.050  85.134  1.00  0.00           H  
ATOM    698  CZ  TYR    50     109.298 107.496  86.643  1.00  0.00           C  
ATOM    699  OH  TYR    50     109.791 108.756  86.875  1.00  0.00           O  
ATOM    700  HH  TYR    50     110.619 108.796  86.390  1.00  0.00           H  
ATOM    701  CE2 TYR    50     108.139 107.122  87.168  1.00  0.00           C  
ATOM    702  HE2 TYR    50     107.701 107.799  87.888  1.00  0.00           H  
ATOM    703  CD2 TYR    50     107.579 105.845  86.885  1.00  0.00           C  
ATOM    704  HD2 TYR    50     106.672 105.466  87.332  1.00  0.00           H  
ATOM    705  C   TYR    50     107.129 104.200  83.081  1.00  0.00           C  
ATOM    706  O   TYR    50     107.884 103.453  82.430  1.00  0.00           O  
ATOM    707  N   GLY    51     106.980 105.433  82.683  1.00  0.00           N  
ATOM    708  H   GLY    51     107.520 105.608  81.847  1.00  0.00           H  
ATOM    709  CA  GLY    51     106.424 106.479  83.468  1.00  0.00           C  
ATOM    710  HA2 GLY    51     105.347 106.399  83.615  1.00  0.00           H  
ATOM    711  HA3 GLY    51     106.875 106.617  84.451  1.00  0.00           H  
ATOM    712  C   GLY    51     106.712 107.882  82.864  1.00  0.00           C  
ATOM    713  O   GLY    51     107.720 108.129  82.195  1.00  0.00           O  
ATOM    714  N   GLN    52     105.797 108.791  83.160  1.00  0.00           N  
ATOM    715  H   GLN    52     105.009 108.591  83.759  1.00  0.00           H  
ATOM    716  CA  GLN    52     105.838 110.151  82.747  1.00  0.00           C  
ATOM    717  HA  GLN    52     104.822 110.543  82.800  1.00  0.00           H  
ATOM    718  CB  GLN    52     106.826 111.028  83.565  1.00  0.00           C  
ATOM    719  HB2 GLN    52     107.813 110.954  83.108  1.00  0.00           H  
ATOM    720  HB3 GLN    52     106.586 112.077  83.393  1.00  0.00           H  
ATOM    721  CG  GLN    52     106.773 110.760  85.082  1.00  0.00           C  
ATOM    722  HG2 GLN    52     106.883 109.691  85.266  1.00  0.00           H  
ATOM    723  HG3 GLN    52     107.620 111.180  85.624  1.00  0.00           H  
ATOM    724  CD  GLN    52     105.479 111.175  85.761  1.00  0.00           C  
ATOM    725  OE1 GLN    52     104.601 111.711  85.079  1.00  0.00           O  
ATOM    726  NE2 GLN    52     105.205 110.859  87.007  1.00  0.00           N  
ATOM    727 HE21 GLN    52     105.864 110.475  87.669  1.00  0.00           H  
ATOM    728 HE22 GLN    52     104.250 110.995  87.306  1.00  0.00           H  
ATOM    729  C   GLN    52     106.064 110.224  81.217  1.00  0.00           C  
ATOM    730  O   GLN    52     106.975 110.894  80.643  1.00  0.00           O  
ATOM    731  N   SER    53     105.346 109.455  80.366  1.00  0.00           N  
ATOM    732  H   SER    53     105.793 109.309  79.472  1.00  0.00           H  
ATOM    733  CA  SER    53     104.247 108.619  80.609  1.00  0.00           C  
ATOM    734  HA  SER    53     103.752 108.725  81.575  1.00  0.00           H  
ATOM    735  CB  SER    53     103.186 108.818  79.496  1.00  0.00           C  
ATOM    736  HB2 SER    53     103.047 109.863  79.217  1.00  0.00           H  
ATOM    737  HB3 SER    53     103.672 108.400  78.614  1.00  0.00           H  
ATOM    738  OG  SER    53     102.063 108.156  79.812  1.00  0.00           O  
ATOM    739  HG  SER    53     101.475 108.753  80.280  1.00  0.00           H  
ATOM    740  C   SER    53     104.599 107.146  80.641  1.00  0.00           C  
ATOM    741  O   SER    53     105.691 106.767  80.301  1.00  0.00           O  
ATOM    742  N   SER    54     103.709 106.264  81.106  1.00  0.00           N  
ATOM    743  H   SER    54     102.762 106.583  81.255  1.00  0.00           H  
ATOM    744  CA  SER    54     104.088 104.862  81.278  1.00  0.00           C  
ATOM    745  HA  SER    54     105.129 104.800  81.595  1.00  0.00           H  
ATOM    746  CB  SER    54     103.291 104.343  82.482  1.00  0.00           C  
ATOM    747  HB2 SER    54     102.249 104.105  82.270  1.00  0.00           H  
ATOM    748  HB3 SER    54     103.658 103.364  82.789  1.00  0.00           H  
ATOM    749  OG  SER    54     103.376 105.077  83.670  1.00  0.00           O  
ATOM    750  HG  SER    54     102.730 105.780  83.570  1.00  0.00           H  
ATOM    751  C   SER    54     103.846 104.007  80.022  1.00  0.00           C  
ATOM    752  O   SER    54     103.882 102.811  80.115  1.00  0.00           O  
ATOM    753  N   TYR    55     103.709 104.649  78.875  1.00  0.00           N  
ATOM    754  H   TYR    55     103.495 105.636  78.867  1.00  0.00           H  
ATOM    755  CA  TYR    55     103.592 103.955  77.617  1.00  0.00           C  
ATOM    756  HA  TYR    55     102.793 103.215  77.572  1.00  0.00           H  
ATOM    757  CB  TYR    55     103.187 105.043  76.567  1.00  0.00           C  
ATOM    758  HB2 TYR    55     103.766 105.954  76.718  1.00  0.00           H  
ATOM    759  HB3 TYR    55     103.498 104.608  75.618  1.00  0.00           H  
ATOM    760  CG  TYR    55     101.691 105.425  76.639  1.00  0.00           C  
ATOM    761  CD1 TYR    55     101.335 106.785  76.914  1.00  0.00           C  
ATOM    762  HD1 TYR    55     102.140 107.474  77.123  1.00  0.00           H  
ATOM    763  CE1 TYR    55      99.966 107.251  76.860  1.00  0.00           C  
ATOM    764  HE1 TYR    55      99.736 108.284  77.075  1.00  0.00           H  
ATOM    765  CZ  TYR    55      98.945 106.222  76.764  1.00  0.00           C  
ATOM    766  OH  TYR    55      97.607 106.546  76.869  1.00  0.00           O  
ATOM    767  HH  TYR    55      97.091 105.760  77.065  1.00  0.00           H  
ATOM    768  CE2 TYR    55      99.275 104.878  76.432  1.00  0.00           C  
ATOM    769  HE2 TYR    55      98.464 104.183  76.276  1.00  0.00           H  
ATOM    770  CD2 TYR    55     100.641 104.505  76.221  1.00  0.00           C  
ATOM    771  HD2 TYR    55     100.956 103.508  75.948  1.00  0.00           H  
ATOM    772  C   TYR    55     104.917 103.312  77.202  1.00  0.00           C  
ATOM    773  O   TYR    55     105.987 103.894  77.420  1.00  0.00           O  
ATOM    774  N   SER    56     104.977 102.173  76.462  1.00  0.00           N  
ATOM    775  H   SER    56     105.919 102.003  76.140  1.00  0.00           H  
ATOM    776  CA  SER    56     103.993 101.120  76.301  1.00  0.00           C  
ATOM    777  HA  SER    56     104.572 100.512  75.606  1.00  0.00           H  
ATOM    778  CB  SER    56     103.848 100.415  77.596  1.00  0.00           C  
ATOM    779  HB2 SER    56     104.835 100.549  78.037  1.00  0.00           H  
ATOM    780  HB3 SER    56     103.144 100.893  78.277  1.00  0.00           H  
ATOM    781  OG  SER    56     103.493  99.101  77.364  1.00  0.00           O  
ATOM    782  HG  SER    56     103.945  98.716  78.118  1.00  0.00           H  
ATOM    783  C   SER    56     102.627 101.522  75.597  1.00  0.00           C  
ATOM    784  O   SER    56     101.495 101.268  76.112  1.00  0.00           O  
ATOM    785  N   SER    57     102.622 102.112  74.382  1.00  0.00           N  
ATOM    786  H   SER    57     101.696 102.246  74.001  1.00  0.00           H  
ATOM    787  CA  SER    57     103.734 102.467  73.531  1.00  0.00           C  
ATOM    788  HA  SER    57     104.638 102.161  74.058  1.00  0.00           H  
ATOM    789  CB  SER    57     103.588 101.610  72.270  1.00  0.00           C  
ATOM    790  HB2 SER    57     102.713 101.965  71.727  1.00  0.00           H  
ATOM    791  HB3 SER    57     104.424 101.720  71.579  1.00  0.00           H  
ATOM    792  OG  SER    57     103.347 100.282  72.554  1.00  0.00           O  
ATOM    793  HG  SER    57     102.926  99.854  71.805  1.00  0.00           H  
ATOM    794  C   SER    57     103.761 103.960  73.015  1.00  0.00           C  
ATOM    795  O   SER    57     102.709 104.385  72.597  1.00  0.00           O  
ATOM    796  N   TYR    58     104.916 104.604  73.131  1.00  0.00           N  
ATOM    797  H   TYR    58     105.643 104.056  73.569  1.00  0.00           H  
ATOM    798  CA  TYR    58     105.187 105.679  72.233  1.00  0.00           C  
ATOM    799  HA  TYR    58     104.441 106.446  72.442  1.00  0.00           H  
ATOM    800  CB  TYR    58     106.537 106.289  72.617  1.00  0.00           C  
ATOM    801  HB2 TYR    58     107.354 105.579  72.747  1.00  0.00           H  
ATOM    802  HB3 TYR    58     106.960 106.878  71.804  1.00  0.00           H  
ATOM    803  CG  TYR    58     106.497 107.194  73.916  1.00  0.00           C  
ATOM    804  CD1 TYR    58     106.107 108.558  73.792  1.00  0.00           C  
ATOM    805  HD1 TYR    58     105.942 109.037  72.838  1.00  0.00           H  
ATOM    806  CE1 TYR    58     106.099 109.394  74.900  1.00  0.00           C  
ATOM    807  HE1 TYR    58     105.894 110.453  74.842  1.00  0.00           H  
ATOM    808  CZ  TYR    58     106.180 108.743  76.174  1.00  0.00           C  
ATOM    809  OH  TYR    58     106.277 109.535  77.287  1.00  0.00           O  
ATOM    810  HH  TYR    58     106.297 110.466  77.055  1.00  0.00           H  
ATOM    811  CE2 TYR    58     106.384 107.385  76.288  1.00  0.00           C  
ATOM    812  HE2 TYR    58     106.539 106.857  77.217  1.00  0.00           H  
ATOM    813  CD2 TYR    58     106.523 106.584  75.173  1.00  0.00           C  
ATOM    814  HD2 TYR    58     106.758 105.539  75.310  1.00  0.00           H  
ATOM    815  C   TYR    58     105.315 105.221  70.743  1.00  0.00           C  
ATOM    816  O   TYR    58     105.796 104.088  70.468  1.00  0.00           O  
ATOM    817  N   GLY    59     104.680 105.856  69.746  1.00  0.00           N  
ATOM    818  H   GLY    59     104.838 105.486  68.820  1.00  0.00           H  
ATOM    819  CA  GLY    59     103.800 106.974  69.863  1.00  0.00           C  
ATOM    820  HA2 GLY    59     103.465 107.273  68.870  1.00  0.00           H  
ATOM    821  HA3 GLY    59     102.905 106.610  70.368  1.00  0.00           H  
ATOM    822  C   GLY    59     104.375 108.264  70.545  1.00  0.00           C  
ATOM    823  O   GLY    59     105.509 108.699  70.235  1.00  0.00           O  
ATOM    824  N   GLN    60     103.566 108.969  71.293  1.00  0.00           N  
ATOM    825  H   GLN    60     103.852 109.887  71.602  1.00  0.00           H  
ATOM    826  CA  GLN    60     102.181 108.647  71.683  1.00  0.00           C  
ATOM    827  HA  GLN    60     102.023 107.616  71.998  1.00  0.00           H  
ATOM    828  CB  GLN    60     101.710 109.530  72.875  1.00  0.00           C  
ATOM    829  HB2 GLN    60     101.567 110.549  72.513  1.00  0.00           H  
ATOM    830  HB3 GLN    60     100.692 109.248  73.143  1.00  0.00           H  
ATOM    831  CG  GLN    60     102.595 109.471  74.098  1.00  0.00           C  
ATOM    832  HG2 GLN    60     102.415 108.458  74.459  1.00  0.00           H  
ATOM    833  HG3 GLN    60     103.626 109.651  73.795  1.00  0.00           H  
ATOM    834  CD  GLN    60     102.310 110.473  75.260  1.00  0.00           C  
ATOM    835  OE1 GLN    60     101.193 110.880  75.332  1.00  0.00           O  
ATOM    836  NE2 GLN    60     103.187 110.745  76.208  1.00  0.00           N  
ATOM    837 HE21 GLN    60     104.049 110.219  76.202  1.00  0.00           H  
ATOM    838 HE22 GLN    60     102.918 111.337  76.980  1.00  0.00           H  
ATOM    839  C   GLN    60     101.161 108.741  70.509  1.00  0.00           C  
ATOM    840  O   GLN    60     101.194 109.617  69.650  1.00  0.00           O  
ATOM    841  N   SER    61     100.227 107.839  70.490  1.00  0.00           N  
ATOM    842  H   SER    61     100.181 107.103  71.181  1.00  0.00           H  
ATOM    843  CA  SER    61      98.972 107.854  69.607  1.00  0.00           C  
ATOM    844  HA  SER    61      99.275 107.717  68.569  1.00  0.00           H  
ATOM    845  CB  SER    61      98.287 106.523  69.857  1.00  0.00           C  
ATOM    846  HB2 SER    61      98.944 105.693  69.596  1.00  0.00           H  
ATOM    847  HB3 SER    61      97.918 106.431  70.878  1.00  0.00           H  
ATOM    848  OG  SER    61      97.057 106.336  69.100  1.00  0.00           O  
ATOM    849  HG  SER    61      96.799 105.412  69.080  1.00  0.00           H  
ATOM    850  C   SER    61      98.079 109.126  69.664  1.00  0.00           C  
ATOM    851  O   SER    61      98.203 109.934  70.620  1.00  0.00           O  
ATOM    852  N   GLN    62      97.236 109.186  68.671  1.00  0.00           N  
ATOM    853  H   GLN    62      97.391 108.625  67.846  1.00  0.00           H  
ATOM    854  CA  GLN    62      96.153 110.128  68.617  1.00  0.00           C  
ATOM    855  HA  GLN    62      96.279 110.914  69.362  1.00  0.00           H  
ATOM    856  CB  GLN    62      96.062 110.570  67.152  1.00  0.00           C  
ATOM    857  HB2 GLN    62      95.584 109.772  66.583  1.00  0.00           H  
ATOM    858  HB3 GLN    62      95.479 111.480  67.010  1.00  0.00           H  
ATOM    859  CG  GLN    62      97.373 110.921  66.417  1.00  0.00           C  
ATOM    860  HG2 GLN    62      97.832 109.943  66.273  1.00  0.00           H  
ATOM    861  HG3 GLN    62      97.083 111.219  65.409  1.00  0.00           H  
ATOM    862  CD  GLN    62      98.313 111.930  67.049  1.00  0.00           C  
ATOM    863  OE1 GLN    62      97.973 112.894  67.708  1.00  0.00           O  
ATOM    864  NE2 GLN    62      99.578 111.662  66.830  1.00  0.00           N  
ATOM    865 HE21 GLN    62     100.277 112.312  67.160  1.00  0.00           H  
ATOM    866 HE22 GLN    62      99.893 110.847  66.324  1.00  0.00           H  
ATOM    867  C   GLN    62      94.798 109.530  68.980  1.00  0.00           C  
ATOM    868  O   GLN    62      93.864 110.255  69.256  1.00  0.00           O  
ATOM    869  N   ASN    63      94.767 108.164  69.089  1.00  0.00           N  
ATOM    870  H   ASN    63      95.640 107.685  68.919  1.00  0.00           H  
ATOM    871  CA  ASN    63      93.583 107.336  69.559  1.00  0.00           C  
ATOM    872  HA  ASN    63      92.769 108.037  69.746  1.00  0.00           H  
ATOM    873  CB  ASN    63      93.131 106.516  68.327  1.00  0.00           C  
ATOM    874  HB2 ASN    63      93.956 105.957  67.885  1.00  0.00           H  
ATOM    875  HB3 ASN    63      92.412 105.771  68.668  1.00  0.00           H  
ATOM    876  CG  ASN    63      92.500 107.334  67.221  1.00  0.00           C  
ATOM    877  OD1 ASN    63      91.358 107.815  67.381  1.00  0.00           O  
ATOM    878  ND2 ASN    63      93.002 107.287  66.035  1.00  0.00           N  
ATOM    879 HD21 ASN    63      92.389 107.701  65.347  1.00  0.00           H  
ATOM    880 HD22 ASN    63      93.923 106.923  65.834  1.00  0.00           H  
ATOM    881  C   ASN    63      93.779 106.551  70.794  1.00  0.00           C  
ATOM    882  O   ASN    63      92.897 105.777  71.175  1.00  0.00           O  
ATOM    883  N   THR    64      94.953 106.647  71.471  1.00  0.00           N  
ATOM    884  H   THR    64      95.518 107.419  71.148  1.00  0.00           H  
ATOM    885  CA  THR    64      95.364 105.951  72.634  1.00  0.00           C  
ATOM    886  HA  THR    64      94.480 105.838  73.261  1.00  0.00           H  
ATOM    887  CB  THR    64      95.821 104.477  72.433  1.00  0.00           C  
ATOM    888  HB  THR    64      96.724 104.406  71.827  1.00  0.00           H  
ATOM    889  CG2 THR    64      96.082 103.772  73.786  1.00  0.00           C  
ATOM    890 HG21 THR    64      96.992 104.151  74.252  1.00  0.00           H  
ATOM    891 HG22 THR    64      95.221 103.912  74.439  1.00  0.00           H  
ATOM    892 HG23 THR    64      96.221 102.719  73.544  1.00  0.00           H  
ATOM    893  OG1 THR    64      94.845 103.802  71.580  1.00  0.00           O  
ATOM    894  HG1 THR    64      93.973 104.007  71.927  1.00  0.00           H  
ATOM    895  C   THR    64      96.459 106.726  73.471  1.00  0.00           C  
ATOM    896  O   THR    64      97.695 106.477  73.339  1.00  0.00           O  
ATOM    897  N   GLY    65      96.079 107.630  74.397  1.00  0.00           N  
ATOM    898  H   GLY    65      96.754 107.965  75.070  1.00  0.00           H  
ATOM    899  CA  GLY    65      94.730 108.178  74.600  1.00  0.00           C  
ATOM    900  HA2 GLY    65      94.024 107.378  74.374  1.00  0.00           H  
ATOM    901  HA3 GLY    65      94.440 108.503  75.599  1.00  0.00           H  
ATOM    902  C   GLY    65      94.419 109.239  73.621  1.00  0.00           C  
ATOM    903  O   GLY    65      95.158 109.401  72.658  1.00  0.00           O  
ATOM    904  N   TYR    66      93.207 109.775  73.618  1.00  0.00           N  
ATOM    905  H   TYR    66      92.614 109.669  74.428  1.00  0.00           H  
ATOM    906  CA  TYR    66      92.683 110.742  72.629  1.00  0.00           C  
ATOM    907  HA  TYR    66      92.687 110.297  71.634  1.00  0.00           H  
ATOM    908  CB  TYR    66      91.243 111.134  73.068  1.00  0.00           C  
ATOM    909  HB2 TYR    66      90.625 110.241  73.161  1.00  0.00           H  
ATOM    910  HB3 TYR    66      91.224 111.449  74.111  1.00  0.00           H  
ATOM    911  CG  TYR    66      90.525 112.111  72.204  1.00  0.00           C  
ATOM    912  CD1 TYR    66      90.408 111.877  70.769  1.00  0.00           C  
ATOM    913  HD1 TYR    66      90.771 110.961  70.328  1.00  0.00           H  
ATOM    914  CE1 TYR    66      89.705 112.808  69.967  1.00  0.00           C  
ATOM    915  HE1 TYR    66      89.737 112.771  68.888  1.00  0.00           H  
ATOM    916  CZ  TYR    66      89.258 114.040  70.478  1.00  0.00           C  
ATOM    917  OH  TYR    66      88.915 114.996  69.573  1.00  0.00           O  
ATOM    918  HH  TYR    66      89.362 115.025  68.723  1.00  0.00           H  
ATOM    919  CE2 TYR    66      89.528 114.368  71.831  1.00  0.00           C  
ATOM    920  HE2 TYR    66      89.361 115.307  72.338  1.00  0.00           H  
ATOM    921  CD2 TYR    66      90.030 113.358  72.713  1.00  0.00           C  
ATOM    922  HD2 TYR    66      90.057 113.527  73.780  1.00  0.00           H  
ATOM    923  C   TYR    66      93.544 112.003  72.514  1.00  0.00           C  
ATOM    924  O   TYR    66      93.827 112.730  73.493  1.00  0.00           O  
ATOM    925  N   GLY    67      94.029 112.194  71.295  1.00  0.00           N  
ATOM    926  H   GLY    67      93.560 111.673  70.567  1.00  0.00           H  
ATOM    927  CA  GLY    67      94.966 113.153  70.863  1.00  0.00           C  
ATOM    928  HA2 GLY    67      95.531 113.296  71.784  1.00  0.00           H  
ATOM    929  HA3 GLY    67      95.548 112.692  70.065  1.00  0.00           H  
ATOM    930  C   GLY    67      94.338 114.467  70.355  1.00  0.00           C  
ATOM    931  O   GLY    67      93.227 114.954  70.568  1.00  0.00           O  
ATOM    932  N   THR    68      95.161 115.188  69.511  1.00  0.00           N  
ATOM    933  H   THR    68      96.102 114.888  69.297  1.00  0.00           H  
ATOM    934  CA  THR    68      94.680 116.248  68.561  1.00  0.00           C  
ATOM    935  HA  THR    68      93.955 116.915  69.029  1.00  0.00           H  
ATOM    936  CB  THR    68      95.756 117.252  68.099  1.00  0.00           C  
ATOM    937  HB  THR    68      96.538 116.701  67.577  1.00  0.00           H  
ATOM    938  CG2 THR    68      95.233 118.504  67.304  1.00  0.00           C  
ATOM    939 HG21 THR    68      94.815 118.223  66.337  1.00  0.00           H  
ATOM    940 HG22 THR    68      94.342 118.914  67.781  1.00  0.00           H  
ATOM    941 HG23 THR    68      96.053 119.218  67.229  1.00  0.00           H  
ATOM    942  OG1 THR    68      96.374 117.744  69.166  1.00  0.00           O  
ATOM    943  HG1 THR    68      97.171 117.209  69.168  1.00  0.00           H  
ATOM    944  C   THR    68      94.060 115.515  67.371  1.00  0.00           C  
ATOM    945  O   THR    68      94.802 115.289  66.439  1.00  0.00           O  
ATOM    946  N   GLN    69      92.788 115.054  67.415  1.00  0.00           N  
ATOM    947  H   GLN    69      92.226 115.136  68.251  1.00  0.00           H  
ATOM    948  CA  GLN    69      92.254 114.137  66.516  1.00  0.00           C  
ATOM    949  HA  GLN    69      92.717 114.287  65.541  1.00  0.00           H  
ATOM    950  CB  GLN    69      92.513 112.643  67.008  1.00  0.00           C  
ATOM    951  HB2 GLN    69      93.576 112.408  67.056  1.00  0.00           H  
ATOM    952  HB3 GLN    69      92.190 112.634  68.049  1.00  0.00           H  
ATOM    953  CG  GLN    69      91.860 111.494  66.313  1.00  0.00           C  
ATOM    954  HG2 GLN    69      92.185 110.522  66.685  1.00  0.00           H  
ATOM    955  HG3 GLN    69      90.772 111.512  66.385  1.00  0.00           H  
ATOM    956  CD  GLN    69      92.190 111.453  64.815  1.00  0.00           C  
ATOM    957  OE1 GLN    69      93.195 111.996  64.361  1.00  0.00           O  
ATOM    958  NE2 GLN    69      91.261 110.980  64.052  1.00  0.00           N  
ATOM    959 HE21 GLN    69      90.436 110.548  64.444  1.00  0.00           H  
ATOM    960 HE22 GLN    69      91.253 111.366  63.118  1.00  0.00           H  
ATOM    961  C   GLN    69      90.755 114.338  66.334  1.00  0.00           C  
ATOM    962  O   GLN    69      90.024 114.500  67.320  1.00  0.00           O  
ATOM    963  N   SER    70      90.297 114.244  65.058  1.00  0.00           N  
ATOM    964  H   SER    70      90.790 113.877  64.256  1.00  0.00           H  
ATOM    965  CA  SER    70      88.929 114.567  64.550  1.00  0.00           C  
ATOM    966  HA  SER    70      88.175 114.378  65.314  1.00  0.00           H  
ATOM    967  CB  SER    70      88.909 116.038  63.952  1.00  0.00           C  
ATOM    968  HB2 SER    70      89.611 116.067  63.119  1.00  0.00           H  
ATOM    969  HB3 SER    70      87.911 116.367  63.664  1.00  0.00           H  
ATOM    970  OG  SER    70      89.458 116.945  64.926  1.00  0.00           O  
ATOM    971  HG  SER    70      88.910 116.805  65.702  1.00  0.00           H  
ATOM    972  C   SER    70      88.695 113.603  63.372  1.00  0.00           C  
ATOM    973  O   SER    70      89.596 113.355  62.599  1.00  0.00           O  
ATOM    974  N   THR    71      87.559 112.953  63.140  1.00  0.00           N  
ATOM    975  H   THR    71      86.786 112.992  63.789  1.00  0.00           H  
ATOM    976  CA  THR    71      87.207 112.272  61.927  1.00  0.00           C  
ATOM    977  HA  THR    71      87.901 112.611  61.158  1.00  0.00           H  
ATOM    978  CB  THR    71      87.269 110.717  62.142  1.00  0.00           C  
ATOM    979  HB  THR    71      88.290 110.550  62.483  1.00  0.00           H  
ATOM    980  CG2 THR    71      86.368 110.159  63.288  1.00  0.00           C  
ATOM    981 HG21 THR    71      86.719 109.170  63.583  1.00  0.00           H  
ATOM    982 HG22 THR    71      86.306 110.687  64.240  1.00  0.00           H  
ATOM    983 HG23 THR    71      85.319 110.322  63.040  1.00  0.00           H  
ATOM    984  OG1 THR    71      87.076 109.922  61.036  1.00  0.00           O  
ATOM    985  HG1 THR    71      87.858 110.107  60.512  1.00  0.00           H  
ATOM    986  C   THR    71      85.805 112.689  61.465  1.00  0.00           C  
ATOM    987  O   THR    71      84.983 113.116  62.278  1.00  0.00           O  
ATOM    988  N   PRO    72      85.496 112.522  60.165  1.00  0.00           N  
ATOM    989  CD  PRO    72      86.473 112.385  59.064  1.00  0.00           C  
ATOM    990  HD2 PRO    72      87.097 111.496  59.157  1.00  0.00           H  
ATOM    991  HD3 PRO    72      87.025 113.323  58.996  1.00  0.00           H  
ATOM    992  CG  PRO    72      85.654 112.123  57.783  1.00  0.00           C  
ATOM    993  HG2 PRO    72      85.358 111.079  57.675  1.00  0.00           H  
ATOM    994  HG3 PRO    72      86.127 112.537  56.892  1.00  0.00           H  
ATOM    995  CB  PRO    72      84.408 113.026  58.164  1.00  0.00           C  
ATOM    996  HB2 PRO    72      83.508 112.840  57.577  1.00  0.00           H  
ATOM    997  HB3 PRO    72      84.659 114.084  58.088  1.00  0.00           H  
ATOM    998  CA  PRO    72      84.129 112.710  59.614  1.00  0.00           C  
ATOM    999  HA  PRO    72      83.712 113.558  60.157  1.00  0.00           H  
ATOM   1000  C   PRO    72      83.159 111.540  59.879  1.00  0.00           C  
ATOM   1001  O   PRO    72      83.643 110.448  60.161  1.00  0.00           O  
ATOM   1002  N   GLN    73      81.854 111.714  59.826  1.00  0.00           N  
ATOM   1003  H   GLN    73      81.534 112.638  59.572  1.00  0.00           H  
ATOM   1004  CA  GLN    73      80.846 110.613  60.158  1.00  0.00           C  
ATOM   1005  HA  GLN    73      80.969 110.380  61.215  1.00  0.00           H  
ATOM   1006  CB  GLN    73      79.471 111.242  59.968  1.00  0.00           C  
ATOM   1007  HB2 GLN    73      78.782 110.626  60.546  1.00  0.00           H  
ATOM   1008  HB3 GLN    73      79.363 112.255  60.356  1.00  0.00           H  
ATOM   1009  CG  GLN    73      78.952 111.431  58.584  1.00  0.00           C  
ATOM   1010  HG2 GLN    73      79.520 112.218  58.088  1.00  0.00           H  
ATOM   1011  HG3 GLN    73      79.100 110.544  57.969  1.00  0.00           H  
ATOM   1012  CD  GLN    73      77.460 111.701  58.437  1.00  0.00           C  
ATOM   1013  OE1 GLN    73      77.061 112.709  57.759  1.00  0.00           O  
ATOM   1014  NE2 GLN    73      76.556 110.726  58.721  1.00  0.00           N  
ATOM   1015 HE21 GLN    73      76.760 109.895  59.257  1.00  0.00           H  
ATOM   1016 HE22 GLN    73      75.571 110.849  58.536  1.00  0.00           H  
ATOM   1017  C   GLN    73      81.020 109.322  59.332  1.00  0.00           C  
ATOM   1018  O   GLN    73      81.358 109.392  58.156  1.00  0.00           O  
ATOM   1019  N   GLY    74      80.808 108.110  59.876  1.00  0.00           N  
ATOM   1020  H   GLY    74      80.431 108.063  60.812  1.00  0.00           H  
ATOM   1021  CA  GLY    74      80.737 106.912  59.064  1.00  0.00           C  
ATOM   1022  HA2 GLY    74      81.690 106.710  58.575  1.00  0.00           H  
ATOM   1023  HA3 GLY    74      80.668 106.047  59.723  1.00  0.00           H  
ATOM   1024  C   GLY    74      79.575 106.737  58.071  1.00  0.00           C  
ATOM   1025  O   GLY    74      78.793 107.649  57.886  1.00  0.00           O  
ATOM   1026  N   TYR    75      79.405 105.528  57.464  1.00  0.00           N  
ATOM   1027  H   TYR    75      80.070 104.824  57.752  1.00  0.00           H  
ATOM   1028  CA  TYR    75      78.133 105.104  56.696  1.00  0.00           C  
ATOM   1029  HA  TYR    75      77.713 105.919  56.107  1.00  0.00           H  
ATOM   1030  CB  TYR    75      78.371 103.791  55.907  1.00  0.00           C  
ATOM   1031  HB2 TYR    75      78.267 102.922  56.557  1.00  0.00           H  
ATOM   1032  HB3 TYR    75      77.593 103.788  55.144  1.00  0.00           H  
ATOM   1033  CG  TYR    75      79.752 103.776  55.176  1.00  0.00           C  
ATOM   1034  CD1 TYR    75      80.805 102.956  55.620  1.00  0.00           C  
ATOM   1035  HD1 TYR    75      80.532 102.303  56.436  1.00  0.00           H  
ATOM   1036  CE1 TYR    75      82.121 102.934  55.063  1.00  0.00           C  
ATOM   1037  HE1 TYR    75      82.871 102.271  55.470  1.00  0.00           H  
ATOM   1038  CZ  TYR    75      82.474 103.992  54.232  1.00  0.00           C  
ATOM   1039  OH  TYR    75      83.734 104.225  53.741  1.00  0.00           O  
ATOM   1040  HH  TYR    75      83.796 105.169  53.578  1.00  0.00           H  
ATOM   1041  CE2 TYR    75      81.455 104.879  53.790  1.00  0.00           C  
ATOM   1042  HE2 TYR    75      81.617 105.746  53.167  1.00  0.00           H  
ATOM   1043  CD2 TYR    75      80.152 104.774  54.378  1.00  0.00           C  
ATOM   1044  HD2 TYR    75      79.376 105.500  54.185  1.00  0.00           H  
ATOM   1045  C   TYR    75      76.823 104.945  57.524  1.00  0.00           C  
ATOM   1046  O   TYR    75      75.706 105.098  56.981  1.00  0.00           O  
ATOM   1047  N   GLY    76      76.973 104.632  58.863  1.00  0.00           N  
ATOM   1048  H   GLY    76      77.911 104.533  59.224  1.00  0.00           H  
ATOM   1049  CA  GLY    76      75.859 104.287  59.762  1.00  0.00           C  
ATOM   1050  HA2 GLY    76      75.058 104.965  59.467  1.00  0.00           H  
ATOM   1051  HA3 GLY    76      75.560 103.265  59.531  1.00  0.00           H  
ATOM   1052  C   GLY    76      76.208 104.530  61.163  1.00  0.00           C  
ATOM   1053  O   GLY    76      77.252 103.960  61.461  1.00  0.00           O  
ATOM   1054  N   SER    77      75.506 105.317  61.945  1.00  0.00           N  
ATOM   1055  H   SER    77      74.771 105.779  61.428  1.00  0.00           H  
ATOM   1056  CA  SER    77      75.699 105.446  63.378  1.00  0.00           C  
ATOM   1057  HA  SER    77      76.143 104.536  63.781  1.00  0.00           H  
ATOM   1058  CB  SER    77      76.693 106.535  63.809  1.00  0.00           C  
ATOM   1059  HB2 SER    77      77.706 106.361  63.444  1.00  0.00           H  
ATOM   1060  HB3 SER    77      76.320 107.452  63.353  1.00  0.00           H  
ATOM   1061  OG  SER    77      76.766 106.714  65.229  1.00  0.00           O  
ATOM   1062  HG  SER    77      77.373 107.443  65.383  1.00  0.00           H  
ATOM   1063  C   SER    77      74.409 105.645  64.117  1.00  0.00           C  
ATOM   1064  O   SER    77      73.728 106.639  63.938  1.00  0.00           O  
ATOM   1065  N   THR    78      73.917 104.699  64.897  1.00  0.00           N  
ATOM   1066  H   THR    78      73.274 105.178  65.511  1.00  0.00           H  
ATOM   1067  CA  THR    78      74.478 103.357  65.279  1.00  0.00           C  
ATOM   1068  HA  THR    78      75.116 102.873  64.539  1.00  0.00           H  
ATOM   1069  CB  THR    78      75.109 103.490  66.694  1.00  0.00           C  
ATOM   1070  HB  THR    78      74.288 103.735  67.368  1.00  0.00           H  
ATOM   1071  CG2 THR    78      75.711 102.180  67.210  1.00  0.00           C  
ATOM   1072 HG21 THR    78      76.339 101.710  66.453  1.00  0.00           H  
ATOM   1073 HG22 THR    78      76.213 102.467  68.134  1.00  0.00           H  
ATOM   1074 HG23 THR    78      74.882 101.500  67.404  1.00  0.00           H  
ATOM   1075  OG1 THR    78      76.118 104.495  66.716  1.00  0.00           O  
ATOM   1076  HG1 THR    78      75.758 105.361  66.512  1.00  0.00           H  
ATOM   1077  C   THR    78      73.299 102.424  65.465  1.00  0.00           C  
ATOM   1078  O   THR    78      72.260 102.910  65.937  1.00  0.00           O  
ATOM   1079  N   GLY    79      73.346 101.136  65.050  1.00  0.00           N  
ATOM   1080  H   GLY    79      74.233 100.907  64.624  1.00  0.00           H  
ATOM   1081  CA  GLY    79      72.250 100.174  64.954  1.00  0.00           C  
ATOM   1082  HA2 GLY    79      71.435 100.605  64.372  1.00  0.00           H  
ATOM   1083  HA3 GLY    79      72.635  99.270  64.483  1.00  0.00           H  
ATOM   1084  C   GLY    79      71.821  99.613  66.350  1.00  0.00           C  
ATOM   1085  O   GLY    79      72.641  99.757  67.287  1.00  0.00           O  
ATOM   1086  N   GLY    80      70.655  98.921  66.553  1.00  0.00           N  
ATOM   1087  H   GLY    80      70.483  98.673  67.516  1.00  0.00           H  
ATOM   1088  CA  GLY    80      69.657  98.562  65.492  1.00  0.00           C  
ATOM   1089  HA2 GLY    80      70.208  98.016  64.727  1.00  0.00           H  
ATOM   1090  HA3 GLY    80      68.886  97.870  65.831  1.00  0.00           H  
ATOM   1091  C   GLY    80      68.917  99.743  64.876  1.00  0.00           C  
ATOM   1092  O   GLY    80      68.815 100.770  65.515  1.00  0.00           O  
ATOM   1093  N   TYR    81      68.460  99.553  63.644  1.00  0.00           N  
ATOM   1094  H   TYR    81      68.672  98.706  63.136  1.00  0.00           H  
ATOM   1095  CA  TYR    81      67.692 100.541  62.885  1.00  0.00           C  
ATOM   1096  HA  TYR    81      67.693 101.493  63.416  1.00  0.00           H  
ATOM   1097  CB  TYR    81      68.397 100.750  61.541  1.00  0.00           C  
ATOM   1098  HB2 TYR    81      68.428  99.774  61.056  1.00  0.00           H  
ATOM   1099  HB3 TYR    81      67.917 101.553  60.983  1.00  0.00           H  
ATOM   1100  CG  TYR    81      69.819 101.327  61.670  1.00  0.00           C  
ATOM   1101  CD1 TYR    81      70.076 102.688  61.917  1.00  0.00           C  
ATOM   1102  HD1 TYR    81      69.279 103.415  61.862  1.00  0.00           H  
ATOM   1103  CE1 TYR    81      71.401 103.078  62.103  1.00  0.00           C  
ATOM   1104  HE1 TYR    81      71.542 104.142  62.221  1.00  0.00           H  
ATOM   1105  CZ  TYR    81      72.466 102.229  61.941  1.00  0.00           C  
ATOM   1106  OH  TYR    81      73.808 102.580  62.143  1.00  0.00           O  
ATOM   1107  HH  TYR    81      74.406 101.854  61.948  1.00  0.00           H  
ATOM   1108  CE2 TYR    81      72.215 100.927  61.659  1.00  0.00           C  
ATOM   1109  HE2 TYR    81      73.071 100.278  61.542  1.00  0.00           H  
ATOM   1110  CD2 TYR    81      70.898 100.400  61.661  1.00  0.00           C  
ATOM   1111  HD2 TYR    81      70.820  99.334  61.506  1.00  0.00           H  
ATOM   1112  C   TYR    81      66.265 100.067  62.705  1.00  0.00           C  
ATOM   1113  O   TYR    81      65.981  99.213  61.914  1.00  0.00           O  
ATOM   1114  N   GLY    82      65.287 100.624  63.396  1.00  0.00           N  
ATOM   1115  H   GLY    82      64.353 100.538  63.020  1.00  0.00           H  
ATOM   1116  CA  GLY    82      65.363 101.255  64.721  1.00  0.00           C  
ATOM   1117  HA2 GLY    82      64.423 101.086  65.245  1.00  0.00           H  
ATOM   1118  HA3 GLY    82      66.157 100.800  65.313  1.00  0.00           H  
ATOM   1119  C   GLY    82      65.602 102.750  64.679  1.00  0.00           C  
ATOM   1120  O   GLY    82      66.192 103.288  63.699  1.00  0.00           O  
ATOM   1121  N   SER    83      65.141 103.404  65.768  1.00  0.00           N  
ATOM   1122  H   SER    83      64.678 102.847  66.472  1.00  0.00           H  
ATOM   1123  CA  SER    83      65.520 104.774  66.150  1.00  0.00           C  
ATOM   1124  HA  SER    83      64.779 105.079  66.889  1.00  0.00           H  
ATOM   1125  CB  SER    83      66.881 104.787  66.908  1.00  0.00           C  
ATOM   1126  HB2 SER    83      67.610 104.495  66.152  1.00  0.00           H  
ATOM   1127  HB3 SER    83      67.103 105.834  67.114  1.00  0.00           H  
ATOM   1128  OG  SER    83      66.787 103.968  68.080  1.00  0.00           O  
ATOM   1129  HG  SER    83      65.989 104.236  68.542  1.00  0.00           H  
ATOM   1130  C   SER    83      65.537 105.869  65.030  1.00  0.00           C  
ATOM   1131  O   SER    83      66.555 106.345  64.529  1.00  0.00           O  
ATOM   1132  N   SER    84      64.378 106.292  64.562  1.00  0.00           N  
ATOM   1133  H   SER    84      64.381 107.079  63.930  1.00  0.00           H  
ATOM   1134  CA  SER    84      63.040 105.873  64.943  1.00  0.00           C  
ATOM   1135  HA  SER    84      62.989 105.617  66.001  1.00  0.00           H  
ATOM   1136  CB  SER    84      62.044 107.033  64.654  1.00  0.00           C  
ATOM   1137  HB2 SER    84      62.298 107.865  65.312  1.00  0.00           H  
ATOM   1138  HB3 SER    84      61.905 107.435  63.651  1.00  0.00           H  
ATOM   1139  OG  SER    84      60.733 106.562  65.038  1.00  0.00           O  
ATOM   1140  HG  SER    84      60.171 107.307  64.814  1.00  0.00           H  
ATOM   1141  C   SER    84      62.562 104.598  64.292  1.00  0.00           C  
ATOM   1142  O   SER    84      62.782 104.357  63.091  1.00  0.00           O  
ATOM   1143  N   GLN    85      61.813 103.742  65.005  1.00  0.00           N  
ATOM   1144  H   GLN    85      61.478 104.117  65.881  1.00  0.00           H  
ATOM   1145  CA  GLN    85      61.161 102.530  64.567  1.00  0.00           C  
ATOM   1146  HA  GLN    85      61.860 102.019  63.905  1.00  0.00           H  
ATOM   1147  CB  GLN    85      61.053 101.615  65.788  1.00  0.00           C  
ATOM   1148  HB2 GLN    85      62.099 101.363  65.963  1.00  0.00           H  
ATOM   1149  HB3 GLN    85      60.633 102.146  66.642  1.00  0.00           H  
ATOM   1150  CG  GLN    85      60.367 100.303  65.428  1.00  0.00           C  
ATOM   1151  HG2 GLN    85      60.148  99.857  66.398  1.00  0.00           H  
ATOM   1152  HG3 GLN    85      59.382 100.566  65.042  1.00  0.00           H  
ATOM   1153  CD  GLN    85      61.153  99.475  64.419  1.00  0.00           C  
ATOM   1154  OE1 GLN    85      62.370  99.714  64.157  1.00  0.00           O  
ATOM   1155  NE2 GLN    85      60.574  98.425  63.785  1.00  0.00           N  
ATOM   1156 HE21 GLN    85      61.194  97.755  63.353  1.00  0.00           H  
ATOM   1157 HE22 GLN    85      59.607  98.209  63.979  1.00  0.00           H  
ATOM   1158  C   GLN    85      59.864 102.793  63.810  1.00  0.00           C  
ATOM   1159  O   GLN    85      59.555 102.060  62.841  1.00  0.00           O  
ATOM   1160  N   SER    86      59.127 103.818  64.185  1.00  0.00           N  
ATOM   1161  H   SER    86      59.582 104.382  64.888  1.00  0.00           H  
ATOM   1162  CA  SER    86      57.829 104.253  63.538  1.00  0.00           C  
ATOM   1163  HA  SER    86      57.330 105.024  64.124  1.00  0.00           H  
ATOM   1164  CB  SER    86      58.126 104.871  62.171  1.00  0.00           C  
ATOM   1165  HB2 SER    86      58.752 104.210  61.572  1.00  0.00           H  
ATOM   1166  HB3 SER    86      57.165 105.149  61.737  1.00  0.00           H  
ATOM   1167  OG  SER    86      58.862 106.032  62.550  1.00  0.00           O  
ATOM   1168  HG  SER    86      59.433 106.262  61.813  1.00  0.00           H  
ATOM   1169  C   SER    86      56.889 103.030  63.389  1.00  0.00           C  
ATOM   1170  O   SER    86      56.345 102.797  62.298  1.00  0.00           O  
ATOM   1171  N   SER    87      56.762 102.264  64.482  1.00  0.00           N  
ATOM   1172  H   SER    87      57.164 102.586  65.351  1.00  0.00           H  
ATOM   1173  CA  SER    87      55.889 101.035  64.612  1.00  0.00           C  
ATOM   1174  HA  SER    87      56.246 100.256  63.938  1.00  0.00           H  
ATOM   1175  CB  SER    87      55.925 100.546  66.031  1.00  0.00           C  
ATOM   1176  HB2 SER    87      55.406  99.589  66.095  1.00  0.00           H  
ATOM   1177  HB3 SER    87      56.959 100.327  66.298  1.00  0.00           H  
ATOM   1178  OG  SER    87      55.401 101.477  66.920  1.00  0.00           O  
ATOM   1179  HG  SER    87      56.124 102.080  67.107  1.00  0.00           H  
ATOM   1180  C   SER    87      54.418 101.369  64.265  1.00  0.00           C  
ATOM   1181  O   SER    87      53.966 102.489  64.308  1.00  0.00           O  
ATOM   1182  N   GLN    88      53.644 100.330  64.004  1.00  0.00           N  
ATOM   1183  H   GLN    88      54.082  99.421  64.066  1.00  0.00           H  
ATOM   1184  CA  GLN    88      52.328 100.252  63.389  1.00  0.00           C  
ATOM   1185  HA  GLN    88      51.602 100.711  64.061  1.00  0.00           H  
ATOM   1186  CB  GLN    88      52.347 100.778  61.947  1.00  0.00           C  
ATOM   1187  HB2 GLN    88      51.430 100.527  61.414  1.00  0.00           H  
ATOM   1188  HB3 GLN    88      52.550 101.849  61.970  1.00  0.00           H  
ATOM   1189  CG  GLN    88      53.556 100.183  61.138  1.00  0.00           C  
ATOM   1190  HG2 GLN    88      54.505 100.518  61.556  1.00  0.00           H  
ATOM   1191  HG3 GLN    88      53.591  99.103  61.281  1.00  0.00           H  
ATOM   1192  CD  GLN    88      53.369 100.565  59.706  1.00  0.00           C  
ATOM   1193  OE1 GLN    88      53.349 101.749  59.329  1.00  0.00           O  
ATOM   1194  NE2 GLN    88      53.162  99.604  58.826  1.00  0.00           N  
ATOM   1195 HE21 GLN    88      53.063  98.621  59.036  1.00  0.00           H  
ATOM   1196 HE22 GLN    88      53.043  99.751  57.834  1.00  0.00           H  
ATOM   1197  C   GLN    88      51.894  98.797  63.406  1.00  0.00           C  
ATOM   1198  O   GLN    88      51.206  98.235  62.528  1.00  0.00           O  
ATOM   1199  N   SER    89      52.257  98.154  64.517  1.00  0.00           N  
ATOM   1200  H   SER    89      52.614  98.698  65.289  1.00  0.00           H  
ATOM   1201  CA  SER    89      51.996  96.684  64.656  1.00  0.00           C  
ATOM   1202  HA  SER    89      52.291  96.239  63.705  1.00  0.00           H  
ATOM   1203  CB  SER    89      52.757  96.083  65.844  1.00  0.00           C  
ATOM   1204  HB2 SER    89      52.254  96.510  66.712  1.00  0.00           H  
ATOM   1205  HB3 SER    89      52.636  95.000  65.863  1.00  0.00           H  
ATOM   1206  OG  SER    89      54.077  96.556  66.023  1.00  0.00           O  
ATOM   1207  HG  SER    89      54.419  96.040  66.757  1.00  0.00           H  
ATOM   1208  C   SER    89      50.482  96.529  64.830  1.00  0.00           C  
ATOM   1209  O   SER    89      49.816  97.291  65.585  1.00  0.00           O  
ATOM   1210  N   SER    90      49.896  95.636  64.044  1.00  0.00           N  
ATOM   1211  H   SER    90      50.591  94.966  63.748  1.00  0.00           H  
ATOM   1212  CA  SER    90      48.459  95.329  63.955  1.00  0.00           C  
ATOM   1213  HA  SER    90      47.904  96.253  64.119  1.00  0.00           H  
ATOM   1214  CB  SER    90      48.087  94.737  62.621  1.00  0.00           C  
ATOM   1215  HB2 SER    90      48.677  95.269  61.873  1.00  0.00           H  
ATOM   1216  HB3 SER    90      48.368  93.684  62.609  1.00  0.00           H  
ATOM   1217  OG  SER    90      46.692  94.830  62.286  1.00  0.00           O  
ATOM   1218  HG  SER    90      46.387  93.958  62.027  1.00  0.00           H  
ATOM   1219  C   SER    90      47.947  94.280  64.984  1.00  0.00           C  
ATOM   1220  O   SER    90      48.787  93.714  65.691  1.00  0.00           O  
ATOM   1221  N   TYR    91      46.626  94.161  65.194  1.00  0.00           N  
ATOM   1222  H   TYR    91      46.032  94.764  64.643  1.00  0.00           H  
ATOM   1223  CA  TYR    91      45.914  93.222  66.106  1.00  0.00           C  
ATOM   1224  HA  TYR    91      46.410  92.255  66.023  1.00  0.00           H  
ATOM   1225  CB  TYR    91      46.001  93.753  67.587  1.00  0.00           C  
ATOM   1226  HB2 TYR    91      46.936  93.370  67.996  1.00  0.00           H  
ATOM   1227  HB3 TYR    91      46.047  94.841  67.529  1.00  0.00           H  
ATOM   1228  CG  TYR    91      44.943  93.323  68.550  1.00  0.00           C  
ATOM   1229  CD1 TYR    91      43.892  94.282  68.850  1.00  0.00           C  
ATOM   1230  HD1 TYR    91      43.722  95.237  68.376  1.00  0.00           H  
ATOM   1231  CE1 TYR    91      42.795  93.982  69.691  1.00  0.00           C  
ATOM   1232  HE1 TYR    91      41.974  94.676  69.789  1.00  0.00           H  
ATOM   1233  CZ  TYR    91      42.789  92.719  70.381  1.00  0.00           C  
ATOM   1234  OH  TYR    91      41.780  92.449  71.214  1.00  0.00           O  
ATOM   1235  HH  TYR    91      41.948  91.831  71.929  1.00  0.00           H  
ATOM   1236  CE2 TYR    91      43.903  91.826  70.182  1.00  0.00           C  
ATOM   1237  HE2 TYR    91      43.902  90.869  70.682  1.00  0.00           H  
ATOM   1238  CD2 TYR    91      44.997  92.138  69.314  1.00  0.00           C  
ATOM   1239  HD2 TYR    91      45.855  91.486  69.241  1.00  0.00           H  
ATOM   1240  C   TYR    91      44.393  93.105  65.758  1.00  0.00           C  
ATOM   1241  O   TYR    91      43.818  94.114  65.529  1.00  0.00           O  
ATOM   1242  N   GLY    92      43.809  91.959  65.791  1.00  0.00           N  
ATOM   1243  H   GLY    92      42.804  91.898  65.711  1.00  0.00           H  
ATOM   1244  CA  GLY    92      44.344  90.649  66.045  1.00  0.00           C  
ATOM   1245  HA2 GLY    92      44.901  90.821  66.966  1.00  0.00           H  
ATOM   1246  HA3 GLY    92      43.579  89.949  66.380  1.00  0.00           H  
ATOM   1247  C   GLY    92      45.112  90.000  64.939  1.00  0.00           C  
ATOM   1248  O   GLY    92      45.414  90.643  63.908  1.00  0.00           O  
ATOM   1249  N   GLN    93      45.217  88.687  64.973  1.00  0.00           N  
ATOM   1250  H   GLN    93      44.918  88.061  65.707  1.00  0.00           H  
ATOM   1251  CA  GLN    93      45.550  87.876  63.822  1.00  0.00           C  
ATOM   1252  HA  GLN    93      45.433  88.477  62.920  1.00  0.00           H  
ATOM   1253  CB  GLN    93      47.113  87.603  63.811  1.00  0.00           C  
ATOM   1254  HB2 GLN    93      47.313  87.196  62.819  1.00  0.00           H  
ATOM   1255  HB3 GLN    93      47.711  88.512  63.871  1.00  0.00           H  
ATOM   1256  CG  GLN    93      47.548  86.566  64.891  1.00  0.00           C  
ATOM   1257  HG2 GLN    93      47.138  86.841  65.862  1.00  0.00           H  
ATOM   1258  HG3 GLN    93      47.131  85.612  64.567  1.00  0.00           H  
ATOM   1259  CD  GLN    93      49.023  86.429  65.045  1.00  0.00           C  
ATOM   1260  OE1 GLN    93      49.591  85.397  64.679  1.00  0.00           O  
ATOM   1261  NE2 GLN    93      49.604  87.365  65.733  1.00  0.00           N  
ATOM   1262 HE21 GLN    93      50.604  87.252  65.815  1.00  0.00           H  
ATOM   1263 HE22 GLN    93      49.061  88.194  65.932  1.00  0.00           H  
ATOM   1264  C   GLN    93      44.762  86.535  63.740  1.00  0.00           C  
ATOM   1265  O   GLN    93      43.951  86.318  64.583  1.00  0.00           O  
ATOM   1266  N   GLN    94      45.031  85.678  62.750  1.00  0.00           N  
ATOM   1267  H   GLN    94      45.693  86.002  62.060  1.00  0.00           H  
ATOM   1268  CA  GLN    94      44.209  84.504  62.428  1.00  0.00           C  
ATOM   1269  HA  GLN    94      43.536  84.297  63.260  1.00  0.00           H  
ATOM   1270  CB  GLN    94      43.403  84.697  61.140  1.00  0.00           C  
ATOM   1271  HB2 GLN    94      44.139  84.773  60.340  1.00  0.00           H  
ATOM   1272  HB3 GLN    94      42.855  83.784  60.910  1.00  0.00           H  
ATOM   1273  CG  GLN    94      42.473  85.836  61.025  1.00  0.00           C  
ATOM   1274  HG2 GLN    94      41.956  85.706  60.074  1.00  0.00           H  
ATOM   1275  HG3 GLN    94      41.762  85.764  61.848  1.00  0.00           H  
ATOM   1276  CD  GLN    94      43.091  87.189  60.864  1.00  0.00           C  
ATOM   1277  OE1 GLN    94      42.963  88.101  61.624  1.00  0.00           O  
ATOM   1278  NE2 GLN    94      44.114  87.216  60.045  1.00  0.00           N  
ATOM   1279 HE21 GLN    94      44.401  86.404  59.517  1.00  0.00           H  
ATOM   1280 HE22 GLN    94      44.351  88.135  59.698  1.00  0.00           H  
ATOM   1281  C   GLN    94      45.025  83.239  62.265  1.00  0.00           C  
ATOM   1282  O   GLN    94      46.133  83.334  61.722  1.00  0.00           O  
ATOM   1283  N   SER    95      44.537  82.063  62.631  1.00  0.00           N  
ATOM   1284  H   SER    95      43.731  82.042  63.241  1.00  0.00           H  
ATOM   1285  CA  SER    95      45.082  80.745  62.237  1.00  0.00           C  
ATOM   1286  HA  SER    95      46.102  80.486  62.521  1.00  0.00           H  
ATOM   1287  CB  SER    95      44.219  79.584  62.796  1.00  0.00           C  
ATOM   1288  HB2 SER    95      43.184  79.638  62.458  1.00  0.00           H  
ATOM   1289  HB3 SER    95      44.756  78.647  62.648  1.00  0.00           H  
ATOM   1290  OG  SER    95      44.183  79.610  64.225  1.00  0.00           O  
ATOM   1291  HG  SER    95      43.286  79.445  64.523  1.00  0.00           H  
ATOM   1292  C   SER    95      45.084  80.478  60.689  1.00  0.00           C  
ATOM   1293  O   SER    95      44.346  81.127  59.999  1.00  0.00           O  
ATOM   1294  N   SER    96      46.001  79.630  60.110  1.00  0.00           N  
ATOM   1295  H   SER    96      46.796  79.442  60.704  1.00  0.00           H  
ATOM   1296  CA  SER    96      46.064  79.283  58.713  1.00  0.00           C  
ATOM   1297  HA  SER    96      46.285  80.223  58.207  1.00  0.00           H  
ATOM   1298  CB  SER    96      47.193  78.251  58.402  1.00  0.00           C  
ATOM   1299  HB2 SER    96      46.755  77.296  58.694  1.00  0.00           H  
ATOM   1300  HB3 SER    96      47.321  78.323  57.322  1.00  0.00           H  
ATOM   1301  OG  SER    96      48.398  78.626  59.155  1.00  0.00           O  
ATOM   1302  HG  SER    96      49.060  77.982  58.894  1.00  0.00           H  
ATOM   1303  C   SER    96      44.717  78.808  58.171  1.00  0.00           C  
ATOM   1304  O   SER    96      44.039  78.009  58.852  1.00  0.00           O  
ATOM   1305  N   TYR    97      44.254  79.080  56.925  1.00  0.00           N  
ATOM   1306  H   TYR    97      43.265  78.885  56.854  1.00  0.00           H  
ATOM   1307  CA  TYR    97      44.714  80.031  55.914  1.00  0.00           C  
ATOM   1308  HA  TYR    97      44.005  79.906  55.096  1.00  0.00           H  
ATOM   1309  CB  TYR    97      44.629  81.546  56.347  1.00  0.00           C  
ATOM   1310  HB2 TYR    97      43.624  81.786  56.694  1.00  0.00           H  
ATOM   1311  HB3 TYR    97      45.296  81.784  57.176  1.00  0.00           H  
ATOM   1312  CG  TYR    97      44.936  82.506  55.244  1.00  0.00           C  
ATOM   1313  CD1 TYR    97      46.158  83.185  55.200  1.00  0.00           C  
ATOM   1314  HD1 TYR    97      46.947  82.810  55.835  1.00  0.00           H  
ATOM   1315  CE1 TYR    97      46.393  84.175  54.200  1.00  0.00           C  
ATOM   1316  HE1 TYR    97      47.385  84.598  54.142  1.00  0.00           H  
ATOM   1317  CZ  TYR    97      45.333  84.555  53.328  1.00  0.00           C  
ATOM   1318  OH  TYR    97      45.468  85.665  52.564  1.00  0.00           O  
ATOM   1319  HH  TYR    97      44.620  85.883  52.169  1.00  0.00           H  
ATOM   1320  CE2 TYR    97      44.126  83.852  53.396  1.00  0.00           C  
ATOM   1321  HE2 TYR    97      43.393  84.020  52.620  1.00  0.00           H  
ATOM   1322  CD2 TYR    97      43.935  82.808  54.305  1.00  0.00           C  
ATOM   1323  HD2 TYR    97      42.982  82.300  54.302  1.00  0.00           H  
ATOM   1324  C   TYR    97      46.072  79.643  55.351  1.00  0.00           C  
ATOM   1325  O   TYR    97      47.066  80.309  55.573  1.00  0.00           O  
ATOM   1326  N   PRO    98      46.183  78.542  54.632  1.00  0.00           N  
ATOM   1327  CD  PRO    98      47.504  78.138  54.118  1.00  0.00           C  
ATOM   1328  HD2 PRO    98      48.230  78.039  54.925  1.00  0.00           H  
ATOM   1329  HD3 PRO    98      47.827  78.782  53.301  1.00  0.00           H  
ATOM   1330  CG  PRO    98      47.286  76.691  53.483  1.00  0.00           C  
ATOM   1331  HG2 PRO    98      47.398  76.050  54.358  1.00  0.00           H  
ATOM   1332  HG3 PRO    98      47.911  76.388  52.643  1.00  0.00           H  
ATOM   1333  CB  PRO    98      45.816  76.704  53.012  1.00  0.00           C  
ATOM   1334  HB2 PRO    98      45.439  75.683  52.951  1.00  0.00           H  
ATOM   1335  HB3 PRO    98      45.718  77.235  52.066  1.00  0.00           H  
ATOM   1336  CA  PRO    98      45.266  77.496  54.196  1.00  0.00           C  
ATOM   1337  HA  PRO    98      44.334  77.961  53.876  1.00  0.00           H  
ATOM   1338  C   PRO    98      44.971  76.522  55.374  1.00  0.00           C  
ATOM   1339  O   PRO    98      45.790  76.271  56.225  1.00  0.00           O  
ATOM   1340  N   GLY    99      43.735  75.905  55.350  1.00  0.00           N  
ATOM   1341  H   GLY    99      43.096  76.030  54.578  1.00  0.00           H  
ATOM   1342  CA  GLY    99      43.352  74.823  56.263  1.00  0.00           C  
ATOM   1343  HA2 GLY    99      43.198  75.290  57.236  1.00  0.00           H  
ATOM   1344  HA3 GLY    99      42.393  74.413  55.948  1.00  0.00           H  
ATOM   1345  C   GLY    99      44.309  73.574  56.388  1.00  0.00           C  
ATOM   1346  O   GLY    99      44.679  73.032  55.375  1.00  0.00           O  
ATOM   1347  N   TYR   100      44.713  73.290  57.636  1.00  0.00           N  
ATOM   1348  H   TYR   100      44.376  73.810  58.434  1.00  0.00           H  
ATOM   1349  CA  TYR   100      45.871  72.368  57.882  1.00  0.00           C  
ATOM   1350  HA  TYR   100      46.260  71.917  56.970  1.00  0.00           H  
ATOM   1351  CB  TYR   100      46.976  73.223  58.405  1.00  0.00           C  
ATOM   1352  HB2 TYR   100      47.877  72.642  58.597  1.00  0.00           H  
ATOM   1353  HB3 TYR   100      47.363  73.956  57.697  1.00  0.00           H  
ATOM   1354  CG  TYR   100      46.701  73.943  59.660  1.00  0.00           C  
ATOM   1355  CD1 TYR   100      45.953  75.131  59.684  1.00  0.00           C  
ATOM   1356  HD1 TYR   100      45.478  75.554  58.811  1.00  0.00           H  
ATOM   1357  CE1 TYR   100      45.746  75.837  60.829  1.00  0.00           C  
ATOM   1358  HE1 TYR   100      45.079  76.686  60.809  1.00  0.00           H  
ATOM   1359  CZ  TYR   100      46.275  75.397  62.059  1.00  0.00           C  
ATOM   1360  OH  TYR   100      46.060  76.134  63.203  1.00  0.00           O  
ATOM   1361  HH  TYR   100      46.381  75.697  63.996  1.00  0.00           H  
ATOM   1362  CE2 TYR   100      46.877  74.128  62.083  1.00  0.00           C  
ATOM   1363  HE2 TYR   100      47.192  73.849  63.077  1.00  0.00           H  
ATOM   1364  CD2 TYR   100      47.105  73.394  60.870  1.00  0.00           C  
ATOM   1365  HD2 TYR   100      47.434  72.369  60.955  1.00  0.00           H  
ATOM   1366  C   TYR   100      45.476  71.211  58.853  1.00  0.00           C  
ATOM   1367  O   TYR   100      46.274  70.489  59.401  1.00  0.00           O  
ATOM   1368  N   GLY   101      44.130  71.019  59.009  1.00  0.00           N  
ATOM   1369  H   GLY   101      43.466  71.589  58.505  1.00  0.00           H  
ATOM   1370  CA  GLY   101      43.530  70.099  60.012  1.00  0.00           C  
ATOM   1371  HA2 GLY   101      44.168  70.258  60.881  1.00  0.00           H  
ATOM   1372  HA3 GLY   101      42.527  70.501  60.162  1.00  0.00           H  
ATOM   1373  C   GLY   101      43.466  68.653  59.606  1.00  0.00           C  
ATOM   1374  O   GLY   101      43.186  67.737  60.372  1.00  0.00           O  
ATOM   1375  N   GLN   102      43.812  68.394  58.380  1.00  0.00           N  
ATOM   1376  H   GLN   102      44.147  69.166  57.822  1.00  0.00           H  
ATOM   1377  CA  GLN   102      43.644  67.067  57.732  1.00  0.00           C  
ATOM   1378  HA  GLN   102      42.613  66.818  57.984  1.00  0.00           H  
ATOM   1379  CB  GLN   102      43.783  67.167  56.193  1.00  0.00           C  
ATOM   1380  HB2 GLN   102      43.440  66.224  55.767  1.00  0.00           H  
ATOM   1381  HB3 GLN   102      43.187  68.003  55.828  1.00  0.00           H  
ATOM   1382  CG  GLN   102      45.203  67.475  55.725  1.00  0.00           C  
ATOM   1383  HG2 GLN   102      45.908  66.954  56.373  1.00  0.00           H  
ATOM   1384  HG3 GLN   102      45.215  66.973  54.758  1.00  0.00           H  
ATOM   1385  CD  GLN   102      45.544  68.918  55.456  1.00  0.00           C  
ATOM   1386  OE1 GLN   102      44.905  69.815  56.070  1.00  0.00           O  
ATOM   1387  NE2 GLN   102      46.567  69.292  54.718  1.00  0.00           N  
ATOM   1388 HE21 GLN   102      47.122  68.689  54.128  1.00  0.00           H  
ATOM   1389 HE22 GLN   102      46.652  70.297  54.680  1.00  0.00           H  
ATOM   1390  C   GLN   102      44.546  65.915  58.316  1.00  0.00           C  
ATOM   1391  O   GLN   102      45.658  66.107  58.867  1.00  0.00           O  
ATOM   1392  N   GLN   103      44.003  64.730  58.037  1.00  0.00           N  
ATOM   1393  H   GLN   103      43.131  64.646  57.535  1.00  0.00           H  
ATOM   1394  CA  GLN   103      44.616  63.418  58.390  1.00  0.00           C  
ATOM   1395  HA  GLN   103      44.884  63.485  59.445  1.00  0.00           H  
ATOM   1396  CB  GLN   103      43.593  62.295  58.253  1.00  0.00           C  
ATOM   1397  HB2 GLN   103      42.788  62.666  58.887  1.00  0.00           H  
ATOM   1398  HB3 GLN   103      43.344  62.316  57.192  1.00  0.00           H  
ATOM   1399  CG  GLN   103      44.172  60.884  58.530  1.00  0.00           C  
ATOM   1400  HG2 GLN   103      43.559  60.142  58.017  1.00  0.00           H  
ATOM   1401  HG3 GLN   103      45.170  60.825  58.096  1.00  0.00           H  
ATOM   1402  CD  GLN   103      44.199  60.632  60.041  1.00  0.00           C  
ATOM   1403  OE1 GLN   103      43.820  61.535  60.828  1.00  0.00           O  
ATOM   1404  NE2 GLN   103      44.521  59.452  60.516  1.00  0.00           N  
ATOM   1405 HE21 GLN   103      44.512  59.274  61.510  1.00  0.00           H  
ATOM   1406 HE22 GLN   103      44.986  58.809  59.891  1.00  0.00           H  
ATOM   1407  C   GLN   103      45.915  63.322  57.591  1.00  0.00           C  
ATOM   1408  O   GLN   103      45.902  63.459  56.372  1.00  0.00           O  
ATOM   1409  N   PRO   104      47.020  62.955  58.312  1.00  0.00           N  
ATOM   1410  CD  PRO   104      47.269  62.847  59.751  1.00  0.00           C  
ATOM   1411  HD2 PRO   104      46.998  61.874  60.159  1.00  0.00           H  
ATOM   1412  HD3 PRO   104      46.807  63.666  60.302  1.00  0.00           H  
ATOM   1413  CG  PRO   104      48.816  62.977  59.891  1.00  0.00           C  
ATOM   1414  HG2 PRO   104      49.287  62.596  60.797  1.00  0.00           H  
ATOM   1415  HG3 PRO   104      48.979  64.054  59.902  1.00  0.00           H  
ATOM   1416  CB  PRO   104      49.414  62.401  58.639  1.00  0.00           C  
ATOM   1417  HB2 PRO   104      49.585  61.325  58.600  1.00  0.00           H  
ATOM   1418  HB3 PRO   104      50.379  62.844  58.392  1.00  0.00           H  
ATOM   1419  CA  PRO   104      48.292  62.819  57.671  1.00  0.00           C  
ATOM   1420  HA  PRO   104      48.413  63.844  57.322  1.00  0.00           H  
ATOM   1421  C   PRO   104      48.315  61.804  56.513  1.00  0.00           C  
ATOM   1422  O   PRO   104      47.745  60.730  56.543  1.00  0.00           O  
ATOM   1423  N   ALA   105      49.027  62.140  55.484  1.00  0.00           N  
ATOM   1424  H   ALA   105      49.306  63.096  55.311  1.00  0.00           H  
ATOM   1425  CA  ALA   105      49.324  61.251  54.380  1.00  0.00           C  
ATOM   1426  HA  ALA   105      48.383  60.836  54.020  1.00  0.00           H  
ATOM   1427  CB  ALA   105      49.834  62.073  53.202  1.00  0.00           C  
ATOM   1428  HB1 ALA   105      49.696  61.484  52.296  1.00  0.00           H  
ATOM   1429  HB2 ALA   105      49.164  62.929  53.140  1.00  0.00           H  
ATOM   1430  HB3 ALA   105      50.875  62.385  53.291  1.00  0.00           H  
ATOM   1431  C   ALA   105      50.287  60.069  54.754  1.00  0.00           C  
ATOM   1432  O   ALA   105      51.005  60.190  55.785  1.00  0.00           O  
ATOM   1433  N   PRO   106      50.401  58.991  53.953  1.00  0.00           N  
ATOM   1434  CD  PRO   106      49.322  58.576  53.053  1.00  0.00           C  
ATOM   1435  HD2 PRO   106      49.371  59.116  52.107  1.00  0.00           H  
ATOM   1436  HD3 PRO   106      48.323  58.620  53.486  1.00  0.00           H  
ATOM   1437  CG  PRO   106      49.574  57.100  52.835  1.00  0.00           C  
ATOM   1438  HG2 PRO   106      49.242  56.822  51.834  1.00  0.00           H  
ATOM   1439  HG3 PRO   106      49.016  56.530  53.578  1.00  0.00           H  
ATOM   1440  CB  PRO   106      51.072  56.876  52.988  1.00  0.00           C  
ATOM   1441  HB2 PRO   106      51.491  57.279  52.066  1.00  0.00           H  
ATOM   1442  HB3 PRO   106      51.395  55.861  53.217  1.00  0.00           H  
ATOM   1443  CA  PRO   106      51.396  57.891  54.173  1.00  0.00           C  
ATOM   1444  HA  PRO   106      51.303  57.363  55.123  1.00  0.00           H  
ATOM   1445  C   PRO   106      52.860  58.465  54.139  1.00  0.00           C  
ATOM   1446  O   PRO   106      53.099  59.574  53.604  1.00  0.00           O  
ATOM   1447  N   SER   107      53.830  57.697  54.672  1.00  0.00           N  
ATOM   1448  H   SER   107      53.666  56.833  55.169  1.00  0.00           H  
ATOM   1449  CA  SER   107      55.279  58.098  54.664  1.00  0.00           C  
ATOM   1450  HA  SER   107      55.489  58.792  53.850  1.00  0.00           H  
ATOM   1451  CB  SER   107      55.635  58.808  56.029  1.00  0.00           C  
ATOM   1452  HB2 SER   107      56.669  59.147  55.966  1.00  0.00           H  
ATOM   1453  HB3 SER   107      54.966  59.652  56.200  1.00  0.00           H  
ATOM   1454  OG  SER   107      55.533  57.759  56.966  1.00  0.00           O  
ATOM   1455  HG  SER   107      56.249  57.124  56.882  1.00  0.00           H  
ATOM   1456  C   SER   107      56.265  56.933  54.425  1.00  0.00           C  
ATOM   1457  O   SER   107      57.452  57.071  54.712  1.00  0.00           O  
ATOM   1458  N   SER   108      55.799  55.686  54.042  1.00  0.00           N  
ATOM   1459  H   SER   108      54.878  55.606  53.634  1.00  0.00           H  
ATOM   1460  CA  SER   108      56.804  54.616  53.617  1.00  0.00           C  
ATOM   1461  HA  SER   108      57.613  54.711  54.341  1.00  0.00           H  
ATOM   1462  CB  SER   108      56.176  53.256  53.902  1.00  0.00           C  
ATOM   1463  HB2 SER   108      56.836  52.456  53.564  1.00  0.00           H  
ATOM   1464  HB3 SER   108      56.046  53.155  54.980  1.00  0.00           H  
ATOM   1465  OG  SER   108      54.940  53.110  53.189  1.00  0.00           O  
ATOM   1466  HG  SER   108      55.083  52.897  52.264  1.00  0.00           H  
ATOM   1467  C   SER   108      57.336  54.803  52.189  1.00  0.00           C  
ATOM   1468  O   SER   108      56.663  55.471  51.341  1.00  0.00           O  
ATOM   1469  N   THR   109      58.388  54.105  51.837  1.00  0.00           N  
ATOM   1470  H   THR   109      58.840  53.543  52.544  1.00  0.00           H  
ATOM   1471  CA  THR   109      59.046  54.136  50.502  1.00  0.00           C  
ATOM   1472  HA  THR   109      58.383  54.595  49.769  1.00  0.00           H  
ATOM   1473  CB  THR   109      60.259  55.097  50.553  1.00  0.00           C  
ATOM   1474  HB  THR   109      60.942  54.829  51.360  1.00  0.00           H  
ATOM   1475  CG2 THR   109      61.103  55.044  49.230  1.00  0.00           C  
ATOM   1476 HG21 THR   109      62.077  55.502  49.406  1.00  0.00           H  
ATOM   1477 HG22 THR   109      61.347  54.033  48.904  1.00  0.00           H  
ATOM   1478 HG23 THR   109      60.599  55.445  48.350  1.00  0.00           H  
ATOM   1479  OG1 THR   109      59.843  56.433  50.692  1.00  0.00           O  
ATOM   1480  HG1 THR   109      59.975  56.563  51.634  1.00  0.00           H  
ATOM   1481  C   THR   109      59.331  52.708  50.153  1.00  0.00           C  
ATOM   1482  O   THR   109      59.785  52.072  51.072  1.00  0.00           O  
ATOM   1483  N   SER   110      59.039  52.294  48.900  1.00  0.00           N  
ATOM   1484  H   SER   110      58.851  52.973  48.177  1.00  0.00           H  
ATOM   1485  CA  SER   110      59.295  50.901  48.507  1.00  0.00           C  
ATOM   1486  HA  SER   110      59.284  50.239  49.374  1.00  0.00           H  
ATOM   1487  CB  SER   110      58.163  50.292  47.583  1.00  0.00           C  
ATOM   1488  HB2 SER   110      58.063  50.926  46.701  1.00  0.00           H  
ATOM   1489  HB3 SER   110      58.297  49.278  47.207  1.00  0.00           H  
ATOM   1490  OG  SER   110      56.942  50.332  48.424  1.00  0.00           O  
ATOM   1491  HG  SER   110      56.248  50.625  47.829  1.00  0.00           H  
ATOM   1492  C   SER   110      60.672  50.851  47.877  1.00  0.00           C  
ATOM   1493  O   SER   110      60.852  50.859  46.666  1.00  0.00           O  
ATOM   1494  N   GLY   111      61.717  50.984  48.685  1.00  0.00           N  
ATOM   1495  H   GLY   111      61.513  51.098  49.668  1.00  0.00           H  
ATOM   1496  CA  GLY   111      63.084  51.051  48.287  1.00  0.00           C  
ATOM   1497  HA2 GLY   111      63.084  51.778  47.475  1.00  0.00           H  
ATOM   1498  HA3 GLY   111      63.748  51.521  49.013  1.00  0.00           H  
ATOM   1499  C   GLY   111      63.702  49.709  47.756  1.00  0.00           C  
ATOM   1500  O   GLY   111      63.154  48.677  47.998  1.00  0.00           O  
ATOM   1501  N   SER   112      64.829  49.708  47.051  1.00  0.00           N  
ATOM   1502  H   SER   112      65.078  48.812  46.657  1.00  0.00           H  
ATOM   1503  CA  SER   112      65.527  50.915  46.394  1.00  0.00           C  
ATOM   1504  HA  SER   112      66.447  50.492  45.989  1.00  0.00           H  
ATOM   1505  CB  SER   112      64.690  51.485  45.136  1.00  0.00           C  
ATOM   1506  HB2 SER   112      63.774  51.864  45.590  1.00  0.00           H  
ATOM   1507  HB3 SER   112      65.233  52.216  44.538  1.00  0.00           H  
ATOM   1508  OG  SER   112      64.350  50.416  44.288  1.00  0.00           O  
ATOM   1509  HG  SER   112      65.125  50.173  43.777  1.00  0.00           H  
ATOM   1510  C   SER   112      65.857  52.099  47.432  1.00  0.00           C  
ATOM   1511  O   SER   112      65.466  53.256  47.239  1.00  0.00           O  
ATOM   1512  N   TYR   113      66.428  51.793  48.633  1.00  0.00           N  
ATOM   1513  H   TYR   113      66.435  52.468  49.385  1.00  0.00           H  
ATOM   1514  CA  TYR   113      67.240  50.600  49.053  1.00  0.00           C  
ATOM   1515  HA  TYR   113      67.089  49.753  48.385  1.00  0.00           H  
ATOM   1516  CB  TYR   113      68.777  50.949  48.986  1.00  0.00           C  
ATOM   1517  HB2 TYR   113      68.964  51.668  49.784  1.00  0.00           H  
ATOM   1518  HB3 TYR   113      69.240  49.997  49.244  1.00  0.00           H  
ATOM   1519  CG  TYR   113      69.169  51.380  47.585  1.00  0.00           C  
ATOM   1520  CD1 TYR   113      69.176  50.420  46.593  1.00  0.00           C  
ATOM   1521  HD1 TYR   113      68.961  49.405  46.895  1.00  0.00           H  
ATOM   1522  CE1 TYR   113      69.607  50.628  45.290  1.00  0.00           C  
ATOM   1523  HE1 TYR   113      69.630  49.790  44.609  1.00  0.00           H  
ATOM   1524  CZ  TYR   113      69.798  51.937  44.871  1.00  0.00           C  
ATOM   1525  OH  TYR   113      70.145  52.158  43.582  1.00  0.00           O  
ATOM   1526  HH  TYR   113      69.958  53.091  43.456  1.00  0.00           H  
ATOM   1527  CE2 TYR   113      69.580  53.021  45.788  1.00  0.00           C  
ATOM   1528  HE2 TYR   113      69.793  54.037  45.492  1.00  0.00           H  
ATOM   1529  CD2 TYR   113      69.374  52.677  47.181  1.00  0.00           C  
ATOM   1530  HD2 TYR   113      69.379  53.477  47.906  1.00  0.00           H  
ATOM   1531  C   TYR   113      66.833  50.184  50.464  1.00  0.00           C  
ATOM   1532  O   TYR   113      66.253  51.014  51.138  1.00  0.00           O  
ATOM   1533  N   GLY   114      67.243  49.059  51.015  1.00  0.00           N  
ATOM   1534  H   GLY   114      67.952  48.470  50.602  1.00  0.00           H  
ATOM   1535  CA  GLY   114      66.901  48.737  52.402  1.00  0.00           C  
ATOM   1536  HA2 GLY   114      67.633  47.991  52.711  1.00  0.00           H  
ATOM   1537  HA3 GLY   114      66.986  49.584  53.082  1.00  0.00           H  
ATOM   1538  C   GLY   114      65.454  48.071  52.556  1.00  0.00           C  
ATOM   1539  O   GLY   114      64.742  47.806  51.569  1.00  0.00           O  
ATOM   1540  N   SER   115      65.056  47.715  53.772  1.00  0.00           N  
ATOM   1541  H   SER   115      64.104  47.389  53.854  1.00  0.00           H  
ATOM   1542  CA  SER   115      65.884  47.745  55.023  1.00  0.00           C  
ATOM   1543  HA  SER   115      66.918  48.024  54.822  1.00  0.00           H  
ATOM   1544  CB  SER   115      65.254  48.949  55.799  1.00  0.00           C  
ATOM   1545  HB2 SER   115      64.988  49.704  55.059  1.00  0.00           H  
ATOM   1546  HB3 SER   115      64.464  48.558  56.441  1.00  0.00           H  
ATOM   1547  OG  SER   115      66.346  49.466  56.618  1.00  0.00           O  
ATOM   1548  HG  SER   115      66.000  50.220  57.102  1.00  0.00           H  
ATOM   1549  C   SER   115      65.730  46.284  55.642  1.00  0.00           C  
ATOM   1550  O   SER   115      66.454  46.007  56.661  1.00  0.00           O  
ATOM   1551  N   SER   116      64.897  45.410  55.121  1.00  0.00           N  
ATOM   1552  H   SER   116      64.385  45.659  54.287  1.00  0.00           H  
ATOM   1553  CA  SER   116      64.609  44.129  55.766  1.00  0.00           C  
ATOM   1554  HA  SER   116      63.691  43.855  55.246  1.00  0.00           H  
ATOM   1555  CB  SER   116      65.776  43.217  55.414  1.00  0.00           C  
ATOM   1556  HB2 SER   116      66.595  43.605  56.019  1.00  0.00           H  
ATOM   1557  HB3 SER   116      65.539  42.180  55.656  1.00  0.00           H  
ATOM   1558  OG  SER   116      65.985  43.242  54.004  1.00  0.00           O  
ATOM   1559  HG  SER   116      66.564  43.973  53.778  1.00  0.00           H  
ATOM   1560  C   SER   116      64.311  44.255  57.241  1.00  0.00           C  
ATOM   1561  O   SER   116      64.627  43.421  58.048  1.00  0.00           O  
ATOM   1562  N   SER   117      63.521  45.249  57.589  1.00  0.00           N  
ATOM   1563  H   SER   117      63.355  45.961  56.893  1.00  0.00           H  
ATOM   1564  CA  SER   117      63.191  45.765  58.890  1.00  0.00           C  
ATOM   1565  HA  SER   117      63.305  44.887  59.526  1.00  0.00           H  
ATOM   1566  CB  SER   117      64.111  46.941  59.301  1.00  0.00           C  
ATOM   1567  HB2 SER   117      65.132  46.569  59.207  1.00  0.00           H  
ATOM   1568  HB3 SER   117      63.966  47.815  58.666  1.00  0.00           H  
ATOM   1569  OG  SER   117      63.862  47.392  60.596  1.00  0.00           O  
ATOM   1570  HG  SER   117      63.922  48.350  60.618  1.00  0.00           H  
ATOM   1571  C   SER   117      61.757  46.249  58.982  1.00  0.00           C  
ATOM   1572  O   SER   117      61.306  47.011  58.175  1.00  0.00           O  
ATOM   1573  N   GLN   118      61.108  45.767  60.039  1.00  0.00           N  
ATOM   1574  H   GLN   118      61.636  45.154  60.644  1.00  0.00           H  
ATOM   1575  CA  GLN   118      59.765  46.219  60.493  1.00  0.00           C  
ATOM   1576  HA  GLN   118      59.844  45.821  61.505  1.00  0.00           H  
ATOM   1577  CB  GLN   118      59.529  47.765  60.625  1.00  0.00           C  
ATOM   1578  HB2 GLN   118      59.638  48.267  59.663  1.00  0.00           H  
ATOM   1579  HB3 GLN   118      58.520  47.974  60.978  1.00  0.00           H  
ATOM   1580  CG  GLN   118      60.456  48.393  61.666  1.00  0.00           C  
ATOM   1581  HG2 GLN   118      60.681  47.607  62.387  1.00  0.00           H  
ATOM   1582  HG3 GLN   118      61.418  48.670  61.233  1.00  0.00           H  
ATOM   1583  CD  GLN   118      59.921  49.580  62.501  1.00  0.00           C  
ATOM   1584  OE1 GLN   118      58.738  49.788  62.825  1.00  0.00           O  
ATOM   1585  NE2 GLN   118      60.842  50.327  62.983  1.00  0.00           N  
ATOM   1586 HE21 GLN   118      61.774  50.104  62.663  1.00  0.00           H  
ATOM   1587 HE22 GLN   118      60.768  51.202  63.480  1.00  0.00           H  
ATOM   1588  C   GLN   118      58.598  45.574  59.726  1.00  0.00           C  
ATOM   1589  O   GLN   118      58.526  45.784  58.527  1.00  0.00           O  
ATOM   1590  N   SER   119      57.641  44.893  60.380  1.00  0.00           N  
ATOM   1591  H   SER   119      56.851  44.642  59.803  1.00  0.00           H  
ATOM   1592  CA  SER   119      57.574  44.625  61.853  1.00  0.00           C  
ATOM   1593  HA  SER   119      57.877  45.493  62.438  1.00  0.00           H  
ATOM   1594  CB  SER   119      56.150  44.294  62.187  1.00  0.00           C  
ATOM   1595  HB2 SER   119      55.511  45.138  61.925  1.00  0.00           H  
ATOM   1596  HB3 SER   119      55.739  43.435  61.657  1.00  0.00           H  
ATOM   1597  OG  SER   119      55.992  44.128  63.609  1.00  0.00           O  
ATOM   1598  HG  SER   119      55.147  44.514  63.850  1.00  0.00           H  
ATOM   1599  C   SER   119      58.519  43.380  62.200  1.00  0.00           C  
ATOM   1600  O   SER   119      59.308  42.947  61.359  1.00  0.00           O  
ATOM   1601  N   SER   120      58.368  42.795  63.390  1.00  0.00           N  
ATOM   1602  H   SER   120      57.677  43.115  64.053  1.00  0.00           H  
ATOM   1603  CA  SER   120      59.089  41.609  63.769  1.00  0.00           C  
ATOM   1604  HA  SER   120      60.161  41.756  63.640  1.00  0.00           H  
ATOM   1605  CB  SER   120      58.878  41.363  65.247  1.00  0.00           C  
ATOM   1606  HB2 SER   120      59.063  42.259  65.840  1.00  0.00           H  
ATOM   1607  HB3 SER   120      57.911  40.976  65.569  1.00  0.00           H  
ATOM   1608  OG  SER   120      59.937  40.548  65.750  1.00  0.00           O  
ATOM   1609  HG  SER   120      59.464  39.731  65.925  1.00  0.00           H  
ATOM   1610  C   SER   120      58.742  40.426  62.837  1.00  0.00           C  
ATOM   1611  O   SER   120      57.583  40.154  62.579  1.00  0.00           O  
ATOM   1612  N   SER   121      59.641  39.522  62.330  1.00  0.00           N  
ATOM   1613  H   SER   121      59.291  38.810  61.706  1.00  0.00           H  
ATOM   1614  CA  SER   121      60.959  39.258  62.939  1.00  0.00           C  
ATOM   1615  HA  SER   121      60.814  39.183  64.017  1.00  0.00           H  
ATOM   1616  CB  SER   121      61.466  37.908  62.386  1.00  0.00           C  
ATOM   1617  HB2 SER   121      61.516  37.884  61.297  1.00  0.00           H  
ATOM   1618  HB3 SER   121      62.426  37.748  62.878  1.00  0.00           H  
ATOM   1619  OG  SER   121      60.651  36.826  62.726  1.00  0.00           O  
ATOM   1620  HG  SER   121      60.729  36.669  63.670  1.00  0.00           H  
ATOM   1621  C   SER   121      62.083  40.295  62.666  1.00  0.00           C  
ATOM   1622  O   SER   121      62.212  40.804  61.593  1.00  0.00           O  
ATOM   1623  N   TYR   122      63.006  40.515  63.617  1.00  0.00           N  
ATOM   1624  H   TYR   122      62.922  40.288  64.598  1.00  0.00           H  
ATOM   1625  CA  TYR   122      64.229  41.326  63.315  1.00  0.00           C  
ATOM   1626  HA  TYR   122      63.927  42.239  62.802  1.00  0.00           H  
ATOM   1627  CB  TYR   122      64.970  41.882  64.551  1.00  0.00           C  
ATOM   1628  HB2 TYR   122      65.477  41.018  64.982  1.00  0.00           H  
ATOM   1629  HB3 TYR   122      65.785  42.508  64.188  1.00  0.00           H  
ATOM   1630  CG  TYR   122      64.030  42.654  65.510  1.00  0.00           C  
ATOM   1631  CD1 TYR   122      63.444  41.962  66.545  1.00  0.00           C  
ATOM   1632  HD1 TYR   122      63.598  40.905  66.706  1.00  0.00           H  
ATOM   1633  CE1 TYR   122      62.701  42.689  67.477  1.00  0.00           C  
ATOM   1634  HE1 TYR   122      62.281  42.102  68.281  1.00  0.00           H  
ATOM   1635  CZ  TYR   122      62.432  44.057  67.323  1.00  0.00           C  
ATOM   1636  OH  TYR   122      61.738  44.724  68.298  1.00  0.00           O  
ATOM   1637  HH  TYR   122      61.560  45.659  68.176  1.00  0.00           H  
ATOM   1638  CE2 TYR   122      63.007  44.756  66.243  1.00  0.00           C  
ATOM   1639  HE2 TYR   122      62.830  45.811  66.093  1.00  0.00           H  
ATOM   1640  CD2 TYR   122      63.824  43.993  65.327  1.00  0.00           C  
ATOM   1641  HD2 TYR   122      64.245  44.486  64.463  1.00  0.00           H  
ATOM   1642  C   TYR   122      65.190  40.667  62.308  1.00  0.00           C  
ATOM   1643  O   TYR   122      65.345  39.442  62.292  1.00  0.00           O  
ATOM   1644  N   GLY   123      65.705  41.411  61.271  1.00  0.00           N  
ATOM   1645  H   GLY   123      66.424  40.985  60.704  1.00  0.00           H  
ATOM   1646  CA  GLY   123      65.780  42.882  61.126  1.00  0.00           C  
ATOM   1647  HA2 GLY   123      66.108  43.186  60.132  1.00  0.00           H  
ATOM   1648  HA3 GLY   123      64.810  43.337  61.325  1.00  0.00           H  
ATOM   1649  C   GLY   123      66.847  43.590  62.079  1.00  0.00           C  
ATOM   1650  O   GLY   123      67.752  42.888  62.484  1.00  0.00           O  
ATOM   1651  N   GLN   124      66.641  44.879  62.406  1.00  0.00           N  
ATOM   1652  H   GLN   124      65.733  45.200  62.102  1.00  0.00           H  
ATOM   1653  CA  GLN   124      67.454  45.741  63.208  1.00  0.00           C  
ATOM   1654  HA  GLN   124      68.157  45.222  63.860  1.00  0.00           H  
ATOM   1655  CB  GLN   124      68.310  46.724  62.314  1.00  0.00           C  
ATOM   1656  HB2 GLN   124      67.639  47.401  61.786  1.00  0.00           H  
ATOM   1657  HB3 GLN   124      68.843  47.301  63.070  1.00  0.00           H  
ATOM   1658  CG  GLN   124      69.242  45.926  61.334  1.00  0.00           C  
ATOM   1659  HG2 GLN   124      70.069  46.622  61.191  1.00  0.00           H  
ATOM   1660  HG3 GLN   124      69.635  45.023  61.801  1.00  0.00           H  
ATOM   1661  CD  GLN   124      68.541  45.606  60.057  1.00  0.00           C  
ATOM   1662  OE1 GLN   124      68.235  44.521  59.796  1.00  0.00           O  
ATOM   1663  NE2 GLN   124      68.352  46.494  59.111  1.00  0.00           N  
ATOM   1664 HE21 GLN   124      68.441  47.473  59.346  1.00  0.00           H  
ATOM   1665 HE22 GLN   124      67.933  46.080  58.291  1.00  0.00           H  
ATOM   1666  C   GLN   124      66.609  46.595  64.074  1.00  0.00           C  
ATOM   1667  O   GLN   124      65.517  46.935  63.607  1.00  0.00           O  
ATOM   1668  N   PRO   125      67.128  46.994  65.307  1.00  0.00           N  
ATOM   1669  CD  PRO   125      66.256  47.832  66.210  1.00  0.00           C  
ATOM   1670  HD2 PRO   125      65.243  47.455  66.347  1.00  0.00           H  
ATOM   1671  HD3 PRO   125      66.088  48.778  65.696  1.00  0.00           H  
ATOM   1672  CG  PRO   125      67.053  48.026  67.458  1.00  0.00           C  
ATOM   1673  HG2 PRO   125      66.658  47.347  68.213  1.00  0.00           H  
ATOM   1674  HG3 PRO   125      66.910  49.064  67.758  1.00  0.00           H  
ATOM   1675  CB  PRO   125      68.510  47.698  67.107  1.00  0.00           C  
ATOM   1676  HB2 PRO   125      69.045  47.291  67.965  1.00  0.00           H  
ATOM   1677  HB3 PRO   125      68.859  48.689  66.818  1.00  0.00           H  
ATOM   1678  CA  PRO   125      68.445  46.767  65.868  1.00  0.00           C  
ATOM   1679  HA  PRO   125      69.227  46.956  65.132  1.00  0.00           H  
ATOM   1680  C   PRO   125      68.583  45.270  66.254  1.00  0.00           C  
ATOM   1681  O   PRO   125      67.568  44.523  66.314  1.00  0.00           O  
ATOM   1682  N   GLN   126      69.850  44.838  66.399  1.00  0.00           N  
ATOM   1683  H   GLN   126      70.592  45.507  66.248  1.00  0.00           H  
ATOM   1684  CA  GLN   126      70.302  43.542  67.023  1.00  0.00           C  
ATOM   1685  HA  GLN   126      69.431  42.903  67.167  1.00  0.00           H  
ATOM   1686  CB  GLN   126      71.295  42.845  66.015  1.00  0.00           C  
ATOM   1687  HB2 GLN   126      72.228  43.345  65.758  1.00  0.00           H  
ATOM   1688  HB3 GLN   126      71.709  41.979  66.532  1.00  0.00           H  
ATOM   1689  CG  GLN   126      70.682  42.343  64.700  1.00  0.00           C  
ATOM   1690  HG2 GLN   126      70.069  43.127  64.255  1.00  0.00           H  
ATOM   1691  HG3 GLN   126      71.468  42.022  64.018  1.00  0.00           H  
ATOM   1692  CD  GLN   126      69.670  41.169  64.889  1.00  0.00           C  
ATOM   1693  OE1 GLN   126      70.024  40.049  65.288  1.00  0.00           O  
ATOM   1694  NE2 GLN   126      68.375  41.396  64.673  1.00  0.00           N  
ATOM   1695 HE21 GLN   126      68.013  42.291  64.375  1.00  0.00           H  
ATOM   1696 HE22 GLN   126      67.787  40.610  64.913  1.00  0.00           H  
ATOM   1697  C   GLN   126      70.972  43.843  68.348  1.00  0.00           C  
ATOM   1698  O   GLN   126      71.876  44.681  68.439  1.00  0.00           O  
ATOM   1699  N   SER   127      70.645  43.233  69.463  1.00  0.00           N  
ATOM   1700  H   SER   127      70.071  42.443  69.208  1.00  0.00           H  
ATOM   1701  CA  SER   127      71.259  43.307  70.827  1.00  0.00           C  
ATOM   1702  HA  SER   127      70.616  42.736  71.496  1.00  0.00           H  
ATOM   1703  CB  SER   127      72.603  42.556  70.794  1.00  0.00           C  
ATOM   1704  HB2 SER   127      73.287  43.036  70.093  1.00  0.00           H  
ATOM   1705  HB3 SER   127      73.088  42.531  71.770  1.00  0.00           H  
ATOM   1706  OG  SER   127      72.510  41.247  70.292  1.00  0.00           O  
ATOM   1707  HG  SER   127      73.394  41.053  69.969  1.00  0.00           H  
ATOM   1708  C   SER   127      71.297  44.677  71.533  1.00  0.00           C  
ATOM   1709  O   SER   127      72.254  44.961  72.220  1.00  0.00           O  
ATOM   1710  N   GLY   128      70.197  45.402  71.483  1.00  0.00           N  
ATOM   1711  H   GLY   128      69.392  45.015  71.012  1.00  0.00           H  
ATOM   1712  CA  GLY   128      69.910  46.583  72.292  1.00  0.00           C  
ATOM   1713  HA2 GLY   128      68.826  46.657  72.387  1.00  0.00           H  
ATOM   1714  HA3 GLY   128      70.309  46.528  73.305  1.00  0.00           H  
ATOM   1715  C   GLY   128      70.424  47.877  71.660  1.00  0.00           C  
ATOM   1716  O   GLY   128      71.533  47.953  71.100  1.00  0.00           O  
ATOM   1717  N   SER   129      69.594  48.906  71.510  1.00  0.00           N  
ATOM   1718  H   SER   129      70.046  49.675  71.035  1.00  0.00           H  
ATOM   1719  CA  SER   129      68.251  49.198  71.976  1.00  0.00           C  
ATOM   1720  HA  SER   129      68.156  50.279  71.874  1.00  0.00           H  
ATOM   1721  CB  SER   129      67.138  48.620  71.066  1.00  0.00           C  
ATOM   1722  HB2 SER   129      67.369  48.810  70.018  1.00  0.00           H  
ATOM   1723  HB3 SER   129      66.951  47.561  71.246  1.00  0.00           H  
ATOM   1724  OG  SER   129      65.954  49.300  71.293  1.00  0.00           O  
ATOM   1725  HG  SER   129      66.125  50.197  70.997  1.00  0.00           H  
ATOM   1726  C   SER   129      68.063  49.009  73.471  1.00  0.00           C  
ATOM   1727  O   SER   129      67.264  48.204  73.965  1.00  0.00           O  
ATOM   1728  N   TYR   130      68.878  49.750  74.191  1.00  0.00           N  
ATOM   1729  H   TYR   130      69.421  50.457  73.717  1.00  0.00           H  
ATOM   1730  CA  TYR   130      69.026  49.754  75.623  1.00  0.00           C  
ATOM   1731  HA  TYR   130      68.962  48.729  75.988  1.00  0.00           H  
ATOM   1732  CB  TYR   130      70.418  50.410  75.909  1.00  0.00           C  
ATOM   1733  HB2 TYR   130      70.358  51.498  75.946  1.00  0.00           H  
ATOM   1734  HB3 TYR   130      70.733  50.167  76.924  1.00  0.00           H  
ATOM   1735  CG  TYR   130      71.561  49.844  75.119  1.00  0.00           C  
ATOM   1736  CD1 TYR   130      72.372  50.698  74.353  1.00  0.00           C  
ATOM   1737  HD1 TYR   130      72.088  51.740  74.342  1.00  0.00           H  
ATOM   1738  CE1 TYR   130      73.458  50.140  73.616  1.00  0.00           C  
ATOM   1739  HE1 TYR   130      74.155  50.733  73.043  1.00  0.00           H  
ATOM   1740  CZ  TYR   130      73.629  48.746  73.693  1.00  0.00           C  
ATOM   1741  OH  TYR   130      74.579  48.083  72.915  1.00  0.00           O  
ATOM   1742  HH  TYR   130      75.230  48.606  72.440  1.00  0.00           H  
ATOM   1743  CE2 TYR   130      72.706  47.878  74.257  1.00  0.00           C  
ATOM   1744  HE2 TYR   130      72.826  46.829  74.030  1.00  0.00           H  
ATOM   1745  CD2 TYR   130      71.731  48.441  75.065  1.00  0.00           C  
ATOM   1746  HD2 TYR   130      71.071  47.731  75.541  1.00  0.00           H  
ATOM   1747  C   TYR   130      67.849  50.560  76.325  1.00  0.00           C  
ATOM   1748  O   TYR   130      67.525  51.649  75.944  1.00  0.00           O  
ATOM   1749  N   SER   131      67.244  50.039  77.427  1.00  0.00           N  
ATOM   1750  H   SER   131      66.410  50.543  77.696  1.00  0.00           H  
ATOM   1751  CA  SER   131      67.567  48.874  78.247  1.00  0.00           C  
ATOM   1752  HA  SER   131      66.916  48.913  79.121  1.00  0.00           H  
ATOM   1753  CB  SER   131      67.152  47.515  77.525  1.00  0.00           C  
ATOM   1754  HB2 SER   131      66.172  47.637  77.064  1.00  0.00           H  
ATOM   1755  HB3 SER   131      67.864  47.394  76.709  1.00  0.00           H  
ATOM   1756  OG  SER   131      67.163  46.479  78.450  1.00  0.00           O  
ATOM   1757  HG  SER   131      66.651  46.728  79.223  1.00  0.00           H  
ATOM   1758  C   SER   131      68.970  48.883  78.797  1.00  0.00           C  
ATOM   1759  O   SER   131      69.791  48.130  78.250  1.00  0.00           O  
ATOM   1760  N   GLN   132      69.358  49.707  79.784  1.00  0.00           N  
ATOM   1761  H   GLN   132      70.343  49.861  79.945  1.00  0.00           H  
ATOM   1762  CA  GLN   132      68.486  50.411  80.743  1.00  0.00           C  
ATOM   1763  HA  GLN   132      67.603  50.852  80.280  1.00  0.00           H  
ATOM   1764  CB  GLN   132      67.955  49.337  81.743  1.00  0.00           C  
ATOM   1765  HB2 GLN   132      67.341  48.632  81.184  1.00  0.00           H  
ATOM   1766  HB3 GLN   132      68.829  48.853  82.179  1.00  0.00           H  
ATOM   1767  CG  GLN   132      67.110  49.836  82.942  1.00  0.00           C  
ATOM   1768  HG2 GLN   132      66.995  49.043  83.681  1.00  0.00           H  
ATOM   1769  HG3 GLN   132      67.650  50.579  83.529  1.00  0.00           H  
ATOM   1770  CD  GLN   132      65.746  50.321  82.553  1.00  0.00           C  
ATOM   1771  OE1 GLN   132      65.640  51.316  81.788  1.00  0.00           O  
ATOM   1772  NE2 GLN   132      64.611  49.669  82.859  1.00  0.00           N  
ATOM   1773 HE21 GLN   132      64.619  48.704  83.158  1.00  0.00           H  
ATOM   1774 HE22 GLN   132      63.809  50.222  82.595  1.00  0.00           H  
ATOM   1775  C   GLN   132      69.243  51.538  81.399  1.00  0.00           C  
ATOM   1776  O   GLN   132      70.363  51.448  81.837  1.00  0.00           O  
ATOM   1777  N   GLN   133      68.501  52.657  81.500  1.00  0.00           N  
ATOM   1778  H   GLN   133      67.536  52.604  81.203  1.00  0.00           H  
ATOM   1779  CA  GLN   133      68.963  53.951  82.099  1.00  0.00           C  
ATOM   1780  HA  GLN   133      68.328  54.786  81.802  1.00  0.00           H  
ATOM   1781  CB  GLN   133      68.902  53.822  83.615  1.00  0.00           C  
ATOM   1782  HB2 GLN   133      69.515  53.045  84.071  1.00  0.00           H  
ATOM   1783  HB3 GLN   133      69.295  54.738  84.056  1.00  0.00           H  
ATOM   1784  CG  GLN   133      67.422  53.709  84.100  1.00  0.00           C  
ATOM   1785  HG2 GLN   133      66.879  54.639  83.929  1.00  0.00           H  
ATOM   1786  HG3 GLN   133      66.945  52.970  83.457  1.00  0.00           H  
ATOM   1787  CD  GLN   133      67.204  53.263  85.450  1.00  0.00           C  
ATOM   1788  OE1 GLN   133      67.127  52.073  85.724  1.00  0.00           O  
ATOM   1789  NE2 GLN   133      67.350  54.145  86.427  1.00  0.00           N  
ATOM   1790 HE21 GLN   133      67.395  55.113  86.144  1.00  0.00           H  
ATOM   1791 HE22 GLN   133      67.337  53.755  87.359  1.00  0.00           H  
ATOM   1792  C   GLN   133      70.463  54.438  81.702  1.00  0.00           C  
ATOM   1793  O   GLN   133      71.345  54.358  82.541  1.00  0.00           O  
ATOM   1794  N   PRO   134      70.699  54.969  80.486  1.00  0.00           N  
ATOM   1795  CD  PRO   134      71.953  55.560  80.061  1.00  0.00           C  
ATOM   1796  HD2 PRO   134      72.736  54.815  80.203  1.00  0.00           H  
ATOM   1797  HD3 PRO   134      72.010  56.490  80.627  1.00  0.00           H  
ATOM   1798  CG  PRO   134      71.837  55.819  78.561  1.00  0.00           C  
ATOM   1799  HG2 PRO   134      72.044  54.894  78.024  1.00  0.00           H  
ATOM   1800  HG3 PRO   134      72.544  56.555  78.177  1.00  0.00           H  
ATOM   1801  CB  PRO   134      70.427  56.134  78.363  1.00  0.00           C  
ATOM   1802  HB2 PRO   134      70.093  55.996  77.334  1.00  0.00           H  
ATOM   1803  HB3 PRO   134      70.242  57.184  78.586  1.00  0.00           H  
ATOM   1804  CA  PRO   134      69.711  55.185  79.268  1.00  0.00           C  
ATOM   1805  HA  PRO   134      68.834  55.685  79.679  1.00  0.00           H  
ATOM   1806  C   PRO   134      69.248  53.904  78.534  1.00  0.00           C  
ATOM   1807  O   PRO   134      70.047  52.948  78.496  1.00  0.00           O  
ATOM   1808  N   SER   135      68.125  53.829  77.874  1.00  0.00           N  
ATOM   1809  H   SER   135      67.900  52.996  77.350  1.00  0.00           H  
ATOM   1810  CA  SER   135      67.127  54.899  77.777  1.00  0.00           C  
ATOM   1811  HA  SER   135      67.645  55.802  77.454  1.00  0.00           H  
ATOM   1812  CB  SER   135      66.085  54.500  76.613  1.00  0.00           C  
ATOM   1813  HB2 SER   135      65.492  53.720  77.089  1.00  0.00           H  
ATOM   1814  HB3 SER   135      65.414  55.344  76.453  1.00  0.00           H  
ATOM   1815  OG  SER   135      66.655  54.025  75.442  1.00  0.00           O  
ATOM   1816  HG  SER   135      66.903  53.134  75.701  1.00  0.00           H  
ATOM   1817  C   SER   135      66.379  55.051  79.072  1.00  0.00           C  
ATOM   1818  O   SER   135      66.472  54.162  79.932  1.00  0.00           O  
ATOM   1819  N   TYR   136      65.601  56.142  79.193  1.00  0.00           N  
ATOM   1820  H   TYR   136      65.611  56.814  78.440  1.00  0.00           H  
ATOM   1821  CA  TYR   136      64.933  56.621  80.356  1.00  0.00           C  
ATOM   1822  HA  TYR   136      65.115  55.950  81.196  1.00  0.00           H  
ATOM   1823  CB  TYR   136      65.671  57.804  80.850  1.00  0.00           C  
ATOM   1824  HB2 TYR   136      65.591  58.617  80.127  1.00  0.00           H  
ATOM   1825  HB3 TYR   136      65.149  58.144  81.744  1.00  0.00           H  
ATOM   1826  CG  TYR   136      67.146  57.782  81.119  1.00  0.00           C  
ATOM   1827  CD1 TYR   136      67.682  57.226  82.295  1.00  0.00           C  
ATOM   1828  HD1 TYR   136      66.932  56.845  82.973  1.00  0.00           H  
ATOM   1829  CE1 TYR   136      69.083  57.404  82.591  1.00  0.00           C  
ATOM   1830  HE1 TYR   136      69.584  56.903  83.406  1.00  0.00           H  
ATOM   1831  CZ  TYR   136      69.908  58.024  81.643  1.00  0.00           C  
ATOM   1832  OH  TYR   136      71.260  58.204  81.938  1.00  0.00           O  
ATOM   1833  HH  TYR   136      71.727  58.751  81.303  1.00  0.00           H  
ATOM   1834  CE2 TYR   136      69.420  58.599  80.460  1.00  0.00           C  
ATOM   1835  HE2 TYR   136      70.057  59.132  79.770  1.00  0.00           H  
ATOM   1836  CD2 TYR   136      68.028  58.432  80.146  1.00  0.00           C  
ATOM   1837  HD2 TYR   136      67.692  58.839  79.204  1.00  0.00           H  
ATOM   1838  C   TYR   136      63.360  56.758  80.251  1.00  0.00           C  
ATOM   1839  O   TYR   136      62.724  57.748  79.775  1.00  0.00           O  
ATOM   1840  N   GLY   137      62.585  55.696  80.534  1.00  0.00           N  
ATOM   1841  H   GLY   137      61.608  55.915  80.404  1.00  0.00           H  
ATOM   1842  CA  GLY   137      62.983  54.369  81.049  1.00  0.00           C  
ATOM   1843  HA2 GLY   137      62.169  53.654  80.928  1.00  0.00           H  
ATOM   1844  HA3 GLY   137      63.900  53.989  80.597  1.00  0.00           H  
ATOM   1845  C   GLY   137      63.336  54.318  82.558  1.00  0.00           C  
ATOM   1846  O   GLY   137      63.746  55.331  83.089  1.00  0.00           O  
ATOM   1847  N   GLY   138      63.147  53.185  83.179  1.00  0.00           N  
ATOM   1848  H   GLY   138      63.006  52.383  82.582  1.00  0.00           H  
ATOM   1849  CA  GLY   138      63.094  52.942  84.608  1.00  0.00           C  
ATOM   1850  HA2 GLY   138      62.739  51.918  84.721  1.00  0.00           H  
ATOM   1851  HA3 GLY   138      64.138  53.068  84.897  1.00  0.00           H  
ATOM   1852  C   GLY   138      62.016  53.874  85.333  1.00  0.00           C  
ATOM   1853  O   GLY   138      61.347  54.696  84.726  1.00  0.00           O  
ATOM   1854  N   GLN   139      61.915  53.850  86.676  1.00  0.00           N  
ATOM   1855  H   GLN   139      61.300  54.574  87.019  1.00  0.00           H  
ATOM   1856  CA  GLN   139      62.498  52.871  87.601  1.00  0.00           C  
ATOM   1857  HA  GLN   139      62.721  51.938  87.084  1.00  0.00           H  
ATOM   1858  CB  GLN   139      63.874  53.417  88.098  1.00  0.00           C  
ATOM   1859  HB2 GLN   139      64.501  52.584  88.416  1.00  0.00           H  
ATOM   1860  HB3 GLN   139      64.420  53.893  87.284  1.00  0.00           H  
ATOM   1861  CG  GLN   139      63.942  54.687  89.025  1.00  0.00           C  
ATOM   1862  HG2 GLN   139      64.485  55.416  88.425  1.00  0.00           H  
ATOM   1863  HG3 GLN   139      62.899  54.941  89.215  1.00  0.00           H  
ATOM   1864  CD  GLN   139      64.634  54.465  90.325  1.00  0.00           C  
ATOM   1865  OE1 GLN   139      65.638  55.093  90.673  1.00  0.00           O  
ATOM   1866  NE2 GLN   139      64.239  53.497  91.111  1.00  0.00           N  
ATOM   1867 HE21 GLN   139      63.441  52.901  90.942  1.00  0.00           H  
ATOM   1868 HE22 GLN   139      64.766  53.442  91.970  1.00  0.00           H  
ATOM   1869  C   GLN   139      61.572  52.548  88.821  1.00  0.00           C  
ATOM   1870  O   GLN   139      61.957  52.187  89.937  1.00  0.00           O  
ATOM   1871  N   GLN   140      60.228  52.593  88.665  1.00  0.00           N  
ATOM   1872  H   GLN   140      59.915  53.028  87.809  1.00  0.00           H  
ATOM   1873  CA  GLN   140      59.136  52.113  89.492  1.00  0.00           C  
ATOM   1874  HA  GLN   140      58.249  52.055  88.862  1.00  0.00           H  
ATOM   1875  CB  GLN   140      59.312  50.631  89.893  1.00  0.00           C  
ATOM   1876  HB2 GLN   140      59.875  50.551  90.822  1.00  0.00           H  
ATOM   1877  HB3 GLN   140      58.332  50.228  90.149  1.00  0.00           H  
ATOM   1878  CG  GLN   140      59.824  49.630  88.815  1.00  0.00           C  
ATOM   1879  HG2 GLN   140      59.381  49.825  87.839  1.00  0.00           H  
ATOM   1880  HG3 GLN   140      60.903  49.591  88.661  1.00  0.00           H  
ATOM   1881  CD  GLN   140      59.586  48.278  89.255  1.00  0.00           C  
ATOM   1882  OE1 GLN   140      60.091  47.810  90.309  1.00  0.00           O  
ATOM   1883  NE2 GLN   140      58.900  47.444  88.509  1.00  0.00           N  
ATOM   1884 HE21 GLN   140      58.265  47.707  87.770  1.00  0.00           H  
ATOM   1885 HE22 GLN   140      58.762  46.568  88.994  1.00  0.00           H  
ATOM   1886  C   GLN   140      58.702  53.070  90.595  1.00  0.00           C  
ATOM   1887  O   GLN   140      57.534  52.934  91.049  1.00  0.00           O  
ATOM   1888  N   GLN   141      59.601  53.869  91.147  1.00  0.00           N  
ATOM   1889  H   GLN   141      60.472  53.804  90.640  1.00  0.00           H  
ATOM   1890  CA  GLN   141      59.624  54.517  92.451  1.00  0.00           C  
ATOM   1891  HA  GLN   141      58.583  54.538  92.773  1.00  0.00           H  
ATOM   1892  CB  GLN   141      60.590  53.709  93.383  1.00  0.00           C  
ATOM   1893  HB2 GLN   141      61.545  53.627  92.864  1.00  0.00           H  
ATOM   1894  HB3 GLN   141      60.749  54.160  94.362  1.00  0.00           H  
ATOM   1895  CG  GLN   141      60.180  52.303  93.683  1.00  0.00           C  
ATOM   1896  HG2 GLN   141      59.110  52.281  93.888  1.00  0.00           H  
ATOM   1897  HG3 GLN   141      60.536  51.756  92.810  1.00  0.00           H  
ATOM   1898  CD  GLN   141      60.870  51.806  94.956  1.00  0.00           C  
ATOM   1899  OE1 GLN   141      60.314  51.990  96.041  1.00  0.00           O  
ATOM   1900  NE2 GLN   141      62.019  51.168  94.880  1.00  0.00           N  
ATOM   1901 HE21 GLN   141      62.456  51.050  93.977  1.00  0.00           H  
ATOM   1902 HE22 GLN   141      62.443  50.907  95.758  1.00  0.00           H  
ATOM   1903  C   GLN   141      60.091  55.962  92.306  1.00  0.00           C  
ATOM   1904  O   GLN   141      61.007  56.160  91.494  1.00  0.00           O  
ATOM   1905  N   SER   142      59.458  56.992  92.921  1.00  0.00           N  
ATOM   1906  H   SER   142      59.911  57.880  92.761  1.00  0.00           H  
ATOM   1907  CA  SER   142      58.329  56.913  93.816  1.00  0.00           C  
ATOM   1908  HA  SER   142      58.040  57.906  94.161  1.00  0.00           H  
ATOM   1909  CB  SER   142      56.970  56.589  93.119  1.00  0.00           C  
ATOM   1910  HB2 SER   142      56.884  55.528  92.884  1.00  0.00           H  
ATOM   1911  HB3 SER   142      56.144  56.698  93.822  1.00  0.00           H  
ATOM   1912  OG  SER   142      56.830  57.431  91.985  1.00  0.00           O  
ATOM   1913  HG  SER   142      57.326  58.246  92.086  1.00  0.00           H  
ATOM   1914  C   SER   142      58.600  56.034  95.053  1.00  0.00           C  
ATOM   1915  O   SER   142      57.837  55.196  95.415  1.00  0.00           O  
ATOM   1916  N   TYR   143      59.799  56.193  95.670  1.00  0.00           N  
ATOM   1917  H   TYR   143      60.358  56.967  95.341  1.00  0.00           H  
ATOM   1918  CA  TYR   143      60.143  55.633  96.919  1.00  0.00           C  
ATOM   1919  HA  TYR   143      60.035  54.549  96.888  1.00  0.00           H  
ATOM   1920  CB  TYR   143      61.671  55.958  97.079  1.00  0.00           C  
ATOM   1921  HB2 TYR   143      61.853  57.012  96.869  1.00  0.00           H  
ATOM   1922  HB3 TYR   143      61.945  55.674  98.095  1.00  0.00           H  
ATOM   1923  CG  TYR   143      62.499  55.226  96.015  1.00  0.00           C  
ATOM   1924  CD1 TYR   143      63.099  54.010  96.365  1.00  0.00           C  
ATOM   1925  HD1 TYR   143      62.865  53.562  97.320  1.00  0.00           H  
ATOM   1926  CE1 TYR   143      64.091  53.521  95.584  1.00  0.00           C  
ATOM   1927  HE1 TYR   143      64.550  52.625  95.975  1.00  0.00           H  
ATOM   1928  CZ  TYR   143      64.419  54.083  94.399  1.00  0.00           C  
ATOM   1929  OH  TYR   143      65.391  53.678  93.655  1.00  0.00           O  
ATOM   1930  HH  TYR   143      65.772  52.879  94.025  1.00  0.00           H  
ATOM   1931  CE2 TYR   143      63.821  55.273  93.944  1.00  0.00           C  
ATOM   1932  HE2 TYR   143      64.048  55.771  93.013  1.00  0.00           H  
ATOM   1933  CD2 TYR   143      62.873  55.830  94.827  1.00  0.00           C  
ATOM   1934  HD2 TYR   143      62.456  56.797  94.586  1.00  0.00           H  
ATOM   1935  C   TYR   143      59.346  56.245  98.065  1.00  0.00           C  
ATOM   1936  O   TYR   143      59.270  57.453  98.218  1.00  0.00           O  
ATOM   1937  N   GLY   144      58.904  55.403  99.018  1.00  0.00           N  
ATOM   1938  H   GLY   144      59.250  54.456  99.058  1.00  0.00           H  
ATOM   1939  CA  GLY   144      57.872  55.741 100.108  1.00  0.00           C  
ATOM   1940  HA2 GLY   144      57.668  54.808 100.634  1.00  0.00           H  
ATOM   1941  HA3 GLY   144      58.244  56.410 100.884  1.00  0.00           H  
ATOM   1942  C   GLY   144      56.627  56.230  99.440  1.00  0.00           C  
ATOM   1943  O   GLY   144      56.368  56.037  98.218  1.00  0.00           O  
ATOM   1944  N   GLN   145      55.680  56.576 100.296  1.00  0.00           N  
ATOM   1945  H   GLN   145      56.032  56.841 101.205  1.00  0.00           H  
ATOM   1946  CA  GLN   145      54.314  56.898  99.915  1.00  0.00           C  
ATOM   1947  HA  GLN   145      53.963  56.047  99.332  1.00  0.00           H  
ATOM   1948  CB  GLN   145      53.517  56.908 101.249  1.00  0.00           C  
ATOM   1949  HB2 GLN   145      54.004  57.612 101.924  1.00  0.00           H  
ATOM   1950  HB3 GLN   145      52.479  57.181 101.059  1.00  0.00           H  
ATOM   1951  CG  GLN   145      53.307  55.510 101.861  1.00  0.00           C  
ATOM   1952  HG2 GLN   145      53.445  54.747 101.095  1.00  0.00           H  
ATOM   1953  HG3 GLN   145      54.073  55.316 102.612  1.00  0.00           H  
ATOM   1954  CD  GLN   145      51.970  55.175 102.552  1.00  0.00           C  
ATOM   1955  OE1 GLN   145      51.185  56.050 102.880  1.00  0.00           O  
ATOM   1956  NE2 GLN   145      51.629  53.947 102.808  1.00  0.00           N  
ATOM   1957 HE21 GLN   145      50.685  53.794 103.133  1.00  0.00           H  
ATOM   1958 HE22 GLN   145      52.245  53.185 102.562  1.00  0.00           H  
ATOM   1959  C   GLN   145      54.354  58.231  99.146  1.00  0.00           C  
ATOM   1960  O   GLN   145      55.354  58.928  99.149  1.00  0.00           O  
ATOM   1961  N   GLN   146      53.280  58.676  98.577  1.00  0.00           N  
ATOM   1962  H   GLN   146      52.491  58.046  98.537  1.00  0.00           H  
ATOM   1963  CA  GLN   146      53.093  60.017  97.971  1.00  0.00           C  
ATOM   1964  HA  GLN   146      53.981  60.112  97.346  1.00  0.00           H  
ATOM   1965  CB  GLN   146      51.858  60.052  97.031  1.00  0.00           C  
ATOM   1966  HB2 GLN   146      50.948  59.714  97.527  1.00  0.00           H  
ATOM   1967  HB3 GLN   146      51.636  61.084  96.757  1.00  0.00           H  
ATOM   1968  CG  GLN   146      52.165  59.240  95.729  1.00  0.00           C  
ATOM   1969  HG2 GLN   146      53.085  59.592  95.265  1.00  0.00           H  
ATOM   1970  HG3 GLN   146      52.357  58.232  96.097  1.00  0.00           H  
ATOM   1971  CD  GLN   146      51.025  59.142  94.690  1.00  0.00           C  
ATOM   1972  OE1 GLN   146      50.617  60.055  94.027  1.00  0.00           O  
ATOM   1973  NE2 GLN   146      50.403  57.983  94.741  1.00  0.00           N  
ATOM   1974 HE21 GLN   146      50.727  57.197  95.287  1.00  0.00           H  
ATOM   1975 HE22 GLN   146      49.503  57.926  94.287  1.00  0.00           H  
ATOM   1976  C   GLN   146      52.935  61.157  98.976  1.00  0.00           C  
ATOM   1977  O   GLN   146      52.243  61.021  99.971  1.00  0.00           O  
ATOM   1978  N   GLN   147      53.530  62.348  98.779  1.00  0.00           N  
ATOM   1979  H   GLN   147      54.068  62.419  97.927  1.00  0.00           H  
ATOM   1980  CA  GLN   147      53.349  63.538  99.643  1.00  0.00           C  
ATOM   1981  HA  GLN   147      52.444  63.472 100.247  1.00  0.00           H  
ATOM   1982  CB  GLN   147      54.388  63.678 100.697  1.00  0.00           C  
ATOM   1983  HB2 GLN   147      54.294  62.718 101.204  1.00  0.00           H  
ATOM   1984  HB3 GLN   147      55.389  63.676 100.266  1.00  0.00           H  
ATOM   1985  CG  GLN   147      54.245  64.865 101.589  1.00  0.00           C  
ATOM   1986  HG2 GLN   147      54.562  65.789 101.106  1.00  0.00           H  
ATOM   1987  HG3 GLN   147      53.195  65.095 101.769  1.00  0.00           H  
ATOM   1988  CD  GLN   147      54.861  64.655 103.010  1.00  0.00           C  
ATOM   1989  OE1 GLN   147      55.871  65.239 103.385  1.00  0.00           O  
ATOM   1990  NE2 GLN   147      54.477  63.637 103.686  1.00  0.00           N  
ATOM   1991 HE21 GLN   147      53.684  63.086 103.391  1.00  0.00           H  
ATOM   1992 HE22 GLN   147      54.995  63.355 104.505  1.00  0.00           H  
ATOM   1993  C   GLN   147      53.192  64.842  98.754  1.00  0.00           C  
ATOM   1994  O   GLN   147      53.923  65.066  97.814  1.00  0.00           O  
ATOM   1995  N   SER   148      52.090  65.557  99.025  1.00  0.00           N  
ATOM   1996  H   SER   148      51.539  65.251  99.814  1.00  0.00           H  
ATOM   1997  CA  SER   148      51.808  66.933  98.517  1.00  0.00           C  
ATOM   1998  HA  SER   148      51.700  66.826  97.438  1.00  0.00           H  
ATOM   1999  CB  SER   148      50.405  67.337  98.992  1.00  0.00           C  
ATOM   2000  HB2 SER   148      50.377  67.365 100.081  1.00  0.00           H  
ATOM   2001  HB3 SER   148      50.052  68.269  98.550  1.00  0.00           H  
ATOM   2002  OG  SER   148      49.535  66.406  98.545  1.00  0.00           O  
ATOM   2003  HG  SER   148      48.649  66.745  98.398  1.00  0.00           H  
ATOM   2004  C   SER   148      52.937  67.917  98.682  1.00  0.00           C  
ATOM   2005  O   SER   148      53.883  67.816  99.435  1.00  0.00           O  
ATOM   2006  N   TYR   149      52.644  69.064  98.054  1.00  0.00           N  
ATOM   2007  H   TYR   149      51.914  69.060  97.356  1.00  0.00           H  
ATOM   2008  CA  TYR   149      53.181  70.409  98.435  1.00  0.00           C  
ATOM   2009  HA  TYR   149      54.227  70.333  98.135  1.00  0.00           H  
ATOM   2010  CB  TYR   149      52.596  71.471  97.490  1.00  0.00           C  
ATOM   2011  HB2 TYR   149      52.568  71.072  96.476  1.00  0.00           H  
ATOM   2012  HB3 TYR   149      51.533  71.667  97.629  1.00  0.00           H  
ATOM   2013  CG  TYR   149      53.264  72.827  97.505  1.00  0.00           C  
ATOM   2014  CD1 TYR   149      52.491  73.847  98.146  1.00  0.00           C  
ATOM   2015  HD1 TYR   149      51.444  73.746  98.389  1.00  0.00           H  
ATOM   2016  CE1 TYR   149      53.143  75.050  98.321  1.00  0.00           C  
ATOM   2017  HE1 TYR   149      52.636  75.904  98.746  1.00  0.00           H  
ATOM   2018  CZ  TYR   149      54.515  75.271  98.007  1.00  0.00           C  
ATOM   2019  OH  TYR   149      55.151  76.474  98.100  1.00  0.00           O  
ATOM   2020  HH  TYR   149      56.093  76.428  97.921  1.00  0.00           H  
ATOM   2021  CE2 TYR   149      55.291  74.275  97.458  1.00  0.00           C  
ATOM   2022  HE2 TYR   149      56.332  74.422  97.209  1.00  0.00           H  
ATOM   2023  CD2 TYR   149      54.679  73.014  97.167  1.00  0.00           C  
ATOM   2024  HD2 TYR   149      55.236  72.221  96.690  1.00  0.00           H  
ATOM   2025  C   TYR   149      53.094  70.744  99.935  1.00  0.00           C  
ATOM   2026  O   TYR   149      52.007  70.572 100.496  1.00  0.00           O  
ATOM   2027  N   ASN   150      54.309  71.093 100.436  1.00  0.00           N  
ATOM   2028  H   ASN   150      55.027  70.960  99.738  1.00  0.00           H  
ATOM   2029  CA  ASN   150      54.706  71.352 101.795  1.00  0.00           C  
ATOM   2030  HA  ASN   150      53.926  71.113 102.518  1.00  0.00           H  
ATOM   2031  CB  ASN   150      56.025  70.658 102.041  1.00  0.00           C  
ATOM   2032  HB2 ASN   150      55.990  69.584 101.855  1.00  0.00           H  
ATOM   2033  HB3 ASN   150      56.908  71.012 101.509  1.00  0.00           H  
ATOM   2034  CG  ASN   150      56.340  70.686 103.503  1.00  0.00           C  
ATOM   2035  OD1 ASN   150      55.522  71.078 104.332  1.00  0.00           O  
ATOM   2036  ND2 ASN   150      57.529  70.335 103.979  1.00  0.00           N  
ATOM   2037 HD21 ASN   150      57.648  70.370 104.981  1.00  0.00           H  
ATOM   2038 HD22 ASN   150      58.353  70.192 103.413  1.00  0.00           H  
ATOM   2039  C   ASN   150      54.818  72.929 101.929  1.00  0.00           C  
ATOM   2040  O   ASN   150      55.880  73.558 101.656  1.00  0.00           O  
ATOM   2041  N   PRO   151      53.740  73.607 102.339  1.00  0.00           N  
ATOM   2042  CD  PRO   151      52.375  72.988 102.637  1.00  0.00           C  
ATOM   2043  HD2 PRO   151      52.354  72.091 103.256  1.00  0.00           H  
ATOM   2044  HD3 PRO   151      51.833  72.776 101.716  1.00  0.00           H  
ATOM   2045  CG  PRO   151      51.644  74.064 103.378  1.00  0.00           C  
ATOM   2046  HG2 PRO   151      51.734  73.855 104.444  1.00  0.00           H  
ATOM   2047  HG3 PRO   151      50.577  74.147 103.174  1.00  0.00           H  
ATOM   2048  CB  PRO   151      52.325  75.279 102.897  1.00  0.00           C  
ATOM   2049  HB2 PRO   151      52.127  76.069 103.622  1.00  0.00           H  
ATOM   2050  HB3 PRO   151      51.843  75.540 101.955  1.00  0.00           H  
ATOM   2051  CA  PRO   151      53.746  75.014 102.610  1.00  0.00           C  
ATOM   2052  HA  PRO   151      54.034  75.561 101.712  1.00  0.00           H  
ATOM   2053  C   PRO   151      54.641  75.378 103.741  1.00  0.00           C  
ATOM   2054  O   PRO   151      54.523  74.791 104.807  1.00  0.00           O  
ATOM   2055  N   PRO   152      55.532  76.407 103.634  1.00  0.00           N  
ATOM   2056  CD  PRO   152      55.995  76.995 102.391  1.00  0.00           C  
ATOM   2057  HD2 PRO   152      55.218  77.615 101.942  1.00  0.00           H  
ATOM   2058  HD3 PRO   152      56.381  76.187 101.769  1.00  0.00           H  
ATOM   2059  CG  PRO   152      57.139  77.922 102.770  1.00  0.00           C  
ATOM   2060  HG2 PRO   152      56.548  78.831 102.881  1.00  0.00           H  
ATOM   2061  HG3 PRO   152      58.027  77.990 102.143  1.00  0.00           H  
ATOM   2062  CB  PRO   152      57.577  77.477 104.151  1.00  0.00           C  
ATOM   2063  HB2 PRO   152      58.132  78.171 104.781  1.00  0.00           H  
ATOM   2064  HB3 PRO   152      58.261  76.638 104.024  1.00  0.00           H  
ATOM   2065  CA  PRO   152      56.288  76.907 104.759  1.00  0.00           C  
ATOM   2066  HA  PRO   152      56.558  76.109 105.451  1.00  0.00           H  
ATOM   2067  C   PRO   152      55.555  77.977 105.596  1.00  0.00           C  
ATOM   2068  O   PRO   152      54.595  78.595 105.076  1.00  0.00           O  
ATOM   2069  N   GLN   153      56.002  78.195 106.802  1.00  0.00           N  
ATOM   2070  H   GLN   153      56.823  77.650 107.022  1.00  0.00           H  
ATOM   2071  CA  GLN   153      55.529  79.152 107.783  1.00  0.00           C  
ATOM   2072  HA  GLN   153      54.469  79.231 107.540  1.00  0.00           H  
ATOM   2073  CB  GLN   153      55.710  78.687 109.239  1.00  0.00           C  
ATOM   2074  HB2 GLN   153      56.751  78.684 109.561  1.00  0.00           H  
ATOM   2075  HB3 GLN   153      55.193  79.395 109.888  1.00  0.00           H  
ATOM   2076  CG  GLN   153      55.104  77.328 109.613  1.00  0.00           C  
ATOM   2077  HG2 GLN   153      55.571  76.542 109.019  1.00  0.00           H  
ATOM   2078  HG3 GLN   153      55.295  77.086 110.659  1.00  0.00           H  
ATOM   2079  CD  GLN   153      53.576  77.176 109.339  1.00  0.00           C  
ATOM   2080  OE1 GLN   153      52.832  78.138 108.964  1.00  0.00           O  
ATOM   2081  NE2 GLN   153      53.041  75.975 109.479  1.00  0.00           N  
ATOM   2082 HE21 GLN   153      53.671  75.357 109.971  1.00  0.00           H  
ATOM   2083 HE22 GLN   153      52.047  75.961 109.658  1.00  0.00           H  
ATOM   2084  C   GLN   153      56.216  80.431 107.513  1.00  0.00           C  
ATOM   2085  O   GLN   153      57.425  80.653 107.683  1.00  0.00           O  
ATOM   2086  N   GLY   154      55.397  81.413 107.158  1.00  0.00           N  
ATOM   2087  H   GLY   154      54.407  81.215 107.137  1.00  0.00           H  
ATOM   2088  CA  GLY   154      55.904  82.752 106.739  1.00  0.00           C  
ATOM   2089  HA2 GLY   154      56.168  83.337 107.620  1.00  0.00           H  
ATOM   2090  HA3 GLY   154      56.762  82.547 106.098  1.00  0.00           H  
ATOM   2091  C   GLY   154      54.872  83.383 105.828  1.00  0.00           C  
ATOM   2092  O   GLY   154      53.972  82.641 105.312  1.00  0.00           O  
ATOM   2093  N   TYR   155      54.932  84.654 105.708  1.00  0.00           N  
ATOM   2094  H   TYR   155      55.742  85.140 106.066  1.00  0.00           H  
ATOM   2095  CA  TYR   155      54.228  85.535 104.690  1.00  0.00           C  
ATOM   2096  HA  TYR   155      53.148  85.532 104.838  1.00  0.00           H  
ATOM   2097  CB  TYR   155      54.782  86.920 104.834  1.00  0.00           C  
ATOM   2098  HB2 TYR   155      55.858  86.848 104.674  1.00  0.00           H  
ATOM   2099  HB3 TYR   155      54.243  87.526 104.105  1.00  0.00           H  
ATOM   2100  CG  TYR   155      54.354  87.587 106.098  1.00  0.00           C  
ATOM   2101  CD1 TYR   155      55.325  87.817 107.173  1.00  0.00           C  
ATOM   2102  HD1 TYR   155      56.328  87.427 107.074  1.00  0.00           H  
ATOM   2103  CE1 TYR   155      55.000  88.580 108.301  1.00  0.00           C  
ATOM   2104  HE1 TYR   155      55.713  88.655 109.108  1.00  0.00           H  
ATOM   2105  CZ  TYR   155      53.691  89.140 108.349  1.00  0.00           C  
ATOM   2106  OH  TYR   155      53.306  89.936 109.391  1.00  0.00           O  
ATOM   2107  HH  TYR   155      53.788  89.821 110.213  1.00  0.00           H  
ATOM   2108  CE2 TYR   155      52.749  89.021 107.313  1.00  0.00           C  
ATOM   2109  HE2 TYR   155      51.815  89.561 107.353  1.00  0.00           H  
ATOM   2110  CD2 TYR   155      53.063  88.271 106.203  1.00  0.00           C  
ATOM   2111  HD2 TYR   155      52.317  88.099 105.441  1.00  0.00           H  
ATOM   2112  C   TYR   155      54.442  84.878 103.278  1.00  0.00           C  
ATOM   2113  O   TYR   155      55.604  84.555 102.882  1.00  0.00           O  
ATOM   2114  N   GLY   156      53.443  84.747 102.386  1.00  0.00           N  
ATOM   2115  H   GLY   156      53.850  84.398 101.530  1.00  0.00           H  
ATOM   2116  CA  GLY   156      52.054  84.910 102.588  1.00  0.00           C  
ATOM   2117  HA2 GLY   156      51.621  84.266 101.823  1.00  0.00           H  
ATOM   2118  HA3 GLY   156      51.797  84.389 103.510  1.00  0.00           H  
ATOM   2119  C   GLY   156      51.510  86.358 102.645  1.00  0.00           C  
ATOM   2120  O   GLY   156      52.249  87.320 102.761  1.00  0.00           O  
ATOM   2121  N   GLN   157      50.197  86.489 102.786  1.00  0.00           N  
ATOM   2122  H   GLN   157      49.648  85.644 102.858  1.00  0.00           H  
ATOM   2123  CA  GLN   157      49.562  87.845 102.940  1.00  0.00           C  
ATOM   2124  HA  GLN   157      49.932  88.600 102.246  1.00  0.00           H  
ATOM   2125  CB  GLN   157      48.055  87.752 102.501  1.00  0.00           C  
ATOM   2126  HB2 GLN   157      47.549  87.023 103.134  1.00  0.00           H  
ATOM   2127  HB3 GLN   157      47.402  88.562 102.827  1.00  0.00           H  
ATOM   2128  CG  GLN   157      47.639  87.481 101.045  1.00  0.00           C  
ATOM   2129  HG2 GLN   157      48.251  86.636 100.728  1.00  0.00           H  
ATOM   2130  HG3 GLN   157      46.578  87.234 101.030  1.00  0.00           H  
ATOM   2131  CD  GLN   157      47.684  88.697 100.124  1.00  0.00           C  
ATOM   2132  OE1 GLN   157      48.159  89.751 100.521  1.00  0.00           O  
ATOM   2133  NE2 GLN   157      47.302  88.635  98.867  1.00  0.00           N  
ATOM   2134 HE21 GLN   157      47.257  87.663  98.595  1.00  0.00           H  
ATOM   2135 HE22 GLN   157      47.312  89.476  98.308  1.00  0.00           H  
ATOM   2136  C   GLN   157      49.722  88.424 104.391  1.00  0.00           C  
ATOM   2137  O   GLN   157      49.802  87.570 105.356  1.00  0.00           O  
ATOM   2138  N   GLN   158      49.740  89.754 104.582  1.00  0.00           N  
ATOM   2139  H   GLN   158      49.975  90.122 105.492  1.00  0.00           H  
ATOM   2140  CA  GLN   158      49.528  90.756 103.490  1.00  0.00           C  
ATOM   2141  HA  GLN   158      48.726  90.459 102.814  1.00  0.00           H  
ATOM   2142  CB  GLN   158      48.916  92.037 104.210  1.00  0.00           C  
ATOM   2143  HB2 GLN   158      49.636  92.496 104.887  1.00  0.00           H  
ATOM   2144  HB3 GLN   158      48.731  92.733 103.392  1.00  0.00           H  
ATOM   2145  CG  GLN   158      47.586  91.686 104.896  1.00  0.00           C  
ATOM   2146  HG2 GLN   158      46.792  91.598 104.154  1.00  0.00           H  
ATOM   2147  HG3 GLN   158      47.702  90.709 105.365  1.00  0.00           H  
ATOM   2148  CD  GLN   158      47.130  92.678 105.986  1.00  0.00           C  
ATOM   2149  OE1 GLN   158      45.982  93.148 106.029  1.00  0.00           O  
ATOM   2150  NE2 GLN   158      47.979  93.237 106.851  1.00  0.00           N  
ATOM   2151 HE21 GLN   158      48.916  92.863 106.894  1.00  0.00           H  
ATOM   2152 HE22 GLN   158      47.559  93.660 107.667  1.00  0.00           H  
ATOM   2153  C   GLN   158      50.766  91.222 102.772  1.00  0.00           C  
ATOM   2154  O   GLN   158      51.625  91.848 103.308  1.00  0.00           O  
ATOM   2155  N   ASN   159      50.776  90.915 101.523  1.00  0.00           N  
ATOM   2156  H   ASN   159      49.846  90.630 101.248  1.00  0.00           H  
ATOM   2157  CA  ASN   159      51.817  91.281 100.568  1.00  0.00           C  
ATOM   2158  HA  ASN   159      52.662  90.679 100.903  1.00  0.00           H  
ATOM   2159  CB  ASN   159      51.408  90.897  99.172  1.00  0.00           C  
ATOM   2160  HB2 ASN   159      50.528  91.448  98.841  1.00  0.00           H  
ATOM   2161  HB3 ASN   159      52.134  91.171  98.407  1.00  0.00           H  
ATOM   2162  CG  ASN   159      51.001  89.507  98.982  1.00  0.00           C  
ATOM   2163  OD1 ASN   159      51.347  88.589  99.673  1.00  0.00           O  
ATOM   2164  ND2 ASN   159      50.402  89.182  97.873  1.00  0.00           N  
ATOM   2165 HD21 ASN   159      50.090  89.943  97.286  1.00  0.00           H  
ATOM   2166 HD22 ASN   159      49.988  88.271  97.735  1.00  0.00           H  
ATOM   2167  C   ASN   159      52.198  92.756 100.651  1.00  0.00           C  
ATOM   2168  O   ASN   159      51.275  93.577 100.798  1.00  0.00           O  
ATOM   2169  N   GLN   160      53.464  93.255 100.486  1.00  0.00           N  
ATOM   2170  H   GLN   160      53.560  94.247 100.322  1.00  0.00           H  
ATOM   2171  CA  GLN   160      54.626  92.369 100.400  1.00  0.00           C  
ATOM   2172  HA  GLN   160      54.401  91.322 100.196  1.00  0.00           H  
ATOM   2173  CB  GLN   160      55.577  93.007  99.318  1.00  0.00           C  
ATOM   2174  HB2 GLN   160      54.994  93.039  98.398  1.00  0.00           H  
ATOM   2175  HB3 GLN   160      56.008  93.959  99.631  1.00  0.00           H  
ATOM   2176  CG  GLN   160      56.748  92.092  99.013  1.00  0.00           C  
ATOM   2177  HG2 GLN   160      57.283  92.341  98.096  1.00  0.00           H  
ATOM   2178  HG3 GLN   160      57.422  92.262  99.852  1.00  0.00           H  
ATOM   2179  CD  GLN   160      56.336  90.625  98.982  1.00  0.00           C  
ATOM   2180  OE1 GLN   160      56.774  89.886  99.886  1.00  0.00           O  
ATOM   2181  NE2 GLN   160      55.453  90.225  98.111  1.00  0.00           N  
ATOM   2182 HE21 GLN   160      55.049  90.839  97.419  1.00  0.00           H  
ATOM   2183 HE22 GLN   160      55.019  89.360  98.399  1.00  0.00           H  
ATOM   2184  C   GLN   160      55.348  92.187 101.710  1.00  0.00           C  
ATOM   2185  O   GLN   160      55.949  93.137 102.218  1.00  0.00           O  
ATOM   2186  N   TYR   161      55.449  90.912 102.244  1.00  0.00           N  
ATOM   2187  H   TYR   161      54.924  90.205 101.750  1.00  0.00           H  
ATOM   2188  CA  TYR   161      56.316  90.514 103.356  1.00  0.00           C  
ATOM   2189  HA  TYR   161      57.066  91.293 103.492  1.00  0.00           H  
ATOM   2190  CB  TYR   161      55.535  90.419 104.652  1.00  0.00           C  
ATOM   2191  HB2 TYR   161      54.674  89.801 104.398  1.00  0.00           H  
ATOM   2192  HB3 TYR   161      56.000  89.840 105.450  1.00  0.00           H  
ATOM   2193  CG  TYR   161      55.074  91.708 105.364  1.00  0.00           C  
ATOM   2194  CD1 TYR   161      56.007  92.668 105.781  1.00  0.00           C  
ATOM   2195  HD1 TYR   161      57.063  92.449 105.715  1.00  0.00           H  
ATOM   2196  CE1 TYR   161      55.531  93.788 106.464  1.00  0.00           C  
ATOM   2197  HE1 TYR   161      56.220  94.576 106.729  1.00  0.00           H  
ATOM   2198  CZ  TYR   161      54.177  94.044 106.708  1.00  0.00           C  
ATOM   2199  OH  TYR   161      53.804  95.184 107.325  1.00  0.00           O  
ATOM   2200  HH  TYR   161      52.852  95.276 107.245  1.00  0.00           H  
ATOM   2201  CE2 TYR   161      53.231  93.037 106.330  1.00  0.00           C  
ATOM   2202  HE2 TYR   161      52.164  93.066 106.493  1.00  0.00           H  
ATOM   2203  CD2 TYR   161      53.691  91.874 105.718  1.00  0.00           C  
ATOM   2204  HD2 TYR   161      53.016  91.050 105.537  1.00  0.00           H  
ATOM   2205  C   TYR   161      57.150  89.181 103.213  1.00  0.00           C  
ATOM   2206  O   TYR   161      58.150  88.996 103.949  1.00  0.00           O  
ATOM   2207  N   ASN   162      56.697  88.313 102.326  1.00  0.00           N  
ATOM   2208  H   ASN   162      55.827  88.504 101.850  1.00  0.00           H  
ATOM   2209  CA  ASN   162      57.507  87.185 101.838  1.00  0.00           C  
ATOM   2210  HA  ASN   162      57.430  86.359 102.545  1.00  0.00           H  
ATOM   2211  CB  ASN   162      56.934  86.722 100.556  1.00  0.00           C  
ATOM   2212  HB2 ASN   162      55.943  86.310 100.751  1.00  0.00           H  
ATOM   2213  HB3 ASN   162      56.896  87.459  99.754  1.00  0.00           H  
ATOM   2214  CG  ASN   162      57.665  85.548  99.957  1.00  0.00           C  
ATOM   2215  OD1 ASN   162      58.444  85.688  98.975  1.00  0.00           O  
ATOM   2216  ND2 ASN   162      57.417  84.389 100.530  1.00  0.00           N  
ATOM   2217 HD21 ASN   162      57.951  83.552 100.341  1.00  0.00           H  
ATOM   2218 HD22 ASN   162      56.665  84.374 101.204  1.00  0.00           H  
ATOM   2219  C   ASN   162      58.983  87.697 101.748  1.00  0.00           C  
ATOM   2220  O   ASN   162      59.829  87.169 102.408  1.00  0.00           O  
ATOM   2221  N   SER   163      59.255  88.648 100.812  1.00  0.00           N  
ATOM   2222  H   SER   163      58.566  89.091 100.221  1.00  0.00           H  
ATOM   2223  CA  SER   163      60.576  89.076 100.451  1.00  0.00           C  
ATOM   2224  HA  SER   163      61.158  89.487 101.276  1.00  0.00           H  
ATOM   2225  CB  SER   163      61.287  87.772  99.841  1.00  0.00           C  
ATOM   2226  HB2 SER   163      61.373  86.955 100.557  1.00  0.00           H  
ATOM   2227  HB3 SER   163      60.641  87.513  99.002  1.00  0.00           H  
ATOM   2228  OG  SER   163      62.597  87.998  99.330  1.00  0.00           O  
ATOM   2229  HG  SER   163      63.191  87.949 100.083  1.00  0.00           H  
ATOM   2230  C   SER   163      60.482  90.098  99.313  1.00  0.00           C  
ATOM   2231  O   SER   163      59.454  90.151  98.636  1.00  0.00           O  
ATOM   2232  N   SER   164      61.497  90.929  99.112  1.00  0.00           N  
ATOM   2233  H   SER   164      62.394  90.731  99.532  1.00  0.00           H  
ATOM   2234  CA  SER   164      61.534  92.061  98.193  1.00  0.00           C  
ATOM   2235  HA  SER   164      62.236  92.773  98.627  1.00  0.00           H  
ATOM   2236  CB  SER   164      60.260  92.902  98.338  1.00  0.00           C  
ATOM   2237  HB2 SER   164      59.491  92.473  97.697  1.00  0.00           H  
ATOM   2238  HB3 SER   164      60.021  92.738  99.389  1.00  0.00           H  
ATOM   2239  OG  SER   164      60.445  94.264  98.129  1.00  0.00           O  
ATOM   2240  HG  SER   164      60.542  94.315  97.175  1.00  0.00           H  
ATOM   2241  C   SER   164      61.832  91.618  96.796  1.00  0.00           C  
ATOM   2242  O   SER   164      61.423  90.542  96.263  1.00  0.00           O  
ATOM   2243  N   SER   165      62.654  92.409  96.197  1.00  0.00           N  
ATOM   2244  H   SER   165      63.007  93.220  96.685  1.00  0.00           H  
ATOM   2245  CA  SER   165      63.358  92.032  94.922  1.00  0.00           C  
ATOM   2246  HA  SER   165      62.970  91.042  94.683  1.00  0.00           H  
ATOM   2247  CB  SER   165      62.987  93.012  93.833  1.00  0.00           C  
ATOM   2248  HB2 SER   165      61.994  93.454  93.920  1.00  0.00           H  
ATOM   2249  HB3 SER   165      63.659  93.870  93.810  1.00  0.00           H  
ATOM   2250  OG  SER   165      63.095  92.360  92.597  1.00  0.00           O  
ATOM   2251  HG  SER   165      63.074  93.134  92.028  1.00  0.00           H  
ATOM   2252  C   SER   165      64.921  91.915  94.988  1.00  0.00           C  
ATOM   2253  O   SER   165      65.554  92.224  95.985  1.00  0.00           O  
ATOM   2254  N   GLY   166      65.529  91.359  93.912  1.00  0.00           N  
ATOM   2255  H   GLY   166      64.963  91.306  93.077  1.00  0.00           H  
ATOM   2256  CA  GLY   166      66.964  91.157  93.855  1.00  0.00           C  
ATOM   2257  HA2 GLY   166      67.301  90.691  94.781  1.00  0.00           H  
ATOM   2258  HA3 GLY   166      67.210  90.577  92.966  1.00  0.00           H  
ATOM   2259  C   GLY   166      67.685  92.512  93.711  1.00  0.00           C  
ATOM   2260  O   GLY   166      67.139  93.534  93.200  1.00  0.00           O  
ATOM   2261  N   GLY   167      68.978  92.458  94.092  1.00  0.00           N  
ATOM   2262  H   GLY   167      69.343  91.532  94.265  1.00  0.00           H  
ATOM   2263  CA  GLY   167      69.956  93.520  94.142  1.00  0.00           C  
ATOM   2264  HA2 GLY   167      69.452  94.422  94.489  1.00  0.00           H  
ATOM   2265  HA3 GLY   167      70.689  93.297  94.917  1.00  0.00           H  
ATOM   2266  C   GLY   167      70.728  93.718  92.853  1.00  0.00           C  
ATOM   2267  O   GLY   167      70.427  93.077  91.808  1.00  0.00           O  
ATOM   2268  N   GLY   168      71.730  94.615  92.901  1.00  0.00           N  
ATOM   2269  H   GLY   168      71.758  95.264  93.675  1.00  0.00           H  
ATOM   2270  CA  GLY   168      72.854  94.584  92.028  1.00  0.00           C  
ATOM   2271  HA2 GLY   168      72.459  94.573  91.012  1.00  0.00           H  
ATOM   2272  HA3 GLY   168      73.499  95.455  92.138  1.00  0.00           H  
ATOM   2273  C   GLY   168      73.700  93.372  92.326  1.00  0.00           C  
ATOM   2274  O   GLY   168      73.386  92.441  93.069  1.00  0.00           O  
ATOM   2275  N   GLY   169      74.904  93.359  91.752  1.00  0.00           N  
ATOM   2276  H   GLY   169      75.372  92.489  91.958  1.00  0.00           H  
ATOM   2277  CA  GLY   169      75.611  94.286  90.874  1.00  0.00           C  
ATOM   2278  HA2 GLY   169      75.852  95.202  91.415  1.00  0.00           H  
ATOM   2279  HA3 GLY   169      76.603  93.867  90.706  1.00  0.00           H  
ATOM   2280  C   GLY   169      75.051  94.553  89.527  1.00  0.00           C  
ATOM   2281  O   GLY   169      75.091  95.719  89.168  1.00  0.00           O  
ATOM   2282  N   GLY   170      74.470  93.523  88.886  1.00  0.00           N  
ATOM   2283  H   GLY   170      74.630  92.562  89.150  1.00  0.00           H  
ATOM   2284  CA  GLY   170      73.603  93.698  87.733  1.00  0.00           C  
ATOM   2285  HA2 GLY   170      72.936  94.530  87.958  1.00  0.00           H  
ATOM   2286  HA3 GLY   170      74.172  93.942  86.836  1.00  0.00           H  
ATOM   2287  C   GLY   170      72.741  92.473  87.465  1.00  0.00           C  
ATOM   2288  O   GLY   170      72.437  91.774  88.431  1.00  0.00           O  
ATOM   2289  N   GLY   171      72.143  92.228  86.295  1.00  0.00           N  
ATOM   2290  H   GLY   171      71.771  91.304  86.130  1.00  0.00           H  
ATOM   2291  CA  GLY   171      72.201  93.000  85.054  1.00  0.00           C  
ATOM   2292  HA2 GLY   171      73.258  93.154  84.837  1.00  0.00           H  
ATOM   2293  HA3 GLY   171      71.935  92.257  84.303  1.00  0.00           H  
ATOM   2294  C   GLY   171      71.478  94.332  84.971  1.00  0.00           C  
ATOM   2295  O   GLY   171      70.698  94.634  85.853  1.00  0.00           O  
ATOM   2296  N   GLY   172      71.772  95.168  83.974  1.00  0.00           N  
ATOM   2297  H   GLY   172      71.268  96.039  84.066  1.00  0.00           H  
ATOM   2298  CA  GLY   172      72.405  94.935  82.615  1.00  0.00           C  
ATOM   2299  HA2 GLY   172      73.324  94.369  82.765  1.00  0.00           H  
ATOM   2300  HA3 GLY   172      71.910  94.183  82.001  1.00  0.00           H  
ATOM   2301  C   GLY   172      72.611  96.218  81.851  1.00  0.00           C  
ATOM   2302  O   GLY   172      71.773  97.059  81.934  1.00  0.00           O  
ATOM   2303  N   GLY   173      73.762  96.415  81.126  1.00  0.00           N  
ATOM   2304  H   GLY   173      74.332  95.605  80.928  1.00  0.00           H  
ATOM   2305  CA  GLY   173      74.207  97.721  80.554  1.00  0.00           C  
ATOM   2306  HA2 GLY   173      74.072  98.452  81.351  1.00  0.00           H  
ATOM   2307  HA3 GLY   173      75.264  97.588  80.323  1.00  0.00           H  
ATOM   2308  C   GLY   173      73.361  98.231  79.357  1.00  0.00           C  
ATOM   2309  O   GLY   173      72.402  97.546  78.971  1.00  0.00           O  
ATOM   2310  N   GLY   174      73.529  99.480  78.882  1.00  0.00           N  
ATOM   2311  H   GLY   174      72.948  99.769  78.108  1.00  0.00           H  
ATOM   2312  CA  GLY   174      74.463 100.440  79.407  1.00  0.00           C  
ATOM   2313  HA2 GLY   174      74.063 101.445  79.277  1.00  0.00           H  
ATOM   2314  HA3 GLY   174      74.710 100.378  80.467  1.00  0.00           H  
ATOM   2315  C   GLY   174      75.858 100.365  78.774  1.00  0.00           C  
ATOM   2316  O   GLY   174      76.218  99.296  78.217  1.00  0.00           O  
ATOM   2317  N   GLY   175      76.554 101.436  78.911  1.00  0.00           N  
ATOM   2318  H   GLY   175      76.163 102.238  79.385  1.00  0.00           H  
ATOM   2319  CA  GLY   175      78.026 101.481  78.609  1.00  0.00           C  
ATOM   2320  HA2 GLY   175      78.227 102.510  78.908  1.00  0.00           H  
ATOM   2321  HA3 GLY   175      78.518 100.710  79.201  1.00  0.00           H  
ATOM   2322  C   GLY   175      78.376 101.373  77.184  1.00  0.00           C  
ATOM   2323  O   GLY   175      79.262 100.591  76.781  1.00  0.00           O  
ATOM   2324  N   ASN   176      77.633 102.054  76.339  1.00  0.00           N  
ATOM   2325  H   ASN   176      76.987 102.746  76.691  1.00  0.00           H  
ATOM   2326  CA  ASN   176      77.523 101.686  74.937  1.00  0.00           C  
ATOM   2327  HA  ASN   176      78.516 101.404  74.587  1.00  0.00           H  
ATOM   2328  CB  ASN   176      76.537 100.480  74.800  1.00  0.00           C  
ATOM   2329  HB2 ASN   176      76.565 100.038  73.804  1.00  0.00           H  
ATOM   2330  HB3 ASN   176      76.823  99.711  75.518  1.00  0.00           H  
ATOM   2331  CG  ASN   176      75.066 100.906  75.088  1.00  0.00           C  
ATOM   2332  OD1 ASN   176      74.772 101.520  76.077  1.00  0.00           O  
ATOM   2333  ND2 ASN   176      74.151 100.561  74.253  1.00  0.00           N  
ATOM   2334 HD21 ASN   176      73.263 101.034  74.173  1.00  0.00           H  
ATOM   2335 HD22 ASN   176      74.458  99.979  73.487  1.00  0.00           H  
ATOM   2336  C   ASN   176      77.322 102.964  74.059  1.00  0.00           C  
ATOM   2337  O   ASN   176      77.400 104.093  74.465  1.00  0.00           O  
ATOM   2338  N   TYR   177      77.021 102.729  72.744  1.00  0.00           N  
ATOM   2339  H   TYR   177      76.951 101.765  72.449  1.00  0.00           H  
ATOM   2340  CA  TYR   177      76.598 103.767  71.763  1.00  0.00           C  
ATOM   2341  HA  TYR   177      76.417 104.742  72.215  1.00  0.00           H  
ATOM   2342  CB  TYR   177      77.660 103.998  70.595  1.00  0.00           C  
ATOM   2343  HB2 TYR   177      78.021 103.027  70.255  1.00  0.00           H  
ATOM   2344  HB3 TYR   177      77.008 104.357  69.799  1.00  0.00           H  
ATOM   2345  CG  TYR   177      78.791 105.051  70.753  1.00  0.00           C  
ATOM   2346  CD1 TYR   177      78.811 106.215  69.916  1.00  0.00           C  
ATOM   2347  HD1 TYR   177      78.067 106.362  69.146  1.00  0.00           H  
ATOM   2348  CE1 TYR   177      79.779 107.222  70.066  1.00  0.00           C  
ATOM   2349  HE1 TYR   177      79.848 108.128  69.482  1.00  0.00           H  
ATOM   2350  CZ  TYR   177      80.752 106.999  71.053  1.00  0.00           C  
ATOM   2351  OH  TYR   177      81.636 108.000  71.373  1.00  0.00           O  
ATOM   2352  HH  TYR   177      81.881 108.303  70.496  1.00  0.00           H  
ATOM   2353  CE2 TYR   177      80.745 105.839  71.881  1.00  0.00           C  
ATOM   2354  HE2 TYR   177      81.536 105.782  72.614  1.00  0.00           H  
ATOM   2355  CD2 TYR   177      79.746 104.845  71.778  1.00  0.00           C  
ATOM   2356  HD2 TYR   177      79.689 103.951  72.382  1.00  0.00           H  
ATOM   2357  C   TYR   177      75.210 103.341  71.213  1.00  0.00           C  
ATOM   2358  O   TYR   177      75.073 102.341  70.506  1.00  0.00           O  
ATOM   2359  N   GLY   178      74.110 104.058  71.515  1.00  0.00           N  
ATOM   2360  H   GLY   178      73.232 103.789  71.095  1.00  0.00           H  
ATOM   2361  CA  GLY   178      73.914 105.199  72.406  1.00  0.00           C  
ATOM   2362  HA2 GLY   178      72.843 105.314  72.569  1.00  0.00           H  
ATOM   2363  HA3 GLY   178      74.331 104.977  73.389  1.00  0.00           H  
ATOM   2364  C   GLY   178      74.495 106.518  71.917  1.00  0.00           C  
ATOM   2365  O   GLY   178      74.891 106.571  70.776  1.00  0.00           O  
ATOM   2366  N   GLN   179      74.536 107.517  72.774  1.00  0.00           N  
ATOM   2367  H   GLN   179      74.073 107.306  73.646  1.00  0.00           H  
ATOM   2368  CA  GLN   179      75.322 108.736  72.464  1.00  0.00           C  
ATOM   2369  HA  GLN   179      75.115 109.097  71.457  1.00  0.00           H  
ATOM   2370  CB  GLN   179      74.940 109.751  73.529  1.00  0.00           C  
ATOM   2371  HB2 GLN   179      74.948 109.442  74.575  1.00  0.00           H  
ATOM   2372  HB3 GLN   179      75.735 110.497  73.523  1.00  0.00           H  
ATOM   2373  CG  GLN   179      73.620 110.437  73.285  1.00  0.00           C  
ATOM   2374  HG2 GLN   179      72.773 109.753  73.314  1.00  0.00           H  
ATOM   2375  HG3 GLN   179      73.375 111.152  74.070  1.00  0.00           H  
ATOM   2376  CD  GLN   179      73.555 111.196  71.971  1.00  0.00           C  
ATOM   2377  OE1 GLN   179      73.492 110.576  70.915  1.00  0.00           O  
ATOM   2378  NE2 GLN   179      73.714 112.476  71.962  1.00  0.00           N  
ATOM   2379 HE21 GLN   179      73.840 112.944  72.848  1.00  0.00           H  
ATOM   2380 HE22 GLN   179      73.588 112.902  71.055  1.00  0.00           H  
ATOM   2381  C   GLN   179      76.818 108.418  72.450  1.00  0.00           C  
ATOM   2382  O   GLN   179      77.355 107.658  73.254  1.00  0.00           O  
ATOM   2383  N   ASP   180      77.628 108.995  71.538  1.00  0.00           N  
ATOM   2384  H   ASP   180      78.600 108.921  71.802  1.00  0.00           H  
ATOM   2385  CA  ASP   180      77.366 110.180  70.675  1.00  0.00           C  
ATOM   2386  HA  ASP   180      76.605 110.752  71.206  1.00  0.00           H  
ATOM   2387  CB  ASP   180      78.588 111.047  70.716  1.00  0.00           C  
ATOM   2388  HB2 ASP   180      78.887 111.362  71.716  1.00  0.00           H  
ATOM   2389  HB3 ASP   180      79.443 110.442  70.417  1.00  0.00           H  
ATOM   2390  CG  ASP   180      78.383 112.396  69.902  1.00  0.00           C  
ATOM   2391  OD1 ASP   180      79.385 113.167  69.839  1.00  0.00           O  
ATOM   2392  OD2 ASP   180      77.242 112.709  69.530  1.00  0.00           O  
ATOM   2393  C   ASP   180      76.906 109.828  69.217  1.00  0.00           C  
ATOM   2394  O   ASP   180      77.790 109.559  68.353  1.00  0.00           O  
ATOM   2395  N   GLN   181      75.613 109.858  68.910  1.00  0.00           N  
ATOM   2396  H   GLN   181      74.933 110.177  69.586  1.00  0.00           H  
ATOM   2397  CA  GLN   181      75.101 109.673  67.525  1.00  0.00           C  
ATOM   2398  HA  GLN   181      75.917 109.799  66.813  1.00  0.00           H  
ATOM   2399  CB  GLN   181      74.501 108.311  67.407  1.00  0.00           C  
ATOM   2400  HB2 GLN   181      74.230 108.153  66.363  1.00  0.00           H  
ATOM   2401  HB3 GLN   181      75.301 107.588  67.566  1.00  0.00           H  
ATOM   2402  CG  GLN   181      73.271 108.039  68.166  1.00  0.00           C  
ATOM   2403  HG2 GLN   181      73.395 108.083  69.248  1.00  0.00           H  
ATOM   2404  HG3 GLN   181      72.467 108.726  67.904  1.00  0.00           H  
ATOM   2405  CD  GLN   181      72.835 106.615  67.851  1.00  0.00           C  
ATOM   2406  OE1 GLN   181      72.002 106.244  67.007  1.00  0.00           O  
ATOM   2407  NE2 GLN   181      73.115 105.673  68.718  1.00  0.00           N  
ATOM   2408 HE21 GLN   181      73.628 105.913  69.554  1.00  0.00           H  
ATOM   2409 HE22 GLN   181      72.788 104.722  68.628  1.00  0.00           H  
ATOM   2410  C   GLN   181      74.132 110.755  67.087  1.00  0.00           C  
ATOM   2411  O   GLN   181      73.810 110.790  65.909  1.00  0.00           O  
ATOM   2412  N   SER   182      73.590 111.555  68.015  1.00  0.00           N  
ATOM   2413  H   SER   182      73.791 111.359  68.985  1.00  0.00           H  
ATOM   2414  CA  SER   182      72.593 112.576  67.619  1.00  0.00           C  
ATOM   2415  HA  SER   182      72.767 112.782  66.563  1.00  0.00           H  
ATOM   2416  CB  SER   182      71.124 112.012  67.694  1.00  0.00           C  
ATOM   2417  HB2 SER   182      70.472 112.814  67.349  1.00  0.00           H  
ATOM   2418  HB3 SER   182      71.007 111.025  67.246  1.00  0.00           H  
ATOM   2419  OG  SER   182      70.743 111.849  69.057  1.00  0.00           O  
ATOM   2420  HG  SER   182      71.070 110.993  69.341  1.00  0.00           H  
ATOM   2421  C   SER   182      72.531 113.885  68.453  1.00  0.00           C  
ATOM   2422  O   SER   182      72.860 113.917  69.621  1.00  0.00           O  
ATOM   2423  N   SER   183      72.101 114.988  67.850  1.00  0.00           N  
ATOM   2424  H   SER   183      72.130 115.814  68.430  1.00  0.00           H  
ATOM   2425  CA  SER   183      72.007 115.268  66.409  1.00  0.00           C  
ATOM   2426  HA  SER   183      71.360 114.587  65.857  1.00  0.00           H  
ATOM   2427  CB  SER   183      71.448 116.686  66.170  1.00  0.00           C  
ATOM   2428  HB2 SER   183      70.556 116.777  66.789  1.00  0.00           H  
ATOM   2429  HB3 SER   183      72.188 117.435  66.454  1.00  0.00           H  
ATOM   2430  OG  SER   183      71.158 116.831  64.736  1.00  0.00           O  
ATOM   2431  HG  SER   183      70.352 117.351  64.709  1.00  0.00           H  
ATOM   2432  C   SER   183      73.333 115.352  65.743  1.00  0.00           C  
ATOM   2433  O   SER   183      74.239 115.998  66.262  1.00  0.00           O  
ATOM   2434  N   MET   184      73.528 114.747  64.568  1.00  0.00           N  
ATOM   2435  H   MET   184      72.725 114.201  64.288  1.00  0.00           H  
ATOM   2436  CA  MET   184      74.818 114.427  64.003  1.00  0.00           C  
ATOM   2437  HA  MET   184      75.383 113.796  64.688  1.00  0.00           H  
ATOM   2438  CB  MET   184      74.601 113.523  62.698  1.00  0.00           C  
ATOM   2439  HB2 MET   184      73.923 112.745  63.049  1.00  0.00           H  
ATOM   2440  HB3 MET   184      74.058 114.075  61.931  1.00  0.00           H  
ATOM   2441  CG  MET   184      75.822 112.847  61.952  1.00  0.00           C  
ATOM   2442  HG2 MET   184      75.424 112.357  61.063  1.00  0.00           H  
ATOM   2443  HG3 MET   184      76.454 113.693  61.682  1.00  0.00           H  
ATOM   2444  SD  MET   184      76.770 111.566  62.843  1.00  0.00           S  
ATOM   2445  CE  MET   184      75.405 110.322  62.910  1.00  0.00           C  
ATOM   2446  HE1 MET   184      74.844 110.479  63.832  1.00  0.00           H  
ATOM   2447  HE2 MET   184      74.748 110.346  62.040  1.00  0.00           H  
ATOM   2448  HE3 MET   184      75.990 109.419  63.084  1.00  0.00           H  
ATOM   2449  C   MET   184      75.753 115.605  63.691  1.00  0.00           C  
ATOM   2450  O   MET   184      75.313 116.647  63.206  1.00  0.00           O  
ATOM   2451  N   SER   185      77.095 115.518  63.932  1.00  0.00           N  
ATOM   2452  H   SER   185      77.388 114.656  64.370  1.00  0.00           H  
ATOM   2453  CA  SER   185      78.057 116.390  63.181  1.00  0.00           C  
ATOM   2454  HA  SER   185      77.556 116.819  62.314  1.00  0.00           H  
ATOM   2455  CB  SER   185      78.208 117.564  64.085  1.00  0.00           C  
ATOM   2456  HB2 SER   185      78.521 118.429  63.501  1.00  0.00           H  
ATOM   2457  HB3 SER   185      77.250 117.708  64.584  1.00  0.00           H  
ATOM   2458  OG  SER   185      79.245 117.413  65.115  1.00  0.00           O  
ATOM   2459  HG  SER   185      79.125 116.512  65.424  1.00  0.00           H  
ATOM   2460  C   SER   185      79.390 115.783  62.758  1.00  0.00           C  
ATOM   2461  O   SER   185      79.706 114.686  63.147  1.00  0.00           O  
ATOM   2462  N   SER   186      80.263 116.519  62.140  1.00  0.00           N  
ATOM   2463  H   SER   186      80.012 117.484  61.977  1.00  0.00           H  
ATOM   2464  CA  SER   186      81.620 116.282  61.729  1.00  0.00           C  
ATOM   2465  HA  SER   186      82.100 115.547  62.375  1.00  0.00           H  
ATOM   2466  CB  SER   186      81.667 115.655  60.313  1.00  0.00           C  
ATOM   2467  HB2 SER   186      81.306 116.365  59.569  1.00  0.00           H  
ATOM   2468  HB3 SER   186      82.691 115.416  60.024  1.00  0.00           H  
ATOM   2469  OG  SER   186      80.857 114.422  60.223  1.00  0.00           O  
ATOM   2470  HG  SER   186      79.949 114.719  60.134  1.00  0.00           H  
ATOM   2471  C   SER   186      82.447 117.564  61.703  1.00  0.00           C  
ATOM   2472  O   SER   186      81.983 118.726  61.746  1.00  0.00           O  
ATOM   2473  N   GLY   187      83.824 117.522  61.576  1.00  0.00           N  
ATOM   2474  H   GLY   187      84.270 118.427  61.617  1.00  0.00           H  
ATOM   2475  CA  GLY   187      84.780 116.437  61.652  1.00  0.00           C  
ATOM   2476  HA2 GLY   187      85.064 116.336  62.700  1.00  0.00           H  
ATOM   2477  HA3 GLY   187      84.252 115.549  61.305  1.00  0.00           H  
ATOM   2478  C   GLY   187      86.144 116.604  60.853  1.00  0.00           C  
ATOM   2479  O   GLY   187      87.094 115.848  61.096  1.00  0.00           O  
ATOM   2480  N   GLY   188      86.285 117.672  60.084  1.00  0.00           N  
ATOM   2481  H   GLY   188      85.520 118.300  59.884  1.00  0.00           H  
ATOM   2482  CA  GLY   188      87.498 118.179  59.428  1.00  0.00           C  
ATOM   2483  HA2 GLY   188      88.205 117.470  58.999  1.00  0.00           H  
ATOM   2484  HA3 GLY   188      87.124 118.826  58.634  1.00  0.00           H  
ATOM   2485  C   GLY   188      88.267 119.044  60.432  1.00  0.00           C  
ATOM   2486  O   GLY   188      87.773 119.596  61.415  1.00  0.00           O  
ATOM   2487  N   GLY   189      89.511 119.365  60.224  1.00  0.00           N  
ATOM   2488  H   GLY   189      89.817 119.996  60.951  1.00  0.00           H  
ATOM   2489  CA  GLY   189      90.341 119.017  59.085  1.00  0.00           C  
ATOM   2490  HA2 GLY   189      91.332 118.768  59.465  1.00  0.00           H  
ATOM   2491  HA3 GLY   189      89.914 118.199  58.507  1.00  0.00           H  
ATOM   2492  C   GLY   189      90.487 120.211  58.120  1.00  0.00           C  
ATOM   2493  O   GLY   189      89.482 120.834  57.804  1.00  0.00           O  
ATOM   2494  N   SER   190      91.683 120.472  57.611  1.00  0.00           N  
ATOM   2495  H   SER   190      92.502 120.051  58.024  1.00  0.00           H  
ATOM   2496  CA  SER   190      92.043 121.609  56.736  1.00  0.00           C  
ATOM   2497  HA  SER   190      93.115 121.781  56.831  1.00  0.00           H  
ATOM   2498  CB  SER   190      91.833 121.160  55.305  1.00  0.00           C  
ATOM   2499  HB2 SER   190      90.763 121.088  55.108  1.00  0.00           H  
ATOM   2500  HB3 SER   190      92.217 121.977  54.695  1.00  0.00           H  
ATOM   2501  OG  SER   190      92.525 120.004  55.036  1.00  0.00           O  
ATOM   2502  HG  SER   190      92.628 119.763  54.113  1.00  0.00           H  
ATOM   2503  C   SER   190      91.257 122.941  57.000  1.00  0.00           C  
ATOM   2504  O   SER   190      90.492 123.407  56.168  1.00  0.00           O  
ATOM   2505  N   GLY   191      91.346 123.629  58.145  1.00  0.00           N  
ATOM   2506  H   GLY   191      90.849 124.506  58.095  1.00  0.00           H  
ATOM   2507  CA  GLY   191      92.158 123.302  59.357  1.00  0.00           C  
ATOM   2508  HA2 GLY   191      92.026 124.130  60.053  1.00  0.00           H  
ATOM   2509  HA3 GLY   191      91.935 122.309  59.748  1.00  0.00           H  
ATOM   2510  C   GLY   191      93.646 123.400  59.096  1.00  0.00           C  
ATOM   2511  O   GLY   191      94.187 124.224  58.288  1.00  0.00           O  
ATOM   2512  N   GLY   192      94.526 122.665  59.774  1.00  0.00           N  
ATOM   2513  H   GLY   192      94.171 122.102  60.534  1.00  0.00           H  
ATOM   2514  CA  GLY   192      95.915 122.363  59.427  1.00  0.00           C  
ATOM   2515  HA2 GLY   192      96.513 123.187  59.814  1.00  0.00           H  
ATOM   2516  HA3 GLY   192      96.243 121.449  59.922  1.00  0.00           H  
ATOM   2517  C   GLY   192      96.342 122.278  58.001  1.00  0.00           C  
ATOM   2518  O   GLY   192      97.333 122.831  57.562  1.00  0.00           O  
ATOM   2519  N   GLY   193      95.633 121.435  57.256  1.00  0.00           N  
ATOM   2520  H   GLY   193      94.913 120.977  57.795  1.00  0.00           H  
ATOM   2521  CA  GLY   193      95.858 120.993  55.872  1.00  0.00           C  
ATOM   2522  HA2 GLY   193      96.939 120.858  55.900  1.00  0.00           H  
ATOM   2523  HA3 GLY   193      95.347 120.034  55.784  1.00  0.00           H  
ATOM   2524  C   GLY   193      95.499 121.896  54.747  1.00  0.00           C  
ATOM   2525  O   GLY   193      94.729 122.821  54.861  1.00  0.00           O  
ATOM   2526  N   TYR   194      96.058 121.625  53.559  1.00  0.00           N  
ATOM   2527  H   TYR   194      96.646 120.806  53.502  1.00  0.00           H  
ATOM   2528  CA  TYR   194      95.907 122.261  52.276  1.00  0.00           C  
ATOM   2529  HA  TYR   194      94.990 122.831  52.428  1.00  0.00           H  
ATOM   2530  CB  TYR   194      97.099 123.207  51.983  1.00  0.00           C  
ATOM   2531  HB2 TYR   194      97.930 122.536  51.768  1.00  0.00           H  
ATOM   2532  HB3 TYR   194      96.721 123.819  51.164  1.00  0.00           H  
ATOM   2533  CG  TYR   194      97.473 124.117  53.158  1.00  0.00           C  
ATOM   2534  CD1 TYR   194      96.594 125.128  53.596  1.00  0.00           C  
ATOM   2535  HD1 TYR   194      95.566 125.113  53.264  1.00  0.00           H  
ATOM   2536  CE1 TYR   194      96.955 125.996  54.628  1.00  0.00           C  
ATOM   2537  HE1 TYR   194      96.260 126.743  54.982  1.00  0.00           H  
ATOM   2538  CZ  TYR   194      98.235 125.888  55.175  1.00  0.00           C  
ATOM   2539  OH  TYR   194      98.675 126.919  56.013  1.00  0.00           O  
ATOM   2540  HH  TYR   194      99.558 126.850  56.384  1.00  0.00           H  
ATOM   2541  CE2 TYR   194      99.193 124.913  54.721  1.00  0.00           C  
ATOM   2542  HE2 TYR   194     100.217 124.795  55.044  1.00  0.00           H  
ATOM   2543  CD2 TYR   194      98.741 124.046  53.697  1.00  0.00           C  
ATOM   2544  HD2 TYR   194      99.379 123.224  53.408  1.00  0.00           H  
ATOM   2545  C   TYR   194      95.457 121.339  51.054  1.00  0.00           C  
ATOM   2546  O   TYR   194      95.799 120.187  51.043  1.00  0.00           O  
ATOM   2547  N   GLY   195      94.587 121.819  50.169  1.00  0.00           N  
ATOM   2548  H   GLY   195      94.365 121.273  49.348  1.00  0.00           H  
ATOM   2549  CA  GLY   195      93.859 123.146  50.194  1.00  0.00           C  
ATOM   2550  HA2 GLY   195      94.663 123.869  50.331  1.00  0.00           H  
ATOM   2551  HA3 GLY   195      93.449 123.378  49.211  1.00  0.00           H  
ATOM   2552  C   GLY   195      92.870 123.096  51.350  1.00  0.00           C  
ATOM   2553  O   GLY   195      92.768 122.104  52.084  1.00  0.00           O  
ATOM   2554  N   ASN   196      92.196 124.250  51.598  1.00  0.00           N  
ATOM   2555  H   ASN   196      92.382 125.037  50.992  1.00  0.00           H  
ATOM   2556  CA  ASN   196      91.271 124.509  52.782  1.00  0.00           C  
ATOM   2557  HA  ASN   196      91.692 123.992  53.643  1.00  0.00           H  
ATOM   2558  CB  ASN   196      91.293 126.054  53.102  1.00  0.00           C  
ATOM   2559  HB2 ASN   196      92.308 126.399  53.299  1.00  0.00           H  
ATOM   2560  HB3 ASN   196      90.941 126.656  52.264  1.00  0.00           H  
ATOM   2561  CG  ASN   196      90.631 126.458  54.368  1.00  0.00           C  
ATOM   2562  OD1 ASN   196      89.486 126.870  54.460  1.00  0.00           O  
ATOM   2563  ND2 ASN   196      91.230 126.278  55.499  1.00  0.00           N  
ATOM   2564 HD21 ASN   196      90.724 126.370  56.368  1.00  0.00           H  
ATOM   2565 HD22 ASN   196      92.190 125.967  55.451  1.00  0.00           H  
ATOM   2566  C   ASN   196      89.828 123.985  52.630  1.00  0.00           C  
ATOM   2567  O   ASN   196      89.371 123.831  51.518  1.00  0.00           O  
ATOM   2568  N   GLN   197      89.172 123.705  53.774  1.00  0.00           N  
ATOM   2569  H   GLN   197      89.671 123.764  54.650  1.00  0.00           H  
ATOM   2570  CA  GLN   197      87.853 123.123  53.883  1.00  0.00           C  
ATOM   2571  HA  GLN   197      87.342 123.477  52.988  1.00  0.00           H  
ATOM   2572  CB  GLN   197      87.882 121.565  53.975  1.00  0.00           C  
ATOM   2573  HB2 GLN   197      88.302 121.133  54.883  1.00  0.00           H  
ATOM   2574  HB3 GLN   197      86.845 121.230  53.966  1.00  0.00           H  
ATOM   2575  CG  GLN   197      88.527 120.842  52.776  1.00  0.00           C  
ATOM   2576  HG2 GLN   197      89.557 121.184  52.669  1.00  0.00           H  
ATOM   2577  HG3 GLN   197      88.498 119.796  53.081  1.00  0.00           H  
ATOM   2578  CD  GLN   197      87.768 120.842  51.468  1.00  0.00           C  
ATOM   2579  OE1 GLN   197      86.827 121.524  51.214  1.00  0.00           O  
ATOM   2580  NE2 GLN   197      88.086 119.942  50.528  1.00  0.00           N  
ATOM   2581 HE21 GLN   197      88.840 119.284  50.661  1.00  0.00           H  
ATOM   2582 HE22 GLN   197      87.560 119.881  49.668  1.00  0.00           H  
ATOM   2583  C   GLN   197      87.107 123.757  55.097  1.00  0.00           C  
ATOM   2584  O   GLN   197      86.134 123.155  55.589  1.00  0.00           O  
ATOM   2585  N   ASP   198      87.582 124.870  55.718  1.00  0.00           N  
ATOM   2586  H   ASP   198      88.378 125.280  55.250  1.00  0.00           H  
ATOM   2587  CA  ASP   198      86.984 125.613  56.867  1.00  0.00           C  
ATOM   2588  HA  ASP   198      86.613 124.803  57.496  1.00  0.00           H  
ATOM   2589  CB  ASP   198      87.924 126.572  57.534  1.00  0.00           C  
ATOM   2590  HB2 ASP   198      88.473 127.239  56.870  1.00  0.00           H  
ATOM   2591  HB3 ASP   198      87.466 127.220  58.281  1.00  0.00           H  
ATOM   2592  CG  ASP   198      88.995 125.857  58.357  1.00  0.00           C  
ATOM   2593  OD1 ASP   198      90.248 126.186  58.380  1.00  0.00           O  
ATOM   2594  OD2 ASP   198      88.503 125.092  59.260  1.00  0.00           O  
ATOM   2595  C   ASP   198      85.717 126.312  56.470  1.00  0.00           C  
ATOM   2596  O   ASP   198      85.729 127.161  55.555  1.00  0.00           O  
ATOM   2597  N   GLN   199      84.597 125.815  57.100  1.00  0.00           N  
ATOM   2598  H   GLN   199      84.732 125.072  57.771  1.00  0.00           H  
ATOM   2599  CA  GLN   199      83.257 126.225  56.687  1.00  0.00           C  
ATOM   2600  HA  GLN   199      83.236 126.229  55.597  1.00  0.00           H  
ATOM   2601  CB  GLN   199      82.149 125.349  57.229  1.00  0.00           C  
ATOM   2602  HB2 GLN   199      82.221 125.298  58.316  1.00  0.00           H  
ATOM   2603  HB3 GLN   199      81.175 125.832  57.154  1.00  0.00           H  
ATOM   2604  CG  GLN   199      82.101 123.984  56.681  1.00  0.00           C  
ATOM   2605  HG2 GLN   199      83.073 123.756  56.242  1.00  0.00           H  
ATOM   2606  HG3 GLN   199      82.004 123.273  57.501  1.00  0.00           H  
ATOM   2607  CD  GLN   199      81.077 123.786  55.612  1.00  0.00           C  
ATOM   2608  OE1 GLN   199      80.059 124.464  55.480  1.00  0.00           O  
ATOM   2609  NE2 GLN   199      81.169 122.748  54.776  1.00  0.00           N  
ATOM   2610 HE21 GLN   199      81.840 122.002  54.896  1.00  0.00           H  
ATOM   2611 HE22 GLN   199      80.432 122.740  54.086  1.00  0.00           H  
ATOM   2612  C   GLN   199      83.028 127.752  56.992  1.00  0.00           C  
ATOM   2613  O   GLN   199      83.468 128.244  58.030  1.00  0.00           O  
ATOM   2614  N   SER   200      82.341 128.514  56.114  1.00  0.00           N  
ATOM   2615  H   SER   200      82.312 129.514  56.249  1.00  0.00           H  
ATOM   2616  CA  SER   200      81.636 127.996  54.987  1.00  0.00           C  
ATOM   2617  HA  SER   200      81.346 126.947  55.060  1.00  0.00           H  
ATOM   2618  CB  SER   200      80.310 128.807  54.868  1.00  0.00           C  
ATOM   2619  HB2 SER   200      80.547 129.870  54.916  1.00  0.00           H  
ATOM   2620  HB3 SER   200      79.713 128.650  53.969  1.00  0.00           H  
ATOM   2621  OG  SER   200      79.515 128.545  55.977  1.00  0.00           O  
ATOM   2622  HG  SER   200      78.895 127.859  55.719  1.00  0.00           H  
ATOM   2623  C   SER   200      82.439 128.126  53.633  1.00  0.00           C  
ATOM   2624  O   SER   200      81.930 128.012  52.530  1.00  0.00           O  
ATOM   2625  N   GLY   201      83.748 128.306  53.761  1.00  0.00           N  
ATOM   2626  H   GLY   201      84.119 128.365  54.699  1.00  0.00           H  
ATOM   2627  CA  GLY   201      84.721 128.261  52.608  1.00  0.00           C  
ATOM   2628  HA2 GLY   201      84.232 128.569  51.684  1.00  0.00           H  
ATOM   2629  HA3 GLY   201      85.558 128.839  53.000  1.00  0.00           H  
ATOM   2630  C   GLY   201      85.229 126.861  52.352  1.00  0.00           C  
ATOM   2631  O   GLY   201      84.715 125.879  52.837  1.00  0.00           O  
ATOM   2632  N   GLY   202      86.315 126.649  51.645  1.00  0.00           N  
ATOM   2633  H   GLY   202      86.454 125.678  51.403  1.00  0.00           H  
ATOM   2634  CA  GLY   202      87.045 127.617  50.751  1.00  0.00           C  
ATOM   2635  HA2 GLY   202      86.987 128.544  51.320  1.00  0.00           H  
ATOM   2636  HA3 GLY   202      88.052 127.226  50.604  1.00  0.00           H  
ATOM   2637  C   GLY   202      86.369 127.685  49.375  1.00  0.00           C  
ATOM   2638  O   GLY   202      85.154 127.752  49.291  1.00  0.00           O  
ATOM   2639  N   GLY   203      87.124 127.661  48.239  1.00  0.00           N  
ATOM   2640  H   GLY   203      86.574 127.754  47.397  1.00  0.00           H  
ATOM   2641  CA  GLY   203      88.532 127.607  48.086  1.00  0.00           C  
ATOM   2642  HA2 GLY   203      88.889 126.629  48.408  1.00  0.00           H  
ATOM   2643  HA3 GLY   203      88.807 127.660  47.032  1.00  0.00           H  
ATOM   2644  C   GLY   203      89.302 128.700  48.870  1.00  0.00           C  
ATOM   2645  O   GLY   203      88.895 129.777  49.286  1.00  0.00           O  
ATOM   2646  N   GLY   204      90.546 128.393  49.156  1.00  0.00           N  
ATOM   2647  H   GLY   204      90.856 127.486  48.838  1.00  0.00           H  
ATOM   2648  CA  GLY   204      91.496 129.202  49.936  1.00  0.00           C  
ATOM   2649  HA2 GLY   204      92.449 128.693  50.083  1.00  0.00           H  
ATOM   2650  HA3 GLY   204      91.579 130.139  49.387  1.00  0.00           H  
ATOM   2651  C   GLY   204      91.212 129.615  51.346  1.00  0.00           C  
ATOM   2652  O   GLY   204      90.226 129.102  51.904  1.00  0.00           O  
ATOM   2653  N   SER   205      91.952 130.468  52.054  1.00  0.00           N  
ATOM   2654  H   SER   205      91.497 130.758  52.908  1.00  0.00           H  
ATOM   2655  CA  SER   205      93.324 130.855  51.908  1.00  0.00           C  
ATOM   2656  HA  SER   205      93.406 131.356  50.943  1.00  0.00           H  
ATOM   2657  CB  SER   205      93.753 131.890  52.904  1.00  0.00           C  
ATOM   2658  HB2 SER   205      93.032 132.693  53.051  1.00  0.00           H  
ATOM   2659  HB3 SER   205      93.907 131.346  53.836  1.00  0.00           H  
ATOM   2660  OG  SER   205      94.949 132.527  52.568  1.00  0.00           O  
ATOM   2661  HG  SER   205      95.143 133.224  53.199  1.00  0.00           H  
ATOM   2662  C   SER   205      94.303 129.657  51.939  1.00  0.00           C  
ATOM   2663  O   SER   205      93.964 128.597  52.481  1.00  0.00           O  
ATOM   2664  N   GLY   206      95.551 129.884  51.479  1.00  0.00           N  
ATOM   2665  H   GLY   206      95.753 130.797  51.098  1.00  0.00           H  
ATOM   2666  CA  GLY   206      96.722 129.059  51.571  1.00  0.00           C  
ATOM   2667  HA2 GLY   206      96.620 128.073  51.118  1.00  0.00           H  
ATOM   2668  HA3 GLY   206      97.477 129.384  50.855  1.00  0.00           H  
ATOM   2669  C   GLY   206      97.415 129.111  52.923  1.00  0.00           C  
ATOM   2670  O   GLY   206      96.876 129.763  53.854  1.00  0.00           O  
ATOM   2671  N   GLY   207      98.560 128.456  53.089  1.00  0.00           N  
ATOM   2672  H   GLY   207      98.896 128.436  54.041  1.00  0.00           H  
ATOM   2673  CA  GLY   207      99.104 127.488  52.104  1.00  0.00           C  
ATOM   2674  HA2 GLY   207      98.535 126.565  52.216  1.00  0.00           H  
ATOM   2675  HA3 GLY   207      99.007 127.950  51.122  1.00  0.00           H  
ATOM   2676  C   GLY   207     100.528 127.054  52.407  1.00  0.00           C  
ATOM   2677  O   GLY   207     101.109 127.411  53.414  1.00  0.00           O  
ATOM   2678  N   TYR   208     101.049 126.260  51.480  1.00  0.00           N  
ATOM   2679  H   TYR   208     100.484 126.129  50.653  1.00  0.00           H  
ATOM   2680  CA  TYR   208     102.482 125.791  51.291  1.00  0.00           C  
ATOM   2681  HA  TYR   208     103.215 126.591  51.185  1.00  0.00           H  
ATOM   2682  CB  TYR   208     102.844 124.994  52.501  1.00  0.00           C  
ATOM   2683  HB2 TYR   208     102.839 125.582  53.419  1.00  0.00           H  
ATOM   2684  HB3 TYR   208     102.067 124.230  52.531  1.00  0.00           H  
ATOM   2685  CG  TYR   208     104.205 124.408  52.457  1.00  0.00           C  
ATOM   2686  CD1 TYR   208     105.355 125.187  52.666  1.00  0.00           C  
ATOM   2687  HD1 TYR   208     105.121 126.174  53.038  1.00  0.00           H  
ATOM   2688  CE1 TYR   208     106.641 124.710  52.692  1.00  0.00           C  
ATOM   2689  HE1 TYR   208     107.446 125.426  52.761  1.00  0.00           H  
ATOM   2690  CZ  TYR   208     106.805 123.326  52.449  1.00  0.00           C  
ATOM   2691  OH  TYR   208     108.063 122.895  52.473  1.00  0.00           O  
ATOM   2692  HH  TYR   208     108.589 123.643  52.180  1.00  0.00           H  
ATOM   2693  CE2 TYR   208     105.785 122.477  52.234  1.00  0.00           C  
ATOM   2694  HE2 TYR   208     105.862 121.420  52.023  1.00  0.00           H  
ATOM   2695  CD2 TYR   208     104.431 122.982  52.268  1.00  0.00           C  
ATOM   2696  HD2 TYR   208     103.586 122.314  52.198  1.00  0.00           H  
ATOM   2697  C   TYR   208     102.620 124.936  49.987  1.00  0.00           C  
ATOM   2698  O   TYR   208     101.853 123.990  49.781  1.00  0.00           O  
ATOM   2699  N   GLY   209     103.594 125.300  49.165  1.00  0.00           N  
ATOM   2700  H   GLY   209     104.173 126.101  49.372  1.00  0.00           H  
ATOM   2701  CA  GLY   209     103.882 124.580  47.906  1.00  0.00           C  
ATOM   2702  HA2 GLY   209     102.932 124.496  47.379  1.00  0.00           H  
ATOM   2703  HA3 GLY   209     104.613 125.194  47.380  1.00  0.00           H  
ATOM   2704  C   GLY   209     104.534 123.177  47.944  1.00  0.00           C  
ATOM   2705  O   GLY   209     104.565 122.538  48.982  1.00  0.00           O  
ATOM   2706  N   GLN   210     104.916 122.566  46.810  1.00  0.00           N  
ATOM   2707  H   GLN   210     105.604 121.835  46.925  1.00  0.00           H  
ATOM   2708  CA  GLN   210     104.785 123.008  45.405  1.00  0.00           C  
ATOM   2709  HA  GLN   210     105.207 122.205  44.801  1.00  0.00           H  
ATOM   2710  CB  GLN   210     103.332 122.982  44.857  1.00  0.00           C  
ATOM   2711  HB2 GLN   210     102.872 123.930  45.135  1.00  0.00           H  
ATOM   2712  HB3 GLN   210     103.423 123.246  43.803  1.00  0.00           H  
ATOM   2713  CG  GLN   210     102.462 121.680  45.114  1.00  0.00           C  
ATOM   2714  HG2 GLN   210     102.755 121.197  46.046  1.00  0.00           H  
ATOM   2715  HG3 GLN   210     101.453 122.023  45.340  1.00  0.00           H  
ATOM   2716  CD  GLN   210     102.386 120.719  43.881  1.00  0.00           C  
ATOM   2717  OE1 GLN   210     102.094 121.019  42.732  1.00  0.00           O  
ATOM   2718  NE2 GLN   210     102.763 119.470  44.104  1.00  0.00           N  
ATOM   2719 HE21 GLN   210     102.657 118.812  43.346  1.00  0.00           H  
ATOM   2720 HE22 GLN   210     102.819 119.143  45.058  1.00  0.00           H  
ATOM   2721  C   GLN   210     105.469 124.311  45.111  1.00  0.00           C  
ATOM   2722  O   GLN   210     104.999 125.325  44.679  1.00  0.00           O  
ATOM   2723  N   GLN   211     106.733 124.408  45.564  1.00  0.00           N  
ATOM   2724  H   GLN   211     107.218 123.560  45.817  1.00  0.00           H  
ATOM   2725  CA  GLN   211     107.414 125.703  45.643  1.00  0.00           C  
ATOM   2726  HA  GLN   211     106.742 126.412  46.126  1.00  0.00           H  
ATOM   2727  CB  GLN   211     108.660 125.582  46.577  1.00  0.00           C  
ATOM   2728  HB2 GLN   211     109.376 124.817  46.276  1.00  0.00           H  
ATOM   2729  HB3 GLN   211     109.107 126.559  46.398  1.00  0.00           H  
ATOM   2730  CG  GLN   211     108.497 125.579  48.093  1.00  0.00           C  
ATOM   2731  HG2 GLN   211     109.458 125.615  48.607  1.00  0.00           H  
ATOM   2732  HG3 GLN   211     108.015 126.486  48.457  1.00  0.00           H  
ATOM   2733  CD  GLN   211     107.649 124.420  48.562  1.00  0.00           C  
ATOM   2734  OE1 GLN   211     107.848 123.262  48.199  1.00  0.00           O  
ATOM   2735  NE2 GLN   211     106.729 124.630  49.414  1.00  0.00           N  
ATOM   2736 HE21 GLN   211     106.674 125.592  49.718  1.00  0.00           H  
ATOM   2737 HE22 GLN   211     106.445 123.829  49.959  1.00  0.00           H  
ATOM   2738  C   GLN   211     107.709 126.237  44.138  1.00  0.00           C  
ATOM   2739  O   GLN   211     107.602 127.483  43.940  1.00  0.00           O  
ATOM   2740  N   ASP   212     107.937 125.285  43.231  1.00  0.00           N  
ATOM   2741  H   ASP   212     108.060 124.387  43.675  1.00  0.00           H  
ATOM   2742  CA  ASP   212     108.085 125.475  41.810  1.00  0.00           C  
ATOM   2743  HA  ASP   212     108.521 126.461  41.647  1.00  0.00           H  
ATOM   2744  CB  ASP   212     108.989 124.350  41.139  1.00  0.00           C  
ATOM   2745  HB2 ASP   212     109.921 124.300  41.704  1.00  0.00           H  
ATOM   2746  HB3 ASP   212     108.485 123.392  41.268  1.00  0.00           H  
ATOM   2747  CG  ASP   212     109.456 124.698  39.718  1.00  0.00           C  
ATOM   2748  OD1 ASP   212     110.009 123.797  39.072  1.00  0.00           O  
ATOM   2749  OD2 ASP   212     109.418 125.930  39.355  1.00  0.00           O  
ATOM   2750  C   ASP   212     106.664 125.576  41.101  1.00  0.00           C  
ATOM   2751  O   ASP   212     106.425 125.140  39.983  1.00  0.00           O  
ATOM   2752  N   ARG   213     105.753 126.342  41.644  1.00  0.00           N  
ATOM   2753  H   ARG   213     105.882 126.671  42.591  1.00  0.00           H  
ATOM   2754  CA  ARG   213     104.427 126.598  41.157  1.00  0.00           C  
ATOM   2755  HA  ARG   213     104.494 126.782  40.085  1.00  0.00           H  
ATOM   2756  CB  ARG   213     103.673 125.256  41.385  1.00  0.00           C  
ATOM   2757  HB2 ARG   213     104.348 124.402  41.326  1.00  0.00           H  
ATOM   2758  HB3 ARG   213     103.401 125.200  42.439  1.00  0.00           H  
ATOM   2759  CG  ARG   213     102.546 125.029  40.402  1.00  0.00           C  
ATOM   2760  HG2 ARG   213     101.659 125.416  40.904  1.00  0.00           H  
ATOM   2761  HG3 ARG   213     102.812 125.491  39.451  1.00  0.00           H  
ATOM   2762  CD  ARG   213     102.289 123.540  40.265  1.00  0.00           C  
ATOM   2763  HD2 ARG   213     103.035 123.056  39.636  1.00  0.00           H  
ATOM   2764  HD3 ARG   213     102.235 123.040  41.232  1.00  0.00           H  
ATOM   2765  NE  ARG   213     101.069 123.305  39.508  1.00  0.00           N  
ATOM   2766  HE  ARG   213     100.449 124.100  39.443  1.00  0.00           H  
ATOM   2767  CZ  ARG   213     100.663 122.267  38.772  1.00  0.00           C  
ATOM   2768  NH1 ARG   213     101.361 121.186  38.640  1.00  0.00           N  
ATOM   2769 HH11 ARG   213     101.023 120.568  37.916  1.00  0.00           H  
ATOM   2770 HH12 ARG   213     102.255 121.003  39.072  1.00  0.00           H  
ATOM   2771  NH2 ARG   213      99.562 122.356  38.138  1.00  0.00           N  
ATOM   2772 HH21 ARG   213      99.269 121.574  37.571  1.00  0.00           H  
ATOM   2773 HH22 ARG   213      98.931 123.142  38.072  1.00  0.00           H  
ATOM   2774  C   ARG   213     103.846 127.909  41.676  1.00  0.00           C  
ATOM   2775  O   ARG   213     104.197 128.321  42.764  1.00  0.00           O  
ATOM   2776  N   GLY   214     102.804 128.456  41.139  1.00  0.00           N  
ATOM   2777  H   GLY   214     102.499 129.270  41.655  1.00  0.00           H  
ATOM   2778  CA  GLY   214     102.319 128.336  39.758  1.00  0.00           C  
ATOM   2779  HA2 GLY   214     103.021 127.771  39.145  1.00  0.00           H  
ATOM   2780  HA3 GLY   214     101.434 127.709  39.869  1.00  0.00           H  
ATOM   2781  C   GLY   214     101.941 129.601  39.164  1.00  0.00           C  
ATOM   2782  O   GLY   214     102.834 130.232  38.582  1.00  0.00           O  
ATOM   2783  OXT GLY   214     100.747 129.957  39.267  1.00  0.00           O  
TER    2784      GLY   214 
END   
