# Supplementary material for: Visualization of oligomerization, clustering, and density transition of intrinsically disordered proteins
Source: Natl Sci Rev. 2026 Feb 14;13(7):nwag107. doi: 10.1093/nsr/nwag107 (PMC13114874; doi:10.1093/nsr/nwag107)
Supplement: nwag107_Supplemental_Files [file nwag107_supplemental_files.zip › SI-MD-Structures/MD-Sturctures/frame14.pdb]

CRYST1  135.076  149.237  136.839  90.00  90.00  90.00               1
ATOM      1  N   MET     1      27.724  49.447  97.480  1.00  0.00           N  
ATOM      2  H1  MET     1      27.061  49.772  96.790  1.00  0.00           H  
ATOM      3  H2  MET     1      27.876  48.450  97.419  1.00  0.00           H  
ATOM      4  H3  MET     1      27.310  49.673  98.373  1.00  0.00           H  
ATOM      5  CA  MET     1      29.050  50.129  97.300  1.00  0.00           C  
ATOM      6  HA  MET     1      29.717  49.645  98.013  1.00  0.00           H  
ATOM      7  CB  MET     1      29.562  50.061  95.882  1.00  0.00           C  
ATOM      8  HB2 MET     1      28.779  50.298  95.162  1.00  0.00           H  
ATOM      9  HB3 MET     1      30.364  50.797  95.820  1.00  0.00           H  
ATOM     10  CG  MET     1      30.210  48.701  95.476  1.00  0.00           C  
ATOM     11  HG2 MET     1      30.765  48.320  96.333  1.00  0.00           H  
ATOM     12  HG3 MET     1      29.402  47.997  95.276  1.00  0.00           H  
ATOM     13  SD  MET     1      31.148  48.735  93.929  1.00  0.00           S  
ATOM     14  CE  MET     1      32.709  49.252  94.606  1.00  0.00           C  
ATOM     15  HE1 MET     1      33.062  48.614  95.416  1.00  0.00           H  
ATOM     16  HE2 MET     1      33.488  49.202  93.845  1.00  0.00           H  
ATOM     17  HE3 MET     1      32.624  50.243  95.051  1.00  0.00           H  
ATOM     18  C   MET     1      28.809  51.618  97.655  1.00  0.00           C  
ATOM     19  O   MET     1      27.844  52.267  97.301  1.00  0.00           O  
ATOM     20  N   ALA     2      29.727  52.398  98.361  1.00  0.00           N  
ATOM     21  H   ALA     2      29.473  53.371  98.451  1.00  0.00           H  
ATOM     22  CA  ALA     2      31.030  52.048  98.909  1.00  0.00           C  
ATOM     23  HA  ALA     2      31.301  52.977  99.410  1.00  0.00           H  
ATOM     24  CB  ALA     2      30.902  51.178 100.148  1.00  0.00           C  
ATOM     25  HB1 ALA     2      30.578  50.154  99.958  1.00  0.00           H  
ATOM     26  HB2 ALA     2      31.903  51.307 100.559  1.00  0.00           H  
ATOM     27  HB3 ALA     2      30.164  51.621 100.817  1.00  0.00           H  
ATOM     28  C   ALA     2      32.141  51.566  97.938  1.00  0.00           C  
ATOM     29  O   ALA     2      32.226  50.415  97.658  1.00  0.00           O  
ATOM     30  N   SER     3      33.187  52.376  97.580  1.00  0.00           N  
ATOM     31  H   SER     3      33.920  51.924  97.053  1.00  0.00           H  
ATOM     32  CA  SER     3      33.493  53.663  98.184  1.00  0.00           C  
ATOM     33  HA  SER     3      33.289  53.516  99.245  1.00  0.00           H  
ATOM     34  CB  SER     3      35.011  54.096  98.005  1.00  0.00           C  
ATOM     35  HB2 SER     3      35.181  55.047  98.511  1.00  0.00           H  
ATOM     36  HB3 SER     3      35.651  53.316  98.417  1.00  0.00           H  
ATOM     37  OG  SER     3      35.347  54.374  96.603  1.00  0.00           O  
ATOM     38  HG  SER     3      35.477  53.568  96.098  1.00  0.00           H  
ATOM     39  C   SER     3      32.686  54.858  97.686  1.00  0.00           C  
ATOM     40  O   SER     3      32.620  55.878  98.392  1.00  0.00           O  
ATOM     41  N   ASN     4      32.094  54.670  96.529  1.00  0.00           N  
ATOM     42  H   ASN     4      32.611  54.000  95.978  1.00  0.00           H  
ATOM     43  CA  ASN     4      31.108  55.539  95.913  1.00  0.00           C  
ATOM     44  HA  ASN     4      31.634  56.465  95.682  1.00  0.00           H  
ATOM     45  CB  ASN     4      30.634  54.902  94.584  1.00  0.00           C  
ATOM     46  HB2 ASN     4      30.067  53.995  94.793  1.00  0.00           H  
ATOM     47  HB3 ASN     4      29.944  55.555  94.048  1.00  0.00           H  
ATOM     48  CG  ASN     4      31.734  54.513  93.604  1.00  0.00           C  
ATOM     49  OD1 ASN     4      32.841  54.045  93.941  1.00  0.00           O  
ATOM     50  ND2 ASN     4      31.440  54.450  92.344  1.00  0.00           N  
ATOM     51 HD21 ASN     4      32.147  54.102  91.713  1.00  0.00           H  
ATOM     52 HD22 ASN     4      30.524  54.710  92.006  1.00  0.00           H  
ATOM     53  C   ASN     4      29.916  55.877  96.901  1.00  0.00           C  
ATOM     54  O   ASN     4      29.422  54.971  97.595  1.00  0.00           O  
ATOM     55  N   ASP     5      29.328  57.059  96.867  1.00  0.00           N  
ATOM     56  H   ASP     5      28.590  57.157  97.549  1.00  0.00           H  
ATOM     57  CA  ASP     5      29.429  58.151  95.867  1.00  0.00           C  
ATOM     58  HA  ASP     5      28.999  57.792  94.932  1.00  0.00           H  
ATOM     59  CB  ASP     5      28.713  59.310  96.502  1.00  0.00           C  
ATOM     60  HB2 ASP     5      29.336  59.777  97.264  1.00  0.00           H  
ATOM     61  HB3 ASP     5      28.606  60.004  95.670  1.00  0.00           H  
ATOM     62  CG  ASP     5      27.321  59.089  97.108  1.00  0.00           C  
ATOM     63  OD1 ASP     5      27.068  59.411  98.243  1.00  0.00           O  
ATOM     64  OD2 ASP     5      26.470  58.463  96.413  1.00  0.00           O  
ATOM     65  C   ASP     5      30.792  58.669  95.434  1.00  0.00           C  
ATOM     66  O   ASP     5      31.748  58.736  96.255  1.00  0.00           O  
ATOM     67  N   TYR     6      30.894  59.189  94.185  1.00  0.00           N  
ATOM     68  H   TYR     6      30.034  59.363  93.686  1.00  0.00           H  
ATOM     69  CA  TYR     6      32.061  59.988  93.811  1.00  0.00           C  
ATOM     70  HA  TYR     6      32.686  60.441  94.581  1.00  0.00           H  
ATOM     71  CB  TYR     6      33.231  59.036  93.324  1.00  0.00           C  
ATOM     72  HB2 TYR     6      33.475  58.312  94.101  1.00  0.00           H  
ATOM     73  HB3 TYR     6      32.814  58.444  92.510  1.00  0.00           H  
ATOM     74  CG  TYR     6      34.495  59.655  92.771  1.00  0.00           C  
ATOM     75  CD1 TYR     6      34.589  60.011  91.383  1.00  0.00           C  
ATOM     76  HD1 TYR     6      33.768  59.804  90.712  1.00  0.00           H  
ATOM     77  CE1 TYR     6      35.740  60.485  90.901  1.00  0.00           C  
ATOM     78  HE1 TYR     6      35.760  60.736  89.851  1.00  0.00           H  
ATOM     79  CZ  TYR     6      36.861  60.705  91.739  1.00  0.00           C  
ATOM     80  OH  TYR     6      38.046  61.156  91.299  1.00  0.00           O  
ATOM     81  HH  TYR     6      38.015  61.188  90.341  1.00  0.00           H  
ATOM     82  CE2 TYR     6      36.756  60.508  93.106  1.00  0.00           C  
ATOM     83  HE2 TYR     6      37.533  60.685  93.835  1.00  0.00           H  
ATOM     84  CD2 TYR     6      35.563  59.940  93.638  1.00  0.00           C  
ATOM     85  HD2 TYR     6      35.547  59.656  94.680  1.00  0.00           H  
ATOM     86  C   TYR     6      31.817  61.059  92.721  1.00  0.00           C  
ATOM     87  O   TYR     6      31.197  60.765  91.724  1.00  0.00           O  
ATOM     88  N   THR     7      32.393  62.276  92.952  1.00  0.00           N  
ATOM     89  H   THR     7      32.953  62.373  93.787  1.00  0.00           H  
ATOM     90  CA  THR     7      32.701  63.326  91.901  1.00  0.00           C  
ATOM     91  HA  THR     7      32.739  62.908  90.895  1.00  0.00           H  
ATOM     92  CB  THR     7      31.646  64.445  91.794  1.00  0.00           C  
ATOM     93  HB  THR     7      30.744  63.921  91.478  1.00  0.00           H  
ATOM     94  CG2 THR     7      31.478  65.323  93.012  1.00  0.00           C  
ATOM     95 HG21 THR     7      31.611  64.788  93.952  1.00  0.00           H  
ATOM     96 HG22 THR     7      32.182  66.154  93.000  1.00  0.00           H  
ATOM     97 HG23 THR     7      30.457  65.697  92.928  1.00  0.00           H  
ATOM     98  OG1 THR     7      31.871  65.325  90.717  1.00  0.00           O  
ATOM     99  HG1 THR     7      31.852  64.698  89.990  1.00  0.00           H  
ATOM    100  C   THR     7      34.066  63.893  92.217  1.00  0.00           C  
ATOM    101  O   THR     7      34.675  63.595  93.248  1.00  0.00           O  
ATOM    102  N   GLN     8      34.604  64.622  91.275  1.00  0.00           N  
ATOM    103  H   GLN     8      33.974  64.982  90.573  1.00  0.00           H  
ATOM    104  CA  GLN     8      35.924  65.251  91.408  1.00  0.00           C  
ATOM    105  HA  GLN     8      36.563  64.383  91.567  1.00  0.00           H  
ATOM    106  CB  GLN     8      36.317  66.044  90.111  1.00  0.00           C  
ATOM    107  HB2 GLN     8      35.520  66.769  89.946  1.00  0.00           H  
ATOM    108  HB3 GLN     8      37.222  66.632  90.262  1.00  0.00           H  
ATOM    109  CG  GLN     8      36.471  65.187  88.804  1.00  0.00           C  
ATOM    110  HG2 GLN     8      37.194  65.677  88.151  1.00  0.00           H  
ATOM    111  HG3 GLN     8      36.854  64.197  89.052  1.00  0.00           H  
ATOM    112  CD  GLN     8      35.058  64.985  88.246  1.00  0.00           C  
ATOM    113  OE1 GLN     8      34.196  65.805  88.283  1.00  0.00           O  
ATOM    114  NE2 GLN     8      34.914  63.860  87.643  1.00  0.00           N  
ATOM    115 HE21 GLN     8      35.641  63.170  87.768  1.00  0.00           H  
ATOM    116 HE22 GLN     8      34.103  63.749  87.051  1.00  0.00           H  
ATOM    117  C   GLN     8      36.062  66.108  92.665  1.00  0.00           C  
ATOM    118  O   GLN     8      35.110  66.813  93.006  1.00  0.00           O  
ATOM    119  N   GLN     9      37.219  66.135  93.358  1.00  0.00           N  
ATOM    120  H   GLN     9      37.254  66.815  94.104  1.00  0.00           H  
ATOM    121  CA  GLN     9      38.457  65.337  93.237  1.00  0.00           C  
ATOM    122  HA  GLN     9      39.173  65.811  93.910  1.00  0.00           H  
ATOM    123  CB  GLN     9      38.294  63.910  93.788  1.00  0.00           C  
ATOM    124  HB2 GLN     9      37.608  63.411  93.104  1.00  0.00           H  
ATOM    125  HB3 GLN     9      39.214  63.327  93.744  1.00  0.00           H  
ATOM    126  CG  GLN     9      37.793  63.767  95.220  1.00  0.00           C  
ATOM    127  HG2 GLN     9      36.776  64.160  95.236  1.00  0.00           H  
ATOM    128  HG3 GLN     9      37.767  62.726  95.542  1.00  0.00           H  
ATOM    129  CD  GLN     9      38.640  64.540  96.237  1.00  0.00           C  
ATOM    130  OE1 GLN     9      38.286  65.468  96.873  1.00  0.00           O  
ATOM    131  NE2 GLN     9      39.947  64.248  96.417  1.00  0.00           N  
ATOM    132 HE21 GLN     9      40.263  63.355  96.066  1.00  0.00           H  
ATOM    133 HE22 GLN     9      40.478  64.797  97.078  1.00  0.00           H  
ATOM    134  C   GLN     9      39.271  65.421  92.008  1.00  0.00           C  
ATOM    135  O   GLN     9      39.226  64.534  91.199  1.00  0.00           O  
ATOM    136  N   ALA    10      40.025  66.522  91.772  1.00  0.00           N  
ATOM    137  H   ALA    10      40.553  66.509  90.911  1.00  0.00           H  
ATOM    138  CA  ALA    10      40.262  67.700  92.682  1.00  0.00           C  
ATOM    139  HA  ALA    10      39.422  67.976  93.320  1.00  0.00           H  
ATOM    140  CB  ALA    10      41.461  67.413  93.626  1.00  0.00           C  
ATOM    141  HB1 ALA    10      41.772  68.403  93.961  1.00  0.00           H  
ATOM    142  HB2 ALA    10      41.078  66.806  94.447  1.00  0.00           H  
ATOM    143  HB3 ALA    10      42.166  66.819  93.046  1.00  0.00           H  
ATOM    144  C   ALA    10      40.355  68.919  91.706  1.00  0.00           C  
ATOM    145  O   ALA    10      41.237  69.771  91.714  1.00  0.00           O  
ATOM    146  N   THR    11      39.321  69.024  90.847  1.00  0.00           N  
ATOM    147  H   THR    11      38.665  68.257  90.805  1.00  0.00           H  
ATOM    148  CA  THR    11      39.098  70.137  89.982  1.00  0.00           C  
ATOM    149  HA  THR    11      39.918  70.171  89.265  1.00  0.00           H  
ATOM    150  CB  THR    11      37.834  70.001  89.117  1.00  0.00           C  
ATOM    151  HB  THR    11      37.628  70.938  88.599  1.00  0.00           H  
ATOM    152  CG2 THR    11      38.177  68.822  88.140  1.00  0.00           C  
ATOM    153 HG21 THR    11      37.579  68.991  87.245  1.00  0.00           H  
ATOM    154 HG22 THR    11      39.232  68.748  87.875  1.00  0.00           H  
ATOM    155 HG23 THR    11      37.765  67.964  88.671  1.00  0.00           H  
ATOM    156  OG1 THR    11      36.584  69.720  89.780  1.00  0.00           O  
ATOM    157  HG1 THR    11      35.970  69.797  89.046  1.00  0.00           H  
ATOM    158  C   THR    11      39.085  71.545  90.747  1.00  0.00           C  
ATOM    159  O   THR    11      38.412  71.657  91.760  1.00  0.00           O  
ATOM    160  N   GLN    12      39.755  72.635  90.386  1.00  0.00           N  
ATOM    161  H   GLN    12      39.679  73.388  91.054  1.00  0.00           H  
ATOM    162  CA  GLN    12      40.894  72.744  89.512  1.00  0.00           C  
ATOM    163  HA  GLN    12      41.499  71.850  89.665  1.00  0.00           H  
ATOM    164  CB  GLN    12      40.380  72.885  88.029  1.00  0.00           C  
ATOM    165  HB2 GLN    12      39.800  72.011  87.732  1.00  0.00           H  
ATOM    166  HB3 GLN    12      39.767  73.786  87.994  1.00  0.00           H  
ATOM    167  CG  GLN    12      41.422  72.977  86.865  1.00  0.00           C  
ATOM    168  HG2 GLN    12      40.988  73.048  85.867  1.00  0.00           H  
ATOM    169  HG3 GLN    12      42.061  73.846  87.018  1.00  0.00           H  
ATOM    170  CD  GLN    12      42.409  71.782  86.717  1.00  0.00           C  
ATOM    171  OE1 GLN    12      42.439  70.812  87.414  1.00  0.00           O  
ATOM    172  NE2 GLN    12      43.432  71.904  85.893  1.00  0.00           N  
ATOM    173 HE21 GLN    12      44.113  71.162  85.816  1.00  0.00           H  
ATOM    174 HE22 GLN    12      43.559  72.740  85.341  1.00  0.00           H  
ATOM    175  C   GLN    12      41.673  74.042  89.962  1.00  0.00           C  
ATOM    176  O   GLN    12      41.095  75.134  90.045  1.00  0.00           O  
ATOM    177  N   SER    13      42.968  73.943  90.199  1.00  0.00           N  
ATOM    178  H   SER    13      43.425  73.050  90.080  1.00  0.00           H  
ATOM    179  CA  SER    13      43.838  75.152  90.458  1.00  0.00           C  
ATOM    180  HA  SER    13      43.454  75.625  91.362  1.00  0.00           H  
ATOM    181  CB  SER    13      45.240  74.716  90.808  1.00  0.00           C  
ATOM    182  HB2 SER    13      45.127  73.950  91.575  1.00  0.00           H  
ATOM    183  HB3 SER    13      45.744  74.349  89.914  1.00  0.00           H  
ATOM    184  OG  SER    13      46.002  75.825  91.227  1.00  0.00           O  
ATOM    185  HG  SER    13      46.619  76.053  90.529  1.00  0.00           H  
ATOM    186  C   SER    13      43.851  76.114  89.276  1.00  0.00           C  
ATOM    187  O   SER    13      43.771  75.701  88.087  1.00  0.00           O  
ATOM    188  N   TYR    14      44.030  77.444  89.614  1.00  0.00           N  
ATOM    189  H   TYR    14      44.166  77.631  90.597  1.00  0.00           H  
ATOM    190  CA  TYR    14      44.188  78.500  88.723  1.00  0.00           C  
ATOM    191  HA  TYR    14      44.256  79.395  89.341  1.00  0.00           H  
ATOM    192  CB  TYR    14      45.434  78.289  87.871  1.00  0.00           C  
ATOM    193  HB2 TYR    14      45.202  77.783  86.934  1.00  0.00           H  
ATOM    194  HB3 TYR    14      45.623  79.299  87.505  1.00  0.00           H  
ATOM    195  CG  TYR    14      46.668  77.708  88.490  1.00  0.00           C  
ATOM    196  CD1 TYR    14      47.011  76.376  88.189  1.00  0.00           C  
ATOM    197  HD1 TYR    14      46.475  75.735  87.505  1.00  0.00           H  
ATOM    198  CE1 TYR    14      48.147  75.761  88.920  1.00  0.00           C  
ATOM    199  HE1 TYR    14      48.364  74.705  88.859  1.00  0.00           H  
ATOM    200  CZ  TYR    14      48.829  76.470  89.865  1.00  0.00           C  
ATOM    201  OH  TYR    14      49.592  75.805  90.754  1.00  0.00           O  
ATOM    202  HH  TYR    14      49.768  76.429  91.462  1.00  0.00           H  
ATOM    203  CE2 TYR    14      48.593  77.821  90.100  1.00  0.00           C  
ATOM    204  HE2 TYR    14      49.209  78.356  90.808  1.00  0.00           H  
ATOM    205  CD2 TYR    14      47.470  78.425  89.439  1.00  0.00           C  
ATOM    206  HD2 TYR    14      47.204  79.469  89.515  1.00  0.00           H  
ATOM    207  C   TYR    14      42.967  78.999  87.849  1.00  0.00           C  
ATOM    208  O   TYR    14      43.144  79.477  86.705  1.00  0.00           O  
ATOM    209  N   GLY    15      41.749  78.993  88.399  1.00  0.00           N  
ATOM    210  H   GLY    15      41.061  79.466  87.831  1.00  0.00           H  
ATOM    211  CA  GLY    15      41.150  78.610  89.658  1.00  0.00           C  
ATOM    212  HA2 GLY    15      40.093  78.490  89.421  1.00  0.00           H  
ATOM    213  HA3 GLY    15      41.549  77.671  90.040  1.00  0.00           H  
ATOM    214  C   GLY    15      41.316  79.682  90.773  1.00  0.00           C  
ATOM    215  O   GLY    15      42.267  80.430  90.703  1.00  0.00           O  
ATOM    216  N   ALA    16      40.452  79.668  91.783  1.00  0.00           N  
ATOM    217  H   ALA    16      39.761  78.931  91.765  1.00  0.00           H  
ATOM    218  CA  ALA    16      40.398  80.814  92.745  1.00  0.00           C  
ATOM    219  HA  ALA    16      40.509  81.758  92.211  1.00  0.00           H  
ATOM    220  CB  ALA    16      38.989  80.962  93.147  1.00  0.00           C  
ATOM    221  HB1 ALA    16      38.342  81.243  92.316  1.00  0.00           H  
ATOM    222  HB2 ALA    16      38.683  80.036  93.636  1.00  0.00           H  
ATOM    223  HB3 ALA    16      38.978  81.697  93.952  1.00  0.00           H  
ATOM    224  C   ALA    16      41.373  80.761  93.903  1.00  0.00           C  
ATOM    225  O   ALA    16      41.621  81.834  94.445  1.00  0.00           O  
ATOM    226  N   TYR    17      42.004  79.658  94.271  1.00  0.00           N  
ATOM    227  H   TYR    17      41.834  78.831  93.716  1.00  0.00           H  
ATOM    228  CA  TYR    17      42.997  79.627  95.345  1.00  0.00           C  
ATOM    229  HA  TYR    17      43.381  80.630  95.529  1.00  0.00           H  
ATOM    230  CB  TYR    17      42.331  79.337  96.725  1.00  0.00           C  
ATOM    231  HB2 TYR    17      41.842  78.383  96.527  1.00  0.00           H  
ATOM    232  HB3 TYR    17      43.095  79.229  97.494  1.00  0.00           H  
ATOM    233  CG  TYR    17      41.319  80.367  97.200  1.00  0.00           C  
ATOM    234  CD1 TYR    17      41.727  81.586  97.767  1.00  0.00           C  
ATOM    235  HD1 TYR    17      42.700  81.714  98.218  1.00  0.00           H  
ATOM    236  CE1 TYR    17      40.770  82.611  97.997  1.00  0.00           C  
ATOM    237  HE1 TYR    17      41.050  83.405  98.673  1.00  0.00           H  
ATOM    238  CZ  TYR    17      39.395  82.494  97.559  1.00  0.00           C  
ATOM    239  OH  TYR    17      38.529  83.560  97.785  1.00  0.00           O  
ATOM    240  HH  TYR    17      38.989  84.265  98.246  1.00  0.00           H  
ATOM    241  CE2 TYR    17      39.028  81.368  96.823  1.00  0.00           C  
ATOM    242  HE2 TYR    17      37.997  81.140  96.595  1.00  0.00           H  
ATOM    243  CD2 TYR    17      40.021  80.334  96.670  1.00  0.00           C  
ATOM    244  HD2 TYR    17      39.786  79.425  96.135  1.00  0.00           H  
ATOM    245  C   TYR    17      44.128  78.664  95.068  1.00  0.00           C  
ATOM    246  O   TYR    17      44.173  77.479  95.470  1.00  0.00           O  
ATOM    247  N   PRO    18      45.121  79.146  94.281  1.00  0.00           N  
ATOM    248  CD  PRO    18      45.072  80.450  93.648  1.00  0.00           C  
ATOM    249  HD2 PRO    18      45.005  81.217  94.420  1.00  0.00           H  
ATOM    250  HD3 PRO    18      44.316  80.329  92.873  1.00  0.00           H  
ATOM    251  CG  PRO    18      46.404  80.580  92.918  1.00  0.00           C  
ATOM    252  HG2 PRO    18      47.206  81.007  93.520  1.00  0.00           H  
ATOM    253  HG3 PRO    18      46.202  81.046  91.953  1.00  0.00           H  
ATOM    254  CB  PRO    18      46.903  79.139  92.739  1.00  0.00           C  
ATOM    255  HB2 PRO    18      47.992  79.112  92.739  1.00  0.00           H  
ATOM    256  HB3 PRO    18      46.379  78.727  91.876  1.00  0.00           H  
ATOM    257  CA  PRO    18      46.299  78.397  93.975  1.00  0.00           C  
ATOM    258  HA  PRO    18      46.123  77.364  93.676  1.00  0.00           H  
ATOM    259  C   PRO    18      47.335  78.358  95.219  1.00  0.00           C  
ATOM    260  O   PRO    18      47.428  79.345  95.979  1.00  0.00           O  
ATOM    261  N   THR    19      48.094  77.300  95.282  1.00  0.00           N  
ATOM    262  H   THR    19      48.136  76.596  94.558  1.00  0.00           H  
ATOM    263  CA  THR    19      49.097  77.196  96.348  1.00  0.00           C  
ATOM    264  HA  THR    19      48.616  77.393  97.306  1.00  0.00           H  
ATOM    265  CB  THR    19      49.600  75.731  96.422  1.00  0.00           C  
ATOM    266  HB  THR    19      49.863  75.406  95.416  1.00  0.00           H  
ATOM    267  CG2 THR    19      50.732  75.636  97.412  1.00  0.00           C  
ATOM    268 HG21 THR    19      51.042  74.614  97.633  1.00  0.00           H  
ATOM    269 HG22 THR    19      51.632  76.098  97.007  1.00  0.00           H  
ATOM    270 HG23 THR    19      50.426  76.033  98.380  1.00  0.00           H  
ATOM    271  OG1 THR    19      48.667  74.889  97.023  1.00  0.00           O  
ATOM    272  HG1 THR    19      48.016  74.638  96.363  1.00  0.00           H  
ATOM    273  C   THR    19      50.179  78.320  96.225  1.00  0.00           C  
ATOM    274  O   THR    19      50.842  78.492  95.194  1.00  0.00           O  
ATOM    275  N   GLN    20      50.500  78.973  97.285  1.00  0.00           N  
ATOM    276  H   GLN    20      49.863  78.794  98.048  1.00  0.00           H  
ATOM    277  CA  GLN    20      51.502  80.042  97.411  1.00  0.00           C  
ATOM    278  HA  GLN    20      51.298  80.718  96.581  1.00  0.00           H  
ATOM    279  CB  GLN    20      51.341  80.880  98.692  1.00  0.00           C  
ATOM    280  HB2 GLN    20      50.434  81.481  98.745  1.00  0.00           H  
ATOM    281  HB3 GLN    20      51.281  80.170  99.517  1.00  0.00           H  
ATOM    282  CG  GLN    20      52.407  81.875  99.045  1.00  0.00           C  
ATOM    283  HG2 GLN    20      52.040  82.556  99.813  1.00  0.00           H  
ATOM    284  HG3 GLN    20      53.122  81.224  99.549  1.00  0.00           H  
ATOM    285  CD  GLN    20      53.024  82.672  97.941  1.00  0.00           C  
ATOM    286  OE1 GLN    20      52.310  83.245  97.153  1.00  0.00           O  
ATOM    287  NE2 GLN    20      54.304  82.801  97.833  1.00  0.00           N  
ATOM    288 HE21 GLN    20      54.903  82.132  98.294  1.00  0.00           H  
ATOM    289 HE22 GLN    20      54.659  83.414  97.113  1.00  0.00           H  
ATOM    290  C   GLN    20      52.950  79.371  97.341  1.00  0.00           C  
ATOM    291  O   GLN    20      53.288  78.671  98.318  1.00  0.00           O  
ATOM    292  N   PRO    21      53.832  79.597  96.355  1.00  0.00           N  
ATOM    293  CD  PRO    21      53.485  80.267  95.153  1.00  0.00           C  
ATOM    294  HD2 PRO    21      53.822  81.296  95.271  1.00  0.00           H  
ATOM    295  HD3 PRO    21      52.413  80.136  95.004  1.00  0.00           H  
ATOM    296  CG  PRO    21      54.275  79.491  94.046  1.00  0.00           C  
ATOM    297  HG2 PRO    21      54.577  80.112  93.203  1.00  0.00           H  
ATOM    298  HG3 PRO    21      53.672  78.640  93.732  1.00  0.00           H  
ATOM    299  CB  PRO    21      55.532  79.048  94.759  1.00  0.00           C  
ATOM    300  HB2 PRO    21      56.350  79.767  94.698  1.00  0.00           H  
ATOM    301  HB3 PRO    21      55.902  78.094  94.382  1.00  0.00           H  
ATOM    302  CA  PRO    21      55.140  78.908  96.198  1.00  0.00           C  
ATOM    303  HA  PRO    21      55.044  77.856  96.470  1.00  0.00           H  
ATOM    304  C   PRO    21      56.141  79.471  97.203  1.00  0.00           C  
ATOM    305  O   PRO    21      56.161  80.666  97.522  1.00  0.00           O  
ATOM    306  N   GLY    22      57.026  78.534  97.807  1.00  0.00           N  
ATOM    307  H   GLY    22      56.890  77.545  97.651  1.00  0.00           H  
ATOM    308  CA  GLY    22      57.982  78.850  98.843  1.00  0.00           C  
ATOM    309  HA2 GLY    22      58.623  77.991  99.038  1.00  0.00           H  
ATOM    310  HA3 GLY    22      58.525  79.686  98.401  1.00  0.00           H  
ATOM    311  C   GLY    22      57.254  79.378 100.131  1.00  0.00           C  
ATOM    312  O   GLY    22      56.053  79.169 100.381  1.00  0.00           O  
ATOM    313  N   GLN    23      58.085  80.076 100.950  1.00  0.00           N  
ATOM    314  H   GLN    23      58.989  80.253 100.534  1.00  0.00           H  
ATOM    315  CA  GLN    23      57.818  80.792 102.237  1.00  0.00           C  
ATOM    316  HA  GLN    23      58.785  81.212 102.510  1.00  0.00           H  
ATOM    317  CB  GLN    23      56.911  82.063 101.961  1.00  0.00           C  
ATOM    318  HB2 GLN    23      55.874  81.761 101.812  1.00  0.00           H  
ATOM    319  HB3 GLN    23      57.011  82.728 102.820  1.00  0.00           H  
ATOM    320  CG  GLN    23      57.272  82.881 100.636  1.00  0.00           C  
ATOM    321  HG2 GLN    23      58.268  83.322 100.679  1.00  0.00           H  
ATOM    322  HG3 GLN    23      57.189  82.314  99.709  1.00  0.00           H  
ATOM    323  CD  GLN    23      56.306  83.980 100.313  1.00  0.00           C  
ATOM    324  OE1 GLN    23      55.295  84.200 101.027  1.00  0.00           O  
ATOM    325  NE2 GLN    23      56.534  84.830  99.284  1.00  0.00           N  
ATOM    326 HE21 GLN    23      57.384  84.689  98.757  1.00  0.00           H  
ATOM    327 HE22 GLN    23      55.742  85.405  99.034  1.00  0.00           H  
ATOM    328  C   GLN    23      57.273  79.865 103.398  1.00  0.00           C  
ATOM    329  O   GLN    23      57.237  78.637 103.299  1.00  0.00           O  
ATOM    330  N   GLY    24      57.009  80.533 104.471  1.00  0.00           N  
ATOM    331  H   GLY    24      57.187  81.527 104.448  1.00  0.00           H  
ATOM    332  CA  GLY    24      56.660  79.950 105.760  1.00  0.00           C  
ATOM    333  HA2 GLY    24      55.674  80.318 106.041  1.00  0.00           H  
ATOM    334  HA3 GLY    24      56.473  78.882 105.646  1.00  0.00           H  
ATOM    335  C   GLY    24      57.725  80.206 106.816  1.00  0.00           C  
ATOM    336  O   GLY    24      57.500  80.198 108.045  1.00  0.00           O  
ATOM    337  N   TYR    25      58.922  80.531 106.433  1.00  0.00           N  
ATOM    338  H   TYR    25      59.084  80.626 105.440  1.00  0.00           H  
ATOM    339  CA  TYR    25      60.154  80.789 107.223  1.00  0.00           C  
ATOM    340  HA  TYR    25      60.023  80.065 108.028  1.00  0.00           H  
ATOM    341  CB  TYR    25      61.435  80.522 106.374  1.00  0.00           C  
ATOM    342  HB2 TYR    25      61.635  81.352 105.696  1.00  0.00           H  
ATOM    343  HB3 TYR    25      62.349  80.574 106.966  1.00  0.00           H  
ATOM    344  CG  TYR    25      61.359  79.351 105.422  1.00  0.00           C  
ATOM    345  CD1 TYR    25      61.715  78.084 105.991  1.00  0.00           C  
ATOM    346  HD1 TYR    25      61.968  77.975 107.035  1.00  0.00           H  
ATOM    347  CE1 TYR    25      61.918  76.977 105.117  1.00  0.00           C  
ATOM    348  HE1 TYR    25      62.196  76.034 105.564  1.00  0.00           H  
ATOM    349  CZ  TYR    25      61.654  77.074 103.698  1.00  0.00           C  
ATOM    350  OH  TYR    25      62.016  76.064 102.863  1.00  0.00           O  
ATOM    351  HH  TYR    25      62.355  75.284 103.309  1.00  0.00           H  
ATOM    352  CE2 TYR    25      61.375  78.322 103.205  1.00  0.00           C  
ATOM    353  HE2 TYR    25      61.266  78.481 102.142  1.00  0.00           H  
ATOM    354  CD2 TYR    25      61.102  79.413 104.051  1.00  0.00           C  
ATOM    355  HD2 TYR    25      60.806  80.337 103.577  1.00  0.00           H  
ATOM    356  C   TYR    25      60.205  82.180 107.826  1.00  0.00           C  
ATOM    357  O   TYR    25      59.264  82.900 107.656  1.00  0.00           O  
ATOM    358  N   SER    26      61.323  82.520 108.465  1.00  0.00           N  
ATOM    359  H   SER    26      62.161  81.972 108.335  1.00  0.00           H  
ATOM    360  CA  SER    26      61.599  83.849 109.006  1.00  0.00           C  
ATOM    361  HA  SER    26      61.014  84.587 108.456  1.00  0.00           H  
ATOM    362  CB  SER    26      61.090  83.925 110.444  1.00  0.00           C  
ATOM    363  HB2 SER    26      61.159  84.957 110.786  1.00  0.00           H  
ATOM    364  HB3 SER    26      60.064  83.618 110.647  1.00  0.00           H  
ATOM    365  OG  SER    26      61.785  83.100 111.360  1.00  0.00           O  
ATOM    366  HG  SER    26      61.423  82.225 111.204  1.00  0.00           H  
ATOM    367  C   SER    26      63.095  84.303 108.912  1.00  0.00           C  
ATOM    368  O   SER    26      63.843  83.413 108.570  1.00  0.00           O  
ATOM    369  N   GLN    27      63.481  85.531 109.323  1.00  0.00           N  
ATOM    370  H   GLN    27      62.733  86.203 109.427  1.00  0.00           H  
ATOM    371  CA  GLN    27      64.844  86.035 109.490  1.00  0.00           C  
ATOM    372  HA  GLN    27      65.380  85.320 110.115  1.00  0.00           H  
ATOM    373  CB  GLN    27      65.555  86.163 108.138  1.00  0.00           C  
ATOM    374  HB2 GLN    27      65.570  85.138 107.766  1.00  0.00           H  
ATOM    375  HB3 GLN    27      65.041  86.758 107.384  1.00  0.00           H  
ATOM    376  CG  GLN    27      67.076  86.382 108.193  1.00  0.00           C  
ATOM    377  HG2 GLN    27      67.547  86.171 109.154  1.00  0.00           H  
ATOM    378  HG3 GLN    27      67.635  85.644 107.618  1.00  0.00           H  
ATOM    379  CD  GLN    27      67.611  87.767 107.841  1.00  0.00           C  
ATOM    380  OE1 GLN    27      66.875  88.603 107.263  1.00  0.00           O  
ATOM    381  NE2 GLN    27      68.863  88.057 108.037  1.00  0.00           N  
ATOM    382 HE21 GLN    27      69.368  87.387 108.599  1.00  0.00           H  
ATOM    383 HE22 GLN    27      69.163  88.885 107.544  1.00  0.00           H  
ATOM    384  C   GLN    27      64.853  87.476 110.114  1.00  0.00           C  
ATOM    385  O   GLN    27      63.985  88.264 109.767  1.00  0.00           O  
ATOM    386  N   GLN    28      65.784  87.710 111.005  1.00  0.00           N  
ATOM    387  H   GLN    28      66.431  86.953 111.175  1.00  0.00           H  
ATOM    388  CA  GLN    28      66.166  89.130 111.254  1.00  0.00           C  
ATOM    389  HA  GLN    28      65.817  89.705 110.396  1.00  0.00           H  
ATOM    390  CB  GLN    28      65.490  89.524 112.611  1.00  0.00           C  
ATOM    391  HB2 GLN    28      64.409  89.461 112.480  1.00  0.00           H  
ATOM    392  HB3 GLN    28      65.793  88.830 113.395  1.00  0.00           H  
ATOM    393  CG  GLN    28      65.707  91.048 112.999  1.00  0.00           C  
ATOM    394  HG2 GLN    28      66.749  91.199 113.285  1.00  0.00           H  
ATOM    395  HG3 GLN    28      65.406  91.656 112.146  1.00  0.00           H  
ATOM    396  CD  GLN    28      64.902  91.447 114.159  1.00  0.00           C  
ATOM    397  OE1 GLN    28      64.524  90.718 115.040  1.00  0.00           O  
ATOM    398  NE2 GLN    28      64.510  92.701 114.318  1.00  0.00           N  
ATOM    399 HE21 GLN    28      64.029  92.873 115.189  1.00  0.00           H  
ATOM    400 HE22 GLN    28      64.944  93.347 113.674  1.00  0.00           H  
ATOM    401  C   GLN    28      67.681  89.330 111.260  1.00  0.00           C  
ATOM    402  O   GLN    28      68.323  88.447 111.791  1.00  0.00           O  
ATOM    403  N   SER    29      68.233  90.341 110.596  1.00  0.00           N  
ATOM    404  H   SER    29      67.524  90.864 110.103  1.00  0.00           H  
ATOM    405  CA  SER    29      69.628  90.680 110.460  1.00  0.00           C  
ATOM    406  HA  SER    29      70.160  89.754 110.242  1.00  0.00           H  
ATOM    407  CB  SER    29      69.919  91.732 109.364  1.00  0.00           C  
ATOM    408  HB2 SER    29      69.462  91.372 108.443  1.00  0.00           H  
ATOM    409  HB3 SER    29      69.468  92.712 109.523  1.00  0.00           H  
ATOM    410  OG  SER    29      71.336  91.879 109.196  1.00  0.00           O  
ATOM    411  HG  SER    29      71.650  91.201 108.594  1.00  0.00           H  
ATOM    412  C   SER    29      70.224  91.278 111.752  1.00  0.00           C  
ATOM    413  O   SER    29      69.643  92.121 112.367  1.00  0.00           O  
ATOM    414  N   SER    30      71.421  90.841 112.052  1.00  0.00           N  
ATOM    415  H   SER    30      71.826  90.170 111.415  1.00  0.00           H  
ATOM    416  CA  SER    30      72.261  91.216 113.183  1.00  0.00           C  
ATOM    417  HA  SER    30      71.715  91.869 113.864  1.00  0.00           H  
ATOM    418  CB  SER    30      72.549  90.002 114.128  1.00  0.00           C  
ATOM    419  HB2 SER    30      73.165  89.228 113.671  1.00  0.00           H  
ATOM    420  HB3 SER    30      73.174  90.232 114.992  1.00  0.00           H  
ATOM    421  OG  SER    30      71.471  89.299 114.622  1.00  0.00           O  
ATOM    422  HG  SER    30      71.354  89.281 115.575  1.00  0.00           H  
ATOM    423  C   SER    30      73.630  91.861 112.747  1.00  0.00           C  
ATOM    424  O   SER    30      74.473  91.078 112.266  1.00  0.00           O  
ATOM    425  N   GLN    31      73.999  93.144 113.091  1.00  0.00           N  
ATOM    426  H   GLN    31      74.943  93.386 112.826  1.00  0.00           H  
ATOM    427  CA  GLN    31      73.125  94.212 113.428  1.00  0.00           C  
ATOM    428  HA  GLN    31      72.095  93.991 113.149  1.00  0.00           H  
ATOM    429  CB  GLN    31      73.264  94.443 114.958  1.00  0.00           C  
ATOM    430  HB2 GLN    31      72.957  93.486 115.379  1.00  0.00           H  
ATOM    431  HB3 GLN    31      74.311  94.571 115.233  1.00  0.00           H  
ATOM    432  CG  GLN    31      72.362  95.556 115.592  1.00  0.00           C  
ATOM    433  HG2 GLN    31      72.836  96.507 115.347  1.00  0.00           H  
ATOM    434  HG3 GLN    31      71.341  95.590 115.212  1.00  0.00           H  
ATOM    435  CD  GLN    31      72.445  95.490 117.129  1.00  0.00           C  
ATOM    436  OE1 GLN    31      72.405  94.395 117.664  1.00  0.00           O  
ATOM    437  NE2 GLN    31      72.587  96.520 117.905  1.00  0.00           N  
ATOM    438 HE21 GLN    31      72.922  96.342 118.841  1.00  0.00           H  
ATOM    439 HE22 GLN    31      72.499  97.493 117.650  1.00  0.00           H  
ATOM    440  C   GLN    31      73.586  95.542 112.715  1.00  0.00           C  
ATOM    441  O   GLN    31      74.833  95.715 112.632  1.00  0.00           O  
ATOM    442  N   PRO    32      72.656  96.351 112.159  1.00  0.00           N  
ATOM    443  CD  PRO    32      71.236  96.160 111.998  1.00  0.00           C  
ATOM    444  HD2 PRO    32      70.677  96.086 112.931  1.00  0.00           H  
ATOM    445  HD3 PRO    32      71.174  95.335 111.289  1.00  0.00           H  
ATOM    446  CG  PRO    32      70.774  97.387 111.259  1.00  0.00           C  
ATOM    447  HG2 PRO    32      70.322  98.133 111.912  1.00  0.00           H  
ATOM    448  HG3 PRO    32      70.002  97.172 110.520  1.00  0.00           H  
ATOM    449  CB  PRO    32      72.027  98.032 110.653  1.00  0.00           C  
ATOM    450  HB2 PRO    32      71.973  99.109 110.497  1.00  0.00           H  
ATOM    451  HB3 PRO    32      72.075  97.603 109.652  1.00  0.00           H  
ATOM    452  CA  PRO    32      73.075  97.658 111.711  1.00  0.00           C  
ATOM    453  HA  PRO    32      74.075  97.629 111.278  1.00  0.00           H  
ATOM    454  C   PRO    32      73.082  98.671 112.891  1.00  0.00           C  
ATOM    455  O   PRO    32      72.377  98.612 113.869  1.00  0.00           O  
ATOM    456  N   TYR    33      73.977  99.661 112.710  1.00  0.00           N  
ATOM    457  H   TYR    33      74.581  99.731 111.903  1.00  0.00           H  
ATOM    458  CA  TYR    33      74.074 100.775 113.671  1.00  0.00           C  
ATOM    459  HA  TYR    33      73.443 100.567 114.535  1.00  0.00           H  
ATOM    460  CB  TYR    33      75.497 100.759 114.179  1.00  0.00           C  
ATOM    461  HB2 TYR    33      76.238 100.803 113.381  1.00  0.00           H  
ATOM    462  HB3 TYR    33      75.715 101.557 114.889  1.00  0.00           H  
ATOM    463  CG  TYR    33      75.809  99.418 114.876  1.00  0.00           C  
ATOM    464  CD1 TYR    33      75.254  99.136 116.149  1.00  0.00           C  
ATOM    465  HD1 TYR    33      74.866  99.977 116.703  1.00  0.00           H  
ATOM    466  CE1 TYR    33      75.425  97.874 116.697  1.00  0.00           C  
ATOM    467  HE1 TYR    33      75.015  97.702 117.681  1.00  0.00           H  
ATOM    468  CZ  TYR    33      76.147  96.890 116.075  1.00  0.00           C  
ATOM    469  OH  TYR    33      76.219  95.689 116.642  1.00  0.00           O  
ATOM    470  HH  TYR    33      76.446  95.030 115.981  1.00  0.00           H  
ATOM    471  CE2 TYR    33      76.592  97.075 114.778  1.00  0.00           C  
ATOM    472  HE2 TYR    33      76.928  96.252 114.164  1.00  0.00           H  
ATOM    473  CD2 TYR    33      76.456  98.361 114.173  1.00  0.00           C  
ATOM    474  HD2 TYR    33      76.675  98.512 113.126  1.00  0.00           H  
ATOM    475  C   TYR    33      73.662 102.164 113.256  1.00  0.00           C  
ATOM    476  O   TYR    33      73.720 103.163 114.013  1.00  0.00           O  
ATOM    477  N   GLY    34      73.281 102.210 111.987  1.00  0.00           N  
ATOM    478  H   GLY    34      73.241 101.341 111.475  1.00  0.00           H  
ATOM    479  CA  GLY    34      72.830 103.464 111.303  1.00  0.00           C  
ATOM    480  HA2 GLY    34      72.518 103.178 110.298  1.00  0.00           H  
ATOM    481  HA3 GLY    34      71.938 103.932 111.719  1.00  0.00           H  
ATOM    482  C   GLY    34      73.836 104.607 111.293  1.00  0.00           C  
ATOM    483  O   GLY    34      75.010 104.265 110.981  1.00  0.00           O  
ATOM    484  N   GLN    35      73.441 105.907 111.429  1.00  0.00           N  
ATOM    485  H   GLN    35      72.461 106.142 111.361  1.00  0.00           H  
ATOM    486  CA  GLN    35      74.247 107.126 111.565  1.00  0.00           C  
ATOM    487  HA  GLN    35      74.477 107.340 110.522  1.00  0.00           H  
ATOM    488  CB  GLN    35      73.345 108.258 112.119  1.00  0.00           C  
ATOM    489  HB2 GLN    35      72.653 108.633 111.365  1.00  0.00           H  
ATOM    490  HB3 GLN    35      72.704 107.865 112.908  1.00  0.00           H  
ATOM    491  CG  GLN    35      74.094 109.491 112.726  1.00  0.00           C  
ATOM    492  HG2 GLN    35      73.369 110.062 113.306  1.00  0.00           H  
ATOM    493  HG3 GLN    35      74.835 109.160 113.454  1.00  0.00           H  
ATOM    494  CD  GLN    35      74.599 110.403 111.631  1.00  0.00           C  
ATOM    495  OE1 GLN    35      74.430 110.304 110.456  1.00  0.00           O  
ATOM    496  NE2 GLN    35      75.287 111.476 111.886  1.00  0.00           N  
ATOM    497 HE21 GLN    35      75.763 111.477 112.777  1.00  0.00           H  
ATOM    498 HE22 GLN    35      75.609 112.027 111.103  1.00  0.00           H  
ATOM    499  C   GLN    35      75.531 106.791 112.419  1.00  0.00           C  
ATOM    500  O   GLN    35      75.423 106.347 113.595  1.00  0.00           O  
ATOM    501  N   GLN    36      76.768 107.050 111.925  1.00  0.00           N  
ATOM    502  H   GLN    36      77.535 106.759 112.514  1.00  0.00           H  
ATOM    503  CA  GLN    36      77.274 107.481 110.607  1.00  0.00           C  
ATOM    504  HA  GLN    36      76.515 108.149 110.199  1.00  0.00           H  
ATOM    505  CB  GLN    36      78.544 108.292 110.790  1.00  0.00           C  
ATOM    506  HB2 GLN    36      78.751 108.698 109.799  1.00  0.00           H  
ATOM    507  HB3 GLN    36      78.316 109.116 111.466  1.00  0.00           H  
ATOM    508  CG  GLN    36      79.781 107.504 111.220  1.00  0.00           C  
ATOM    509  HG2 GLN    36      79.888 106.620 110.592  1.00  0.00           H  
ATOM    510  HG3 GLN    36      80.619 108.200 111.223  1.00  0.00           H  
ATOM    511  CD  GLN    36      79.668 107.081 112.668  1.00  0.00           C  
ATOM    512  OE1 GLN    36      79.291 105.950 113.010  1.00  0.00           O  
ATOM    513  NE2 GLN    36      79.877 108.010 113.649  1.00  0.00           N  
ATOM    514 HE21 GLN    36      79.925 108.996 113.435  1.00  0.00           H  
ATOM    515 HE22 GLN    36      79.934 107.604 114.572  1.00  0.00           H  
ATOM    516  C   GLN    36      77.387 106.264 109.590  1.00  0.00           C  
ATOM    517  O   GLN    36      77.820 105.174 109.918  1.00  0.00           O  
ATOM    518  N   SER    37      76.877 106.534 108.350  1.00  0.00           N  
ATOM    519  H   SER    37      76.556 107.465 108.130  1.00  0.00           H  
ATOM    520  CA  SER    37      77.126 105.670 107.216  1.00  0.00           C  
ATOM    521  HA  SER    37      77.015 104.633 107.532  1.00  0.00           H  
ATOM    522  CB  SER    37      76.090 105.847 106.067  1.00  0.00           C  
ATOM    523  HB2 SER    37      75.178 105.495 106.550  1.00  0.00           H  
ATOM    524  HB3 SER    37      76.066 106.908 105.818  1.00  0.00           H  
ATOM    525  OG  SER    37      76.366 105.163 104.826  1.00  0.00           O  
ATOM    526  HG  SER    37      75.943 104.303 104.884  1.00  0.00           H  
ATOM    527  C   SER    37      78.588 105.775 106.751  1.00  0.00           C  
ATOM    528  O   SER    37      79.271 106.789 107.170  1.00  0.00           O  
ATOM    529  N   TYR    38      78.968 104.830 105.907  1.00  0.00           N  
ATOM    530  H   TYR    38      78.325 104.055 105.837  1.00  0.00           H  
ATOM    531  CA  TYR    38      80.169 104.960 105.134  1.00  0.00           C  
ATOM    532  HA  TYR    38      80.400 106.012 104.968  1.00  0.00           H  
ATOM    533  CB  TYR    38      81.304 104.382 105.970  1.00  0.00           C  
ATOM    534  HB2 TYR    38      81.523 105.073 106.784  1.00  0.00           H  
ATOM    535  HB3 TYR    38      81.063 103.480 106.532  1.00  0.00           H  
ATOM    536  CG  TYR    38      82.546 104.250 105.151  1.00  0.00           C  
ATOM    537  CD1 TYR    38      82.887 102.918 104.721  1.00  0.00           C  
ATOM    538  HD1 TYR    38      82.405 102.001 105.024  1.00  0.00           H  
ATOM    539  CE1 TYR    38      83.926 102.800 103.778  1.00  0.00           C  
ATOM    540  HE1 TYR    38      84.146 101.827 103.365  1.00  0.00           H  
ATOM    541  CZ  TYR    38      84.644 103.919 103.389  1.00  0.00           C  
ATOM    542  OH  TYR    38      85.601 103.743 102.414  1.00  0.00           O  
ATOM    543  HH  TYR    38      86.061 102.910 102.292  1.00  0.00           H  
ATOM    544  CE2 TYR    38      84.387 105.242 103.897  1.00  0.00           C  
ATOM    545  HE2 TYR    38      85.061 106.067 103.721  1.00  0.00           H  
ATOM    546  CD2 TYR    38      83.283 105.388 104.743  1.00  0.00           C  
ATOM    547  HD2 TYR    38      83.044 106.283 105.298  1.00  0.00           H  
ATOM    548  C   TYR    38      80.013 104.349 103.787  1.00  0.00           C  
ATOM    549  O   TYR    38      79.654 103.167 103.698  1.00  0.00           O  
ATOM    550  N   SER    39      80.267 105.068 102.656  1.00  0.00           N  
ATOM    551  H   SER    39      80.417 106.039 102.891  1.00  0.00           H  
ATOM    552  CA  SER    39      80.044 104.750 101.271  1.00  0.00           C  
ATOM    553  HA  SER    39      79.945 103.678 101.100  1.00  0.00           H  
ATOM    554  CB  SER    39      78.663 105.253 100.777  1.00  0.00           C  
ATOM    555  HB2 SER    39      78.377 104.814  99.821  1.00  0.00           H  
ATOM    556  HB3 SER    39      77.980 104.875 101.537  1.00  0.00           H  
ATOM    557  OG  SER    39      78.604 106.697 100.819  1.00  0.00           O  
ATOM    558  HG  SER    39      78.712 107.091  99.950  1.00  0.00           H  
ATOM    559  C   SER    39      81.187 105.195 100.270  1.00  0.00           C  
ATOM    560  O   SER    39      80.983 105.251  99.025  1.00  0.00           O  
ATOM    561  N   GLY    40      82.395 105.466 100.806  1.00  0.00           N  
ATOM    562  H   GLY    40      82.443 105.364 101.810  1.00  0.00           H  
ATOM    563  CA  GLY    40      83.644 105.943 100.266  1.00  0.00           C  
ATOM    564  HA2 GLY    40      83.537 106.921  99.797  1.00  0.00           H  
ATOM    565  HA3 GLY    40      84.230 106.183 101.153  1.00  0.00           H  
ATOM    566  C   GLY    40      84.234 104.932  99.268  1.00  0.00           C  
ATOM    567  O   GLY    40      84.242 103.737  99.521  1.00  0.00           O  
ATOM    568  N   TYR    41      84.789 105.314  98.117  1.00  0.00           N  
ATOM    569  H   TYR    41      84.885 104.571  97.440  1.00  0.00           H  
ATOM    570  CA  TYR    41      84.978 106.615  97.456  1.00  0.00           C  
ATOM    571  HA  TYR    41      84.162 107.300  97.683  1.00  0.00           H  
ATOM    572  CB  TYR    41      86.371 107.100  97.778  1.00  0.00           C  
ATOM    573  HB2 TYR    41      87.031 106.264  97.547  1.00  0.00           H  
ATOM    574  HB3 TYR    41      86.609 108.022  97.246  1.00  0.00           H  
ATOM    575  CG  TYR    41      86.483 107.393  99.278  1.00  0.00           C  
ATOM    576  CD1 TYR    41      86.970 106.455 100.228  1.00  0.00           C  
ATOM    577  HD1 TYR    41      87.120 105.438  99.897  1.00  0.00           H  
ATOM    578  CE1 TYR    41      87.029 106.812 101.601  1.00  0.00           C  
ATOM    579  HE1 TYR    41      87.373 106.083 102.320  1.00  0.00           H  
ATOM    580  CZ  TYR    41      86.640 108.139 101.997  1.00  0.00           C  
ATOM    581  OH  TYR    41      86.692 108.407 103.322  1.00  0.00           O  
ATOM    582  HH  TYR    41      87.193 107.666 103.670  1.00  0.00           H  
ATOM    583  CE2 TYR    41      86.058 109.003 101.069  1.00  0.00           C  
ATOM    584  HE2 TYR    41      85.710 109.949 101.456  1.00  0.00           H  
ATOM    585  CD2 TYR    41      86.000 108.622  99.757  1.00  0.00           C  
ATOM    586  HD2 TYR    41      85.528 109.288  99.050  1.00  0.00           H  
ATOM    587  C   TYR    41      84.983 106.500  95.939  1.00  0.00           C  
ATOM    588  O   TYR    41      85.367 105.430  95.365  1.00  0.00           O  
ATOM    589  N   SER    42      84.569 107.509  95.249  1.00  0.00           N  
ATOM    590  H   SER    42      84.186 108.288  95.765  1.00  0.00           H  
ATOM    591  CA  SER    42      84.463 107.591  93.788  1.00  0.00           C  
ATOM    592  HA  SER    42      84.042 106.684  93.355  1.00  0.00           H  
ATOM    593  CB  SER    42      83.607 108.762  93.449  1.00  0.00           C  
ATOM    594  HB2 SER    42      82.624 108.555  93.871  1.00  0.00           H  
ATOM    595  HB3 SER    42      84.054 109.643  93.909  1.00  0.00           H  
ATOM    596  OG  SER    42      83.439 108.930  92.061  1.00  0.00           O  
ATOM    597  HG  SER    42      83.085 109.810  91.910  1.00  0.00           H  
ATOM    598  C   SER    42      85.820 107.796  93.129  1.00  0.00           C  
ATOM    599  O   SER    42      86.721 108.333  93.781  1.00  0.00           O  
ATOM    600  N   GLN    43      86.073 107.416  91.833  1.00  0.00           N  
ATOM    601  H   GLN    43      85.342 107.001  91.274  1.00  0.00           H  
ATOM    602  CA  GLN    43      87.246 107.887  91.107  1.00  0.00           C  
ATOM    603  HA  GLN    43      88.107 107.990  91.767  1.00  0.00           H  
ATOM    604  CB  GLN    43      87.548 106.851  90.056  1.00  0.00           C  
ATOM    605  HB2 GLN    43      86.716 106.972  89.363  1.00  0.00           H  
ATOM    606  HB3 GLN    43      88.410 107.266  89.534  1.00  0.00           H  
ATOM    607  CG  GLN    43      87.758 105.346  90.473  1.00  0.00           C  
ATOM    608  HG2 GLN    43      88.196 105.356  91.471  1.00  0.00           H  
ATOM    609  HG3 GLN    43      86.766 104.894  90.460  1.00  0.00           H  
ATOM    610  CD  GLN    43      88.599 104.569  89.543  1.00  0.00           C  
ATOM    611  OE1 GLN    43      89.755 104.295  89.801  1.00  0.00           O  
ATOM    612  NE2 GLN    43      88.106 104.241  88.396  1.00  0.00           N  
ATOM    613 HE21 GLN    43      87.230 104.632  88.082  1.00  0.00           H  
ATOM    614 HE22 GLN    43      88.622 103.669  87.744  1.00  0.00           H  
ATOM    615  C   GLN    43      86.899 109.229  90.375  1.00  0.00           C  
ATOM    616  O   GLN    43      87.772 110.072  90.184  1.00  0.00           O  
ATOM    617  N   SER    44      85.602 109.410  89.976  1.00  0.00           N  
ATOM    618  H   SER    44      84.974 108.652  90.204  1.00  0.00           H  
ATOM    619  CA  SER    44      85.297 110.338  88.897  1.00  0.00           C  
ATOM    620  HA  SER    44      85.952 109.998  88.095  1.00  0.00           H  
ATOM    621  CB  SER    44      83.919 110.128  88.349  1.00  0.00           C  
ATOM    622  HB2 SER    44      83.232 110.568  89.072  1.00  0.00           H  
ATOM    623  HB3 SER    44      83.711 110.680  87.433  1.00  0.00           H  
ATOM    624  OG  SER    44      83.634 108.735  88.167  1.00  0.00           O  
ATOM    625  HG  SER    44      84.227 108.453  87.467  1.00  0.00           H  
ATOM    626  C   SER    44      85.491 111.861  89.172  1.00  0.00           C  
ATOM    627  O   SER    44      85.107 112.368  90.257  1.00  0.00           O  
ATOM    628  N   THR    45      86.041 112.612  88.226  1.00  0.00           N  
ATOM    629  H   THR    45      86.148 112.191  87.314  1.00  0.00           H  
ATOM    630  CA  THR    45      86.365 113.966  88.324  1.00  0.00           C  
ATOM    631  HA  THR    45      85.662 114.487  88.974  1.00  0.00           H  
ATOM    632  CB  THR    45      87.660 114.112  89.032  1.00  0.00           C  
ATOM    633  HB  THR    45      88.383 113.311  88.877  1.00  0.00           H  
ATOM    634  CG2 THR    45      88.483 115.373  88.693  1.00  0.00           C  
ATOM    635 HG21 THR    45      87.837 116.243  88.573  1.00  0.00           H  
ATOM    636 HG22 THR    45      89.270 115.625  89.403  1.00  0.00           H  
ATOM    637 HG23 THR    45      88.915 115.352  87.693  1.00  0.00           H  
ATOM    638  OG1 THR    45      87.374 114.171  90.382  1.00  0.00           O  
ATOM    639  HG1 THR    45      87.179 113.264  90.631  1.00  0.00           H  
ATOM    640  C   THR    45      86.325 114.668  86.945  1.00  0.00           C  
ATOM    641  O   THR    45      86.933 114.148  85.986  1.00  0.00           O  
ATOM    642  N   ASP    46      85.586 115.846  86.828  1.00  0.00           N  
ATOM    643  H   ASP    46      85.209 116.235  87.681  1.00  0.00           H  
ATOM    644  CA  ASP    46      85.410 116.584  85.526  1.00  0.00           C  
ATOM    645  HA  ASP    46      84.898 115.907  84.841  1.00  0.00           H  
ATOM    646  CB  ASP    46      84.469 117.784  85.714  1.00  0.00           C  
ATOM    647  HB2 ASP    46      84.934 118.437  86.453  1.00  0.00           H  
ATOM    648  HB3 ASP    46      84.295 118.172  84.711  1.00  0.00           H  
ATOM    649  CG  ASP    46      83.129 117.431  86.227  1.00  0.00           C  
ATOM    650  OD1 ASP    46      82.265 116.932  85.462  1.00  0.00           O  
ATOM    651  OD2 ASP    46      82.826 117.812  87.412  1.00  0.00           O  
ATOM    652  C   ASP    46      86.826 117.018  84.889  1.00  0.00           C  
ATOM    653  O   ASP    46      87.795 117.407  85.589  1.00  0.00           O  
ATOM    654  N   THR    47      86.810 117.169  83.589  1.00  0.00           N  
ATOM    655  H   THR    47      86.032 117.012  82.964  1.00  0.00           H  
ATOM    656  CA  THR    47      88.027 117.683  82.876  1.00  0.00           C  
ATOM    657  HA  THR    47      88.550 118.466  83.426  1.00  0.00           H  
ATOM    658  CB  THR    47      89.030 116.596  82.693  1.00  0.00           C  
ATOM    659  HB  THR    47      89.455 116.478  83.690  1.00  0.00           H  
ATOM    660  CG2 THR    47      88.464 115.293  82.108  1.00  0.00           C  
ATOM    661 HG21 THR    47      89.306 114.612  81.983  1.00  0.00           H  
ATOM    662 HG22 THR    47      87.714 114.823  82.744  1.00  0.00           H  
ATOM    663 HG23 THR    47      87.996 115.480  81.142  1.00  0.00           H  
ATOM    664  OG1 THR    47      90.036 117.077  81.858  1.00  0.00           O  
ATOM    665  HG1 THR    47      90.700 117.533  82.380  1.00  0.00           H  
ATOM    666  C   THR    47      87.651 118.294  81.488  1.00  0.00           C  
ATOM    667  O   THR    47      86.827 117.871  80.664  1.00  0.00           O  
ATOM    668  N   SER    48      88.377 119.377  81.194  1.00  0.00           N  
ATOM    669  H   SER    48      88.896 119.755  81.974  1.00  0.00           H  
ATOM    670  CA  SER    48      88.263 120.220  80.001  1.00  0.00           C  
ATOM    671  HA  SER    48      88.071 119.521  79.187  1.00  0.00           H  
ATOM    672  CB  SER    48      86.998 121.041  80.124  1.00  0.00           C  
ATOM    673  HB2 SER    48      86.631 121.288  79.128  1.00  0.00           H  
ATOM    674  HB3 SER    48      86.168 120.537  80.620  1.00  0.00           H  
ATOM    675  OG  SER    48      87.235 122.340  80.728  1.00  0.00           O  
ATOM    676  HG  SER    48      86.394 122.803  80.740  1.00  0.00           H  
ATOM    677  C   SER    48      89.500 121.021  79.619  1.00  0.00           C  
ATOM    678  O   SER    48      90.341 121.315  80.493  1.00  0.00           O  
ATOM    679  N   GLY    49      89.589 121.539  78.340  1.00  0.00           N  
ATOM    680  H   GLY    49      88.791 121.403  77.737  1.00  0.00           H  
ATOM    681  CA  GLY    49      90.639 122.372  77.855  1.00  0.00           C  
ATOM    682  HA2 GLY    49      90.311 123.410  77.815  1.00  0.00           H  
ATOM    683  HA3 GLY    49      91.434 122.379  78.601  1.00  0.00           H  
ATOM    684  C   GLY    49      91.323 121.940  76.513  1.00  0.00           C  
ATOM    685  O   GLY    49      90.704 121.145  75.742  1.00  0.00           O  
ATOM    686  N   TYR    50      92.508 122.369  76.127  1.00  0.00           N  
ATOM    687  H   TYR    50      92.822 121.973  75.253  1.00  0.00           H  
ATOM    688  CA  TYR    50      93.425 123.400  76.674  1.00  0.00           C  
ATOM    689  HA  TYR    50      93.510 123.239  77.748  1.00  0.00           H  
ATOM    690  CB  TYR    50      94.857 123.037  76.202  1.00  0.00           C  
ATOM    691  HB2 TYR    50      95.056 122.004  76.485  1.00  0.00           H  
ATOM    692  HB3 TYR    50      94.880 123.110  75.115  1.00  0.00           H  
ATOM    693  CG  TYR    50      96.028 123.908  76.683  1.00  0.00           C  
ATOM    694  CD1 TYR    50      96.127 125.180  76.094  1.00  0.00           C  
ATOM    695  HD1 TYR    50      95.572 125.484  75.219  1.00  0.00           H  
ATOM    696  CE1 TYR    50      97.025 126.115  76.574  1.00  0.00           C  
ATOM    697  HE1 TYR    50      97.123 127.062  76.063  1.00  0.00           H  
ATOM    698  CZ  TYR    50      97.759 125.820  77.760  1.00  0.00           C  
ATOM    699  OH  TYR    50      98.723 126.629  78.258  1.00  0.00           O  
ATOM    700  HH  TYR    50      98.670 127.529  77.928  1.00  0.00           H  
ATOM    701  CE2 TYR    50      97.608 124.566  78.400  1.00  0.00           C  
ATOM    702  HE2 TYR    50      98.162 124.240  79.268  1.00  0.00           H  
ATOM    703  CD2 TYR    50      96.824 123.612  77.777  1.00  0.00           C  
ATOM    704  HD2 TYR    50      96.655 122.694  78.320  1.00  0.00           H  
ATOM    705  C   TYR    50      92.984 124.850  76.319  1.00  0.00           C  
ATOM    706  O   TYR    50      92.432 125.144  75.245  1.00  0.00           O  
ATOM    707  N   GLY    51      93.196 125.792  77.204  1.00  0.00           N  
ATOM    708  H   GLY    51      92.866 126.710  76.943  1.00  0.00           H  
ATOM    709  CA  GLY    51      93.708 125.750  78.610  1.00  0.00           C  
ATOM    710  HA2 GLY    51      92.884 125.446  79.255  1.00  0.00           H  
ATOM    711  HA3 GLY    51      94.546 125.073  78.777  1.00  0.00           H  
ATOM    712  C   GLY    51      94.307 127.076  79.086  1.00  0.00           C  
ATOM    713  O   GLY    51      94.594 127.923  78.257  1.00  0.00           O  
ATOM    714  N   GLN    52      94.687 127.126  80.357  1.00  0.00           N  
ATOM    715  H   GLN    52      94.341 126.416  80.986  1.00  0.00           H  
ATOM    716  CA  GLN    52      95.178 128.351  81.035  1.00  0.00           C  
ATOM    717  HA  GLN    52      95.034 128.187  82.103  1.00  0.00           H  
ATOM    718  CB  GLN    52      96.704 128.478  80.884  1.00  0.00           C  
ATOM    719  HB2 GLN    52      96.845 128.763  79.842  1.00  0.00           H  
ATOM    720  HB3 GLN    52      97.099 129.187  81.611  1.00  0.00           H  
ATOM    721  CG  GLN    52      97.504 127.216  81.003  1.00  0.00           C  
ATOM    722  HG2 GLN    52      97.214 126.499  80.236  1.00  0.00           H  
ATOM    723  HG3 GLN    52      98.547 127.435  80.776  1.00  0.00           H  
ATOM    724  CD  GLN    52      97.533 126.606  82.411  1.00  0.00           C  
ATOM    725  OE1 GLN    52      97.169 127.232  83.408  1.00  0.00           O  
ATOM    726  NE2 GLN    52      97.755 125.328  82.483  1.00  0.00           N  
ATOM    727 HE21 GLN    52      98.107 124.733  81.748  1.00  0.00           H  
ATOM    728 HE22 GLN    52      98.002 124.992  83.403  1.00  0.00           H  
ATOM    729  C   GLN    52      94.422 129.677  80.724  1.00  0.00           C  
ATOM    730  O   GLN    52      95.063 130.662  80.254  1.00  0.00           O  
ATOM    731  N   SER    53      93.134 129.865  80.931  1.00  0.00           N  
ATOM    732  H   SER    53      92.795 130.783  80.680  1.00  0.00           H  
ATOM    733  CA  SER    53      92.259 128.885  81.598  1.00  0.00           C  
ATOM    734  HA  SER    53      92.889 128.073  81.961  1.00  0.00           H  
ATOM    735  CB  SER    53      91.545 129.457  82.828  1.00  0.00           C  
ATOM    736  HB2 SER    53      92.319 129.853  83.486  1.00  0.00           H  
ATOM    737  HB3 SER    53      90.811 130.152  82.420  1.00  0.00           H  
ATOM    738  OG  SER    53      90.818 128.442  83.467  1.00  0.00           O  
ATOM    739  HG  SER    53      90.541 128.830  84.300  1.00  0.00           H  
ATOM    740  C   SER    53      91.229 128.228  80.607  1.00  0.00           C  
ATOM    741  O   SER    53      91.123 128.685  79.451  1.00  0.00           O  
ATOM    742  N   SER    54      90.721 127.000  80.898  1.00  0.00           N  
ATOM    743  H   SER    54      90.817 126.671  81.848  1.00  0.00           H  
ATOM    744  CA  SER    54      89.837 126.243  79.952  1.00  0.00           C  
ATOM    745  HA  SER    54      90.278 126.209  78.956  1.00  0.00           H  
ATOM    746  CB  SER    54      89.642 124.766  80.358  1.00  0.00           C  
ATOM    747  HB2 SER    54      89.188 124.629  81.339  1.00  0.00           H  
ATOM    748  HB3 SER    54      88.962 124.272  79.664  1.00  0.00           H  
ATOM    749  OG  SER    54      90.864 124.054  80.345  1.00  0.00           O  
ATOM    750  HG  SER    54      90.819 123.208  80.795  1.00  0.00           H  
ATOM    751  C   SER    54      88.522 127.032  79.742  1.00  0.00           C  
ATOM    752  O   SER    54      87.619 127.127  80.615  1.00  0.00           O  
ATOM    753  N   TYR    55      88.308 127.449  78.496  1.00  0.00           N  
ATOM    754  H   TYR    55      88.922 127.081  77.784  1.00  0.00           H  
ATOM    755  CA  TYR    55      87.134 128.211  78.168  1.00  0.00           C  
ATOM    756  HA  TYR    55      86.341 127.925  78.858  1.00  0.00           H  
ATOM    757  CB  TYR    55      87.385 129.729  78.423  1.00  0.00           C  
ATOM    758  HB2 TYR    55      88.319 130.076  77.982  1.00  0.00           H  
ATOM    759  HB3 TYR    55      86.594 130.223  77.858  1.00  0.00           H  
ATOM    760  CG  TYR    55      87.271 130.286  79.854  1.00  0.00           C  
ATOM    761  CD1 TYR    55      86.122 130.119  80.590  1.00  0.00           C  
ATOM    762  HD1 TYR    55      85.299 129.611  80.109  1.00  0.00           H  
ATOM    763  CE1 TYR    55      85.917 130.786  81.780  1.00  0.00           C  
ATOM    764  HE1 TYR    55      84.985 130.587  82.288  1.00  0.00           H  
ATOM    765  CZ  TYR    55      86.978 131.389  82.443  1.00  0.00           C  
ATOM    766  OH  TYR    55      86.985 131.745  83.743  1.00  0.00           O  
ATOM    767  HH  TYR    55      87.717 132.358  83.835  1.00  0.00           H  
ATOM    768  CE2 TYR    55      88.184 131.514  81.716  1.00  0.00           C  
ATOM    769  HE2 TYR    55      89.041 131.975  82.185  1.00  0.00           H  
ATOM    770  CD2 TYR    55      88.364 130.931  80.432  1.00  0.00           C  
ATOM    771  HD2 TYR    55      89.312 130.996  79.919  1.00  0.00           H  
ATOM    772  C   TYR    55      86.662 127.932  76.735  1.00  0.00           C  
ATOM    773  O   TYR    55      87.240 128.525  75.813  1.00  0.00           O  
ATOM    774  N   SER    56      85.650 127.132  76.412  1.00  0.00           N  
ATOM    775  H   SER    56      85.428 127.134  75.427  1.00  0.00           H  
ATOM    776  CA  SER    56      84.882 126.216  77.211  1.00  0.00           C  
ATOM    777  HA  SER    56      84.384 125.648  76.425  1.00  0.00           H  
ATOM    778  CB  SER    56      85.856 125.254  77.941  1.00  0.00           C  
ATOM    779  HB2 SER    56      86.493 125.715  78.696  1.00  0.00           H  
ATOM    780  HB3 SER    56      85.191 124.527  78.408  1.00  0.00           H  
ATOM    781  OG  SER    56      86.780 124.582  77.022  1.00  0.00           O  
ATOM    782  HG  SER    56      86.228 123.918  76.603  1.00  0.00           H  
ATOM    783  C   SER    56      83.809 126.927  78.100  1.00  0.00           C  
ATOM    784  O   SER    56      83.845 128.101  78.224  1.00  0.00           O  
ATOM    785  N   SER    57      82.698 126.344  78.602  1.00  0.00           N  
ATOM    786  H   SER    57      82.190 126.990  79.190  1.00  0.00           H  
ATOM    787  CA  SER    57      82.184 125.034  78.407  1.00  0.00           C  
ATOM    788  HA  SER    57      82.955 124.294  78.196  1.00  0.00           H  
ATOM    789  CB  SER    57      81.448 124.656  79.710  1.00  0.00           C  
ATOM    790  HB2 SER    57      81.162 123.605  79.665  1.00  0.00           H  
ATOM    791  HB3 SER    57      82.065 124.730  80.605  1.00  0.00           H  
ATOM    792  OG  SER    57      80.251 125.366  79.880  1.00  0.00           O  
ATOM    793  HG  SER    57      79.871 125.090  80.717  1.00  0.00           H  
ATOM    794  C   SER    57      81.202 124.932  77.240  1.00  0.00           C  
ATOM    795  O   SER    57      80.516 123.918  77.010  1.00  0.00           O  
ATOM    796  N   TYR    58      81.243 125.964  76.323  1.00  0.00           N  
ATOM    797  H   TYR    58      81.884 126.723  76.505  1.00  0.00           H  
ATOM    798  CA  TYR    58      80.261 126.296  75.275  1.00  0.00           C  
ATOM    799  HA  TYR    58      79.304 126.465  75.768  1.00  0.00           H  
ATOM    800  CB  TYR    58      80.669 127.648  74.651  1.00  0.00           C  
ATOM    801  HB2 TYR    58      80.196 127.810  73.683  1.00  0.00           H  
ATOM    802  HB3 TYR    58      80.406 128.516  75.256  1.00  0.00           H  
ATOM    803  CG  TYR    58      82.128 127.820  74.187  1.00  0.00           C  
ATOM    804  CD1 TYR    58      82.863 128.897  74.826  1.00  0.00           C  
ATOM    805  HD1 TYR    58      82.353 129.512  75.553  1.00  0.00           H  
ATOM    806  CE1 TYR    58      84.195 129.098  74.543  1.00  0.00           C  
ATOM    807  HE1 TYR    58      84.721 129.899  75.041  1.00  0.00           H  
ATOM    808  CZ  TYR    58      84.711 128.336  73.513  1.00  0.00           C  
ATOM    809  OH  TYR    58      85.984 128.532  73.222  1.00  0.00           O  
ATOM    810  HH  TYR    58      86.204 129.429  73.484  1.00  0.00           H  
ATOM    811  CE2 TYR    58      84.029 127.316  72.837  1.00  0.00           C  
ATOM    812  HE2 TYR    58      84.540 126.763  72.063  1.00  0.00           H  
ATOM    813  CD2 TYR    58      82.732 127.031  73.216  1.00  0.00           C  
ATOM    814  HD2 TYR    58      82.241 126.357  72.530  1.00  0.00           H  
ATOM    815  C   TYR    58      80.033 125.165  74.245  1.00  0.00           C  
ATOM    816  O   TYR    58      80.918 124.562  73.653  1.00  0.00           O  
ATOM    817  N   GLY    59      78.781 124.892  73.872  1.00  0.00           N  
ATOM    818  H   GLY    59      78.741 124.141  73.198  1.00  0.00           H  
ATOM    819  CA  GLY    59      77.536 125.400  74.462  1.00  0.00           C  
ATOM    820  HA2 GLY    59      76.734 124.753  74.106  1.00  0.00           H  
ATOM    821  HA3 GLY    59      77.614 125.314  75.546  1.00  0.00           H  
ATOM    822  C   GLY    59      77.087 126.872  74.139  1.00  0.00           C  
ATOM    823  O   GLY    59      77.774 127.611  73.446  1.00  0.00           O  
ATOM    824  N   GLN    60      75.850 127.225  74.567  1.00  0.00           N  
ATOM    825  H   GLN    60      75.759 128.228  74.492  1.00  0.00           H  
ATOM    826  CA  GLN    60      74.956 126.540  75.492  1.00  0.00           C  
ATOM    827  HA  GLN    60      75.628 126.156  76.260  1.00  0.00           H  
ATOM    828  CB  GLN    60      74.158 127.626  76.247  1.00  0.00           C  
ATOM    829  HB2 GLN    60      73.601 127.058  76.992  1.00  0.00           H  
ATOM    830  HB3 GLN    60      74.822 128.320  76.762  1.00  0.00           H  
ATOM    831  CG  GLN    60      73.110 128.356  75.427  1.00  0.00           C  
ATOM    832  HG2 GLN    60      73.531 128.913  74.589  1.00  0.00           H  
ATOM    833  HG3 GLN    60      72.576 127.536  74.947  1.00  0.00           H  
ATOM    834  CD  GLN    60      72.254 129.392  76.237  1.00  0.00           C  
ATOM    835  OE1 GLN    60      72.431 129.657  77.442  1.00  0.00           O  
ATOM    836  NE2 GLN    60      71.208 129.945  75.686  1.00  0.00           N  
ATOM    837 HE21 GLN    60      70.950 129.733  74.733  1.00  0.00           H  
ATOM    838 HE22 GLN    60      70.596 130.383  76.360  1.00  0.00           H  
ATOM    839  C   GLN    60      74.165 125.388  74.994  1.00  0.00           C  
ATOM    840  O   GLN    60      74.068 125.329  73.812  1.00  0.00           O  
ATOM    841  N   SER    61      73.652 124.569  75.889  1.00  0.00           N  
ATOM    842  H   SER    61      73.933 124.645  76.856  1.00  0.00           H  
ATOM    843  CA  SER    61      72.665 123.538  75.567  1.00  0.00           C  
ATOM    844  HA  SER    61      73.174 122.721  75.055  1.00  0.00           H  
ATOM    845  CB  SER    61      72.167 122.752  76.833  1.00  0.00           C  
ATOM    846  HB2 SER    61      71.617 121.872  76.499  1.00  0.00           H  
ATOM    847  HB3 SER    61      73.025 122.346  77.370  1.00  0.00           H  
ATOM    848  OG  SER    61      71.456 123.460  77.757  1.00  0.00           O  
ATOM    849  HG  SER    61      70.802 122.879  78.154  1.00  0.00           H  
ATOM    850  C   SER    61      71.566 124.089  74.647  1.00  0.00           C  
ATOM    851  O   SER    61      71.333 125.279  74.598  1.00  0.00           O  
ATOM    852  N   GLN    62      71.046 123.165  73.875  1.00  0.00           N  
ATOM    853  H   GLN    62      71.370 122.209  73.909  1.00  0.00           H  
ATOM    854  CA  GLN    62      70.093 123.596  72.785  1.00  0.00           C  
ATOM    855  HA  GLN    62      70.495 124.444  72.231  1.00  0.00           H  
ATOM    856  CB  GLN    62      69.847 122.487  71.763  1.00  0.00           C  
ATOM    857  HB2 GLN    62      70.804 122.251  71.299  1.00  0.00           H  
ATOM    858  HB3 GLN    62      69.407 121.596  72.213  1.00  0.00           H  
ATOM    859  CG  GLN    62      68.968 122.758  70.620  1.00  0.00           C  
ATOM    860  HG2 GLN    62      68.820 121.874  70.000  1.00  0.00           H  
ATOM    861  HG3 GLN    62      68.055 123.073  71.125  1.00  0.00           H  
ATOM    862  CD  GLN    62      69.443 123.955  69.753  1.00  0.00           C  
ATOM    863  OE1 GLN    62      69.383 125.084  70.142  1.00  0.00           O  
ATOM    864  NE2 GLN    62      69.968 123.793  68.578  1.00  0.00           N  
ATOM    865 HE21 GLN    62      70.319 124.572  68.040  1.00  0.00           H  
ATOM    866 HE22 GLN    62      70.051 122.894  68.124  1.00  0.00           H  
ATOM    867  C   GLN    62      68.757 124.079  73.311  1.00  0.00           C  
ATOM    868  O   GLN    62      68.141 123.417  74.129  1.00  0.00           O  
ATOM    869  N   ASN    63      68.179 125.220  72.851  1.00  0.00           N  
ATOM    870  H   ASN    63      68.752 125.668  72.150  1.00  0.00           H  
ATOM    871  CA  ASN    63      66.773 125.722  73.222  1.00  0.00           C  
ATOM    872  HA  ASN    63      66.435 124.917  73.875  1.00  0.00           H  
ATOM    873  CB  ASN    63      66.837 127.078  73.906  1.00  0.00           C  
ATOM    874  HB2 ASN    63      67.439 127.820  73.382  1.00  0.00           H  
ATOM    875  HB3 ASN    63      65.829 127.460  74.074  1.00  0.00           H  
ATOM    876  CG  ASN    63      67.407 127.021  75.367  1.00  0.00           C  
ATOM    877  OD1 ASN    63      68.024 127.920  75.882  1.00  0.00           O  
ATOM    878  ND2 ASN    63      67.190 125.987  76.113  1.00  0.00           N  
ATOM    879 HD21 ASN    63      67.674 125.961  77.000  1.00  0.00           H  
ATOM    880 HD22 ASN    63      66.431 125.331  75.997  1.00  0.00           H  
ATOM    881  C   ASN    63      65.733 125.640  72.060  1.00  0.00           C  
ATOM    882  O   ASN    63      64.569 125.958  72.344  1.00  0.00           O  
ATOM    883  N   THR    64      66.083 125.137  70.848  1.00  0.00           N  
ATOM    884  H   THR    64      67.020 125.003  70.495  1.00  0.00           H  
ATOM    885  CA  THR    64      65.026 124.684  70.030  1.00  0.00           C  
ATOM    886  HA  THR    64      64.193 124.419  70.680  1.00  0.00           H  
ATOM    887  CB  THR    64      64.620 125.769  69.040  1.00  0.00           C  
ATOM    888  HB  THR    64      64.083 126.591  69.514  1.00  0.00           H  
ATOM    889  CG2 THR    64      65.711 126.332  68.136  1.00  0.00           C  
ATOM    890 HG21 THR    64      66.563 126.629  68.747  1.00  0.00           H  
ATOM    891 HG22 THR    64      65.920 125.430  67.561  1.00  0.00           H  
ATOM    892 HG23 THR    64      65.270 127.159  67.579  1.00  0.00           H  
ATOM    893  OG1 THR    64      63.651 125.335  68.125  1.00  0.00           O  
ATOM    894  HG1 THR    64      62.839 125.467  68.621  1.00  0.00           H  
ATOM    895  C   THR    64      65.334 123.390  69.247  1.00  0.00           C  
ATOM    896  O   THR    64      66.463 123.135  68.879  1.00  0.00           O  
ATOM    897  N   GLY    65      64.411 122.461  68.914  1.00  0.00           N  
ATOM    898  H   GLY    65      64.807 121.670  68.427  1.00  0.00           H  
ATOM    899  CA  GLY    65      62.998 122.356  69.247  1.00  0.00           C  
ATOM    900  HA2 GLY    65      62.333 123.125  68.854  1.00  0.00           H  
ATOM    901  HA3 GLY    65      62.641 121.378  68.925  1.00  0.00           H  
ATOM    902  C   GLY    65      62.839 122.313  70.786  1.00  0.00           C  
ATOM    903  O   GLY    65      63.793 122.238  71.528  1.00  0.00           O  
ATOM    904  N   TYR    66      61.627 122.306  71.142  1.00  0.00           N  
ATOM    905  H   TYR    66      60.960 122.588  70.439  1.00  0.00           H  
ATOM    906  CA  TYR    66      61.087 122.167  72.560  1.00  0.00           C  
ATOM    907  HA  TYR    66      61.894 121.841  73.216  1.00  0.00           H  
ATOM    908  CB  TYR    66      60.623 123.552  73.130  1.00  0.00           C  
ATOM    909  HB2 TYR    66      61.476 124.230  73.154  1.00  0.00           H  
ATOM    910  HB3 TYR    66      59.861 123.897  72.432  1.00  0.00           H  
ATOM    911  CG  TYR    66      59.985 123.501  74.565  1.00  0.00           C  
ATOM    912  CD1 TYR    66      58.648 123.222  74.687  1.00  0.00           C  
ATOM    913  HD1 TYR    66      58.025 123.022  73.828  1.00  0.00           H  
ATOM    914  CE1 TYR    66      58.058 123.028  75.927  1.00  0.00           C  
ATOM    915  HE1 TYR    66      57.011 122.770  75.875  1.00  0.00           H  
ATOM    916  CZ  TYR    66      58.752 123.340  77.132  1.00  0.00           C  
ATOM    917  OH  TYR    66      58.177 123.222  78.421  1.00  0.00           O  
ATOM    918  HH  TYR    66      57.290 122.863  78.349  1.00  0.00           H  
ATOM    919  CE2 TYR    66      60.082 123.722  77.014  1.00  0.00           C  
ATOM    920  HE2 TYR    66      60.594 123.951  77.937  1.00  0.00           H  
ATOM    921  CD2 TYR    66      60.722 123.746  75.715  1.00  0.00           C  
ATOM    922  HD2 TYR    66      61.756 124.056  75.707  1.00  0.00           H  
ATOM    923  C   TYR    66      59.829 121.252  72.587  1.00  0.00           C  
ATOM    924  O   TYR    66      58.918 121.177  71.731  1.00  0.00           O  
ATOM    925  N   GLY    67      59.675 120.535  73.692  1.00  0.00           N  
ATOM    926  H   GLY    67      60.407 120.587  74.387  1.00  0.00           H  
ATOM    927  CA  GLY    67      58.497 119.796  74.031  1.00  0.00           C  
ATOM    928  HA2 GLY    67      58.425 119.781  75.118  1.00  0.00           H  
ATOM    929  HA3 GLY    67      57.583 120.286  73.693  1.00  0.00           H  
ATOM    930  C   GLY    67      58.580 118.361  73.598  1.00  0.00           C  
ATOM    931  O   GLY    67      59.499 117.921  72.911  1.00  0.00           O  
ATOM    932  N   THR    68      57.622 117.514  73.929  1.00  0.00           N  
ATOM    933  H   THR    68      56.925 117.868  74.569  1.00  0.00           H  
ATOM    934  CA  THR    68      57.578 116.096  73.534  1.00  0.00           C  
ATOM    935  HA  THR    68      58.333 115.812  72.802  1.00  0.00           H  
ATOM    936  CB  THR    68      57.998 115.229  74.655  1.00  0.00           C  
ATOM    937  HB  THR    68      58.059 114.210  74.273  1.00  0.00           H  
ATOM    938  CG2 THR    68      59.244 115.546  75.498  1.00  0.00           C  
ATOM    939 HG21 THR    68      59.116 116.624  75.596  1.00  0.00           H  
ATOM    940 HG22 THR    68      59.106 115.064  76.465  1.00  0.00           H  
ATOM    941 HG23 THR    68      60.084 115.146  74.929  1.00  0.00           H  
ATOM    942  OG1 THR    68      56.883 115.307  75.559  1.00  0.00           O  
ATOM    943  HG1 THR    68      56.957 116.126  76.055  1.00  0.00           H  
ATOM    944  C   THR    68      56.124 115.703  72.959  1.00  0.00           C  
ATOM    945  O   THR    68      55.253 116.560  73.084  1.00  0.00           O  
ATOM    946  N   GLN    69      55.897 114.500  72.351  1.00  0.00           N  
ATOM    947  H   GLN    69      56.694 113.885  72.273  1.00  0.00           H  
ATOM    948  CA  GLN    69      54.630 114.000  71.897  1.00  0.00           C  
ATOM    949  HA  GLN    69      53.822 114.534  72.397  1.00  0.00           H  
ATOM    950  CB  GLN    69      54.443 114.219  70.354  1.00  0.00           C  
ATOM    951  HB2 GLN    69      55.236 113.791  69.740  1.00  0.00           H  
ATOM    952  HB3 GLN    69      53.431 113.848  70.192  1.00  0.00           H  
ATOM    953  CG  GLN    69      54.405 115.789  70.060  1.00  0.00           C  
ATOM    954  HG2 GLN    69      53.657 116.285  70.679  1.00  0.00           H  
ATOM    955  HG3 GLN    69      55.401 116.163  70.296  1.00  0.00           H  
ATOM    956  CD  GLN    69      54.022 116.044  68.528  1.00  0.00           C  
ATOM    957  OE1 GLN    69      54.758 115.758  67.570  1.00  0.00           O  
ATOM    958  NE2 GLN    69      52.794 116.451  68.357  1.00  0.00           N  
ATOM    959 HE21 GLN    69      52.258 116.849  69.115  1.00  0.00           H  
ATOM    960 HE22 GLN    69      52.413 116.621  67.437  1.00  0.00           H  
ATOM    961  C   GLN    69      54.582 112.519  72.262  1.00  0.00           C  
ATOM    962  O   GLN    69      55.603 111.851  72.252  1.00  0.00           O  
ATOM    963  N   SER    70      53.374 111.991  72.492  1.00  0.00           N  
ATOM    964  H   SER    70      52.725 112.765  72.496  1.00  0.00           H  
ATOM    965  CA  SER    70      52.985 110.649  72.744  1.00  0.00           C  
ATOM    966  HA  SER    70      53.447 110.363  73.689  1.00  0.00           H  
ATOM    967  CB  SER    70      51.431 110.587  72.960  1.00  0.00           C  
ATOM    968  HB2 SER    70      51.130 111.318  73.710  1.00  0.00           H  
ATOM    969  HB3 SER    70      50.987 110.870  72.006  1.00  0.00           H  
ATOM    970  OG  SER    70      51.082 109.244  73.295  1.00  0.00           O  
ATOM    971  HG  SER    70      51.265 109.088  74.224  1.00  0.00           H  
ATOM    972  C   SER    70      53.463 109.647  71.665  1.00  0.00           C  
ATOM    973  O   SER    70      53.550 109.983  70.466  1.00  0.00           O  
ATOM    974  N   THR    71      53.971 108.481  72.062  1.00  0.00           N  
ATOM    975  H   THR    71      53.943 108.318  73.058  1.00  0.00           H  
ATOM    976  CA  THR    71      54.515 107.389  71.268  1.00  0.00           C  
ATOM    977  HA  THR    71      55.596 107.511  71.188  1.00  0.00           H  
ATOM    978  CB  THR    71      54.321 106.029  71.965  1.00  0.00           C  
ATOM    979  HB  THR    71      53.313 106.055  72.379  1.00  0.00           H  
ATOM    980  CG2 THR    71      54.528 104.688  71.209  1.00  0.00           C  
ATOM    981 HG21 THR    71      55.507 104.589  70.741  1.00  0.00           H  
ATOM    982 HG22 THR    71      54.467 103.885  71.943  1.00  0.00           H  
ATOM    983 HG23 THR    71      53.685 104.519  70.539  1.00  0.00           H  
ATOM    984  OG1 THR    71      55.195 105.980  73.058  1.00  0.00           O  
ATOM    985  HG1 THR    71      55.112 105.121  73.479  1.00  0.00           H  
ATOM    986  C   THR    71      53.866 107.275  69.854  1.00  0.00           C  
ATOM    987  O   THR    71      52.623 107.338  69.812  1.00  0.00           O  
ATOM    988  N   PRO    72      54.554 107.028  68.748  1.00  0.00           N  
ATOM    989  CD  PRO    72      56.006 106.902  68.578  1.00  0.00           C  
ATOM    990  HD2 PRO    72      56.279 105.847  68.601  1.00  0.00           H  
ATOM    991  HD3 PRO    72      56.577 107.563  69.231  1.00  0.00           H  
ATOM    992  CG  PRO    72      56.276 107.315  67.191  1.00  0.00           C  
ATOM    993  HG2 PRO    72      57.271 107.064  66.824  1.00  0.00           H  
ATOM    994  HG3 PRO    72      56.217 108.403  67.159  1.00  0.00           H  
ATOM    995  CB  PRO    72      55.111 106.759  66.427  1.00  0.00           C  
ATOM    996  HB2 PRO    72      55.157 105.674  66.334  1.00  0.00           H  
ATOM    997  HB3 PRO    72      55.032 107.261  65.462  1.00  0.00           H  
ATOM    998  CA  PRO    72      53.949 107.119  67.389  1.00  0.00           C  
ATOM    999  HA  PRO    72      53.554 108.126  67.258  1.00  0.00           H  
ATOM   1000  C   PRO    72      52.771 106.161  67.112  1.00  0.00           C  
ATOM   1001  O   PRO    72      52.752 105.022  67.601  1.00  0.00           O  
ATOM   1002  N   GLN    73      51.824 106.507  66.292  1.00  0.00           N  
ATOM   1003  H   GLN    73      51.917 107.356  65.752  1.00  0.00           H  
ATOM   1004  CA  GLN    73      50.834 105.538  65.786  1.00  0.00           C  
ATOM   1005  HA  GLN    73      50.596 104.780  66.532  1.00  0.00           H  
ATOM   1006  CB  GLN    73      49.439 106.260  65.625  1.00  0.00           C  
ATOM   1007  HB2 GLN    73      49.498 107.109  64.945  1.00  0.00           H  
ATOM   1008  HB3 GLN    73      48.672 105.570  65.272  1.00  0.00           H  
ATOM   1009  CG  GLN    73      48.896 106.794  66.958  1.00  0.00           C  
ATOM   1010  HG2 GLN    73      49.112 106.036  67.712  1.00  0.00           H  
ATOM   1011  HG3 GLN    73      49.431 107.682  67.293  1.00  0.00           H  
ATOM   1012  CD  GLN    73      47.437 107.098  66.910  1.00  0.00           C  
ATOM   1013  OE1 GLN    73      46.635 106.471  66.248  1.00  0.00           O  
ATOM   1014  NE2 GLN    73      46.960 108.063  67.632  1.00  0.00           N  
ATOM   1015 HE21 GLN    73      47.486 108.533  68.355  1.00  0.00           H  
ATOM   1016 HE22 GLN    73      45.951 108.103  67.654  1.00  0.00           H  
ATOM   1017  C   GLN    73      51.320 104.880  64.489  1.00  0.00           C  
ATOM   1018  O   GLN    73      52.289 105.261  63.914  1.00  0.00           O  
ATOM   1019  N   GLY    74      50.548 103.919  64.033  1.00  0.00           N  
ATOM   1020  H   GLY    74      49.869 103.540  64.677  1.00  0.00           H  
ATOM   1021  CA  GLY    74      50.797 103.204  62.784  1.00  0.00           C  
ATOM   1022  HA2 GLY    74      51.840 103.182  62.469  1.00  0.00           H  
ATOM   1023  HA3 GLY    74      50.318 102.225  62.765  1.00  0.00           H  
ATOM   1024  C   GLY    74      49.909 103.880  61.735  1.00  0.00           C  
ATOM   1025  O   GLY    74      49.033 103.230  61.216  1.00  0.00           O  
ATOM   1026  N   TYR    75      50.300 105.052  61.256  1.00  0.00           N  
ATOM   1027  H   TYR    75      51.169 105.471  61.555  1.00  0.00           H  
ATOM   1028  CA  TYR    75      49.481 105.861  60.325  1.00  0.00           C  
ATOM   1029  HA  TYR    75      48.479 105.965  60.740  1.00  0.00           H  
ATOM   1030  CB  TYR    75      50.152 107.229  60.082  1.00  0.00           C  
ATOM   1031  HB2 TYR    75      50.874 107.213  59.266  1.00  0.00           H  
ATOM   1032  HB3 TYR    75      49.315 107.832  59.729  1.00  0.00           H  
ATOM   1033  CG  TYR    75      50.938 107.867  61.172  1.00  0.00           C  
ATOM   1034  CD1 TYR    75      52.337 107.661  61.143  1.00  0.00           C  
ATOM   1035  HD1 TYR    75      52.816 107.169  60.310  1.00  0.00           H  
ATOM   1036  CE1 TYR    75      53.048 107.952  62.351  1.00  0.00           C  
ATOM   1037  HE1 TYR    75      54.056 107.571  62.413  1.00  0.00           H  
ATOM   1038  CZ  TYR    75      52.443 108.657  63.363  1.00  0.00           C  
ATOM   1039  OH  TYR    75      53.277 109.152  64.314  1.00  0.00           O  
ATOM   1040  HH  TYR    75      52.849 109.838  64.833  1.00  0.00           H  
ATOM   1041  CE2 TYR    75      51.086 109.047  63.281  1.00  0.00           C  
ATOM   1042  HE2 TYR    75      50.610 109.690  64.007  1.00  0.00           H  
ATOM   1043  CD2 TYR    75      50.285 108.478  62.264  1.00  0.00           C  
ATOM   1044  HD2 TYR    75      49.230 108.708  62.248  1.00  0.00           H  
ATOM   1045  C   TYR    75      49.239 105.057  58.996  1.00  0.00           C  
ATOM   1046  O   TYR    75      50.105 104.198  58.657  1.00  0.00           O  
ATOM   1047  N   GLY    76      48.284 105.398  58.285  1.00  0.00           N  
ATOM   1048  H   GLY    76      47.838 106.244  58.608  1.00  0.00           H  
ATOM   1049  CA  GLY    76      47.828 104.812  57.022  1.00  0.00           C  
ATOM   1050  HA2 GLY    76      48.575 104.108  56.656  1.00  0.00           H  
ATOM   1051  HA3 GLY    76      46.940 104.195  57.162  1.00  0.00           H  
ATOM   1052  C   GLY    76      47.498 105.673  55.880  1.00  0.00           C  
ATOM   1053  O   GLY    76      47.639 105.384  54.713  1.00  0.00           O  
ATOM   1054  N   SER    77      46.895 106.840  56.221  1.00  0.00           N  
ATOM   1055  H   SER    77      46.802 106.998  57.214  1.00  0.00           H  
ATOM   1056  CA  SER    77      46.428 107.809  55.268  1.00  0.00           C  
ATOM   1057  HA  SER    77      45.945 107.265  54.456  1.00  0.00           H  
ATOM   1058  CB  SER    77      45.450 108.850  55.882  1.00  0.00           C  
ATOM   1059  HB2 SER    77      44.872 109.266  55.057  1.00  0.00           H  
ATOM   1060  HB3 SER    77      44.771 108.269  56.507  1.00  0.00           H  
ATOM   1061  OG  SER    77      46.198 109.799  56.627  1.00  0.00           O  
ATOM   1062  HG  SER    77      46.429 110.416  55.928  1.00  0.00           H  
ATOM   1063  C   SER    77      47.654 108.605  54.668  1.00  0.00           C  
ATOM   1064  O   SER    77      48.674 108.759  55.320  1.00  0.00           O  
ATOM   1065  N   THR    78      47.525 109.140  53.443  1.00  0.00           N  
ATOM   1066  H   THR    78      48.299 109.762  53.255  1.00  0.00           H  
ATOM   1067  CA  THR    78      46.375 108.979  52.417  1.00  0.00           C  
ATOM   1068  HA  THR    78      45.661 108.283  52.858  1.00  0.00           H  
ATOM   1069  CB  THR    78      45.837 110.378  52.115  1.00  0.00           C  
ATOM   1070  HB  THR    78      46.634 111.018  51.736  1.00  0.00           H  
ATOM   1071  CG2 THR    78      44.721 110.285  51.096  1.00  0.00           C  
ATOM   1072 HG21 THR    78      45.050 109.756  50.201  1.00  0.00           H  
ATOM   1073 HG22 THR    78      43.860 109.730  51.467  1.00  0.00           H  
ATOM   1074 HG23 THR    78      44.379 111.272  50.786  1.00  0.00           H  
ATOM   1075  OG1 THR    78      45.360 110.878  53.325  1.00  0.00           O  
ATOM   1076  HG1 THR    78      46.144 111.317  53.663  1.00  0.00           H  
ATOM   1077  C   THR    78      46.944 108.316  51.117  1.00  0.00           C  
ATOM   1078  O   THR    78      48.024 108.671  50.617  1.00  0.00           O  
ATOM   1079  N   GLY    79      46.185 107.453  50.515  1.00  0.00           N  
ATOM   1080  H   GLY    79      45.247 107.242  50.823  1.00  0.00           H  
ATOM   1081  CA  GLY    79      46.564 106.838  49.222  1.00  0.00           C  
ATOM   1082  HA2 GLY    79      45.737 106.275  48.789  1.00  0.00           H  
ATOM   1083  HA3 GLY    79      46.674 107.590  48.441  1.00  0.00           H  
ATOM   1084  C   GLY    79      47.880 106.065  49.289  1.00  0.00           C  
ATOM   1085  O   GLY    79      48.313 105.768  50.419  1.00  0.00           O  
ATOM   1086  N   GLY    80      48.544 105.629  48.187  1.00  0.00           N  
ATOM   1087  H   GLY    80      49.355 105.032  48.260  1.00  0.00           H  
ATOM   1088  CA  GLY    80      48.203 105.986  46.820  1.00  0.00           C  
ATOM   1089  HA2 GLY    80      48.001 107.056  46.763  1.00  0.00           H  
ATOM   1090  HA3 GLY    80      49.067 105.849  46.171  1.00  0.00           H  
ATOM   1091  C   GLY    80      46.968 105.339  46.269  1.00  0.00           C  
ATOM   1092  O   GLY    80      46.194 104.737  47.039  1.00  0.00           O  
ATOM   1093  N   TYR    81      46.621 105.645  45.047  1.00  0.00           N  
ATOM   1094  H   TYR    81      47.348 106.133  44.544  1.00  0.00           H  
ATOM   1095  CA  TYR    81      45.460 105.031  44.343  1.00  0.00           C  
ATOM   1096  HA  TYR    81      45.117 104.226  44.993  1.00  0.00           H  
ATOM   1097  CB  TYR    81      44.459 106.106  44.223  1.00  0.00           C  
ATOM   1098  HB2 TYR    81      44.808 106.922  43.590  1.00  0.00           H  
ATOM   1099  HB3 TYR    81      43.563 105.617  43.840  1.00  0.00           H  
ATOM   1100  CG  TYR    81      44.010 106.781  45.537  1.00  0.00           C  
ATOM   1101  CD1 TYR    81      43.398 106.061  46.651  1.00  0.00           C  
ATOM   1102  HD1 TYR    81      43.291 105.001  46.470  1.00  0.00           H  
ATOM   1103  CE1 TYR    81      43.068 106.699  47.830  1.00  0.00           C  
ATOM   1104  HE1 TYR    81      42.790 106.081  48.671  1.00  0.00           H  
ATOM   1105  CZ  TYR    81      43.267 108.030  47.931  1.00  0.00           C  
ATOM   1106  OH  TYR    81      42.775 108.571  49.040  1.00  0.00           O  
ATOM   1107  HH  TYR    81      42.768 109.529  48.983  1.00  0.00           H  
ATOM   1108  CE2 TYR    81      43.868 108.795  46.867  1.00  0.00           C  
ATOM   1109  HE2 TYR    81      43.917 109.867  46.984  1.00  0.00           H  
ATOM   1110  CD2 TYR    81      44.320 108.142  45.725  1.00  0.00           C  
ATOM   1111  HD2 TYR    81      44.724 108.785  44.957  1.00  0.00           H  
ATOM   1112  C   TYR    81      45.852 104.337  43.035  1.00  0.00           C  
ATOM   1113  O   TYR    81      46.571 104.862  42.193  1.00  0.00           O  
ATOM   1114  N   GLY    82      45.261 103.204  42.793  1.00  0.00           N  
ATOM   1115  H   GLY    82      45.423 102.970  41.823  1.00  0.00           H  
ATOM   1116  CA  GLY    82      44.666 102.133  43.587  1.00  0.00           C  
ATOM   1117  HA2 GLY    82      44.903 101.135  43.216  1.00  0.00           H  
ATOM   1118  HA3 GLY    82      44.952 102.164  44.639  1.00  0.00           H  
ATOM   1119  C   GLY    82      43.166 102.234  43.670  1.00  0.00           C  
ATOM   1120  O   GLY    82      42.615 103.281  43.468  1.00  0.00           O  
ATOM   1121  N   SER    83      42.580 101.061  43.908  1.00  0.00           N  
ATOM   1122  H   SER    83      43.175 100.250  43.994  1.00  0.00           H  
ATOM   1123  CA  SER    83      41.114 100.868  44.065  1.00  0.00           C  
ATOM   1124  HA  SER    83      41.045  99.863  44.481  1.00  0.00           H  
ATOM   1125  CB  SER    83      40.608 101.785  45.217  1.00  0.00           C  
ATOM   1126  HB2 SER    83      41.359 101.709  46.003  1.00  0.00           H  
ATOM   1127  HB3 SER    83      40.560 102.805  44.837  1.00  0.00           H  
ATOM   1128  OG  SER    83      39.306 101.480  45.681  1.00  0.00           O  
ATOM   1129  HG  SER    83      39.489 101.004  46.494  1.00  0.00           H  
ATOM   1130  C   SER    83      40.237 100.943  42.808  1.00  0.00           C  
ATOM   1131  O   SER    83      40.478 101.724  41.869  1.00  0.00           O  
ATOM   1132  N   SER    84      39.288 100.120  42.588  1.00  0.00           N  
ATOM   1133  H   SER    84      38.749 100.516  41.831  1.00  0.00           H  
ATOM   1134  CA  SER    84      38.752  98.938  43.371  1.00  0.00           C  
ATOM   1135  HA  SER    84      38.920  99.105  44.435  1.00  0.00           H  
ATOM   1136  CB  SER    84      37.231  98.785  43.063  1.00  0.00           C  
ATOM   1137  HB2 SER    84      36.851  97.898  43.571  1.00  0.00           H  
ATOM   1138  HB3 SER    84      36.674  99.701  43.258  1.00  0.00           H  
ATOM   1139  OG  SER    84      37.159  98.534  41.639  1.00  0.00           O  
ATOM   1140  HG  SER    84      37.081  99.361  41.156  1.00  0.00           H  
ATOM   1141  C   SER    84      39.579  97.694  43.014  1.00  0.00           C  
ATOM   1142  O   SER    84      39.960  96.929  43.940  1.00  0.00           O  
ATOM   1143  N   GLN    85      39.865  97.525  41.779  1.00  0.00           N  
ATOM   1144  H   GLN    85      39.331  98.030  41.087  1.00  0.00           H  
ATOM   1145  CA  GLN    85      41.096  96.813  41.296  1.00  0.00           C  
ATOM   1146  HA  GLN    85      40.833  96.660  40.249  1.00  0.00           H  
ATOM   1147  CB  GLN    85      42.275  97.822  41.191  1.00  0.00           C  
ATOM   1148  HB2 GLN    85      41.938  98.733  40.697  1.00  0.00           H  
ATOM   1149  HB3 GLN    85      42.481  98.173  42.202  1.00  0.00           H  
ATOM   1150  CG  GLN    85      43.528  97.299  40.597  1.00  0.00           C  
ATOM   1151  HG2 GLN    85      44.001  96.670  41.352  1.00  0.00           H  
ATOM   1152  HG3 GLN    85      43.321  96.715  39.701  1.00  0.00           H  
ATOM   1153  CD  GLN    85      44.344  98.510  40.188  1.00  0.00           C  
ATOM   1154  OE1 GLN    85      44.657  99.388  40.986  1.00  0.00           O  
ATOM   1155  NE2 GLN    85      44.695  98.607  38.936  1.00  0.00           N  
ATOM   1156 HE21 GLN    85      45.222  99.418  38.646  1.00  0.00           H  
ATOM   1157 HE22 GLN    85      44.395  97.957  38.224  1.00  0.00           H  
ATOM   1158  C   GLN    85      41.282  95.421  41.915  1.00  0.00           C  
ATOM   1159  O   GLN    85      42.385  94.959  42.249  1.00  0.00           O  
ATOM   1160  N   SER    86      40.199  94.600  41.956  1.00  0.00           N  
ATOM   1161  H   SER    86      39.277  94.845  41.625  1.00  0.00           H  
ATOM   1162  CA  SER    86      40.370  93.178  42.446  1.00  0.00           C  
ATOM   1163  HA  SER    86      40.547  93.164  43.521  1.00  0.00           H  
ATOM   1164  CB  SER    86      39.090  92.376  42.290  1.00  0.00           C  
ATOM   1165  HB2 SER    86      38.881  92.215  41.232  1.00  0.00           H  
ATOM   1166  HB3 SER    86      39.177  91.394  42.754  1.00  0.00           H  
ATOM   1167  OG  SER    86      37.965  92.967  42.977  1.00  0.00           O  
ATOM   1168  HG  SER    86      37.645  93.666  42.403  1.00  0.00           H  
ATOM   1169  C   SER    86      41.474  92.327  41.685  1.00  0.00           C  
ATOM   1170  O   SER    86      41.924  91.353  42.326  1.00  0.00           O  
ATOM   1171  N   SER    87      41.764  92.646  40.356  1.00  0.00           N  
ATOM   1172  H   SER    87      41.305  93.480  40.020  1.00  0.00           H  
ATOM   1173  CA  SER    87      42.651  91.947  39.387  1.00  0.00           C  
ATOM   1174  HA  SER    87      42.831  92.542  38.492  1.00  0.00           H  
ATOM   1175  CB  SER    87      44.071  91.822  39.992  1.00  0.00           C  
ATOM   1176  HB2 SER    87      44.520  92.814  40.021  1.00  0.00           H  
ATOM   1177  HB3 SER    87      43.988  91.358  40.975  1.00  0.00           H  
ATOM   1178  OG  SER    87      44.822  91.035  39.080  1.00  0.00           O  
ATOM   1179  HG  SER    87      45.736  90.965  39.366  1.00  0.00           H  
ATOM   1180  C   SER    87      41.972  90.606  38.921  1.00  0.00           C  
ATOM   1181  O   SER    87      41.347  89.889  39.758  1.00  0.00           O  
ATOM   1182  N   GLN    88      42.174  90.207  37.611  1.00  0.00           N  
ATOM   1183  H   GLN    88      42.878  90.740  37.121  1.00  0.00           H  
ATOM   1184  CA  GLN    88      41.655  89.065  36.929  1.00  0.00           C  
ATOM   1185  HA  GLN    88      41.608  88.218  37.614  1.00  0.00           H  
ATOM   1186  CB  GLN    88      40.143  89.381  36.483  1.00  0.00           C  
ATOM   1187  HB2 GLN    88      40.096  90.253  35.830  1.00  0.00           H  
ATOM   1188  HB3 GLN    88      39.819  88.580  35.819  1.00  0.00           H  
ATOM   1189  CG  GLN    88      39.029  89.511  37.607  1.00  0.00           C  
ATOM   1190  HG2 GLN    88      38.086  89.131  37.215  1.00  0.00           H  
ATOM   1191  HG3 GLN    88      39.220  89.020  38.561  1.00  0.00           H  
ATOM   1192  CD  GLN    88      38.678  90.963  37.961  1.00  0.00           C  
ATOM   1193  OE1 GLN    88      39.132  91.911  37.345  1.00  0.00           O  
ATOM   1194  NE2 GLN    88      37.968  91.180  39.059  1.00  0.00           N  
ATOM   1195 HE21 GLN    88      37.751  90.352  39.596  1.00  0.00           H  
ATOM   1196 HE22 GLN    88      37.860  92.115  39.426  1.00  0.00           H  
ATOM   1197  C   GLN    88      42.502  88.472  35.805  1.00  0.00           C  
ATOM   1198  O   GLN    88      42.890  89.236  34.901  1.00  0.00           O  
ATOM   1199  N   SER    89      42.886  87.221  35.964  1.00  0.00           N  
ATOM   1200  H   SER    89      42.403  86.696  36.678  1.00  0.00           H  
ATOM   1201  CA  SER    89      43.879  86.571  35.157  1.00  0.00           C  
ATOM   1202  HA  SER    89      44.691  87.297  35.193  1.00  0.00           H  
ATOM   1203  CB  SER    89      44.316  85.234  35.813  1.00  0.00           C  
ATOM   1204  HB2 SER    89      44.731  85.403  36.806  1.00  0.00           H  
ATOM   1205  HB3 SER    89      43.500  84.537  36.006  1.00  0.00           H  
ATOM   1206  OG  SER    89      45.236  84.652  34.972  1.00  0.00           O  
ATOM   1207  HG  SER    89      46.062  85.130  34.869  1.00  0.00           H  
ATOM   1208  C   SER    89      43.325  86.288  33.723  1.00  0.00           C  
ATOM   1209  O   SER    89      42.256  85.863  33.441  1.00  0.00           O  
ATOM   1210  N   SER    90      44.135  86.585  32.716  1.00  0.00           N  
ATOM   1211  H   SER    90      45.067  86.926  32.905  1.00  0.00           H  
ATOM   1212  CA  SER    90      43.893  86.379  31.260  1.00  0.00           C  
ATOM   1213  HA  SER    90      42.832  86.233  31.057  1.00  0.00           H  
ATOM   1214  CB  SER    90      44.311  87.650  30.483  1.00  0.00           C  
ATOM   1215  HB2 SER    90      43.955  88.549  30.986  1.00  0.00           H  
ATOM   1216  HB3 SER    90      45.397  87.695  30.570  1.00  0.00           H  
ATOM   1217  OG  SER    90      43.950  87.596  29.110  1.00  0.00           O  
ATOM   1218  HG  SER    90      43.012  87.775  29.019  1.00  0.00           H  
ATOM   1219  C   SER    90      44.472  85.073  30.711  1.00  0.00           C  
ATOM   1220  O   SER    90      45.650  84.765  31.087  1.00  0.00           O  
ATOM   1221  N   TYR    91      43.822  84.511  29.666  1.00  0.00           N  
ATOM   1222  H   TYR    91      42.842  84.679  29.490  1.00  0.00           H  
ATOM   1223  CA  TYR    91      44.402  83.501  28.780  1.00  0.00           C  
ATOM   1224  HA  TYR    91      43.708  83.143  28.019  1.00  0.00           H  
ATOM   1225  CB  TYR    91      45.538  84.268  28.054  1.00  0.00           C  
ATOM   1226  HB2 TYR    91      45.473  85.355  28.089  1.00  0.00           H  
ATOM   1227  HB3 TYR    91      46.494  84.090  28.547  1.00  0.00           H  
ATOM   1228  CG  TYR    91      45.678  83.955  26.596  1.00  0.00           C  
ATOM   1229  CD1 TYR    91      44.799  84.499  25.661  1.00  0.00           C  
ATOM   1230  HD1 TYR    91      44.085  85.239  25.991  1.00  0.00           H  
ATOM   1231  CE1 TYR    91      44.827  84.055  24.310  1.00  0.00           C  
ATOM   1232  HE1 TYR    91      44.127  84.474  23.602  1.00  0.00           H  
ATOM   1233  CZ  TYR    91      45.754  83.039  23.892  1.00  0.00           C  
ATOM   1234  OH  TYR    91      45.727  82.562  22.605  1.00  0.00           O  
ATOM   1235  HH  TYR    91      45.266  83.148  21.999  1.00  0.00           H  
ATOM   1236  CE2 TYR    91      46.613  82.436  24.889  1.00  0.00           C  
ATOM   1237  HE2 TYR    91      47.269  81.623  24.616  1.00  0.00           H  
ATOM   1238  CD2 TYR    91      46.587  82.858  26.247  1.00  0.00           C  
ATOM   1239  HD2 TYR    91      47.201  82.400  27.008  1.00  0.00           H  
ATOM   1240  C   TYR    91      44.954  82.196  29.317  1.00  0.00           C  
ATOM   1241  O   TYR    91      46.059  81.769  29.016  1.00  0.00           O  
ATOM   1242  N   GLY    92      44.210  81.438  30.042  1.00  0.00           N  
ATOM   1243  H   GLY    92      44.641  80.569  30.323  1.00  0.00           H  
ATOM   1244  CA  GLY    92      42.815  81.562  30.464  1.00  0.00           C  
ATOM   1245  HA2 GLY    92      42.608  82.550  30.874  1.00  0.00           H  
ATOM   1246  HA3 GLY    92      42.247  81.475  29.538  1.00  0.00           H  
ATOM   1247  C   GLY    92      42.368  80.444  31.362  1.00  0.00           C  
ATOM   1248  O   GLY    92      43.231  79.847  32.004  1.00  0.00           O  
ATOM   1249  N   GLN    93      41.041  80.223  31.518  1.00  0.00           N  
ATOM   1250  H   GLN    93      40.514  80.869  30.949  1.00  0.00           H  
ATOM   1251  CA  GLN    93      40.372  79.366  32.531  1.00  0.00           C  
ATOM   1252  HA  GLN    93      40.454  79.862  33.498  1.00  0.00           H  
ATOM   1253  CB  GLN    93      38.915  79.124  32.088  1.00  0.00           C  
ATOM   1254  HB2 GLN    93      38.389  78.749  32.965  1.00  0.00           H  
ATOM   1255  HB3 GLN    93      38.384  80.074  32.021  1.00  0.00           H  
ATOM   1256  CG  GLN    93      38.673  78.340  30.747  1.00  0.00           C  
ATOM   1257  HG2 GLN    93      39.291  78.869  30.022  1.00  0.00           H  
ATOM   1258  HG3 GLN    93      38.969  77.291  30.742  1.00  0.00           H  
ATOM   1259  CD  GLN    93      37.198  78.403  30.246  1.00  0.00           C  
ATOM   1260  OE1 GLN    93      36.178  78.245  30.988  1.00  0.00           O  
ATOM   1261  NE2 GLN    93      37.027  78.342  28.938  1.00  0.00           N  
ATOM   1262 HE21 GLN    93      36.065  78.362  28.631  1.00  0.00           H  
ATOM   1263 HE22 GLN    93      37.745  78.515  28.249  1.00  0.00           H  
ATOM   1264  C   GLN    93      41.026  77.997  32.734  1.00  0.00           C  
ATOM   1265  O   GLN    93      41.436  77.405  31.713  1.00  0.00           O  
ATOM   1266  N   GLN    94      41.032  77.519  33.999  1.00  0.00           N  
ATOM   1267  H   GLN    94      40.970  78.188  34.753  1.00  0.00           H  
ATOM   1268  CA  GLN    94      41.039  76.101  34.297  1.00  0.00           C  
ATOM   1269  HA  GLN    94      42.112  75.925  34.213  1.00  0.00           H  
ATOM   1270  CB  GLN    94      40.698  75.818  35.721  1.00  0.00           C  
ATOM   1271  HB2 GLN    94      40.861  74.758  35.914  1.00  0.00           H  
ATOM   1272  HB3 GLN    94      41.382  76.419  36.321  1.00  0.00           H  
ATOM   1273  CG  GLN    94      39.282  76.168  36.177  1.00  0.00           C  
ATOM   1274  HG2 GLN    94      38.599  75.473  35.688  1.00  0.00           H  
ATOM   1275  HG3 GLN    94      39.229  75.915  37.235  1.00  0.00           H  
ATOM   1276  CD  GLN    94      38.832  77.572  35.898  1.00  0.00           C  
ATOM   1277  OE1 GLN    94      39.515  78.549  36.105  1.00  0.00           O  
ATOM   1278  NE2 GLN    94      37.586  77.856  35.501  1.00  0.00           N  
ATOM   1279 HE21 GLN    94      36.931  77.117  35.288  1.00  0.00           H  
ATOM   1280 HE22 GLN    94      37.352  78.838  35.530  1.00  0.00           H  
ATOM   1281  C   GLN    94      40.175  75.217  33.377  1.00  0.00           C  
ATOM   1282  O   GLN    94      39.178  75.603  32.789  1.00  0.00           O  
ATOM   1283  N   SER    95      40.569  74.004  33.119  1.00  0.00           N  
ATOM   1284  H   SER    95      41.467  73.792  33.530  1.00  0.00           H  
ATOM   1285  CA  SER    95      39.910  72.920  32.393  1.00  0.00           C  
ATOM   1286  HA  SER    95      39.636  73.309  31.412  1.00  0.00           H  
ATOM   1287  CB  SER    95      40.795  71.575  32.357  1.00  0.00           C  
ATOM   1288  HB2 SER    95      40.178  70.820  31.869  1.00  0.00           H  
ATOM   1289  HB3 SER    95      41.751  71.636  31.837  1.00  0.00           H  
ATOM   1290  OG  SER    95      41.103  71.197  33.704  1.00  0.00           O  
ATOM   1291  HG  SER    95      41.617  71.902  34.106  1.00  0.00           H  
ATOM   1292  C   SER    95      38.637  72.625  33.220  1.00  0.00           C  
ATOM   1293  O   SER    95      38.581  72.807  34.443  1.00  0.00           O  
ATOM   1294  N   SER    96      37.563  72.250  32.497  1.00  0.00           N  
ATOM   1295  H   SER    96      37.662  72.366  31.498  1.00  0.00           H  
ATOM   1296  CA  SER    96      36.251  71.878  33.060  1.00  0.00           C  
ATOM   1297  HA  SER    96      35.909  72.600  33.802  1.00  0.00           H  
ATOM   1298  CB  SER    96      35.298  71.796  31.911  1.00  0.00           C  
ATOM   1299  HB2 SER    96      35.661  71.089  31.165  1.00  0.00           H  
ATOM   1300  HB3 SER    96      34.288  71.521  32.215  1.00  0.00           H  
ATOM   1301  OG  SER    96      35.184  73.085  31.247  1.00  0.00           O  
ATOM   1302  HG  SER    96      34.658  73.637  31.829  1.00  0.00           H  
ATOM   1303  C   SER    96      36.243  70.452  33.652  1.00  0.00           C  
ATOM   1304  O   SER    96      37.051  69.586  33.279  1.00  0.00           O  
ATOM   1305  N   TYR    97      35.431  70.217  34.672  1.00  0.00           N  
ATOM   1306  H   TYR    97      35.116  69.258  34.697  1.00  0.00           H  
ATOM   1307  CA  TYR    97      34.544  71.032  35.462  1.00  0.00           C  
ATOM   1308  HA  TYR    97      34.002  70.331  36.095  1.00  0.00           H  
ATOM   1309  CB  TYR    97      35.371  71.865  36.525  1.00  0.00           C  
ATOM   1310  HB2 TYR    97      36.110  72.497  36.033  1.00  0.00           H  
ATOM   1311  HB3 TYR    97      34.748  72.542  37.110  1.00  0.00           H  
ATOM   1312  CG  TYR    97      36.192  70.965  37.384  1.00  0.00           C  
ATOM   1313  CD1 TYR    97      35.848  70.622  38.722  1.00  0.00           C  
ATOM   1314  HD1 TYR    97      34.946  71.032  39.153  1.00  0.00           H  
ATOM   1315  CE1 TYR    97      36.700  69.901  39.555  1.00  0.00           C  
ATOM   1316  HE1 TYR    97      36.361  69.728  40.566  1.00  0.00           H  
ATOM   1317  CZ  TYR    97      37.888  69.329  39.106  1.00  0.00           C  
ATOM   1318  OH  TYR    97      38.665  68.576  39.877  1.00  0.00           O  
ATOM   1319  HH  TYR    97      38.614  68.801  40.808  1.00  0.00           H  
ATOM   1320  CE2 TYR    97      38.260  69.619  37.719  1.00  0.00           C  
ATOM   1321  HE2 TYR    97      39.203  69.261  37.333  1.00  0.00           H  
ATOM   1322  CD2 TYR    97      37.444  70.382  36.910  1.00  0.00           C  
ATOM   1323  HD2 TYR    97      37.888  70.659  35.965  1.00  0.00           H  
ATOM   1324  C   TYR    97      33.397  71.882  34.747  1.00  0.00           C  
ATOM   1325  O   TYR    97      33.526  73.064  34.523  1.00  0.00           O  
ATOM   1326  N   PRO    98      32.394  71.190  34.231  1.00  0.00           N  
ATOM   1327  CD  PRO    98      31.428  71.800  33.299  1.00  0.00           C  
ATOM   1328  HD2 PRO    98      32.032  71.995  32.413  1.00  0.00           H  
ATOM   1329  HD3 PRO    98      30.916  72.644  33.761  1.00  0.00           H  
ATOM   1330  CG  PRO    98      30.389  70.713  32.976  1.00  0.00           C  
ATOM   1331  HG2 PRO    98      30.657  70.173  32.068  1.00  0.00           H  
ATOM   1332  HG3 PRO    98      29.377  71.118  32.987  1.00  0.00           H  
ATOM   1333  CB  PRO    98      30.546  69.623  34.038  1.00  0.00           C  
ATOM   1334  HB2 PRO    98      30.340  68.625  33.651  1.00  0.00           H  
ATOM   1335  HB3 PRO    98      29.884  69.778  34.889  1.00  0.00           H  
ATOM   1336  CA  PRO    98      32.034  69.766  34.374  1.00  0.00           C  
ATOM   1337  HA  PRO    98      32.163  69.534  35.431  1.00  0.00           H  
ATOM   1338  C   PRO    98      32.971  68.830  33.632  1.00  0.00           C  
ATOM   1339  O   PRO    98      33.417  69.038  32.525  1.00  0.00           O  
ATOM   1340  N   GLY    99      33.335  67.712  34.209  1.00  0.00           N  
ATOM   1341  H   GLY    99      33.051  67.447  35.141  1.00  0.00           H  
ATOM   1342  CA  GLY    99      34.296  66.691  33.650  1.00  0.00           C  
ATOM   1343  HA2 GLY    99      35.186  67.296  33.473  1.00  0.00           H  
ATOM   1344  HA3 GLY    99      34.642  66.038  34.451  1.00  0.00           H  
ATOM   1345  C   GLY    99      33.794  65.964  32.370  1.00  0.00           C  
ATOM   1346  O   GLY    99      32.633  66.131  31.998  1.00  0.00           O  
ATOM   1347  N   TYR   100      34.655  65.206  31.787  1.00  0.00           N  
ATOM   1348  H   TYR   100      35.550  65.146  32.250  1.00  0.00           H  
ATOM   1349  CA  TYR   100      34.463  64.665  30.464  1.00  0.00           C  
ATOM   1350  HA  TYR   100      33.642  65.081  29.879  1.00  0.00           H  
ATOM   1351  CB  TYR   100      35.805  64.855  29.726  1.00  0.00           C  
ATOM   1352  HB2 TYR   100      36.618  64.453  30.330  1.00  0.00           H  
ATOM   1353  HB3 TYR   100      35.706  64.325  28.779  1.00  0.00           H  
ATOM   1354  CG  TYR   100      36.087  66.295  29.440  1.00  0.00           C  
ATOM   1355  CD1 TYR   100      35.798  66.767  28.181  1.00  0.00           C  
ATOM   1356  HD1 TYR   100      35.331  66.104  27.467  1.00  0.00           H  
ATOM   1357  CE1 TYR   100      36.002  68.102  27.906  1.00  0.00           C  
ATOM   1358  HE1 TYR   100      35.829  68.472  26.906  1.00  0.00           H  
ATOM   1359  CZ  TYR   100      36.560  68.944  28.814  1.00  0.00           C  
ATOM   1360  OH  TYR   100      36.835  70.162  28.531  1.00  0.00           O  
ATOM   1361  HH  TYR   100      37.481  70.579  29.106  1.00  0.00           H  
ATOM   1362  CE2 TYR   100      37.023  68.438  30.076  1.00  0.00           C  
ATOM   1363  HE2 TYR   100      37.478  69.086  30.810  1.00  0.00           H  
ATOM   1364  CD2 TYR   100      36.743  67.080  30.406  1.00  0.00           C  
ATOM   1365  HD2 TYR   100      36.875  66.604  31.367  1.00  0.00           H  
ATOM   1366  C   TYR   100      34.079  63.212  30.594  1.00  0.00           C  
ATOM   1367  O   TYR   100      34.789  62.515  31.313  1.00  0.00           O  
ATOM   1368  N   GLY   101      33.034  62.711  29.922  1.00  0.00           N  
ATOM   1369  H   GLY   101      32.602  63.286  29.213  1.00  0.00           H  
ATOM   1370  CA  GLY   101      32.475  61.295  30.175  1.00  0.00           C  
ATOM   1371  HA2 GLY   101      31.714  61.124  29.414  1.00  0.00           H  
ATOM   1372  HA3 GLY   101      33.314  60.618  30.017  1.00  0.00           H  
ATOM   1373  C   GLY   101      32.020  60.960  31.550  1.00  0.00           C  
ATOM   1374  O   GLY   101      31.971  61.807  32.483  1.00  0.00           O  
ATOM   1375  N   GLN   102      31.417  59.764  31.752  1.00  0.00           N  
ATOM   1376  H   GLN   102      31.408  59.126  30.968  1.00  0.00           H  
ATOM   1377  CA  GLN   102      30.727  59.308  32.930  1.00  0.00           C  
ATOM   1378  HA  GLN   102      30.063  60.080  33.320  1.00  0.00           H  
ATOM   1379  CB  GLN   102      29.751  58.144  32.638  1.00  0.00           C  
ATOM   1380  HB2 GLN   102      28.896  58.546  32.095  1.00  0.00           H  
ATOM   1381  HB3 GLN   102      30.262  57.406  32.019  1.00  0.00           H  
ATOM   1382  CG  GLN   102      29.221  57.534  33.944  1.00  0.00           C  
ATOM   1383  HG2 GLN   102      29.967  56.974  34.508  1.00  0.00           H  
ATOM   1384  HG3 GLN   102      28.883  58.254  34.689  1.00  0.00           H  
ATOM   1385  CD  GLN   102      28.059  56.559  33.631  1.00  0.00           C  
ATOM   1386  OE1 GLN   102      27.947  56.011  32.550  1.00  0.00           O  
ATOM   1387  NE2 GLN   102      27.191  56.308  34.580  1.00  0.00           N  
ATOM   1388 HE21 GLN   102      27.275  56.823  35.445  1.00  0.00           H  
ATOM   1389 HE22 GLN   102      26.254  55.973  34.407  1.00  0.00           H  
ATOM   1390  C   GLN   102      31.745  58.903  33.997  1.00  0.00           C  
ATOM   1391  O   GLN   102      31.520  59.002  35.228  1.00  0.00           O  
ATOM   1392  N   GLN   103      32.742  58.174  33.508  1.00  0.00           N  
ATOM   1393  H   GLN   103      32.740  58.020  32.510  1.00  0.00           H  
ATOM   1394  CA  GLN   103      33.902  57.655  34.232  1.00  0.00           C  
ATOM   1395  HA  GLN   103      34.447  56.876  33.699  1.00  0.00           H  
ATOM   1396  CB  GLN   103      34.983  58.704  34.540  1.00  0.00           C  
ATOM   1397  HB2 GLN   103      34.684  59.415  35.310  1.00  0.00           H  
ATOM   1398  HB3 GLN   103      35.891  58.233  34.919  1.00  0.00           H  
ATOM   1399  CG  GLN   103      35.269  59.688  33.335  1.00  0.00           C  
ATOM   1400  HG2 GLN   103      34.372  60.216  33.012  1.00  0.00           H  
ATOM   1401  HG3 GLN   103      36.073  60.342  33.673  1.00  0.00           H  
ATOM   1402  CD  GLN   103      35.865  58.987  32.159  1.00  0.00           C  
ATOM   1403  OE1 GLN   103      36.079  57.754  32.008  1.00  0.00           O  
ATOM   1404  NE2 GLN   103      36.053  59.807  31.085  1.00  0.00           N  
ATOM   1405 HE21 GLN   103      36.416  59.482  30.200  1.00  0.00           H  
ATOM   1406 HE22 GLN   103      35.808  60.784  31.146  1.00  0.00           H  
ATOM   1407  C   GLN   103      33.407  56.839  35.481  1.00  0.00           C  
ATOM   1408  O   GLN   103      33.963  57.088  36.576  1.00  0.00           O  
ATOM   1409  N   PRO   104      32.498  55.835  35.402  1.00  0.00           N  
ATOM   1410  CD  PRO   104      32.261  55.066  34.215  1.00  0.00           C  
ATOM   1411  HD2 PRO   104      33.177  54.574  33.888  1.00  0.00           H  
ATOM   1412  HD3 PRO   104      31.896  55.769  33.467  1.00  0.00           H  
ATOM   1413  CG  PRO   104      31.180  53.998  34.576  1.00  0.00           C  
ATOM   1414  HG2 PRO   104      31.556  52.975  34.578  1.00  0.00           H  
ATOM   1415  HG3 PRO   104      30.282  54.079  33.964  1.00  0.00           H  
ATOM   1416  CB  PRO   104      30.787  54.367  36.026  1.00  0.00           C  
ATOM   1417  HB2 PRO   104      30.683  53.471  36.637  1.00  0.00           H  
ATOM   1418  HB3 PRO   104      29.848  54.921  36.026  1.00  0.00           H  
ATOM   1419  CA  PRO   104      31.944  55.147  36.551  1.00  0.00           C  
ATOM   1420  HA  PRO   104      31.507  55.887  37.221  1.00  0.00           H  
ATOM   1421  C   PRO   104      32.976  54.244  37.284  1.00  0.00           C  
ATOM   1422  O   PRO   104      33.895  53.778  36.636  1.00  0.00           O  
ATOM   1423  N   ALA   105      32.757  54.051  38.603  1.00  0.00           N  
ATOM   1424  H   ALA   105      31.916  54.406  39.034  1.00  0.00           H  
ATOM   1425  CA  ALA   105      33.486  53.232  39.522  1.00  0.00           C  
ATOM   1426  HA  ALA   105      34.566  53.321  39.409  1.00  0.00           H  
ATOM   1427  CB  ALA   105      33.106  53.669  40.879  1.00  0.00           C  
ATOM   1428  HB1 ALA   105      33.448  54.703  40.853  1.00  0.00           H  
ATOM   1429  HB2 ALA   105      32.043  53.489  41.041  1.00  0.00           H  
ATOM   1430  HB3 ALA   105      33.640  53.190  41.699  1.00  0.00           H  
ATOM   1431  C   ALA   105      33.130  51.726  39.291  1.00  0.00           C  
ATOM   1432  O   ALA   105      32.115  51.418  38.645  1.00  0.00           O  
ATOM   1433  N   PRO   106      33.932  50.754  39.763  1.00  0.00           N  
ATOM   1434  CD  PRO   106      35.116  51.041  40.534  1.00  0.00           C  
ATOM   1435  HD2 PRO   106      34.776  51.280  41.541  1.00  0.00           H  
ATOM   1436  HD3 PRO   106      35.626  51.914  40.128  1.00  0.00           H  
ATOM   1437  CG  PRO   106      36.120  49.902  40.451  1.00  0.00           C  
ATOM   1438  HG2 PRO   106      36.573  49.792  41.437  1.00  0.00           H  
ATOM   1439  HG3 PRO   106      36.873  50.132  39.697  1.00  0.00           H  
ATOM   1440  CB  PRO   106      35.237  48.736  40.070  1.00  0.00           C  
ATOM   1441  HB2 PRO   106      34.955  48.124  40.927  1.00  0.00           H  
ATOM   1442  HB3 PRO   106      35.744  48.049  39.392  1.00  0.00           H  
ATOM   1443  CA  PRO   106      33.975  49.336  39.478  1.00  0.00           C  
ATOM   1444  HA  PRO   106      34.181  49.327  38.408  1.00  0.00           H  
ATOM   1445  C   PRO   106      32.765  48.417  39.676  1.00  0.00           C  
ATOM   1446  O   PRO   106      31.889  48.605  40.530  1.00  0.00           O  
ATOM   1447  N   SER   107      32.663  47.410  38.843  1.00  0.00           N  
ATOM   1448  H   SER   107      33.467  47.231  38.257  1.00  0.00           H  
ATOM   1449  CA  SER   107      31.793  46.252  39.093  1.00  0.00           C  
ATOM   1450  HA  SER   107      30.829  46.661  39.393  1.00  0.00           H  
ATOM   1451  CB  SER   107      31.529  45.437  37.814  1.00  0.00           C  
ATOM   1452  HB2 SER   107      30.945  46.021  37.103  1.00  0.00           H  
ATOM   1453  HB3 SER   107      32.485  45.425  37.291  1.00  0.00           H  
ATOM   1454  OG  SER   107      30.971  44.153  38.225  1.00  0.00           O  
ATOM   1455  HG  SER   107      30.341  43.854  37.566  1.00  0.00           H  
ATOM   1456  C   SER   107      32.262  45.411  40.306  1.00  0.00           C  
ATOM   1457  O   SER   107      33.503  45.278  40.360  1.00  0.00           O  
ATOM   1458  N   SER   108      31.378  44.928  41.160  1.00  0.00           N  
ATOM   1459  H   SER   108      30.404  45.170  41.046  1.00  0.00           H  
ATOM   1460  CA  SER   108      31.765  43.925  42.168  1.00  0.00           C  
ATOM   1461  HA  SER   108      32.843  43.801  42.275  1.00  0.00           H  
ATOM   1462  CB  SER   108      31.226  44.344  43.562  1.00  0.00           C  
ATOM   1463  HB2 SER   108      31.722  43.762  44.339  1.00  0.00           H  
ATOM   1464  HB3 SER   108      31.502  45.361  43.839  1.00  0.00           H  
ATOM   1465  OG  SER   108      29.793  44.257  43.727  1.00  0.00           O  
ATOM   1466  HG  SER   108      29.595  43.639  44.434  1.00  0.00           H  
ATOM   1467  C   SER   108      31.193  42.536  41.771  1.00  0.00           C  
ATOM   1468  O   SER   108      31.357  41.489  42.409  1.00  0.00           O  
ATOM   1469  N   THR   109      30.347  42.508  40.703  1.00  0.00           N  
ATOM   1470  H   THR   109      30.247  43.369  40.185  1.00  0.00           H  
ATOM   1471  CA  THR   109      29.580  41.347  40.222  1.00  0.00           C  
ATOM   1472  HA  THR   109      29.117  40.722  40.986  1.00  0.00           H  
ATOM   1473  CB  THR   109      28.497  41.713  39.260  1.00  0.00           C  
ATOM   1474  HB  THR   109      29.007  42.283  38.483  1.00  0.00           H  
ATOM   1475  CG2 THR   109      27.768  40.549  38.640  1.00  0.00           C  
ATOM   1476 HG21 THR   109      28.392  40.099  37.867  1.00  0.00           H  
ATOM   1477 HG22 THR   109      27.406  39.782  39.324  1.00  0.00           H  
ATOM   1478 HG23 THR   109      26.891  40.967  38.146  1.00  0.00           H  
ATOM   1479  OG1 THR   109      27.643  42.468  39.972  1.00  0.00           O  
ATOM   1480  HG1 THR   109      28.176  43.231  40.208  1.00  0.00           H  
ATOM   1481  C   THR   109      30.614  40.507  39.364  1.00  0.00           C  
ATOM   1482  O   THR   109      31.482  41.062  38.653  1.00  0.00           O  
ATOM   1483  N   SER   110      30.521  39.162  39.345  1.00  0.00           N  
ATOM   1484  H   SER   110      29.816  38.787  39.964  1.00  0.00           H  
ATOM   1485  CA  SER   110      31.238  38.146  38.499  1.00  0.00           C  
ATOM   1486  HA  SER   110      31.370  38.576  37.506  1.00  0.00           H  
ATOM   1487  CB  SER   110      32.600  37.759  39.063  1.00  0.00           C  
ATOM   1488  HB2 SER   110      32.975  36.944  38.446  1.00  0.00           H  
ATOM   1489  HB3 SER   110      33.237  38.643  39.034  1.00  0.00           H  
ATOM   1490  OG  SER   110      32.579  37.171  40.333  1.00  0.00           O  
ATOM   1491  HG  SER   110      32.373  37.729  41.087  1.00  0.00           H  
ATOM   1492  C   SER   110      30.383  36.834  38.480  1.00  0.00           C  
ATOM   1493  O   SER   110      29.541  36.690  39.302  1.00  0.00           O  
ATOM   1494  N   GLY   111      30.666  36.002  37.500  1.00  0.00           N  
ATOM   1495  H   GLY   111      31.554  36.179  37.055  1.00  0.00           H  
ATOM   1496  CA  GLY   111      29.968  34.727  37.078  1.00  0.00           C  
ATOM   1497  HA2 GLY   111      28.913  34.929  37.261  1.00  0.00           H  
ATOM   1498  HA3 GLY   111      30.069  34.721  35.993  1.00  0.00           H  
ATOM   1499  C   GLY   111      30.377  33.417  37.760  1.00  0.00           C  
ATOM   1500  O   GLY   111      31.516  33.313  38.213  1.00  0.00           O  
ATOM   1501  N   SER   112      29.510  32.424  37.772  1.00  0.00           N  
ATOM   1502  H   SER   112      29.852  31.572  38.194  1.00  0.00           H  
ATOM   1503  CA  SER   112      28.078  32.426  37.269  1.00  0.00           C  
ATOM   1504  HA  SER   112      27.821  31.371  37.180  1.00  0.00           H  
ATOM   1505  CB  SER   112      27.071  32.932  38.363  1.00  0.00           C  
ATOM   1506  HB2 SER   112      27.617  32.516  39.211  1.00  0.00           H  
ATOM   1507  HB3 SER   112      26.991  34.019  38.381  1.00  0.00           H  
ATOM   1508  OG  SER   112      25.820  32.371  38.176  1.00  0.00           O  
ATOM   1509  HG  SER   112      25.330  32.992  37.632  1.00  0.00           H  
ATOM   1510  C   SER   112      27.772  32.979  35.861  1.00  0.00           C  
ATOM   1511  O   SER   112      27.064  33.977  35.693  1.00  0.00           O  
ATOM   1512  N   TYR   113      28.279  32.327  34.829  1.00  0.00           N  
ATOM   1513  H   TYR   113      28.216  32.826  33.953  1.00  0.00           H  
ATOM   1514  CA  TYR   113      28.914  30.991  34.697  1.00  0.00           C  
ATOM   1515  HA  TYR   113      29.563  30.598  35.479  1.00  0.00           H  
ATOM   1516  CB  TYR   113      27.694  29.967  34.477  1.00  0.00           C  
ATOM   1517  HB2 TYR   113      28.066  28.942  34.480  1.00  0.00           H  
ATOM   1518  HB3 TYR   113      27.023  30.101  35.326  1.00  0.00           H  
ATOM   1519  CG  TYR   113      26.912  30.184  33.221  1.00  0.00           C  
ATOM   1520  CD1 TYR   113      25.918  31.225  33.069  1.00  0.00           C  
ATOM   1521  HD1 TYR   113      25.641  31.801  33.939  1.00  0.00           H  
ATOM   1522  CE1 TYR   113      25.367  31.268  31.750  1.00  0.00           C  
ATOM   1523  HE1 TYR   113      24.638  32.045  31.570  1.00  0.00           H  
ATOM   1524  CZ  TYR   113      25.677  30.487  30.649  1.00  0.00           C  
ATOM   1525  OH  TYR   113      25.258  30.526  29.372  1.00  0.00           O  
ATOM   1526  HH  TYR   113      24.786  31.350  29.228  1.00  0.00           H  
ATOM   1527  CE2 TYR   113      26.732  29.584  30.923  1.00  0.00           C  
ATOM   1528  HE2 TYR   113      27.064  28.941  30.122  1.00  0.00           H  
ATOM   1529  CD2 TYR   113      27.312  29.353  32.152  1.00  0.00           C  
ATOM   1530  HD2 TYR   113      28.074  28.608  32.329  1.00  0.00           H  
ATOM   1531  C   TYR   113      29.733  30.917  33.438  1.00  0.00           C  
ATOM   1532  O   TYR   113      29.373  31.618  32.465  1.00  0.00           O  
ATOM   1533  N   GLY   114      30.778  30.070  33.496  1.00  0.00           N  
ATOM   1534  H   GLY   114      31.012  29.501  34.297  1.00  0.00           H  
ATOM   1535  CA  GLY   114      31.722  29.889  32.336  1.00  0.00           C  
ATOM   1536  HA2 GLY   114      32.064  28.855  32.377  1.00  0.00           H  
ATOM   1537  HA3 GLY   114      31.120  30.031  31.438  1.00  0.00           H  
ATOM   1538  C   GLY   114      32.873  30.907  32.170  1.00  0.00           C  
ATOM   1539  O   GLY   114      32.871  31.899  32.900  1.00  0.00           O  
ATOM   1540  N   SER   115      33.855  30.767  31.319  1.00  0.00           N  
ATOM   1541  H   SER   115      34.442  31.577  31.180  1.00  0.00           H  
ATOM   1542  CA  SER   115      34.232  29.542  30.640  1.00  0.00           C  
ATOM   1543  HA  SER   115      33.580  28.742  30.991  1.00  0.00           H  
ATOM   1544  CB  SER   115      33.810  29.582  29.177  1.00  0.00           C  
ATOM   1545  HB2 SER   115      34.279  30.418  28.657  1.00  0.00           H  
ATOM   1546  HB3 SER   115      34.102  28.700  28.607  1.00  0.00           H  
ATOM   1547  OG  SER   115      32.428  29.716  29.130  1.00  0.00           O  
ATOM   1548  HG  SER   115      32.283  30.555  28.688  1.00  0.00           H  
ATOM   1549  C   SER   115      35.733  29.232  30.716  1.00  0.00           C  
ATOM   1550  O   SER   115      36.272  28.651  29.747  1.00  0.00           O  
ATOM   1551  N   SER   116      36.424  29.606  31.800  1.00  0.00           N  
ATOM   1552  H   SER   116      35.942  29.774  32.671  1.00  0.00           H  
ATOM   1553  CA  SER   116      37.859  29.506  31.832  1.00  0.00           C  
ATOM   1554  HA  SER   116      38.296  29.634  30.842  1.00  0.00           H  
ATOM   1555  CB  SER   116      38.292  30.745  32.648  1.00  0.00           C  
ATOM   1556  HB2 SER   116      39.299  31.011  32.329  1.00  0.00           H  
ATOM   1557  HB3 SER   116      37.698  31.624  32.396  1.00  0.00           H  
ATOM   1558  OG  SER   116      38.262  30.515  34.044  1.00  0.00           O  
ATOM   1559  HG  SER   116      38.833  31.159  34.469  1.00  0.00           H  
ATOM   1560  C   SER   116      38.556  28.241  32.418  1.00  0.00           C  
ATOM   1561  O   SER   116      39.782  28.156  32.515  1.00  0.00           O  
ATOM   1562  N   SER   117      37.750  27.269  32.734  1.00  0.00           N  
ATOM   1563  H   SER   117      36.749  27.341  32.626  1.00  0.00           H  
ATOM   1564  CA  SER   117      38.220  25.994  33.406  1.00  0.00           C  
ATOM   1565  HA  SER   117      38.844  26.209  34.273  1.00  0.00           H  
ATOM   1566  CB  SER   117      36.965  25.210  33.977  1.00  0.00           C  
ATOM   1567  HB2 SER   117      36.531  25.745  34.822  1.00  0.00           H  
ATOM   1568  HB3 SER   117      36.116  25.217  33.293  1.00  0.00           H  
ATOM   1569  OG  SER   117      37.228  23.909  34.420  1.00  0.00           O  
ATOM   1570  HG  SER   117      36.369  23.481  34.388  1.00  0.00           H  
ATOM   1571  C   SER   117      38.923  25.034  32.484  1.00  0.00           C  
ATOM   1572  O   SER   117      38.399  24.770  31.410  1.00  0.00           O  
ATOM   1573  N   GLN   118      40.083  24.592  32.889  1.00  0.00           N  
ATOM   1574  H   GLN   118      40.243  24.961  33.816  1.00  0.00           H  
ATOM   1575  CA  GLN   118      41.060  23.606  32.357  1.00  0.00           C  
ATOM   1576  HA  GLN   118      41.606  23.234  33.224  1.00  0.00           H  
ATOM   1577  CB  GLN   118      40.324  22.332  31.885  1.00  0.00           C  
ATOM   1578  HB2 GLN   118      39.900  22.593  30.915  1.00  0.00           H  
ATOM   1579  HB3 GLN   118      41.131  21.623  31.706  1.00  0.00           H  
ATOM   1580  CG  GLN   118      39.256  21.617  32.740  1.00  0.00           C  
ATOM   1581  HG2 GLN   118      38.374  22.250  32.841  1.00  0.00           H  
ATOM   1582  HG3 GLN   118      38.881  20.747  32.202  1.00  0.00           H  
ATOM   1583  CD  GLN   118      39.921  21.132  34.004  1.00  0.00           C  
ATOM   1584  OE1 GLN   118      40.822  20.371  34.001  1.00  0.00           O  
ATOM   1585  NE2 GLN   118      39.527  21.682  35.090  1.00  0.00           N  
ATOM   1586 HE21 GLN   118      38.697  22.257  35.064  1.00  0.00           H  
ATOM   1587 HE22 GLN   118      39.939  21.400  35.968  1.00  0.00           H  
ATOM   1588  C   GLN   118      42.009  24.192  31.318  1.00  0.00           C  
ATOM   1589  O   GLN   118      41.693  24.873  30.327  1.00  0.00           O  
ATOM   1590  N   SER   119      43.347  24.150  31.626  1.00  0.00           N  
ATOM   1591  H   SER   119      43.956  24.650  30.993  1.00  0.00           H  
ATOM   1592  CA  SER   119      44.016  23.741  32.899  1.00  0.00           C  
ATOM   1593  HA  SER   119      43.638  22.752  33.157  1.00  0.00           H  
ATOM   1594  CB  SER   119      45.483  23.588  32.634  1.00  0.00           C  
ATOM   1595  HB2 SER   119      45.630  23.047  31.700  1.00  0.00           H  
ATOM   1596  HB3 SER   119      45.940  24.570  32.508  1.00  0.00           H  
ATOM   1597  OG  SER   119      46.075  22.951  33.696  1.00  0.00           O  
ATOM   1598  HG  SER   119      46.752  22.393  33.306  1.00  0.00           H  
ATOM   1599  C   SER   119      43.721  24.659  34.048  1.00  0.00           C  
ATOM   1600  O   SER   119      43.656  25.892  33.891  1.00  0.00           O  
ATOM   1601  N   SER   120      43.508  24.042  35.237  1.00  0.00           N  
ATOM   1602  H   SER   120      43.586  23.035  35.220  1.00  0.00           H  
ATOM   1603  CA  SER   120      42.914  24.630  36.479  1.00  0.00           C  
ATOM   1604  HA  SER   120      43.316  24.006  37.277  1.00  0.00           H  
ATOM   1605  CB  SER   120      43.449  26.018  36.912  1.00  0.00           C  
ATOM   1606  HB2 SER   120      44.533  26.014  36.800  1.00  0.00           H  
ATOM   1607  HB3 SER   120      43.007  26.861  36.382  1.00  0.00           H  
ATOM   1608  OG  SER   120      43.201  26.310  38.279  1.00  0.00           O  
ATOM   1609  HG  SER   120      42.345  26.745  38.281  1.00  0.00           H  
ATOM   1610  C   SER   120      41.386  24.562  36.541  1.00  0.00           C  
ATOM   1611  O   SER   120      40.779  24.931  35.603  1.00  0.00           O  
ATOM   1612  N   SER   121      40.775  24.263  37.673  1.00  0.00           N  
ATOM   1613  H   SER   121      39.770  24.366  37.683  1.00  0.00           H  
ATOM   1614  CA  SER   121      41.371  23.657  38.919  1.00  0.00           C  
ATOM   1615  HA  SER   121      42.262  24.185  39.260  1.00  0.00           H  
ATOM   1616  CB  SER   121      40.373  23.682  40.136  1.00  0.00           C  
ATOM   1617  HB2 SER   121      39.897  24.660  40.209  1.00  0.00           H  
ATOM   1618  HB3 SER   121      39.585  22.979  39.866  1.00  0.00           H  
ATOM   1619  OG  SER   121      41.130  23.397  41.282  1.00  0.00           O  
ATOM   1620  HG  SER   121      41.831  24.054  41.279  1.00  0.00           H  
ATOM   1621  C   SER   121      41.813  22.222  38.573  1.00  0.00           C  
ATOM   1622  O   SER   121      41.480  21.715  37.504  1.00  0.00           O  
ATOM   1623  N   TYR   122      42.608  21.629  39.454  1.00  0.00           N  
ATOM   1624  H   TYR   122      42.826  22.174  40.276  1.00  0.00           H  
ATOM   1625  CA  TYR   122      42.942  20.207  39.611  1.00  0.00           C  
ATOM   1626  HA  TYR   122      43.329  20.029  40.614  1.00  0.00           H  
ATOM   1627  CB  TYR   122      41.663  19.357  39.373  1.00  0.00           C  
ATOM   1628  HB2 TYR   122      41.290  19.481  38.356  1.00  0.00           H  
ATOM   1629  HB3 TYR   122      41.937  18.308  39.482  1.00  0.00           H  
ATOM   1630  CG  TYR   122      40.584  19.782  40.429  1.00  0.00           C  
ATOM   1631  CD1 TYR   122      39.306  20.271  39.956  1.00  0.00           C  
ATOM   1632  HD1 TYR   122      39.096  20.481  38.918  1.00  0.00           H  
ATOM   1633  CE1 TYR   122      38.334  20.707  40.901  1.00  0.00           C  
ATOM   1634  HE1 TYR   122      37.382  21.081  40.553  1.00  0.00           H  
ATOM   1635  CZ  TYR   122      38.507  20.540  42.252  1.00  0.00           C  
ATOM   1636  OH  TYR   122      37.547  20.980  43.111  1.00  0.00           O  
ATOM   1637  HH  TYR   122      37.588  20.702  44.029  1.00  0.00           H  
ATOM   1638  CE2 TYR   122      39.751  20.077  42.729  1.00  0.00           C  
ATOM   1639  HE2 TYR   122      39.827  19.915  43.794  1.00  0.00           H  
ATOM   1640  CD2 TYR   122      40.802  19.741  41.859  1.00  0.00           C  
ATOM   1641  HD2 TYR   122      41.763  19.377  42.189  1.00  0.00           H  
ATOM   1642  C   TYR   122      44.021  19.946  38.606  1.00  0.00           C  
ATOM   1643  O   TYR   122      43.746  19.277  37.644  1.00  0.00           O  
ATOM   1644  N   GLY   123      45.261  20.442  38.732  1.00  0.00           N  
ATOM   1645  H   GLY   123      45.847  20.317  37.918  1.00  0.00           H  
ATOM   1646  CA  GLY   123      45.884  20.935  39.958  1.00  0.00           C  
ATOM   1647  HA2 GLY   123      46.746  21.574  39.767  1.00  0.00           H  
ATOM   1648  HA3 GLY   123      45.215  21.633  40.461  1.00  0.00           H  
ATOM   1649  C   GLY   123      46.339  19.928  41.001  1.00  0.00           C  
ATOM   1650  O   GLY   123      46.494  20.360  42.147  1.00  0.00           O  
ATOM   1651  N   GLN   124      46.444  18.687  40.670  1.00  0.00           N  
ATOM   1652  H   GLN   124      46.485  18.473  39.684  1.00  0.00           H  
ATOM   1653  CA  GLN   124      46.942  17.756  41.664  1.00  0.00           C  
ATOM   1654  HA  GLN   124      46.389  17.990  42.574  1.00  0.00           H  
ATOM   1655  CB  GLN   124      46.600  16.389  41.109  1.00  0.00           C  
ATOM   1656  HB2 GLN   124      47.055  16.162  40.144  1.00  0.00           H  
ATOM   1657  HB3 GLN   124      46.948  15.658  41.839  1.00  0.00           H  
ATOM   1658  CG  GLN   124      45.052  16.028  40.914  1.00  0.00           C  
ATOM   1659  HG2 GLN   124      44.542  16.573  40.120  1.00  0.00           H  
ATOM   1660  HG3 GLN   124      44.906  14.985  40.631  1.00  0.00           H  
ATOM   1661  CD  GLN   124      44.158  16.157  42.201  1.00  0.00           C  
ATOM   1662  OE1 GLN   124      44.534  16.532  43.330  1.00  0.00           O  
ATOM   1663  NE2 GLN   124      42.982  15.574  42.165  1.00  0.00           N  
ATOM   1664 HE21 GLN   124      42.600  15.053  41.388  1.00  0.00           H  
ATOM   1665 HE22 GLN   124      42.387  15.558  42.981  1.00  0.00           H  
ATOM   1666  C   GLN   124      48.431  17.843  41.987  1.00  0.00           C  
ATOM   1667  O   GLN   124      49.233  18.063  41.053  1.00  0.00           O  
ATOM   1668  N   PRO   125      48.809  17.663  43.267  1.00  0.00           N  
ATOM   1669  CD  PRO   125      50.199  17.644  43.659  1.00  0.00           C  
ATOM   1670  HD2 PRO   125      50.891  18.463  43.463  1.00  0.00           H  
ATOM   1671  HD3 PRO   125      50.654  16.860  43.054  1.00  0.00           H  
ATOM   1672  CG  PRO   125      50.233  17.206  45.151  1.00  0.00           C  
ATOM   1673  HG2 PRO   125      50.256  18.113  45.755  1.00  0.00           H  
ATOM   1674  HG3 PRO   125      51.006  16.464  45.353  1.00  0.00           H  
ATOM   1675  CB  PRO   125      48.869  16.708  45.429  1.00  0.00           C  
ATOM   1676  HB2 PRO   125      48.565  16.659  46.474  1.00  0.00           H  
ATOM   1677  HB3 PRO   125      48.852  15.672  45.092  1.00  0.00           H  
ATOM   1678  CA  PRO   125      47.984  17.459  44.431  1.00  0.00           C  
ATOM   1679  HA  PRO   125      47.143  16.809  44.187  1.00  0.00           H  
ATOM   1680  C   PRO   125      47.347  18.696  45.065  1.00  0.00           C  
ATOM   1681  O   PRO   125      48.032  19.686  45.385  1.00  0.00           O  
ATOM   1682  N   GLN   126      46.017  18.724  45.313  1.00  0.00           N  
ATOM   1683  H   GLN   126      45.568  17.820  45.288  1.00  0.00           H  
ATOM   1684  CA  GLN   126      45.287  19.821  45.928  1.00  0.00           C  
ATOM   1685  HA  GLN   126      45.558  20.808  45.551  1.00  0.00           H  
ATOM   1686  CB  GLN   126      43.716  19.675  45.766  1.00  0.00           C  
ATOM   1687  HB2 GLN   126      43.327  18.673  45.948  1.00  0.00           H  
ATOM   1688  HB3 GLN   126      43.244  20.265  46.552  1.00  0.00           H  
ATOM   1689  CG  GLN   126      43.225  20.039  44.337  1.00  0.00           C  
ATOM   1690  HG2 GLN   126      43.548  19.310  43.594  1.00  0.00           H  
ATOM   1691  HG3 GLN   126      42.145  19.896  44.310  1.00  0.00           H  
ATOM   1692  CD  GLN   126      43.499  21.473  44.006  1.00  0.00           C  
ATOM   1693  OE1 GLN   126      44.055  21.785  42.930  1.00  0.00           O  
ATOM   1694  NE2 GLN   126      42.956  22.439  44.659  1.00  0.00           N  
ATOM   1695 HE21 GLN   126      42.270  22.251  45.376  1.00  0.00           H  
ATOM   1696 HE22 GLN   126      43.042  23.377  44.296  1.00  0.00           H  
ATOM   1697  C   GLN   126      45.617  19.981  47.435  1.00  0.00           C  
ATOM   1698  O   GLN   126      46.199  21.053  47.758  1.00  0.00           O  
ATOM   1699  N   SER   127      45.350  18.978  48.255  1.00  0.00           N  
ATOM   1700  H   SER   127      45.299  18.074  47.806  1.00  0.00           H  
ATOM   1701  CA  SER   127      45.823  18.928  49.618  1.00  0.00           C  
ATOM   1702  HA  SER   127      46.142  19.911  49.966  1.00  0.00           H  
ATOM   1703  CB  SER   127      44.655  18.361  50.522  1.00  0.00           C  
ATOM   1704  HB2 SER   127      44.433  17.426  50.009  1.00  0.00           H  
ATOM   1705  HB3 SER   127      45.031  18.012  51.484  1.00  0.00           H  
ATOM   1706  OG  SER   127      43.546  19.176  50.750  1.00  0.00           O  
ATOM   1707  HG  SER   127      43.868  19.683  51.500  1.00  0.00           H  
ATOM   1708  C   SER   127      47.071  18.078  49.692  1.00  0.00           C  
ATOM   1709  O   SER   127      47.126  17.084  49.041  1.00  0.00           O  
ATOM   1710  N   GLY   128      48.026  18.489  50.485  1.00  0.00           N  
ATOM   1711  H   GLY   128      47.779  19.217  51.140  1.00  0.00           H  
ATOM   1712  CA  GLY   128      49.437  17.889  50.607  1.00  0.00           C  
ATOM   1713  HA2 GLY   128      49.948  18.526  51.329  1.00  0.00           H  
ATOM   1714  HA3 GLY   128      49.290  16.838  50.855  1.00  0.00           H  
ATOM   1715  C   GLY   128      50.173  18.003  49.195  1.00  0.00           C  
ATOM   1716  O   GLY   128      50.507  16.976  48.689  1.00  0.00           O  
ATOM   1717  N   SER   129      50.682  19.094  48.669  1.00  0.00           N  
ATOM   1718  H   SER   129      51.342  18.893  47.931  1.00  0.00           H  
ATOM   1719  CA  SER   129      50.836  20.510  49.187  1.00  0.00           C  
ATOM   1720  HA  SER   129      51.356  21.095  48.429  1.00  0.00           H  
ATOM   1721  CB  SER   129      49.459  21.131  49.435  1.00  0.00           C  
ATOM   1722  HB2 SER   129      48.655  20.697  48.841  1.00  0.00           H  
ATOM   1723  HB3 SER   129      49.236  20.983  50.492  1.00  0.00           H  
ATOM   1724  OG  SER   129      49.307  22.532  49.171  1.00  0.00           O  
ATOM   1725  HG  SER   129      48.391  22.819  49.191  1.00  0.00           H  
ATOM   1726  C   SER   129      51.682  20.547  50.432  1.00  0.00           C  
ATOM   1727  O   SER   129      52.441  19.655  50.756  1.00  0.00           O  
ATOM   1728  N   TYR   130      51.581  21.579  51.215  1.00  0.00           N  
ATOM   1729  H   TYR   130      50.964  22.297  50.863  1.00  0.00           H  
ATOM   1730  CA  TYR   130      52.325  21.828  52.471  1.00  0.00           C  
ATOM   1731  HA  TYR   130      53.068  21.043  52.611  1.00  0.00           H  
ATOM   1732  CB  TYR   130      52.918  23.222  52.421  1.00  0.00           C  
ATOM   1733  HB2 TYR   130      53.624  23.361  51.602  1.00  0.00           H  
ATOM   1734  HB3 TYR   130      52.194  24.007  52.198  1.00  0.00           H  
ATOM   1735  CG  TYR   130      53.648  23.615  53.706  1.00  0.00           C  
ATOM   1736  CD1 TYR   130      53.021  24.350  54.671  1.00  0.00           C  
ATOM   1737  HD1 TYR   130      51.952  24.478  54.749  1.00  0.00           H  
ATOM   1738  CE1 TYR   130      53.801  24.923  55.734  1.00  0.00           C  
ATOM   1739  HE1 TYR   130      53.392  25.500  56.550  1.00  0.00           H  
ATOM   1740  CZ  TYR   130      55.193  24.719  55.722  1.00  0.00           C  
ATOM   1741  OH  TYR   130      56.059  25.170  56.640  1.00  0.00           O  
ATOM   1742  HH  TYR   130      55.496  25.322  57.402  1.00  0.00           H  
ATOM   1743  CE2 TYR   130      55.763  23.908  54.718  1.00  0.00           C  
ATOM   1744  HE2 TYR   130      56.828  23.741  54.773  1.00  0.00           H  
ATOM   1745  CD2 TYR   130      54.986  23.329  53.768  1.00  0.00           C  
ATOM   1746  HD2 TYR   130      55.482  22.740  53.010  1.00  0.00           H  
ATOM   1747  C   TYR   130      51.384  21.757  53.714  1.00  0.00           C  
ATOM   1748  O   TYR   130      50.276  22.252  53.643  1.00  0.00           O  
ATOM   1749  N   SER   131      51.661  21.133  54.822  1.00  0.00           N  
ATOM   1750  H   SER   131      51.094  21.501  55.572  1.00  0.00           H  
ATOM   1751  CA  SER   131      52.675  20.096  55.135  1.00  0.00           C  
ATOM   1752  HA  SER   131      52.335  19.677  56.082  1.00  0.00           H  
ATOM   1753  CB  SER   131      52.704  18.924  54.230  1.00  0.00           C  
ATOM   1754  HB2 SER   131      53.187  19.210  53.296  1.00  0.00           H  
ATOM   1755  HB3 SER   131      53.336  18.116  54.600  1.00  0.00           H  
ATOM   1756  OG  SER   131      51.421  18.386  53.918  1.00  0.00           O  
ATOM   1757  HG  SER   131      51.504  17.506  53.542  1.00  0.00           H  
ATOM   1758  C   SER   131      54.123  20.669  55.412  1.00  0.00           C  
ATOM   1759  O   SER   131      54.921  20.580  54.508  1.00  0.00           O  
ATOM   1760  N   GLN   132      54.482  21.328  56.515  1.00  0.00           N  
ATOM   1761  H   GLN   132      55.437  21.650  56.576  1.00  0.00           H  
ATOM   1762  CA  GLN   132      53.834  21.382  57.802  1.00  0.00           C  
ATOM   1763  HA  GLN   132      52.764  21.549  57.675  1.00  0.00           H  
ATOM   1764  CB  GLN   132      53.842  19.967  58.493  1.00  0.00           C  
ATOM   1765  HB2 GLN   132      53.148  20.083  59.326  1.00  0.00           H  
ATOM   1766  HB3 GLN   132      53.435  19.228  57.803  1.00  0.00           H  
ATOM   1767  CG  GLN   132      55.191  19.520  58.978  1.00  0.00           C  
ATOM   1768  HG2 GLN   132      55.630  20.262  59.646  1.00  0.00           H  
ATOM   1769  HG3 GLN   132      55.017  18.550  59.442  1.00  0.00           H  
ATOM   1770  CD  GLN   132      56.152  19.232  57.806  1.00  0.00           C  
ATOM   1771  OE1 GLN   132      55.845  18.556  56.809  1.00  0.00           O  
ATOM   1772  NE2 GLN   132      57.328  19.810  57.977  1.00  0.00           N  
ATOM   1773 HE21 GLN   132      57.429  20.402  58.790  1.00  0.00           H  
ATOM   1774 HE22 GLN   132      58.091  19.621  57.343  1.00  0.00           H  
ATOM   1775  C   GLN   132      54.276  22.583  58.623  1.00  0.00           C  
ATOM   1776  O   GLN   132      55.476  22.827  58.572  1.00  0.00           O  
ATOM   1777  N   GLN   133      53.399  23.271  59.375  1.00  0.00           N  
ATOM   1778  H   GLN   133      52.439  22.961  59.429  1.00  0.00           H  
ATOM   1779  CA  GLN   133      53.640  24.427  60.219  1.00  0.00           C  
ATOM   1780  HA  GLN   133      52.838  24.418  60.957  1.00  0.00           H  
ATOM   1781  CB  GLN   133      54.922  24.474  61.097  1.00  0.00           C  
ATOM   1782  HB2 GLN   133      55.783  24.363  60.438  1.00  0.00           H  
ATOM   1783  HB3 GLN   133      54.789  25.451  61.560  1.00  0.00           H  
ATOM   1784  CG  GLN   133      55.010  23.439  62.201  1.00  0.00           C  
ATOM   1785  HG2 GLN   133      54.200  23.474  62.929  1.00  0.00           H  
ATOM   1786  HG3 GLN   133      55.128  22.456  61.746  1.00  0.00           H  
ATOM   1787  CD  GLN   133      56.200  23.608  63.069  1.00  0.00           C  
ATOM   1788  OE1 GLN   133      57.015  24.516  62.955  1.00  0.00           O  
ATOM   1789  NE2 GLN   133      56.415  22.557  63.895  1.00  0.00           N  
ATOM   1790 HE21 GLN   133      55.808  21.750  63.910  1.00  0.00           H  
ATOM   1791 HE22 GLN   133      57.326  22.430  64.313  1.00  0.00           H  
ATOM   1792  C   GLN   133      53.494  25.710  59.472  1.00  0.00           C  
ATOM   1793  O   GLN   133      54.341  26.126  58.656  1.00  0.00           O  
ATOM   1794  N   PRO   134      52.410  26.490  59.692  1.00  0.00           N  
ATOM   1795  CD  PRO   134      52.210  27.730  58.929  1.00  0.00           C  
ATOM   1796  HD2 PRO   134      52.321  27.508  57.868  1.00  0.00           H  
ATOM   1797  HD3 PRO   134      52.980  28.474  59.133  1.00  0.00           H  
ATOM   1798  CG  PRO   134      50.849  28.367  59.255  1.00  0.00           C  
ATOM   1799  HG2 PRO   134      50.158  28.296  58.415  1.00  0.00           H  
ATOM   1800  HG3 PRO   134      50.770  29.421  59.521  1.00  0.00           H  
ATOM   1801  CB  PRO   134      50.350  27.609  60.519  1.00  0.00           C  
ATOM   1802  HB2 PRO   134      49.335  27.356  60.212  1.00  0.00           H  
ATOM   1803  HB3 PRO   134      50.430  28.087  61.495  1.00  0.00           H  
ATOM   1804  CA  PRO   134      51.224  26.323  60.513  1.00  0.00           C  
ATOM   1805  HA  PRO   134      51.629  26.189  61.516  1.00  0.00           H  
ATOM   1806  C   PRO   134      50.397  25.054  60.295  1.00  0.00           C  
ATOM   1807  O   PRO   134      50.659  24.396  59.283  1.00  0.00           O  
ATOM   1808  N   SER   135      49.393  24.801  61.078  1.00  0.00           N  
ATOM   1809  H   SER   135      48.826  24.004  60.825  1.00  0.00           H  
ATOM   1810  CA  SER   135      49.245  25.259  62.500  1.00  0.00           C  
ATOM   1811  HA  SER   135      48.982  26.307  62.649  1.00  0.00           H  
ATOM   1812  CB  SER   135      48.045  24.507  63.206  1.00  0.00           C  
ATOM   1813  HB2 SER   135      48.267  23.446  63.319  1.00  0.00           H  
ATOM   1814  HB3 SER   135      47.932  24.917  64.210  1.00  0.00           H  
ATOM   1815  OG  SER   135      46.861  24.640  62.499  1.00  0.00           O  
ATOM   1816  HG  SER   135      46.591  25.560  62.444  1.00  0.00           H  
ATOM   1817  C   SER   135      50.508  24.875  63.354  1.00  0.00           C  
ATOM   1818  O   SER   135      51.311  24.051  62.900  1.00  0.00           O  
ATOM   1819  N   TYR   136      50.737  25.382  64.509  1.00  0.00           N  
ATOM   1820  H   TYR   136      49.965  25.909  64.891  1.00  0.00           H  
ATOM   1821  CA  TYR   136      51.955  25.415  65.354  1.00  0.00           C  
ATOM   1822  HA  TYR   136      52.813  25.043  64.794  1.00  0.00           H  
ATOM   1823  CB  TYR   136      52.223  26.916  65.593  1.00  0.00           C  
ATOM   1824  HB2 TYR   136      51.343  27.452  65.946  1.00  0.00           H  
ATOM   1825  HB3 TYR   136      52.872  26.904  66.469  1.00  0.00           H  
ATOM   1826  CG  TYR   136      52.878  27.629  64.400  1.00  0.00           C  
ATOM   1827  CD1 TYR   136      54.182  27.238  64.079  1.00  0.00           C  
ATOM   1828  HD1 TYR   136      54.704  26.486  64.651  1.00  0.00           H  
ATOM   1829  CE1 TYR   136      54.808  27.800  63.044  1.00  0.00           C  
ATOM   1830  HE1 TYR   136      55.846  27.538  62.898  1.00  0.00           H  
ATOM   1831  CZ  TYR   136      54.163  28.757  62.256  1.00  0.00           C  
ATOM   1832  OH  TYR   136      54.680  29.173  61.060  1.00  0.00           O  
ATOM   1833  HH  TYR   136      55.547  28.762  61.021  1.00  0.00           H  
ATOM   1834  CE2 TYR   136      52.776  29.079  62.516  1.00  0.00           C  
ATOM   1835  HE2 TYR   136      52.201  29.635  61.790  1.00  0.00           H  
ATOM   1836  CD2 TYR   136      52.139  28.576  63.655  1.00  0.00           C  
ATOM   1837  HD2 TYR   136      51.068  28.638  63.781  1.00  0.00           H  
ATOM   1838  C   TYR   136      51.791  24.668  66.567  1.00  0.00           C  
ATOM   1839  O   TYR   136      50.832  24.765  67.280  1.00  0.00           O  
ATOM   1840  N   GLY   137      52.672  23.757  66.957  1.00  0.00           N  
ATOM   1841  H   GLY   137      52.315  23.163  67.691  1.00  0.00           H  
ATOM   1842  CA  GLY   137      54.006  23.455  66.486  1.00  0.00           C  
ATOM   1843  HA2 GLY   137      54.159  22.377  66.441  1.00  0.00           H  
ATOM   1844  HA3 GLY   137      54.113  23.781  65.452  1.00  0.00           H  
ATOM   1845  C   GLY   137      55.068  24.132  67.382  1.00  0.00           C  
ATOM   1846  O   GLY   137      55.032  25.329  67.608  1.00  0.00           O  
ATOM   1847  N   GLY   138      56.126  23.408  67.810  1.00  0.00           N  
ATOM   1848  H   GLY   138      56.301  22.440  67.584  1.00  0.00           H  
ATOM   1849  CA  GLY   138      57.132  23.996  68.707  1.00  0.00           C  
ATOM   1850  HA2 GLY   138      57.909  23.257  68.903  1.00  0.00           H  
ATOM   1851  HA3 GLY   138      57.457  24.918  68.224  1.00  0.00           H  
ATOM   1852  C   GLY   138      56.512  24.224  70.079  1.00  0.00           C  
ATOM   1853  O   GLY   138      55.436  23.771  70.324  1.00  0.00           O  
ATOM   1854  N   GLN   139      57.300  24.770  71.027  1.00  0.00           N  
ATOM   1855  H   GLN   139      56.808  24.993  71.880  1.00  0.00           H  
ATOM   1856  CA  GLN   139      58.767  25.121  70.914  1.00  0.00           C  
ATOM   1857  HA  GLN   139      59.297  24.456  70.232  1.00  0.00           H  
ATOM   1858  CB  GLN   139      58.904  26.635  70.376  1.00  0.00           C  
ATOM   1859  HB2 GLN   139      59.890  27.023  70.119  1.00  0.00           H  
ATOM   1860  HB3 GLN   139      58.391  26.662  69.415  1.00  0.00           H  
ATOM   1861  CG  GLN   139      58.224  27.609  71.360  1.00  0.00           C  
ATOM   1862  HG2 GLN   139      57.230  27.207  71.554  1.00  0.00           H  
ATOM   1863  HG3 GLN   139      58.858  27.614  72.246  1.00  0.00           H  
ATOM   1864  CD  GLN   139      58.093  29.024  70.781  1.00  0.00           C  
ATOM   1865  OE1 GLN   139      58.905  29.904  71.137  1.00  0.00           O  
ATOM   1866  NE2 GLN   139      57.192  29.426  69.915  1.00  0.00           N  
ATOM   1867 HE21 GLN   139      56.415  28.807  69.731  1.00  0.00           H  
ATOM   1868 HE22 GLN   139      57.287  30.428  69.838  1.00  0.00           H  
ATOM   1869  C   GLN   139      59.554  25.031  72.266  1.00  0.00           C  
ATOM   1870  O   GLN   139      60.746  25.380  72.311  1.00  0.00           O  
ATOM   1871  N   GLN   140      58.836  24.582  73.348  1.00  0.00           N  
ATOM   1872  H   GLN   140      57.866  24.314  73.259  1.00  0.00           H  
ATOM   1873  CA  GLN   140      59.422  24.494  74.698  1.00  0.00           C  
ATOM   1874  HA  GLN   140      58.617  24.223  75.380  1.00  0.00           H  
ATOM   1875  CB  GLN   140      60.468  23.325  74.641  1.00  0.00           C  
ATOM   1876  HB2 GLN   140      61.028  23.520  73.726  1.00  0.00           H  
ATOM   1877  HB3 GLN   140      61.209  23.423  75.434  1.00  0.00           H  
ATOM   1878  CG  GLN   140      59.879  21.926  74.829  1.00  0.00           C  
ATOM   1879  HG2 GLN   140      60.725  21.263  75.012  1.00  0.00           H  
ATOM   1880  HG3 GLN   140      59.276  21.834  75.732  1.00  0.00           H  
ATOM   1881  CD  GLN   140      59.081  21.406  73.644  1.00  0.00           C  
ATOM   1882  OE1 GLN   140      57.905  21.644  73.595  1.00  0.00           O  
ATOM   1883  NE2 GLN   140      59.706  20.994  72.580  1.00  0.00           N  
ATOM   1884 HE21 GLN   140      60.673  20.742  72.725  1.00  0.00           H  
ATOM   1885 HE22 GLN   140      59.152  20.671  71.800  1.00  0.00           H  
ATOM   1886  C   GLN   140      60.010  25.825  75.041  1.00  0.00           C  
ATOM   1887  O   GLN   140      59.445  26.905  74.864  1.00  0.00           O  
ATOM   1888  N   GLN   141      61.191  25.843  75.604  1.00  0.00           N  
ATOM   1889  H   GLN   141      61.665  24.956  75.695  1.00  0.00           H  
ATOM   1890  CA  GLN   141      61.822  27.030  76.213  1.00  0.00           C  
ATOM   1891  HA  GLN   141      61.123  27.865  76.248  1.00  0.00           H  
ATOM   1892  CB  GLN   141      62.148  26.678  77.677  1.00  0.00           C  
ATOM   1893  HB2 GLN   141      62.467  25.637  77.625  1.00  0.00           H  
ATOM   1894  HB3 GLN   141      62.905  27.360  78.065  1.00  0.00           H  
ATOM   1895  CG  GLN   141      60.970  26.764  78.674  1.00  0.00           C  
ATOM   1896  HG2 GLN   141      61.362  26.686  79.688  1.00  0.00           H  
ATOM   1897  HG3 GLN   141      60.483  27.715  78.461  1.00  0.00           H  
ATOM   1898  CD  GLN   141      60.013  25.610  78.478  1.00  0.00           C  
ATOM   1899  OE1 GLN   141      58.927  25.739  77.945  1.00  0.00           O  
ATOM   1900  NE2 GLN   141      60.355  24.366  78.792  1.00  0.00           N  
ATOM   1901 HE21 GLN   141      61.285  24.159  79.127  1.00  0.00           H  
ATOM   1902 HE22 GLN   141      59.734  23.584  78.638  1.00  0.00           H  
ATOM   1903  C   GLN   141      63.157  27.299  75.496  1.00  0.00           C  
ATOM   1904  O   GLN   141      64.005  26.396  75.486  1.00  0.00           O  
ATOM   1905  N   SER   142      63.456  28.519  74.934  1.00  0.00           N  
ATOM   1906  H   SER   142      64.263  28.587  74.331  1.00  0.00           H  
ATOM   1907  CA  SER   142      62.649  29.715  74.934  1.00  0.00           C  
ATOM   1908  HA  SER   142      63.187  30.479  74.372  1.00  0.00           H  
ATOM   1909  CB  SER   142      61.494  29.499  73.943  1.00  0.00           C  
ATOM   1910  HB2 SER   142      61.806  28.773  73.192  1.00  0.00           H  
ATOM   1911  HB3 SER   142      60.584  29.123  74.410  1.00  0.00           H  
ATOM   1912  OG  SER   142      61.205  30.660  73.213  1.00  0.00           O  
ATOM   1913  HG  SER   142      60.942  31.306  73.873  1.00  0.00           H  
ATOM   1914  C   SER   142      62.206  30.088  76.366  1.00  0.00           C  
ATOM   1915  O   SER   142      60.974  30.165  76.551  1.00  0.00           O  
ATOM   1916  N   TYR   143      63.113  30.203  77.349  1.00  0.00           N  
ATOM   1917  H   TYR   143      64.059  30.117  77.004  1.00  0.00           H  
ATOM   1918  CA  TYR   143      62.849  30.492  78.783  1.00  0.00           C  
ATOM   1919  HA  TYR   143      62.060  29.823  79.127  1.00  0.00           H  
ATOM   1920  CB  TYR   143      64.103  30.269  79.646  1.00  0.00           C  
ATOM   1921  HB2 TYR   143      64.885  30.926  79.265  1.00  0.00           H  
ATOM   1922  HB3 TYR   143      63.917  30.697  80.631  1.00  0.00           H  
ATOM   1923  CG  TYR   143      64.389  28.787  79.767  1.00  0.00           C  
ATOM   1924  CD1 TYR   143      63.845  28.030  80.817  1.00  0.00           C  
ATOM   1925  HD1 TYR   143      63.197  28.568  81.492  1.00  0.00           H  
ATOM   1926  CE1 TYR   143      64.124  26.685  80.968  1.00  0.00           C  
ATOM   1927  HE1 TYR   143      63.771  26.095  81.801  1.00  0.00           H  
ATOM   1928  CZ  TYR   143      64.932  25.974  79.992  1.00  0.00           C  
ATOM   1929  OH  TYR   143      65.360  24.744  80.265  1.00  0.00           O  
ATOM   1930  HH  TYR   143      65.287  24.525  81.197  1.00  0.00           H  
ATOM   1931  CE2 TYR   143      65.505  26.744  78.965  1.00  0.00           C  
ATOM   1932  HE2 TYR   143      66.250  26.241  78.367  1.00  0.00           H  
ATOM   1933  CD2 TYR   143      65.275  28.176  78.915  1.00  0.00           C  
ATOM   1934  HD2 TYR   143      65.783  28.803  78.197  1.00  0.00           H  
ATOM   1935  C   TYR   143      62.300  31.967  78.965  1.00  0.00           C  
ATOM   1936  O   TYR   143      62.408  32.820  78.047  1.00  0.00           O  
ATOM   1937  N   GLY   144      61.834  32.306  80.126  1.00  0.00           N  
ATOM   1938  H   GLY   144      61.621  31.526  80.732  1.00  0.00           H  
ATOM   1939  CA  GLY   144      61.461  33.681  80.401  1.00  0.00           C  
ATOM   1940  HA2 GLY   144      61.224  34.176  79.459  1.00  0.00           H  
ATOM   1941  HA3 GLY   144      60.574  33.552  81.020  1.00  0.00           H  
ATOM   1942  C   GLY   144      62.517  34.488  81.141  1.00  0.00           C  
ATOM   1943  O   GLY   144      63.710  34.162  81.040  1.00  0.00           O  
ATOM   1944  N   GLN   145      62.115  35.481  81.880  1.00  0.00           N  
ATOM   1945  H   GLN   145      61.114  35.596  81.947  1.00  0.00           H  
ATOM   1946  CA  GLN   145      62.977  36.533  82.519  1.00  0.00           C  
ATOM   1947  HA  GLN   145      63.881  36.087  82.934  1.00  0.00           H  
ATOM   1948  CB  GLN   145      63.510  37.510  81.467  1.00  0.00           C  
ATOM   1949  HB2 GLN   145      64.226  38.188  81.932  1.00  0.00           H  
ATOM   1950  HB3 GLN   145      63.991  36.941  80.672  1.00  0.00           H  
ATOM   1951  CG  GLN   145      62.377  38.379  80.928  1.00  0.00           C  
ATOM   1952  HG2 GLN   145      61.771  38.923  81.653  1.00  0.00           H  
ATOM   1953  HG3 GLN   145      62.966  39.180  80.481  1.00  0.00           H  
ATOM   1954  CD  GLN   145      61.508  37.774  79.825  1.00  0.00           C  
ATOM   1955  OE1 GLN   145      60.351  37.402  80.136  1.00  0.00           O  
ATOM   1956  NE2 GLN   145      61.991  37.486  78.662  1.00  0.00           N  
ATOM   1957 HE21 GLN   145      61.543  36.896  77.975  1.00  0.00           H  
ATOM   1958 HE22 GLN   145      62.949  37.756  78.492  1.00  0.00           H  
ATOM   1959  C   GLN   145      62.296  37.236  83.680  1.00  0.00           C  
ATOM   1960  O   GLN   145      61.084  37.191  83.895  1.00  0.00           O  
ATOM   1961  N   GLN   146      63.136  37.924  84.459  1.00  0.00           N  
ATOM   1962  H   GLN   146      64.127  37.910  84.263  1.00  0.00           H  
ATOM   1963  CA  GLN   146      62.715  38.641  85.646  1.00  0.00           C  
ATOM   1964  HA  GLN   146      61.862  39.240  85.328  1.00  0.00           H  
ATOM   1965  CB  GLN   146      62.447  37.706  86.864  1.00  0.00           C  
ATOM   1966  HB2 GLN   146      62.186  38.317  87.728  1.00  0.00           H  
ATOM   1967  HB3 GLN   146      61.625  37.056  86.562  1.00  0.00           H  
ATOM   1968  CG  GLN   146      63.648  36.801  87.288  1.00  0.00           C  
ATOM   1969  HG2 GLN   146      64.522  37.451  87.310  1.00  0.00           H  
ATOM   1970  HG3 GLN   146      63.439  36.461  88.303  1.00  0.00           H  
ATOM   1971  CD  GLN   146      63.934  35.611  86.330  1.00  0.00           C  
ATOM   1972  OE1 GLN   146      63.027  35.090  85.673  1.00  0.00           O  
ATOM   1973  NE2 GLN   146      65.152  35.093  86.243  1.00  0.00           N  
ATOM   1974 HE21 GLN   146      65.898  35.576  86.723  1.00  0.00           H  
ATOM   1975 HE22 GLN   146      65.236  34.262  85.675  1.00  0.00           H  
ATOM   1976  C   GLN   146      63.795  39.701  86.058  1.00  0.00           C  
ATOM   1977  O   GLN   146      64.980  39.512  85.803  1.00  0.00           O  
ATOM   1978  N   GLN   147      63.414  40.777  86.735  1.00  0.00           N  
ATOM   1979  H   GLN   147      62.429  40.783  86.959  1.00  0.00           H  
ATOM   1980  CA  GLN   147      64.246  41.970  87.055  1.00  0.00           C  
ATOM   1981  HA  GLN   147      65.078  41.614  87.664  1.00  0.00           H  
ATOM   1982  CB  GLN   147      64.768  42.761  85.828  1.00  0.00           C  
ATOM   1983  HB2 GLN   147      65.370  43.582  86.219  1.00  0.00           H  
ATOM   1984  HB3 GLN   147      65.365  42.030  85.282  1.00  0.00           H  
ATOM   1985  CG  GLN   147      63.597  43.199  84.963  1.00  0.00           C  
ATOM   1986  HG2 GLN   147      62.957  42.318  84.931  1.00  0.00           H  
ATOM   1987  HG3 GLN   147      63.007  44.008  85.393  1.00  0.00           H  
ATOM   1988  CD  GLN   147      64.003  43.556  83.557  1.00  0.00           C  
ATOM   1989  OE1 GLN   147      65.097  44.011  83.272  1.00  0.00           O  
ATOM   1990  NE2 GLN   147      63.254  43.373  82.471  1.00  0.00           N  
ATOM   1991 HE21 GLN   147      62.313  43.009  82.516  1.00  0.00           H  
ATOM   1992 HE22 GLN   147      63.615  43.763  81.612  1.00  0.00           H  
ATOM   1993  C   GLN   147      63.474  42.884  88.081  1.00  0.00           C  
ATOM   1994  O   GLN   147      62.256  42.858  88.179  1.00  0.00           O  
ATOM   1995  N   SER   148      64.254  43.504  88.942  1.00  0.00           N  
ATOM   1996  H   SER   148      65.252  43.359  88.884  1.00  0.00           H  
ATOM   1997  CA  SER   148      63.785  44.103  90.231  1.00  0.00           C  
ATOM   1998  HA  SER   148      62.701  44.210  90.195  1.00  0.00           H  
ATOM   1999  CB  SER   148      64.134  43.169  91.380  1.00  0.00           C  
ATOM   2000  HB2 SER   148      63.745  43.620  92.292  1.00  0.00           H  
ATOM   2001  HB3 SER   148      63.648  42.212  91.187  1.00  0.00           H  
ATOM   2002  OG  SER   148      65.449  42.869  91.455  1.00  0.00           O  
ATOM   2003  HG  SER   148      65.705  42.869  92.380  1.00  0.00           H  
ATOM   2004  C   SER   148      64.503  45.448  90.588  1.00  0.00           C  
ATOM   2005  O   SER   148      65.705  45.637  90.415  1.00  0.00           O  
ATOM   2006  N   TYR   149      63.704  46.357  91.203  1.00  0.00           N  
ATOM   2007  H   TYR   149      62.718  46.139  91.204  1.00  0.00           H  
ATOM   2008  CA  TYR   149      64.168  47.689  91.698  1.00  0.00           C  
ATOM   2009  HA  TYR   149      64.954  47.577  92.445  1.00  0.00           H  
ATOM   2010  CB  TYR   149      64.629  48.695  90.573  1.00  0.00           C  
ATOM   2011  HB2 TYR   149      65.501  48.225  90.118  1.00  0.00           H  
ATOM   2012  HB3 TYR   149      63.888  48.746  89.776  1.00  0.00           H  
ATOM   2013  CG  TYR   149      64.954  50.077  91.018  1.00  0.00           C  
ATOM   2014  CD1 TYR   149      64.019  51.058  90.521  1.00  0.00           C  
ATOM   2015  HD1 TYR   149      63.130  50.804  89.962  1.00  0.00           H  
ATOM   2016  CE1 TYR   149      64.159  52.476  90.872  1.00  0.00           C  
ATOM   2017  HE1 TYR   149      63.497  53.255  90.522  1.00  0.00           H  
ATOM   2018  CZ  TYR   149      65.347  52.788  91.601  1.00  0.00           C  
ATOM   2019  OH  TYR   149      65.674  54.053  91.897  1.00  0.00           O  
ATOM   2020  HH  TYR   149      66.539  54.050  92.313  1.00  0.00           H  
ATOM   2021  CE2 TYR   149      66.248  51.777  92.063  1.00  0.00           C  
ATOM   2022  HE2 TYR   149      67.033  52.097  92.733  1.00  0.00           H  
ATOM   2023  CD2 TYR   149      66.089  50.440  91.792  1.00  0.00           C  
ATOM   2024  HD2 TYR   149      66.804  49.733  92.186  1.00  0.00           H  
ATOM   2025  C   TYR   149      63.023  48.446  92.357  1.00  0.00           C  
ATOM   2026  O   TYR   149      61.975  48.633  91.686  1.00  0.00           O  
ATOM   2027  N   ASN   150      63.133  48.908  93.607  1.00  0.00           N  
ATOM   2028  H   ASN   150      64.001  48.728  94.092  1.00  0.00           H  
ATOM   2029  CA  ASN   150      62.265  49.923  94.258  1.00  0.00           C  
ATOM   2030  HA  ASN   150      61.307  49.794  93.754  1.00  0.00           H  
ATOM   2031  CB  ASN   150      61.942  49.559  95.736  1.00  0.00           C  
ATOM   2032  HB2 ASN   150      61.687  48.502  95.812  1.00  0.00           H  
ATOM   2033  HB3 ASN   150      62.810  49.585  96.394  1.00  0.00           H  
ATOM   2034  CG  ASN   150      60.741  50.157  96.391  1.00  0.00           C  
ATOM   2035  OD1 ASN   150      59.832  50.672  95.815  1.00  0.00           O  
ATOM   2036  ND2 ASN   150      60.583  49.917  97.622  1.00  0.00           N  
ATOM   2037 HD21 ASN   150      59.795  50.401  98.029  1.00  0.00           H  
ATOM   2038 HD22 ASN   150      61.219  49.463  98.261  1.00  0.00           H  
ATOM   2039  C   ASN   150      62.778  51.379  94.098  1.00  0.00           C  
ATOM   2040  O   ASN   150      63.838  51.750  94.675  1.00  0.00           O  
ATOM   2041  N   PRO   151      62.111  52.301  93.397  1.00  0.00           N  
ATOM   2042  CD  PRO   151      61.072  51.873  92.437  1.00  0.00           C  
ATOM   2043  HD2 PRO   151      60.225  51.414  92.946  1.00  0.00           H  
ATOM   2044  HD3 PRO   151      61.445  51.135  91.727  1.00  0.00           H  
ATOM   2045  CG  PRO   151      60.770  53.142  91.666  1.00  0.00           C  
ATOM   2046  HG2 PRO   151      59.713  53.177  91.402  1.00  0.00           H  
ATOM   2047  HG3 PRO   151      61.475  53.160  90.835  1.00  0.00           H  
ATOM   2048  CB  PRO   151      61.197  54.250  92.696  1.00  0.00           C  
ATOM   2049  HB2 PRO   151      60.355  54.481  93.350  1.00  0.00           H  
ATOM   2050  HB3 PRO   151      61.399  55.175  92.155  1.00  0.00           H  
ATOM   2051  CA  PRO   151      62.387  53.700  93.432  1.00  0.00           C  
ATOM   2052  HA  PRO   151      63.297  53.861  92.853  1.00  0.00           H  
ATOM   2053  C   PRO   151      62.528  54.346  94.812  1.00  0.00           C  
ATOM   2054  O   PRO   151      61.903  53.920  95.784  1.00  0.00           O  
ATOM   2055  N   PRO   152      63.319  55.427  94.950  1.00  0.00           N  
ATOM   2056  CD  PRO   152      64.137  56.065  93.929  1.00  0.00           C  
ATOM   2057  HD2 PRO   152      63.475  56.316  93.100  1.00  0.00           H  
ATOM   2058  HD3 PRO   152      64.924  55.336  93.733  1.00  0.00           H  
ATOM   2059  CG  PRO   152      64.667  57.320  94.456  1.00  0.00           C  
ATOM   2060  HG2 PRO   152      63.908  58.055  94.189  1.00  0.00           H  
ATOM   2061  HG3 PRO   152      65.606  57.574  93.964  1.00  0.00           H  
ATOM   2062  CB  PRO   152      64.700  57.054  95.946  1.00  0.00           C  
ATOM   2063  HB2 PRO   152      64.696  58.000  96.487  1.00  0.00           H  
ATOM   2064  HB3 PRO   152      65.614  56.517  96.201  1.00  0.00           H  
ATOM   2065  CA  PRO   152      63.468  56.185  96.152  1.00  0.00           C  
ATOM   2066  HA  PRO   152      63.752  55.438  96.893  1.00  0.00           H  
ATOM   2067  C   PRO   152      62.243  57.052  96.589  1.00  0.00           C  
ATOM   2068  O   PRO   152      61.566  57.554  95.758  1.00  0.00           O  
ATOM   2069  N   GLN   153      62.001  57.123  97.923  1.00  0.00           N  
ATOM   2070  H   GLN   153      62.574  56.719  98.650  1.00  0.00           H  
ATOM   2071  CA  GLN   153      60.942  57.847  98.512  1.00  0.00           C  
ATOM   2072  HA  GLN   153      60.015  57.311  98.304  1.00  0.00           H  
ATOM   2073  CB  GLN   153      61.137  57.702  99.983  1.00  0.00           C  
ATOM   2074  HB2 GLN   153      61.297  56.687 100.349  1.00  0.00           H  
ATOM   2075  HB3 GLN   153      62.031  58.242 100.293  1.00  0.00           H  
ATOM   2076  CG  GLN   153      59.977  58.228 100.828  1.00  0.00           C  
ATOM   2077  HG2 GLN   153      59.713  59.248 100.550  1.00  0.00           H  
ATOM   2078  HG3 GLN   153      59.115  57.642 100.509  1.00  0.00           H  
ATOM   2079  CD  GLN   153      60.033  58.052 102.351  1.00  0.00           C  
ATOM   2080  OE1 GLN   153      61.087  58.137 102.978  1.00  0.00           O  
ATOM   2081  NE2 GLN   153      58.920  57.973 103.050  1.00  0.00           N  
ATOM   2082 HE21 GLN   153      58.051  58.111 102.555  1.00  0.00           H  
ATOM   2083 HE22 GLN   153      58.968  57.794 104.043  1.00  0.00           H  
ATOM   2084  C   GLN   153      60.710  59.278  97.978  1.00  0.00           C  
ATOM   2085  O   GLN   153      61.704  59.988  97.716  1.00  0.00           O  
ATOM   2086  N   GLY   154      59.466  59.732  97.825  1.00  0.00           N  
ATOM   2087  H   GLY   154      58.764  59.016  97.949  1.00  0.00           H  
ATOM   2088  CA  GLY   154      59.071  60.986  97.119  1.00  0.00           C  
ATOM   2089  HA2 GLY   154      59.431  61.053  96.092  1.00  0.00           H  
ATOM   2090  HA3 GLY   154      57.984  61.017  97.038  1.00  0.00           H  
ATOM   2091  C   GLY   154      59.403  62.323  97.745  1.00  0.00           C  
ATOM   2092  O   GLY   154      59.285  63.339  97.096  1.00  0.00           O  
ATOM   2093  N   TYR   155      59.915  62.239  98.963  1.00  0.00           N  
ATOM   2094  H   TYR   155      60.204  61.334  99.307  1.00  0.00           H  
ATOM   2095  CA  TYR   155      60.073  63.315  99.986  1.00  0.00           C  
ATOM   2096  HA  TYR   155      60.432  64.216  99.488  1.00  0.00           H  
ATOM   2097  CB  TYR   155      58.734  63.671 100.748  1.00  0.00           C  
ATOM   2098  HB2 TYR   155      58.360  62.774 101.242  1.00  0.00           H  
ATOM   2099  HB3 TYR   155      59.100  64.416 101.455  1.00  0.00           H  
ATOM   2100  CG  TYR   155      57.631  64.247  99.944  1.00  0.00           C  
ATOM   2101  CD1 TYR   155      57.843  65.372  99.135  1.00  0.00           C  
ATOM   2102  HD1 TYR   155      58.721  66.000  99.182  1.00  0.00           H  
ATOM   2103  CE1 TYR   155      56.831  65.861  98.316  1.00  0.00           C  
ATOM   2104  HE1 TYR   155      57.025  66.726  97.700  1.00  0.00           H  
ATOM   2105  CZ  TYR   155      55.593  65.152  98.221  1.00  0.00           C  
ATOM   2106  OH  TYR   155      54.522  65.604  97.513  1.00  0.00           O  
ATOM   2107  HH  TYR   155      53.701  65.629  98.010  1.00  0.00           H  
ATOM   2108  CE2 TYR   155      55.335  63.986  98.994  1.00  0.00           C  
ATOM   2109  HE2 TYR   155      54.439  63.390  98.899  1.00  0.00           H  
ATOM   2110  CD2 TYR   155      56.352  63.552  99.894  1.00  0.00           C  
ATOM   2111  HD2 TYR   155      56.238  62.808 100.669  1.00  0.00           H  
ATOM   2112  C   TYR   155      61.166  62.958 101.004  1.00  0.00           C  
ATOM   2113  O   TYR   155      61.156  61.808 101.455  1.00  0.00           O  
ATOM   2114  N   GLY   156      61.992  63.880 101.518  1.00  0.00           N  
ATOM   2115  H   GLY   156      62.704  63.557 102.157  1.00  0.00           H  
ATOM   2116  CA  GLY   156      61.941  65.330 101.322  1.00  0.00           C  
ATOM   2117  HA2 GLY   156      62.993  65.611 101.364  1.00  0.00           H  
ATOM   2118  HA3 GLY   156      61.508  65.598 100.357  1.00  0.00           H  
ATOM   2119  C   GLY   156      61.219  66.030 102.461  1.00  0.00           C  
ATOM   2120  O   GLY   156      61.005  67.228 102.353  1.00  0.00           O  
ATOM   2121  N   GLN   157      60.785  65.284 103.451  1.00  0.00           N  
ATOM   2122  H   GLN   157      61.199  64.370 103.569  1.00  0.00           H  
ATOM   2123  CA  GLN   157      59.754  65.637 104.465  1.00  0.00           C  
ATOM   2124  HA  GLN   157      59.235  66.550 104.171  1.00  0.00           H  
ATOM   2125  CB  GLN   157      58.637  64.556 104.491  1.00  0.00           C  
ATOM   2126  HB2 GLN   157      57.738  64.882 105.014  1.00  0.00           H  
ATOM   2127  HB3 GLN   157      58.314  64.336 103.474  1.00  0.00           H  
ATOM   2128  CG  GLN   157      59.079  63.236 105.125  1.00  0.00           C  
ATOM   2129  HG2 GLN   157      60.082  62.968 104.792  1.00  0.00           H  
ATOM   2130  HG3 GLN   157      59.086  63.387 106.205  1.00  0.00           H  
ATOM   2131  CD  GLN   157      58.084  62.193 104.773  1.00  0.00           C  
ATOM   2132  OE1 GLN   157      56.884  62.418 104.460  1.00  0.00           O  
ATOM   2133  NE2 GLN   157      58.389  60.947 105.029  1.00  0.00           N  
ATOM   2134 HE21 GLN   157      59.294  60.758 105.436  1.00  0.00           H  
ATOM   2135 HE22 GLN   157      57.624  60.297 104.915  1.00  0.00           H  
ATOM   2136  C   GLN   157      60.363  65.750 105.917  1.00  0.00           C  
ATOM   2137  O   GLN   157      61.304  65.079 106.288  1.00  0.00           O  
ATOM   2138  N   GLN   158      59.825  66.646 106.759  1.00  0.00           N  
ATOM   2139  H   GLN   158      60.368  66.809 107.595  1.00  0.00           H  
ATOM   2140  CA  GLN   158      58.675  67.564 106.485  1.00  0.00           C  
ATOM   2141  HA  GLN   158      58.001  66.810 106.078  1.00  0.00           H  
ATOM   2142  CB  GLN   158      58.124  68.012 107.810  1.00  0.00           C  
ATOM   2143  HB2 GLN   158      58.801  68.567 108.460  1.00  0.00           H  
ATOM   2144  HB3 GLN   158      57.312  68.711 107.610  1.00  0.00           H  
ATOM   2145  CG  GLN   158      57.595  66.837 108.721  1.00  0.00           C  
ATOM   2146  HG2 GLN   158      58.420  66.240 109.110  1.00  0.00           H  
ATOM   2147  HG3 GLN   158      57.081  67.182 109.618  1.00  0.00           H  
ATOM   2148  CD  GLN   158      56.561  65.884 108.027  1.00  0.00           C  
ATOM   2149  OE1 GLN   158      55.601  66.358 107.458  1.00  0.00           O  
ATOM   2150  NE2 GLN   158      56.849  64.625 107.931  1.00  0.00           N  
ATOM   2151 HE21 GLN   158      57.654  64.265 108.424  1.00  0.00           H  
ATOM   2152 HE22 GLN   158      56.171  64.024 107.485  1.00  0.00           H  
ATOM   2153  C   GLN   158      58.909  68.797 105.546  1.00  0.00           C  
ATOM   2154  O   GLN   158      59.847  68.899 104.798  1.00  0.00           O  
ATOM   2155  N   ASN   159      57.920  69.753 105.551  1.00  0.00           N  
ATOM   2156  H   ASN   159      57.104  69.631 106.133  1.00  0.00           H  
ATOM   2157  CA  ASN   159      58.005  71.077 104.764  1.00  0.00           C  
ATOM   2158  HA  ASN   159      57.204  71.732 105.107  1.00  0.00           H  
ATOM   2159  CB  ASN   159      59.305  71.853 105.043  1.00  0.00           C  
ATOM   2160  HB2 ASN   159      60.167  71.211 104.860  1.00  0.00           H  
ATOM   2161  HB3 ASN   159      59.291  72.719 104.382  1.00  0.00           H  
ATOM   2162  CG  ASN   159      59.327  72.364 106.483  1.00  0.00           C  
ATOM   2163  OD1 ASN   159      59.529  71.602 107.439  1.00  0.00           O  
ATOM   2164  ND2 ASN   159      59.051  73.627 106.643  1.00  0.00           N  
ATOM   2165 HD21 ASN   159      58.848  74.290 105.909  1.00  0.00           H  
ATOM   2166 HD22 ASN   159      59.341  73.967 107.549  1.00  0.00           H  
ATOM   2167  C   ASN   159      57.807  70.813 103.240  1.00  0.00           C  
ATOM   2168  O   ASN   159      58.673  70.207 102.631  1.00  0.00           O  
ATOM   2169  N   GLN   160      56.690  71.312 102.584  1.00  0.00           N  
ATOM   2170  H   GLN   160      56.817  71.404 101.586  1.00  0.00           H  
ATOM   2171  CA  GLN   160      55.399  71.860 103.119  1.00  0.00           C  
ATOM   2172  HA  GLN   160      55.219  71.344 104.062  1.00  0.00           H  
ATOM   2173  CB  GLN   160      55.477  73.356 103.166  1.00  0.00           C  
ATOM   2174  HB2 GLN   160      56.508  73.686 103.298  1.00  0.00           H  
ATOM   2175  HB3 GLN   160      55.071  73.705 102.217  1.00  0.00           H  
ATOM   2176  CG  GLN   160      54.696  74.095 104.345  1.00  0.00           C  
ATOM   2177  HG2 GLN   160      54.769  75.171 104.188  1.00  0.00           H  
ATOM   2178  HG3 GLN   160      53.629  73.920 104.209  1.00  0.00           H  
ATOM   2179  CD  GLN   160      55.148  73.729 105.768  1.00  0.00           C  
ATOM   2180  OE1 GLN   160      55.094  72.591 106.212  1.00  0.00           O  
ATOM   2181  NE2 GLN   160      55.580  74.646 106.532  1.00  0.00           N  
ATOM   2182 HE21 GLN   160      55.498  75.611 106.245  1.00  0.00           H  
ATOM   2183 HE22 GLN   160      56.038  74.427 107.405  1.00  0.00           H  
ATOM   2184  C   GLN   160      54.194  71.504 102.154  1.00  0.00           C  
ATOM   2185  O   GLN   160      54.287  71.524 100.975  1.00  0.00           O  
ATOM   2186  N   TYR   161      53.050  71.311 102.748  1.00  0.00           N  
ATOM   2187  H   TYR   161      53.100  71.440 103.749  1.00  0.00           H  
ATOM   2188  CA  TYR   161      52.016  70.467 102.125  1.00  0.00           C  
ATOM   2189  HA  TYR   161      52.126  70.492 101.041  1.00  0.00           H  
ATOM   2190  CB  TYR   161      52.109  68.996 102.536  1.00  0.00           C  
ATOM   2191  HB2 TYR   161      51.604  68.836 103.489  1.00  0.00           H  
ATOM   2192  HB3 TYR   161      51.543  68.410 101.812  1.00  0.00           H  
ATOM   2193  CG  TYR   161      53.502  68.505 102.668  1.00  0.00           C  
ATOM   2194  CD1 TYR   161      54.088  67.979 101.505  1.00  0.00           C  
ATOM   2195  HD1 TYR   161      53.594  68.124 100.555  1.00  0.00           H  
ATOM   2196  CE1 TYR   161      55.348  67.398 101.549  1.00  0.00           C  
ATOM   2197  HE1 TYR   161      55.725  66.922 100.656  1.00  0.00           H  
ATOM   2198  CZ  TYR   161      56.010  67.381 102.799  1.00  0.00           C  
ATOM   2199  OH  TYR   161      57.255  66.845 102.888  1.00  0.00           O  
ATOM   2200  HH  TYR   161      57.831  67.086 102.159  1.00  0.00           H  
ATOM   2201  CE2 TYR   161      55.481  67.908 103.981  1.00  0.00           C  
ATOM   2202  HE2 TYR   161      56.040  67.766 104.894  1.00  0.00           H  
ATOM   2203  CD2 TYR   161      54.206  68.410 103.947  1.00  0.00           C  
ATOM   2204  HD2 TYR   161      53.816  68.755 104.893  1.00  0.00           H  
ATOM   2205  C   TYR   161      50.583  71.040 102.310  1.00  0.00           C  
ATOM   2206  O   TYR   161      49.567  70.395 101.942  1.00  0.00           O  
ATOM   2207  N   ASN   162      50.404  72.164 102.911  1.00  0.00           N  
ATOM   2208  H   ASN   162      51.234  72.626 103.255  1.00  0.00           H  
ATOM   2209  CA  ASN   162      49.198  72.881 103.364  1.00  0.00           C  
ATOM   2210  HA  ASN   162      48.491  72.878 102.534  1.00  0.00           H  
ATOM   2211  CB  ASN   162      48.667  72.163 104.626  1.00  0.00           C  
ATOM   2212  HB2 ASN   162      48.390  71.132 104.406  1.00  0.00           H  
ATOM   2213  HB3 ASN   162      49.410  72.277 105.415  1.00  0.00           H  
ATOM   2214  CG  ASN   162      47.275  72.700 105.150  1.00  0.00           C  
ATOM   2215  OD1 ASN   162      47.046  73.029 106.308  1.00  0.00           O  
ATOM   2216  ND2 ASN   162      46.297  72.606 104.270  1.00  0.00           N  
ATOM   2217 HD21 ASN   162      45.321  72.726 104.498  1.00  0.00           H  
ATOM   2218 HD22 ASN   162      46.516  72.259 103.348  1.00  0.00           H  
ATOM   2219  C   ASN   162      49.461  74.385 103.715  1.00  0.00           C  
ATOM   2220  O   ASN   162      48.875  75.000 104.619  1.00  0.00           O  
ATOM   2221  N   SER   163      50.418  74.986 102.980  1.00  0.00           N  
ATOM   2222  H   SER   163      51.038  74.394 102.446  1.00  0.00           H  
ATOM   2223  CA  SER   163      50.609  76.494 103.083  1.00  0.00           C  
ATOM   2224  HA  SER   163      50.655  76.764 104.138  1.00  0.00           H  
ATOM   2225  CB  SER   163      51.993  76.817 102.399  1.00  0.00           C  
ATOM   2226  HB2 SER   163      52.349  77.796 102.719  1.00  0.00           H  
ATOM   2227  HB3 SER   163      52.703  76.041 102.686  1.00  0.00           H  
ATOM   2228  OG  SER   163      51.960  76.813 100.989  1.00  0.00           O  
ATOM   2229  HG  SER   163      51.752  75.936 100.660  1.00  0.00           H  
ATOM   2230  C   SER   163      49.476  77.342 102.407  1.00  0.00           C  
ATOM   2231  O   SER   163      48.466  76.792 101.956  1.00  0.00           O  
ATOM   2232  N   SER   164      49.558  78.688 102.542  1.00  0.00           N  
ATOM   2233  H   SER   164      50.381  79.075 102.982  1.00  0.00           H  
ATOM   2234  CA  SER   164      48.619  79.691 102.101  1.00  0.00           C  
ATOM   2235  HA  SER   164      48.991  80.665 102.420  1.00  0.00           H  
ATOM   2236  CB  SER   164      47.271  79.469 102.852  1.00  0.00           C  
ATOM   2237  HB2 SER   164      46.634  78.606 102.659  1.00  0.00           H  
ATOM   2238  HB3 SER   164      47.466  79.446 103.924  1.00  0.00           H  
ATOM   2239  OG  SER   164      46.419  80.563 102.663  1.00  0.00           O  
ATOM   2240  HG  SER   164      46.559  81.222 103.347  1.00  0.00           H  
ATOM   2241  C   SER   164      48.368  79.700 100.569  1.00  0.00           C  
ATOM   2242  O   SER   164      48.895  78.931  99.790  1.00  0.00           O  
ATOM   2243  N   SER   165      47.457  80.600 100.157  1.00  0.00           N  
ATOM   2244  H   SER   165      46.951  81.070 100.894  1.00  0.00           H  
ATOM   2245  CA  SER   165      47.130  80.943  98.742  1.00  0.00           C  
ATOM   2246  HA  SER   165      47.418  80.075  98.148  1.00  0.00           H  
ATOM   2247  CB  SER   165      45.631  81.230  98.629  1.00  0.00           C  
ATOM   2248  HB2 SER   165      45.123  80.332  98.980  1.00  0.00           H  
ATOM   2249  HB3 SER   165      45.415  81.980  99.390  1.00  0.00           H  
ATOM   2250  OG  SER   165      45.209  81.575  97.298  1.00  0.00           O  
ATOM   2251  HG  SER   165      44.561  82.282  97.324  1.00  0.00           H  
ATOM   2252  C   SER   165      47.882  82.124  98.096  1.00  0.00           C  
ATOM   2253  O   SER   165      48.001  83.127  98.775  1.00  0.00           O  
ATOM   2254  N   GLY   166      48.237  82.006  96.822  1.00  0.00           N  
ATOM   2255  H   GLY   166      48.027  81.165  96.303  1.00  0.00           H  
ATOM   2256  CA  GLY   166      48.764  83.086  96.006  1.00  0.00           C  
ATOM   2257  HA2 GLY   166      49.549  83.599  96.563  1.00  0.00           H  
ATOM   2258  HA3 GLY   166      49.287  82.669  95.145  1.00  0.00           H  
ATOM   2259  C   GLY   166      47.824  84.134  95.447  1.00  0.00           C  
ATOM   2260  O   GLY   166      48.160  85.202  94.963  1.00  0.00           O  
ATOM   2261  N   GLY   167      46.573  83.667  95.415  1.00  0.00           N  
ATOM   2262  H   GLY   167      46.392  82.762  95.825  1.00  0.00           H  
ATOM   2263  CA  GLY   167      45.405  84.433  94.922  1.00  0.00           C  
ATOM   2264  HA2 GLY   167      44.504  83.835  95.053  1.00  0.00           H  
ATOM   2265  HA3 GLY   167      45.312  85.386  95.443  1.00  0.00           H  
ATOM   2266  C   GLY   167      45.452  84.754  93.426  1.00  0.00           C  
ATOM   2267  O   GLY   167      45.324  83.915  92.524  1.00  0.00           O  
ATOM   2268  N   GLY   168      45.792  86.041  93.142  1.00  0.00           N  
ATOM   2269  H   GLY   168      45.921  86.741  93.859  1.00  0.00           H  
ATOM   2270  CA  GLY   168      45.978  86.382  91.748  1.00  0.00           C  
ATOM   2271  HA2 GLY   168      46.604  87.265  91.621  1.00  0.00           H  
ATOM   2272  HA3 GLY   168      46.457  85.528  91.270  1.00  0.00           H  
ATOM   2273  C   GLY   168      44.670  86.550  90.944  1.00  0.00           C  
ATOM   2274  O   GLY   168      43.574  86.539  91.438  1.00  0.00           O  
ATOM   2275  N   GLY   169      44.716  86.838  89.655  1.00  0.00           N  
ATOM   2276  H   GLY   169      43.789  87.073  89.331  1.00  0.00           H  
ATOM   2277  CA  GLY   169      45.845  87.004  88.843  1.00  0.00           C  
ATOM   2278  HA2 GLY   169      46.624  86.424  89.337  1.00  0.00           H  
ATOM   2279  HA3 GLY   169      45.613  86.678  87.829  1.00  0.00           H  
ATOM   2280  C   GLY   169      46.420  88.438  88.907  1.00  0.00           C  
ATOM   2281  O   GLY   169      46.615  89.060  89.985  1.00  0.00           O  
ATOM   2282  N   GLY   170      46.753  88.913  87.781  1.00  0.00           N  
ATOM   2283  H   GLY   170      46.695  88.247  87.024  1.00  0.00           H  
ATOM   2284  CA  GLY   170      47.276  90.244  87.527  1.00  0.00           C  
ATOM   2285  HA2 GLY   170      46.488  90.911  87.179  1.00  0.00           H  
ATOM   2286  HA3 GLY   170      47.608  90.598  88.503  1.00  0.00           H  
ATOM   2287  C   GLY   170      48.542  90.261  86.609  1.00  0.00           C  
ATOM   2288  O   GLY   170      49.149  89.265  86.156  1.00  0.00           O  
ATOM   2289  N   GLY   171      48.905  91.478  86.104  1.00  0.00           N  
ATOM   2290  H   GLY   171      49.698  91.554  85.482  1.00  0.00           H  
ATOM   2291  CA  GLY   171      48.213  92.809  86.346  1.00  0.00           C  
ATOM   2292  HA2 GLY   171      48.361  93.520  85.533  1.00  0.00           H  
ATOM   2293  HA3 GLY   171      47.136  92.643  86.332  1.00  0.00           H  
ATOM   2294  C   GLY   171      48.638  93.330  87.751  1.00  0.00           C  
ATOM   2295  O   GLY   171      48.343  92.702  88.761  1.00  0.00           O  
ATOM   2296  N   GLY   172      49.275  94.506  87.917  1.00  0.00           N  
ATOM   2297  H   GLY   172      49.713  94.737  88.797  1.00  0.00           H  
ATOM   2298  CA  GLY   172      49.534  95.529  86.833  1.00  0.00           C  
ATOM   2299  HA2 GLY   172      50.202  96.304  87.207  1.00  0.00           H  
ATOM   2300  HA3 GLY   172      50.067  95.108  85.981  1.00  0.00           H  
ATOM   2301  C   GLY   172      48.304  96.140  86.206  1.00  0.00           C  
ATOM   2302  O   GLY   172      47.191  95.751  86.494  1.00  0.00           O  
ATOM   2303  N   GLY   173      48.504  97.193  85.410  1.00  0.00           N  
ATOM   2304  H   GLY   173      49.481  97.447  85.365  1.00  0.00           H  
ATOM   2305  CA  GLY   173      47.564  98.135  84.791  1.00  0.00           C  
ATOM   2306  HA2 GLY   173      46.765  98.308  85.512  1.00  0.00           H  
ATOM   2307  HA3 GLY   173      48.175  98.979  84.471  1.00  0.00           H  
ATOM   2308  C   GLY   173      46.989  97.640  83.452  1.00  0.00           C  
ATOM   2309  O   GLY   173      47.446  96.646  82.913  1.00  0.00           O  
ATOM   2310  N   GLY   174      46.152  98.412  82.760  1.00  0.00           N  
ATOM   2311  H   GLY   174      45.777  98.095  81.878  1.00  0.00           H  
ATOM   2312  CA  GLY   174      45.630  99.747  83.142  1.00  0.00           C  
ATOM   2313  HA2 GLY   174      45.634  99.898  84.222  1.00  0.00           H  
ATOM   2314  HA3 GLY   174      46.172 100.563  82.664  1.00  0.00           H  
ATOM   2315  C   GLY   174      44.168  99.967  82.811  1.00  0.00           C  
ATOM   2316  O   GLY   174      43.267  99.087  82.874  1.00  0.00           O  
ATOM   2317  N   GLY   175      43.779 101.269  82.770  1.00  0.00           N  
ATOM   2318  H   GLY   175      44.552 101.918  82.742  1.00  0.00           H  
ATOM   2319  CA  GLY   175      42.431 101.803  82.486  1.00  0.00           C  
ATOM   2320  HA2 GLY   175      41.710 101.511  83.250  1.00  0.00           H  
ATOM   2321  HA3 GLY   175      42.477 102.891  82.533  1.00  0.00           H  
ATOM   2322  C   GLY   175      41.704 101.360  81.152  1.00  0.00           C  
ATOM   2323  O   GLY   175      42.264 100.639  80.342  1.00  0.00           O  
ATOM   2324  N   ASN   176      40.476 101.715  80.981  1.00  0.00           N  
ATOM   2325  H   ASN   176      40.066 102.295  81.699  1.00  0.00           H  
ATOM   2326  CA  ASN   176      39.479 101.045  80.092  1.00  0.00           C  
ATOM   2327  HA  ASN   176      39.843 100.033  79.912  1.00  0.00           H  
ATOM   2328  CB  ASN   176      38.114 100.966  80.867  1.00  0.00           C  
ATOM   2329  HB2 ASN   176      37.876 102.005  81.096  1.00  0.00           H  
ATOM   2330  HB3 ASN   176      37.366 100.503  80.224  1.00  0.00           H  
ATOM   2331  CG  ASN   176      38.200 100.110  82.117  1.00  0.00           C  
ATOM   2332  OD1 ASN   176      38.854  99.063  82.150  1.00  0.00           O  
ATOM   2333  ND2 ASN   176      37.785 100.613  83.287  1.00  0.00           N  
ATOM   2334 HD21 ASN   176      37.864 100.089  84.147  1.00  0.00           H  
ATOM   2335 HD22 ASN   176      37.365 101.529  83.347  1.00  0.00           H  
ATOM   2336  C   ASN   176      39.196 101.833  78.779  1.00  0.00           C  
ATOM   2337  O   ASN   176      38.045 102.167  78.413  1.00  0.00           O  
ATOM   2338  N   TYR   177      40.346 102.174  78.090  1.00  0.00           N  
ATOM   2339  H   TYR   177      41.185 101.818  78.526  1.00  0.00           H  
ATOM   2340  CA  TYR   177      40.339 103.149  76.948  1.00  0.00           C  
ATOM   2341  HA  TYR   177      39.834 104.074  77.228  1.00  0.00           H  
ATOM   2342  CB  TYR   177      41.727 103.629  76.606  1.00  0.00           C  
ATOM   2343  HB2 TYR   177      42.179 102.857  75.983  1.00  0.00           H  
ATOM   2344  HB3 TYR   177      41.754 104.549  76.022  1.00  0.00           H  
ATOM   2345  CG  TYR   177      42.508 103.991  77.863  1.00  0.00           C  
ATOM   2346  CD1 TYR   177      42.375 105.283  78.454  1.00  0.00           C  
ATOM   2347  HD1 TYR   177      41.670 106.036  78.132  1.00  0.00           H  
ATOM   2348  CE1 TYR   177      43.100 105.606  79.651  1.00  0.00           C  
ATOM   2349  HE1 TYR   177      42.908 106.550  80.140  1.00  0.00           H  
ATOM   2350  CZ  TYR   177      44.013 104.727  80.204  1.00  0.00           C  
ATOM   2351  OH  TYR   177      44.702 105.160  81.307  1.00  0.00           O  
ATOM   2352  HH  TYR   177      44.483 106.080  81.470  1.00  0.00           H  
ATOM   2353  CE2 TYR   177      44.215 103.452  79.604  1.00  0.00           C  
ATOM   2354  HE2 TYR   177      44.959 102.812  80.054  1.00  0.00           H  
ATOM   2355  CD2 TYR   177      43.429 103.085  78.479  1.00  0.00           C  
ATOM   2356  HD2 TYR   177      43.559 102.051  78.194  1.00  0.00           H  
ATOM   2357  C   TYR   177      39.540 102.655  75.666  1.00  0.00           C  
ATOM   2358  O   TYR   177      39.564 101.473  75.299  1.00  0.00           O  
ATOM   2359  N   GLY   178      38.875 103.570  74.816  1.00  0.00           N  
ATOM   2360  H   GLY   178      38.457 103.161  73.992  1.00  0.00           H  
ATOM   2361  CA  GLY   178      38.667 104.969  74.959  1.00  0.00           C  
ATOM   2362  HA2 GLY   178      37.806 105.050  75.621  1.00  0.00           H  
ATOM   2363  HA3 GLY   178      39.477 105.461  75.498  1.00  0.00           H  
ATOM   2364  C   GLY   178      38.315 105.690  73.630  1.00  0.00           C  
ATOM   2365  O   GLY   178      38.754 105.271  72.562  1.00  0.00           O  
ATOM   2366  N   GLN   179      37.527 106.730  73.641  1.00  0.00           N  
ATOM   2367  H   GLN   179      37.132 106.988  74.534  1.00  0.00           H  
ATOM   2368  CA  GLN   179      36.976 107.369  72.490  1.00  0.00           C  
ATOM   2369  HA  GLN   179      37.329 106.888  71.578  1.00  0.00           H  
ATOM   2370  CB  GLN   179      35.472 107.110  72.354  1.00  0.00           C  
ATOM   2371  HB2 GLN   179      35.005 107.608  73.204  1.00  0.00           H  
ATOM   2372  HB3 GLN   179      35.064 107.492  71.418  1.00  0.00           H  
ATOM   2373  CG  GLN   179      35.099 105.689  72.511  1.00  0.00           C  
ATOM   2374  HG2 GLN   179      35.467 105.135  71.648  1.00  0.00           H  
ATOM   2375  HG3 GLN   179      35.514 105.219  73.403  1.00  0.00           H  
ATOM   2376  CD  GLN   179      33.637 105.465  72.401  1.00  0.00           C  
ATOM   2377  OE1 GLN   179      32.970 106.241  71.759  1.00  0.00           O  
ATOM   2378  NE2 GLN   179      33.067 104.455  72.981  1.00  0.00           N  
ATOM   2379 HE21 GLN   179      33.571 103.868  73.631  1.00  0.00           H  
ATOM   2380 HE22 GLN   179      32.064 104.546  73.046  1.00  0.00           H  
ATOM   2381  C   GLN   179      37.298 108.872  72.493  1.00  0.00           C  
ATOM   2382  O   GLN   179      36.810 109.598  73.397  1.00  0.00           O  
ATOM   2383  N   ASP   180      38.164 109.390  71.610  1.00  0.00           N  
ATOM   2384  H   ASP   180      38.503 110.285  71.933  1.00  0.00           H  
ATOM   2385  CA  ASP   180      39.069 108.751  70.613  1.00  0.00           C  
ATOM   2386  HA  ASP   180      39.213 107.714  70.918  1.00  0.00           H  
ATOM   2387  CB  ASP   180      38.213 108.637  69.295  1.00  0.00           C  
ATOM   2388  HB2 ASP   180      38.738 108.285  68.407  1.00  0.00           H  
ATOM   2389  HB3 ASP   180      37.491 107.842  69.484  1.00  0.00           H  
ATOM   2390  CG  ASP   180      37.337 109.940  69.012  1.00  0.00           C  
ATOM   2391  OD1 ASP   180      36.172 109.852  68.554  1.00  0.00           O  
ATOM   2392  OD2 ASP   180      37.882 111.041  69.047  1.00  0.00           O  
ATOM   2393  C   ASP   180      40.338 109.636  70.372  1.00  0.00           C  
ATOM   2394  O   ASP   180      40.290 110.818  70.729  1.00  0.00           O  
ATOM   2395  N   GLN   181      41.358 109.087  69.746  1.00  0.00           N  
ATOM   2396  H   GLN   181      41.312 108.091  69.585  1.00  0.00           H  
ATOM   2397  CA  GLN   181      42.572 109.809  69.255  1.00  0.00           C  
ATOM   2398  HA  GLN   181      42.277 110.821  68.978  1.00  0.00           H  
ATOM   2399  CB  GLN   181      43.619 109.944  70.491  1.00  0.00           C  
ATOM   2400  HB2 GLN   181      43.067 110.429  71.296  1.00  0.00           H  
ATOM   2401  HB3 GLN   181      43.904 108.916  70.715  1.00  0.00           H  
ATOM   2402  CG  GLN   181      44.784 110.924  70.307  1.00  0.00           C  
ATOM   2403  HG2 GLN   181      45.444 110.842  71.170  1.00  0.00           H  
ATOM   2404  HG3 GLN   181      45.477 110.632  69.517  1.00  0.00           H  
ATOM   2405  CD  GLN   181      44.332 112.372  70.166  1.00  0.00           C  
ATOM   2406  OE1 GLN   181      44.120 112.848  69.033  1.00  0.00           O  
ATOM   2407  NE2 GLN   181      44.315 113.100  71.205  1.00  0.00           N  
ATOM   2408 HE21 GLN   181      44.658 112.801  72.107  1.00  0.00           H  
ATOM   2409 HE22 GLN   181      44.106 114.080  71.081  1.00  0.00           H  
ATOM   2410  C   GLN   181      43.171 109.095  68.047  1.00  0.00           C  
ATOM   2411  O   GLN   181      44.351 109.050  67.840  1.00  0.00           O  
ATOM   2412  N   SER   182      42.324 108.441  67.254  1.00  0.00           N  
ATOM   2413  H   SER   182      41.334 108.589  67.394  1.00  0.00           H  
ATOM   2414  CA  SER   182      42.670 107.550  66.113  1.00  0.00           C  
ATOM   2415  HA  SER   182      43.375 108.192  65.585  1.00  0.00           H  
ATOM   2416  CB  SER   182      43.235 106.196  66.641  1.00  0.00           C  
ATOM   2417  HB2 SER   182      43.668 105.672  65.790  1.00  0.00           H  
ATOM   2418  HB3 SER   182      43.913 106.365  67.478  1.00  0.00           H  
ATOM   2419  OG  SER   182      42.120 105.373  67.118  1.00  0.00           O  
ATOM   2420  HG  SER   182      41.818 105.751  67.947  1.00  0.00           H  
ATOM   2421  C   SER   182      41.465 107.415  65.165  1.00  0.00           C  
ATOM   2422  O   SER   182      40.291 107.498  65.551  1.00  0.00           O  
ATOM   2423  N   SER   183      41.672 107.210  63.843  1.00  0.00           N  
ATOM   2424  H   SER   183      40.847 106.964  63.314  1.00  0.00           H  
ATOM   2425  CA  SER   183      42.959 107.314  63.080  1.00  0.00           C  
ATOM   2426  HA  SER   183      43.723 106.662  63.502  1.00  0.00           H  
ATOM   2427  CB  SER   183      42.847 106.768  61.699  1.00  0.00           C  
ATOM   2428  HB2 SER   183      42.571 105.715  61.643  1.00  0.00           H  
ATOM   2429  HB3 SER   183      42.190 107.379  61.081  1.00  0.00           H  
ATOM   2430  OG  SER   183      44.221 106.900  61.129  1.00  0.00           O  
ATOM   2431  HG  SER   183      44.726 106.106  61.316  1.00  0.00           H  
ATOM   2432  C   SER   183      43.691 108.652  63.235  1.00  0.00           C  
ATOM   2433  O   SER   183      42.999 109.702  63.235  1.00  0.00           O  
ATOM   2434  N   MET   184      45.040 108.640  63.330  1.00  0.00           N  
ATOM   2435  H   MET   184      45.505 107.757  63.169  1.00  0.00           H  
ATOM   2436  CA  MET   184      45.830 109.828  63.214  1.00  0.00           C  
ATOM   2437  HA  MET   184      45.188 110.642  63.551  1.00  0.00           H  
ATOM   2438  CB  MET   184      47.178 109.815  63.987  1.00  0.00           C  
ATOM   2439  HB2 MET   184      46.833 109.660  65.009  1.00  0.00           H  
ATOM   2440  HB3 MET   184      47.818 108.955  63.792  1.00  0.00           H  
ATOM   2441  CG  MET   184      47.970 111.142  63.948  1.00  0.00           C  
ATOM   2442  HG2 MET   184      48.460 111.319  62.991  1.00  0.00           H  
ATOM   2443  HG3 MET   184      47.250 111.936  64.146  1.00  0.00           H  
ATOM   2444  SD  MET   184      49.333 111.549  65.132  1.00  0.00           S  
ATOM   2445  CE  MET   184      48.434 111.617  66.662  1.00  0.00           C  
ATOM   2446  HE1 MET   184      47.817 110.729  66.807  1.00  0.00           H  
ATOM   2447  HE2 MET   184      49.079 111.708  67.535  1.00  0.00           H  
ATOM   2448  HE3 MET   184      47.737 112.454  66.622  1.00  0.00           H  
ATOM   2449  C   MET   184      46.087 110.180  61.795  1.00  0.00           C  
ATOM   2450  O   MET   184      47.080 109.685  61.263  1.00  0.00           O  
ATOM   2451  N   SER   185      45.267 110.953  61.087  1.00  0.00           N  
ATOM   2452  H   SER   185      44.426 111.249  61.561  1.00  0.00           H  
ATOM   2453  CA  SER   185      45.483 111.333  59.694  1.00  0.00           C  
ATOM   2454  HA  SER   185      45.565 110.404  59.129  1.00  0.00           H  
ATOM   2455  CB  SER   185      44.173 111.955  59.120  1.00  0.00           C  
ATOM   2456  HB2 SER   185      44.389 112.434  58.165  1.00  0.00           H  
ATOM   2457  HB3 SER   185      43.408 111.180  59.172  1.00  0.00           H  
ATOM   2458  OG  SER   185      43.652 112.911  60.037  1.00  0.00           O  
ATOM   2459  HG  SER   185      42.848 112.590  60.452  1.00  0.00           H  
ATOM   2460  C   SER   185      46.739 112.179  59.505  1.00  0.00           C  
ATOM   2461  O   SER   185      46.911 113.174  60.165  1.00  0.00           O  
ATOM   2462  N   SER   186      47.635 111.756  58.598  1.00  0.00           N  
ATOM   2463  H   SER   186      47.310 110.939  58.102  1.00  0.00           H  
ATOM   2464  CA  SER   186      48.892 112.319  58.078  1.00  0.00           C  
ATOM   2465  HA  SER   186      49.083 111.783  57.149  1.00  0.00           H  
ATOM   2466  CB  SER   186      48.784 113.792  57.778  1.00  0.00           C  
ATOM   2467  HB2 SER   186      47.837 113.976  57.270  1.00  0.00           H  
ATOM   2468  HB3 SER   186      48.780 114.372  58.701  1.00  0.00           H  
ATOM   2469  OG  SER   186      49.828 114.354  57.024  1.00  0.00           O  
ATOM   2470  HG  SER   186      49.954 115.259  57.318  1.00  0.00           H  
ATOM   2471  C   SER   186      50.040 112.057  59.040  1.00  0.00           C  
ATOM   2472  O   SER   186      49.926 112.284  60.250  1.00  0.00           O  
ATOM   2473  N   GLY   187      51.231 111.656  58.578  1.00  0.00           N  
ATOM   2474  H   GLY   187      51.858 111.328  59.299  1.00  0.00           H  
ATOM   2475  CA  GLY   187      51.590 111.447  57.166  1.00  0.00           C  
ATOM   2476  HA2 GLY   187      51.683 110.376  56.987  1.00  0.00           H  
ATOM   2477  HA3 GLY   187      50.796 111.907  56.578  1.00  0.00           H  
ATOM   2478  C   GLY   187      52.898 112.158  56.753  1.00  0.00           C  
ATOM   2479  O   GLY   187      52.849 113.365  56.831  1.00  0.00           O  
ATOM   2480  N   GLY   188      54.007 111.446  56.423  1.00  0.00           N  
ATOM   2481  H   GLY   188      54.024 110.448  56.267  1.00  0.00           H  
ATOM   2482  CA  GLY   188      55.236 112.083  56.011  1.00  0.00           C  
ATOM   2483  HA2 GLY   188      55.133 113.130  56.297  1.00  0.00           H  
ATOM   2484  HA3 GLY   188      56.061 111.632  56.562  1.00  0.00           H  
ATOM   2485  C   GLY   188      55.355 112.075  54.509  1.00  0.00           C  
ATOM   2486  O   GLY   188      54.423 112.145  53.757  1.00  0.00           O  
ATOM   2487  N   GLY   189      56.564 112.017  53.919  1.00  0.00           N  
ATOM   2488  H   GLY   189      56.621 112.006  52.911  1.00  0.00           H  
ATOM   2489  CA  GLY   189      57.886 112.127  54.541  1.00  0.00           C  
ATOM   2490  HA2 GLY   189      57.951 111.670  55.528  1.00  0.00           H  
ATOM   2491  HA3 GLY   189      58.577 111.644  53.850  1.00  0.00           H  
ATOM   2492  C   GLY   189      58.451 113.514  54.618  1.00  0.00           C  
ATOM   2493  O   GLY   189      57.747 114.463  54.359  1.00  0.00           O  
ATOM   2494  N   SER   190      59.760 113.653  54.925  1.00  0.00           N  
ATOM   2495  H   SER   190      60.298 112.827  55.145  1.00  0.00           H  
ATOM   2496  CA  SER   190      60.523 114.828  54.699  1.00  0.00           C  
ATOM   2497  HA  SER   190      60.005 115.657  55.181  1.00  0.00           H  
ATOM   2498  CB  SER   190      61.898 114.726  55.342  1.00  0.00           C  
ATOM   2499  HB2 SER   190      61.776 114.923  56.407  1.00  0.00           H  
ATOM   2500  HB3 SER   190      62.303 113.718  55.258  1.00  0.00           H  
ATOM   2501  OG  SER   190      62.847 115.677  54.790  1.00  0.00           O  
ATOM   2502  HG  SER   190      62.886 116.447  55.362  1.00  0.00           H  
ATOM   2503  C   SER   190      60.596 115.230  53.207  1.00  0.00           C  
ATOM   2504  O   SER   190      60.780 114.260  52.416  1.00  0.00           O  
ATOM   2505  N   GLY   191      60.482 116.467  52.754  1.00  0.00           N  
ATOM   2506  H   GLY   191      60.602 116.587  51.758  1.00  0.00           H  
ATOM   2507  CA  GLY   191      60.459 117.595  53.661  1.00  0.00           C  
ATOM   2508  HA2 GLY   191      59.523 117.613  54.218  1.00  0.00           H  
ATOM   2509  HA3 GLY   191      61.281 117.439  54.360  1.00  0.00           H  
ATOM   2510  C   GLY   191      60.725 118.885  52.902  1.00  0.00           C  
ATOM   2511  O   GLY   191      61.075 118.882  51.664  1.00  0.00           O  
ATOM   2512  N   GLY   192      60.779 120.040  53.557  1.00  0.00           N  
ATOM   2513  H   GLY   192      60.603 120.123  54.548  1.00  0.00           H  
ATOM   2514  CA  GLY   192      61.331 121.227  52.929  1.00  0.00           C  
ATOM   2515  HA2 GLY   192      60.792 121.404  51.999  1.00  0.00           H  
ATOM   2516  HA3 GLY   192      61.160 122.086  53.578  1.00  0.00           H  
ATOM   2517  C   GLY   192      62.851 121.266  52.633  1.00  0.00           C  
ATOM   2518  O   GLY   192      63.661 120.938  53.475  1.00  0.00           O  
ATOM   2519  N   GLY   193      63.214 121.324  51.384  1.00  0.00           N  
ATOM   2520  H   GLY   193      62.555 121.679  50.706  1.00  0.00           H  
ATOM   2521  CA  GLY   193      64.561 120.905  50.850  1.00  0.00           C  
ATOM   2522  HA2 GLY   193      64.722 121.674  50.094  1.00  0.00           H  
ATOM   2523  HA3 GLY   193      65.331 121.053  51.608  1.00  0.00           H  
ATOM   2524  C   GLY   193      64.630 119.529  50.188  1.00  0.00           C  
ATOM   2525  O   GLY   193      65.700 119.170  49.721  1.00  0.00           O  
ATOM   2526  N   TYR   194      63.489 118.809  50.129  1.00  0.00           N  
ATOM   2527  H   TYR   194      62.734 119.125  50.722  1.00  0.00           H  
ATOM   2528  CA  TYR   194      63.429 117.490  49.547  1.00  0.00           C  
ATOM   2529  HA  TYR   194      64.254 117.404  48.840  1.00  0.00           H  
ATOM   2530  CB  TYR   194      63.684 116.359  50.622  1.00  0.00           C  
ATOM   2531  HB2 TYR   194      62.811 116.200  51.255  1.00  0.00           H  
ATOM   2532  HB3 TYR   194      63.879 115.402  50.138  1.00  0.00           H  
ATOM   2533  CG  TYR   194      64.967 116.500  51.348  1.00  0.00           C  
ATOM   2534  CD1 TYR   194      66.187 116.067  50.802  1.00  0.00           C  
ATOM   2535  HD1 TYR   194      66.273 115.735  49.778  1.00  0.00           H  
ATOM   2536  CE1 TYR   194      67.409 116.277  51.565  1.00  0.00           C  
ATOM   2537  HE1 TYR   194      68.344 115.968  51.122  1.00  0.00           H  
ATOM   2538  CZ  TYR   194      67.343 116.917  52.826  1.00  0.00           C  
ATOM   2539  OH  TYR   194      68.348 117.042  53.688  1.00  0.00           O  
ATOM   2540  HH  TYR   194      69.166 117.289  53.249  1.00  0.00           H  
ATOM   2541  CE2 TYR   194      66.100 117.224  53.395  1.00  0.00           C  
ATOM   2542  HE2 TYR   194      65.923 117.590  54.395  1.00  0.00           H  
ATOM   2543  CD2 TYR   194      64.907 117.106  52.613  1.00  0.00           C  
ATOM   2544  HD2 TYR   194      63.943 117.416  52.988  1.00  0.00           H  
ATOM   2545  C   TYR   194      62.110 117.293  48.665  1.00  0.00           C  
ATOM   2546  O   TYR   194      61.195 116.440  48.974  1.00  0.00           O  
ATOM   2547  N   GLY   195      62.015 117.953  47.514  1.00  0.00           N  
ATOM   2548  H   GLY   195      61.178 117.885  46.953  1.00  0.00           H  
ATOM   2549  CA  GLY   195      63.107 118.673  46.759  1.00  0.00           C  
ATOM   2550  HA2 GLY   195      62.660 119.461  46.153  1.00  0.00           H  
ATOM   2551  HA3 GLY   195      63.892 119.150  47.345  1.00  0.00           H  
ATOM   2552  C   GLY   195      63.780 117.733  45.671  1.00  0.00           C  
ATOM   2553  O   GLY   195      63.598 116.521  45.585  1.00  0.00           O  
ATOM   2554  N   ASN   196      64.391 118.376  44.624  1.00  0.00           N  
ATOM   2555  H   ASN   196      64.357 119.385  44.650  1.00  0.00           H  
ATOM   2556  CA  ASN   196      64.783 117.914  43.289  1.00  0.00           C  
ATOM   2557  HA  ASN   196      65.176 116.898  43.302  1.00  0.00           H  
ATOM   2558  CB  ASN   196      63.520 117.914  42.403  1.00  0.00           C  
ATOM   2559  HB2 ASN   196      62.846 117.211  42.894  1.00  0.00           H  
ATOM   2560  HB3 ASN   196      63.176 118.943  42.305  1.00  0.00           H  
ATOM   2561  CG  ASN   196      63.927 117.293  41.061  1.00  0.00           C  
ATOM   2562  OD1 ASN   196      64.580 116.275  41.000  1.00  0.00           O  
ATOM   2563  ND2 ASN   196      63.805 118.005  39.964  1.00  0.00           N  
ATOM   2564 HD21 ASN   196      64.193 117.665  39.095  1.00  0.00           H  
ATOM   2565 HD22 ASN   196      63.263 118.849  39.846  1.00  0.00           H  
ATOM   2566  C   ASN   196      65.843 118.809  42.666  1.00  0.00           C  
ATOM   2567  O   ASN   196      65.843 120.011  42.892  1.00  0.00           O  
ATOM   2568  N   GLN   197      66.770 118.224  41.925  1.00  0.00           N  
ATOM   2569  H   GLN   197      66.599 117.244  41.752  1.00  0.00           H  
ATOM   2570  CA  GLN   197      67.917 118.918  41.245  1.00  0.00           C  
ATOM   2571  HA  GLN   197      67.535 119.895  40.949  1.00  0.00           H  
ATOM   2572  CB  GLN   197      69.055 119.163  42.167  1.00  0.00           C  
ATOM   2573  HB2 GLN   197      69.682 119.735  41.483  1.00  0.00           H  
ATOM   2574  HB3 GLN   197      68.749 119.875  42.934  1.00  0.00           H  
ATOM   2575  CG  GLN   197      69.815 117.901  42.705  1.00  0.00           C  
ATOM   2576  HG2 GLN   197      69.882 117.081  41.991  1.00  0.00           H  
ATOM   2577  HG3 GLN   197      70.839 118.237  42.871  1.00  0.00           H  
ATOM   2578  CD  GLN   197      69.148 117.331  43.939  1.00  0.00           C  
ATOM   2579  OE1 GLN   197      69.042 117.997  44.921  1.00  0.00           O  
ATOM   2580  NE2 GLN   197      68.669 116.184  43.941  1.00  0.00           N  
ATOM   2581 HE21 GLN   197      68.700 115.608  43.112  1.00  0.00           H  
ATOM   2582 HE22 GLN   197      68.257 115.876  44.811  1.00  0.00           H  
ATOM   2583  C   GLN   197      68.259 118.198  39.964  1.00  0.00           C  
ATOM   2584  O   GLN   197      68.077 116.985  39.739  1.00  0.00           O  
ATOM   2585  N   ASP   198      68.610 119.024  38.934  1.00  0.00           N  
ATOM   2586  H   ASP   198      68.745 119.984  39.214  1.00  0.00           H  
ATOM   2587  CA  ASP   198      68.776 118.662  37.563  1.00  0.00           C  
ATOM   2588  HA  ASP   198      68.022 117.895  37.389  1.00  0.00           H  
ATOM   2589  CB  ASP   198      68.436 119.819  36.583  1.00  0.00           C  
ATOM   2590  HB2 ASP   198      69.141 120.634  36.747  1.00  0.00           H  
ATOM   2591  HB3 ASP   198      68.528 119.464  35.557  1.00  0.00           H  
ATOM   2592  CG  ASP   198      67.070 120.398  36.793  1.00  0.00           C  
ATOM   2593  OD1 ASP   198      66.000 119.723  37.072  1.00  0.00           O  
ATOM   2594  OD2 ASP   198      67.008 121.649  36.717  1.00  0.00           O  
ATOM   2595  C   ASP   198      70.201 118.035  37.239  1.00  0.00           C  
ATOM   2596  O   ASP   198      71.233 118.226  37.879  1.00  0.00           O  
ATOM   2597  N   GLN   199      70.244 117.182  36.219  1.00  0.00           N  
ATOM   2598  H   GLN   199      69.417 116.904  35.711  1.00  0.00           H  
ATOM   2599  CA  GLN   199      71.422 116.491  35.713  1.00  0.00           C  
ATOM   2600  HA  GLN   199      71.801 115.896  36.544  1.00  0.00           H  
ATOM   2601  CB  GLN   199      70.951 115.553  34.614  1.00  0.00           C  
ATOM   2602  HB2 GLN   199      70.312 116.091  33.913  1.00  0.00           H  
ATOM   2603  HB3 GLN   199      71.803 115.246  34.007  1.00  0.00           H  
ATOM   2604  CG  GLN   199      70.304 114.166  35.084  1.00  0.00           C  
ATOM   2605  HG2 GLN   199      71.065 113.416  34.868  1.00  0.00           H  
ATOM   2606  HG3 GLN   199      70.115 114.156  36.157  1.00  0.00           H  
ATOM   2607  CD  GLN   199      69.086 113.772  34.264  1.00  0.00           C  
ATOM   2608  OE1 GLN   199      68.928 114.231  33.114  1.00  0.00           O  
ATOM   2609  NE2 GLN   199      68.227 112.827  34.687  1.00  0.00           N  
ATOM   2610 HE21 GLN   199      68.440 112.274  35.505  1.00  0.00           H  
ATOM   2611 HE22 GLN   199      67.441 112.533  34.125  1.00  0.00           H  
ATOM   2612  C   GLN   199      72.510 117.508  35.266  1.00  0.00           C  
ATOM   2613  O   GLN   199      72.410 118.162  34.263  1.00  0.00           O  
ATOM   2614  N   SER   200      73.711 117.585  35.812  1.00  0.00           N  
ATOM   2615  H   SER   200      74.267 118.262  35.309  1.00  0.00           H  
ATOM   2616  CA  SER   200      74.228 116.795  36.957  1.00  0.00           C  
ATOM   2617  HA  SER   200      73.388 116.394  37.525  1.00  0.00           H  
ATOM   2618  CB  SER   200      75.141 115.700  36.444  1.00  0.00           C  
ATOM   2619  HB2 SER   200      75.835 116.016  35.666  1.00  0.00           H  
ATOM   2620  HB3 SER   200      75.761 115.289  37.241  1.00  0.00           H  
ATOM   2621  OG  SER   200      74.325 114.614  35.971  1.00  0.00           O  
ATOM   2622  HG  SER   200      74.214 114.839  35.044  1.00  0.00           H  
ATOM   2623  C   SER   200      74.963 117.630  37.999  1.00  0.00           C  
ATOM   2624  O   SER   200      75.758 117.079  38.747  1.00  0.00           O  
ATOM   2625  N   GLY   201      74.715 118.924  38.017  1.00  0.00           N  
ATOM   2626  H   GLY   201      74.095 119.383  37.365  1.00  0.00           H  
ATOM   2627  CA  GLY   201      75.261 119.901  38.969  1.00  0.00           C  
ATOM   2628  HA2 GLY   201      76.344 119.865  38.850  1.00  0.00           H  
ATOM   2629  HA3 GLY   201      74.973 120.904  38.656  1.00  0.00           H  
ATOM   2630  C   GLY   201      75.042 119.672  40.501  1.00  0.00           C  
ATOM   2631  O   GLY   201      74.375 118.662  40.829  1.00  0.00           O  
ATOM   2632  N   GLY   202      75.352 120.519  41.413  1.00  0.00           N  
ATOM   2633  H   GLY   202      75.071 120.214  42.334  1.00  0.00           H  
ATOM   2634  CA  GLY   202      76.101 121.768  41.316  1.00  0.00           C  
ATOM   2635  HA2 GLY   202      76.326 121.981  42.360  1.00  0.00           H  
ATOM   2636  HA3 GLY   202      77.011 121.709  40.718  1.00  0.00           H  
ATOM   2637  C   GLY   202      75.307 122.979  40.638  1.00  0.00           C  
ATOM   2638  O   GLY   202      74.152 122.811  40.291  1.00  0.00           O  
ATOM   2639  N   GLY   203      75.831 124.179  40.496  1.00  0.00           N  
ATOM   2640  H   GLY   203      75.245 124.723  39.879  1.00  0.00           H  
ATOM   2641  CA  GLY   203      77.191 124.608  40.774  1.00  0.00           C  
ATOM   2642  HA2 GLY   203      77.250 125.636  41.131  1.00  0.00           H  
ATOM   2643  HA3 GLY   203      77.646 123.986  41.544  1.00  0.00           H  
ATOM   2644  C   GLY   203      78.133 124.544  39.578  1.00  0.00           C  
ATOM   2645  O   GLY   203      78.074 123.602  38.787  1.00  0.00           O  
ATOM   2646  N   GLY   204      78.998 125.589  39.264  1.00  0.00           N  
ATOM   2647  H   GLY   204      79.136 126.326  39.941  1.00  0.00           H  
ATOM   2648  CA  GLY   204      79.688 125.635  37.930  1.00  0.00           C  
ATOM   2649  HA2 GLY   204      80.341 126.502  37.833  1.00  0.00           H  
ATOM   2650  HA3 GLY   204      80.267 124.732  37.735  1.00  0.00           H  
ATOM   2651  C   GLY   204      78.659 125.645  36.799  1.00  0.00           C  
ATOM   2652  O   GLY   204      77.479 125.965  37.014  1.00  0.00           O  
ATOM   2653  N   SER   205      79.023 125.492  35.499  1.00  0.00           N  
ATOM   2654  H   SER   205      78.302 125.415  34.796  1.00  0.00           H  
ATOM   2655  CA  SER   205      80.327 125.007  34.983  1.00  0.00           C  
ATOM   2656  HA  SER   205      80.860 124.254  35.564  1.00  0.00           H  
ATOM   2657  CB  SER   205      80.066 124.320  33.615  1.00  0.00           C  
ATOM   2658  HB2 SER   205      79.101 123.812  33.617  1.00  0.00           H  
ATOM   2659  HB3 SER   205      80.072 125.027  32.785  1.00  0.00           H  
ATOM   2660  OG  SER   205      81.147 123.488  33.300  1.00  0.00           O  
ATOM   2661  HG  SER   205      80.986 122.668  33.772  1.00  0.00           H  
ATOM   2662  C   SER   205      81.226 126.250  34.767  1.00  0.00           C  
ATOM   2663  O   SER   205      82.318 126.272  35.374  1.00  0.00           O  
ATOM   2664  N   GLY   206      80.877 127.198  33.856  1.00  0.00           N  
ATOM   2665  H   GLY   206      79.989 127.253  33.379  1.00  0.00           H  
ATOM   2666  CA  GLY   206      81.789 128.230  33.491  1.00  0.00           C  
ATOM   2667  HA2 GLY   206      82.765 127.753  33.401  1.00  0.00           H  
ATOM   2668  HA3 GLY   206      81.487 128.722  32.567  1.00  0.00           H  
ATOM   2669  C   GLY   206      81.812 129.414  34.490  1.00  0.00           C  
ATOM   2670  O   GLY   206      80.941 129.535  35.344  1.00  0.00           O  
ATOM   2671  N   GLY   207      82.819 130.320  34.435  1.00  0.00           N  
ATOM   2672  H   GLY   207      82.802 131.058  35.124  1.00  0.00           H  
ATOM   2673  CA  GLY   207      84.037 130.154  33.628  1.00  0.00           C  
ATOM   2674  HA2 GLY   207      83.772 129.685  32.681  1.00  0.00           H  
ATOM   2675  HA3 GLY   207      84.469 131.148  33.512  1.00  0.00           H  
ATOM   2676  C   GLY   207      85.030 129.265  34.454  1.00  0.00           C  
ATOM   2677  O   GLY   207      84.778 128.848  35.595  1.00  0.00           O  
ATOM   2678  N   TYR   208      86.157 128.807  33.912  1.00  0.00           N  
ATOM   2679  H   TYR   208      86.526 129.096  33.017  1.00  0.00           H  
ATOM   2680  CA  TYR   208      86.945 127.752  34.420  1.00  0.00           C  
ATOM   2681  HA  TYR   208      87.001 127.731  35.508  1.00  0.00           H  
ATOM   2682  CB  TYR   208      86.273 126.392  33.989  1.00  0.00           C  
ATOM   2683  HB2 TYR   208      85.279 126.261  34.415  1.00  0.00           H  
ATOM   2684  HB3 TYR   208      86.198 126.271  32.908  1.00  0.00           H  
ATOM   2685  CG  TYR   208      87.152 125.239  34.481  1.00  0.00           C  
ATOM   2686  CD1 TYR   208      87.272 125.083  35.871  1.00  0.00           C  
ATOM   2687  HD1 TYR   208      86.845 125.676  36.666  1.00  0.00           H  
ATOM   2688  CE1 TYR   208      88.154 124.117  36.372  1.00  0.00           C  
ATOM   2689  HE1 TYR   208      88.298 123.932  37.427  1.00  0.00           H  
ATOM   2690  CZ  TYR   208      88.737 123.221  35.492  1.00  0.00           C  
ATOM   2691  OH  TYR   208      89.475 122.109  35.908  1.00  0.00           O  
ATOM   2692  HH  TYR   208      89.956 122.399  36.687  1.00  0.00           H  
ATOM   2693  CE2 TYR   208      88.375 123.248  34.142  1.00  0.00           C  
ATOM   2694  HE2 TYR   208      88.830 122.517  33.489  1.00  0.00           H  
ATOM   2695  CD2 TYR   208      87.656 124.369  33.577  1.00  0.00           C  
ATOM   2696  HD2 TYR   208      87.438 124.419  32.520  1.00  0.00           H  
ATOM   2697  C   TYR   208      88.411 127.892  33.884  1.00  0.00           C  
ATOM   2698  O   TYR   208      88.665 128.324  32.701  1.00  0.00           O  
ATOM   2699  N   GLY   209      89.427 127.683  34.679  1.00  0.00           N  
ATOM   2700  H   GLY   209      89.113 127.346  35.578  1.00  0.00           H  
ATOM   2701  CA  GLY   209      90.801 127.882  34.416  1.00  0.00           C  
ATOM   2702  HA2 GLY   209      91.045 127.516  33.418  1.00  0.00           H  
ATOM   2703  HA3 GLY   209      90.984 128.950  34.295  1.00  0.00           H  
ATOM   2704  C   GLY   209      91.803 127.309  35.446  1.00  0.00           C  
ATOM   2705  O   GLY   209      91.606 127.535  36.639  1.00  0.00           O  
ATOM   2706  N   GLN   210      92.750 126.470  35.072  1.00  0.00           N  
ATOM   2707  H   GLN   210      93.449 126.163  35.734  1.00  0.00           H  
ATOM   2708  CA  GLN   210      92.985 125.988  33.676  1.00  0.00           C  
ATOM   2709  HA  GLN   210      93.907 125.408  33.699  1.00  0.00           H  
ATOM   2710  CB  GLN   210      91.809 125.131  33.199  1.00  0.00           C  
ATOM   2711  HB2 GLN   210      90.929 125.187  33.839  1.00  0.00           H  
ATOM   2712  HB3 GLN   210      91.509 125.410  32.189  1.00  0.00           H  
ATOM   2713  CG  GLN   210      92.028 123.613  33.131  1.00  0.00           C  
ATOM   2714  HG2 GLN   210      92.153 123.356  34.183  1.00  0.00           H  
ATOM   2715  HG3 GLN   210      91.172 123.050  32.759  1.00  0.00           H  
ATOM   2716  CD  GLN   210      93.193 123.265  32.229  1.00  0.00           C  
ATOM   2717  OE1 GLN   210      93.904 124.097  31.643  1.00  0.00           O  
ATOM   2718  NE2 GLN   210      93.473 121.972  32.048  1.00  0.00           N  
ATOM   2719 HE21 GLN   210      94.291 121.667  31.540  1.00  0.00           H  
ATOM   2720 HE22 GLN   210      93.054 121.255  32.622  1.00  0.00           H  
ATOM   2721  C   GLN   210      93.389 127.189  32.745  1.00  0.00           C  
ATOM   2722  O   GLN   210      93.439 128.377  33.135  1.00  0.00           O  
ATOM   2723  N   GLN   211      93.765 126.908  31.489  1.00  0.00           N  
ATOM   2724  H   GLN   211      93.595 125.948  31.225  1.00  0.00           H  
ATOM   2725  CA  GLN   211      94.436 127.813  30.508  1.00  0.00           C  
ATOM   2726  HA  GLN   211      94.856 127.135  29.766  1.00  0.00           H  
ATOM   2727  CB  GLN   211      93.460 128.738  29.823  1.00  0.00           C  
ATOM   2728  HB2 GLN   211      92.932 129.406  30.503  1.00  0.00           H  
ATOM   2729  HB3 GLN   211      94.005 129.409  29.158  1.00  0.00           H  
ATOM   2730  CG  GLN   211      92.299 127.976  29.141  1.00  0.00           C  
ATOM   2731  HG2 GLN   211      91.681 127.574  29.943  1.00  0.00           H  
ATOM   2732  HG3 GLN   211      91.674 128.680  28.592  1.00  0.00           H  
ATOM   2733  CD  GLN   211      92.816 126.877  28.250  1.00  0.00           C  
ATOM   2734  OE1 GLN   211      93.002 125.747  28.602  1.00  0.00           O  
ATOM   2735  NE2 GLN   211      93.103 127.272  27.035  1.00  0.00           N  
ATOM   2736 HE21 GLN   211      93.156 128.273  26.917  1.00  0.00           H  
ATOM   2737 HE22 GLN   211      93.752 126.789  26.431  1.00  0.00           H  
ATOM   2738  C   GLN   211      95.657 128.548  31.194  1.00  0.00           C  
ATOM   2739  O   GLN   211      95.822 129.777  31.212  1.00  0.00           O  
ATOM   2740  N   ASP   212      96.512 127.733  31.789  1.00  0.00           N  
ATOM   2741  H   ASP   212      96.420 126.789  31.442  1.00  0.00           H  
ATOM   2742  CA  ASP   212      97.668 128.071  32.579  1.00  0.00           C  
ATOM   2743  HA  ASP   212      97.240 128.704  33.357  1.00  0.00           H  
ATOM   2744  CB  ASP   212      98.326 126.842  33.245  1.00  0.00           C  
ATOM   2745  HB2 ASP   212      98.827 126.218  32.506  1.00  0.00           H  
ATOM   2746  HB3 ASP   212      99.092 127.145  33.960  1.00  0.00           H  
ATOM   2747  CG  ASP   212      97.368 125.904  34.031  1.00  0.00           C  
ATOM   2748  OD1 ASP   212      97.195 124.792  33.457  1.00  0.00           O  
ATOM   2749  OD2 ASP   212      96.841 126.251  35.077  1.00  0.00           O  
ATOM   2750  C   ASP   212      98.797 128.731  31.815  1.00  0.00           C  
ATOM   2751  O   ASP   212      98.968 128.417  30.631  1.00  0.00           O  
ATOM   2752  N   ARG   213      99.607 129.617  32.427  1.00  0.00           N  
ATOM   2753  H   ARG   213      99.446 129.838  33.400  1.00  0.00           H  
ATOM   2754  CA  ARG   213     100.836 130.108  31.745  1.00  0.00           C  
ATOM   2755  HA  ARG   213     100.561 130.796  30.945  1.00  0.00           H  
ATOM   2756  CB  ARG   213     101.601 130.927  32.870  1.00  0.00           C  
ATOM   2757  HB2 ARG   213     102.432 131.278  32.259  1.00  0.00           H  
ATOM   2758  HB3 ARG   213     100.913 131.703  33.205  1.00  0.00           H  
ATOM   2759  CG  ARG   213     102.323 130.269  34.056  1.00  0.00           C  
ATOM   2760  HG2 ARG   213     101.703 129.495  34.508  1.00  0.00           H  
ATOM   2761  HG3 ARG   213     103.129 129.656  33.651  1.00  0.00           H  
ATOM   2762  CD  ARG   213     102.906 131.256  35.047  1.00  0.00           C  
ATOM   2763  HD2 ARG   213     103.734 131.789  34.580  1.00  0.00           H  
ATOM   2764  HD3 ARG   213     102.195 132.070  35.182  1.00  0.00           H  
ATOM   2765  NE  ARG   213     103.442 130.658  36.259  1.00  0.00           N  
ATOM   2766  HE  ARG   213     104.399 130.337  36.254  1.00  0.00           H  
ATOM   2767  CZ  ARG   213     103.032 130.939  37.452  1.00  0.00           C  
ATOM   2768  NH1 ARG   213     101.862 131.502  37.620  1.00  0.00           N  
ATOM   2769 HH11 ARG   213     101.497 131.695  38.541  1.00  0.00           H  
ATOM   2770 HH12 ARG   213     101.189 131.482  36.867  1.00  0.00           H  
ATOM   2771  NH2 ARG   213     103.777 130.766  38.535  1.00  0.00           N  
ATOM   2772 HH21 ARG   213     103.408 131.153  39.392  1.00  0.00           H  
ATOM   2773 HH22 ARG   213     104.759 130.536  38.489  1.00  0.00           H  
ATOM   2774  C   ARG   213     101.724 129.033  31.119  1.00  0.00           C  
ATOM   2775  O   ARG   213     101.885 127.969  31.651  1.00  0.00           O  
ATOM   2776  N   GLY   214     102.447 129.249  30.038  1.00  0.00           N  
ATOM   2777  H   GLY   214     102.904 128.424  29.676  1.00  0.00           H  
ATOM   2778  CA  GLY   214     102.331 130.394  29.171  1.00  0.00           C  
ATOM   2779  HA2 GLY   214     102.216 131.343  29.696  1.00  0.00           H  
ATOM   2780  HA3 GLY   214     103.262 130.483  28.612  1.00  0.00           H  
ATOM   2781  C   GLY   214     101.289 130.299  28.097  1.00  0.00           C  
ATOM   2782  O   GLY   214     100.142 130.653  28.467  1.00  0.00           O  
ATOM   2783  OXT GLY   214     101.675 129.895  27.051  1.00  0.00           O  
TER    2784      GLY   214 
END   
