# Supplementary material for: Visualization of oligomerization, clustering, and density transition of intrinsically disordered proteins
Source: Natl Sci Rev. 2026 Feb 14;13(7):nwag107. doi: 10.1093/nsr/nwag107 (PMC13114874; doi:10.1093/nsr/nwag107)
Supplement: nwag107_Supplemental_Files [file nwag107_supplemental_files.zip › SI-MD-Structures/MD-Sturctures/frame140.pdb]

CRYST1  135.152  149.320  136.916  90.00  90.00  90.00               1
ATOM      1  N   MET     1      33.741  74.511  88.435  1.00  0.00           N  
ATOM      2  H1  MET     1      33.228  73.961  89.108  1.00  0.00           H  
ATOM      3  H2  MET     1      33.510  74.026  87.580  1.00  0.00           H  
ATOM      4  H3  MET     1      34.684  74.314  88.739  1.00  0.00           H  
ATOM      5  CA  MET     1      33.447  75.965  88.476  1.00  0.00           C  
ATOM      6  HA  MET     1      33.487  76.350  89.495  1.00  0.00           H  
ATOM      7  CB  MET     1      34.466  76.784  87.652  1.00  0.00           C  
ATOM      8  HB2 MET     1      34.230  76.669  86.594  1.00  0.00           H  
ATOM      9  HB3 MET     1      34.382  77.856  87.836  1.00  0.00           H  
ATOM     10  CG  MET     1      35.893  76.469  87.954  1.00  0.00           C  
ATOM     11  HG2 MET     1      36.251  75.610  87.387  1.00  0.00           H  
ATOM     12  HG3 MET     1      36.503  77.301  87.601  1.00  0.00           H  
ATOM     13  SD  MET     1      36.378  76.200  89.703  1.00  0.00           S  
ATOM     14  CE  MET     1      36.634  77.924  90.024  1.00  0.00           C  
ATOM     15  HE1 MET     1      35.634  78.336  89.886  1.00  0.00           H  
ATOM     16  HE2 MET     1      36.976  78.036  91.053  1.00  0.00           H  
ATOM     17  HE3 MET     1      37.332  78.279  89.266  1.00  0.00           H  
ATOM     18  C   MET     1      32.095  76.191  87.920  1.00  0.00           C  
ATOM     19  O   MET     1      31.769  75.776  86.802  1.00  0.00           O  
ATOM     20  N   ALA     2      31.200  76.889  88.612  1.00  0.00           N  
ATOM     21  H   ALA     2      30.370  77.173  88.111  1.00  0.00           H  
ATOM     22  CA  ALA     2      31.277  77.387  89.953  1.00  0.00           C  
ATOM     23  HA  ALA     2      30.354  77.966  89.941  1.00  0.00           H  
ATOM     24  CB  ALA     2      31.025  76.291  90.960  1.00  0.00           C  
ATOM     25  HB1 ALA     2      30.236  75.649  90.571  1.00  0.00           H  
ATOM     26  HB2 ALA     2      31.964  75.742  90.884  1.00  0.00           H  
ATOM     27  HB3 ALA     2      30.835  76.742  91.934  1.00  0.00           H  
ATOM     28  C   ALA     2      32.388  78.407  90.350  1.00  0.00           C  
ATOM     29  O   ALA     2      33.242  78.101  91.208  1.00  0.00           O  
ATOM     30  N   SER     3      32.560  79.645  89.845  1.00  0.00           N  
ATOM     31  H   SER     3      33.404  80.178  90.000  1.00  0.00           H  
ATOM     32  CA  SER     3      31.582  80.363  89.072  1.00  0.00           C  
ATOM     33  HA  SER     3      30.723  80.337  89.742  1.00  0.00           H  
ATOM     34  CB  SER     3      31.992  81.829  88.874  1.00  0.00           C  
ATOM     35  HB2 SER     3      32.910  81.888  88.289  1.00  0.00           H  
ATOM     36  HB3 SER     3      31.357  82.483  88.276  1.00  0.00           H  
ATOM     37  OG  SER     3      32.059  82.602  90.081  1.00  0.00           O  
ATOM     38  HG  SER     3      32.272  83.478  89.752  1.00  0.00           H  
ATOM     39  C   SER     3      31.251  79.847  87.655  1.00  0.00           C  
ATOM     40  O   SER     3      32.029  79.130  87.009  1.00  0.00           O  
ATOM     41  N   ASN     4      30.074  80.247  87.149  1.00  0.00           N  
ATOM     42  H   ASN     4      29.472  80.765  87.773  1.00  0.00           H  
ATOM     43  CA  ASN     4      29.603  80.244  85.745  1.00  0.00           C  
ATOM     44  HA  ASN     4      30.379  79.827  85.103  1.00  0.00           H  
ATOM     45  CB  ASN     4      28.463  79.176  85.665  1.00  0.00           C  
ATOM     46  HB2 ASN     4      27.559  79.453  86.207  1.00  0.00           H  
ATOM     47  HB3 ASN     4      28.081  79.084  84.648  1.00  0.00           H  
ATOM     48  CG  ASN     4      28.921  77.815  86.145  1.00  0.00           C  
ATOM     49  OD1 ASN     4      28.684  77.442  87.298  1.00  0.00           O  
ATOM     50  ND2 ASN     4      29.592  77.016  85.317  1.00  0.00           N  
ATOM     51 HD21 ASN     4      30.096  76.321  85.848  1.00  0.00           H  
ATOM     52 HD22 ASN     4      29.722  77.143  84.323  1.00  0.00           H  
ATOM     53  C   ASN     4      29.211  81.630  85.122  1.00  0.00           C  
ATOM     54  O   ASN     4      27.992  81.961  85.099  1.00  0.00           O  
ATOM     55  N   ASP     5      30.143  82.457  84.675  1.00  0.00           N  
ATOM     56  H   ASP     5      29.907  83.391  84.370  1.00  0.00           H  
ATOM     57  CA  ASP     5      31.533  82.235  84.412  1.00  0.00           C  
ATOM     58  HA  ASP     5      31.969  81.509  85.098  1.00  0.00           H  
ATOM     59  CB  ASP     5      31.543  81.759  83.014  1.00  0.00           C  
ATOM     60  HB2 ASP     5      30.824  80.956  82.850  1.00  0.00           H  
ATOM     61  HB3 ASP     5      31.316  82.653  82.433  1.00  0.00           H  
ATOM     62  CG  ASP     5      32.844  81.252  82.434  1.00  0.00           C  
ATOM     63  OD1 ASP     5      33.707  80.738  83.212  1.00  0.00           O  
ATOM     64  OD2 ASP     5      32.985  81.322  81.187  1.00  0.00           O  
ATOM     65  C   ASP     5      32.261  83.569  84.567  1.00  0.00           C  
ATOM     66  O   ASP     5      31.727  84.622  84.569  1.00  0.00           O  
ATOM     67  N   TYR     6      33.547  83.428  84.886  1.00  0.00           N  
ATOM     68  H   TYR     6      33.902  82.482  84.859  1.00  0.00           H  
ATOM     69  CA  TYR     6      34.468  84.593  85.127  1.00  0.00           C  
ATOM     70  HA  TYR     6      34.001  85.162  85.931  1.00  0.00           H  
ATOM     71  CB  TYR     6      35.842  84.046  85.627  1.00  0.00           C  
ATOM     72  HB2 TYR     6      36.152  83.318  84.878  1.00  0.00           H  
ATOM     73  HB3 TYR     6      36.515  84.885  85.805  1.00  0.00           H  
ATOM     74  CG  TYR     6      35.664  83.303  86.930  1.00  0.00           C  
ATOM     75  CD1 TYR     6      35.636  81.882  87.043  1.00  0.00           C  
ATOM     76  HD1 TYR     6      35.564  81.158  86.245  1.00  0.00           H  
ATOM     77  CE1 TYR     6      35.596  81.232  88.347  1.00  0.00           C  
ATOM     78  HE1 TYR     6      35.520  80.159  88.435  1.00  0.00           H  
ATOM     79  CZ  TYR     6      35.383  82.006  89.471  1.00  0.00           C  
ATOM     80  OH  TYR     6      35.184  81.407  90.686  1.00  0.00           O  
ATOM     81  HH  TYR     6      35.122  82.029  91.414  1.00  0.00           H  
ATOM     82  CE2 TYR     6      35.233  83.391  89.370  1.00  0.00           C  
ATOM     83  HE2 TYR     6      35.031  84.143  90.119  1.00  0.00           H  
ATOM     84  CD2 TYR     6      35.438  84.029  88.112  1.00  0.00           C  
ATOM     85  HD2 TYR     6      35.394  85.107  88.051  1.00  0.00           H  
ATOM     86  C   TYR     6      34.656  85.549  83.990  1.00  0.00           C  
ATOM     87  O   TYR     6      34.430  85.166  82.869  1.00  0.00           O  
ATOM     88  N   THR     7      35.239  86.800  84.162  1.00  0.00           N  
ATOM     89  H   THR     7      35.584  87.006  85.088  1.00  0.00           H  
ATOM     90  CA  THR     7      35.444  87.805  83.155  1.00  0.00           C  
ATOM     91  HA  THR     7      35.706  87.326  82.212  1.00  0.00           H  
ATOM     92  CB  THR     7      34.156  88.465  82.899  1.00  0.00           C  
ATOM     93  HB  THR     7      33.360  87.721  82.866  1.00  0.00           H  
ATOM     94  CG2 THR     7      33.764  89.366  84.000  1.00  0.00           C  
ATOM     95 HG21 THR     7      32.724  89.675  83.897  1.00  0.00           H  
ATOM     96 HG22 THR     7      33.838  88.768  84.908  1.00  0.00           H  
ATOM     97 HG23 THR     7      34.311  90.308  83.957  1.00  0.00           H  
ATOM     98  OG1 THR     7      34.297  89.187  81.728  1.00  0.00           O  
ATOM     99  HG1 THR     7      33.725  88.783  81.070  1.00  0.00           H  
ATOM    100  C   THR     7      36.635  88.764  83.470  1.00  0.00           C  
ATOM    101  O   THR     7      36.741  89.113  84.630  1.00  0.00           O  
ATOM    102  N   GLN     8      37.461  89.100  82.483  1.00  0.00           N  
ATOM    103  H   GLN     8      37.334  88.680  81.574  1.00  0.00           H  
ATOM    104  CA  GLN     8      38.362  90.157  82.585  1.00  0.00           C  
ATOM    105  HA  GLN     8      38.327  90.658  83.553  1.00  0.00           H  
ATOM    106  CB  GLN     8      39.782  89.660  82.417  1.00  0.00           C  
ATOM    107  HB2 GLN     8      40.000  89.557  81.354  1.00  0.00           H  
ATOM    108  HB3 GLN     8      40.452  90.441  82.776  1.00  0.00           H  
ATOM    109  CG  GLN     8      40.016  88.358  83.170  1.00  0.00           C  
ATOM    110  HG2 GLN     8      39.684  87.411  82.745  1.00  0.00           H  
ATOM    111  HG3 GLN     8      41.081  88.202  83.000  1.00  0.00           H  
ATOM    112  CD  GLN     8      39.951  88.461  84.688  1.00  0.00           C  
ATOM    113  OE1 GLN     8      40.117  89.498  85.286  1.00  0.00           O  
ATOM    114  NE2 GLN     8      39.782  87.314  85.310  1.00  0.00           N  
ATOM    115 HE21 GLN     8      39.558  86.467  84.808  1.00  0.00           H  
ATOM    116 HE22 GLN     8      39.748  87.278  86.319  1.00  0.00           H  
ATOM    117  C   GLN     8      38.222  91.306  81.576  1.00  0.00           C  
ATOM    118  O   GLN     8      38.217  91.193  80.339  1.00  0.00           O  
ATOM    119  N   GLN     9      37.859  92.548  81.944  1.00  0.00           N  
ATOM    120  H   GLN     9      37.515  93.048  81.137  1.00  0.00           H  
ATOM    121  CA  GLN     9      37.639  93.117  83.312  1.00  0.00           C  
ATOM    122  HA  GLN     9      37.484  94.186  83.164  1.00  0.00           H  
ATOM    123  CB  GLN     9      36.308  92.579  83.863  1.00  0.00           C  
ATOM    124  HB2 GLN     9      35.586  92.530  83.048  1.00  0.00           H  
ATOM    125  HB3 GLN     9      36.457  91.518  84.061  1.00  0.00           H  
ATOM    126  CG  GLN     9      35.751  93.253  85.139  1.00  0.00           C  
ATOM    127  HG2 GLN     9      35.287  92.456  85.721  1.00  0.00           H  
ATOM    128  HG3 GLN     9      36.527  93.788  85.686  1.00  0.00           H  
ATOM    129  CD  GLN     9      34.691  94.422  84.945  1.00  0.00           C  
ATOM    130  OE1 GLN     9      34.496  94.861  83.855  1.00  0.00           O  
ATOM    131  NE2 GLN     9      34.161  95.008  85.953  1.00  0.00           N  
ATOM    132 HE21 GLN     9      34.416  94.728  86.889  1.00  0.00           H  
ATOM    133 HE22 GLN     9      33.899  95.979  85.858  1.00  0.00           H  
ATOM    134  C   GLN     9      38.829  93.092  84.278  1.00  0.00           C  
ATOM    135  O   GLN     9      38.873  92.294  85.228  1.00  0.00           O  
ATOM    136  N   ALA    10      39.873  93.866  83.951  1.00  0.00           N  
ATOM    137  H   ALA    10      40.629  93.791  84.617  1.00  0.00           H  
ATOM    138  CA  ALA    10      40.248  94.605  82.715  1.00  0.00           C  
ATOM    139  HA  ALA    10      39.332  95.026  82.301  1.00  0.00           H  
ATOM    140  CB  ALA    10      41.207  95.710  83.084  1.00  0.00           C  
ATOM    141  HB1 ALA    10      42.108  95.197  83.418  1.00  0.00           H  
ATOM    142  HB2 ALA    10      41.503  96.287  82.207  1.00  0.00           H  
ATOM    143  HB3 ALA    10      40.788  96.457  83.758  1.00  0.00           H  
ATOM    144  C   ALA    10      40.825  93.793  81.518  1.00  0.00           C  
ATOM    145  O   ALA    10      41.349  92.718  81.814  1.00  0.00           O  
ATOM    146  N   THR    11      40.662  94.265  80.275  1.00  0.00           N  
ATOM    147  H   THR    11      40.119  95.115  80.238  1.00  0.00           H  
ATOM    148  CA  THR    11      41.171  93.652  79.022  1.00  0.00           C  
ATOM    149  HA  THR    11      42.080  93.124  79.310  1.00  0.00           H  
ATOM    150  CB  THR    11      40.316  92.544  78.347  1.00  0.00           C  
ATOM    151  HB  THR    11      39.320  92.948  78.166  1.00  0.00           H  
ATOM    152  CG2 THR    11      40.937  92.223  76.941  1.00  0.00           C  
ATOM    153 HG21 THR    11      40.613  92.976  76.224  1.00  0.00           H  
ATOM    154 HG22 THR    11      42.025  92.200  76.885  1.00  0.00           H  
ATOM    155 HG23 THR    11      40.438  91.302  76.639  1.00  0.00           H  
ATOM    156  OG1 THR    11      40.408  91.340  79.063  1.00  0.00           O  
ATOM    157  HG1 THR    11      39.701  91.435  79.705  1.00  0.00           H  
ATOM    158  C   THR    11      41.676  94.855  78.176  1.00  0.00           C  
ATOM    159  O   THR    11      40.847  95.556  77.677  1.00  0.00           O  
ATOM    160  N   GLN    12      42.998  95.041  77.915  1.00  0.00           N  
ATOM    161  H   GLN    12      43.239  95.754  77.242  1.00  0.00           H  
ATOM    162  CA  GLN    12      44.079  94.092  78.239  1.00  0.00           C  
ATOM    163  HA  GLN    12      43.748  93.090  77.965  1.00  0.00           H  
ATOM    164  CB  GLN    12      45.341  94.425  77.350  1.00  0.00           C  
ATOM    165  HB2 GLN    12      45.619  95.393  77.768  1.00  0.00           H  
ATOM    166  HB3 GLN    12      46.095  93.651  77.495  1.00  0.00           H  
ATOM    167  CG  GLN    12      45.047  94.568  75.861  1.00  0.00           C  
ATOM    168  HG2 GLN    12      44.343  95.381  75.687  1.00  0.00           H  
ATOM    169  HG3 GLN    12      45.885  94.917  75.257  1.00  0.00           H  
ATOM    170  CD  GLN    12      44.469  93.336  75.091  1.00  0.00           C  
ATOM    171  OE1 GLN    12      44.626  92.137  75.403  1.00  0.00           O  
ATOM    172  NE2 GLN    12      44.084  93.551  73.881  1.00  0.00           N  
ATOM    173 HE21 GLN    12      43.878  92.744  73.311  1.00  0.00           H  
ATOM    174 HE22 GLN    12      44.076  94.478  73.479  1.00  0.00           H  
ATOM    175  C   GLN    12      44.472  93.933  79.738  1.00  0.00           C  
ATOM    176  O   GLN    12      44.130  94.737  80.590  1.00  0.00           O  
ATOM    177  N   SER    13      45.207  92.855  79.999  1.00  0.00           N  
ATOM    178  H   SER    13      45.323  92.185  79.252  1.00  0.00           H  
ATOM    179  CA  SER    13      45.504  92.335  81.401  1.00  0.00           C  
ATOM    180  HA  SER    13      44.567  92.066  81.889  1.00  0.00           H  
ATOM    181  CB  SER    13      46.387  91.084  81.262  1.00  0.00           C  
ATOM    182  HB2 SER    13      46.019  90.492  80.423  1.00  0.00           H  
ATOM    183  HB3 SER    13      47.444  91.319  81.138  1.00  0.00           H  
ATOM    184  OG  SER    13      46.185  90.375  82.461  1.00  0.00           O  
ATOM    185  HG  SER    13      45.345  89.913  82.505  1.00  0.00           H  
ATOM    186  C   SER    13      46.231  93.376  82.297  1.00  0.00           C  
ATOM    187  O   SER    13      46.981  94.268  81.789  1.00  0.00           O  
ATOM    188  N   TYR    14      45.768  93.384  83.600  1.00  0.00           N  
ATOM    189  H   TYR    14      45.081  92.685  83.841  1.00  0.00           H  
ATOM    190  CA  TYR    14      46.204  94.333  84.622  1.00  0.00           C  
ATOM    191  HA  TYR    14      47.137  94.762  84.258  1.00  0.00           H  
ATOM    192  CB  TYR    14      45.199  95.522  84.732  1.00  0.00           C  
ATOM    193  HB2 TYR    14      45.118  95.858  83.699  1.00  0.00           H  
ATOM    194  HB3 TYR    14      44.213  95.079  84.876  1.00  0.00           H  
ATOM    195  CG  TYR    14      45.297  96.669  85.713  1.00  0.00           C  
ATOM    196  CD1 TYR    14      45.792  97.950  85.287  1.00  0.00           C  
ATOM    197  HD1 TYR    14      46.184  98.098  84.292  1.00  0.00           H  
ATOM    198  CE1 TYR    14      45.663  99.042  86.102  1.00  0.00           C  
ATOM    199  HE1 TYR    14      45.900 100.043  85.771  1.00  0.00           H  
ATOM    200  CZ  TYR    14      45.256  98.834  87.423  1.00  0.00           C  
ATOM    201  OH  TYR    14      45.137  99.884  88.309  1.00  0.00           O  
ATOM    202  HH  TYR    14      44.723 100.678  87.964  1.00  0.00           H  
ATOM    203  CE2 TYR    14      44.962  97.555  87.954  1.00  0.00           C  
ATOM    204  HE2 TYR    14      44.674  97.528  88.995  1.00  0.00           H  
ATOM    205  CD2 TYR    14      44.948  96.485  87.033  1.00  0.00           C  
ATOM    206  HD2 TYR    14      44.735  95.496  87.413  1.00  0.00           H  
ATOM    207  C   TYR    14      46.432  93.608  85.945  1.00  0.00           C  
ATOM    208  O   TYR    14      45.611  92.767  86.260  1.00  0.00           O  
ATOM    209  N   GLY    15      47.487  93.850  86.741  1.00  0.00           N  
ATOM    210  H   GLY    15      47.500  93.537  87.701  1.00  0.00           H  
ATOM    211  CA  GLY    15      48.692  94.594  86.315  1.00  0.00           C  
ATOM    212  HA2 GLY    15      48.324  95.571  86.002  1.00  0.00           H  
ATOM    213  HA3 GLY    15      49.297  94.774  87.204  1.00  0.00           H  
ATOM    214  C   GLY    15      49.540  93.962  85.170  1.00  0.00           C  
ATOM    215  O   GLY    15      49.056  93.002  84.482  1.00  0.00           O  
ATOM    216  N   ALA    16      50.806  94.304  85.105  1.00  0.00           N  
ATOM    217  H   ALA    16      51.155  95.084  85.644  1.00  0.00           H  
ATOM    218  CA  ALA    16      51.809  93.563  84.274  1.00  0.00           C  
ATOM    219  HA  ALA    16      51.399  93.404  83.277  1.00  0.00           H  
ATOM    220  CB  ALA    16      53.054  94.382  84.242  1.00  0.00           C  
ATOM    221  HB1 ALA    16      52.869  95.332  83.741  1.00  0.00           H  
ATOM    222  HB2 ALA    16      53.367  94.561  85.270  1.00  0.00           H  
ATOM    223  HB3 ALA    16      53.869  93.797  83.815  1.00  0.00           H  
ATOM    224  C   ALA    16      52.010  92.130  84.768  1.00  0.00           C  
ATOM    225  O   ALA    16      51.839  91.815  85.984  1.00  0.00           O  
ATOM    226  N   TYR    17      52.644  91.297  83.900  1.00  0.00           N  
ATOM    227  H   TYR    17      52.925  91.494  82.950  1.00  0.00           H  
ATOM    228  CA  TYR    17      53.178  90.003  84.405  1.00  0.00           C  
ATOM    229  HA  TYR    17      52.262  89.471  84.660  1.00  0.00           H  
ATOM    230  CB  TYR    17      53.797  89.197  83.254  1.00  0.00           C  
ATOM    231  HB2 TYR    17      53.123  89.176  82.398  1.00  0.00           H  
ATOM    232  HB3 TYR    17      54.705  89.662  82.872  1.00  0.00           H  
ATOM    233  CG  TYR    17      54.195  87.753  83.547  1.00  0.00           C  
ATOM    234  CD1 TYR    17      55.542  87.373  83.822  1.00  0.00           C  
ATOM    235  HD1 TYR    17      56.292  88.134  83.975  1.00  0.00           H  
ATOM    236  CE1 TYR    17      55.778  85.996  84.060  1.00  0.00           C  
ATOM    237  HE1 TYR    17      56.805  85.682  84.169  1.00  0.00           H  
ATOM    238  CZ  TYR    17      54.747  85.079  83.975  1.00  0.00           C  
ATOM    239  OH  TYR    17      54.950  83.760  84.300  1.00  0.00           O  
ATOM    240  HH  TYR    17      55.704  83.658  84.886  1.00  0.00           H  
ATOM    241  CE2 TYR    17      53.460  85.512  83.638  1.00  0.00           C  
ATOM    242  HE2 TYR    17      52.651  84.797  83.605  1.00  0.00           H  
ATOM    243  CD2 TYR    17      53.105  86.843  83.428  1.00  0.00           C  
ATOM    244  HD2 TYR    17      52.145  87.122  83.019  1.00  0.00           H  
ATOM    245  C   TYR    17      54.155  90.267  85.641  1.00  0.00           C  
ATOM    246  O   TYR    17      55.072  91.065  85.604  1.00  0.00           O  
ATOM    247  N   PRO    18      53.852  89.547  86.751  1.00  0.00           N  
ATOM    248  CD  PRO    18      52.672  88.606  86.964  1.00  0.00           C  
ATOM    249  HD2 PRO    18      52.880  87.770  86.296  1.00  0.00           H  
ATOM    250  HD3 PRO    18      51.689  89.051  86.811  1.00  0.00           H  
ATOM    251  CG  PRO    18      52.741  88.241  88.415  1.00  0.00           C  
ATOM    252  HG2 PRO    18      52.440  87.201  88.537  1.00  0.00           H  
ATOM    253  HG3 PRO    18      52.002  88.879  88.900  1.00  0.00           H  
ATOM    254  CB  PRO    18      54.189  88.508  88.890  1.00  0.00           C  
ATOM    255  HB2 PRO    18      54.760  87.579  88.902  1.00  0.00           H  
ATOM    256  HB3 PRO    18      54.082  88.873  89.912  1.00  0.00           H  
ATOM    257  CA  PRO    18      54.701  89.644  87.975  1.00  0.00           C  
ATOM    258  HA  PRO    18      54.512  90.485  88.642  1.00  0.00           H  
ATOM    259  C   PRO    18      56.219  89.526  87.727  1.00  0.00           C  
ATOM    260  O   PRO    18      56.608  88.623  86.984  1.00  0.00           O  
ATOM    261  N   THR    19      57.076  90.354  88.380  1.00  0.00           N  
ATOM    262  H   THR    19      56.682  91.055  88.992  1.00  0.00           H  
ATOM    263  CA  THR    19      58.575  90.356  88.403  1.00  0.00           C  
ATOM    264  HA  THR    19      58.939  90.364  87.376  1.00  0.00           H  
ATOM    265  CB  THR    19      58.995  91.663  89.020  1.00  0.00           C  
ATOM    266  HB  THR    19      60.063  91.575  89.220  1.00  0.00           H  
ATOM    267  CG2 THR    19      58.951  92.854  88.112  1.00  0.00           C  
ATOM    268 HG21 THR    19      59.462  92.779  87.153  1.00  0.00           H  
ATOM    269 HG22 THR    19      57.902  93.092  87.934  1.00  0.00           H  
ATOM    270 HG23 THR    19      59.494  93.694  88.546  1.00  0.00           H  
ATOM    271  OG1 THR    19      58.275  91.966  90.238  1.00  0.00           O  
ATOM    272  HG1 THR    19      58.504  91.323  90.913  1.00  0.00           H  
ATOM    273  C   THR    19      59.236  89.146  89.182  1.00  0.00           C  
ATOM    274  O   THR    19      58.637  88.516  90.019  1.00  0.00           O  
ATOM    275  N   GLN    20      60.522  88.851  89.000  1.00  0.00           N  
ATOM    276  H   GLN    20      61.133  89.448  88.462  1.00  0.00           H  
ATOM    277  CA  GLN    20      61.219  87.892  89.792  1.00  0.00           C  
ATOM    278  HA  GLN    20      60.540  87.059  89.976  1.00  0.00           H  
ATOM    279  CB  GLN    20      62.452  87.384  89.041  1.00  0.00           C  
ATOM    280  HB2 GLN    20      62.930  86.518  89.500  1.00  0.00           H  
ATOM    281  HB3 GLN    20      62.169  87.133  88.018  1.00  0.00           H  
ATOM    282  CG  GLN    20      63.505  88.520  88.938  1.00  0.00           C  
ATOM    283  HG2 GLN    20      63.097  89.364  88.383  1.00  0.00           H  
ATOM    284  HG3 GLN    20      63.662  88.890  89.951  1.00  0.00           H  
ATOM    285  CD  GLN    20      64.822  88.093  88.217  1.00  0.00           C  
ATOM    286  OE1 GLN    20      64.948  86.965  87.718  1.00  0.00           O  
ATOM    287  NE2 GLN    20      65.809  88.915  88.040  1.00  0.00           N  
ATOM    288 HE21 GLN    20      65.756  89.836  88.452  1.00  0.00           H  
ATOM    289 HE22 GLN    20      66.677  88.574  87.652  1.00  0.00           H  
ATOM    290  C   GLN    20      61.448  88.366  91.261  1.00  0.00           C  
ATOM    291  O   GLN    20      61.703  89.553  91.496  1.00  0.00           O  
ATOM    292  N   PRO    21      61.434  87.490  92.249  1.00  0.00           N  
ATOM    293  CD  PRO    21      61.374  86.034  92.088  1.00  0.00           C  
ATOM    294  HD2 PRO    21      62.157  85.705  91.404  1.00  0.00           H  
ATOM    295  HD3 PRO    21      60.383  85.771  91.717  1.00  0.00           H  
ATOM    296  CG  PRO    21      61.627  85.490  93.569  1.00  0.00           C  
ATOM    297  HG2 PRO    21      62.703  85.320  93.625  1.00  0.00           H  
ATOM    298  HG3 PRO    21      61.180  84.547  93.884  1.00  0.00           H  
ATOM    299  CB  PRO    21      61.179  86.558  94.545  1.00  0.00           C  
ATOM    300  HB2 PRO    21      61.775  86.579  95.458  1.00  0.00           H  
ATOM    301  HB3 PRO    21      60.105  86.520  94.723  1.00  0.00           H  
ATOM    302  CA  PRO    21      61.487  87.783  93.678  1.00  0.00           C  
ATOM    303  HA  PRO    21      60.723  88.535  93.872  1.00  0.00           H  
ATOM    304  C   PRO    21      62.864  88.278  94.163  1.00  0.00           C  
ATOM    305  O   PRO    21      63.945  87.914  93.655  1.00  0.00           O  
ATOM    306  N   GLY    22      62.828  89.225  95.077  1.00  0.00           N  
ATOM    307  H   GLY    22      61.921  89.480  95.441  1.00  0.00           H  
ATOM    308  CA  GLY    22      64.020  89.963  95.543  1.00  0.00           C  
ATOM    309  HA2 GLY    22      64.368  90.579  94.714  1.00  0.00           H  
ATOM    310  HA3 GLY    22      63.785  90.636  96.368  1.00  0.00           H  
ATOM    311  C   GLY    22      65.172  89.037  96.041  1.00  0.00           C  
ATOM    312  O   GLY    22      65.030  87.954  96.592  1.00  0.00           O  
ATOM    313  N   GLN    23      66.348  89.615  95.904  1.00  0.00           N  
ATOM    314  H   GLN    23      66.262  90.535  95.496  1.00  0.00           H  
ATOM    315  CA  GLN    23      67.616  89.175  96.355  1.00  0.00           C  
ATOM    316  HA  GLN    23      67.449  88.471  97.170  1.00  0.00           H  
ATOM    317  CB  GLN    23      68.377  88.471  95.202  1.00  0.00           C  
ATOM    318  HB2 GLN    23      68.433  89.197  94.391  1.00  0.00           H  
ATOM    319  HB3 GLN    23      69.367  88.280  95.615  1.00  0.00           H  
ATOM    320  CG  GLN    23      67.971  87.138  94.611  1.00  0.00           C  
ATOM    321  HG2 GLN    23      66.914  87.177  94.345  1.00  0.00           H  
ATOM    322  HG3 GLN    23      68.461  86.886  93.671  1.00  0.00           H  
ATOM    323  CD  GLN    23      68.160  85.909  95.451  1.00  0.00           C  
ATOM    324  OE1 GLN    23      68.071  85.938  96.701  1.00  0.00           O  
ATOM    325  NE2 GLN    23      68.498  84.823  94.908  1.00  0.00           N  
ATOM    326 HE21 GLN    23      68.309  84.732  93.920  1.00  0.00           H  
ATOM    327 HE22 GLN    23      68.657  83.957  95.404  1.00  0.00           H  
ATOM    328  C   GLN    23      68.512  90.298  96.919  1.00  0.00           C  
ATOM    329  O   GLN    23      68.482  91.395  96.446  1.00  0.00           O  
ATOM    330  N   GLY    24      69.284  90.051  97.991  1.00  0.00           N  
ATOM    331  H   GLY    24      69.239  89.118  98.374  1.00  0.00           H  
ATOM    332  CA  GLY    24      70.224  90.958  98.572  1.00  0.00           C  
ATOM    333  HA2 GLY    24      69.769  91.881  98.933  1.00  0.00           H  
ATOM    334  HA3 GLY    24      70.569  90.578  99.534  1.00  0.00           H  
ATOM    335  C   GLY    24      71.407  91.325  97.746  1.00  0.00           C  
ATOM    336  O   GLY    24      71.823  90.615  96.776  1.00  0.00           O  
ATOM    337  N   TYR    25      72.106  92.395  98.107  1.00  0.00           N  
ATOM    338  H   TYR    25      71.752  93.007  98.828  1.00  0.00           H  
ATOM    339  CA  TYR    25      73.205  92.943  97.349  1.00  0.00           C  
ATOM    340  HA  TYR    25      73.908  92.116  97.259  1.00  0.00           H  
ATOM    341  CB  TYR    25      72.803  93.324  95.933  1.00  0.00           C  
ATOM    342  HB2 TYR    25      72.543  92.467  95.312  1.00  0.00           H  
ATOM    343  HB3 TYR    25      71.961  94.006  96.044  1.00  0.00           H  
ATOM    344  CG  TYR    25      73.907  94.011  95.234  1.00  0.00           C  
ATOM    345  CD1 TYR    25      74.888  93.227  94.616  1.00  0.00           C  
ATOM    346  HD1 TYR    25      74.872  92.155  94.750  1.00  0.00           H  
ATOM    347  CE1 TYR    25      75.915  93.774  93.901  1.00  0.00           C  
ATOM    348  HE1 TYR    25      76.779  93.182  93.638  1.00  0.00           H  
ATOM    349  CZ  TYR    25      75.991  95.154  93.775  1.00  0.00           C  
ATOM    350  OH  TYR    25      77.034  95.747  93.143  1.00  0.00           O  
ATOM    351  HH  TYR    25      77.218  95.153  92.412  1.00  0.00           H  
ATOM    352  CE2 TYR    25      74.997  96.042  94.225  1.00  0.00           C  
ATOM    353  HE2 TYR    25      75.110  97.115  94.175  1.00  0.00           H  
ATOM    354  CD2 TYR    25      73.892  95.407  94.942  1.00  0.00           C  
ATOM    355  HD2 TYR    25      73.121  96.044  95.351  1.00  0.00           H  
ATOM    356  C   TYR    25      73.893  94.132  98.117  1.00  0.00           C  
ATOM    357  O   TYR    25      73.188  95.034  98.621  1.00  0.00           O  
ATOM    358  N   SER    26      75.222  94.113  98.214  1.00  0.00           N  
ATOM    359  H   SER    26      75.746  93.476  97.631  1.00  0.00           H  
ATOM    360  CA  SER    26      76.047  95.131  98.955  1.00  0.00           C  
ATOM    361  HA  SER    26      76.035  94.833 100.003  1.00  0.00           H  
ATOM    362  CB  SER    26      77.509  95.163  98.389  1.00  0.00           C  
ATOM    363  HB2 SER    26      77.957  94.171  98.343  1.00  0.00           H  
ATOM    364  HB3 SER    26      77.443  95.431  97.335  1.00  0.00           H  
ATOM    365  OG  SER    26      78.318  96.118  99.009  1.00  0.00           O  
ATOM    366  HG  SER    26      78.429  95.887  99.934  1.00  0.00           H  
ATOM    367  C   SER    26      75.517  96.522  98.808  1.00  0.00           C  
ATOM    368  O   SER    26      75.528  97.122  97.706  1.00  0.00           O  
ATOM    369  N   GLN    27      75.361  97.191  99.925  1.00  0.00           N  
ATOM    370  H   GLN    27      75.401  96.714 100.815  1.00  0.00           H  
ATOM    371  CA  GLN    27      75.098  98.618  99.991  1.00  0.00           C  
ATOM    372  HA  GLN    27      74.261  98.838  99.328  1.00  0.00           H  
ATOM    373  CB  GLN    27      74.732  99.060 101.479  1.00  0.00           C  
ATOM    374  HB2 GLN    27      73.900  98.492 101.897  1.00  0.00           H  
ATOM    375  HB3 GLN    27      75.536  98.899 102.198  1.00  0.00           H  
ATOM    376  CG  GLN    27      74.286 100.540 101.784  1.00  0.00           C  
ATOM    377  HG2 GLN    27      74.898 101.290 101.282  1.00  0.00           H  
ATOM    378  HG3 GLN    27      73.311 100.608 101.303  1.00  0.00           H  
ATOM    379  CD  GLN    27      74.097 100.907 103.254  1.00  0.00           C  
ATOM    380  OE1 GLN    27      74.880 100.691 104.089  1.00  0.00           O  
ATOM    381  NE2 GLN    27      73.005 101.466 103.707  1.00  0.00           N  
ATOM    382 HE21 GLN    27      72.394 101.807 102.979  1.00  0.00           H  
ATOM    383 HE22 GLN    27      73.001 101.511 104.716  1.00  0.00           H  
ATOM    384  C   GLN    27      76.073  99.557  99.289  1.00  0.00           C  
ATOM    385  O   GLN    27      75.677 100.658  98.857  1.00  0.00           O  
ATOM    386  N   GLN    28      77.340  99.192  99.351  1.00  0.00           N  
ATOM    387  H   GLN    28      77.577  98.370  99.888  1.00  0.00           H  
ATOM    388  CA  GLN    28      78.461  99.900  98.694  1.00  0.00           C  
ATOM    389  HA  GLN    28      78.275 100.965  98.550  1.00  0.00           H  
ATOM    390  CB  GLN    28      79.666  99.726  99.629  1.00  0.00           C  
ATOM    391  HB2 GLN    28      79.935  98.676  99.735  1.00  0.00           H  
ATOM    392  HB3 GLN    28      80.546 100.124  99.124  1.00  0.00           H  
ATOM    393  CG  GLN    28      79.551 100.446 100.982  1.00  0.00           C  
ATOM    394  HG2 GLN    28      80.499 100.869 101.315  1.00  0.00           H  
ATOM    395  HG3 GLN    28      79.034 101.398 100.855  1.00  0.00           H  
ATOM    396  CD  GLN    28      78.854  99.734 102.148  1.00  0.00           C  
ATOM    397  OE1 GLN    28      79.015  98.601 102.514  1.00  0.00           O  
ATOM    398  NE2 GLN    28      77.927 100.409 102.777  1.00  0.00           N  
ATOM    399 HE21 GLN    28      77.461  99.986 103.567  1.00  0.00           H  
ATOM    400 HE22 GLN    28      77.634 101.320 102.452  1.00  0.00           H  
ATOM    401  C   GLN    28      78.841  99.486  97.264  1.00  0.00           C  
ATOM    402  O   GLN    28      79.635 100.151  96.609  1.00  0.00           O  
ATOM    403  N   SER    29      78.125  98.542  96.663  1.00  0.00           N  
ATOM    404  H   SER    29      77.338  98.234  97.216  1.00  0.00           H  
ATOM    405  CA  SER    29      78.308  97.888  95.373  1.00  0.00           C  
ATOM    406  HA  SER    29      77.614  97.059  95.238  1.00  0.00           H  
ATOM    407  CB  SER    29      78.162  98.871  94.193  1.00  0.00           C  
ATOM    408  HB2 SER    29      77.915  98.423  93.230  1.00  0.00           H  
ATOM    409  HB3 SER    29      77.290  99.515  94.299  1.00  0.00           H  
ATOM    410  OG  SER    29      79.297  99.702  94.082  1.00  0.00           O  
ATOM    411  HG  SER    29      79.600  99.835  94.983  1.00  0.00           H  
ATOM    412  C   SER    29      79.629  97.018  95.303  1.00  0.00           C  
ATOM    413  O   SER    29      80.569  97.228  96.033  1.00  0.00           O  
ATOM    414  N   SER    30      79.681  96.033  94.388  1.00  0.00           N  
ATOM    415  H   SER    30      79.073  96.215  93.602  1.00  0.00           H  
ATOM    416  CA  SER    30      80.927  95.228  94.079  1.00  0.00           C  
ATOM    417  HA  SER    30      81.207  94.778  95.031  1.00  0.00           H  
ATOM    418  CB  SER    30      80.665  94.045  93.222  1.00  0.00           C  
ATOM    419  HB2 SER    30      80.349  94.291  92.208  1.00  0.00           H  
ATOM    420  HB3 SER    30      81.563  93.440  93.093  1.00  0.00           H  
ATOM    421  OG  SER    30      79.669  93.248  93.807  1.00  0.00           O  
ATOM    422  HG  SER    30      79.371  92.618  93.147  1.00  0.00           H  
ATOM    423  C   SER    30      82.056  96.138  93.628  1.00  0.00           C  
ATOM    424  O   SER    30      81.847  97.207  93.059  1.00  0.00           O  
ATOM    425  N   GLN    31      83.285  95.948  93.813  1.00  0.00           N  
ATOM    426  H   GLN    31      83.917  96.673  93.506  1.00  0.00           H  
ATOM    427  CA  GLN    31      83.983  94.780  94.422  1.00  0.00           C  
ATOM    428  HA  GLN    31      83.530  93.900  93.964  1.00  0.00           H  
ATOM    429  CB  GLN    31      85.367  94.869  93.854  1.00  0.00           C  
ATOM    430  HB2 GLN    31      85.835  95.802  94.171  1.00  0.00           H  
ATOM    431  HB3 GLN    31      85.884  94.060  94.371  1.00  0.00           H  
ATOM    432  CG  GLN    31      85.495  94.588  92.351  1.00  0.00           C  
ATOM    433  HG2 GLN    31      84.742  95.185  91.837  1.00  0.00           H  
ATOM    434  HG3 GLN    31      86.537  94.849  92.164  1.00  0.00           H  
ATOM    435  CD  GLN    31      85.352  93.112  91.830  1.00  0.00           C  
ATOM    436  OE1 GLN    31      84.340  92.462  92.043  1.00  0.00           O  
ATOM    437  NE2 GLN    31      86.317  92.525  91.142  1.00  0.00           N  
ATOM    438 HE21 GLN    31      86.121  91.677  90.629  1.00  0.00           H  
ATOM    439 HE22 GLN    31      87.179  92.994  90.903  1.00  0.00           H  
ATOM    440  C   GLN    31      83.888  94.655  95.973  1.00  0.00           C  
ATOM    441  O   GLN    31      83.969  95.706  96.593  1.00  0.00           O  
ATOM    442  N   PRO    32      83.818  93.447  96.548  1.00  0.00           N  
ATOM    443  CD  PRO    32      83.982  92.155  95.848  1.00  0.00           C  
ATOM    444  HD2 PRO    32      84.884  92.189  95.238  1.00  0.00           H  
ATOM    445  HD3 PRO    32      83.144  91.936  95.187  1.00  0.00           H  
ATOM    446  CG  PRO    32      83.974  91.019  96.987  1.00  0.00           C  
ATOM    447  HG2 PRO    32      84.939  90.529  97.113  1.00  0.00           H  
ATOM    448  HG3 PRO    32      83.336  90.165  96.759  1.00  0.00           H  
ATOM    449  CB  PRO    32      83.476  91.760  98.237  1.00  0.00           C  
ATOM    450  HB2 PRO    32      83.989  91.389  99.124  1.00  0.00           H  
ATOM    451  HB3 PRO    32      82.392  91.788  98.343  1.00  0.00           H  
ATOM    452  CA  PRO    32      83.935  93.225  97.977  1.00  0.00           C  
ATOM    453  HA  PRO    32      83.352  94.017  98.448  1.00  0.00           H  
ATOM    454  C   PRO    32      85.418  93.489  98.411  1.00  0.00           C  
ATOM    455  O   PRO    32      86.264  93.141  97.598  1.00  0.00           O  
ATOM    456  N   TYR    33      85.822  93.957  99.591  1.00  0.00           N  
ATOM    457  H   TYR    33      85.070  94.161 100.233  1.00  0.00           H  
ATOM    458  CA  TYR    33      87.190  93.902 100.048  1.00  0.00           C  
ATOM    459  HA  TYR    33      87.699  93.216  99.372  1.00  0.00           H  
ATOM    460  CB  TYR    33      87.936  95.223  99.843  1.00  0.00           C  
ATOM    461  HB2 TYR    33      87.441  95.980 100.451  1.00  0.00           H  
ATOM    462  HB3 TYR    33      88.970  95.089 100.163  1.00  0.00           H  
ATOM    463  CG  TYR    33      87.947  95.843  98.459  1.00  0.00           C  
ATOM    464  CD1 TYR    33      89.086  95.701  97.557  1.00  0.00           C  
ATOM    465  HD1 TYR    33      89.911  95.062  97.835  1.00  0.00           H  
ATOM    466  CE1 TYR    33      89.023  96.314  96.251  1.00  0.00           C  
ATOM    467  HE1 TYR    33      89.848  96.198  95.563  1.00  0.00           H  
ATOM    468  CZ  TYR    33      87.892  97.166  95.921  1.00  0.00           C  
ATOM    469  OH  TYR    33      87.986  97.844  94.700  1.00  0.00           O  
ATOM    470  HH  TYR    33      87.364  98.575  94.732  1.00  0.00           H  
ATOM    471  CE2 TYR    33      86.804  97.195  96.768  1.00  0.00           C  
ATOM    472  HE2 TYR    33      85.938  97.766  96.469  1.00  0.00           H  
ATOM    473  CD2 TYR    33      86.800  96.606  98.038  1.00  0.00           C  
ATOM    474  HD2 TYR    33      85.948  96.788  98.676  1.00  0.00           H  
ATOM    475  C   TYR    33      87.318  93.368 101.507  1.00  0.00           C  
ATOM    476  O   TYR    33      88.343  92.827 101.852  1.00  0.00           O  
ATOM    477  N   GLY    34      86.391  93.649 102.423  1.00  0.00           N  
ATOM    478  H   GLY    34      85.488  93.986 102.121  1.00  0.00           H  
ATOM    479  CA  GLY    34      86.435  93.144 103.764  1.00  0.00           C  
ATOM    480  HA2 GLY    34      85.852  92.223 103.798  1.00  0.00           H  
ATOM    481  HA3 GLY    34      87.451  92.898 104.073  1.00  0.00           H  
ATOM    482  C   GLY    34      85.957  94.170 104.803  1.00  0.00           C  
ATOM    483  O   GLY    34      85.550  95.274 104.465  1.00  0.00           O  
ATOM    484  N   GLN    35      85.999  93.815 106.120  1.00  0.00           N  
ATOM    485  H   GLN    35      86.349  92.914 106.413  1.00  0.00           H  
ATOM    486  CA  GLN    35      85.487  94.814 107.179  1.00  0.00           C  
ATOM    487  HA  GLN    35      85.793  95.832 106.940  1.00  0.00           H  
ATOM    488  CB  GLN    35      83.940  94.848 107.048  1.00  0.00           C  
ATOM    489  HB2 GLN    35      83.722  95.331 106.096  1.00  0.00           H  
ATOM    490  HB3 GLN    35      83.497  93.858 106.940  1.00  0.00           H  
ATOM    491  CG  GLN    35      83.252  95.652 108.208  1.00  0.00           C  
ATOM    492  HG2 GLN    35      83.487  95.106 109.121  1.00  0.00           H  
ATOM    493  HG3 GLN    35      83.516  96.710 108.188  1.00  0.00           H  
ATOM    494  CD  GLN    35      81.694  95.469 108.178  1.00  0.00           C  
ATOM    495  OE1 GLN    35      81.162  95.195 107.081  1.00  0.00           O  
ATOM    496  NE2 GLN    35      80.969  95.433 109.246  1.00  0.00           N  
ATOM    497 HE21 GLN    35      81.302  95.523 110.195  1.00  0.00           H  
ATOM    498 HE22 GLN    35      80.004  95.167 109.108  1.00  0.00           H  
ATOM    499  C   GLN    35      86.037  94.467 108.560  1.00  0.00           C  
ATOM    500  O   GLN    35      85.689  93.466 109.165  1.00  0.00           O  
ATOM    501  N   GLN    36      86.856  95.284 109.245  1.00  0.00           N  
ATOM    502  H   GLN    36      87.263  94.896 110.085  1.00  0.00           H  
ATOM    503  CA  GLN    36      87.523  96.507 108.790  1.00  0.00           C  
ATOM    504  HA  GLN    36      86.786  97.297 108.646  1.00  0.00           H  
ATOM    505  CB  GLN    36      88.507  97.068 109.864  1.00  0.00           C  
ATOM    506  HB2 GLN    36      89.408  96.462 109.963  1.00  0.00           H  
ATOM    507  HB3 GLN    36      88.919  98.028 109.551  1.00  0.00           H  
ATOM    508  CG  GLN    36      87.775  97.247 111.205  1.00  0.00           C  
ATOM    509  HG2 GLN    36      86.879  97.839 111.023  1.00  0.00           H  
ATOM    510  HG3 GLN    36      87.544  96.257 111.598  1.00  0.00           H  
ATOM    511  CD  GLN    36      88.628  98.040 112.224  1.00  0.00           C  
ATOM    512  OE1 GLN    36      89.812  97.974 112.114  1.00  0.00           O  
ATOM    513  NE2 GLN    36      88.119  98.830 113.136  1.00  0.00           N  
ATOM    514 HE21 GLN    36      87.114  98.773 113.218  1.00  0.00           H  
ATOM    515 HE22 GLN    36      88.721  99.402 113.711  1.00  0.00           H  
ATOM    516  C   GLN    36      88.254  96.343 107.469  1.00  0.00           C  
ATOM    517  O   GLN    36      88.735  95.256 107.249  1.00  0.00           O  
ATOM    518  N   SER    37      88.469  97.396 106.627  1.00  0.00           N  
ATOM    519  H   SER    37      88.099  98.295 106.900  1.00  0.00           H  
ATOM    520  CA  SER    37      89.457  97.450 105.596  1.00  0.00           C  
ATOM    521  HA  SER    37      90.299  96.805 105.849  1.00  0.00           H  
ATOM    522  CB  SER    37      88.690  96.799 104.408  1.00  0.00           C  
ATOM    523  HB2 SER    37      88.695  95.727 104.603  1.00  0.00           H  
ATOM    524  HB3 SER    37      87.645  97.109 104.424  1.00  0.00           H  
ATOM    525  OG  SER    37      89.385  97.054 103.215  1.00  0.00           O  
ATOM    526  HG  SER    37      90.221  96.588 103.287  1.00  0.00           H  
ATOM    527  C   SER    37      89.928  98.857 105.241  1.00  0.00           C  
ATOM    528  O   SER    37      89.155  99.815 105.512  1.00  0.00           O  
ATOM    529  N   TYR    38      91.091  98.960 104.707  1.00  0.00           N  
ATOM    530  H   TYR    38      91.602  98.093 104.617  1.00  0.00           H  
ATOM    531  CA  TYR    38      91.757 100.224 104.407  1.00  0.00           C  
ATOM    532  HA  TYR    38      91.975 100.753 105.335  1.00  0.00           H  
ATOM    533  CB  TYR    38      93.184 100.028 103.749  1.00  0.00           C  
ATOM    534  HB2 TYR    38      93.706 100.971 103.584  1.00  0.00           H  
ATOM    535  HB3 TYR    38      93.737  99.501 104.527  1.00  0.00           H  
ATOM    536  CG  TYR    38      93.062  99.207 102.548  1.00  0.00           C  
ATOM    537  CD1 TYR    38      92.756  99.794 101.312  1.00  0.00           C  
ATOM    538  HD1 TYR    38      92.671 100.862 101.172  1.00  0.00           H  
ATOM    539  CE1 TYR    38      92.612  99.008 100.148  1.00  0.00           C  
ATOM    540  HE1 TYR    38      92.598  99.366  99.129  1.00  0.00           H  
ATOM    541  CZ  TYR    38      92.630  97.619 100.277  1.00  0.00           C  
ATOM    542  OH  TYR    38      92.409  96.837  99.183  1.00  0.00           O  
ATOM    543  HH  TYR    38      91.963  95.996  99.308  1.00  0.00           H  
ATOM    544  CE2 TYR    38      92.849  97.024 101.516  1.00  0.00           C  
ATOM    545  HE2 TYR    38      92.777  95.948 101.578  1.00  0.00           H  
ATOM    546  CD2 TYR    38      93.126  97.775 102.654  1.00  0.00           C  
ATOM    547  HD2 TYR    38      93.165  97.254 103.600  1.00  0.00           H  
ATOM    548  C   TYR    38      90.947 101.218 103.436  1.00  0.00           C  
ATOM    549  O   TYR    38      89.972 100.834 102.750  1.00  0.00           O  
ATOM    550  N   SER    39      91.279 102.580 103.463  1.00  0.00           N  
ATOM    551  H   SER    39      91.894 102.921 104.188  1.00  0.00           H  
ATOM    552  CA  SER    39      90.448 103.593 102.818  1.00  0.00           C  
ATOM    553  HA  SER    39      89.453 103.162 102.922  1.00  0.00           H  
ATOM    554  CB  SER    39      90.468 104.898 103.575  1.00  0.00           C  
ATOM    555  HB2 SER    39      90.088 104.646 104.565  1.00  0.00           H  
ATOM    556  HB3 SER    39      91.447 105.356 103.433  1.00  0.00           H  
ATOM    557  OG  SER    39      89.498 105.797 103.070  1.00  0.00           O  
ATOM    558  HG  SER    39      88.609 105.439 103.126  1.00  0.00           H  
ATOM    559  C   SER    39      90.796 103.627 101.364  1.00  0.00           C  
ATOM    560  O   SER    39      91.455 104.541 100.769  1.00  0.00           O  
ATOM    561  N   GLY    40      90.297 102.596 100.688  1.00  0.00           N  
ATOM    562  H   GLY    40      89.908 101.799 101.171  1.00  0.00           H  
ATOM    563  CA  GLY    40      90.403 102.535  99.258  1.00  0.00           C  
ATOM    564  HA2 GLY    40      91.364 102.952  98.955  1.00  0.00           H  
ATOM    565  HA3 GLY    40      90.409 101.463  99.061  1.00  0.00           H  
ATOM    566  C   GLY    40      89.288 103.211  98.467  1.00  0.00           C  
ATOM    567  O   GLY    40      88.658 104.139  99.023  1.00  0.00           O  
ATOM    568  N   TYR    41      88.994 102.860  97.233  1.00  0.00           N  
ATOM    569  H   TYR    41      88.251 103.301  96.711  1.00  0.00           H  
ATOM    570  CA  TYR    41      89.605 101.885  96.397  1.00  0.00           C  
ATOM    571  HA  TYR    41      90.539 101.533  96.834  1.00  0.00           H  
ATOM    572  CB  TYR    41      88.645 100.681  96.452  1.00  0.00           C  
ATOM    573  HB2 TYR    41      87.724 101.000  95.964  1.00  0.00           H  
ATOM    574  HB3 TYR    41      89.027  99.904  95.789  1.00  0.00           H  
ATOM    575  CG  TYR    41      88.330 100.025  97.771  1.00  0.00           C  
ATOM    576  CD1 TYR    41      89.301  99.295  98.418  1.00  0.00           C  
ATOM    577  HD1 TYR    41      90.215  98.941  97.965  1.00  0.00           H  
ATOM    578  CE1 TYR    41      89.072  98.827  99.784  1.00  0.00           C  
ATOM    579  HE1 TYR    41      89.842  98.300 100.328  1.00  0.00           H  
ATOM    580  CZ  TYR    41      87.821  99.070 100.405  1.00  0.00           C  
ATOM    581  OH  TYR    41      87.550  98.612 101.658  1.00  0.00           O  
ATOM    582  HH  TYR    41      88.356  98.243 102.027  1.00  0.00           H  
ATOM    583  CE2 TYR    41      86.866  99.804  99.727  1.00  0.00           C  
ATOM    584  HE2 TYR    41      85.998 100.201 100.233  1.00  0.00           H  
ATOM    585  CD2 TYR    41      87.134 100.312  98.434  1.00  0.00           C  
ATOM    586  HD2 TYR    41      86.459 101.006  97.954  1.00  0.00           H  
ATOM    587  C   TYR    41      89.869 102.396  94.929  1.00  0.00           C  
ATOM    588  O   TYR    41      90.351 101.660  94.081  1.00  0.00           O  
ATOM    589  N   SER    42      89.564 103.676  94.658  1.00  0.00           N  
ATOM    590  H   SER    42      88.882 104.083  95.283  1.00  0.00           H  
ATOM    591  CA  SER    42      89.812 104.297  93.324  1.00  0.00           C  
ATOM    592  HA  SER    42      89.220 103.759  92.584  1.00  0.00           H  
ATOM    593  CB  SER    42      89.246 105.766  93.370  1.00  0.00           C  
ATOM    594  HB2 SER    42      89.767 106.411  94.077  1.00  0.00           H  
ATOM    595  HB3 SER    42      89.449 106.219  92.400  1.00  0.00           H  
ATOM    596  OG  SER    42      87.850 105.814  93.603  1.00  0.00           O  
ATOM    597  HG  SER    42      87.711 105.582  94.524  1.00  0.00           H  
ATOM    598  C   SER    42      91.218 104.303  92.642  1.00  0.00           C  
ATOM    599  O   SER    42      92.263 104.471  93.260  1.00  0.00           O  
ATOM    600  N   GLN    43      91.200 104.007  91.333  1.00  0.00           N  
ATOM    601  H   GLN    43      90.320 104.028  90.837  1.00  0.00           H  
ATOM    602  CA  GLN    43      92.357 103.923  90.488  1.00  0.00           C  
ATOM    603  HA  GLN    43      92.988 104.702  90.916  1.00  0.00           H  
ATOM    604  CB  GLN    43      93.008 102.585  90.631  1.00  0.00           C  
ATOM    605  HB2 GLN    43      93.929 102.446  90.066  1.00  0.00           H  
ATOM    606  HB3 GLN    43      93.369 102.435  91.649  1.00  0.00           H  
ATOM    607  CG  GLN    43      91.963 101.399  90.306  1.00  0.00           C  
ATOM    608  HG2 GLN    43      91.294 101.324  91.163  1.00  0.00           H  
ATOM    609  HG3 GLN    43      91.370 101.626  89.420  1.00  0.00           H  
ATOM    610  CD  GLN    43      92.678 100.060  90.200  1.00  0.00           C  
ATOM    611  OE1 GLN    43      93.796  99.975  89.742  1.00  0.00           O  
ATOM    612  NE2 GLN    43      92.019  98.934  90.447  1.00  0.00           N  
ATOM    613 HE21 GLN    43      91.035  98.888  90.668  1.00  0.00           H  
ATOM    614 HE22 GLN    43      92.527  98.152  90.058  1.00  0.00           H  
ATOM    615  C   GLN    43      92.118 104.185  88.954  1.00  0.00           C  
ATOM    616  O   GLN    43      91.022 103.869  88.387  1.00  0.00           O  
ATOM    617  N   SER    44      93.184 104.732  88.330  1.00  0.00           N  
ATOM    618  H   SER    44      93.887 105.118  88.943  1.00  0.00           H  
ATOM    619  CA  SER    44      93.394 104.963  86.840  1.00  0.00           C  
ATOM    620  HA  SER    44      92.644 105.694  86.540  1.00  0.00           H  
ATOM    621  CB  SER    44      94.751 105.577  86.670  1.00  0.00           C  
ATOM    622  HB2 SER    44      94.594 106.581  87.065  1.00  0.00           H  
ATOM    623  HB3 SER    44      95.443 105.086  87.354  1.00  0.00           H  
ATOM    624  OG  SER    44      95.152 105.509  85.341  1.00  0.00           O  
ATOM    625  HG  SER    44      95.200 106.396  84.975  1.00  0.00           H  
ATOM    626  C   SER    44      93.156 103.611  86.078  1.00  0.00           C  
ATOM    627  O   SER    44      93.140 102.479  86.608  1.00  0.00           O  
ATOM    628  N   THR    45      93.032 103.636  84.749  1.00  0.00           N  
ATOM    629  H   THR    45      92.916 104.527  84.288  1.00  0.00           H  
ATOM    630  CA  THR    45      93.062 102.410  83.870  1.00  0.00           C  
ATOM    631  HA  THR    45      92.349 101.737  84.345  1.00  0.00           H  
ATOM    632  CB  THR    45      92.460 102.851  82.464  1.00  0.00           C  
ATOM    633  HB  THR    45      91.605 103.501  82.649  1.00  0.00           H  
ATOM    634  CG2 THR    45      93.501 103.533  81.547  1.00  0.00           C  
ATOM    635 HG21 THR    45      93.617 102.891  80.673  1.00  0.00           H  
ATOM    636 HG22 THR    45      93.050 104.471  81.225  1.00  0.00           H  
ATOM    637 HG23 THR    45      94.461 103.657  82.049  1.00  0.00           H  
ATOM    638  OG1 THR    45      92.095 101.623  81.832  1.00  0.00           O  
ATOM    639  HG1 THR    45      91.365 101.212  82.300  1.00  0.00           H  
ATOM    640  C   THR    45      94.439 101.663  83.814  1.00  0.00           C  
ATOM    641  O   THR    45      94.481 100.476  83.521  1.00  0.00           O  
ATOM    642  N   ASP    46      95.545 102.430  84.010  1.00  0.00           N  
ATOM    643  H   ASP    46      95.599 103.405  84.265  1.00  0.00           H  
ATOM    644  CA  ASP    46      96.927 101.846  84.245  1.00  0.00           C  
ATOM    645  HA  ASP    46      96.740 100.840  84.622  1.00  0.00           H  
ATOM    646  CB  ASP    46      97.602 101.624  82.917  1.00  0.00           C  
ATOM    647  HB2 ASP    46      97.154 100.794  82.370  1.00  0.00           H  
ATOM    648  HB3 ASP    46      97.571 102.604  82.441  1.00  0.00           H  
ATOM    649  CG  ASP    46      99.063 101.267  83.134  1.00  0.00           C  
ATOM    650  OD1 ASP    46      99.943 101.731  82.373  1.00  0.00           O  
ATOM    651  OD2 ASP    46      99.451 100.486  84.070  1.00  0.00           O  
ATOM    652  C   ASP    46      97.717 102.750  85.231  1.00  0.00           C  
ATOM    653  O   ASP    46      98.271 103.757  84.796  1.00  0.00           O  
ATOM    654  N   THR    47      97.914 102.269  86.427  1.00  0.00           N  
ATOM    655  H   THR    47      97.377 101.458  86.697  1.00  0.00           H  
ATOM    656  CA  THR    47      98.669 103.057  87.405  1.00  0.00           C  
ATOM    657  HA  THR    47      98.315 104.074  87.241  1.00  0.00           H  
ATOM    658  CB  THR    47      98.263 102.683  88.841  1.00  0.00           C  
ATOM    659  HB  THR    47      98.800 103.285  89.573  1.00  0.00           H  
ATOM    660  CG2 THR    47      96.719 102.749  89.079  1.00  0.00           C  
ATOM    661 HG21 THR    47      96.486 102.229  90.009  1.00  0.00           H  
ATOM    662 HG22 THR    47      96.481 103.812  89.050  1.00  0.00           H  
ATOM    663 HG23 THR    47      96.201 102.111  88.363  1.00  0.00           H  
ATOM    664  OG1 THR    47      98.652 101.389  89.076  1.00  0.00           O  
ATOM    665  HG1 THR    47      98.005 100.709  88.877  1.00  0.00           H  
ATOM    666  C   THR    47     100.163 103.040  87.196  1.00  0.00           C  
ATOM    667  O   THR    47     100.816 103.797  87.923  1.00  0.00           O  
ATOM    668  N   SER    48     100.711 102.293  86.271  1.00  0.00           N  
ATOM    669  H   SER    48     100.069 101.767  85.696  1.00  0.00           H  
ATOM    670  CA  SER    48     102.161 102.050  86.059  1.00  0.00           C  
ATOM    671  HA  SER    48     102.499 101.471  86.919  1.00  0.00           H  
ATOM    672  CB  SER    48     102.450 101.063  84.903  1.00  0.00           C  
ATOM    673  HB2 SER    48     103.482 100.713  84.895  1.00  0.00           H  
ATOM    674  HB3 SER    48     101.705 100.295  85.111  1.00  0.00           H  
ATOM    675  OG  SER    48     102.318 101.551  83.600  1.00  0.00           O  
ATOM    676  HG  SER    48     101.377 101.655  83.437  1.00  0.00           H  
ATOM    677  C   SER    48     103.119 103.229  85.952  1.00  0.00           C  
ATOM    678  O   SER    48     102.747 104.364  85.532  1.00  0.00           O  
ATOM    679  N   GLY    49     104.353 103.022  86.444  1.00  0.00           N  
ATOM    680  H   GLY    49     104.481 102.323  87.162  1.00  0.00           H  
ATOM    681  CA  GLY    49     105.402 104.064  86.652  1.00  0.00           C  
ATOM    682  HA2 GLY    49     105.823 104.247  85.663  1.00  0.00           H  
ATOM    683  HA3 GLY    49     105.014 104.992  87.071  1.00  0.00           H  
ATOM    684  C   GLY    49     106.478 103.608  87.667  1.00  0.00           C  
ATOM    685  O   GLY    49     106.446 102.487  88.235  1.00  0.00           O  
ATOM    686  N   TYR    50     107.442 104.423  88.009  1.00  0.00           N  
ATOM    687  H   TYR    50     108.076 104.004  88.675  1.00  0.00           H  
ATOM    688  CA  TYR    50     107.697 105.866  87.609  1.00  0.00           C  
ATOM    689  HA  TYR    50     106.789 106.394  87.316  1.00  0.00           H  
ATOM    690  CB  TYR    50     108.136 106.692  88.928  1.00  0.00           C  
ATOM    691  HB2 TYR    50     107.364 106.404  89.641  1.00  0.00           H  
ATOM    692  HB3 TYR    50     109.111 106.341  89.265  1.00  0.00           H  
ATOM    693  CG  TYR    50     108.209 108.211  88.836  1.00  0.00           C  
ATOM    694  CD1 TYR    50     109.378 108.921  88.697  1.00  0.00           C  
ATOM    695  HD1 TYR    50     110.285 108.336  88.740  1.00  0.00           H  
ATOM    696  CE1 TYR    50     109.462 110.305  88.545  1.00  0.00           C  
ATOM    697  HE1 TYR    50     110.425 110.786  88.452  1.00  0.00           H  
ATOM    698  CZ  TYR    50     108.246 111.054  88.717  1.00  0.00           C  
ATOM    699  OH  TYR    50     108.216 112.396  88.411  1.00  0.00           O  
ATOM    700  HH  TYR    50     109.059 112.750  88.119  1.00  0.00           H  
ATOM    701  CE2 TYR    50     107.037 110.351  88.858  1.00  0.00           C  
ATOM    702  HE2 TYR    50     106.163 110.976  88.747  1.00  0.00           H  
ATOM    703  CD2 TYR    50     107.001 108.922  88.833  1.00  0.00           C  
ATOM    704  HD2 TYR    50     106.070 108.377  88.787  1.00  0.00           H  
ATOM    705  C   TYR    50     108.856 105.991  86.551  1.00  0.00           C  
ATOM    706  O   TYR    50     109.951 105.463  86.821  1.00  0.00           O  
ATOM    707  N   GLY    51     108.760 106.611  85.415  1.00  0.00           N  
ATOM    708  H   GLY    51     109.563 106.429  84.830  1.00  0.00           H  
ATOM    709  CA  GLY    51     107.808 107.585  84.864  1.00  0.00           C  
ATOM    710  HA2 GLY    51     107.259 107.073  84.074  1.00  0.00           H  
ATOM    711  HA3 GLY    51     107.158 108.013  85.627  1.00  0.00           H  
ATOM    712  C   GLY    51     108.529 108.785  84.202  1.00  0.00           C  
ATOM    713  O   GLY    51     109.786 108.800  84.186  1.00  0.00           O  
ATOM    714  N   GLN    52     107.772 109.622  83.588  1.00  0.00           N  
ATOM    715  H   GLN    52     106.771 109.511  83.654  1.00  0.00           H  
ATOM    716  CA  GLN    52     108.215 110.843  82.914  1.00  0.00           C  
ATOM    717  HA  GLN    52     107.318 111.304  82.501  1.00  0.00           H  
ATOM    718  CB  GLN    52     108.726 111.794  83.961  1.00  0.00           C  
ATOM    719  HB2 GLN    52     109.673 111.518  84.424  1.00  0.00           H  
ATOM    720  HB3 GLN    52     109.036 112.752  83.544  1.00  0.00           H  
ATOM    721  CG  GLN    52     107.761 112.248  85.022  1.00  0.00           C  
ATOM    722  HG2 GLN    52     107.403 111.445  85.667  1.00  0.00           H  
ATOM    723  HG3 GLN    52     108.364 112.871  85.683  1.00  0.00           H  
ATOM    724  CD  GLN    52     106.629 113.029  84.465  1.00  0.00           C  
ATOM    725  OE1 GLN    52     106.670 114.206  84.314  1.00  0.00           O  
ATOM    726  NE2 GLN    52     105.537 112.360  84.156  1.00  0.00           N  
ATOM    727 HE21 GLN    52     105.427 111.356  84.156  1.00  0.00           H  
ATOM    728 HE22 GLN    52     104.756 112.831  83.724  1.00  0.00           H  
ATOM    729  C   GLN    52     109.315 110.509  81.917  1.00  0.00           C  
ATOM    730  O   GLN    52     110.506 110.651  82.071  1.00  0.00           O  
ATOM    731  N   SER    53     108.884 110.029  80.769  1.00  0.00           N  
ATOM    732  H   SER    53     109.643 109.847  80.127  1.00  0.00           H  
ATOM    733  CA  SER    53     107.568 109.554  80.315  1.00  0.00           C  
ATOM    734  HA  SER    53     106.781 110.226  80.657  1.00  0.00           H  
ATOM    735  CB  SER    53     107.526 109.602  78.791  1.00  0.00           C  
ATOM    736  HB2 SER    53     107.670 110.651  78.529  1.00  0.00           H  
ATOM    737  HB3 SER    53     108.416 109.161  78.344  1.00  0.00           H  
ATOM    738  OG  SER    53     106.407 109.048  78.201  1.00  0.00           O  
ATOM    739  HG  SER    53     105.695 109.692  78.210  1.00  0.00           H  
ATOM    740  C   SER    53     107.245 108.133  80.834  1.00  0.00           C  
ATOM    741  O   SER    53     108.142 107.343  81.178  1.00  0.00           O  
ATOM    742  N   SER    54     105.956 107.806  80.796  1.00  0.00           N  
ATOM    743  H   SER    54     105.242 108.503  80.641  1.00  0.00           H  
ATOM    744  CA  SER    54     105.417 106.467  81.119  1.00  0.00           C  
ATOM    745  HA  SER    54     105.966 106.109  81.990  1.00  0.00           H  
ATOM    746  CB  SER    54     103.925 106.579  81.309  1.00  0.00           C  
ATOM    747  HB2 SER    54     103.633 106.863  80.298  1.00  0.00           H  
ATOM    748  HB3 SER    54     103.387 105.710  81.688  1.00  0.00           H  
ATOM    749  OG  SER    54     103.581 107.625  82.221  1.00  0.00           O  
ATOM    750  HG  SER    54     102.652 107.866  82.216  1.00  0.00           H  
ATOM    751  C   SER    54     105.699 105.488  79.909  1.00  0.00           C  
ATOM    752  O   SER    54     105.564 104.286  80.005  1.00  0.00           O  
ATOM    753  N   TYR    55     106.127 105.992  78.778  1.00  0.00           N  
ATOM    754  H   TYR    55     106.208 106.994  78.688  1.00  0.00           H  
ATOM    755  CA  TYR    55     106.136 105.203  77.482  1.00  0.00           C  
ATOM    756  HA  TYR    55     105.753 104.186  77.569  1.00  0.00           H  
ATOM    757  CB  TYR    55     105.173 105.966  76.572  1.00  0.00           C  
ATOM    758  HB2 TYR    55     105.672 106.924  76.426  1.00  0.00           H  
ATOM    759  HB3 TYR    55     105.202 105.519  75.578  1.00  0.00           H  
ATOM    760  CG  TYR    55     103.763 106.066  77.052  1.00  0.00           C  
ATOM    761  CD1 TYR    55     103.258 107.255  77.613  1.00  0.00           C  
ATOM    762  HD1 TYR    55     103.865 108.145  77.544  1.00  0.00           H  
ATOM    763  CE1 TYR    55     102.021 107.299  78.237  1.00  0.00           C  
ATOM    764  HE1 TYR    55     101.619 108.231  78.605  1.00  0.00           H  
ATOM    765  CZ  TYR    55     101.188 106.169  78.216  1.00  0.00           C  
ATOM    766  OH  TYR    55      99.931 106.383  78.544  1.00  0.00           O  
ATOM    767  HH  TYR    55      99.437 105.563  78.479  1.00  0.00           H  
ATOM    768  CE2 TYR    55     101.669 104.964  77.583  1.00  0.00           C  
ATOM    769  HE2 TYR    55     101.004 104.127  77.434  1.00  0.00           H  
ATOM    770  CD2 TYR    55     102.963 104.923  77.027  1.00  0.00           C  
ATOM    771  HD2 TYR    55     103.345 104.059  76.504  1.00  0.00           H  
ATOM    772  C   TYR    55     107.566 105.162  76.858  1.00  0.00           C  
ATOM    773  O   TYR    55     108.202 106.199  76.690  1.00  0.00           O  
ATOM    774  N   SER    56     108.219 104.021  76.612  1.00  0.00           N  
ATOM    775  H   SER    56     109.188 104.160  76.362  1.00  0.00           H  
ATOM    776  CA  SER    56     107.862 102.597  76.736  1.00  0.00           C  
ATOM    777  HA  SER    56     108.545 101.843  76.345  1.00  0.00           H  
ATOM    778  CB  SER    56     107.774 102.279  78.231  1.00  0.00           C  
ATOM    779  HB2 SER    56     108.483 102.797  78.876  1.00  0.00           H  
ATOM    780  HB3 SER    56     106.785 102.587  78.571  1.00  0.00           H  
ATOM    781  OG  SER    56     108.023 100.861  78.496  1.00  0.00           O  
ATOM    782  HG  SER    56     108.966 100.715  78.388  1.00  0.00           H  
ATOM    783  C   SER    56     106.528 102.356  75.975  1.00  0.00           C  
ATOM    784  O   SER    56     105.560 102.038  76.577  1.00  0.00           O  
ATOM    785  N   SER    57     106.479 102.475  74.603  1.00  0.00           N  
ATOM    786  H   SER    57     105.664 101.996  74.246  1.00  0.00           H  
ATOM    787  CA  SER    57     107.548 102.883  73.652  1.00  0.00           C  
ATOM    788  HA  SER    57     108.550 102.969  74.073  1.00  0.00           H  
ATOM    789  CB  SER    57     107.564 101.819  72.395  1.00  0.00           C  
ATOM    790  HB2 SER    57     106.516 101.597  72.193  1.00  0.00           H  
ATOM    791  HB3 SER    57     107.954 102.369  71.539  1.00  0.00           H  
ATOM    792  OG  SER    57     108.306 100.683  72.593  1.00  0.00           O  
ATOM    793  HG  SER    57     107.725 100.139  73.130  1.00  0.00           H  
ATOM    794  C   SER    57     107.120 104.273  73.098  1.00  0.00           C  
ATOM    795  O   SER    57     105.897 104.487  73.037  1.00  0.00           O  
ATOM    796  N   TYR    58     108.060 105.086  72.619  1.00  0.00           N  
ATOM    797  H   TYR    58     109.039 104.901  72.788  1.00  0.00           H  
ATOM    798  CA  TYR    58     107.750 106.280  71.748  1.00  0.00           C  
ATOM    799  HA  TYR    58     106.952 106.825  72.251  1.00  0.00           H  
ATOM    800  CB  TYR    58     109.015 107.146  71.652  1.00  0.00           C  
ATOM    801  HB2 TYR    58     109.906 106.546  71.838  1.00  0.00           H  
ATOM    802  HB3 TYR    58     109.038 107.532  70.633  1.00  0.00           H  
ATOM    803  CG  TYR    58     108.923 108.370  72.624  1.00  0.00           C  
ATOM    804  CD1 TYR    58     108.926 109.670  72.151  1.00  0.00           C  
ATOM    805  HD1 TYR    58     108.993 109.888  71.095  1.00  0.00           H  
ATOM    806  CE1 TYR    58     108.532 110.710  73.014  1.00  0.00           C  
ATOM    807  HE1 TYR    58     108.393 111.706  72.620  1.00  0.00           H  
ATOM    808  CZ  TYR    58     108.214 110.485  74.370  1.00  0.00           C  
ATOM    809  OH  TYR    58     107.981 111.554  75.158  1.00  0.00           O  
ATOM    810  HH  TYR    58     108.566 112.293  74.976  1.00  0.00           H  
ATOM    811  CE2 TYR    58     108.410 109.158  74.843  1.00  0.00           C  
ATOM    812  HE2 TYR    58     108.148 108.934  75.866  1.00  0.00           H  
ATOM    813  CD2 TYR    58     108.640 108.093  73.983  1.00  0.00           C  
ATOM    814  HD2 TYR    58     108.600 107.054  74.277  1.00  0.00           H  
ATOM    815  C   TYR    58     107.208 105.729  70.414  1.00  0.00           C  
ATOM    816  O   TYR    58     107.657 104.770  69.840  1.00  0.00           O  
ATOM    817  N   GLY    59     106.067 106.259  69.876  1.00  0.00           N  
ATOM    818  H   GLY    59     105.682 105.809  69.058  1.00  0.00           H  
ATOM    819  CA  GLY    59     105.311 107.370  70.460  1.00  0.00           C  
ATOM    820  HA2 GLY    59     104.420 107.388  69.832  1.00  0.00           H  
ATOM    821  HA3 GLY    59     104.970 107.075  71.452  1.00  0.00           H  
ATOM    822  C   GLY    59     105.933 108.728  70.542  1.00  0.00           C  
ATOM    823  O   GLY    59     106.945 109.107  70.004  1.00  0.00           O  
ATOM    824  N   GLN    60     105.406 109.550  71.475  1.00  0.00           N  
ATOM    825  H   GLN    60     105.923 110.406  71.614  1.00  0.00           H  
ATOM    826  CA  GLN    60     104.136 109.428  72.265  1.00  0.00           C  
ATOM    827  HA  GLN    60     104.249 108.742  73.104  1.00  0.00           H  
ATOM    828  CB  GLN    60     103.949 110.853  72.910  1.00  0.00           C  
ATOM    829  HB2 GLN    60     104.027 111.670  72.193  1.00  0.00           H  
ATOM    830  HB3 GLN    60     102.962 110.823  73.373  1.00  0.00           H  
ATOM    831  CG  GLN    60     105.006 111.250  73.993  1.00  0.00           C  
ATOM    832  HG2 GLN    60     105.336 110.349  74.510  1.00  0.00           H  
ATOM    833  HG3 GLN    60     105.918 111.715  73.620  1.00  0.00           H  
ATOM    834  CD  GLN    60     104.477 112.211  75.097  1.00  0.00           C  
ATOM    835  OE1 GLN    60     103.505 112.954  74.972  1.00  0.00           O  
ATOM    836  NE2 GLN    60     105.255 112.393  76.177  1.00  0.00           N  
ATOM    837 HE21 GLN    60     106.182 111.993  76.178  1.00  0.00           H  
ATOM    838 HE22 GLN    60     105.052 113.074  76.895  1.00  0.00           H  
ATOM    839  C   GLN    60     102.935 109.157  71.425  1.00  0.00           C  
ATOM    840  O   GLN    60     102.782 109.723  70.336  1.00  0.00           O  
ATOM    841  N   SER    61     102.143 108.221  71.898  1.00  0.00           N  
ATOM    842  H   SER    61     102.293 107.861  72.830  1.00  0.00           H  
ATOM    843  CA  SER    61     100.799 108.080  71.371  1.00  0.00           C  
ATOM    844  HA  SER    61     100.808 107.811  70.315  1.00  0.00           H  
ATOM    845  CB  SER    61     100.150 106.945  72.123  1.00  0.00           C  
ATOM    846  HB2 SER    61     100.775 106.053  72.073  1.00  0.00           H  
ATOM    847  HB3 SER    61      99.951 107.284  73.140  1.00  0.00           H  
ATOM    848  OG  SER    61      98.962 106.559  71.462  1.00  0.00           O  
ATOM    849  HG  SER    61      99.225 105.962  70.757  1.00  0.00           H  
ATOM    850  C   SER    61      99.973 109.357  71.528  1.00  0.00           C  
ATOM    851  O   SER    61     100.207 110.177  72.437  1.00  0.00           O  
ATOM    852  N   GLN    62      98.888 109.433  70.752  1.00  0.00           N  
ATOM    853  H   GLN    62      98.895 108.897  69.896  1.00  0.00           H  
ATOM    854  CA  GLN    62      97.715 110.267  70.978  1.00  0.00           C  
ATOM    855  HA  GLN    62      97.944 110.966  71.782  1.00  0.00           H  
ATOM    856  CB  GLN    62      97.481 110.981  69.638  1.00  0.00           C  
ATOM    857  HB2 GLN    62      97.059 110.256  68.941  1.00  0.00           H  
ATOM    858  HB3 GLN    62      96.682 111.712  69.757  1.00  0.00           H  
ATOM    859  CG  GLN    62      98.748 111.609  68.976  1.00  0.00           C  
ATOM    860  HG2 GLN    62      99.503 110.823  68.943  1.00  0.00           H  
ATOM    861  HG3 GLN    62      98.474 111.966  67.983  1.00  0.00           H  
ATOM    862  CD  GLN    62      99.453 112.765  69.671  1.00  0.00           C  
ATOM    863  OE1 GLN    62      99.138 113.183  70.749  1.00  0.00           O  
ATOM    864  NE2 GLN    62     100.519 113.236  69.056  1.00  0.00           N  
ATOM    865 HE21 GLN    62     101.212 113.777  69.554  1.00  0.00           H  
ATOM    866 HE22 GLN    62     100.680 112.897  68.118  1.00  0.00           H  
ATOM    867  C   GLN    62      96.451 109.516  71.317  1.00  0.00           C  
ATOM    868  O   GLN    62      95.426 110.129  71.487  1.00  0.00           O  
ATOM    869  N   ASN    63      96.535 108.182  71.336  1.00  0.00           N  
ATOM    870  H   ASN    63      97.433 107.771  71.124  1.00  0.00           H  
ATOM    871  CA  ASN    63      95.490 107.175  71.556  1.00  0.00           C  
ATOM    872  HA  ASN    63      94.517 107.648  71.689  1.00  0.00           H  
ATOM    873  CB  ASN    63      95.446 106.314  70.306  1.00  0.00           C  
ATOM    874  HB2 ASN    63      95.738 106.860  69.410  1.00  0.00           H  
ATOM    875  HB3 ASN    63      96.133 105.483  70.468  1.00  0.00           H  
ATOM    876  CG  ASN    63      94.134 105.586  70.111  1.00  0.00           C  
ATOM    877  OD1 ASN    63      93.718 104.817  70.985  1.00  0.00           O  
ATOM    878  ND2 ASN    63      93.488 105.879  68.957  1.00  0.00           N  
ATOM    879 HD21 ASN    63      92.541 105.539  68.872  1.00  0.00           H  
ATOM    880 HD22 ASN    63      93.773 106.657  68.380  1.00  0.00           H  
ATOM    881  C   ASN    63      95.613 106.328  72.874  1.00  0.00           C  
ATOM    882  O   ASN    63      94.606 105.974  73.480  1.00  0.00           O  
ATOM    883  N   THR    64      96.845 106.092  73.375  1.00  0.00           N  
ATOM    884  H   THR    64      97.698 106.345  72.897  1.00  0.00           H  
ATOM    885  CA  THR    64      97.009 105.309  74.575  1.00  0.00           C  
ATOM    886  HA  THR    64      96.053 105.279  75.097  1.00  0.00           H  
ATOM    887  CB  THR    64      97.390 103.849  74.156  1.00  0.00           C  
ATOM    888  HB  THR    64      98.453 103.883  73.917  1.00  0.00           H  
ATOM    889  CG2 THR    64      97.112 102.829  75.244  1.00  0.00           C  
ATOM    890 HG21 THR    64      97.852 102.939  76.037  1.00  0.00           H  
ATOM    891 HG22 THR    64      96.119 102.798  75.693  1.00  0.00           H  
ATOM    892 HG23 THR    64      97.278 101.890  74.717  1.00  0.00           H  
ATOM    893  OG1 THR    64      96.613 103.395  73.006  1.00  0.00           O  
ATOM    894  HG1 THR    64      95.768 103.088  73.342  1.00  0.00           H  
ATOM    895  C   THR    64      98.080 105.922  75.460  1.00  0.00           C  
ATOM    896  O   THR    64      99.240 105.686  75.237  1.00  0.00           O  
ATOM    897  N   GLY    65      97.841 106.725  76.453  1.00  0.00           N  
ATOM    898  H   GLY    65      98.640 106.974  77.019  1.00  0.00           H  
ATOM    899  CA  GLY    65      96.486 107.403  76.733  1.00  0.00           C  
ATOM    900  HA2 GLY    65      95.696 106.652  76.707  1.00  0.00           H  
ATOM    901  HA3 GLY    65      96.636 107.760  77.752  1.00  0.00           H  
ATOM    902  C   GLY    65      96.151 108.419  75.676  1.00  0.00           C  
ATOM    903  O   GLY    65      96.971 108.857  74.836  1.00  0.00           O  
ATOM    904  N   TYR    66      94.825 108.644  75.528  1.00  0.00           N  
ATOM    905  H   TYR    66      94.144 108.322  76.200  1.00  0.00           H  
ATOM    906  CA  TYR    66      94.192 109.670  74.689  1.00  0.00           C  
ATOM    907  HA  TYR    66      94.299 109.198  73.712  1.00  0.00           H  
ATOM    908  CB  TYR    66      92.760 109.687  75.012  1.00  0.00           C  
ATOM    909  HB2 TYR    66      92.305 108.751  74.686  1.00  0.00           H  
ATOM    910  HB3 TYR    66      92.683 109.736  76.098  1.00  0.00           H  
ATOM    911  CG  TYR    66      91.986 110.809  74.293  1.00  0.00           C  
ATOM    912  CD1 TYR    66      91.614 110.606  72.949  1.00  0.00           C  
ATOM    913  HD1 TYR    66      91.943 109.702  72.459  1.00  0.00           H  
ATOM    914  CE1 TYR    66      90.896 111.566  72.230  1.00  0.00           C  
ATOM    915  HE1 TYR    66      90.683 111.409  71.183  1.00  0.00           H  
ATOM    916  CZ  TYR    66      90.399 112.685  72.931  1.00  0.00           C  
ATOM    917  OH  TYR    66      89.824 113.609  72.160  1.00  0.00           O  
ATOM    918  HH  TYR    66      89.777 113.382  71.228  1.00  0.00           H  
ATOM    919  CE2 TYR    66      90.786 112.958  74.286  1.00  0.00           C  
ATOM    920  HE2 TYR    66      90.535 113.930  74.685  1.00  0.00           H  
ATOM    921  CD2 TYR    66      91.559 111.948  74.981  1.00  0.00           C  
ATOM    922  HD2 TYR    66      91.807 112.116  76.019  1.00  0.00           H  
ATOM    923  C   TYR    66      94.842 111.105  74.805  1.00  0.00           C  
ATOM    924  O   TYR    66      95.130 111.609  75.931  1.00  0.00           O  
ATOM    925  N   GLY    67      95.038 111.744  73.688  1.00  0.00           N  
ATOM    926  H   GLY    67      94.850 111.294  72.803  1.00  0.00           H  
ATOM    927  CA  GLY    67      95.989 112.823  73.568  1.00  0.00           C  
ATOM    928  HA2 GLY    67      96.178 113.377  74.487  1.00  0.00           H  
ATOM    929  HA3 GLY    67      96.945 112.430  73.221  1.00  0.00           H  
ATOM    930  C   GLY    67      95.578 113.729  72.489  1.00  0.00           C  
ATOM    931  O   GLY    67      94.373 113.991  72.302  1.00  0.00           O  
ATOM    932  N   THR    68      96.557 114.244  71.727  1.00  0.00           N  
ATOM    933  H   THR    68      97.534 114.089  71.929  1.00  0.00           H  
ATOM    934  CA  THR    68      96.326 115.187  70.604  1.00  0.00           C  
ATOM    935  HA  THR    68      95.582 115.936  70.874  1.00  0.00           H  
ATOM    936  CB  THR    68      97.538 116.029  70.475  1.00  0.00           C  
ATOM    937  HB  THR    68      98.433 115.438  70.280  1.00  0.00           H  
ATOM    938  CG2 THR    68      97.443 117.131  69.422  1.00  0.00           C  
ATOM    939 HG21 THR    68      96.642 117.808  69.719  1.00  0.00           H  
ATOM    940 HG22 THR    68      98.409 117.633  69.464  1.00  0.00           H  
ATOM    941 HG23 THR    68      97.361 116.698  68.425  1.00  0.00           H  
ATOM    942  OG1 THR    68      97.938 116.636  71.727  1.00  0.00           O  
ATOM    943  HG1 THR    68      98.034 115.874  72.304  1.00  0.00           H  
ATOM    944  C   THR    68      95.852 114.509  69.312  1.00  0.00           C  
ATOM    945  O   THR    68      96.673 114.233  68.437  1.00  0.00           O  
ATOM    946  N   GLN    69      94.513 114.180  69.183  1.00  0.00           N  
ATOM    947  H   GLN    69      93.976 114.558  69.951  1.00  0.00           H  
ATOM    948  CA  GLN    69      93.904 113.148  68.321  1.00  0.00           C  
ATOM    949  HA  GLN    69      94.616 112.903  67.532  1.00  0.00           H  
ATOM    950  CB  GLN    69      93.768 111.752  69.072  1.00  0.00           C  
ATOM    951  HB2 GLN    69      94.662 111.712  69.695  1.00  0.00           H  
ATOM    952  HB3 GLN    69      92.867 111.774  69.685  1.00  0.00           H  
ATOM    953  CG  GLN    69      93.778 110.466  68.192  1.00  0.00           C  
ATOM    954  HG2 GLN    69      93.542 110.798  67.181  1.00  0.00           H  
ATOM    955  HG3 GLN    69      94.814 110.133  68.136  1.00  0.00           H  
ATOM    956  CD  GLN    69      92.902 109.282  68.669  1.00  0.00           C  
ATOM    957  OE1 GLN    69      92.071 108.713  67.977  1.00  0.00           O  
ATOM    958  NE2 GLN    69      92.969 109.017  69.962  1.00  0.00           N  
ATOM    959 HE21 GLN    69      93.603 109.591  70.500  1.00  0.00           H  
ATOM    960 HE22 GLN    69      92.259 108.411  70.347  1.00  0.00           H  
ATOM    961  C   GLN    69      92.678 113.663  67.563  1.00  0.00           C  
ATOM    962  O   GLN    69      91.793 112.917  67.192  1.00  0.00           O  
ATOM    963  N   SER    70      92.716 114.973  67.202  1.00  0.00           N  
ATOM    964  H   SER    70      93.511 115.546  67.444  1.00  0.00           H  
ATOM    965  CA  SER    70      91.790 115.562  66.252  1.00  0.00           C  
ATOM    966  HA  SER    70      90.827 115.669  66.750  1.00  0.00           H  
ATOM    967  CB  SER    70      92.215 116.969  65.674  1.00  0.00           C  
ATOM    968  HB2 SER    70      93.242 116.865  65.325  1.00  0.00           H  
ATOM    969  HB3 SER    70      91.724 117.376  64.790  1.00  0.00           H  
ATOM    970  OG  SER    70      92.234 117.893  66.750  1.00  0.00           O  
ATOM    971  HG  SER    70      91.727 118.647  66.438  1.00  0.00           H  
ATOM    972  C   SER    70      91.596 114.606  65.099  1.00  0.00           C  
ATOM    973  O   SER    70      92.575 114.083  64.615  1.00  0.00           O  
ATOM    974  N   THR    71      90.323 114.406  64.637  1.00  0.00           N  
ATOM    975  H   THR    71      89.506 114.815  65.067  1.00  0.00           H  
ATOM    976  CA  THR    71      89.990 113.355  63.652  1.00  0.00           C  
ATOM    977  HA  THR    71      90.813 113.216  62.952  1.00  0.00           H  
ATOM    978  CB  THR    71      89.739 111.986  64.359  1.00  0.00           C  
ATOM    979  HB  THR    71      90.559 111.706  65.021  1.00  0.00           H  
ATOM    980  CG2 THR    71      88.533 111.890  65.245  1.00  0.00           C  
ATOM    981 HG21 THR    71      87.655 111.893  64.599  1.00  0.00           H  
ATOM    982 HG22 THR    71      88.436 110.982  65.838  1.00  0.00           H  
ATOM    983 HG23 THR    71      88.555 112.716  65.956  1.00  0.00           H  
ATOM    984  OG1 THR    71      89.669 110.959  63.386  1.00  0.00           O  
ATOM    985  HG1 THR    71      90.490 110.909  62.891  1.00  0.00           H  
ATOM    986  C   THR    71      88.758 113.654  62.787  1.00  0.00           C  
ATOM    987  O   THR    71      87.750 114.120  63.321  1.00  0.00           O  
ATOM    988  N   PRO    72      88.913 113.557  61.473  1.00  0.00           N  
ATOM    989  CD  PRO    72      90.062 113.463  60.724  1.00  0.00           C  
ATOM    990  HD2 PRO    72      90.258 112.408  60.531  1.00  0.00           H  
ATOM    991  HD3 PRO    72      90.890 114.007  61.178  1.00  0.00           H  
ATOM    992  CG  PRO    72      89.702 114.136  59.391  1.00  0.00           C  
ATOM    993  HG2 PRO    72      90.343 113.851  58.557  1.00  0.00           H  
ATOM    994  HG3 PRO    72      89.713 115.223  59.466  1.00  0.00           H  
ATOM    995  CB  PRO    72      88.319 113.593  59.147  1.00  0.00           C  
ATOM    996  HB2 PRO    72      88.372 112.597  58.707  1.00  0.00           H  
ATOM    997  HB3 PRO    72      87.748 114.206  58.449  1.00  0.00           H  
ATOM    998  CA  PRO    72      87.731 113.663  60.585  1.00  0.00           C  
ATOM    999  HA  PRO    72      87.324 114.667  60.701  1.00  0.00           H  
ATOM   1000  C   PRO    72      86.693 112.454  60.808  1.00  0.00           C  
ATOM   1001  O   PRO    72      87.121 111.379  61.212  1.00  0.00           O  
ATOM   1002  N   GLN    73      85.460 112.759  60.584  1.00  0.00           N  
ATOM   1003  H   GLN    73      85.258 113.637  60.128  1.00  0.00           H  
ATOM   1004  CA  GLN    73      84.279 111.996  60.998  1.00  0.00           C  
ATOM   1005  HA  GLN    73      84.373 112.038  62.083  1.00  0.00           H  
ATOM   1006  CB  GLN    73      83.014 112.838  60.689  1.00  0.00           C  
ATOM   1007  HB2 GLN    73      82.186 112.399  61.245  1.00  0.00           H  
ATOM   1008  HB3 GLN    73      83.136 113.839  61.104  1.00  0.00           H  
ATOM   1009  CG  GLN    73      82.638 112.847  59.179  1.00  0.00           C  
ATOM   1010  HG2 GLN    73      83.486 113.078  58.534  1.00  0.00           H  
ATOM   1011  HG3 GLN    73      82.252 111.855  58.941  1.00  0.00           H  
ATOM   1012  CD  GLN    73      81.457 113.804  58.865  1.00  0.00           C  
ATOM   1013  OE1 GLN    73      81.617 115.004  58.672  1.00  0.00           O  
ATOM   1014  NE2 GLN    73      80.231 113.324  58.582  1.00  0.00           N  
ATOM   1015 HE21 GLN    73      80.063 112.329  58.532  1.00  0.00           H  
ATOM   1016 HE22 GLN    73      79.624 113.915  58.032  1.00  0.00           H  
ATOM   1017  C   GLN    73      84.260 110.577  60.462  1.00  0.00           C  
ATOM   1018  O   GLN    73      84.307 110.383  59.244  1.00  0.00           O  
ATOM   1019  N   GLY    74      83.801 109.695  61.367  1.00  0.00           N  
ATOM   1020  H   GLY    74      83.962 109.986  62.321  1.00  0.00           H  
ATOM   1021  CA  GLY    74      83.650 108.261  61.139  1.00  0.00           C  
ATOM   1022  HA2 GLY    74      84.535 107.890  60.623  1.00  0.00           H  
ATOM   1023  HA3 GLY    74      83.463 107.676  62.040  1.00  0.00           H  
ATOM   1024  C   GLY    74      82.560 107.971  60.110  1.00  0.00           C  
ATOM   1025  O   GLY    74      81.703 108.822  59.855  1.00  0.00           O  
ATOM   1026  N   TYR    75      82.475 106.716  59.582  1.00  0.00           N  
ATOM   1027  H   TYR    75      83.187 106.042  59.826  1.00  0.00           H  
ATOM   1028  CA  TYR    75      81.420 106.374  58.637  1.00  0.00           C  
ATOM   1029  HA  TYR    75      81.346 107.153  57.878  1.00  0.00           H  
ATOM   1030  CB  TYR    75      81.738 105.092  57.851  1.00  0.00           C  
ATOM   1031  HB2 TYR    75      81.959 104.327  58.595  1.00  0.00           H  
ATOM   1032  HB3 TYR    75      80.782 104.830  57.399  1.00  0.00           H  
ATOM   1033  CG  TYR    75      82.868 105.055  56.827  1.00  0.00           C  
ATOM   1034  CD1 TYR    75      83.501 103.831  56.490  1.00  0.00           C  
ATOM   1035  HD1 TYR    75      83.291 103.000  57.147  1.00  0.00           H  
ATOM   1036  CE1 TYR    75      84.522 103.789  55.528  1.00  0.00           C  
ATOM   1037  HE1 TYR    75      84.863 102.807  55.237  1.00  0.00           H  
ATOM   1038  CZ  TYR    75      84.844 104.975  54.818  1.00  0.00           C  
ATOM   1039  OH  TYR    75      85.701 104.955  53.768  1.00  0.00           O  
ATOM   1040  HH  TYR    75      86.255 104.171  53.778  1.00  0.00           H  
ATOM   1041  CE2 TYR    75      84.303 106.226  55.158  1.00  0.00           C  
ATOM   1042  HE2 TYR    75      84.651 107.107  54.639  1.00  0.00           H  
ATOM   1043  CD2 TYR    75      83.246 106.281  56.147  1.00  0.00           C  
ATOM   1044  HD2 TYR    75      82.864 107.258  56.405  1.00  0.00           H  
ATOM   1045  C   TYR    75      79.965 106.419  59.159  1.00  0.00           C  
ATOM   1046  O   TYR    75      79.000 106.700  58.418  1.00  0.00           O  
ATOM   1047  N   GLY    76      79.800 106.130  60.484  1.00  0.00           N  
ATOM   1048  H   GLY    76      80.616 106.087  61.077  1.00  0.00           H  
ATOM   1049  CA  GLY    76      78.503 106.208  61.144  1.00  0.00           C  
ATOM   1050  HA2 GLY    76      78.277 107.265  61.284  1.00  0.00           H  
ATOM   1051  HA3 GLY    76      77.728 105.695  60.576  1.00  0.00           H  
ATOM   1052  C   GLY    76      78.346 105.577  62.511  1.00  0.00           C  
ATOM   1053  O   GLY    76      78.257 104.322  62.533  1.00  0.00           O  
ATOM   1054  N   SER    77      78.299 106.346  63.566  1.00  0.00           N  
ATOM   1055  H   SER    77      78.477 107.328  63.415  1.00  0.00           H  
ATOM   1056  CA  SER    77      78.219 105.872  64.955  1.00  0.00           C  
ATOM   1057  HA  SER    77      77.961 104.814  64.980  1.00  0.00           H  
ATOM   1058  CB  SER    77      79.528 106.085  65.756  1.00  0.00           C  
ATOM   1059  HB2 SER    77      80.333 105.438  65.408  1.00  0.00           H  
ATOM   1060  HB3 SER    77      79.811 107.133  65.853  1.00  0.00           H  
ATOM   1061  OG  SER    77      79.353 105.719  67.106  1.00  0.00           O  
ATOM   1062  HG  SER    77      80.225 105.643  67.501  1.00  0.00           H  
ATOM   1063  C   SER    77      77.040 106.644  65.541  1.00  0.00           C  
ATOM   1064  O   SER    77      77.123 107.831  65.621  1.00  0.00           O  
ATOM   1065  N   THR    78      75.935 106.068  65.945  1.00  0.00           N  
ATOM   1066  H   THR    78      75.287 106.725  66.356  1.00  0.00           H  
ATOM   1067  CA  THR    78      75.504 104.642  65.888  1.00  0.00           C  
ATOM   1068  HA  THR    78      76.043 104.080  65.126  1.00  0.00           H  
ATOM   1069  CB  THR    78      75.789 103.925  67.201  1.00  0.00           C  
ATOM   1070  HB  THR    78      75.207 104.504  67.917  1.00  0.00           H  
ATOM   1071  CG2 THR    78      75.367 102.486  67.263  1.00  0.00           C  
ATOM   1072 HG21 THR    78      74.278 102.479  67.283  1.00  0.00           H  
ATOM   1073 HG22 THR    78      75.926 101.882  66.548  1.00  0.00           H  
ATOM   1074 HG23 THR    78      75.651 102.069  68.229  1.00  0.00           H  
ATOM   1075  OG1 THR    78      77.194 103.959  67.565  1.00  0.00           O  
ATOM   1076  HG1 THR    78      77.450 104.884  67.527  1.00  0.00           H  
ATOM   1077  C   THR    78      73.976 104.486  65.579  1.00  0.00           C  
ATOM   1078  O   THR    78      73.149 104.997  66.309  1.00  0.00           O  
ATOM   1079  N   GLY    79      73.746 103.738  64.494  1.00  0.00           N  
ATOM   1080  H   GLY    79      74.441 103.519  63.793  1.00  0.00           H  
ATOM   1081  CA  GLY    79      72.375 103.382  64.174  1.00  0.00           C  
ATOM   1082  HA2 GLY    79      71.809 104.270  64.454  1.00  0.00           H  
ATOM   1083  HA3 GLY    79      72.214 103.020  63.159  1.00  0.00           H  
ATOM   1084  C   GLY    79      71.777 102.267  65.013  1.00  0.00           C  
ATOM   1085  O   GLY    79      72.361 101.868  66.010  1.00  0.00           O  
ATOM   1086  N   GLY    80      70.638 101.635  64.635  1.00  0.00           N  
ATOM   1087  H   GLY    80      70.293 100.894  65.230  1.00  0.00           H  
ATOM   1088  CA  GLY    80      69.776 101.975  63.452  1.00  0.00           C  
ATOM   1089  HA2 GLY    80      70.434 102.333  62.661  1.00  0.00           H  
ATOM   1090  HA3 GLY    80      69.346 101.051  63.066  1.00  0.00           H  
ATOM   1091  C   GLY    80      68.825 103.199  63.571  1.00  0.00           C  
ATOM   1092  O   GLY    80      68.723 103.755  64.717  1.00  0.00           O  
ATOM   1093  N   TYR    81      68.075 103.673  62.553  1.00  0.00           N  
ATOM   1094  H   TYR    81      68.086 103.201  61.660  1.00  0.00           H  
ATOM   1095  CA  TYR    81      67.306 104.894  62.636  1.00  0.00           C  
ATOM   1096  HA  TYR    81      66.953 105.055  63.655  1.00  0.00           H  
ATOM   1097  CB  TYR    81      68.120 106.157  62.030  1.00  0.00           C  
ATOM   1098  HB2 TYR    81      68.062 106.052  60.947  1.00  0.00           H  
ATOM   1099  HB3 TYR    81      67.621 107.070  62.355  1.00  0.00           H  
ATOM   1100  CG  TYR    81      69.500 106.256  62.539  1.00  0.00           C  
ATOM   1101  CD1 TYR    81      69.834 106.946  63.739  1.00  0.00           C  
ATOM   1102  HD1 TYR    81      69.038 107.326  64.362  1.00  0.00           H  
ATOM   1103  CE1 TYR    81      71.186 107.036  64.191  1.00  0.00           C  
ATOM   1104  HE1 TYR    81      71.456 107.506  65.125  1.00  0.00           H  
ATOM   1105  CZ  TYR    81      72.188 106.755  63.238  1.00  0.00           C  
ATOM   1106  OH  TYR    81      73.446 106.945  63.603  1.00  0.00           O  
ATOM   1107  HH  TYR    81      73.562 107.898  63.632  1.00  0.00           H  
ATOM   1108  CE2 TYR    81      71.913 105.904  62.172  1.00  0.00           C  
ATOM   1109  HE2 TYR    81      72.794 105.568  61.646  1.00  0.00           H  
ATOM   1110  CD2 TYR    81      70.554 105.705  61.751  1.00  0.00           C  
ATOM   1111  HD2 TYR    81      70.380 105.170  60.830  1.00  0.00           H  
ATOM   1112  C   TYR    81      66.136 104.687  61.701  1.00  0.00           C  
ATOM   1113  O   TYR    81      66.197 103.916  60.755  1.00  0.00           O  
ATOM   1114  N   GLY    82      64.942 105.196  61.956  1.00  0.00           N  
ATOM   1115  H   GLY    82      64.253 105.002  61.243  1.00  0.00           H  
ATOM   1116  CA  GLY    82      64.544 106.039  63.090  1.00  0.00           C  
ATOM   1117  HA2 GLY    82      63.543 105.712  63.371  1.00  0.00           H  
ATOM   1118  HA3 GLY    82      65.199 105.804  63.929  1.00  0.00           H  
ATOM   1119  C   GLY    82      64.677 107.543  62.792  1.00  0.00           C  
ATOM   1120  O   GLY    82      65.241 107.945  61.742  1.00  0.00           O  
ATOM   1121  N   SER    83      64.142 108.407  63.665  1.00  0.00           N  
ATOM   1122  H   SER    83      63.776 108.063  64.541  1.00  0.00           H  
ATOM   1123  CA  SER    83      64.555 109.799  63.754  1.00  0.00           C  
ATOM   1124  HA  SER    83      63.926 110.300  64.490  1.00  0.00           H  
ATOM   1125  CB  SER    83      66.052 109.944  64.056  1.00  0.00           C  
ATOM   1126  HB2 SER    83      66.625 109.381  63.319  1.00  0.00           H  
ATOM   1127  HB3 SER    83      66.269 111.006  63.947  1.00  0.00           H  
ATOM   1128  OG  SER    83      66.222 109.560  65.434  1.00  0.00           O  
ATOM   1129  HG  SER    83      66.848 110.160  65.846  1.00  0.00           H  
ATOM   1130  C   SER    83      64.159 110.522  62.502  1.00  0.00           C  
ATOM   1131  O   SER    83      65.002 111.025  61.796  1.00  0.00           O  
ATOM   1132  N   SER    84      62.883 110.635  62.142  1.00  0.00           N  
ATOM   1133  H   SER    84      62.697 111.350  61.454  1.00  0.00           H  
ATOM   1134  CA  SER    84      61.648 109.947  62.586  1.00  0.00           C  
ATOM   1135  HA  SER    84      61.480 110.161  63.641  1.00  0.00           H  
ATOM   1136  CB  SER    84      60.430 110.644  61.839  1.00  0.00           C  
ATOM   1137  HB2 SER    84      60.549 111.700  62.078  1.00  0.00           H  
ATOM   1138  HB3 SER    84      60.431 110.584  60.750  1.00  0.00           H  
ATOM   1139  OG  SER    84      59.207 110.176  62.368  1.00  0.00           O  
ATOM   1140  HG  SER    84      58.593 110.747  61.900  1.00  0.00           H  
ATOM   1141  C   SER    84      61.552 108.490  62.312  1.00  0.00           C  
ATOM   1142  O   SER    84      62.225 108.070  61.367  1.00  0.00           O  
ATOM   1143  N   GLN    85      60.702 107.736  62.999  1.00  0.00           N  
ATOM   1144  H   GLN    85      60.192 108.219  63.725  1.00  0.00           H  
ATOM   1145  CA  GLN    85      60.525 106.283  62.786  1.00  0.00           C  
ATOM   1146  HA  GLN    85      61.526 105.876  62.641  1.00  0.00           H  
ATOM   1147  CB  GLN    85      59.802 105.633  63.968  1.00  0.00           C  
ATOM   1148  HB2 GLN    85      60.277 105.970  64.889  1.00  0.00           H  
ATOM   1149  HB3 GLN    85      58.791 106.014  64.112  1.00  0.00           H  
ATOM   1150  CG  GLN    85      59.811 104.134  64.092  1.00  0.00           C  
ATOM   1151  HG2 GLN    85      59.328 103.817  65.016  1.00  0.00           H  
ATOM   1152  HG3 GLN    85      59.161 103.785  63.290  1.00  0.00           H  
ATOM   1153  CD  GLN    85      61.198 103.551  63.962  1.00  0.00           C  
ATOM   1154  OE1 GLN    85      62.148 104.085  64.519  1.00  0.00           O  
ATOM   1155  NE2 GLN    85      61.349 102.496  63.248  1.00  0.00           N  
ATOM   1156 HE21 GLN    85      62.215 101.977  63.211  1.00  0.00           H  
ATOM   1157 HE22 GLN    85      60.515 102.155  62.791  1.00  0.00           H  
ATOM   1158  C   GLN    85      59.931 105.903  61.449  1.00  0.00           C  
ATOM   1159  O   GLN    85      60.216 104.813  60.962  1.00  0.00           O  
ATOM   1160  N   SER    86      59.017 106.774  60.897  1.00  0.00           N  
ATOM   1161  H   SER    86      58.843 107.614  61.430  1.00  0.00           H  
ATOM   1162  CA  SER    86      57.988 106.312  59.948  1.00  0.00           C  
ATOM   1163  HA  SER    86      57.267 107.129  59.980  1.00  0.00           H  
ATOM   1164  CB  SER    86      58.577 106.106  58.535  1.00  0.00           C  
ATOM   1165  HB2 SER    86      59.187 105.206  58.608  1.00  0.00           H  
ATOM   1166  HB3 SER    86      57.752 105.944  57.841  1.00  0.00           H  
ATOM   1167  OG  SER    86      59.547 107.060  58.148  1.00  0.00           O  
ATOM   1168  HG  SER    86      60.338 106.713  58.566  1.00  0.00           H  
ATOM   1169  C   SER    86      57.310 105.011  60.532  1.00  0.00           C  
ATOM   1170  O   SER    86      57.270 104.031  59.799  1.00  0.00           O  
ATOM   1171  N   SER    87      56.845 104.947  61.809  1.00  0.00           N  
ATOM   1172  H   SER    87      56.777 105.764  62.398  1.00  0.00           H  
ATOM   1173  CA  SER    87      56.188 103.721  62.298  1.00  0.00           C  
ATOM   1174  HA  SER    87      56.974 102.979  62.433  1.00  0.00           H  
ATOM   1175  CB  SER    87      55.717 103.874  63.679  1.00  0.00           C  
ATOM   1176  HB2 SER    87      55.206 102.982  64.043  1.00  0.00           H  
ATOM   1177  HB3 SER    87      56.523 104.044  64.394  1.00  0.00           H  
ATOM   1178  OG  SER    87      54.753 104.897  63.764  1.00  0.00           O  
ATOM   1179  HG  SER    87      55.170 105.587  63.243  1.00  0.00           H  
ATOM   1180  C   SER    87      55.038 103.062  61.515  1.00  0.00           C  
ATOM   1181  O   SER    87      54.146 103.751  61.032  1.00  0.00           O  
ATOM   1182  N   GLN    88      54.902 101.700  61.603  1.00  0.00           N  
ATOM   1183  H   GLN    88      55.698 101.218  61.997  1.00  0.00           H  
ATOM   1184  CA  GLN    88      53.805 100.889  61.020  1.00  0.00           C  
ATOM   1185  HA  GLN    88      52.893 101.481  61.091  1.00  0.00           H  
ATOM   1186  CB  GLN    88      54.082 100.722  59.507  1.00  0.00           C  
ATOM   1187  HB2 GLN    88      53.243 100.129  59.144  1.00  0.00           H  
ATOM   1188  HB3 GLN    88      54.024 101.734  59.108  1.00  0.00           H  
ATOM   1189  CG  GLN    88      55.446 100.201  59.179  1.00  0.00           C  
ATOM   1190  HG2 GLN    88      56.126 101.008  59.453  1.00  0.00           H  
ATOM   1191  HG3 GLN    88      55.580  99.386  59.889  1.00  0.00           H  
ATOM   1192  CD  GLN    88      55.563  99.570  57.808  1.00  0.00           C  
ATOM   1193  OE1 GLN    88      54.800  99.793  56.867  1.00  0.00           O  
ATOM   1194  NE2 GLN    88      56.535  98.704  57.550  1.00  0.00           N  
ATOM   1195 HE21 GLN    88      57.102  98.366  58.314  1.00  0.00           H  
ATOM   1196 HE22 GLN    88      56.591  98.367  56.599  1.00  0.00           H  
ATOM   1197  C   GLN    88      53.601  99.463  61.735  1.00  0.00           C  
ATOM   1198  O   GLN    88      52.695  98.692  61.373  1.00  0.00           O  
ATOM   1199  N   SER    89      54.449  99.067  62.721  1.00  0.00           N  
ATOM   1200  H   SER    89      55.092  99.732  63.126  1.00  0.00           H  
ATOM   1201  CA  SER    89      54.279  97.768  63.376  1.00  0.00           C  
ATOM   1202  HA  SER    89      54.370  96.965  62.643  1.00  0.00           H  
ATOM   1203  CB  SER    89      55.400  97.424  64.391  1.00  0.00           C  
ATOM   1204  HB2 SER    89      55.252  97.912  65.354  1.00  0.00           H  
ATOM   1205  HB3 SER    89      55.410  96.391  64.741  1.00  0.00           H  
ATOM   1206  OG  SER    89      56.704  97.726  63.917  1.00  0.00           O  
ATOM   1207  HG  SER    89      56.917  96.997  63.329  1.00  0.00           H  
ATOM   1208  C   SER    89      52.987  97.722  64.165  1.00  0.00           C  
ATOM   1209  O   SER    89      52.325  98.754  64.405  1.00  0.00           O  
ATOM   1210  N   SER    90      52.540  96.485  64.527  1.00  0.00           N  
ATOM   1211  H   SER    90      53.145  95.727  64.244  1.00  0.00           H  
ATOM   1212  CA  SER    90      51.308  96.215  65.168  1.00  0.00           C  
ATOM   1213  HA  SER    90      51.093  96.940  65.953  1.00  0.00           H  
ATOM   1214  CB  SER    90      50.181  96.444  64.136  1.00  0.00           C  
ATOM   1215  HB2 SER    90      50.292  97.486  63.837  1.00  0.00           H  
ATOM   1216  HB3 SER    90      50.324  95.796  63.271  1.00  0.00           H  
ATOM   1217  OG  SER    90      48.944  96.239  64.717  1.00  0.00           O  
ATOM   1218  HG  SER    90      48.412  95.687  64.139  1.00  0.00           H  
ATOM   1219  C   SER    90      51.200  94.770  65.780  1.00  0.00           C  
ATOM   1220  O   SER    90      51.891  93.855  65.366  1.00  0.00           O  
ATOM   1221  N   TYR    91      50.416  94.679  66.825  1.00  0.00           N  
ATOM   1222  H   TYR    91      49.754  95.435  66.920  1.00  0.00           H  
ATOM   1223  CA  TYR    91      50.242  93.462  67.607  1.00  0.00           C  
ATOM   1224  HA  TYR    91      50.471  92.596  66.985  1.00  0.00           H  
ATOM   1225  CB  TYR    91      51.100  93.530  68.864  1.00  0.00           C  
ATOM   1226  HB2 TYR    91      52.137  93.715  68.584  1.00  0.00           H  
ATOM   1227  HB3 TYR    91      50.827  94.431  69.412  1.00  0.00           H  
ATOM   1228  CG  TYR    91      51.164  92.346  69.901  1.00  0.00           C  
ATOM   1229  CD1 TYR    91      50.572  92.562  71.154  1.00  0.00           C  
ATOM   1230  HD1 TYR    91      49.920  93.409  71.307  1.00  0.00           H  
ATOM   1231  CE1 TYR    91      50.653  91.560  72.106  1.00  0.00           C  
ATOM   1232  HE1 TYR    91      50.191  91.685  73.074  1.00  0.00           H  
ATOM   1233  CZ  TYR    91      51.276  90.359  71.845  1.00  0.00           C  
ATOM   1234  OH  TYR    91      51.293  89.401  72.797  1.00  0.00           O  
ATOM   1235  HH  TYR    91      52.001  88.755  72.750  1.00  0.00           H  
ATOM   1236  CE2 TYR    91      51.883  90.110  70.628  1.00  0.00           C  
ATOM   1237  HE2 TYR    91      52.220  89.105  70.419  1.00  0.00           H  
ATOM   1238  CD2 TYR    91      51.812  91.126  69.634  1.00  0.00           C  
ATOM   1239  HD2 TYR    91      52.344  91.008  68.701  1.00  0.00           H  
ATOM   1240  C   TYR    91      48.721  93.258  68.054  1.00  0.00           C  
ATOM   1241  O   TYR    91      48.009  94.239  68.286  1.00  0.00           O  
ATOM   1242  N   GLY    92      48.185  92.077  68.035  1.00  0.00           N  
ATOM   1243  H   GLY    92      47.213  92.069  68.308  1.00  0.00           H  
ATOM   1244  CA  GLY    92      48.736  90.808  67.489  1.00  0.00           C  
ATOM   1245  HA2 GLY    92      49.820  90.703  67.522  1.00  0.00           H  
ATOM   1246  HA3 GLY    92      48.381  90.027  68.162  1.00  0.00           H  
ATOM   1247  C   GLY    92      48.241  90.331  66.119  1.00  0.00           C  
ATOM   1248  O   GLY    92      47.992  91.189  65.301  1.00  0.00           O  
ATOM   1249  N   GLN    93      48.119  89.063  65.799  1.00  0.00           N  
ATOM   1250  H   GLN    93      48.469  88.326  66.393  1.00  0.00           H  
ATOM   1251  CA  GLN    93      47.539  88.514  64.501  1.00  0.00           C  
ATOM   1252  HA  GLN    93      46.610  89.068  64.361  1.00  0.00           H  
ATOM   1253  CB  GLN    93      48.508  88.747  63.289  1.00  0.00           C  
ATOM   1254  HB2 GLN    93      48.153  88.198  62.416  1.00  0.00           H  
ATOM   1255  HB3 GLN    93      48.474  89.774  62.924  1.00  0.00           H  
ATOM   1256  CG  GLN    93      49.894  88.312  63.572  1.00  0.00           C  
ATOM   1257  HG2 GLN    93      50.157  89.122  64.253  1.00  0.00           H  
ATOM   1258  HG3 GLN    93      49.938  87.320  64.020  1.00  0.00           H  
ATOM   1259  CD  GLN    93      50.812  88.439  62.400  1.00  0.00           C  
ATOM   1260  OE1 GLN    93      51.291  87.488  61.892  1.00  0.00           O  
ATOM   1261  NE2 GLN    93      50.939  89.619  61.773  1.00  0.00           N  
ATOM   1262 HE21 GLN    93      51.367  89.556  60.861  1.00  0.00           H  
ATOM   1263 HE22 GLN    93      50.613  90.518  62.100  1.00  0.00           H  
ATOM   1264  C   GLN    93      47.242  87.010  64.682  1.00  0.00           C  
ATOM   1265  O   GLN    93      47.579  86.382  65.729  1.00  0.00           O  
ATOM   1266  N   GLN    94      46.458  86.430  63.764  1.00  0.00           N  
ATOM   1267  H   GLN    94      46.027  87.060  63.103  1.00  0.00           H  
ATOM   1268  CA  GLN    94      45.983  85.063  63.922  1.00  0.00           C  
ATOM   1269  HA  GLN    94      45.591  84.927  64.930  1.00  0.00           H  
ATOM   1270  CB  GLN    94      44.957  84.626  62.839  1.00  0.00           C  
ATOM   1271  HB2 GLN    94      45.071  85.231  61.939  1.00  0.00           H  
ATOM   1272  HB3 GLN    94      44.977  83.542  62.725  1.00  0.00           H  
ATOM   1273  CG  GLN    94      43.546  85.124  63.190  1.00  0.00           C  
ATOM   1274  HG2 GLN    94      43.690  86.132  63.580  1.00  0.00           H  
ATOM   1275  HG3 GLN    94      42.862  85.091  62.342  1.00  0.00           H  
ATOM   1276  CD  GLN    94      42.788  84.281  64.239  1.00  0.00           C  
ATOM   1277  OE1 GLN    94      43.039  83.129  64.515  1.00  0.00           O  
ATOM   1278  NE2 GLN    94      41.831  84.802  64.889  1.00  0.00           N  
ATOM   1279 HE21 GLN    94      41.620  85.756  64.633  1.00  0.00           H  
ATOM   1280 HE22 GLN    94      41.467  84.324  65.701  1.00  0.00           H  
ATOM   1281  C   GLN    94      47.223  84.139  63.929  1.00  0.00           C  
ATOM   1282  O   GLN    94      48.274  84.367  63.342  1.00  0.00           O  
ATOM   1283  N   SER    95      47.063  83.047  64.669  1.00  0.00           N  
ATOM   1284  H   SER    95      46.205  82.948  65.193  1.00  0.00           H  
ATOM   1285  CA  SER    95      47.908  81.838  64.566  1.00  0.00           C  
ATOM   1286  HA  SER    95      48.750  82.099  65.206  1.00  0.00           H  
ATOM   1287  CB  SER    95      47.332  80.601  65.346  1.00  0.00           C  
ATOM   1288  HB2 SER    95      46.500  80.160  64.796  1.00  0.00           H  
ATOM   1289  HB3 SER    95      48.073  79.814  65.490  1.00  0.00           H  
ATOM   1290  OG  SER    95      46.773  80.990  66.571  1.00  0.00           O  
ATOM   1291  HG  SER    95      47.379  80.798  67.289  1.00  0.00           H  
ATOM   1292  C   SER    95      48.262  81.366  63.165  1.00  0.00           C  
ATOM   1293  O   SER    95      47.580  81.689  62.178  1.00  0.00           O  
ATOM   1294  N   SER    96      49.339  80.607  62.950  1.00  0.00           N  
ATOM   1295  H   SER    96      49.907  80.267  63.712  1.00  0.00           H  
ATOM   1296  CA  SER    96      49.731  80.097  61.590  1.00  0.00           C  
ATOM   1297  HA  SER    96      49.907  81.012  61.024  1.00  0.00           H  
ATOM   1298  CB  SER    96      51.004  79.274  61.477  1.00  0.00           C  
ATOM   1299  HB2 SER    96      50.762  78.294  61.889  1.00  0.00           H  
ATOM   1300  HB3 SER    96      51.358  79.116  60.459  1.00  0.00           H  
ATOM   1301  OG  SER    96      52.005  79.903  62.334  1.00  0.00           O  
ATOM   1302  HG  SER    96      52.068  79.343  63.111  1.00  0.00           H  
ATOM   1303  C   SER    96      48.564  79.246  60.937  1.00  0.00           C  
ATOM   1304  O   SER    96      48.009  78.328  61.587  1.00  0.00           O  
ATOM   1305  N   TYR    97      48.270  79.350  59.670  1.00  0.00           N  
ATOM   1306  H   TYR    97      47.572  78.679  59.384  1.00  0.00           H  
ATOM   1307  CA  TYR    97      48.562  80.273  58.501  1.00  0.00           C  
ATOM   1308  HA  TYR    97      47.942  79.907  57.683  1.00  0.00           H  
ATOM   1309  CB  TYR    97      48.056  81.691  58.786  1.00  0.00           C  
ATOM   1310  HB2 TYR    97      47.035  81.570  59.148  1.00  0.00           H  
ATOM   1311  HB3 TYR    97      48.669  82.100  59.589  1.00  0.00           H  
ATOM   1312  CG  TYR    97      48.195  82.747  57.638  1.00  0.00           C  
ATOM   1313  CD1 TYR    97      49.350  83.461  57.335  1.00  0.00           C  
ATOM   1314  HD1 TYR    97      50.180  83.324  58.011  1.00  0.00           H  
ATOM   1315  CE1 TYR    97      49.430  84.360  56.263  1.00  0.00           C  
ATOM   1316  HE1 TYR    97      50.349  84.913  56.141  1.00  0.00           H  
ATOM   1317  CZ  TYR    97      48.332  84.554  55.414  1.00  0.00           C  
ATOM   1318  OH  TYR    97      48.454  85.423  54.303  1.00  0.00           O  
ATOM   1319  HH  TYR    97      47.601  85.457  53.864  1.00  0.00           H  
ATOM   1320  CE2 TYR    97      47.125  83.860  55.715  1.00  0.00           C  
ATOM   1321  HE2 TYR    97      46.243  84.106  55.141  1.00  0.00           H  
ATOM   1322  CD2 TYR    97      47.007  83.096  56.867  1.00  0.00           C  
ATOM   1323  HD2 TYR    97      46.018  82.686  57.010  1.00  0.00           H  
ATOM   1324  C   TYR    97      49.981  80.123  57.960  1.00  0.00           C  
ATOM   1325  O   TYR    97      50.850  80.717  58.604  1.00  0.00           O  
ATOM   1326  N   PRO    98      50.251  79.281  56.898  1.00  0.00           N  
ATOM   1327  CD  PRO    98      51.613  79.204  56.373  1.00  0.00           C  
ATOM   1328  HD2 PRO    98      52.365  79.127  57.158  1.00  0.00           H  
ATOM   1329  HD3 PRO    98      51.830  80.133  55.845  1.00  0.00           H  
ATOM   1330  CG  PRO    98      51.576  78.041  55.462  1.00  0.00           C  
ATOM   1331  HG2 PRO    98      51.682  77.129  56.048  1.00  0.00           H  
ATOM   1332  HG3 PRO    98      52.354  78.106  54.701  1.00  0.00           H  
ATOM   1333  CB  PRO    98      50.104  77.996  54.931  1.00  0.00           C  
ATOM   1334  HB2 PRO    98      49.729  77.022  54.616  1.00  0.00           H  
ATOM   1335  HB3 PRO    98      50.009  78.738  54.138  1.00  0.00           H  
ATOM   1336  CA  PRO    98      49.304  78.513  56.102  1.00  0.00           C  
ATOM   1337  HA  PRO    98      48.578  79.250  55.758  1.00  0.00           H  
ATOM   1338  C   PRO    98      48.510  77.312  56.719  1.00  0.00           C  
ATOM   1339  O   PRO    98      49.020  76.622  57.629  1.00  0.00           O  
ATOM   1340  N   GLY    99      47.342  77.035  56.148  1.00  0.00           N  
ATOM   1341  H   GLY    99      47.050  77.392  55.250  1.00  0.00           H  
ATOM   1342  CA  GLY    99      46.464  75.879  56.645  1.00  0.00           C  
ATOM   1343  HA2 GLY    99      46.233  76.036  57.699  1.00  0.00           H  
ATOM   1344  HA3 GLY    99      45.581  75.883  56.006  1.00  0.00           H  
ATOM   1345  C   GLY    99      47.186  74.565  56.462  1.00  0.00           C  
ATOM   1346  O   GLY    99      47.935  74.456  55.426  1.00  0.00           O  
ATOM   1347  N   TYR   100      46.932  73.628  57.322  1.00  0.00           N  
ATOM   1348  H   TYR   100      46.379  73.902  58.122  1.00  0.00           H  
ATOM   1349  CA  TYR   100      47.763  72.411  57.476  1.00  0.00           C  
ATOM   1350  HA  TYR   100      48.278  72.184  56.542  1.00  0.00           H  
ATOM   1351  CB  TYR   100      48.864  72.580  58.533  1.00  0.00           C  
ATOM   1352  HB2 TYR   100      49.568  71.748  58.534  1.00  0.00           H  
ATOM   1353  HB3 TYR   100      49.391  73.459  58.162  1.00  0.00           H  
ATOM   1354  CG  TYR   100      48.441  72.787  59.933  1.00  0.00           C  
ATOM   1355  CD1 TYR   100      48.117  74.072  60.425  1.00  0.00           C  
ATOM   1356  HD1 TYR   100      48.213  74.901  59.740  1.00  0.00           H  
ATOM   1357  CE1 TYR   100      48.032  74.385  61.723  1.00  0.00           C  
ATOM   1358  HE1 TYR   100      47.936  75.404  62.067  1.00  0.00           H  
ATOM   1359  CZ  TYR   100      48.071  73.307  62.656  1.00  0.00           C  
ATOM   1360  OH  TYR   100      48.044  73.646  63.952  1.00  0.00           O  
ATOM   1361  HH  TYR   100      48.120  72.892  64.542  1.00  0.00           H  
ATOM   1362  CE2 TYR   100      48.271  71.967  62.203  1.00  0.00           C  
ATOM   1363  HE2 TYR   100      48.439  71.244  62.987  1.00  0.00           H  
ATOM   1364  CD2 TYR   100      48.465  71.710  60.863  1.00  0.00           C  
ATOM   1365  HD2 TYR   100      48.705  70.708  60.537  1.00  0.00           H  
ATOM   1366  C   TYR   100      46.909  71.189  57.756  1.00  0.00           C  
ATOM   1367  O   TYR   100      47.172  70.065  57.272  1.00  0.00           O  
ATOM   1368  N   GLY   101      45.846  71.354  58.453  1.00  0.00           N  
ATOM   1369  H   GLY   101      45.658  72.333  58.620  1.00  0.00           H  
ATOM   1370  CA  GLY   101      45.007  70.279  58.994  1.00  0.00           C  
ATOM   1371  HA2 GLY   101      45.620  69.511  59.468  1.00  0.00           H  
ATOM   1372  HA3 GLY   101      44.444  70.731  59.810  1.00  0.00           H  
ATOM   1373  C   GLY   101      44.000  69.550  58.051  1.00  0.00           C  
ATOM   1374  O   GLY   101      43.283  68.653  58.486  1.00  0.00           O  
ATOM   1375  N   GLN   102      43.960  70.011  56.775  1.00  0.00           N  
ATOM   1376  H   GLN   102      44.481  70.854  56.578  1.00  0.00           H  
ATOM   1377  CA  GLN   102      43.720  69.086  55.591  1.00  0.00           C  
ATOM   1378  HA  GLN   102      42.698  68.706  55.587  1.00  0.00           H  
ATOM   1379  CB  GLN   102      43.632  69.808  54.224  1.00  0.00           C  
ATOM   1380  HB2 GLN   102      43.248  69.144  53.450  1.00  0.00           H  
ATOM   1381  HB3 GLN   102      42.952  70.657  54.294  1.00  0.00           H  
ATOM   1382  CG  GLN   102      44.985  70.354  53.669  1.00  0.00           C  
ATOM   1383  HG2 GLN   102      45.628  69.512  53.411  1.00  0.00           H  
ATOM   1384  HG3 GLN   102      44.761  70.839  52.719  1.00  0.00           H  
ATOM   1385  CD  GLN   102      45.580  71.536  54.438  1.00  0.00           C  
ATOM   1386  OE1 GLN   102      44.911  72.280  55.080  1.00  0.00           O  
ATOM   1387  NE2 GLN   102      46.873  71.735  54.311  1.00  0.00           N  
ATOM   1388 HE21 GLN   102      47.472  71.296  53.628  1.00  0.00           H  
ATOM   1389 HE22 GLN   102      47.138  72.666  54.600  1.00  0.00           H  
ATOM   1390  C   GLN   102      44.638  67.857  55.685  1.00  0.00           C  
ATOM   1391  O   GLN   102      45.709  67.871  56.193  1.00  0.00           O  
ATOM   1392  N   GLN   103      44.124  66.757  55.165  1.00  0.00           N  
ATOM   1393  H   GLN   103      43.222  66.834  54.717  1.00  0.00           H  
ATOM   1394  CA  GLN   103      44.572  65.365  55.338  1.00  0.00           C  
ATOM   1395  HA  GLN   103      44.124  65.112  56.299  1.00  0.00           H  
ATOM   1396  CB  GLN   103      43.819  64.652  54.223  1.00  0.00           C  
ATOM   1397  HB2 GLN   103      42.755  64.810  54.398  1.00  0.00           H  
ATOM   1398  HB3 GLN   103      44.026  65.168  53.286  1.00  0.00           H  
ATOM   1399  CG  GLN   103      44.027  63.152  53.900  1.00  0.00           C  
ATOM   1400  HG2 GLN   103      43.609  62.891  52.928  1.00  0.00           H  
ATOM   1401  HG3 GLN   103      45.093  62.946  54.002  1.00  0.00           H  
ATOM   1402  CD  GLN   103      43.359  62.170  54.927  1.00  0.00           C  
ATOM   1403  OE1 GLN   103      42.384  62.466  55.596  1.00  0.00           O  
ATOM   1404  NE2 GLN   103      43.880  61.010  55.197  1.00  0.00           N  
ATOM   1405 HE21 GLN   103      43.487  60.443  55.935  1.00  0.00           H  
ATOM   1406 HE22 GLN   103      44.635  60.648  54.631  1.00  0.00           H  
ATOM   1407  C   GLN   103      46.164  65.116  55.259  1.00  0.00           C  
ATOM   1408  O   GLN   103      46.765  65.635  54.287  1.00  0.00           O  
ATOM   1409  N   PRO   104      46.877  64.466  56.221  1.00  0.00           N  
ATOM   1410  CD  PRO   104      46.300  63.785  57.402  1.00  0.00           C  
ATOM   1411  HD2 PRO   104      45.996  62.786  57.090  1.00  0.00           H  
ATOM   1412  HD3 PRO   104      45.404  64.264  57.797  1.00  0.00           H  
ATOM   1413  CG  PRO   104      47.466  63.510  58.377  1.00  0.00           C  
ATOM   1414  HG2 PRO   104      47.250  62.607  58.948  1.00  0.00           H  
ATOM   1415  HG3 PRO   104      47.560  64.348  59.067  1.00  0.00           H  
ATOM   1416  CB  PRO   104      48.688  63.422  57.416  1.00  0.00           C  
ATOM   1417  HB2 PRO   104      48.807  62.395  57.068  1.00  0.00           H  
ATOM   1418  HB3 PRO   104      49.616  63.720  57.905  1.00  0.00           H  
ATOM   1419  CA  PRO   104      48.353  64.345  56.278  1.00  0.00           C  
ATOM   1420  HA  PRO   104      48.801  65.335  56.363  1.00  0.00           H  
ATOM   1421  C   PRO   104      48.963  63.705  54.956  1.00  0.00           C  
ATOM   1422  O   PRO   104      48.295  62.893  54.374  1.00  0.00           O  
ATOM   1423  N   ALA   105      50.087  64.218  54.500  1.00  0.00           N  
ATOM   1424  H   ALA   105      50.177  65.121  54.943  1.00  0.00           H  
ATOM   1425  CA  ALA   105      50.695  63.995  53.204  1.00  0.00           C  
ATOM   1426  HA  ALA   105      50.021  64.625  52.623  1.00  0.00           H  
ATOM   1427  CB  ALA   105      52.156  64.619  53.210  1.00  0.00           C  
ATOM   1428  HB1 ALA   105      52.231  65.649  53.559  1.00  0.00           H  
ATOM   1429  HB2 ALA   105      52.750  63.942  53.824  1.00  0.00           H  
ATOM   1430  HB3 ALA   105      52.610  64.542  52.223  1.00  0.00           H  
ATOM   1431  C   ALA   105      50.765  62.492  52.822  1.00  0.00           C  
ATOM   1432  O   ALA   105      50.986  61.771  53.793  1.00  0.00           O  
ATOM   1433  N   PRO   106      50.475  62.028  51.552  1.00  0.00           N  
ATOM   1434  CD  PRO   106      50.417  62.889  50.377  1.00  0.00           C  
ATOM   1435  HD2 PRO   106      51.220  63.624  50.447  1.00  0.00           H  
ATOM   1436  HD3 PRO   106      49.433  63.345  50.267  1.00  0.00           H  
ATOM   1437  CG  PRO   106      50.756  61.950  49.241  1.00  0.00           C  
ATOM   1438  HG2 PRO   106      51.845  61.902  49.236  1.00  0.00           H  
ATOM   1439  HG3 PRO   106      50.374  62.320  48.289  1.00  0.00           H  
ATOM   1440  CB  PRO   106      50.139  60.628  49.677  1.00  0.00           C  
ATOM   1441  HB2 PRO   106      50.664  59.809  49.185  1.00  0.00           H  
ATOM   1442  HB3 PRO   106      49.076  60.742  49.464  1.00  0.00           H  
ATOM   1443  CA  PRO   106      50.430  60.603  51.177  1.00  0.00           C  
ATOM   1444  HA  PRO   106      49.541  60.155  51.620  1.00  0.00           H  
ATOM   1445  C   PRO   106      51.764  59.813  51.449  1.00  0.00           C  
ATOM   1446  O   PRO   106      52.863  60.163  50.970  1.00  0.00           O  
ATOM   1447  N   SER   107      51.803  58.792  52.262  1.00  0.00           N  
ATOM   1448  H   SER   107      50.877  58.483  52.522  1.00  0.00           H  
ATOM   1449  CA  SER   107      53.083  58.125  52.726  1.00  0.00           C  
ATOM   1450  HA  SER   107      53.804  58.936  52.825  1.00  0.00           H  
ATOM   1451  CB  SER   107      52.763  57.440  54.089  1.00  0.00           C  
ATOM   1452  HB2 SER   107      53.701  57.064  54.499  1.00  0.00           H  
ATOM   1453  HB3 SER   107      52.341  58.214  54.730  1.00  0.00           H  
ATOM   1454  OG  SER   107      51.854  56.348  53.920  1.00  0.00           O  
ATOM   1455  HG  SER   107      50.955  56.678  53.860  1.00  0.00           H  
ATOM   1456  C   SER   107      53.663  57.053  51.851  1.00  0.00           C  
ATOM   1457  O   SER   107      54.622  56.434  52.307  1.00  0.00           O  
ATOM   1458  N   SER   108      53.058  56.679  50.732  1.00  0.00           N  
ATOM   1459  H   SER   108      52.269  57.183  50.353  1.00  0.00           H  
ATOM   1460  CA  SER   108      53.498  55.487  49.986  1.00  0.00           C  
ATOM   1461  HA  SER   108      53.558  54.663  50.698  1.00  0.00           H  
ATOM   1462  CB  SER   108      52.470  55.220  48.841  1.00  0.00           C  
ATOM   1463  HB2 SER   108      52.791  54.371  48.237  1.00  0.00           H  
ATOM   1464  HB3 SER   108      51.486  55.038  49.273  1.00  0.00           H  
ATOM   1465  OG  SER   108      52.297  56.363  48.011  1.00  0.00           O  
ATOM   1466  HG  SER   108      52.970  56.385  47.326  1.00  0.00           H  
ATOM   1467  C   SER   108      54.854  55.626  49.350  1.00  0.00           C  
ATOM   1468  O   SER   108      55.309  56.773  49.201  1.00  0.00           O  
ATOM   1469  N   THR   109      55.587  54.469  49.213  1.00  0.00           N  
ATOM   1470  H   THR   109      55.162  53.587  49.459  1.00  0.00           H  
ATOM   1471  CA  THR   109      57.136  54.414  49.020  1.00  0.00           C  
ATOM   1472  HA  THR   109      57.475  55.270  48.436  1.00  0.00           H  
ATOM   1473  CB  THR   109      57.822  54.545  50.378  1.00  0.00           C  
ATOM   1474  HB  THR   109      57.564  53.690  51.003  1.00  0.00           H  
ATOM   1475  CG2 THR   109      59.351  54.453  50.126  1.00  0.00           C  
ATOM   1476 HG21 THR   109      59.572  55.148  49.316  1.00  0.00           H  
ATOM   1477 HG22 THR   109      59.840  54.870  51.006  1.00  0.00           H  
ATOM   1478 HG23 THR   109      59.633  53.430  49.876  1.00  0.00           H  
ATOM   1479  OG1 THR   109      57.712  55.798  51.066  1.00  0.00           O  
ATOM   1480  HG1 THR   109      56.772  55.956  50.954  1.00  0.00           H  
ATOM   1481  C   THR   109      57.530  53.140  48.239  1.00  0.00           C  
ATOM   1482  O   THR   109      57.158  52.023  48.499  1.00  0.00           O  
ATOM   1483  N   SER   110      58.473  53.359  47.280  1.00  0.00           N  
ATOM   1484  H   SER   110      58.682  54.313  47.023  1.00  0.00           H  
ATOM   1485  CA  SER   110      59.025  52.410  46.351  1.00  0.00           C  
ATOM   1486  HA  SER   110      58.399  51.519  46.329  1.00  0.00           H  
ATOM   1487  CB  SER   110      59.227  53.031  44.994  1.00  0.00           C  
ATOM   1488  HB2 SER   110      59.955  53.827  45.150  1.00  0.00           H  
ATOM   1489  HB3 SER   110      59.697  52.365  44.270  1.00  0.00           H  
ATOM   1490  OG  SER   110      58.062  53.707  44.525  1.00  0.00           O  
ATOM   1491  HG  SER   110      58.367  54.008  43.666  1.00  0.00           H  
ATOM   1492  C   SER   110      60.355  51.964  46.971  1.00  0.00           C  
ATOM   1493  O   SER   110      61.407  52.207  46.468  1.00  0.00           O  
ATOM   1494  N   GLY   111      60.200  51.254  48.068  1.00  0.00           N  
ATOM   1495  H   GLY   111      59.315  50.994  48.480  1.00  0.00           H  
ATOM   1496  CA  GLY   111      61.270  50.603  48.827  1.00  0.00           C  
ATOM   1497  HA2 GLY   111      62.039  51.364  48.960  1.00  0.00           H  
ATOM   1498  HA3 GLY   111      60.869  50.302  49.795  1.00  0.00           H  
ATOM   1499  C   GLY   111      61.896  49.388  48.069  1.00  0.00           C  
ATOM   1500  O   GLY   111      61.113  48.505  47.710  1.00  0.00           O  
ATOM   1501  N   SER   112      63.169  49.235  47.839  1.00  0.00           N  
ATOM   1502  H   SER   112      63.469  48.396  47.364  1.00  0.00           H  
ATOM   1503  CA  SER   112      64.308  50.097  48.315  1.00  0.00           C  
ATOM   1504  HA  SER   112      65.176  49.517  48.003  1.00  0.00           H  
ATOM   1505  CB  SER   112      64.474  51.374  47.430  1.00  0.00           C  
ATOM   1506  HB2 SER   112      63.583  52.002  47.414  1.00  0.00           H  
ATOM   1507  HB3 SER   112      65.389  51.918  47.662  1.00  0.00           H  
ATOM   1508  OG  SER   112      64.699  50.793  46.211  1.00  0.00           O  
ATOM   1509  HG  SER   112      65.042  51.418  45.568  1.00  0.00           H  
ATOM   1510  C   SER   112      64.423  50.372  49.836  1.00  0.00           C  
ATOM   1511  O   SER   112      64.114  51.441  50.320  1.00  0.00           O  
ATOM   1512  N   TYR   113      64.845  49.399  50.632  1.00  0.00           N  
ATOM   1513  H   TYR   113      64.892  49.687  51.599  1.00  0.00           H  
ATOM   1514  CA  TYR   113      65.126  47.980  50.417  1.00  0.00           C  
ATOM   1515  HA  TYR   113      64.635  47.618  49.513  1.00  0.00           H  
ATOM   1516  CB  TYR   113      66.611  47.650  50.331  1.00  0.00           C  
ATOM   1517  HB2 TYR   113      66.972  48.063  51.273  1.00  0.00           H  
ATOM   1518  HB3 TYR   113      66.767  46.577  50.219  1.00  0.00           H  
ATOM   1519  CG  TYR   113      67.374  48.302  49.263  1.00  0.00           C  
ATOM   1520  CD1 TYR   113      67.682  47.554  48.110  1.00  0.00           C  
ATOM   1521  HD1 TYR   113      67.596  46.478  48.088  1.00  0.00           H  
ATOM   1522  CE1 TYR   113      68.334  48.143  47.024  1.00  0.00           C  
ATOM   1523  HE1 TYR   113      68.629  47.569  46.157  1.00  0.00           H  
ATOM   1524  CZ  TYR   113      68.708  49.518  47.001  1.00  0.00           C  
ATOM   1525  OH  TYR   113      69.294  50.125  45.966  1.00  0.00           O  
ATOM   1526  HH  TYR   113      68.918  51.001  45.857  1.00  0.00           H  
ATOM   1527  CE2 TYR   113      68.324  50.289  48.159  1.00  0.00           C  
ATOM   1528  HE2 TYR   113      68.513  51.351  48.111  1.00  0.00           H  
ATOM   1529  CD2 TYR   113      67.720  49.659  49.285  1.00  0.00           C  
ATOM   1530  HD2 TYR   113      67.520  50.262  50.158  1.00  0.00           H  
ATOM   1531  C   TYR   113      64.473  47.107  51.578  1.00  0.00           C  
ATOM   1532  O   TYR   113      64.397  47.582  52.651  1.00  0.00           O  
ATOM   1533  N   GLY   114      64.017  45.856  51.341  1.00  0.00           N  
ATOM   1534  H   GLY   114      63.998  45.554  50.378  1.00  0.00           H  
ATOM   1535  CA  GLY   114      63.614  44.890  52.384  1.00  0.00           C  
ATOM   1536  HA2 GLY   114      63.362  43.896  52.012  1.00  0.00           H  
ATOM   1537  HA3 GLY   114      64.560  44.786  52.916  1.00  0.00           H  
ATOM   1538  C   GLY   114      62.540  45.256  53.402  1.00  0.00           C  
ATOM   1539  O   GLY   114      61.809  46.216  53.178  1.00  0.00           O  
ATOM   1540  N   SER   115      62.333  44.639  54.571  1.00  0.00           N  
ATOM   1541  H   SER   115      61.549  45.044  55.063  1.00  0.00           H  
ATOM   1542  CA  SER   115      63.067  43.519  55.135  1.00  0.00           C  
ATOM   1543  HA  SER   115      63.800  43.125  54.430  1.00  0.00           H  
ATOM   1544  CB  SER   115      63.996  44.018  56.243  1.00  0.00           C  
ATOM   1545  HB2 SER   115      63.382  44.599  56.930  1.00  0.00           H  
ATOM   1546  HB3 SER   115      64.542  43.156  56.629  1.00  0.00           H  
ATOM   1547  OG  SER   115      64.891  44.920  55.655  1.00  0.00           O  
ATOM   1548  HG  SER   115      65.634  44.445  55.275  1.00  0.00           H  
ATOM   1549  C   SER   115      62.231  42.360  55.740  1.00  0.00           C  
ATOM   1550  O   SER   115      62.684  41.458  56.415  1.00  0.00           O  
ATOM   1551  N   SER   116      60.904  42.475  55.476  1.00  0.00           N  
ATOM   1552  H   SER   116      60.602  43.258  54.912  1.00  0.00           H  
ATOM   1553  CA  SER   116      59.800  41.724  56.077  1.00  0.00           C  
ATOM   1554  HA  SER   116      58.873  42.102  55.647  1.00  0.00           H  
ATOM   1555  CB  SER   116      59.880  40.280  55.643  1.00  0.00           C  
ATOM   1556  HB2 SER   116      60.825  39.815  55.922  1.00  0.00           H  
ATOM   1557  HB3 SER   116      59.219  39.715  56.300  1.00  0.00           H  
ATOM   1558  OG  SER   116      59.787  40.168  54.264  1.00  0.00           O  
ATOM   1559  HG  SER   116      58.898  40.408  53.995  1.00  0.00           H  
ATOM   1560  C   SER   116      59.764  41.885  57.635  1.00  0.00           C  
ATOM   1561  O   SER   116      59.744  40.955  58.498  1.00  0.00           O  
ATOM   1562  N   SER   117      59.623  43.112  58.132  1.00  0.00           N  
ATOM   1563  H   SER   117      59.740  43.881  57.487  1.00  0.00           H  
ATOM   1564  CA  SER   117      59.635  43.557  59.570  1.00  0.00           C  
ATOM   1565  HA  SER   117      59.262  42.710  60.145  1.00  0.00           H  
ATOM   1566  CB  SER   117      61.108  43.894  59.944  1.00  0.00           C  
ATOM   1567  HB2 SER   117      61.561  42.981  60.331  1.00  0.00           H  
ATOM   1568  HB3 SER   117      61.615  44.151  59.014  1.00  0.00           H  
ATOM   1569  OG  SER   117      61.256  44.909  60.941  1.00  0.00           O  
ATOM   1570  HG  SER   117      61.191  45.750  60.482  1.00  0.00           H  
ATOM   1571  C   SER   117      58.730  44.790  59.789  1.00  0.00           C  
ATOM   1572  O   SER   117      58.800  45.824  59.159  1.00  0.00           O  
ATOM   1573  N   GLN   118      57.794  44.542  60.709  1.00  0.00           N  
ATOM   1574  H   GLN   118      57.761  43.584  61.027  1.00  0.00           H  
ATOM   1575  CA  GLN   118      56.776  45.409  61.168  1.00  0.00           C  
ATOM   1576  HA  GLN   118      56.500  45.112  62.180  1.00  0.00           H  
ATOM   1577  CB  GLN   118      57.318  46.837  61.455  1.00  0.00           C  
ATOM   1578  HB2 GLN   118      57.488  47.432  60.558  1.00  0.00           H  
ATOM   1579  HB3 GLN   118      56.487  47.265  62.018  1.00  0.00           H  
ATOM   1580  CG  GLN   118      58.501  46.750  62.470  1.00  0.00           C  
ATOM   1581  HG2 GLN   118      58.258  46.104  63.314  1.00  0.00           H  
ATOM   1582  HG3 GLN   118      59.440  46.461  61.999  1.00  0.00           H  
ATOM   1583  CD  GLN   118      58.734  48.140  63.081  1.00  0.00           C  
ATOM   1584  OE1 GLN   118      57.872  48.794  63.664  1.00  0.00           O  
ATOM   1585  NE2 GLN   118      59.880  48.726  62.854  1.00  0.00           N  
ATOM   1586 HE21 GLN   118      60.596  48.219  62.353  1.00  0.00           H  
ATOM   1587 HE22 GLN   118      59.992  49.622  63.306  1.00  0.00           H  
ATOM   1588  C   GLN   118      55.458  45.144  60.448  1.00  0.00           C  
ATOM   1589  O   GLN   118      55.487  45.009  59.228  1.00  0.00           O  
ATOM   1590  N   SER   119      54.276  44.928  61.003  1.00  0.00           N  
ATOM   1591  H   SER   119      53.493  44.900  60.366  1.00  0.00           H  
ATOM   1592  CA  SER   119      53.897  45.126  62.468  1.00  0.00           C  
ATOM   1593  HA  SER   119      54.128  46.154  62.746  1.00  0.00           H  
ATOM   1594  CB  SER   119      52.364  44.913  62.569  1.00  0.00           C  
ATOM   1595  HB2 SER   119      51.869  45.375  61.714  1.00  0.00           H  
ATOM   1596  HB3 SER   119      52.196  43.849  62.404  1.00  0.00           H  
ATOM   1597  OG  SER   119      51.783  45.303  63.790  1.00  0.00           O  
ATOM   1598  HG  SER   119      50.839  45.131  63.745  1.00  0.00           H  
ATOM   1599  C   SER   119      54.585  44.262  63.496  1.00  0.00           C  
ATOM   1600  O   SER   119      54.986  43.178  63.124  1.00  0.00           O  
ATOM   1601  N   SER   120      54.774  44.828  64.760  1.00  0.00           N  
ATOM   1602  H   SER   120      54.429  45.760  64.936  1.00  0.00           H  
ATOM   1603  CA  SER   120      55.373  44.116  65.902  1.00  0.00           C  
ATOM   1604  HA  SER   120      56.419  44.280  65.644  1.00  0.00           H  
ATOM   1605  CB  SER   120      55.113  45.092  67.073  1.00  0.00           C  
ATOM   1606  HB2 SER   120      55.320  46.086  66.678  1.00  0.00           H  
ATOM   1607  HB3 SER   120      54.039  45.183  67.237  1.00  0.00           H  
ATOM   1608  OG  SER   120      55.893  44.864  68.248  1.00  0.00           O  
ATOM   1609  HG  SER   120      55.322  45.126  68.973  1.00  0.00           H  
ATOM   1610  C   SER   120      54.801  42.722  66.085  1.00  0.00           C  
ATOM   1611  O   SER   120      53.642  42.489  65.706  1.00  0.00           O  
ATOM   1612  N   SER   121      55.412  41.807  66.847  1.00  0.00           N  
ATOM   1613  H   SER   121      54.950  40.916  66.963  1.00  0.00           H  
ATOM   1614  CA  SER   121      56.746  41.943  67.471  1.00  0.00           C  
ATOM   1615  HA  SER   121      56.843  42.695  68.254  1.00  0.00           H  
ATOM   1616  CB  SER   121      57.063  40.552  68.096  1.00  0.00           C  
ATOM   1617  HB2 SER   121      56.897  39.794  67.331  1.00  0.00           H  
ATOM   1618  HB3 SER   121      58.117  40.522  68.374  1.00  0.00           H  
ATOM   1619  OG  SER   121      56.216  40.368  69.261  1.00  0.00           O  
ATOM   1620  HG  SER   121      56.691  40.952  69.856  1.00  0.00           H  
ATOM   1621  C   SER   121      57.850  42.287  66.505  1.00  0.00           C  
ATOM   1622  O   SER   121      57.868  41.623  65.455  1.00  0.00           O  
ATOM   1623  N   TYR   122      58.683  43.264  66.864  1.00  0.00           N  
ATOM   1624  H   TYR   122      58.621  43.558  67.828  1.00  0.00           H  
ATOM   1625  CA  TYR   122      59.853  43.625  66.154  1.00  0.00           C  
ATOM   1626  HA  TYR   122      59.513  43.975  65.179  1.00  0.00           H  
ATOM   1627  CB  TYR   122      60.509  44.854  66.903  1.00  0.00           C  
ATOM   1628  HB2 TYR   122      60.740  44.626  67.943  1.00  0.00           H  
ATOM   1629  HB3 TYR   122      61.432  45.128  66.390  1.00  0.00           H  
ATOM   1630  CG  TYR   122      59.764  46.160  66.904  1.00  0.00           C  
ATOM   1631  CD1 TYR   122      58.643  46.365  67.708  1.00  0.00           C  
ATOM   1632  HD1 TYR   122      58.368  45.604  68.423  1.00  0.00           H  
ATOM   1633  CE1 TYR   122      57.953  47.522  67.751  1.00  0.00           C  
ATOM   1634  HE1 TYR   122      57.159  47.650  68.472  1.00  0.00           H  
ATOM   1635  CZ  TYR   122      58.419  48.633  67.044  1.00  0.00           C  
ATOM   1636  OH  TYR   122      57.972  49.932  67.267  1.00  0.00           O  
ATOM   1637  HH  TYR   122      58.518  50.561  66.789  1.00  0.00           H  
ATOM   1638  CE2 TYR   122      59.465  48.474  66.140  1.00  0.00           C  
ATOM   1639  HE2 TYR   122      59.824  49.335  65.597  1.00  0.00           H  
ATOM   1640  CD2 TYR   122      60.177  47.256  66.087  1.00  0.00           C  
ATOM   1641  HD2 TYR   122      61.012  47.141  65.413  1.00  0.00           H  
ATOM   1642  C   TYR   122      60.881  42.482  65.959  1.00  0.00           C  
ATOM   1643  O   TYR   122      60.984  41.618  66.805  1.00  0.00           O  
ATOM   1644  N   GLY   123      61.609  42.369  64.867  1.00  0.00           N  
ATOM   1645  H   GLY   123      62.136  41.507  64.862  1.00  0.00           H  
ATOM   1646  CA  GLY   123      61.801  43.269  63.729  1.00  0.00           C  
ATOM   1647  HA2 GLY   123      62.140  42.632  62.912  1.00  0.00           H  
ATOM   1648  HA3 GLY   123      60.826  43.733  63.582  1.00  0.00           H  
ATOM   1649  C   GLY   123      62.928  44.223  63.990  1.00  0.00           C  
ATOM   1650  O   GLY   123      63.455  44.294  65.080  1.00  0.00           O  
ATOM   1651  N   GLN   124      63.334  45.004  62.990  1.00  0.00           N  
ATOM   1652  H   GLN   124      63.014  44.782  62.058  1.00  0.00           H  
ATOM   1653  CA  GLN   124      64.217  46.126  63.151  1.00  0.00           C  
ATOM   1654  HA  GLN   124      64.965  45.768  63.858  1.00  0.00           H  
ATOM   1655  CB  GLN   124      65.012  46.509  61.855  1.00  0.00           C  
ATOM   1656  HB2 GLN   124      64.277  46.684  61.069  1.00  0.00           H  
ATOM   1657  HB3 GLN   124      65.562  47.434  62.025  1.00  0.00           H  
ATOM   1658  CG  GLN   124      66.043  45.411  61.426  1.00  0.00           C  
ATOM   1659  HG2 GLN   124      66.658  45.887  60.662  1.00  0.00           H  
ATOM   1660  HG3 GLN   124      66.603  45.183  62.333  1.00  0.00           H  
ATOM   1661  CD  GLN   124      65.380  44.154  60.778  1.00  0.00           C  
ATOM   1662  OE1 GLN   124      64.913  43.210  61.449  1.00  0.00           O  
ATOM   1663  NE2 GLN   124      65.475  43.996  59.484  1.00  0.00           N  
ATOM   1664 HE21 GLN   124      65.851  44.629  58.792  1.00  0.00           H  
ATOM   1665 HE22 GLN   124      65.129  43.091  59.200  1.00  0.00           H  
ATOM   1666  C   GLN   124      63.579  47.364  63.835  1.00  0.00           C  
ATOM   1667  O   GLN   124      62.421  47.670  63.480  1.00  0.00           O  
ATOM   1668  N   PRO   125      64.257  47.989  64.857  1.00  0.00           N  
ATOM   1669  CD  PRO   125      63.639  49.203  65.505  1.00  0.00           C  
ATOM   1670  HD2 PRO   125      62.719  48.827  65.952  1.00  0.00           H  
ATOM   1671  HD3 PRO   125      63.566  50.071  64.851  1.00  0.00           H  
ATOM   1672  CG  PRO   125      64.588  49.602  66.575  1.00  0.00           C  
ATOM   1673  HG2 PRO   125      64.342  49.060  67.488  1.00  0.00           H  
ATOM   1674  HG3 PRO   125      64.708  50.663  66.795  1.00  0.00           H  
ATOM   1675  CB  PRO   125      65.937  49.068  66.158  1.00  0.00           C  
ATOM   1676  HB2 PRO   125      66.595  48.805  66.986  1.00  0.00           H  
ATOM   1677  HB3 PRO   125      66.516  49.735  65.519  1.00  0.00           H  
ATOM   1678  CA  PRO   125      65.654  47.820  65.322  1.00  0.00           C  
ATOM   1679  HA  PRO   125      66.260  47.741  64.420  1.00  0.00           H  
ATOM   1680  C   PRO   125      65.833  46.514  66.065  1.00  0.00           C  
ATOM   1681  O   PRO   125      64.951  46.133  66.835  1.00  0.00           O  
ATOM   1682  N   GLN   126      67.001  45.899  65.763  1.00  0.00           N  
ATOM   1683  H   GLN   126      67.521  46.281  64.986  1.00  0.00           H  
ATOM   1684  CA  GLN   126      67.260  44.655  66.397  1.00  0.00           C  
ATOM   1685  HA  GLN   126      66.510  43.870  66.313  1.00  0.00           H  
ATOM   1686  CB  GLN   126      68.518  44.128  65.731  1.00  0.00           C  
ATOM   1687  HB2 GLN   126      69.341  44.826  65.885  1.00  0.00           H  
ATOM   1688  HB3 GLN   126      68.701  43.164  66.206  1.00  0.00           H  
ATOM   1689  CG  GLN   126      68.415  43.703  64.227  1.00  0.00           C  
ATOM   1690  HG2 GLN   126      68.055  44.525  63.608  1.00  0.00           H  
ATOM   1691  HG3 GLN   126      69.415  43.492  63.850  1.00  0.00           H  
ATOM   1692  CD  GLN   126      67.493  42.476  63.994  1.00  0.00           C  
ATOM   1693  OE1 GLN   126      66.652  42.211  64.815  1.00  0.00           O  
ATOM   1694  NE2 GLN   126      67.503  41.795  62.826  1.00  0.00           N  
ATOM   1695 HE21 GLN   126      68.194  41.918  62.099  1.00  0.00           H  
ATOM   1696 HE22 GLN   126      66.683  41.257  62.587  1.00  0.00           H  
ATOM   1697  C   GLN   126      67.428  44.903  67.916  1.00  0.00           C  
ATOM   1698  O   GLN   126      68.356  45.672  68.358  1.00  0.00           O  
ATOM   1699  N   SER   127      66.483  44.431  68.743  1.00  0.00           N  
ATOM   1700  H   SER   127      65.873  43.710  68.384  1.00  0.00           H  
ATOM   1701  CA  SER   127      66.515  44.463  70.183  1.00  0.00           C  
ATOM   1702  HA  SER   127      65.554  44.109  70.557  1.00  0.00           H  
ATOM   1703  CB  SER   127      67.394  43.461  70.839  1.00  0.00           C  
ATOM   1704  HB2 SER   127      68.440  43.767  70.835  1.00  0.00           H  
ATOM   1705  HB3 SER   127      67.041  43.526  71.868  1.00  0.00           H  
ATOM   1706  OG  SER   127      67.224  42.178  70.294  1.00  0.00           O  
ATOM   1707  HG  SER   127      67.893  41.996  69.629  1.00  0.00           H  
ATOM   1708  C   SER   127      66.656  45.930  70.762  1.00  0.00           C  
ATOM   1709  O   SER   127      67.099  46.112  71.921  1.00  0.00           O  
ATOM   1710  N   GLY   128      65.994  46.901  70.087  1.00  0.00           N  
ATOM   1711  H   GLY   128      65.565  46.633  69.213  1.00  0.00           H  
ATOM   1712  CA  GLY   128      65.918  48.295  70.490  1.00  0.00           C  
ATOM   1713  HA2 GLY   128      64.988  48.707  70.100  1.00  0.00           H  
ATOM   1714  HA3 GLY   128      65.948  48.336  71.579  1.00  0.00           H  
ATOM   1715  C   GLY   128      67.090  49.127  70.003  1.00  0.00           C  
ATOM   1716  O   GLY   128      68.076  48.709  69.567  1.00  0.00           O  
ATOM   1717  N   SER   129      67.158  50.493  70.130  1.00  0.00           N  
ATOM   1718  H   SER   129      68.122  50.781  70.037  1.00  0.00           H  
ATOM   1719  CA  SER   129      66.304  51.504  70.726  1.00  0.00           C  
ATOM   1720  HA  SER   129      66.941  52.365  70.930  1.00  0.00           H  
ATOM   1721  CB  SER   129      65.047  51.817  69.932  1.00  0.00           C  
ATOM   1722  HB2 SER   129      65.293  51.977  68.883  1.00  0.00           H  
ATOM   1723  HB3 SER   129      64.336  51.002  70.067  1.00  0.00           H  
ATOM   1724  OG  SER   129      64.500  53.000  70.406  1.00  0.00           O  
ATOM   1725  HG  SER   129      65.094  53.594  69.941  1.00  0.00           H  
ATOM   1726  C   SER   129      65.973  51.116  72.175  1.00  0.00           C  
ATOM   1727  O   SER   129      64.967  50.594  72.545  1.00  0.00           O  
ATOM   1728  N   TYR   130      67.049  51.281  72.971  1.00  0.00           N  
ATOM   1729  H   TYR   130      67.845  51.777  72.595  1.00  0.00           H  
ATOM   1730  CA  TYR   130      67.030  50.934  74.380  1.00  0.00           C  
ATOM   1731  HA  TYR   130      66.644  49.915  74.395  1.00  0.00           H  
ATOM   1732  CB  TYR   130      68.448  50.939  74.945  1.00  0.00           C  
ATOM   1733  HB2 TYR   130      68.825  51.962  74.930  1.00  0.00           H  
ATOM   1734  HB3 TYR   130      68.443  50.565  75.969  1.00  0.00           H  
ATOM   1735  CG  TYR   130      69.387  50.109  74.110  1.00  0.00           C  
ATOM   1736  CD1 TYR   130      70.739  50.515  74.218  1.00  0.00           C  
ATOM   1737  HD1 TYR   130      70.956  51.408  74.786  1.00  0.00           H  
ATOM   1738  CE1 TYR   130      71.659  49.759  73.530  1.00  0.00           C  
ATOM   1739  HE1 TYR   130      72.660  50.155  73.616  1.00  0.00           H  
ATOM   1740  CZ  TYR   130      71.292  48.776  72.597  1.00  0.00           C  
ATOM   1741  OH  TYR   130      72.196  48.168  71.754  1.00  0.00           O  
ATOM   1742  HH  TYR   130      73.076  48.142  72.137  1.00  0.00           H  
ATOM   1743  CE2 TYR   130      69.943  48.366  72.537  1.00  0.00           C  
ATOM   1744  HE2 TYR   130      69.614  47.632  71.816  1.00  0.00           H  
ATOM   1745  CD2 TYR   130      68.986  48.984  73.357  1.00  0.00           C  
ATOM   1746  HD2 TYR   130      67.924  48.790  73.321  1.00  0.00           H  
ATOM   1747  C   TYR   130      66.169  51.886  75.283  1.00  0.00           C  
ATOM   1748  O   TYR   130      66.325  53.077  75.004  1.00  0.00           O  
ATOM   1749  N   SER   131      65.381  51.516  76.271  1.00  0.00           N  
ATOM   1750  H   SER   131      64.756  52.211  76.654  1.00  0.00           H  
ATOM   1751  CA  SER   131      65.123  50.165  76.870  1.00  0.00           C  
ATOM   1752  HA  SER   131      64.642  50.239  77.845  1.00  0.00           H  
ATOM   1753  CB  SER   131      64.112  49.436  75.987  1.00  0.00           C  
ATOM   1754  HB2 SER   131      63.318  50.148  75.765  1.00  0.00           H  
ATOM   1755  HB3 SER   131      64.640  49.132  75.083  1.00  0.00           H  
ATOM   1756  OG  SER   131      63.604  48.297  76.638  1.00  0.00           O  
ATOM   1757  HG  SER   131      64.191  47.548  76.515  1.00  0.00           H  
ATOM   1758  C   SER   131      66.381  49.408  77.189  1.00  0.00           C  
ATOM   1759  O   SER   131      66.676  48.382  76.495  1.00  0.00           O  
ATOM   1760  N   GLN   132      67.148  49.707  78.220  1.00  0.00           N  
ATOM   1761  H   GLN   132      67.997  49.166  78.303  1.00  0.00           H  
ATOM   1762  CA  GLN   132      66.631  50.364  79.411  1.00  0.00           C  
ATOM   1763  HA  GLN   132      66.122  51.231  78.989  1.00  0.00           H  
ATOM   1764  CB  GLN   132      65.744  49.349  80.201  1.00  0.00           C  
ATOM   1765  HB2 GLN   132      64.978  48.828  79.627  1.00  0.00           H  
ATOM   1766  HB3 GLN   132      66.391  48.519  80.485  1.00  0.00           H  
ATOM   1767  CG  GLN   132      65.074  49.857  81.458  1.00  0.00           C  
ATOM   1768  HG2 GLN   132      64.526  49.036  81.920  1.00  0.00           H  
ATOM   1769  HG3 GLN   132      65.834  50.189  82.166  1.00  0.00           H  
ATOM   1770  CD  GLN   132      64.039  50.875  81.129  1.00  0.00           C  
ATOM   1771  OE1 GLN   132      64.423  51.980  80.728  1.00  0.00           O  
ATOM   1772  NE2 GLN   132      62.769  50.693  81.305  1.00  0.00           N  
ATOM   1773 HE21 GLN   132      62.427  49.822  81.686  1.00  0.00           H  
ATOM   1774 HE22 GLN   132      62.133  51.477  81.276  1.00  0.00           H  
ATOM   1775  C   GLN   132      67.746  50.925  80.250  1.00  0.00           C  
ATOM   1776  O   GLN   132      68.725  50.254  80.487  1.00  0.00           O  
ATOM   1777  N   GLN   133      67.692  52.200  80.598  1.00  0.00           N  
ATOM   1778  H   GLN   133      66.952  52.727  80.157  1.00  0.00           H  
ATOM   1779  CA  GLN   133      68.615  53.011  81.419  1.00  0.00           C  
ATOM   1780  HA  GLN   133      68.335  54.063  81.362  1.00  0.00           H  
ATOM   1781  CB  GLN   133      68.385  52.535  82.830  1.00  0.00           C  
ATOM   1782  HB2 GLN   133      68.501  51.451  82.822  1.00  0.00           H  
ATOM   1783  HB3 GLN   133      69.141  53.096  83.379  1.00  0.00           H  
ATOM   1784  CG  GLN   133      66.982  53.053  83.366  1.00  0.00           C  
ATOM   1785  HG2 GLN   133      66.580  53.929  82.856  1.00  0.00           H  
ATOM   1786  HG3 GLN   133      66.234  52.296  83.131  1.00  0.00           H  
ATOM   1787  CD  GLN   133      66.947  53.025  84.909  1.00  0.00           C  
ATOM   1788  OE1 GLN   133      67.533  52.250  85.549  1.00  0.00           O  
ATOM   1789  NE2 GLN   133      66.205  53.939  85.534  1.00  0.00           N  
ATOM   1790 HE21 GLN   133      65.659  54.623  85.031  1.00  0.00           H  
ATOM   1791 HE22 GLN   133      66.124  53.828  86.534  1.00  0.00           H  
ATOM   1792  C   GLN   133      70.141  52.832  80.961  1.00  0.00           C  
ATOM   1793  O   GLN   133      70.865  52.094  81.587  1.00  0.00           O  
ATOM   1794  N   PRO   134      70.555  53.314  79.753  1.00  0.00           N  
ATOM   1795  CD  PRO   134      71.989  53.339  79.393  1.00  0.00           C  
ATOM   1796  HD2 PRO   134      72.455  52.355  79.421  1.00  0.00           H  
ATOM   1797  HD3 PRO   134      72.450  53.947  80.171  1.00  0.00           H  
ATOM   1798  CG  PRO   134      72.081  54.008  78.061  1.00  0.00           C  
ATOM   1799  HG2 PRO   134      71.987  53.353  77.195  1.00  0.00           H  
ATOM   1800  HG3 PRO   134      73.040  54.480  77.849  1.00  0.00           H  
ATOM   1801  CB  PRO   134      70.938  54.989  78.173  1.00  0.00           C  
ATOM   1802  HB2 PRO   134      70.622  55.303  77.178  1.00  0.00           H  
ATOM   1803  HB3 PRO   134      71.430  55.797  78.713  1.00  0.00           H  
ATOM   1804  CA  PRO   134      69.841  54.244  78.910  1.00  0.00           C  
ATOM   1805  HA  PRO   134      69.311  54.954  79.545  1.00  0.00           H  
ATOM   1806  C   PRO   134      68.926  53.460  77.989  1.00  0.00           C  
ATOM   1807  O   PRO   134      69.167  52.356  77.699  1.00  0.00           O  
ATOM   1808  N   SER   135      67.817  54.103  77.518  1.00  0.00           N  
ATOM   1809  H   SER   135      67.356  53.688  76.721  1.00  0.00           H  
ATOM   1810  CA  SER   135      67.265  55.428  77.938  1.00  0.00           C  
ATOM   1811  HA  SER   135      68.129  56.093  77.925  1.00  0.00           H  
ATOM   1812  CB  SER   135      66.294  55.858  76.895  1.00  0.00           C  
ATOM   1813  HB2 SER   135      65.590  55.040  76.746  1.00  0.00           H  
ATOM   1814  HB3 SER   135      65.748  56.700  77.321  1.00  0.00           H  
ATOM   1815  OG  SER   135      66.863  56.132  75.650  1.00  0.00           O  
ATOM   1816  HG  SER   135      66.133  56.285  75.046  1.00  0.00           H  
ATOM   1817  C   SER   135      66.597  55.527  79.323  1.00  0.00           C  
ATOM   1818  O   SER   135      66.413  54.459  79.920  1.00  0.00           O  
ATOM   1819  N   TYR   136      66.262  56.697  79.809  1.00  0.00           N  
ATOM   1820  H   TYR   136      66.361  57.492  79.194  1.00  0.00           H  
ATOM   1821  CA  TYR   136      65.625  56.927  81.101  1.00  0.00           C  
ATOM   1822  HA  TYR   136      65.627  56.058  81.759  1.00  0.00           H  
ATOM   1823  CB  TYR   136      66.562  57.829  82.070  1.00  0.00           C  
ATOM   1824  HB2 TYR   136      66.545  58.884  81.797  1.00  0.00           H  
ATOM   1825  HB3 TYR   136      66.301  57.735  83.124  1.00  0.00           H  
ATOM   1826  CG  TYR   136      68.015  57.392  82.147  1.00  0.00           C  
ATOM   1827  CD1 TYR   136      68.406  56.628  83.187  1.00  0.00           C  
ATOM   1828  HD1 TYR   136      67.652  56.153  83.797  1.00  0.00           H  
ATOM   1829  CE1 TYR   136      69.749  56.146  83.310  1.00  0.00           C  
ATOM   1830  HE1 TYR   136      70.045  55.512  84.133  1.00  0.00           H  
ATOM   1831  CZ  TYR   136      70.746  56.557  82.346  1.00  0.00           C  
ATOM   1832  OH  TYR   136      71.978  56.139  82.455  1.00  0.00           O  
ATOM   1833  HH  TYR   136      72.623  56.538  81.866  1.00  0.00           H  
ATOM   1834  CE2 TYR   136      70.299  57.419  81.327  1.00  0.00           C  
ATOM   1835  HE2 TYR   136      70.959  57.770  80.548  1.00  0.00           H  
ATOM   1836  CD2 TYR   136      68.957  57.702  81.152  1.00  0.00           C  
ATOM   1837  HD2 TYR   136      68.574  58.167  80.256  1.00  0.00           H  
ATOM   1838  C   TYR   136      64.148  57.399  81.124  1.00  0.00           C  
ATOM   1839  O   TYR   136      63.895  58.594  80.903  1.00  0.00           O  
ATOM   1840  N   GLY   137      63.104  56.546  81.295  1.00  0.00           N  
ATOM   1841  H   GLY   137      62.192  56.978  81.254  1.00  0.00           H  
ATOM   1842  CA  GLY   137      63.221  55.097  81.462  1.00  0.00           C  
ATOM   1843  HA2 GLY   137      62.238  54.699  81.209  1.00  0.00           H  
ATOM   1844  HA3 GLY   137      63.881  54.645  80.722  1.00  0.00           H  
ATOM   1845  C   GLY   137      63.584  54.653  82.915  1.00  0.00           C  
ATOM   1846  O   GLY   137      64.545  55.132  83.474  1.00  0.00           O  
ATOM   1847  N   GLY   138      62.907  53.603  83.395  1.00  0.00           N  
ATOM   1848  H   GLY   138      62.237  53.211  82.749  1.00  0.00           H  
ATOM   1849  CA  GLY   138      62.888  53.065  84.761  1.00  0.00           C  
ATOM   1850  HA2 GLY   138      62.765  51.984  84.693  1.00  0.00           H  
ATOM   1851  HA3 GLY   138      63.850  53.158  85.264  1.00  0.00           H  
ATOM   1852  C   GLY   138      61.849  53.609  85.746  1.00  0.00           C  
ATOM   1853  O   GLY   138      61.544  54.792  85.774  1.00  0.00           O  
ATOM   1854  N   GLN   139      61.274  52.887  86.695  1.00  0.00           N  
ATOM   1855  H   GLN   139      60.831  53.551  87.313  1.00  0.00           H  
ATOM   1856  CA  GLN   139      61.381  51.504  87.194  1.00  0.00           C  
ATOM   1857  HA  GLN   139      61.217  50.818  86.363  1.00  0.00           H  
ATOM   1858  CB  GLN   139      62.833  51.212  87.779  1.00  0.00           C  
ATOM   1859  HB2 GLN   139      62.908  50.136  87.940  1.00  0.00           H  
ATOM   1860  HB3 GLN   139      63.505  51.314  86.927  1.00  0.00           H  
ATOM   1861  CG  GLN   139      63.398  51.939  88.969  1.00  0.00           C  
ATOM   1862  HG2 GLN   139      62.657  52.648  89.338  1.00  0.00           H  
ATOM   1863  HG3 GLN   139      63.683  51.141  89.654  1.00  0.00           H  
ATOM   1864  CD  GLN   139      64.633  52.701  88.530  1.00  0.00           C  
ATOM   1865  OE1 GLN   139      64.635  53.943  88.363  1.00  0.00           O  
ATOM   1866  NE2 GLN   139      65.734  51.963  88.219  1.00  0.00           N  
ATOM   1867 HE21 GLN   139      65.809  50.961  88.323  1.00  0.00           H  
ATOM   1868 HE22 GLN   139      66.590  52.461  88.022  1.00  0.00           H  
ATOM   1869  C   GLN   139      60.318  51.132  88.266  1.00  0.00           C  
ATOM   1870  O   GLN   139      60.538  50.354  89.144  1.00  0.00           O  
ATOM   1871  N   GLN   140      59.167  51.827  88.240  1.00  0.00           N  
ATOM   1872  H   GLN   140      59.034  52.486  87.486  1.00  0.00           H  
ATOM   1873  CA  GLN   140      58.101  51.672  89.231  1.00  0.00           C  
ATOM   1874  HA  GLN   140      57.293  52.277  88.822  1.00  0.00           H  
ATOM   1875  CB  GLN   140      57.550  50.236  89.343  1.00  0.00           C  
ATOM   1876  HB2 GLN   140      58.202  49.639  89.980  1.00  0.00           H  
ATOM   1877  HB3 GLN   140      56.637  50.283  89.937  1.00  0.00           H  
ATOM   1878  CG  GLN   140      57.301  49.279  88.157  1.00  0.00           C  
ATOM   1879  HG2 GLN   140      58.259  49.040  87.696  1.00  0.00           H  
ATOM   1880  HG3 GLN   140      56.827  48.368  88.523  1.00  0.00           H  
ATOM   1881  CD  GLN   140      56.405  49.996  87.156  1.00  0.00           C  
ATOM   1882  OE1 GLN   140      55.276  50.349  87.437  1.00  0.00           O  
ATOM   1883  NE2 GLN   140      56.835  50.027  85.935  1.00  0.00           N  
ATOM   1884 HE21 GLN   140      57.784  49.712  85.794  1.00  0.00           H  
ATOM   1885 HE22 GLN   140      56.360  50.626  85.275  1.00  0.00           H  
ATOM   1886  C   GLN   140      58.438  52.275  90.580  1.00  0.00           C  
ATOM   1887  O   GLN   140      58.080  51.856  91.668  1.00  0.00           O  
ATOM   1888  N   GLN   141      59.150  53.414  90.444  1.00  0.00           N  
ATOM   1889  H   GLN   141      59.215  53.819  89.521  1.00  0.00           H  
ATOM   1890  CA  GLN   141      59.621  54.298  91.565  1.00  0.00           C  
ATOM   1891  HA  GLN   141      58.958  54.126  92.412  1.00  0.00           H  
ATOM   1892  CB  GLN   141      61.056  53.933  92.013  1.00  0.00           C  
ATOM   1893  HB2 GLN   141      61.768  54.043  91.195  1.00  0.00           H  
ATOM   1894  HB3 GLN   141      61.374  54.580  92.830  1.00  0.00           H  
ATOM   1895  CG  GLN   141      61.160  52.535  92.539  1.00  0.00           C  
ATOM   1896  HG2 GLN   141      60.840  51.901  91.712  1.00  0.00           H  
ATOM   1897  HG3 GLN   141      62.229  52.338  92.614  1.00  0.00           H  
ATOM   1898  CD  GLN   141      60.425  52.240  93.823  1.00  0.00           C  
ATOM   1899  OE1 GLN   141      59.900  53.091  94.527  1.00  0.00           O  
ATOM   1900  NE2 GLN   141      60.240  51.014  94.156  1.00  0.00           N  
ATOM   1901 HE21 GLN   141      60.539  50.273  93.539  1.00  0.00           H  
ATOM   1902 HE22 GLN   141      59.724  50.840  95.006  1.00  0.00           H  
ATOM   1903  C   GLN   141      59.571  55.745  91.211  1.00  0.00           C  
ATOM   1904  O   GLN   141      60.266  56.091  90.277  1.00  0.00           O  
ATOM   1905  N   SER   142      58.969  56.698  91.938  1.00  0.00           N  
ATOM   1906  H   SER   142      59.215  57.653  91.719  1.00  0.00           H  
ATOM   1907  CA  SER   142      57.970  56.521  93.054  1.00  0.00           C  
ATOM   1908  HA  SER   142      57.592  57.522  93.262  1.00  0.00           H  
ATOM   1909  CB  SER   142      56.768  55.666  92.663  1.00  0.00           C  
ATOM   1910  HB2 SER   142      57.094  54.667  92.375  1.00  0.00           H  
ATOM   1911  HB3 SER   142      55.958  55.649  93.393  1.00  0.00           H  
ATOM   1912  OG  SER   142      56.150  56.194  91.552  1.00  0.00           O  
ATOM   1913  HG  SER   142      55.865  55.475  90.984  1.00  0.00           H  
ATOM   1914  C   SER   142      58.601  56.006  94.395  1.00  0.00           C  
ATOM   1915  O   SER   142      57.962  55.280  95.098  1.00  0.00           O  
ATOM   1916  N   TYR   143      59.841  56.411  94.650  1.00  0.00           N  
ATOM   1917  H   TYR   143      60.230  57.014  93.939  1.00  0.00           H  
ATOM   1918  CA  TYR   143      60.562  56.121  95.890  1.00  0.00           C  
ATOM   1919  HA  TYR   143      60.649  55.036  95.956  1.00  0.00           H  
ATOM   1920  CB  TYR   143      61.866  56.834  95.752  1.00  0.00           C  
ATOM   1921  HB2 TYR   143      61.683  57.905  95.659  1.00  0.00           H  
ATOM   1922  HB3 TYR   143      62.403  56.660  96.684  1.00  0.00           H  
ATOM   1923  CG  TYR   143      62.752  56.324  94.575  1.00  0.00           C  
ATOM   1924  CD1 TYR   143      63.589  55.242  94.638  1.00  0.00           C  
ATOM   1925  HD1 TYR   143      63.744  54.747  95.585  1.00  0.00           H  
ATOM   1926  CE1 TYR   143      64.314  54.801  93.556  1.00  0.00           C  
ATOM   1927  HE1 TYR   143      64.905  53.901  93.643  1.00  0.00           H  
ATOM   1928  CZ  TYR   143      64.183  55.502  92.350  1.00  0.00           C  
ATOM   1929  OH  TYR   143      64.806  55.134  91.195  1.00  0.00           O  
ATOM   1930  HH  TYR   143      65.269  54.301  91.315  1.00  0.00           H  
ATOM   1931  CE2 TYR   143      63.381  56.711  92.315  1.00  0.00           C  
ATOM   1932  HE2 TYR   143      63.353  57.351  91.446  1.00  0.00           H  
ATOM   1933  CD2 TYR   143      62.677  57.088  93.419  1.00  0.00           C  
ATOM   1934  HD2 TYR   143      62.103  58.003  93.411  1.00  0.00           H  
ATOM   1935  C   TYR   143      59.792  56.563  97.126  1.00  0.00           C  
ATOM   1936  O   TYR   143      59.090  57.579  97.040  1.00  0.00           O  
ATOM   1937  N   GLY   144      59.776  55.730  98.237  1.00  0.00           N  
ATOM   1938  H   GLY   144      60.188  54.811  98.170  1.00  0.00           H  
ATOM   1939  CA  GLY   144      58.953  56.035  99.381  1.00  0.00           C  
ATOM   1940  HA2 GLY   144      59.249  55.295 100.124  1.00  0.00           H  
ATOM   1941  HA3 GLY   144      59.238  57.049  99.661  1.00  0.00           H  
ATOM   1942  C   GLY   144      57.481  56.013  99.033  1.00  0.00           C  
ATOM   1943  O   GLY   144      57.075  55.337  98.110  1.00  0.00           O  
ATOM   1944  N   GLN   145      56.750  56.831  99.826  1.00  0.00           N  
ATOM   1945  H   GLN   145      57.287  57.516 100.338  1.00  0.00           H  
ATOM   1946  CA  GLN   145      55.312  56.985  99.711  1.00  0.00           C  
ATOM   1947  HA  GLN   145      55.005  55.999  99.362  1.00  0.00           H  
ATOM   1948  CB  GLN   145      54.716  57.345 101.091  1.00  0.00           C  
ATOM   1949  HB2 GLN   145      55.261  58.199 101.491  1.00  0.00           H  
ATOM   1950  HB3 GLN   145      53.675  57.651 100.990  1.00  0.00           H  
ATOM   1951  CG  GLN   145      54.868  56.209 102.126  1.00  0.00           C  
ATOM   1952  HG2 GLN   145      54.546  55.299 101.621  1.00  0.00           H  
ATOM   1953  HG3 GLN   145      55.929  56.056 102.326  1.00  0.00           H  
ATOM   1954  CD  GLN   145      54.118  56.318 103.447  1.00  0.00           C  
ATOM   1955  OE1 GLN   145      53.464  57.298 103.635  1.00  0.00           O  
ATOM   1956  NE2 GLN   145      54.145  55.441 104.406  1.00  0.00           N  
ATOM   1957 HE21 GLN   145      53.512  55.633 105.170  1.00  0.00           H  
ATOM   1958 HE22 GLN   145      54.496  54.495 104.363  1.00  0.00           H  
ATOM   1959  C   GLN   145      54.984  57.999  98.621  1.00  0.00           C  
ATOM   1960  O   GLN   145      55.793  58.528  97.919  1.00  0.00           O  
ATOM   1961  N   GLN   146      53.650  58.102  98.360  1.00  0.00           N  
ATOM   1962  H   GLN   146      53.058  57.395  98.773  1.00  0.00           H  
ATOM   1963  CA  GLN   146      53.020  58.923  97.301  1.00  0.00           C  
ATOM   1964  HA  GLN   146      53.680  58.899  96.434  1.00  0.00           H  
ATOM   1965  CB  GLN   146      51.610  58.348  96.929  1.00  0.00           C  
ATOM   1966  HB2 GLN   146      51.043  58.194  97.847  1.00  0.00           H  
ATOM   1967  HB3 GLN   146      51.248  59.103  96.233  1.00  0.00           H  
ATOM   1968  CG  GLN   146      51.732  57.101  96.169  1.00  0.00           C  
ATOM   1969  HG2 GLN   146      52.402  57.174  95.312  1.00  0.00           H  
ATOM   1970  HG3 GLN   146      52.128  56.370  96.874  1.00  0.00           H  
ATOM   1971  CD  GLN   146      50.372  56.304  95.908  1.00  0.00           C  
ATOM   1972  OE1 GLN   146      49.264  56.569  96.310  1.00  0.00           O  
ATOM   1973  NE2 GLN   146      50.497  55.174  95.252  1.00  0.00           N  
ATOM   1974 HE21 GLN   146      51.407  54.741  95.182  1.00  0.00           H  
ATOM   1975 HE22 GLN   146      49.713  54.540  95.200  1.00  0.00           H  
ATOM   1976  C   GLN   146      52.801  60.376  97.719  1.00  0.00           C  
ATOM   1977  O   GLN   146      51.957  60.624  98.601  1.00  0.00           O  
ATOM   1978  N   GLN   147      53.599  61.376  97.301  1.00  0.00           N  
ATOM   1979  H   GLN   147      54.277  61.161  96.584  1.00  0.00           H  
ATOM   1980  CA  GLN   147      53.737  62.685  98.007  1.00  0.00           C  
ATOM   1981  HA  GLN   147      53.027  62.814  98.823  1.00  0.00           H  
ATOM   1982  CB  GLN   147      55.197  62.817  98.456  1.00  0.00           C  
ATOM   1983  HB2 GLN   147      55.702  61.907  98.778  1.00  0.00           H  
ATOM   1984  HB3 GLN   147      55.870  63.148  97.665  1.00  0.00           H  
ATOM   1985  CG  GLN   147      55.338  63.803  99.683  1.00  0.00           C  
ATOM   1986  HG2 GLN   147      56.381  63.977  99.948  1.00  0.00           H  
ATOM   1987  HG3 GLN   147      54.969  64.797  99.433  1.00  0.00           H  
ATOM   1988  CD  GLN   147      54.633  63.364 101.004  1.00  0.00           C  
ATOM   1989  OE1 GLN   147      53.875  62.388 101.080  1.00  0.00           O  
ATOM   1990  NE2 GLN   147      54.970  63.895 102.161  1.00  0.00           N  
ATOM   1991 HE21 GLN   147      55.564  64.709 102.085  1.00  0.00           H  
ATOM   1992 HE22 GLN   147      54.267  63.684 102.854  1.00  0.00           H  
ATOM   1993  C   GLN   147      53.340  63.846  97.049  1.00  0.00           C  
ATOM   1994  O   GLN   147      53.642  63.869  95.906  1.00  0.00           O  
ATOM   1995  N   SER   148      52.514  64.838  97.548  1.00  0.00           N  
ATOM   1996  H   SER   148      52.136  64.624  98.460  1.00  0.00           H  
ATOM   1997  CA  SER   148      52.277  66.116  96.860  1.00  0.00           C  
ATOM   1998  HA  SER   148      52.184  65.873  95.801  1.00  0.00           H  
ATOM   1999  CB  SER   148      51.015  66.777  97.354  1.00  0.00           C  
ATOM   2000  HB2 SER   148      50.173  66.090  97.269  1.00  0.00           H  
ATOM   2001  HB3 SER   148      51.118  67.057  98.402  1.00  0.00           H  
ATOM   2002  OG  SER   148      50.747  67.971  96.648  1.00  0.00           O  
ATOM   2003  HG  SER   148      49.834  68.189  96.850  1.00  0.00           H  
ATOM   2004  C   SER   148      53.460  67.029  97.016  1.00  0.00           C  
ATOM   2005  O   SER   148      54.160  66.987  97.991  1.00  0.00           O  
ATOM   2006  N   TYR   149      53.666  67.964  96.013  1.00  0.00           N  
ATOM   2007  H   TYR   149      53.020  68.021  95.239  1.00  0.00           H  
ATOM   2008  CA  TYR   149      54.523  69.167  96.318  1.00  0.00           C  
ATOM   2009  HA  TYR   149      55.577  68.917  96.430  1.00  0.00           H  
ATOM   2010  CB  TYR   149      54.601  70.019  95.043  1.00  0.00           C  
ATOM   2011  HB2 TYR   149      55.458  69.693  94.453  1.00  0.00           H  
ATOM   2012  HB3 TYR   149      53.715  69.857  94.430  1.00  0.00           H  
ATOM   2013  CG  TYR   149      54.809  71.517  95.352  1.00  0.00           C  
ATOM   2014  CD1 TYR   149      53.681  72.292  95.553  1.00  0.00           C  
ATOM   2015  HD1 TYR   149      52.724  71.811  95.417  1.00  0.00           H  
ATOM   2016  CE1 TYR   149      53.790  73.655  95.841  1.00  0.00           C  
ATOM   2017  HE1 TYR   149      52.971  74.350  95.953  1.00  0.00           H  
ATOM   2018  CZ  TYR   149      55.106  74.191  96.031  1.00  0.00           C  
ATOM   2019  OH  TYR   149      55.126  75.539  96.344  1.00  0.00           O  
ATOM   2020  HH  TYR   149      55.959  75.954  96.107  1.00  0.00           H  
ATOM   2021  CE2 TYR   149      56.238  73.369  95.989  1.00  0.00           C  
ATOM   2022  HE2 TYR   149      57.262  73.655  96.180  1.00  0.00           H  
ATOM   2023  CD2 TYR   149      56.090  72.014  95.609  1.00  0.00           C  
ATOM   2024  HD2 TYR   149      56.974  71.400  95.699  1.00  0.00           H  
ATOM   2025  C   TYR   149      54.016  69.818  97.625  1.00  0.00           C  
ATOM   2026  O   TYR   149      52.827  69.888  97.863  1.00  0.00           O  
ATOM   2027  N   ASN   150      54.807  70.311  98.555  1.00  0.00           N  
ATOM   2028  H   ASN   150      55.788  70.310  98.311  1.00  0.00           H  
ATOM   2029  CA  ASN   150      54.585  70.963  99.898  1.00  0.00           C  
ATOM   2030  HA  ASN   150      53.613  70.576 100.206  1.00  0.00           H  
ATOM   2031  CB  ASN   150      55.559  70.399 100.918  1.00  0.00           C  
ATOM   2032  HB2 ASN   150      55.649  69.313 100.945  1.00  0.00           H  
ATOM   2033  HB3 ASN   150      56.541  70.844 100.760  1.00  0.00           H  
ATOM   2034  CG  ASN   150      55.121  70.708 102.389  1.00  0.00           C  
ATOM   2035  OD1 ASN   150      53.946  70.895 102.598  1.00  0.00           O  
ATOM   2036  ND2 ASN   150      56.022  70.766 103.293  1.00  0.00           N  
ATOM   2037 HD21 ASN   150      55.760  71.066 104.221  1.00  0.00           H  
ATOM   2038 HD22 ASN   150      56.998  70.622 103.076  1.00  0.00           H  
ATOM   2039  C   ASN   150      54.609  72.484  99.794  1.00  0.00           C  
ATOM   2040  O   ASN   150      55.694  73.054  99.704  1.00  0.00           O  
ATOM   2041  N   PRO   151      53.387  73.181  99.848  1.00  0.00           N  
ATOM   2042  CD  PRO   151      51.993  72.681  99.940  1.00  0.00           C  
ATOM   2043  HD2 PRO   151      51.814  71.766 100.506  1.00  0.00           H  
ATOM   2044  HD3 PRO   151      51.738  72.414  98.915  1.00  0.00           H  
ATOM   2045  CG  PRO   151      51.167  73.837 100.510  1.00  0.00           C  
ATOM   2046  HG2 PRO   151      51.019  73.865 101.590  1.00  0.00           H  
ATOM   2047  HG3 PRO   151      50.170  73.926 100.079  1.00  0.00           H  
ATOM   2048  CB  PRO   151      51.959  75.116 100.075  1.00  0.00           C  
ATOM   2049  HB2 PRO   151      51.879  75.766 100.947  1.00  0.00           H  
ATOM   2050  HB3 PRO   151      51.531  75.555  99.174  1.00  0.00           H  
ATOM   2051  CA  PRO   151      53.415  74.640  99.935  1.00  0.00           C  
ATOM   2052  HA  PRO   151      53.788  74.924  98.951  1.00  0.00           H  
ATOM   2053  C   PRO   151      54.258  75.139 101.040  1.00  0.00           C  
ATOM   2054  O   PRO   151      54.372  74.543 102.073  1.00  0.00           O  
ATOM   2055  N   PRO   152      54.856  76.354 100.939  1.00  0.00           N  
ATOM   2056  CD  PRO   152      55.032  77.106  99.741  1.00  0.00           C  
ATOM   2057  HD2 PRO   152      54.077  77.356  99.279  1.00  0.00           H  
ATOM   2058  HD3 PRO   152      55.693  76.603  99.036  1.00  0.00           H  
ATOM   2059  CG  PRO   152      55.662  78.438 100.129  1.00  0.00           C  
ATOM   2060  HG2 PRO   152      54.807  79.110 100.203  1.00  0.00           H  
ATOM   2061  HG3 PRO   152      56.338  78.856  99.383  1.00  0.00           H  
ATOM   2062  CB  PRO   152      56.316  78.117 101.431  1.00  0.00           C  
ATOM   2063  HB2 PRO   152      56.395  78.961 102.115  1.00  0.00           H  
ATOM   2064  HB3 PRO   152      57.295  77.648 101.337  1.00  0.00           H  
ATOM   2065  CA  PRO   152      55.363  77.101 102.055  1.00  0.00           C  
ATOM   2066  HA  PRO   152      55.810  76.552 102.884  1.00  0.00           H  
ATOM   2067  C   PRO   152      54.110  77.858 102.624  1.00  0.00           C  
ATOM   2068  O   PRO   152      53.064  77.996 101.970  1.00  0.00           O  
ATOM   2069  N   GLN   153      54.148  78.192 103.916  1.00  0.00           N  
ATOM   2070  H   GLN   153      54.896  77.853 104.505  1.00  0.00           H  
ATOM   2071  CA  GLN   153      53.082  78.951 104.581  1.00  0.00           C  
ATOM   2072  HA  GLN   153      52.166  78.985 103.991  1.00  0.00           H  
ATOM   2073  CB  GLN   153      52.662  78.316 105.879  1.00  0.00           C  
ATOM   2074  HB2 GLN   153      53.459  78.494 106.602  1.00  0.00           H  
ATOM   2075  HB3 GLN   153      51.780  78.815 106.281  1.00  0.00           H  
ATOM   2076  CG  GLN   153      52.310  76.799 105.658  1.00  0.00           C  
ATOM   2077  HG2 GLN   153      53.164  76.133 105.530  1.00  0.00           H  
ATOM   2078  HG3 GLN   153      51.833  76.404 106.556  1.00  0.00           H  
ATOM   2079  CD  GLN   153      51.295  76.581 104.566  1.00  0.00           C  
ATOM   2080  OE1 GLN   153      50.399  77.441 104.425  1.00  0.00           O  
ATOM   2081  NE2 GLN   153      51.370  75.513 103.781  1.00  0.00           N  
ATOM   2082 HE21 GLN   153      51.913  74.721 104.092  1.00  0.00           H  
ATOM   2083 HE22 GLN   153      50.630  75.388 103.105  1.00  0.00           H  
ATOM   2084  C   GLN   153      53.565  80.441 104.695  1.00  0.00           C  
ATOM   2085  O   GLN   153      54.417  80.792 103.889  1.00  0.00           O  
ATOM   2086  N   GLY   154      53.140  81.258 105.684  1.00  0.00           N  
ATOM   2087  H   GLY   154      52.361  80.977 106.262  1.00  0.00           H  
ATOM   2088  CA  GLY   154      53.483  82.667 105.696  1.00  0.00           C  
ATOM   2089  HA2 GLY   154      53.380  83.013 106.725  1.00  0.00           H  
ATOM   2090  HA3 GLY   154      54.516  82.712 105.354  1.00  0.00           H  
ATOM   2091  C   GLY   154      52.589  83.513 104.789  1.00  0.00           C  
ATOM   2092  O   GLY   154      51.569  83.090 104.295  1.00  0.00           O  
ATOM   2093  N   TYR   155      53.038  84.735 104.474  1.00  0.00           N  
ATOM   2094  H   TYR   155      53.942  84.958 104.865  1.00  0.00           H  
ATOM   2095  CA  TYR   155      52.452  85.691 103.552  1.00  0.00           C  
ATOM   2096  HA  TYR   155      51.455  86.015 103.850  1.00  0.00           H  
ATOM   2097  CB  TYR   155      53.330  86.964 103.616  1.00  0.00           C  
ATOM   2098  HB2 TYR   155      54.382  86.684 103.558  1.00  0.00           H  
ATOM   2099  HB3 TYR   155      53.091  87.618 102.777  1.00  0.00           H  
ATOM   2100  CG  TYR   155      53.002  87.810 104.803  1.00  0.00           C  
ATOM   2101  CD1 TYR   155      53.943  87.838 105.837  1.00  0.00           C  
ATOM   2102  HD1 TYR   155      54.839  87.240 105.756  1.00  0.00           H  
ATOM   2103  CE1 TYR   155      53.682  88.710 106.906  1.00  0.00           C  
ATOM   2104  HE1 TYR   155      54.386  88.819 107.718  1.00  0.00           H  
ATOM   2105  CZ  TYR   155      52.510  89.495 106.982  1.00  0.00           C  
ATOM   2106  OH  TYR   155      52.357  90.379 108.035  1.00  0.00           O  
ATOM   2107  HH  TYR   155      51.438  90.301 108.302  1.00  0.00           H  
ATOM   2108  CE2 TYR   155      51.536  89.416 105.998  1.00  0.00           C  
ATOM   2109  HE2 TYR   155      50.677  90.070 106.028  1.00  0.00           H  
ATOM   2110  CD2 TYR   155      51.784  88.555 104.913  1.00  0.00           C  
ATOM   2111  HD2 TYR   155      51.127  88.532 104.056  1.00  0.00           H  
ATOM   2112  C   TYR   155      52.370  85.174 102.160  1.00  0.00           C  
ATOM   2113  O   TYR   155      53.372  84.736 101.625  1.00  0.00           O  
ATOM   2114  N   GLY   156      51.211  85.103 101.490  1.00  0.00           N  
ATOM   2115  H   GLY   156      51.312  84.571 100.637  1.00  0.00           H  
ATOM   2116  CA  GLY   156      49.890  85.293 102.032  1.00  0.00           C  
ATOM   2117  HA2 GLY   156      49.165  84.716 101.458  1.00  0.00           H  
ATOM   2118  HA3 GLY   156      49.789  85.073 103.095  1.00  0.00           H  
ATOM   2119  C   GLY   156      49.440  86.758 101.988  1.00  0.00           C  
ATOM   2120  O   GLY   156      50.260  87.678 102.052  1.00  0.00           O  
ATOM   2121  N   GLN   157      48.123  86.957 101.998  1.00  0.00           N  
ATOM   2122  H   GLN   157      47.567  86.117 102.067  1.00  0.00           H  
ATOM   2123  CA  GLN   157      47.525  88.247 102.237  1.00  0.00           C  
ATOM   2124  HA  GLN   157      47.896  89.006 101.548  1.00  0.00           H  
ATOM   2125  CB  GLN   157      45.948  88.151 102.257  1.00  0.00           C  
ATOM   2126  HB2 GLN   157      45.634  87.302 102.864  1.00  0.00           H  
ATOM   2127  HB3 GLN   157      45.503  89.053 102.678  1.00  0.00           H  
ATOM   2128  CG  GLN   157      45.415  87.949 100.808  1.00  0.00           C  
ATOM   2129  HG2 GLN   157      46.126  87.379 100.210  1.00  0.00           H  
ATOM   2130  HG3 GLN   157      44.405  87.538 100.800  1.00  0.00           H  
ATOM   2131  CD  GLN   157      45.450  89.197  99.901  1.00  0.00           C  
ATOM   2132  OE1 GLN   157      45.703  90.324 100.344  1.00  0.00           O  
ATOM   2133  NE2 GLN   157      45.323  89.004  98.626  1.00  0.00           N  
ATOM   2134 HE21 GLN   157      44.991  88.109  98.297  1.00  0.00           H  
ATOM   2135 HE22 GLN   157      45.120  89.824  98.072  1.00  0.00           H  
ATOM   2136  C   GLN   157      48.122  88.855 103.561  1.00  0.00           C  
ATOM   2137  O   GLN   157      48.317  88.111 104.502  1.00  0.00           O  
ATOM   2138  N   GLN   158      48.304  90.210 103.599  1.00  0.00           N  
ATOM   2139  H   GLN   158      48.638  90.429 104.527  1.00  0.00           H  
ATOM   2140  CA  GLN   158      48.094  91.252 102.686  1.00  0.00           C  
ATOM   2141  HA  GLN   158      47.143  91.141 102.166  1.00  0.00           H  
ATOM   2142  CB  GLN   158      47.951  92.614 103.384  1.00  0.00           C  
ATOM   2143  HB2 GLN   158      48.830  92.654 104.027  1.00  0.00           H  
ATOM   2144  HB3 GLN   158      47.951  93.385 102.613  1.00  0.00           H  
ATOM   2145  CG  GLN   158      46.673  92.736 104.202  1.00  0.00           C  
ATOM   2146  HG2 GLN   158      45.865  92.811 103.474  1.00  0.00           H  
ATOM   2147  HG3 GLN   158      46.424  91.933 104.896  1.00  0.00           H  
ATOM   2148  CD  GLN   158      46.512  94.077 104.910  1.00  0.00           C  
ATOM   2149  OE1 GLN   158      47.171  95.034 104.616  1.00  0.00           O  
ATOM   2150  NE2 GLN   158      45.719  94.164 105.919  1.00  0.00           N  
ATOM   2151 HE21 GLN   158      45.103  93.417 106.205  1.00  0.00           H  
ATOM   2152 HE22 GLN   158      45.659  95.032 106.432  1.00  0.00           H  
ATOM   2153  C   GLN   158      49.203  91.286 101.663  1.00  0.00           C  
ATOM   2154  O   GLN   158      50.386  91.226 102.032  1.00  0.00           O  
ATOM   2155  N   ASN   159      48.862  91.447 100.387  1.00  0.00           N  
ATOM   2156  H   ASN   159      47.878  91.538 100.180  1.00  0.00           H  
ATOM   2157  CA  ASN   159      49.882  91.793  99.369  1.00  0.00           C  
ATOM   2158  HA  ASN   159      50.767  91.163  99.450  1.00  0.00           H  
ATOM   2159  CB  ASN   159      49.350  91.590  97.943  1.00  0.00           C  
ATOM   2160  HB2 ASN   159      48.373  92.059  97.828  1.00  0.00           H  
ATOM   2161  HB3 ASN   159      50.030  92.181  97.329  1.00  0.00           H  
ATOM   2162  CG  ASN   159      49.348  90.143  97.499  1.00  0.00           C  
ATOM   2163  OD1 ASN   159      50.404  89.505  97.326  1.00  0.00           O  
ATOM   2164  ND2 ASN   159      48.193  89.618  97.333  1.00  0.00           N  
ATOM   2165 HD21 ASN   159      47.315  90.116  97.370  1.00  0.00           H  
ATOM   2166 HD22 ASN   159      48.095  88.622  97.196  1.00  0.00           H  
ATOM   2167  C   ASN   159      50.443  93.237  99.419  1.00  0.00           C  
ATOM   2168  O   ASN   159      49.662  94.151  99.520  1.00  0.00           O  
ATOM   2169  N   GLN   160      51.751  93.557  99.518  1.00  0.00           N  
ATOM   2170  H   GLN   160      51.962  94.515  99.759  1.00  0.00           H  
ATOM   2171  CA  GLN   160      52.904  92.627  99.385  1.00  0.00           C  
ATOM   2172  HA  GLN   160      52.537  91.623  99.172  1.00  0.00           H  
ATOM   2173  CB  GLN   160      53.685  93.040  98.090  1.00  0.00           C  
ATOM   2174  HB2 GLN   160      53.136  93.042  97.148  1.00  0.00           H  
ATOM   2175  HB3 GLN   160      53.893  94.109  98.133  1.00  0.00           H  
ATOM   2176  CG  GLN   160      55.018  92.322  97.867  1.00  0.00           C  
ATOM   2177  HG2 GLN   160      55.406  92.671  96.910  1.00  0.00           H  
ATOM   2178  HG3 GLN   160      55.781  92.503  98.623  1.00  0.00           H  
ATOM   2179  CD  GLN   160      54.860  90.803  97.861  1.00  0.00           C  
ATOM   2180  OE1 GLN   160      55.424  90.125  98.675  1.00  0.00           O  
ATOM   2181  NE2 GLN   160      53.938  90.266  97.068  1.00  0.00           N  
ATOM   2182 HE21 GLN   160      53.525  90.837  96.344  1.00  0.00           H  
ATOM   2183 HE22 GLN   160      53.910  89.260  96.989  1.00  0.00           H  
ATOM   2184  C   GLN   160      53.768  92.697 100.674  1.00  0.00           C  
ATOM   2185  O   GLN   160      54.400  93.689 101.161  1.00  0.00           O  
ATOM   2186  N   TYR   161      53.753  91.602 101.408  1.00  0.00           N  
ATOM   2187  H   TYR   161      53.061  90.929 101.113  1.00  0.00           H  
ATOM   2188  CA  TYR   161      54.506  91.384 102.610  1.00  0.00           C  
ATOM   2189  HA  TYR   161      55.200  92.218 102.721  1.00  0.00           H  
ATOM   2190  CB  TYR   161      53.570  91.409 103.864  1.00  0.00           C  
ATOM   2191  HB2 TYR   161      52.790  90.670 103.684  1.00  0.00           H  
ATOM   2192  HB3 TYR   161      54.137  91.019 104.709  1.00  0.00           H  
ATOM   2193  CG  TYR   161      53.096  92.798 104.312  1.00  0.00           C  
ATOM   2194  CD1 TYR   161      53.952  93.820 104.661  1.00  0.00           C  
ATOM   2195  HD1 TYR   161      55.007  93.646 104.513  1.00  0.00           H  
ATOM   2196  CE1 TYR   161      53.441  95.031 105.284  1.00  0.00           C  
ATOM   2197  HE1 TYR   161      54.123  95.728 105.750  1.00  0.00           H  
ATOM   2198  CZ  TYR   161      52.023  95.238 105.263  1.00  0.00           C  
ATOM   2199  OH  TYR   161      51.456  96.371 105.856  1.00  0.00           O  
ATOM   2200  HH  TYR   161      50.500  96.350 105.946  1.00  0.00           H  
ATOM   2201  CE2 TYR   161      51.168  94.339 104.542  1.00  0.00           C  
ATOM   2202  HE2 TYR   161      50.105  94.530 104.507  1.00  0.00           H  
ATOM   2203  CD2 TYR   161      51.682  93.040 104.263  1.00  0.00           C  
ATOM   2204  HD2 TYR   161      51.061  92.231 103.908  1.00  0.00           H  
ATOM   2205  C   TYR   161      55.442  90.156 102.589  1.00  0.00           C  
ATOM   2206  O   TYR   161      56.339  90.053 103.399  1.00  0.00           O  
ATOM   2207  N   ASN   162      55.435  89.344 101.524  1.00  0.00           N  
ATOM   2208  H   ASN   162      54.642  89.341 100.897  1.00  0.00           H  
ATOM   2209  CA  ASN   162      56.356  88.224 101.389  1.00  0.00           C  
ATOM   2210  HA  ASN   162      56.494  87.855 102.406  1.00  0.00           H  
ATOM   2211  CB  ASN   162      55.645  87.161 100.600  1.00  0.00           C  
ATOM   2212  HB2 ASN   162      54.620  86.972 100.920  1.00  0.00           H  
ATOM   2213  HB3 ASN   162      55.560  87.484  99.562  1.00  0.00           H  
ATOM   2214  CG  ASN   162      56.266  85.752 100.660  1.00  0.00           C  
ATOM   2215  OD1 ASN   162      56.948  85.429 101.635  1.00  0.00           O  
ATOM   2216  ND2 ASN   162      56.050  84.983  99.674  1.00  0.00           N  
ATOM   2217 HD21 ASN   162      56.268  84.002  99.774  1.00  0.00           H  
ATOM   2218 HD22 ASN   162      55.459  85.327  98.930  1.00  0.00           H  
ATOM   2219  C   ASN   162      57.808  88.603 100.878  1.00  0.00           C  
ATOM   2220  O   ASN   162      58.848  88.242 101.510  1.00  0.00           O  
ATOM   2221  N   SER   163      57.907  89.413  99.758  1.00  0.00           N  
ATOM   2222  H   SER   163      57.055  89.755  99.337  1.00  0.00           H  
ATOM   2223  CA  SER   163      59.095  89.768  99.041  1.00  0.00           C  
ATOM   2224  HA  SER   163      59.762  90.294  99.724  1.00  0.00           H  
ATOM   2225  CB  SER   163      59.697  88.484  98.495  1.00  0.00           C  
ATOM   2226  HB2 SER   163      59.911  87.833  99.342  1.00  0.00           H  
ATOM   2227  HB3 SER   163      59.068  88.045  97.720  1.00  0.00           H  
ATOM   2228  OG  SER   163      60.930  88.799  97.910  1.00  0.00           O  
ATOM   2229  HG  SER   163      61.432  87.984  97.842  1.00  0.00           H  
ATOM   2230  C   SER   163      58.862  90.648  97.798  1.00  0.00           C  
ATOM   2231  O   SER   163      57.995  90.368  96.973  1.00  0.00           O  
ATOM   2232  N   SER   164      59.669  91.726  97.652  1.00  0.00           N  
ATOM   2233  H   SER   164      60.365  91.869  98.370  1.00  0.00           H  
ATOM   2234  CA  SER   164      59.734  92.700  96.503  1.00  0.00           C  
ATOM   2235  HA  SER   164      60.384  93.524  96.797  1.00  0.00           H  
ATOM   2236  CB  SER   164      58.350  93.209  96.158  1.00  0.00           C  
ATOM   2237  HB2 SER   164      57.899  92.378  95.615  1.00  0.00           H  
ATOM   2238  HB3 SER   164      57.774  93.436  97.055  1.00  0.00           H  
ATOM   2239  OG  SER   164      58.496  94.437  95.358  1.00  0.00           O  
ATOM   2240  HG  SER   164      58.470  95.200  95.940  1.00  0.00           H  
ATOM   2241  C   SER   164      60.475  92.094  95.263  1.00  0.00           C  
ATOM   2242  O   SER   164      60.462  90.869  94.950  1.00  0.00           O  
ATOM   2243  N   SER   165      61.231  92.998  94.584  1.00  0.00           N  
ATOM   2244  H   SER   165      61.202  93.981  94.812  1.00  0.00           H  
ATOM   2245  CA  SER   165      62.003  92.537  93.344  1.00  0.00           C  
ATOM   2246  HA  SER   165      62.298  91.494  93.459  1.00  0.00           H  
ATOM   2247  CB  SER   165      61.215  92.736  92.010  1.00  0.00           C  
ATOM   2248  HB2 SER   165      60.352  92.079  92.118  1.00  0.00           H  
ATOM   2249  HB3 SER   165      60.860  93.751  91.827  1.00  0.00           H  
ATOM   2250  OG  SER   165      61.967  92.224  90.934  1.00  0.00           O  
ATOM   2251  HG  SER   165      61.941  91.269  91.029  1.00  0.00           H  
ATOM   2252  C   SER   165      63.234  93.412  93.152  1.00  0.00           C  
ATOM   2253  O   SER   165      64.332  92.872  93.079  1.00  0.00           O  
ATOM   2254  N   GLY   166      63.065  94.699  92.933  1.00  0.00           N  
ATOM   2255  H   GLY   166      62.118  95.045  92.981  1.00  0.00           H  
ATOM   2256  CA  GLY   166      64.132  95.578  92.530  1.00  0.00           C  
ATOM   2257  HA2 GLY   166      64.375  95.389  91.484  1.00  0.00           H  
ATOM   2258  HA3 GLY   166      63.775  96.606  92.587  1.00  0.00           H  
ATOM   2259  C   GLY   166      65.400  95.503  93.387  1.00  0.00           C  
ATOM   2260  O   GLY   166      65.375  95.130  94.523  1.00  0.00           O  
ATOM   2261  N   GLY   167      66.445  96.064  92.858  1.00  0.00           N  
ATOM   2262  H   GLY   167      66.444  96.517  91.955  1.00  0.00           H  
ATOM   2263  CA  GLY   167      67.731  96.043  93.558  1.00  0.00           C  
ATOM   2264  HA2 GLY   167      67.857  96.902  94.217  1.00  0.00           H  
ATOM   2265  HA3 GLY   167      67.746  95.134  94.160  1.00  0.00           H  
ATOM   2266  C   GLY   167      68.948  95.883  92.708  1.00  0.00           C  
ATOM   2267  O   GLY   167      68.910  95.344  91.611  1.00  0.00           O  
ATOM   2268  N   GLY   168      70.073  96.313  93.275  1.00  0.00           N  
ATOM   2269  H   GLY   168      70.036  96.571  94.250  1.00  0.00           H  
ATOM   2270  CA  GLY   168      71.348  96.224  92.659  1.00  0.00           C  
ATOM   2271  HA2 GLY   168      71.271  96.638  91.654  1.00  0.00           H  
ATOM   2272  HA3 GLY   168      72.103  96.765  93.230  1.00  0.00           H  
ATOM   2273  C   GLY   168      71.842  94.739  92.484  1.00  0.00           C  
ATOM   2274  O   GLY   168      71.347  93.840  93.156  1.00  0.00           O  
ATOM   2275  N   GLY   169      72.751  94.425  91.587  1.00  0.00           N  
ATOM   2276  H   GLY   169      72.832  93.452  91.330  1.00  0.00           H  
ATOM   2277  CA  GLY   169      73.296  95.328  90.588  1.00  0.00           C  
ATOM   2278  HA2 GLY   169      73.267  96.358  90.943  1.00  0.00           H  
ATOM   2279  HA3 GLY   169      74.345  95.063  90.454  1.00  0.00           H  
ATOM   2280  C   GLY   169      72.491  95.233  89.228  1.00  0.00           C  
ATOM   2281  O   GLY   169      71.339  95.651  89.246  1.00  0.00           O  
ATOM   2282  N   GLY   170      73.158  94.863  88.173  1.00  0.00           N  
ATOM   2283  H   GLY   170      74.086  94.477  88.274  1.00  0.00           H  
ATOM   2284  CA  GLY   170      72.573  94.925  86.803  1.00  0.00           C  
ATOM   2285  HA2 GLY   170      72.221  95.942  86.628  1.00  0.00           H  
ATOM   2286  HA3 GLY   170      73.382  94.640  86.131  1.00  0.00           H  
ATOM   2287  C   GLY   170      71.458  93.956  86.632  1.00  0.00           C  
ATOM   2288  O   GLY   170      71.095  93.228  87.548  1.00  0.00           O  
ATOM   2289  N   GLY   171      70.927  93.787  85.477  1.00  0.00           N  
ATOM   2290  H   GLY   171      70.278  93.015  85.429  1.00  0.00           H  
ATOM   2291  CA  GLY   171      71.028  94.654  84.297  1.00  0.00           C  
ATOM   2292  HA2 GLY   171      70.985  95.679  84.667  1.00  0.00           H  
ATOM   2293  HA3 GLY   171      71.992  94.455  83.831  1.00  0.00           H  
ATOM   2294  C   GLY   171      70.040  94.458  83.224  1.00  0.00           C  
ATOM   2295  O   GLY   171      68.969  93.962  83.555  1.00  0.00           O  
ATOM   2296  N   GLY   172      70.312  94.821  81.973  1.00  0.00           N  
ATOM   2297  H   GLY   172      69.563  94.632  81.323  1.00  0.00           H  
ATOM   2298  CA  GLY   172      71.556  95.454  81.488  1.00  0.00           C  
ATOM   2299  HA2 GLY   172      72.381  94.802  81.774  1.00  0.00           H  
ATOM   2300  HA3 GLY   172      71.620  95.475  80.400  1.00  0.00           H  
ATOM   2301  C   GLY   172      71.784  96.886  81.998  1.00  0.00           C  
ATOM   2302  O   GLY   172      70.994  97.475  82.736  1.00  0.00           O  
ATOM   2303  N   GLY   173      72.934  97.473  81.583  1.00  0.00           N  
ATOM   2304  H   GLY   173      73.415  96.822  80.980  1.00  0.00           H  
ATOM   2305  CA  GLY   173      73.401  98.873  81.682  1.00  0.00           C  
ATOM   2306  HA2 GLY   173      73.266  99.177  82.720  1.00  0.00           H  
ATOM   2307  HA3 GLY   173      74.488  98.896  81.597  1.00  0.00           H  
ATOM   2308  C   GLY   173      72.702  99.878  80.723  1.00  0.00           C  
ATOM   2309  O   GLY   173      71.482  99.836  80.529  1.00  0.00           O  
ATOM   2310  N   GLY   174      73.429 100.881  80.151  1.00  0.00           N  
ATOM   2311  H   GLY   174      72.841 101.496  79.607  1.00  0.00           H  
ATOM   2312  CA  GLY   174      74.889 101.094  80.257  1.00  0.00           C  
ATOM   2313  HA2 GLY   174      75.094 102.148  80.072  1.00  0.00           H  
ATOM   2314  HA3 GLY   174      75.199 100.978  81.296  1.00  0.00           H  
ATOM   2315  C   GLY   174      75.751 100.267  79.300  1.00  0.00           C  
ATOM   2316  O   GLY   174      75.321  99.274  78.755  1.00  0.00           O  
ATOM   2317  N   GLY   175      77.022 100.666  79.121  1.00  0.00           N  
ATOM   2318  H   GLY   175      77.246 101.582  79.483  1.00  0.00           H  
ATOM   2319  CA  GLY   175      78.078 100.096  78.253  1.00  0.00           C  
ATOM   2320  HA2 GLY   175      79.038 100.594  78.389  1.00  0.00           H  
ATOM   2321  HA3 GLY   175      78.308  99.068  78.535  1.00  0.00           H  
ATOM   2322  C   GLY   175      77.885 100.179  76.774  1.00  0.00           C  
ATOM   2323  O   GLY   175      78.319  99.271  76.020  1.00  0.00           O  
ATOM   2324  N   ASN   176      77.173 101.181  76.215  1.00  0.00           N  
ATOM   2325  H   ASN   176      77.121 101.975  76.837  1.00  0.00           H  
ATOM   2326  CA  ASN   176      76.868 101.195  74.752  1.00  0.00           C  
ATOM   2327  HA  ASN   176      77.598 100.679  74.128  1.00  0.00           H  
ATOM   2328  CB  ASN   176      75.647 100.285  74.495  1.00  0.00           C  
ATOM   2329  HB2 ASN   176      75.415 100.303  73.430  1.00  0.00           H  
ATOM   2330  HB3 ASN   176      75.711  99.279  74.908  1.00  0.00           H  
ATOM   2331  CG  ASN   176      74.325 100.681  75.146  1.00  0.00           C  
ATOM   2332  OD1 ASN   176      73.511 101.354  74.448  1.00  0.00           O  
ATOM   2333  ND2 ASN   176      74.105 100.602  76.455  1.00  0.00           N  
ATOM   2334 HD21 ASN   176      73.160 100.801  76.752  1.00  0.00           H  
ATOM   2335 HD22 ASN   176      74.754 100.087  77.033  1.00  0.00           H  
ATOM   2336  C   ASN   176      76.663 102.612  74.198  1.00  0.00           C  
ATOM   2337  O   ASN   176      76.262 103.477  74.905  1.00  0.00           O  
ATOM   2338  N   TYR   177      77.104 102.847  72.964  1.00  0.00           N  
ATOM   2339  H   TYR   177      77.545 102.089  72.463  1.00  0.00           H  
ATOM   2340  CA  TYR   177      76.762 104.057  72.206  1.00  0.00           C  
ATOM   2341  HA  TYR   177      76.922 104.947  72.814  1.00  0.00           H  
ATOM   2342  CB  TYR   177      77.666 104.191  70.958  1.00  0.00           C  
ATOM   2343  HB2 TYR   177      77.523 103.343  70.288  1.00  0.00           H  
ATOM   2344  HB3 TYR   177      77.344 105.087  70.428  1.00  0.00           H  
ATOM   2345  CG  TYR   177      79.174 104.391  71.296  1.00  0.00           C  
ATOM   2346  CD1 TYR   177      79.771 105.638  71.360  1.00  0.00           C  
ATOM   2347  HD1 TYR   177      79.103 106.452  71.120  1.00  0.00           H  
ATOM   2348  CE1 TYR   177      81.118 105.812  71.617  1.00  0.00           C  
ATOM   2349  HE1 TYR   177      81.393 106.854  71.684  1.00  0.00           H  
ATOM   2350  CZ  TYR   177      81.955 104.693  71.664  1.00  0.00           C  
ATOM   2351  OH  TYR   177      83.228 104.861  71.892  1.00  0.00           O  
ATOM   2352  HH  TYR   177      83.356 105.812  71.914  1.00  0.00           H  
ATOM   2353  CE2 TYR   177      81.405 103.401  71.652  1.00  0.00           C  
ATOM   2354  HE2 TYR   177      82.002 102.509  71.774  1.00  0.00           H  
ATOM   2355  CD2 TYR   177      80.043 103.250  71.417  1.00  0.00           C  
ATOM   2356  HD2 TYR   177      79.463 102.343  71.334  1.00  0.00           H  
ATOM   2357  C   TYR   177      75.272 104.094  71.712  1.00  0.00           C  
ATOM   2358  O   TYR   177      74.899 103.329  70.818  1.00  0.00           O  
ATOM   2359  N   GLY   178      74.428 105.101  72.069  1.00  0.00           N  
ATOM   2360  H   GLY   178      73.643 105.193  71.440  1.00  0.00           H  
ATOM   2361  CA  GLY   178      74.628 106.024  73.181  1.00  0.00           C  
ATOM   2362  HA2 GLY   178      73.635 106.373  73.465  1.00  0.00           H  
ATOM   2363  HA3 GLY   178      74.973 105.501  74.072  1.00  0.00           H  
ATOM   2364  C   GLY   178      75.633 107.253  72.806  1.00  0.00           C  
ATOM   2365  O   GLY   178      76.230 107.190  71.737  1.00  0.00           O  
ATOM   2366  N   GLN   179      75.853 108.205  73.681  1.00  0.00           N  
ATOM   2367  H   GLN   179      75.239 108.095  74.475  1.00  0.00           H  
ATOM   2368  CA  GLN   179      76.896 109.237  73.687  1.00  0.00           C  
ATOM   2369  HA  GLN   179      76.943 109.713  72.708  1.00  0.00           H  
ATOM   2370  CB  GLN   179      76.642 110.399  74.710  1.00  0.00           C  
ATOM   2371  HB2 GLN   179      76.485 109.939  75.685  1.00  0.00           H  
ATOM   2372  HB3 GLN   179      77.551 111.001  74.695  1.00  0.00           H  
ATOM   2373  CG  GLN   179      75.510 111.252  74.236  1.00  0.00           C  
ATOM   2374  HG2 GLN   179      74.638 110.666  73.948  1.00  0.00           H  
ATOM   2375  HG3 GLN   179      75.113 111.755  75.117  1.00  0.00           H  
ATOM   2376  CD  GLN   179      75.743 112.158  73.049  1.00  0.00           C  
ATOM   2377  OE1 GLN   179      76.718 112.108  72.317  1.00  0.00           O  
ATOM   2378  NE2 GLN   179      74.754 113.043  72.799  1.00  0.00           N  
ATOM   2379 HE21 GLN   179      73.926 112.998  73.376  1.00  0.00           H  
ATOM   2380 HE22 GLN   179      74.932 113.740  72.090  1.00  0.00           H  
ATOM   2381  C   GLN   179      78.223 108.566  73.907  1.00  0.00           C  
ATOM   2382  O   GLN   179      78.366 107.506  74.557  1.00  0.00           O  
ATOM   2383  N   ASP   180      79.385 109.172  73.455  1.00  0.00           N  
ATOM   2384  H   ASP   180      80.202 108.600  73.614  1.00  0.00           H  
ATOM   2385  CA  ASP   180      79.615 110.299  72.615  1.00  0.00           C  
ATOM   2386  HA  ASP   180      78.972 111.124  72.920  1.00  0.00           H  
ATOM   2387  CB  ASP   180      80.980 110.939  72.924  1.00  0.00           C  
ATOM   2388  HB2 ASP   180      80.989 111.281  73.959  1.00  0.00           H  
ATOM   2389  HB3 ASP   180      81.759 110.220  72.668  1.00  0.00           H  
ATOM   2390  CG  ASP   180      81.314 112.091  71.951  1.00  0.00           C  
ATOM   2391  OD1 ASP   180      82.527 112.211  71.635  1.00  0.00           O  
ATOM   2392  OD2 ASP   180      80.453 112.775  71.454  1.00  0.00           O  
ATOM   2393  C   ASP   180      79.352 109.944  71.099  1.00  0.00           C  
ATOM   2394  O   ASP   180      79.804 108.889  70.630  1.00  0.00           O  
ATOM   2395  N   GLN   181      78.446 110.612  70.460  1.00  0.00           N  
ATOM   2396  H   GLN   181      77.935 111.322  70.966  1.00  0.00           H  
ATOM   2397  CA  GLN   181      78.184 110.583  68.987  1.00  0.00           C  
ATOM   2398  HA  GLN   181      79.133 110.485  68.461  1.00  0.00           H  
ATOM   2399  CB  GLN   181      77.359 109.361  68.607  1.00  0.00           C  
ATOM   2400  HB2 GLN   181      77.236 109.416  67.525  1.00  0.00           H  
ATOM   2401  HB3 GLN   181      77.978 108.507  68.884  1.00  0.00           H  
ATOM   2402  CG  GLN   181      75.922 109.367  69.284  1.00  0.00           C  
ATOM   2403  HG2 GLN   181      75.985 109.131  70.346  1.00  0.00           H  
ATOM   2404  HG3 GLN   181      75.546 110.387  69.203  1.00  0.00           H  
ATOM   2405  CD  GLN   181      74.987 108.334  68.632  1.00  0.00           C  
ATOM   2406  OE1 GLN   181      74.338 108.629  67.640  1.00  0.00           O  
ATOM   2407  NE2 GLN   181      74.936 107.129  69.144  1.00  0.00           N  
ATOM   2408 HE21 GLN   181      75.403 106.889  70.007  1.00  0.00           H  
ATOM   2409 HE22 GLN   181      74.247 106.479  68.794  1.00  0.00           H  
ATOM   2410  C   GLN   181      77.453 111.908  68.531  1.00  0.00           C  
ATOM   2411  O   GLN   181      77.500 112.164  67.310  1.00  0.00           O  
ATOM   2412  N   SER   182      76.894 112.738  69.380  1.00  0.00           N  
ATOM   2413  H   SER   182      76.660 112.466  70.325  1.00  0.00           H  
ATOM   2414  CA  SER   182      76.325 114.051  68.993  1.00  0.00           C  
ATOM   2415  HA  SER   182      76.720 114.330  68.016  1.00  0.00           H  
ATOM   2416  CB  SER   182      74.887 113.802  68.694  1.00  0.00           C  
ATOM   2417  HB2 SER   182      74.478 114.797  68.518  1.00  0.00           H  
ATOM   2418  HB3 SER   182      74.882 113.233  67.765  1.00  0.00           H  
ATOM   2419  OG  SER   182      74.092 113.205  69.688  1.00  0.00           O  
ATOM   2420  HG  SER   182      74.034 112.267  69.489  1.00  0.00           H  
ATOM   2421  C   SER   182      76.385 115.179  70.031  1.00  0.00           C  
ATOM   2422  O   SER   182      76.011 115.016  71.181  1.00  0.00           O  
ATOM   2423  N   SER   183      76.932 116.343  69.738  1.00  0.00           N  
ATOM   2424  H   SER   183      76.915 116.935  70.557  1.00  0.00           H  
ATOM   2425  CA  SER   183      77.450 116.902  68.468  1.00  0.00           C  
ATOM   2426  HA  SER   183      76.582 117.199  67.880  1.00  0.00           H  
ATOM   2427  CB  SER   183      78.172 118.198  68.810  1.00  0.00           C  
ATOM   2428  HB2 SER   183      77.720 118.645  69.696  1.00  0.00           H  
ATOM   2429  HB3 SER   183      79.199 117.886  68.999  1.00  0.00           H  
ATOM   2430  OG  SER   183      77.879 118.917  67.653  1.00  0.00           O  
ATOM   2431  HG  SER   183      76.989 119.233  67.824  1.00  0.00           H  
ATOM   2432  C   SER   183      78.354 116.039  67.556  1.00  0.00           C  
ATOM   2433  O   SER   183      79.054 115.157  68.071  1.00  0.00           O  
ATOM   2434  N   MET   184      78.389 116.345  66.230  1.00  0.00           N  
ATOM   2435  H   MET   184      77.947 117.173  65.857  1.00  0.00           H  
ATOM   2436  CA  MET   184      79.479 115.778  65.396  1.00  0.00           C  
ATOM   2437  HA  MET   184      80.318 115.725  66.090  1.00  0.00           H  
ATOM   2438  CB  MET   184      79.102 114.317  64.937  1.00  0.00           C  
ATOM   2439  HB2 MET   184      78.656 113.775  65.771  1.00  0.00           H  
ATOM   2440  HB3 MET   184      78.189 114.457  64.358  1.00  0.00           H  
ATOM   2441  CG  MET   184      80.223 113.496  64.286  1.00  0.00           C  
ATOM   2442  HG2 MET   184      79.886 112.498  64.007  1.00  0.00           H  
ATOM   2443  HG3 MET   184      80.482 114.010  63.361  1.00  0.00           H  
ATOM   2444  SD  MET   184      81.706 113.471  65.365  1.00  0.00           S  
ATOM   2445  CE  MET   184      81.114 112.353  66.683  1.00  0.00           C  
ATOM   2446  HE1 MET   184      82.024 111.969  67.143  1.00  0.00           H  
ATOM   2447  HE2 MET   184      80.343 112.847  67.274  1.00  0.00           H  
ATOM   2448  HE3 MET   184      80.662 111.410  66.373  1.00  0.00           H  
ATOM   2449  C   MET   184      79.943 116.688  64.224  1.00  0.00           C  
ATOM   2450  O   MET   184      79.171 117.319  63.543  1.00  0.00           O  
ATOM   2451  N   SER   185      81.262 116.643  63.947  1.00  0.00           N  
ATOM   2452  H   SER   185      81.820 115.990  64.479  1.00  0.00           H  
ATOM   2453  CA  SER   185      81.949 117.436  62.916  1.00  0.00           C  
ATOM   2454  HA  SER   185      81.379 117.276  62.001  1.00  0.00           H  
ATOM   2455  CB  SER   185      81.894 118.934  63.225  1.00  0.00           C  
ATOM   2456  HB2 SER   185      82.322 119.537  62.424  1.00  0.00           H  
ATOM   2457  HB3 SER   185      80.875 119.301  63.353  1.00  0.00           H  
ATOM   2458  OG  SER   185      82.656 119.163  64.481  1.00  0.00           O  
ATOM   2459  HG  SER   185      82.160 118.937  65.271  1.00  0.00           H  
ATOM   2460  C   SER   185      83.390 116.941  62.752  1.00  0.00           C  
ATOM   2461  O   SER   185      84.000 116.518  63.745  1.00  0.00           O  
ATOM   2462  N   SER   186      83.905 116.974  61.566  1.00  0.00           N  
ATOM   2463  H   SER   186      83.329 117.279  60.794  1.00  0.00           H  
ATOM   2464  CA  SER   186      85.398 116.953  61.459  1.00  0.00           C  
ATOM   2465  HA  SER   186      85.859 116.103  61.961  1.00  0.00           H  
ATOM   2466  CB  SER   186      85.771 116.835  59.993  1.00  0.00           C  
ATOM   2467  HB2 SER   186      85.449 117.772  59.539  1.00  0.00           H  
ATOM   2468  HB3 SER   186      86.842 116.737  59.816  1.00  0.00           H  
ATOM   2469  OG  SER   186      85.117 115.687  59.445  1.00  0.00           O  
ATOM   2470  HG  SER   186      84.909 115.749  58.510  1.00  0.00           H  
ATOM   2471  C   SER   186      86.005 118.251  62.062  1.00  0.00           C  
ATOM   2472  O   SER   186      85.295 119.241  62.112  1.00  0.00           O  
ATOM   2473  N   GLY   187      87.268 118.318  62.368  1.00  0.00           N  
ATOM   2474  H   GLY   187      87.546 119.110  62.930  1.00  0.00           H  
ATOM   2475  CA  GLY   187      88.246 117.206  62.417  1.00  0.00           C  
ATOM   2476  HA2 GLY   187      88.221 116.685  63.374  1.00  0.00           H  
ATOM   2477  HA3 GLY   187      87.979 116.516  61.616  1.00  0.00           H  
ATOM   2478  C   GLY   187      89.702 117.517  62.125  1.00  0.00           C  
ATOM   2479  O   GLY   187      90.542 116.758  62.520  1.00  0.00           O  
ATOM   2480  N   GLY   188      89.917 118.525  61.258  1.00  0.00           N  
ATOM   2481  H   GLY   188      89.105 118.818  60.732  1.00  0.00           H  
ATOM   2482  CA  GLY   188      91.268 119.091  61.099  1.00  0.00           C  
ATOM   2483  HA2 GLY   188      91.948 118.247  60.984  1.00  0.00           H  
ATOM   2484  HA3 GLY   188      91.154 119.507  60.098  1.00  0.00           H  
ATOM   2485  C   GLY   188      91.700 120.166  62.074  1.00  0.00           C  
ATOM   2486  O   GLY   188      91.157 120.272  63.129  1.00  0.00           O  
ATOM   2487  N   GLY   189      92.667 121.002  61.778  1.00  0.00           N  
ATOM   2488  H   GLY   189      92.910 121.703  62.463  1.00  0.00           H  
ATOM   2489  CA  GLY   189      93.456 121.112  60.575  1.00  0.00           C  
ATOM   2490  HA2 GLY   189      94.399 121.561  60.888  1.00  0.00           H  
ATOM   2491  HA3 GLY   189      93.612 120.129  60.132  1.00  0.00           H  
ATOM   2492  C   GLY   189      92.913 122.082  59.573  1.00  0.00           C  
ATOM   2493  O   GLY   189      91.768 122.151  59.223  1.00  0.00           O  
ATOM   2494  N   SER   190      93.823 122.899  59.053  1.00  0.00           N  
ATOM   2495  H   SER   190      94.796 122.660  59.185  1.00  0.00           H  
ATOM   2496  CA  SER   190      93.658 123.941  57.995  1.00  0.00           C  
ATOM   2497  HA  SER   190      94.608 124.413  57.743  1.00  0.00           H  
ATOM   2498  CB  SER   190      93.185 123.126  56.719  1.00  0.00           C  
ATOM   2499  HB2 SER   190      92.244 122.608  56.905  1.00  0.00           H  
ATOM   2500  HB3 SER   190      93.072 123.800  55.869  1.00  0.00           H  
ATOM   2501  OG  SER   190      94.102 122.107  56.347  1.00  0.00           O  
ATOM   2502  HG  SER   190      93.704 121.684  55.582  1.00  0.00           H  
ATOM   2503  C   SER   190      92.668 125.057  58.421  1.00  0.00           C  
ATOM   2504  O   SER   190      91.649 125.165  57.754  1.00  0.00           O  
ATOM   2505  N   GLY   191      92.875 125.877  59.455  1.00  0.00           N  
ATOM   2506  H   GLY   191      92.093 126.456  59.725  1.00  0.00           H  
ATOM   2507  CA  GLY   191      94.045 125.923  60.309  1.00  0.00           C  
ATOM   2508  HA2 GLY   191      93.796 126.574  61.147  1.00  0.00           H  
ATOM   2509  HA3 GLY   191      94.193 124.917  60.700  1.00  0.00           H  
ATOM   2510  C   GLY   191      95.334 126.357  59.584  1.00  0.00           C  
ATOM   2511  O   GLY   191      95.243 127.064  58.541  1.00  0.00           O  
ATOM   2512  N   GLY   192      96.481 125.954  60.135  1.00  0.00           N  
ATOM   2513  H   GLY   192      96.351 125.385  60.959  1.00  0.00           H  
ATOM   2514  CA  GLY   192      97.800 126.098  59.496  1.00  0.00           C  
ATOM   2515  HA2 GLY   192      97.892 127.078  59.028  1.00  0.00           H  
ATOM   2516  HA3 GLY   192      98.591 126.161  60.244  1.00  0.00           H  
ATOM   2517  C   GLY   192      98.043 124.934  58.555  1.00  0.00           C  
ATOM   2518  O   GLY   192      98.712 123.938  58.886  1.00  0.00           O  
ATOM   2519  N   GLY   193      97.424 125.072  57.387  1.00  0.00           N  
ATOM   2520  H   GLY   193      96.866 125.908  57.285  1.00  0.00           H  
ATOM   2521  CA  GLY   193      97.263 123.960  56.414  1.00  0.00           C  
ATOM   2522  HA2 GLY   193      98.173 123.710  55.868  1.00  0.00           H  
ATOM   2523  HA3 GLY   193      96.977 123.067  56.971  1.00  0.00           H  
ATOM   2524  C   GLY   193      96.194 124.182  55.351  1.00  0.00           C  
ATOM   2525  O   GLY   193      95.293 125.052  55.410  1.00  0.00           O  
ATOM   2526  N   TYR   194      96.351 123.557  54.197  1.00  0.00           N  
ATOM   2527  H   TYR   194      97.124 122.918  54.071  1.00  0.00           H  
ATOM   2528  CA  TYR   194      95.822 123.992  52.897  1.00  0.00           C  
ATOM   2529  HA  TYR   194      95.057 124.713  53.187  1.00  0.00           H  
ATOM   2530  CB  TYR   194      96.896 124.814  52.231  1.00  0.00           C  
ATOM   2531  HB2 TYR   194      97.773 124.213  51.992  1.00  0.00           H  
ATOM   2532  HB3 TYR   194      96.563 125.287  51.307  1.00  0.00           H  
ATOM   2533  CG  TYR   194      97.474 125.963  52.932  1.00  0.00           C  
ATOM   2534  CD1 TYR   194      96.680 127.143  52.904  1.00  0.00           C  
ATOM   2535  HD1 TYR   194      95.702 127.139  52.447  1.00  0.00           H  
ATOM   2536  CE1 TYR   194      97.091 128.164  53.797  1.00  0.00           C  
ATOM   2537  HE1 TYR   194      96.419 129.002  53.904  1.00  0.00           H  
ATOM   2538  CZ  TYR   194      98.358 128.214  54.326  1.00  0.00           C  
ATOM   2539  OH  TYR   194      98.899 129.246  55.001  1.00  0.00           O  
ATOM   2540  HH  TYR   194      98.316 130.008  54.969  1.00  0.00           H  
ATOM   2541  CE2 TYR   194      99.223 127.102  54.189  1.00  0.00           C  
ATOM   2542  HE2 TYR   194     100.181 127.081  54.686  1.00  0.00           H  
ATOM   2543  CD2 TYR   194      98.663 125.903  53.684  1.00  0.00           C  
ATOM   2544  HD2 TYR   194      99.304 125.053  53.869  1.00  0.00           H  
ATOM   2545  C   TYR   194      95.296 122.767  52.008  1.00  0.00           C  
ATOM   2546  O   TYR   194      95.987 121.709  51.937  1.00  0.00           O  
ATOM   2547  N   GLY   195      94.229 122.881  51.282  1.00  0.00           N  
ATOM   2548  H   GLY   195      93.923 122.054  50.790  1.00  0.00           H  
ATOM   2549  CA  GLY   195      93.200 123.928  51.397  1.00  0.00           C  
ATOM   2550  HA2 GLY   195      93.626 124.911  51.196  1.00  0.00           H  
ATOM   2551  HA3 GLY   195      92.359 123.785  50.718  1.00  0.00           H  
ATOM   2552  C   GLY   195      92.515 124.073  52.781  1.00  0.00           C  
ATOM   2553  O   GLY   195      92.434 123.106  53.560  1.00  0.00           O  
ATOM   2554  N   ASN   196      92.031 125.296  53.059  1.00  0.00           N  
ATOM   2555  H   ASN   196      92.197 126.027  52.383  1.00  0.00           H  
ATOM   2556  CA  ASN   196      91.366 125.695  54.234  1.00  0.00           C  
ATOM   2557  HA  ASN   196      91.988 125.506  55.108  1.00  0.00           H  
ATOM   2558  CB  ASN   196      91.066 127.243  54.166  1.00  0.00           C  
ATOM   2559  HB2 ASN   196      92.044 127.709  54.043  1.00  0.00           H  
ATOM   2560  HB3 ASN   196      90.420 127.513  53.331  1.00  0.00           H  
ATOM   2561  CG  ASN   196      90.479 127.799  55.482  1.00  0.00           C  
ATOM   2562  OD1 ASN   196      89.284 127.916  55.648  1.00  0.00           O  
ATOM   2563  ND2 ASN   196      91.350 128.097  56.470  1.00  0.00           N  
ATOM   2564 HD21 ASN   196      90.975 128.222  57.400  1.00  0.00           H  
ATOM   2565 HD22 ASN   196      92.339 127.962  56.320  1.00  0.00           H  
ATOM   2566  C   ASN   196      90.070 124.907  54.414  1.00  0.00           C  
ATOM   2567  O   ASN   196      89.455 124.602  53.401  1.00  0.00           O  
ATOM   2568  N   GLN   197      89.575 124.647  55.619  1.00  0.00           N  
ATOM   2569  H   GLN   197      90.206 124.966  56.341  1.00  0.00           H  
ATOM   2570  CA  GLN   197      88.337 123.958  56.010  1.00  0.00           C  
ATOM   2571  HA  GLN   197      87.681 123.889  55.142  1.00  0.00           H  
ATOM   2572  CB  GLN   197      88.730 122.497  56.387  1.00  0.00           C  
ATOM   2573  HB2 GLN   197      89.515 122.760  57.095  1.00  0.00           H  
ATOM   2574  HB3 GLN   197      87.882 121.977  56.833  1.00  0.00           H  
ATOM   2575  CG  GLN   197      89.268 121.655  55.192  1.00  0.00           C  
ATOM   2576  HG2 GLN   197      88.601 121.740  54.334  1.00  0.00           H  
ATOM   2577  HG3 GLN   197      90.289 121.960  54.963  1.00  0.00           H  
ATOM   2578  CD  GLN   197      89.351 120.270  55.610  1.00  0.00           C  
ATOM   2579  OE1 GLN   197      90.403 119.729  55.587  1.00  0.00           O  
ATOM   2580  NE2 GLN   197      88.332 119.471  55.904  1.00  0.00           N  
ATOM   2581 HE21 GLN   197      87.376 119.793  55.968  1.00  0.00           H  
ATOM   2582 HE22 GLN   197      88.488 118.486  56.067  1.00  0.00           H  
ATOM   2583  C   GLN   197      87.646 124.564  57.240  1.00  0.00           C  
ATOM   2584  O   GLN   197      86.684 124.047  57.798  1.00  0.00           O  
ATOM   2585  N   ASP   198      88.160 125.716  57.691  1.00  0.00           N  
ATOM   2586  H   ASP   198      88.805 126.232  57.110  1.00  0.00           H  
ATOM   2587  CA  ASP   198      87.627 126.457  58.832  1.00  0.00           C  
ATOM   2588  HA  ASP   198      87.748 125.822  59.710  1.00  0.00           H  
ATOM   2589  CB  ASP   198      88.430 127.768  59.187  1.00  0.00           C  
ATOM   2590  HB2 ASP   198      88.375 128.480  58.364  1.00  0.00           H  
ATOM   2591  HB3 ASP   198      87.926 128.264  60.017  1.00  0.00           H  
ATOM   2592  CG  ASP   198      89.848 127.551  59.613  1.00  0.00           C  
ATOM   2593  OD1 ASP   198      90.723 128.392  59.228  1.00  0.00           O  
ATOM   2594  OD2 ASP   198      90.116 126.702  60.493  1.00  0.00           O  
ATOM   2595  C   ASP   198      86.142 126.725  58.564  1.00  0.00           C  
ATOM   2596  O   ASP   198      85.726 126.949  57.429  1.00  0.00           O  
ATOM   2597  N   GLN   199      85.259 126.516  59.527  1.00  0.00           N  
ATOM   2598  H   GLN   199      85.663 126.480  60.452  1.00  0.00           H  
ATOM   2599  CA  GLN   199      83.876 126.276  59.311  1.00  0.00           C  
ATOM   2600  HA  GLN   199      83.843 125.372  58.703  1.00  0.00           H  
ATOM   2601  CB  GLN   199      82.966 125.976  60.550  1.00  0.00           C  
ATOM   2602  HB2 GLN   199      83.064 126.761  61.300  1.00  0.00           H  
ATOM   2603  HB3 GLN   199      81.927 125.899  60.230  1.00  0.00           H  
ATOM   2604  CG  GLN   199      83.442 124.643  61.249  1.00  0.00           C  
ATOM   2605  HG2 GLN   199      83.500 123.948  60.412  1.00  0.00           H  
ATOM   2606  HG3 GLN   199      84.417 124.902  61.663  1.00  0.00           H  
ATOM   2607  CD  GLN   199      82.466 124.224  62.336  1.00  0.00           C  
ATOM   2608  OE1 GLN   199      81.461 123.625  62.140  1.00  0.00           O  
ATOM   2609  NE2 GLN   199      82.755 124.605  63.546  1.00  0.00           N  
ATOM   2610 HE21 GLN   199      83.258 125.475  63.648  1.00  0.00           H  
ATOM   2611 HE22 GLN   199      82.084 124.285  64.230  1.00  0.00           H  
ATOM   2612  C   GLN   199      83.224 127.439  58.505  1.00  0.00           C  
ATOM   2613  O   GLN   199      83.315 128.606  58.870  1.00  0.00           O  
ATOM   2614  N   SER   200      82.529 127.073  57.437  1.00  0.00           N  
ATOM   2615  H   SER   200      82.142 127.865  56.945  1.00  0.00           H  
ATOM   2616  CA  SER   200      82.235 125.718  56.753  1.00  0.00           C  
ATOM   2617  HA  SER   200      82.819 124.967  57.285  1.00  0.00           H  
ATOM   2618  CB  SER   200      80.748 125.406  56.602  1.00  0.00           C  
ATOM   2619  HB2 SER   200      80.311 126.143  55.928  1.00  0.00           H  
ATOM   2620  HB3 SER   200      80.638 124.430  56.129  1.00  0.00           H  
ATOM   2621  OG  SER   200      80.142 125.296  57.928  1.00  0.00           O  
ATOM   2622  HG  SER   200      80.019 126.203  58.217  1.00  0.00           H  
ATOM   2623  C   SER   200      82.878 125.706  55.372  1.00  0.00           C  
ATOM   2624  O   SER   200      82.226 125.231  54.456  1.00  0.00           O  
ATOM   2625  N   GLY   201      84.023 126.349  55.123  1.00  0.00           N  
ATOM   2626  H   GLY   201      84.611 126.640  55.891  1.00  0.00           H  
ATOM   2627  CA  GLY   201      84.596 126.723  53.887  1.00  0.00           C  
ATOM   2628  HA2 GLY   201      83.824 126.760  53.119  1.00  0.00           H  
ATOM   2629  HA3 GLY   201      84.972 127.744  53.951  1.00  0.00           H  
ATOM   2630  C   GLY   201      85.650 125.673  53.544  1.00  0.00           C  
ATOM   2631  O   GLY   201      85.534 124.474  53.845  1.00  0.00           O  
ATOM   2632  N   GLY   202      86.717 126.056  52.841  1.00  0.00           N  
ATOM   2633  H   GLY   202      87.417 125.346  52.679  1.00  0.00           H  
ATOM   2634  CA  GLY   202      86.975 127.364  52.175  1.00  0.00           C  
ATOM   2635  HA2 GLY   202      86.729 128.245  52.768  1.00  0.00           H  
ATOM   2636  HA3 GLY   202      88.044 127.475  51.998  1.00  0.00           H  
ATOM   2637  C   GLY   202      86.345 127.429  50.798  1.00  0.00           C  
ATOM   2638  O   GLY   202      85.132 127.125  50.790  1.00  0.00           O  
ATOM   2639  N   GLY   203      86.960 127.855  49.737  1.00  0.00           N  
ATOM   2640  H   GLY   203      86.321 128.103  48.995  1.00  0.00           H  
ATOM   2641  CA  GLY   203      88.428 128.176  49.536  1.00  0.00           C  
ATOM   2642  HA2 GLY   203      89.018 127.418  50.051  1.00  0.00           H  
ATOM   2643  HA3 GLY   203      88.580 128.076  48.461  1.00  0.00           H  
ATOM   2644  C   GLY   203      88.941 129.553  49.916  1.00  0.00           C  
ATOM   2645  O   GLY   203      88.088 130.425  50.140  1.00  0.00           O  
ATOM   2646  N   GLY   204      90.277 129.676  49.893  1.00  0.00           N  
ATOM   2647  H   GLY   204      90.764 128.798  49.788  1.00  0.00           H  
ATOM   2648  CA  GLY   204      91.029 130.775  50.493  1.00  0.00           C  
ATOM   2649  HA2 GLY   204      92.029 130.605  50.094  1.00  0.00           H  
ATOM   2650  HA3 GLY   204      90.663 131.755  50.186  1.00  0.00           H  
ATOM   2651  C   GLY   204      90.976 130.800  52.039  1.00  0.00           C  
ATOM   2652  O   GLY   204      90.133 130.075  52.628  1.00  0.00           O  
ATOM   2653  N   SER   205      91.757 131.608  52.701  1.00  0.00           N  
ATOM   2654  H   SER   205      91.557 131.692  53.688  1.00  0.00           H  
ATOM   2655  CA  SER   205      92.964 132.315  52.239  1.00  0.00           C  
ATOM   2656  HA  SER   205      92.976 132.636  51.198  1.00  0.00           H  
ATOM   2657  CB  SER   205      93.155 133.527  53.136  1.00  0.00           C  
ATOM   2658  HB2 SER   205      92.286 134.176  53.239  1.00  0.00           H  
ATOM   2659  HB3 SER   205      93.424 133.201  54.141  1.00  0.00           H  
ATOM   2660  OG  SER   205      94.163 134.366  52.604  1.00  0.00           O  
ATOM   2661  HG  SER   205      94.850 134.382  53.275  1.00  0.00           H  
ATOM   2662  C   SER   205      94.304 131.521  52.310  1.00  0.00           C  
ATOM   2663  O   SER   205      94.542 130.601  53.135  1.00  0.00           O  
ATOM   2664  N   GLY   206      95.130 131.729  51.258  1.00  0.00           N  
ATOM   2665  H   GLY   206      94.885 132.598  50.805  1.00  0.00           H  
ATOM   2666  CA  GLY   206      96.364 131.008  51.037  1.00  0.00           C  
ATOM   2667  HA2 GLY   206      96.072 129.958  51.076  1.00  0.00           H  
ATOM   2668  HA3 GLY   206      96.604 131.084  49.977  1.00  0.00           H  
ATOM   2669  C   GLY   206      97.514 131.245  52.027  1.00  0.00           C  
ATOM   2670  O   GLY   206      97.322 132.011  52.965  1.00  0.00           O  
ATOM   2671  N   GLY   207      98.632 130.554  52.012  1.00  0.00           N  
ATOM   2672  H   GLY   207      99.360 130.849  52.647  1.00  0.00           H  
ATOM   2673  CA  GLY   207      98.827 129.390  51.181  1.00  0.00           C  
ATOM   2674  HA2 GLY   207      98.369 128.502  51.618  1.00  0.00           H  
ATOM   2675  HA3 GLY   207      98.356 129.556  50.212  1.00  0.00           H  
ATOM   2676  C   GLY   207     100.332 129.002  50.933  1.00  0.00           C  
ATOM   2677  O   GLY   207     101.289 129.777  50.982  1.00  0.00           O  
ATOM   2678  N   TYR   208     100.562 127.686  50.678  1.00  0.00           N  
ATOM   2679  H   TYR   208      99.739 127.111  50.561  1.00  0.00           H  
ATOM   2680  CA  TYR   208     101.835 127.094  50.770  1.00  0.00           C  
ATOM   2681  HA  TYR   208     102.401 127.617  49.999  1.00  0.00           H  
ATOM   2682  CB  TYR   208     102.515 127.298  52.137  1.00  0.00           C  
ATOM   2683  HB2 TYR   208     102.287 128.323  52.428  1.00  0.00           H  
ATOM   2684  HB3 TYR   208     102.101 126.621  52.885  1.00  0.00           H  
ATOM   2685  CG  TYR   208     104.010 127.190  52.108  1.00  0.00           C  
ATOM   2686  CD1 TYR   208     104.698 128.248  51.489  1.00  0.00           C  
ATOM   2687  HD1 TYR   208     104.223 129.004  50.881  1.00  0.00           H  
ATOM   2688  CE1 TYR   208     106.074 128.289  51.663  1.00  0.00           C  
ATOM   2689  HE1 TYR   208     106.662 129.070  51.203  1.00  0.00           H  
ATOM   2690  CZ  TYR   208     106.734 127.222  52.393  1.00  0.00           C  
ATOM   2691  OH  TYR   208     108.092 127.278  52.488  1.00  0.00           O  
ATOM   2692  HH  TYR   208     108.484 126.781  53.209  1.00  0.00           H  
ATOM   2693  CE2 TYR   208     106.045 126.074  52.808  1.00  0.00           C  
ATOM   2694  HE2 TYR   208     106.542 125.319  53.399  1.00  0.00           H  
ATOM   2695  CD2 TYR   208     104.670 126.090  52.661  1.00  0.00           C  
ATOM   2696  HD2 TYR   208     104.094 125.367  53.220  1.00  0.00           H  
ATOM   2697  C   TYR   208     101.868 125.626  50.211  1.00  0.00           C  
ATOM   2698  O   TYR   208     100.941 124.871  50.511  1.00  0.00           O  
ATOM   2699  N   GLY   209     102.867 125.236  49.407  1.00  0.00           N  
ATOM   2700  H   GLY   209     103.608 125.888  49.192  1.00  0.00           H  
ATOM   2701  CA  GLY   209     102.919 123.874  48.816  1.00  0.00           C  
ATOM   2702  HA2 GLY   209     101.963 123.440  48.525  1.00  0.00           H  
ATOM   2703  HA3 GLY   209     103.504 123.992  47.904  1.00  0.00           H  
ATOM   2704  C   GLY   209     103.700 122.818  49.706  1.00  0.00           C  
ATOM   2705  O   GLY   209     104.120 123.201  50.776  1.00  0.00           O  
ATOM   2706  N   GLN   210     103.995 121.601  49.212  1.00  0.00           N  
ATOM   2707  H   GLN   210     104.498 121.070  49.909  1.00  0.00           H  
ATOM   2708  CA  GLN   210     103.986 121.013  47.895  1.00  0.00           C  
ATOM   2709  HA  GLN   210     104.513 120.060  47.848  1.00  0.00           H  
ATOM   2710  CB  GLN   210     102.512 120.829  47.429  1.00  0.00           C  
ATOM   2711  HB2 GLN   210     102.055 121.808  47.284  1.00  0.00           H  
ATOM   2712  HB3 GLN   210     102.606 120.285  46.489  1.00  0.00           H  
ATOM   2713  CG  GLN   210     101.562 120.059  48.447  1.00  0.00           C  
ATOM   2714  HG2 GLN   210     101.355 120.661  49.332  1.00  0.00           H  
ATOM   2715  HG3 GLN   210     100.567 119.922  48.024  1.00  0.00           H  
ATOM   2716  CD  GLN   210     102.200 118.741  48.915  1.00  0.00           C  
ATOM   2717  OE1 GLN   210     102.125 118.425  50.068  1.00  0.00           O  
ATOM   2718  NE2 GLN   210     102.675 117.963  47.950  1.00  0.00           N  
ATOM   2719 HE21 GLN   210     103.149 117.090  48.135  1.00  0.00           H  
ATOM   2720 HE22 GLN   210     102.689 118.345  47.015  1.00  0.00           H  
ATOM   2721  C   GLN   210     104.790 121.841  46.906  1.00  0.00           C  
ATOM   2722  O   GLN   210     104.306 122.180  45.827  1.00  0.00           O  
ATOM   2723  N   GLN   211     106.007 122.287  47.229  1.00  0.00           N  
ATOM   2724  H   GLN   211     106.328 122.142  48.175  1.00  0.00           H  
ATOM   2725  CA  GLN   211     106.871 123.044  46.399  1.00  0.00           C  
ATOM   2726  HA  GLN   211     106.286 123.941  46.198  1.00  0.00           H  
ATOM   2727  CB  GLN   211     108.070 123.470  47.265  1.00  0.00           C  
ATOM   2728  HB2 GLN   211     108.434 122.684  47.926  1.00  0.00           H  
ATOM   2729  HB3 GLN   211     108.893 123.682  46.583  1.00  0.00           H  
ATOM   2730  CG  GLN   211     107.857 124.710  48.124  1.00  0.00           C  
ATOM   2731  HG2 GLN   211     108.821 125.140  48.396  1.00  0.00           H  
ATOM   2732  HG3 GLN   211     107.350 125.441  47.495  1.00  0.00           H  
ATOM   2733  CD  GLN   211     107.001 124.428  49.346  1.00  0.00           C  
ATOM   2734  OE1 GLN   211     107.246 123.533  50.128  1.00  0.00           O  
ATOM   2735  NE2 GLN   211     106.031 125.189  49.683  1.00  0.00           N  
ATOM   2736 HE21 GLN   211     105.880 126.103  49.280  1.00  0.00           H  
ATOM   2737 HE22 GLN   211     105.498 124.750  50.420  1.00  0.00           H  
ATOM   2738  C   GLN   211     107.224 122.516  44.996  1.00  0.00           C  
ATOM   2739  O   GLN   211     107.129 123.198  44.008  1.00  0.00           O  
ATOM   2740  N   ASP   212     107.468 121.210  44.825  1.00  0.00           N  
ATOM   2741  H   ASP   212     107.487 120.540  45.580  1.00  0.00           H  
ATOM   2742  CA  ASP   212     107.845 120.689  43.502  1.00  0.00           C  
ATOM   2743  HA  ASP   212     108.751 121.220  43.209  1.00  0.00           H  
ATOM   2744  CB  ASP   212     108.062 119.141  43.492  1.00  0.00           C  
ATOM   2745  HB2 ASP   212     108.807 118.823  44.221  1.00  0.00           H  
ATOM   2746  HB3 ASP   212     107.099 118.678  43.705  1.00  0.00           H  
ATOM   2747  CG  ASP   212     108.507 118.622  42.151  1.00  0.00           C  
ATOM   2748  OD1 ASP   212     107.935 117.633  41.725  1.00  0.00           O  
ATOM   2749  OD2 ASP   212     109.493 119.192  41.596  1.00  0.00           O  
ATOM   2750  C   ASP   212     106.675 121.006  42.502  1.00  0.00           C  
ATOM   2751  O   ASP   212     106.920 121.388  41.299  1.00  0.00           O  
ATOM   2752  N   ARG   213     105.447 120.785  42.931  1.00  0.00           N  
ATOM   2753  H   ARG   213     105.332 120.599  43.917  1.00  0.00           H  
ATOM   2754  CA  ARG   213     104.256 120.891  42.140  1.00  0.00           C  
ATOM   2755  HA  ARG   213     104.272 121.645  41.353  1.00  0.00           H  
ATOM   2756  CB  ARG   213     104.075 119.549  41.437  1.00  0.00           C  
ATOM   2757  HB2 ARG   213     105.019 119.251  40.982  1.00  0.00           H  
ATOM   2758  HB3 ARG   213     103.809 118.779  42.161  1.00  0.00           H  
ATOM   2759  CG  ARG   213     103.054 119.539  40.293  1.00  0.00           C  
ATOM   2760  HG2 ARG   213     102.051 119.673  40.698  1.00  0.00           H  
ATOM   2761  HG3 ARG   213     103.413 120.356  39.668  1.00  0.00           H  
ATOM   2762  CD  ARG   213     102.966 118.142  39.616  1.00  0.00           C  
ATOM   2763  HD2 ARG   213     103.604 118.118  38.732  1.00  0.00           H  
ATOM   2764  HD3 ARG   213     103.200 117.337  40.312  1.00  0.00           H  
ATOM   2765  NE  ARG   213     101.667 117.972  38.986  1.00  0.00           N  
ATOM   2766  HE  ARG   213     101.672 118.424  38.083  1.00  0.00           H  
ATOM   2767  CZ  ARG   213     100.715 117.136  39.346  1.00  0.00           C  
ATOM   2768  NH1 ARG   213     100.759 116.245  40.332  1.00  0.00           N  
ATOM   2769 HH11 ARG   213     100.003 115.579  40.393  1.00  0.00           H  
ATOM   2770 HH12 ARG   213     101.500 116.153  41.012  1.00  0.00           H  
ATOM   2771  NH2 ARG   213      99.616 117.126  38.698  1.00  0.00           N  
ATOM   2772 HH21 ARG   213      98.905 116.415  38.796  1.00  0.00           H  
ATOM   2773 HH22 ARG   213      99.392 117.975  38.199  1.00  0.00           H  
ATOM   2774  C   ARG   213     102.968 121.152  43.009  1.00  0.00           C  
ATOM   2775  O   ARG   213     102.795 120.394  43.927  1.00  0.00           O  
ATOM   2776  N   GLY   214     102.019 122.052  42.714  1.00  0.00           N  
ATOM   2777  H   GLY   214     101.146 122.141  43.215  1.00  0.00           H  
ATOM   2778  CA  GLY   214     102.125 123.049  41.645  1.00  0.00           C  
ATOM   2779  HA2 GLY   214     102.194 122.562  40.672  1.00  0.00           H  
ATOM   2780  HA3 GLY   214     101.201 123.620  41.557  1.00  0.00           H  
ATOM   2781  C   GLY   214     103.236 124.087  41.757  1.00  0.00           C  
ATOM   2782  O   GLY   214     104.072 124.193  40.842  1.00  0.00           O  
ATOM   2783  OXT GLY   214     103.144 124.830  42.738  1.00  0.00           O  
TER    2784      GLY   214 
END   
