# Supplementary material for: Visualization of oligomerization, clustering, and density transition of intrinsically disordered proteins
Source: Natl Sci Rev. 2026 Feb 14;13(7):nwag107. doi: 10.1093/nsr/nwag107 (PMC13114874; doi:10.1093/nsr/nwag107)
Supplement: nwag107_Supplemental_Files [file nwag107_supplemental_files.zip › SI-MD-Structures/MD-Sturctures/frame141.pdb]

CRYST1  135.079  149.241  136.843  90.00  90.00  90.00               1
ATOM      1  N   MET     1      30.631  75.449  86.602  1.00  0.00           N  
ATOM      2  H1  MET     1      31.417  75.255  87.205  1.00  0.00           H  
ATOM      3  H2  MET     1      29.841  74.905  86.921  1.00  0.00           H  
ATOM      4  H3  MET     1      30.946  75.317  85.651  1.00  0.00           H  
ATOM      5  CA  MET     1      30.112  76.777  86.735  1.00  0.00           C  
ATOM      6  HA  MET     1      29.651  76.790  87.723  1.00  0.00           H  
ATOM      7  CB  MET     1      31.141  77.915  86.414  1.00  0.00           C  
ATOM      8  HB2 MET     1      31.580  77.817  85.421  1.00  0.00           H  
ATOM      9  HB3 MET     1      30.649  78.886  86.467  1.00  0.00           H  
ATOM     10  CG  MET     1      32.368  77.843  87.362  1.00  0.00           C  
ATOM     11  HG2 MET     1      33.002  78.725  87.266  1.00  0.00           H  
ATOM     12  HG3 MET     1      31.940  77.942  88.360  1.00  0.00           H  
ATOM     13  SD  MET     1      33.414  76.359  87.402  1.00  0.00           S  
ATOM     14  CE  MET     1      34.274  76.654  88.930  1.00  0.00           C  
ATOM     15  HE1 MET     1      34.683  75.698  89.256  1.00  0.00           H  
ATOM     16  HE2 MET     1      35.051  77.386  88.711  1.00  0.00           H  
ATOM     17  HE3 MET     1      33.621  77.080  89.692  1.00  0.00           H  
ATOM     18  C   MET     1      28.966  76.899  85.705  1.00  0.00           C  
ATOM     19  O   MET     1      29.120  76.404  84.618  1.00  0.00           O  
ATOM     20  N   ALA     2      27.812  77.503  86.037  1.00  0.00           N  
ATOM     21  H   ALA     2      27.076  77.570  85.348  1.00  0.00           H  
ATOM     22  CA  ALA     2      27.474  78.185  87.281  1.00  0.00           C  
ATOM     23  HA  ALA     2      26.590  78.742  86.971  1.00  0.00           H  
ATOM     24  CB  ALA     2      26.944  77.217  88.350  1.00  0.00           C  
ATOM     25  HB1 ALA     2      27.701  76.471  88.588  1.00  0.00           H  
ATOM     26  HB2 ALA     2      26.663  77.835  89.203  1.00  0.00           H  
ATOM     27  HB3 ALA     2      26.060  76.696  87.982  1.00  0.00           H  
ATOM     28  C   ALA     2      28.445  79.209  87.849  1.00  0.00           C  
ATOM     29  O   ALA     2      29.336  78.892  88.604  1.00  0.00           O  
ATOM     30  N   SER     3      28.566  80.384  87.353  1.00  0.00           N  
ATOM     31  H   SER     3      29.217  80.943  87.885  1.00  0.00           H  
ATOM     32  CA  SER     3      27.704  81.023  86.339  1.00  0.00           C  
ATOM     33  HA  SER     3      26.654  80.844  86.570  1.00  0.00           H  
ATOM     34  CB  SER     3      27.849  82.559  86.554  1.00  0.00           C  
ATOM     35  HB2 SER     3      27.633  82.810  87.593  1.00  0.00           H  
ATOM     36  HB3 SER     3      28.832  82.918  86.251  1.00  0.00           H  
ATOM     37  OG  SER     3      26.896  83.415  85.863  1.00  0.00           O  
ATOM     38  HG  SER     3      27.008  84.313  86.183  1.00  0.00           H  
ATOM     39  C   SER     3      27.899  80.598  84.876  1.00  0.00           C  
ATOM     40  O   SER     3      28.833  79.888  84.617  1.00  0.00           O  
ATOM     41  N   ASN     4      26.937  80.829  84.001  1.00  0.00           N  
ATOM     42  H   ASN     4      26.137  81.366  84.303  1.00  0.00           H  
ATOM     43  CA  ASN     4      27.054  80.776  82.538  1.00  0.00           C  
ATOM     44  HA  ASN     4      28.036  80.360  82.310  1.00  0.00           H  
ATOM     45  CB  ASN     4      26.015  79.660  82.105  1.00  0.00           C  
ATOM     46  HB2 ASN     4      25.027  80.110  82.010  1.00  0.00           H  
ATOM     47  HB3 ASN     4      26.247  79.384  81.077  1.00  0.00           H  
ATOM     48  CG  ASN     4      25.871  78.456  82.946  1.00  0.00           C  
ATOM     49  OD1 ASN     4      24.984  78.175  83.667  1.00  0.00           O  
ATOM     50  ND2 ASN     4      26.843  77.575  82.964  1.00  0.00           N  
ATOM     51 HD21 ASN     4      26.626  76.793  83.566  1.00  0.00           H  
ATOM     52 HD22 ASN     4      27.776  77.751  82.620  1.00  0.00           H  
ATOM     53  C   ASN     4      26.922  82.099  81.770  1.00  0.00           C  
ATOM     54  O   ASN     4      25.856  82.335  81.219  1.00  0.00           O  
ATOM     55  N   ASP     5      27.910  83.009  81.595  1.00  0.00           N  
ATOM     56  H   ASP     5      27.694  83.768  80.964  1.00  0.00           H  
ATOM     57  CA  ASP     5      29.310  82.817  81.882  1.00  0.00           C  
ATOM     58  HA  ASP     5      29.403  82.049  82.649  1.00  0.00           H  
ATOM     59  CB  ASP     5      30.041  82.244  80.659  1.00  0.00           C  
ATOM     60  HB2 ASP     5      29.560  81.321  80.336  1.00  0.00           H  
ATOM     61  HB3 ASP     5      29.938  82.903  79.798  1.00  0.00           H  
ATOM     62  CG  ASP     5      31.581  82.000  80.938  1.00  0.00           C  
ATOM     63  OD1 ASP     5      31.894  81.750  82.070  1.00  0.00           O  
ATOM     64  OD2 ASP     5      32.395  81.975  80.012  1.00  0.00           O  
ATOM     65  C   ASP     5      29.848  84.125  82.435  1.00  0.00           C  
ATOM     66  O   ASP     5      29.384  85.273  82.263  1.00  0.00           O  
ATOM     67  N   TYR     6      30.736  83.970  83.446  1.00  0.00           N  
ATOM     68  H   TYR     6      30.868  83.015  83.748  1.00  0.00           H  
ATOM     69  CA  TYR     6      31.567  85.036  84.083  1.00  0.00           C  
ATOM     70  HA  TYR     6      30.912  85.819  84.466  1.00  0.00           H  
ATOM     71  CB  TYR     6      32.392  84.401  85.116  1.00  0.00           C  
ATOM     72  HB2 TYR     6      33.061  83.654  84.690  1.00  0.00           H  
ATOM     73  HB3 TYR     6      33.095  85.064  85.621  1.00  0.00           H  
ATOM     74  CG  TYR     6      31.653  83.864  86.351  1.00  0.00           C  
ATOM     75  CD1 TYR     6      31.893  82.509  86.813  1.00  0.00           C  
ATOM     76  HD1 TYR     6      32.485  81.837  86.210  1.00  0.00           H  
ATOM     77  CE1 TYR     6      31.310  82.115  88.083  1.00  0.00           C  
ATOM     78  HE1 TYR     6      31.382  81.075  88.366  1.00  0.00           H  
ATOM     79  CZ  TYR     6      30.565  83.024  88.884  1.00  0.00           C  
ATOM     80  OH  TYR     6      29.832  82.676  90.008  1.00  0.00           O  
ATOM     81  HH  TYR     6      29.487  83.424  90.501  1.00  0.00           H  
ATOM     82  CE2 TYR     6      30.283  84.322  88.352  1.00  0.00           C  
ATOM     83  HE2 TYR     6      29.582  84.888  88.948  1.00  0.00           H  
ATOM     84  CD2 TYR     6      30.783  84.714  87.100  1.00  0.00           C  
ATOM     85  HD2 TYR     6      30.540  85.662  86.641  1.00  0.00           H  
ATOM     86  C   TYR     6      32.440  85.737  83.056  1.00  0.00           C  
ATOM     87  O   TYR     6      32.628  85.227  81.979  1.00  0.00           O  
ATOM     88  N   THR     7      32.980  86.838  83.470  1.00  0.00           N  
ATOM     89  H   THR     7      32.727  87.090  84.415  1.00  0.00           H  
ATOM     90  CA  THR     7      33.862  87.685  82.729  1.00  0.00           C  
ATOM     91  HA  THR     7      34.507  87.027  82.147  1.00  0.00           H  
ATOM     92  CB  THR     7      33.104  88.571  81.649  1.00  0.00           C  
ATOM     93  HB  THR     7      32.591  87.919  80.942  1.00  0.00           H  
ATOM     94  CG2 THR     7      32.035  89.503  82.381  1.00  0.00           C  
ATOM     95 HG21 THR     7      32.515  90.321  82.918  1.00  0.00           H  
ATOM     96 HG22 THR     7      31.386  89.979  81.646  1.00  0.00           H  
ATOM     97 HG23 THR     7      31.497  88.800  83.017  1.00  0.00           H  
ATOM     98  OG1 THR     7      34.020  89.421  80.880  1.00  0.00           O  
ATOM     99  HG1 THR     7      34.630  88.887  80.366  1.00  0.00           H  
ATOM    100  C   THR     7      34.731  88.621  83.586  1.00  0.00           C  
ATOM    101  O   THR     7      34.323  89.115  84.596  1.00  0.00           O  
ATOM    102  N   GLN     8      35.877  88.950  83.072  1.00  0.00           N  
ATOM    103  H   GLN     8      36.206  88.443  82.263  1.00  0.00           H  
ATOM    104  CA  GLN     8      36.738  90.135  83.343  1.00  0.00           C  
ATOM    105  HA  GLN     8      36.376  90.646  84.235  1.00  0.00           H  
ATOM    106  CB  GLN     8      38.193  89.771  83.735  1.00  0.00           C  
ATOM    107  HB2 GLN     8      38.763  89.305  82.931  1.00  0.00           H  
ATOM    108  HB3 GLN     8      38.687  90.703  84.008  1.00  0.00           H  
ATOM    109  CG  GLN     8      38.180  88.692  84.841  1.00  0.00           C  
ATOM    110  HG2 GLN     8      37.569  89.166  85.610  1.00  0.00           H  
ATOM    111  HG3 GLN     8      37.689  87.775  84.514  1.00  0.00           H  
ATOM    112  CD  GLN     8      39.583  88.315  85.363  1.00  0.00           C  
ATOM    113  OE1 GLN     8      40.599  88.921  85.035  1.00  0.00           O  
ATOM    114  NE2 GLN     8      39.698  87.407  86.280  1.00  0.00           N  
ATOM    115 HE21 GLN     8      38.948  86.800  86.578  1.00  0.00           H  
ATOM    116 HE22 GLN     8      40.686  87.312  86.470  1.00  0.00           H  
ATOM    117  C   GLN     8      36.780  91.093  82.098  1.00  0.00           C  
ATOM    118  O   GLN     8      36.842  90.591  80.983  1.00  0.00           O  
ATOM    119  N   GLN     9      36.555  92.436  82.200  1.00  0.00           N  
ATOM    120  H   GLN     9      36.409  92.909  81.319  1.00  0.00           H  
ATOM    121  CA  GLN     9      36.436  93.343  83.307  1.00  0.00           C  
ATOM    122  HA  GLN     9      36.410  94.319  82.823  1.00  0.00           H  
ATOM    123  CB  GLN     9      35.148  93.084  84.095  1.00  0.00           C  
ATOM    124  HB2 GLN     9      34.379  92.985  83.329  1.00  0.00           H  
ATOM    125  HB3 GLN     9      35.255  92.112  84.577  1.00  0.00           H  
ATOM    126  CG  GLN     9      34.836  94.212  85.012  1.00  0.00           C  
ATOM    127  HG2 GLN     9      35.418  94.245  85.933  1.00  0.00           H  
ATOM    128  HG3 GLN     9      35.209  95.110  84.519  1.00  0.00           H  
ATOM    129  CD  GLN     9      33.369  94.276  85.370  1.00  0.00           C  
ATOM    130  OE1 GLN     9      32.536  93.705  84.726  1.00  0.00           O  
ATOM    131  NE2 GLN     9      32.949  94.929  86.360  1.00  0.00           N  
ATOM    132 HE21 GLN     9      33.561  95.449  86.972  1.00  0.00           H  
ATOM    133 HE22 GLN     9      31.991  95.246  86.357  1.00  0.00           H  
ATOM    134  C   GLN     9      37.702  93.443  84.161  1.00  0.00           C  
ATOM    135  O   GLN     9      37.762  93.029  85.326  1.00  0.00           O  
ATOM    136  N   ALA    10      38.834  93.956  83.669  1.00  0.00           N  
ATOM    137  H   ALA    10      39.628  93.986  84.293  1.00  0.00           H  
ATOM    138  CA  ALA    10      39.102  94.582  82.419  1.00  0.00           C  
ATOM    139  HA  ALA    10      38.191  95.153  82.240  1.00  0.00           H  
ATOM    140  CB  ALA    10      40.222  95.624  82.778  1.00  0.00           C  
ATOM    141  HB1 ALA    10      41.061  94.983  83.046  1.00  0.00           H  
ATOM    142  HB2 ALA    10      40.564  96.179  81.905  1.00  0.00           H  
ATOM    143  HB3 ALA    10      39.811  96.268  83.556  1.00  0.00           H  
ATOM    144  C   ALA    10      39.531  93.618  81.313  1.00  0.00           C  
ATOM    145  O   ALA    10      39.621  92.367  81.459  1.00  0.00           O  
ATOM    146  N   THR    11      39.933  94.106  80.133  1.00  0.00           N  
ATOM    147  H   THR    11      39.758  95.089  79.978  1.00  0.00           H  
ATOM    148  CA  THR    11      40.395  93.358  78.935  1.00  0.00           C  
ATOM    149  HA  THR    11      40.701  92.357  79.239  1.00  0.00           H  
ATOM    150  CB  THR    11      39.207  93.109  77.959  1.00  0.00           C  
ATOM    151  HB  THR    11      38.783  94.057  77.628  1.00  0.00           H  
ATOM    152  CG2 THR    11      39.707  92.270  76.827  1.00  0.00           C  
ATOM    153 HG21 THR    11      40.009  91.267  77.127  1.00  0.00           H  
ATOM    154 HG22 THR    11      38.995  92.136  76.012  1.00  0.00           H  
ATOM    155 HG23 THR    11      40.538  92.695  76.265  1.00  0.00           H  
ATOM    156  OG1 THR    11      38.241  92.259  78.523  1.00  0.00           O  
ATOM    157  HG1 THR    11      37.780  92.811  79.159  1.00  0.00           H  
ATOM    158  C   THR    11      41.593  94.164  78.269  1.00  0.00           C  
ATOM    159  O   THR    11      41.277  95.172  77.683  1.00  0.00           O  
ATOM    160  N   GLN    12      42.845  93.655  78.246  1.00  0.00           N  
ATOM    161  H   GLN    12      43.614  94.279  78.048  1.00  0.00           H  
ATOM    162  CA  GLN    12      43.191  92.396  78.975  1.00  0.00           C  
ATOM    163  HA  GLN    12      42.453  91.641  78.705  1.00  0.00           H  
ATOM    164  CB  GLN    12      44.584  91.905  78.577  1.00  0.00           C  
ATOM    165  HB2 GLN    12      45.294  92.713  78.758  1.00  0.00           H  
ATOM    166  HB3 GLN    12      44.847  91.055  79.207  1.00  0.00           H  
ATOM    167  CG  GLN    12      44.738  91.390  77.112  1.00  0.00           C  
ATOM    168  HG2 GLN    12      44.657  92.186  76.372  1.00  0.00           H  
ATOM    169  HG3 GLN    12      45.658  90.855  76.877  1.00  0.00           H  
ATOM    170  CD  GLN    12      43.587  90.460  76.710  1.00  0.00           C  
ATOM    171  OE1 GLN    12      43.193  89.525  77.385  1.00  0.00           O  
ATOM    172  NE2 GLN    12      43.028  90.599  75.584  1.00  0.00           N  
ATOM    173 HE21 GLN    12      42.200  90.132  75.243  1.00  0.00           H  
ATOM    174 HE22 GLN    12      43.490  91.160  74.883  1.00  0.00           H  
ATOM    175  C   GLN    12      43.128  92.518  80.488  1.00  0.00           C  
ATOM    176  O   GLN    12      43.078  93.621  81.055  1.00  0.00           O  
ATOM    177  N   SER    13      43.156  91.333  81.171  1.00  0.00           N  
ATOM    178  H   SER    13      43.116  90.485  80.624  1.00  0.00           H  
ATOM    179  CA  SER    13      42.915  91.253  82.628  1.00  0.00           C  
ATOM    180  HA  SER    13      41.922  91.622  82.885  1.00  0.00           H  
ATOM    181  CB  SER    13      43.005  89.776  82.987  1.00  0.00           C  
ATOM    182  HB2 SER    13      42.086  89.312  82.629  1.00  0.00           H  
ATOM    183  HB3 SER    13      43.924  89.361  82.572  1.00  0.00           H  
ATOM    184  OG  SER    13      43.053  89.810  84.408  1.00  0.00           O  
ATOM    185  HG  SER    13      42.192  89.579  84.764  1.00  0.00           H  
ATOM    186  C   SER    13      43.974  92.102  83.374  1.00  0.00           C  
ATOM    187  O   SER    13      45.160  92.110  83.108  1.00  0.00           O  
ATOM    188  N   TYR    14      43.552  92.791  84.458  1.00  0.00           N  
ATOM    189  H   TYR    14      42.649  92.508  84.811  1.00  0.00           H  
ATOM    190  CA  TYR    14      44.311  93.795  85.260  1.00  0.00           C  
ATOM    191  HA  TYR    14      45.361  93.505  85.283  1.00  0.00           H  
ATOM    192  CB  TYR    14      44.248  95.112  84.597  1.00  0.00           C  
ATOM    193  HB2 TYR    14      44.777  94.910  83.666  1.00  0.00           H  
ATOM    194  HB3 TYR    14      43.215  95.385  84.384  1.00  0.00           H  
ATOM    195  CG  TYR    14      44.909  96.292  85.324  1.00  0.00           C  
ATOM    196  CD1 TYR    14      46.224  96.502  84.873  1.00  0.00           C  
ATOM    197  HD1 TYR    14      46.870  95.863  84.289  1.00  0.00           H  
ATOM    198  CE1 TYR    14      46.830  97.605  85.500  1.00  0.00           C  
ATOM    199  HE1 TYR    14      47.898  97.618  85.341  1.00  0.00           H  
ATOM    200  CZ  TYR    14      46.226  98.402  86.476  1.00  0.00           C  
ATOM    201  OH  TYR    14      46.913  99.482  87.060  1.00  0.00           O  
ATOM    202  HH  TYR    14      47.858  99.329  87.126  1.00  0.00           H  
ATOM    203  CE2 TYR    14      44.950  98.045  86.918  1.00  0.00           C  
ATOM    204  HE2 TYR    14      44.365  98.635  87.609  1.00  0.00           H  
ATOM    205  CD2 TYR    14      44.231  96.996  86.304  1.00  0.00           C  
ATOM    206  HD2 TYR    14      43.200  96.781  86.546  1.00  0.00           H  
ATOM    207  C   TYR    14      43.836  93.771  86.772  1.00  0.00           C  
ATOM    208  O   TYR    14      42.661  93.824  87.057  1.00  0.00           O  
ATOM    209  N   GLY    15      44.794  93.950  87.708  1.00  0.00           N  
ATOM    210  H   GLY    15      44.433  94.152  88.629  1.00  0.00           H  
ATOM    211  CA  GLY    15      46.225  94.262  87.540  1.00  0.00           C  
ATOM    212  HA2 GLY    15      46.420  95.315  87.336  1.00  0.00           H  
ATOM    213  HA3 GLY    15      46.696  94.134  88.514  1.00  0.00           H  
ATOM    214  C   GLY    15      47.157  93.468  86.625  1.00  0.00           C  
ATOM    215  O   GLY    15      46.998  92.260  86.456  1.00  0.00           O  
ATOM    216  N   ALA    16      48.284  94.036  86.177  1.00  0.00           N  
ATOM    217  H   ALA    16      48.536  94.902  86.630  1.00  0.00           H  
ATOM    218  CA  ALA    16      49.420  93.413  85.474  1.00  0.00           C  
ATOM    219  HA  ALA    16      49.167  93.056  84.476  1.00  0.00           H  
ATOM    220  CB  ALA    16      50.487  94.470  85.240  1.00  0.00           C  
ATOM    221  HB1 ALA    16      50.088  95.403  84.841  1.00  0.00           H  
ATOM    222  HB2 ALA    16      51.009  94.669  86.176  1.00  0.00           H  
ATOM    223  HB3 ALA    16      51.279  94.100  84.588  1.00  0.00           H  
ATOM    224  C   ALA    16      50.015  92.269  86.313  1.00  0.00           C  
ATOM    225  O   ALA    16      49.952  92.250  87.531  1.00  0.00           O  
ATOM    226  N   TYR    17      50.508  91.224  85.693  1.00  0.00           N  
ATOM    227  H   TYR    17      50.591  91.274  84.687  1.00  0.00           H  
ATOM    228  CA  TYR    17      51.264  90.059  86.211  1.00  0.00           C  
ATOM    229  HA  TYR    17      50.505  89.419  86.660  1.00  0.00           H  
ATOM    230  CB  TYR    17      52.028  89.374  85.052  1.00  0.00           C  
ATOM    231  HB2 TYR    17      51.334  89.307  84.214  1.00  0.00           H  
ATOM    232  HB3 TYR    17      52.807  90.060  84.719  1.00  0.00           H  
ATOM    233  CG  TYR    17      52.687  88.041  85.318  1.00  0.00           C  
ATOM    234  CD1 TYR    17      54.022  88.040  85.632  1.00  0.00           C  
ATOM    235  HD1 TYR    17      54.600  88.950  85.696  1.00  0.00           H  
ATOM    236  CE1 TYR    17      54.666  86.865  86.012  1.00  0.00           C  
ATOM    237  HE1 TYR    17      55.689  86.861  86.357  1.00  0.00           H  
ATOM    238  CZ  TYR    17      53.901  85.669  86.097  1.00  0.00           C  
ATOM    239  OH  TYR    17      54.467  84.561  86.638  1.00  0.00           O  
ATOM    240  HH  TYR    17      55.325  84.711  87.042  1.00  0.00           H  
ATOM    241  CE2 TYR    17      52.541  85.672  85.782  1.00  0.00           C  
ATOM    242  HE2 TYR    17      51.939  84.776  85.822  1.00  0.00           H  
ATOM    243  CD2 TYR    17      51.906  86.889  85.472  1.00  0.00           C  
ATOM    244  HD2 TYR    17      50.836  86.831  85.333  1.00  0.00           H  
ATOM    245  C   TYR    17      52.272  90.496  87.288  1.00  0.00           C  
ATOM    246  O   TYR    17      52.805  91.582  87.114  1.00  0.00           O  
ATOM    247  N   PRO    18      52.418  89.759  88.404  1.00  0.00           N  
ATOM    248  CD  PRO    18      51.610  88.605  88.708  1.00  0.00           C  
ATOM    249  HD2 PRO    18      51.980  87.700  88.226  1.00  0.00           H  
ATOM    250  HD3 PRO    18      50.545  88.729  88.509  1.00  0.00           H  
ATOM    251  CG  PRO    18      51.806  88.550  90.234  1.00  0.00           C  
ATOM    252  HG2 PRO    18      51.683  87.520  90.569  1.00  0.00           H  
ATOM    253  HG3 PRO    18      51.164  89.252  90.766  1.00  0.00           H  
ATOM    254  CB  PRO    18      53.269  88.987  90.471  1.00  0.00           C  
ATOM    255  HB2 PRO    18      53.932  88.125  90.404  1.00  0.00           H  
ATOM    256  HB3 PRO    18      53.395  89.559  91.390  1.00  0.00           H  
ATOM    257  CA  PRO    18      53.376  90.120  89.448  1.00  0.00           C  
ATOM    258  HA  PRO    18      53.074  91.017  89.987  1.00  0.00           H  
ATOM    259  C   PRO    18      54.742  90.322  88.770  1.00  0.00           C  
ATOM    260  O   PRO    18      55.203  89.354  88.208  1.00  0.00           O  
ATOM    261  N   THR    19      55.422  91.449  89.071  1.00  0.00           N  
ATOM    262  H   THR    19      54.897  92.155  89.567  1.00  0.00           H  
ATOM    263  CA  THR    19      56.812  91.644  88.752  1.00  0.00           C  
ATOM    264  HA  THR    19      57.069  91.425  87.716  1.00  0.00           H  
ATOM    265  CB  THR    19      57.220  93.082  88.959  1.00  0.00           C  
ATOM    266  HB  THR    19      58.304  93.181  88.898  1.00  0.00           H  
ATOM    267  CG2 THR    19      56.509  94.016  87.974  1.00  0.00           C  
ATOM    268 HG21 THR    19      55.427  93.981  88.099  1.00  0.00           H  
ATOM    269 HG22 THR    19      56.930  94.993  88.207  1.00  0.00           H  
ATOM    270 HG23 THR    19      56.739  93.775  86.936  1.00  0.00           H  
ATOM    271  OG1 THR    19      56.778  93.411  90.221  1.00  0.00           O  
ATOM    272  HG1 THR    19      56.788  94.370  90.253  1.00  0.00           H  
ATOM    273  C   THR    19      57.678  90.762  89.676  1.00  0.00           C  
ATOM    274  O   THR    19      57.353  90.315  90.774  1.00  0.00           O  
ATOM    275  N   GLN    20      58.923  90.443  89.185  1.00  0.00           N  
ATOM    276  H   GLN    20      59.079  90.868  88.282  1.00  0.00           H  
ATOM    277  CA  GLN    20      59.975  89.654  89.926  1.00  0.00           C  
ATOM    278  HA  GLN    20      59.604  88.652  89.712  1.00  0.00           H  
ATOM    279  CB  GLN    20      61.292  89.743  89.206  1.00  0.00           C  
ATOM    280  HB2 GLN    20      62.001  89.036  89.638  1.00  0.00           H  
ATOM    281  HB3 GLN    20      61.057  89.416  88.193  1.00  0.00           H  
ATOM    282  CG  GLN    20      62.051  91.128  89.231  1.00  0.00           C  
ATOM    283  HG2 GLN    20      61.471  91.866  88.677  1.00  0.00           H  
ATOM    284  HG3 GLN    20      62.317  91.447  90.239  1.00  0.00           H  
ATOM    285  CD  GLN    20      63.305  91.103  88.388  1.00  0.00           C  
ATOM    286  OE1 GLN    20      63.317  90.565  87.273  1.00  0.00           O  
ATOM    287  NE2 GLN    20      64.408  91.652  88.840  1.00  0.00           N  
ATOM    288 HE21 GLN    20      64.446  92.327  89.591  1.00  0.00           H  
ATOM    289 HE22 GLN    20      65.205  91.508  88.237  1.00  0.00           H  
ATOM    290  C   GLN    20      60.128  89.994  91.454  1.00  0.00           C  
ATOM    291  O   GLN    20      59.947  91.123  91.880  1.00  0.00           O  
ATOM    292  N   PRO    21      60.300  88.944  92.352  1.00  0.00           N  
ATOM    293  CD  PRO    21      60.567  87.528  92.123  1.00  0.00           C  
ATOM    294  HD2 PRO    21      61.296  87.364  91.329  1.00  0.00           H  
ATOM    295  HD3 PRO    21      59.618  87.101  91.797  1.00  0.00           H  
ATOM    296  CG  PRO    21      60.804  86.851  93.429  1.00  0.00           C  
ATOM    297  HG2 PRO    21      61.871  86.723  93.609  1.00  0.00           H  
ATOM    298  HG3 PRO    21      60.449  85.824  93.521  1.00  0.00           H  
ATOM    299  CB  PRO    21      60.168  87.793  94.440  1.00  0.00           C  
ATOM    300  HB2 PRO    21      60.754  87.707  95.355  1.00  0.00           H  
ATOM    301  HB3 PRO    21      59.100  87.594  94.531  1.00  0.00           H  
ATOM    302  CA  PRO    21      60.369  89.176  93.805  1.00  0.00           C  
ATOM    303  HA  PRO    21      59.469  89.665  94.180  1.00  0.00           H  
ATOM    304  C   PRO    21      61.597  89.891  94.277  1.00  0.00           C  
ATOM    305  O   PRO    21      62.722  89.431  94.008  1.00  0.00           O  
ATOM    306  N   GLY    22      61.381  91.014  95.023  1.00  0.00           N  
ATOM    307  H   GLY    22      60.425  91.334  95.086  1.00  0.00           H  
ATOM    308  CA  GLY    22      62.433  91.893  95.555  1.00  0.00           C  
ATOM    309  HA2 GLY    22      62.989  92.262  94.694  1.00  0.00           H  
ATOM    310  HA3 GLY    22      61.980  92.770  96.017  1.00  0.00           H  
ATOM    311  C   GLY    22      63.431  91.205  96.434  1.00  0.00           C  
ATOM    312  O   GLY    22      63.161  90.136  97.015  1.00  0.00           O  
ATOM    313  N   GLN    23      64.710  91.641  96.446  1.00  0.00           N  
ATOM    314  H   GLN    23      64.861  92.533  95.997  1.00  0.00           H  
ATOM    315  CA  GLN    23      65.769  90.885  97.089  1.00  0.00           C  
ATOM    316  HA  GLN    23      65.285  90.441  97.958  1.00  0.00           H  
ATOM    317  CB  GLN    23      66.418  89.888  96.145  1.00  0.00           C  
ATOM    318  HB2 GLN    23      66.423  90.428  95.199  1.00  0.00           H  
ATOM    319  HB3 GLN    23      67.427  89.749  96.533  1.00  0.00           H  
ATOM    320  CG  GLN    23      65.759  88.547  95.868  1.00  0.00           C  
ATOM    321  HG2 GLN    23      64.731  88.808  95.618  1.00  0.00           H  
ATOM    322  HG3 GLN    23      66.242  88.134  94.982  1.00  0.00           H  
ATOM    323  CD  GLN    23      65.877  87.617  97.004  1.00  0.00           C  
ATOM    324  OE1 GLN    23      65.548  87.902  98.104  1.00  0.00           O  
ATOM    325  NE2 GLN    23      66.210  86.390  96.708  1.00  0.00           N  
ATOM    326 HE21 GLN    23      66.218  86.084  95.745  1.00  0.00           H  
ATOM    327 HE22 GLN    23      66.232  85.764  97.500  1.00  0.00           H  
ATOM    328  C   GLN    23      66.828  91.813  97.766  1.00  0.00           C  
ATOM    329  O   GLN    23      67.301  92.727  97.125  1.00  0.00           O  
ATOM    330  N   GLY    24      67.081  91.572  99.026  1.00  0.00           N  
ATOM    331  H   GLY    24      66.667  90.801  99.531  1.00  0.00           H  
ATOM    332  CA  GLY    24      68.144  92.308  99.753  1.00  0.00           C  
ATOM    333  HA2 GLY    24      67.790  93.261 100.147  1.00  0.00           H  
ATOM    334  HA3 GLY    24      68.464  91.617 100.532  1.00  0.00           H  
ATOM    335  C   GLY    24      69.458  92.427  98.902  1.00  0.00           C  
ATOM    336  O   GLY    24      69.756  91.485  98.192  1.00  0.00           O  
ATOM    337  N   TYR    25      70.261  93.522  99.030  1.00  0.00           N  
ATOM    338  H   TYR    25      69.904  94.139  99.746  1.00  0.00           H  
ATOM    339  CA  TYR    25      71.492  93.814  98.309  1.00  0.00           C  
ATOM    340  HA  TYR    25      72.090  92.923  98.119  1.00  0.00           H  
ATOM    341  CB  TYR    25      70.998  94.386  96.969  1.00  0.00           C  
ATOM    342  HB2 TYR    25      70.447  93.576  96.490  1.00  0.00           H  
ATOM    343  HB3 TYR    25      70.353  95.219  97.252  1.00  0.00           H  
ATOM    344  CG  TYR    25      72.113  94.781  96.014  1.00  0.00           C  
ATOM    345  CD1 TYR    25      72.948  93.805  95.418  1.00  0.00           C  
ATOM    346  HD1 TYR    25      72.858  92.776  95.733  1.00  0.00           H  
ATOM    347  CE1 TYR    25      74.105  94.187  94.679  1.00  0.00           C  
ATOM    348  HE1 TYR    25      74.859  93.469  94.394  1.00  0.00           H  
ATOM    349  CZ  TYR    25      74.439  95.543  94.409  1.00  0.00           C  
ATOM    350  OH  TYR    25      75.384  95.974  93.450  1.00  0.00           O  
ATOM    351  HH  TYR    25      75.047  96.694  92.912  1.00  0.00           H  
ATOM    352  CE2 TYR    25      73.498  96.478  94.895  1.00  0.00           C  
ATOM    353  HE2 TYR    25      73.760  97.483  94.602  1.00  0.00           H  
ATOM    354  CD2 TYR    25      72.396  96.112  95.709  1.00  0.00           C  
ATOM    355  HD2 TYR    25      71.635  96.801  96.045  1.00  0.00           H  
ATOM    356  C   TYR    25      72.422  94.874  99.070  1.00  0.00           C  
ATOM    357  O   TYR    25      71.936  95.630  99.927  1.00  0.00           O  
ATOM    358  N   SER    26      73.708  94.862  98.774  1.00  0.00           N  
ATOM    359  H   SER    26      74.019  93.969  98.419  1.00  0.00           H  
ATOM    360  CA  SER    26      74.760  95.686  99.451  1.00  0.00           C  
ATOM    361  HA  SER    26      74.743  95.348 100.487  1.00  0.00           H  
ATOM    362  CB  SER    26      76.048  95.254  98.781  1.00  0.00           C  
ATOM    363  HB2 SER    26      76.263  94.256  99.163  1.00  0.00           H  
ATOM    364  HB3 SER    26      75.974  95.265  97.693  1.00  0.00           H  
ATOM    365  OG  SER    26      77.046  96.116  99.245  1.00  0.00           O  
ATOM    366  HG  SER    26      77.793  95.733  98.780  1.00  0.00           H  
ATOM    367  C   SER    26      74.523  97.206  99.480  1.00  0.00           C  
ATOM    368  O   SER    26      74.483  97.821  98.420  1.00  0.00           O  
ATOM    369  N   GLN    27      74.487  97.788 100.700  1.00  0.00           N  
ATOM    370  H   GLN    27      74.519  97.309 101.588  1.00  0.00           H  
ATOM    371  CA  GLN    27      74.531  99.216 100.846  1.00  0.00           C  
ATOM    372  HA  GLN    27      73.865  99.717 100.144  1.00  0.00           H  
ATOM    373  CB  GLN    27      73.960  99.480 102.304  1.00  0.00           C  
ATOM    374  HB2 GLN    27      73.105  98.842 102.527  1.00  0.00           H  
ATOM    375  HB3 GLN    27      74.753  99.334 103.037  1.00  0.00           H  
ATOM    376  CG  GLN    27      73.497 100.972 102.478  1.00  0.00           C  
ATOM    377  HG2 GLN    27      74.381 101.607 102.530  1.00  0.00           H  
ATOM    378  HG3 GLN    27      72.851 101.289 101.659  1.00  0.00           H  
ATOM    379  CD  GLN    27      72.733 101.227 103.787  1.00  0.00           C  
ATOM    380  OE1 GLN    27      72.519 100.398 104.719  1.00  0.00           O  
ATOM    381  NE2 GLN    27      72.443 102.507 104.052  1.00  0.00           N  
ATOM    382 HE21 GLN    27      72.592 103.289 103.430  1.00  0.00           H  
ATOM    383 HE22 GLN    27      71.805 102.692 104.812  1.00  0.00           H  
ATOM    384  C   GLN    27      75.904  99.800 100.468  1.00  0.00           C  
ATOM    385  O   GLN    27      76.029 100.996 100.655  1.00  0.00           O  
ATOM    386  N   GLN    28      76.871  99.046 100.024  1.00  0.00           N  
ATOM    387  H   GLN    28      76.816  98.044 100.141  1.00  0.00           H  
ATOM    388  CA  GLN    28      78.049  99.551  99.399  1.00  0.00           C  
ATOM    389  HA  GLN    28      77.934 100.632  99.475  1.00  0.00           H  
ATOM    390  CB  GLN    28      79.258  99.120 100.231  1.00  0.00           C  
ATOM    391  HB2 GLN    28      79.288  98.043 100.397  1.00  0.00           H  
ATOM    392  HB3 GLN    28      80.141  99.461  99.689  1.00  0.00           H  
ATOM    393  CG  GLN    28      79.331  99.824 101.589  1.00  0.00           C  
ATOM    394  HG2 GLN    28      80.282  99.500 102.011  1.00  0.00           H  
ATOM    395  HG3 GLN    28      79.505 100.892 101.459  1.00  0.00           H  
ATOM    396  CD  GLN    28      78.302  99.508 102.677  1.00  0.00           C  
ATOM    397  OE1 GLN    28      77.662 100.427 103.141  1.00  0.00           O  
ATOM    398  NE2 GLN    28      78.100  98.266 103.094  1.00  0.00           N  
ATOM    399 HE21 GLN    28      77.482  98.081 103.870  1.00  0.00           H  
ATOM    400 HE22 GLN    28      78.715  97.580 102.678  1.00  0.00           H  
ATOM    401  C   GLN    28      78.166  99.159  97.911  1.00  0.00           C  
ATOM    402  O   GLN    28      79.204  99.473  97.382  1.00  0.00           O  
ATOM    403  N   SER    29      77.125  98.633  97.316  1.00  0.00           N  
ATOM    404  H   SER    29      76.307  98.510  97.895  1.00  0.00           H  
ATOM    405  CA  SER    29      77.109  98.065  95.968  1.00  0.00           C  
ATOM    406  HA  SER    29      76.101  97.669  95.843  1.00  0.00           H  
ATOM    407  CB  SER    29      77.218  99.307  95.015  1.00  0.00           C  
ATOM    408  HB2 SER    29      76.771  98.985  94.075  1.00  0.00           H  
ATOM    409  HB3 SER    29      76.518 100.049  95.398  1.00  0.00           H  
ATOM    410  OG  SER    29      78.521  99.766  94.834  1.00  0.00           O  
ATOM    411  HG  SER    29      78.945  99.877  95.688  1.00  0.00           H  
ATOM    412  C   SER    29      78.199  97.036  95.677  1.00  0.00           C  
ATOM    413  O   SER    29      78.556  96.342  96.610  1.00  0.00           O  
ATOM    414  N   SER    30      78.693  96.835  94.429  1.00  0.00           N  
ATOM    415  H   SER    30      78.328  97.389  93.667  1.00  0.00           H  
ATOM    416  CA  SER    30      79.820  95.975  94.075  1.00  0.00           C  
ATOM    417  HA  SER    30      80.104  95.440  94.981  1.00  0.00           H  
ATOM    418  CB  SER    30      79.336  94.951  93.031  1.00  0.00           C  
ATOM    419  HB2 SER    30      78.908  95.579  92.250  1.00  0.00           H  
ATOM    420  HB3 SER    30      80.227  94.424  92.689  1.00  0.00           H  
ATOM    421  OG  SER    30      78.408  94.048  93.643  1.00  0.00           O  
ATOM    422  HG  SER    30      77.802  93.617  93.037  1.00  0.00           H  
ATOM    423  C   SER    30      81.026  96.780  93.493  1.00  0.00           C  
ATOM    424  O   SER    30      80.828  97.826  92.842  1.00  0.00           O  
ATOM    425  N   GLN    31      82.276  96.401  93.752  1.00  0.00           N  
ATOM    426  H   GLN    31      82.928  97.054  93.341  1.00  0.00           H  
ATOM    427  CA  GLN    31      82.752  95.136  94.291  1.00  0.00           C  
ATOM    428  HA  GLN    31      82.352  94.343  93.660  1.00  0.00           H  
ATOM    429  CB  GLN    31      84.295  95.128  94.198  1.00  0.00           C  
ATOM    430  HB2 GLN    31      84.725  95.954  94.764  1.00  0.00           H  
ATOM    431  HB3 GLN    31      84.640  94.201  94.656  1.00  0.00           H  
ATOM    432  CG  GLN    31      84.763  95.107  92.705  1.00  0.00           C  
ATOM    433  HG2 GLN    31      84.534  94.197  92.150  1.00  0.00           H  
ATOM    434  HG3 GLN    31      84.253  95.840  92.080  1.00  0.00           H  
ATOM    435  CD  GLN    31      86.234  95.468  92.513  1.00  0.00           C  
ATOM    436  OE1 GLN    31      86.635  96.546  92.081  1.00  0.00           O  
ATOM    437  NE2 GLN    31      87.144  94.597  92.806  1.00  0.00           N  
ATOM    438 HE21 GLN    31      88.125  94.786  92.660  1.00  0.00           H  
ATOM    439 HE22 GLN    31      86.908  93.717  93.242  1.00  0.00           H  
ATOM    440  C   GLN    31      82.296  94.917  95.735  1.00  0.00           C  
ATOM    441  O   GLN    31      82.221  95.893  96.522  1.00  0.00           O  
ATOM    442  N   PRO    32      82.135  93.666  96.211  1.00  0.00           N  
ATOM    443  CD  PRO    32      82.036  92.468  95.434  1.00  0.00           C  
ATOM    444  HD2 PRO    32      82.683  92.376  94.561  1.00  0.00           H  
ATOM    445  HD3 PRO    32      81.038  92.404  95.000  1.00  0.00           H  
ATOM    446  CG  PRO    32      82.167  91.371  96.463  1.00  0.00           C  
ATOM    447  HG2 PRO    32      83.197  91.027  96.560  1.00  0.00           H  
ATOM    448  HG3 PRO    32      81.590  90.487  96.192  1.00  0.00           H  
ATOM    449  CB  PRO    32      81.584  91.985  97.772  1.00  0.00           C  
ATOM    450  HB2 PRO    32      81.988  91.394  98.594  1.00  0.00           H  
ATOM    451  HB3 PRO    32      80.501  91.886  97.698  1.00  0.00           H  
ATOM    452  CA  PRO    32      82.180  93.435  97.634  1.00  0.00           C  
ATOM    453  HA  PRO    32      81.550  94.170  98.134  1.00  0.00           H  
ATOM    454  C   PRO    32      83.547  93.545  98.310  1.00  0.00           C  
ATOM    455  O   PRO    32      84.511  92.954  97.860  1.00  0.00           O  
ATOM    456  N   TYR    33      83.619  94.120  99.509  1.00  0.00           N  
ATOM    457  H   TYR    33      82.805  94.672  99.739  1.00  0.00           H  
ATOM    458  CA  TYR    33      84.845  94.165 100.323  1.00  0.00           C  
ATOM    459  HA  TYR    33      85.640  93.547  99.906  1.00  0.00           H  
ATOM    460  CB  TYR    33      85.336  95.623 100.423  1.00  0.00           C  
ATOM    461  HB2 TYR    33      84.553  96.143 100.975  1.00  0.00           H  
ATOM    462  HB3 TYR    33      86.187  95.661 101.104  1.00  0.00           H  
ATOM    463  CG  TYR    33      85.748  96.214  99.147  1.00  0.00           C  
ATOM    464  CD1 TYR    33      87.101  96.104  98.688  1.00  0.00           C  
ATOM    465  HD1 TYR    33      87.744  95.593  99.389  1.00  0.00           H  
ATOM    466  CE1 TYR    33      87.573  96.658  97.458  1.00  0.00           C  
ATOM    467  HE1 TYR    33      88.592  96.523  97.124  1.00  0.00           H  
ATOM    468  CZ  TYR    33      86.608  97.305  96.621  1.00  0.00           C  
ATOM    469  OH  TYR    33      86.962  97.694  95.348  1.00  0.00           O  
ATOM    470  HH  TYR    33      87.874  97.454  95.169  1.00  0.00           H  
ATOM    471  CE2 TYR    33      85.274  97.503  97.093  1.00  0.00           C  
ATOM    472  HE2 TYR    33      84.490  97.828  96.426  1.00  0.00           H  
ATOM    473  CD2 TYR    33      84.811  96.961  98.367  1.00  0.00           C  
ATOM    474  HD2 TYR    33      83.832  97.209  98.748  1.00  0.00           H  
ATOM    475  C   TYR    33      84.752  93.620 101.771  1.00  0.00           C  
ATOM    476  O   TYR    33      85.788  93.198 102.402  1.00  0.00           O  
ATOM    477  N   GLY    34      83.501  93.527 102.236  1.00  0.00           N  
ATOM    478  H   GLY    34      82.740  93.762 101.615  1.00  0.00           H  
ATOM    479  CA  GLY    34      83.267  93.011 103.614  1.00  0.00           C  
ATOM    480  HA2 GLY    34      82.199  92.956 103.822  1.00  0.00           H  
ATOM    481  HA3 GLY    34      83.764  92.068 103.839  1.00  0.00           H  
ATOM    482  C   GLY    34      83.879  93.905 104.676  1.00  0.00           C  
ATOM    483  O   GLY    34      84.145  95.054 104.473  1.00  0.00           O  
ATOM    484  N   GLN    35      84.040  93.397 105.885  1.00  0.00           N  
ATOM    485  H   GLN    35      83.715  92.467 106.108  1.00  0.00           H  
ATOM    486  CA  GLN    35      84.700  94.079 106.930  1.00  0.00           C  
ATOM    487  HA  GLN    35      85.324  94.862 106.500  1.00  0.00           H  
ATOM    488  CB  GLN    35      83.529  94.794 107.724  1.00  0.00           C  
ATOM    489  HB2 GLN    35      82.944  95.450 107.080  1.00  0.00           H  
ATOM    490  HB3 GLN    35      82.866  93.963 107.964  1.00  0.00           H  
ATOM    491  CG  GLN    35      83.903  95.612 108.975  1.00  0.00           C  
ATOM    492  HG2 GLN    35      84.676  95.022 109.468  1.00  0.00           H  
ATOM    493  HG3 GLN    35      84.501  96.499 108.763  1.00  0.00           H  
ATOM    494  CD  GLN    35      82.821  95.919 109.976  1.00  0.00           C  
ATOM    495  OE1 GLN    35      81.906  95.096 110.247  1.00  0.00           O  
ATOM    496  NE2 GLN    35      82.872  97.082 110.589  1.00  0.00           N  
ATOM    497 HE21 GLN    35      83.544  97.787 110.321  1.00  0.00           H  
ATOM    498 HE22 GLN    35      82.412  97.072 111.488  1.00  0.00           H  
ATOM    499  C   GLN    35      85.553  93.168 107.765  1.00  0.00           C  
ATOM    500  O   GLN    35      85.098  92.048 108.126  1.00  0.00           O  
ATOM    501  N   GLN    36      86.797  93.566 108.062  1.00  0.00           N  
ATOM    502  H   GLN    36      87.419  92.878 108.463  1.00  0.00           H  
ATOM    503  CA  GLN    36      87.398  94.903 107.975  1.00  0.00           C  
ATOM    504  HA  GLN    36      86.648  95.634 108.276  1.00  0.00           H  
ATOM    505  CB  GLN    36      88.620  94.958 108.850  1.00  0.00           C  
ATOM    506  HB2 GLN    36      89.348  94.200 108.562  1.00  0.00           H  
ATOM    507  HB3 GLN    36      89.045  95.916 108.550  1.00  0.00           H  
ATOM    508  CG  GLN    36      88.206  94.847 110.340  1.00  0.00           C  
ATOM    509  HG2 GLN    36      88.940  95.303 111.004  1.00  0.00           H  
ATOM    510  HG3 GLN    36      87.366  95.516 110.526  1.00  0.00           H  
ATOM    511  CD  GLN    36      87.907  93.347 110.821  1.00  0.00           C  
ATOM    512  OE1 GLN    36      88.430  92.373 110.292  1.00  0.00           O  
ATOM    513  NE2 GLN    36      87.204  93.231 111.888  1.00  0.00           N  
ATOM    514 HE21 GLN    36      86.946  94.087 112.359  1.00  0.00           H  
ATOM    515 HE22 GLN    36      86.877  92.347 112.251  1.00  0.00           H  
ATOM    516  C   GLN    36      87.901  95.252 106.547  1.00  0.00           C  
ATOM    517  O   GLN    36      88.461  94.414 105.825  1.00  0.00           O  
ATOM    518  N   SER    37      87.763  96.494 106.126  1.00  0.00           N  
ATOM    519  H   SER    37      87.585  97.159 106.865  1.00  0.00           H  
ATOM    520  CA  SER    37      88.241  97.025 104.845  1.00  0.00           C  
ATOM    521  HA  SER    37      89.163  96.537 104.530  1.00  0.00           H  
ATOM    522  CB  SER    37      87.171  96.828 103.756  1.00  0.00           C  
ATOM    523  HB2 SER    37      86.760  95.818 103.779  1.00  0.00           H  
ATOM    524  HB3 SER    37      86.359  97.491 104.053  1.00  0.00           H  
ATOM    525  OG  SER    37      87.583  97.216 102.465  1.00  0.00           O  
ATOM    526  HG  SER    37      88.161  96.523 102.137  1.00  0.00           H  
ATOM    527  C   SER    37      88.592  98.534 104.948  1.00  0.00           C  
ATOM    528  O   SER    37      88.096  99.229 105.810  1.00  0.00           O  
ATOM    529  N   TYR    38      89.463  99.052 104.039  1.00  0.00           N  
ATOM    530  H   TYR    38      90.018  98.364 103.551  1.00  0.00           H  
ATOM    531  CA  TYR    38      89.939 100.412 104.059  1.00  0.00           C  
ATOM    532  HA  TYR    38      89.986 100.723 105.103  1.00  0.00           H  
ATOM    533  CB  TYR    38      91.291 100.608 103.416  1.00  0.00           C  
ATOM    534  HB2 TYR    38      91.735 101.518 103.821  1.00  0.00           H  
ATOM    535  HB3 TYR    38      92.036  99.903 103.784  1.00  0.00           H  
ATOM    536  CG  TYR    38      91.271 100.615 101.879  1.00  0.00           C  
ATOM    537  CD1 TYR    38      91.621 101.791 101.169  1.00  0.00           C  
ATOM    538  HD1 TYR    38      91.887 102.679 101.722  1.00  0.00           H  
ATOM    539  CE1 TYR    38      91.791 101.794  99.782  1.00  0.00           C  
ATOM    540  HE1 TYR    38      92.048 102.659  99.189  1.00  0.00           H  
ATOM    541  CZ  TYR    38      91.371 100.619  99.138  1.00  0.00           C  
ATOM    542  OH  TYR    38      91.432 100.595  97.802  1.00  0.00           O  
ATOM    543  HH  TYR    38      91.478  99.680  97.516  1.00  0.00           H  
ATOM    544  CE2 TYR    38      90.891  99.516  99.775  1.00  0.00           C  
ATOM    545  HE2 TYR    38      90.603  98.628  99.233  1.00  0.00           H  
ATOM    546  CD2 TYR    38      91.017  99.450 101.147  1.00  0.00           C  
ATOM    547  HD2 TYR    38      90.759  98.565 101.709  1.00  0.00           H  
ATOM    548  C   TYR    38      88.926 101.446 103.443  1.00  0.00           C  
ATOM    549  O   TYR    38      87.963 101.022 102.799  1.00  0.00           O  
ATOM    550  N   SER    39      89.165 102.742 103.609  1.00  0.00           N  
ATOM    551  H   SER    39      90.045 102.990 104.039  1.00  0.00           H  
ATOM    552  CA  SER    39      88.396 103.848 103.106  1.00  0.00           C  
ATOM    553  HA  SER    39      87.384 103.460 102.992  1.00  0.00           H  
ATOM    554  CB  SER    39      88.342 105.091 104.032  1.00  0.00           C  
ATOM    555  HB2 SER    39      88.332 104.797 105.082  1.00  0.00           H  
ATOM    556  HB3 SER    39      89.239 105.708 104.090  1.00  0.00           H  
ATOM    557  OG  SER    39      87.294 105.957 103.774  1.00  0.00           O  
ATOM    558  HG  SER    39      87.509 106.546 103.048  1.00  0.00           H  
ATOM    559  C   SER    39      88.719 104.147 101.666  1.00  0.00           C  
ATOM    560  O   SER    39      89.535 104.960 101.410  1.00  0.00           O  
ATOM    561  N   GLY    40      88.264 103.268 100.747  1.00  0.00           N  
ATOM    562  H   GLY    40      87.665 102.529 101.087  1.00  0.00           H  
ATOM    563  CA  GLY    40      88.365 103.471  99.334  1.00  0.00           C  
ATOM    564  HA2 GLY    40      89.338 103.875  99.055  1.00  0.00           H  
ATOM    565  HA3 GLY    40      88.501 102.473  98.917  1.00  0.00           H  
ATOM    566  C   GLY    40      87.295 104.344  98.692  1.00  0.00           C  
ATOM    567  O   GLY    40      86.679 105.158  99.413  1.00  0.00           O  
ATOM    568  N   TYR    41      86.951 104.239  97.410  1.00  0.00           N  
ATOM    569  H   TYR    41      86.145 104.676  96.985  1.00  0.00           H  
ATOM    570  CA  TYR    41      87.614 103.366  96.433  1.00  0.00           C  
ATOM    571  HA  TYR    41      88.559 103.027  96.857  1.00  0.00           H  
ATOM    572  CB  TYR    41      86.679 102.105  96.121  1.00  0.00           C  
ATOM    573  HB2 TYR    41      85.694 102.346  95.721  1.00  0.00           H  
ATOM    574  HB3 TYR    41      87.222 101.442  95.447  1.00  0.00           H  
ATOM    575  CG  TYR    41      86.353 101.306  97.398  1.00  0.00           C  
ATOM    576  CD1 TYR    41      87.336 100.433  98.004  1.00  0.00           C  
ATOM    577  HD1 TYR    41      88.360 100.355  97.670  1.00  0.00           H  
ATOM    578  CE1 TYR    41      87.041  99.832  99.257  1.00  0.00           C  
ATOM    579  HE1 TYR    41      87.839  99.330  99.785  1.00  0.00           H  
ATOM    580  CZ  TYR    41      85.821 100.027  99.930  1.00  0.00           C  
ATOM    581  OH  TYR    41      85.596  99.496 101.137  1.00  0.00           O  
ATOM    582  HH  TYR    41      86.299  98.932 101.469  1.00  0.00           H  
ATOM    583  CE2 TYR    41      84.791 100.815  99.220  1.00  0.00           C  
ATOM    584  HE2 TYR    41      83.828 100.925  99.695  1.00  0.00           H  
ATOM    585  CD2 TYR    41      85.087 101.507  98.050  1.00  0.00           C  
ATOM    586  HD2 TYR    41      84.344 102.171  97.635  1.00  0.00           H  
ATOM    587  C   TYR    41      88.001 104.199  95.134  1.00  0.00           C  
ATOM    588  O   TYR    41      88.521 103.677  94.149  1.00  0.00           O  
ATOM    589  N   SER    42      87.755 105.520  95.105  1.00  0.00           N  
ATOM    590  H   SER    42      87.539 105.915  96.009  1.00  0.00           H  
ATOM    591  CA  SER    42      87.825 106.376  93.933  1.00  0.00           C  
ATOM    592  HA  SER    42      87.535 105.766  93.077  1.00  0.00           H  
ATOM    593  CB  SER    42      86.888 107.615  94.014  1.00  0.00           C  
ATOM    594  HB2 SER    42      87.282 108.169  94.866  1.00  0.00           H  
ATOM    595  HB3 SER    42      87.042 108.287  93.169  1.00  0.00           H  
ATOM    596  OG  SER    42      85.577 107.189  94.165  1.00  0.00           O  
ATOM    597  HG  SER    42      85.506 106.602  94.922  1.00  0.00           H  
ATOM    598  C   SER    42      89.222 106.810  93.728  1.00  0.00           C  
ATOM    599  O   SER    42      89.674 107.783  94.310  1.00  0.00           O  
ATOM    600  N   GLN    43      89.857 106.096  92.829  1.00  0.00           N  
ATOM    601  H   GLN    43      89.322 105.346  92.416  1.00  0.00           H  
ATOM    602  CA  GLN    43      91.240 106.246  92.417  1.00  0.00           C  
ATOM    603  HA  GLN    43      91.516 107.297  92.504  1.00  0.00           H  
ATOM    604  CB  GLN    43      92.048 105.613  93.569  1.00  0.00           C  
ATOM    605  HB2 GLN    43      93.082 105.958  93.572  1.00  0.00           H  
ATOM    606  HB3 GLN    43      91.661 106.042  94.493  1.00  0.00           H  
ATOM    607  CG  GLN    43      91.953 104.115  93.556  1.00  0.00           C  
ATOM    608  HG2 GLN    43      90.964 103.868  93.173  1.00  0.00           H  
ATOM    609  HG3 GLN    43      92.710 103.643  92.930  1.00  0.00           H  
ATOM    610  CD  GLN    43      91.910 103.383  94.919  1.00  0.00           C  
ATOM    611  OE1 GLN    43      92.076 103.964  95.957  1.00  0.00           O  
ATOM    612  NE2 GLN    43      91.886 102.048  94.941  1.00  0.00           N  
ATOM    613 HE21 GLN    43      92.012 101.498  94.103  1.00  0.00           H  
ATOM    614 HE22 GLN    43      91.854 101.668  95.876  1.00  0.00           H  
ATOM    615  C   GLN    43      91.419 105.760  90.946  1.00  0.00           C  
ATOM    616  O   GLN    43      90.540 105.174  90.303  1.00  0.00           O  
ATOM    617  N   SER    44      92.634 105.954  90.451  1.00  0.00           N  
ATOM    618  H   SER    44      93.334 106.444  90.989  1.00  0.00           H  
ATOM    619  CA  SER    44      93.078 105.461  89.133  1.00  0.00           C  
ATOM    620  HA  SER    44      92.358 105.821  88.399  1.00  0.00           H  
ATOM    621  CB  SER    44      94.415 106.083  88.709  1.00  0.00           C  
ATOM    622  HB2 SER    44      94.272 107.160  88.800  1.00  0.00           H  
ATOM    623  HB3 SER    44      95.218 105.702  89.341  1.00  0.00           H  
ATOM    624  OG  SER    44      94.760 105.617  87.395  1.00  0.00           O  
ATOM    625  HG  SER    44      94.203 105.907  86.669  1.00  0.00           H  
ATOM    626  C   SER    44      93.175 103.932  89.070  1.00  0.00           C  
ATOM    627  O   SER    44      93.245 103.270  90.130  1.00  0.00           O  
ATOM    628  N   THR    45      93.257 103.359  87.923  1.00  0.00           N  
ATOM    629  H   THR    45      93.162 103.981  87.134  1.00  0.00           H  
ATOM    630  CA  THR    45      93.470 101.945  87.716  1.00  0.00           C  
ATOM    631  HA  THR    45      92.710 101.382  88.258  1.00  0.00           H  
ATOM    632  CB  THR    45      93.397 101.584  86.202  1.00  0.00           C  
ATOM    633  HB  THR    45      92.370 101.738  85.870  1.00  0.00           H  
ATOM    634  CG2 THR    45      94.317 102.310  85.228  1.00  0.00           C  
ATOM    635 HG21 THR    45      94.272 103.397  85.295  1.00  0.00           H  
ATOM    636 HG22 THR    45      95.330 101.920  85.130  1.00  0.00           H  
ATOM    637 HG23 THR    45      93.909 102.067  84.247  1.00  0.00           H  
ATOM    638  OG1 THR    45      93.469 100.223  85.791  1.00  0.00           O  
ATOM    639  HG1 THR    45      92.784  99.738  86.258  1.00  0.00           H  
ATOM    640  C   THR    45      94.823 101.474  88.230  1.00  0.00           C  
ATOM    641  O   THR    45      94.954 100.370  88.720  1.00  0.00           O  
ATOM    642  N   ASP    46      95.854 102.298  88.000  1.00  0.00           N  
ATOM    643  H   ASP    46      95.683 103.214  87.609  1.00  0.00           H  
ATOM    644  CA  ASP    46      97.228 101.925  88.156  1.00  0.00           C  
ATOM    645  HA  ASP    46      97.385 100.943  88.603  1.00  0.00           H  
ATOM    646  CB  ASP    46      97.890 101.820  86.772  1.00  0.00           C  
ATOM    647  HB2 ASP    46      97.580 100.937  86.213  1.00  0.00           H  
ATOM    648  HB3 ASP    46      97.417 102.594  86.168  1.00  0.00           H  
ATOM    649  CG  ASP    46      99.395 101.687  86.733  1.00  0.00           C  
ATOM    650  OD1 ASP    46     100.007 102.080  85.722  1.00  0.00           O  
ATOM    651  OD2 ASP    46      99.914 101.195  87.739  1.00  0.00           O  
ATOM    652  C   ASP    46      97.860 103.119  88.937  1.00  0.00           C  
ATOM    653  O   ASP    46      97.839 104.289  88.478  1.00  0.00           O  
ATOM    654  N   THR    47      98.515 102.748  90.034  1.00  0.00           N  
ATOM    655  H   THR    47      98.601 101.744  90.107  1.00  0.00           H  
ATOM    656  CA  THR    47      99.474 103.700  90.688  1.00  0.00           C  
ATOM    657  HA  THR    47      99.738 104.441  89.934  1.00  0.00           H  
ATOM    658  CB  THR    47      98.867 104.296  91.958  1.00  0.00           C  
ATOM    659  HB  THR    47      99.621 104.751  92.601  1.00  0.00           H  
ATOM    660  CG2 THR    47      97.781 105.414  91.715  1.00  0.00           C  
ATOM    661 HG21 THR    47      98.442 106.143  91.247  1.00  0.00           H  
ATOM    662 HG22 THR    47      96.853 105.074  91.253  1.00  0.00           H  
ATOM    663 HG23 THR    47      97.476 105.878  92.653  1.00  0.00           H  
ATOM    664  OG1 THR    47      98.142 103.330  92.668  1.00  0.00           O  
ATOM    665  HG1 THR    47      98.726 102.718  93.122  1.00  0.00           H  
ATOM    666  C   THR    47     100.784 102.959  91.011  1.00  0.00           C  
ATOM    667  O   THR    47     101.642 103.418  91.819  1.00  0.00           O  
ATOM    668  N   SER    48     100.989 101.761  90.385  1.00  0.00           N  
ATOM    669  H   SER    48     100.430 101.583  89.563  1.00  0.00           H  
ATOM    670  CA  SER    48     102.216 100.899  90.558  1.00  0.00           C  
ATOM    671  HA  SER    48     102.263 100.489  91.567  1.00  0.00           H  
ATOM    672  CB  SER    48     102.102  99.685  89.618  1.00  0.00           C  
ATOM    673  HB2 SER    48     102.838  98.927  89.884  1.00  0.00           H  
ATOM    674  HB3 SER    48     101.245  99.075  89.907  1.00  0.00           H  
ATOM    675  OG  SER    48     102.163  99.969  88.255  1.00  0.00           O  
ATOM    676  HG  SER    48     101.355 100.402  87.970  1.00  0.00           H  
ATOM    677  C   SER    48     103.578 101.536  90.197  1.00  0.00           C  
ATOM    678  O   SER    48     104.465 101.153  90.943  1.00  0.00           O  
ATOM    679  N   GLY    49     103.678 102.474  89.303  1.00  0.00           N  
ATOM    680  H   GLY    49     102.858 102.667  88.746  1.00  0.00           H  
ATOM    681  CA  GLY    49     104.976 103.098  89.049  1.00  0.00           C  
ATOM    682  HA2 GLY    49     104.773 104.099  88.670  1.00  0.00           H  
ATOM    683  HA3 GLY    49     105.535 103.256  89.972  1.00  0.00           H  
ATOM    684  C   GLY    49     105.891 102.364  88.053  1.00  0.00           C  
ATOM    685  O   GLY    49     105.663 101.203  87.761  1.00  0.00           O  
ATOM    686  N   TYR    50     106.980 102.947  87.656  1.00  0.00           N  
ATOM    687  H   TYR    50     107.662 102.375  87.179  1.00  0.00           H  
ATOM    688  CA  TYR    50     107.253 104.421  87.668  1.00  0.00           C  
ATOM    689  HA  TYR    50     106.378 104.960  88.030  1.00  0.00           H  
ATOM    690  CB  TYR    50     108.487 104.797  88.528  1.00  0.00           C  
ATOM    691  HB2 TYR    50     108.410 104.227  89.454  1.00  0.00           H  
ATOM    692  HB3 TYR    50     109.289 104.258  88.024  1.00  0.00           H  
ATOM    693  CG  TYR    50     108.862 106.280  88.680  1.00  0.00           C  
ATOM    694  CD1 TYR    50     109.576 106.898  87.692  1.00  0.00           C  
ATOM    695  HD1 TYR    50     109.839 106.380  86.782  1.00  0.00           H  
ATOM    696  CE1 TYR    50     109.872 108.272  87.783  1.00  0.00           C  
ATOM    697  HE1 TYR    50     110.418 108.707  86.958  1.00  0.00           H  
ATOM    698  CZ  TYR    50     109.384 109.006  88.883  1.00  0.00           C  
ATOM    699  OH  TYR    50     109.751 110.360  88.872  1.00  0.00           O  
ATOM    700  HH  TYR    50     109.324 111.006  89.440  1.00  0.00           H  
ATOM    701  CE2 TYR    50     108.620 108.394  89.872  1.00  0.00           C  
ATOM    702  HE2 TYR    50     108.261 108.905  90.753  1.00  0.00           H  
ATOM    703  CD2 TYR    50     108.386 107.005  89.768  1.00  0.00           C  
ATOM    704  HD2 TYR    50     107.779 106.544  90.533  1.00  0.00           H  
ATOM    705  C   TYR    50     107.361 104.990  86.257  1.00  0.00           C  
ATOM    706  O   TYR    50     107.943 104.379  85.378  1.00  0.00           O  
ATOM    707  N   GLY    51     106.810 106.146  85.860  1.00  0.00           N  
ATOM    708  H   GLY    51     106.728 106.165  84.854  1.00  0.00           H  
ATOM    709  CA  GLY    51     106.239 107.306  86.692  1.00  0.00           C  
ATOM    710  HA2 GLY    51     105.196 106.997  86.768  1.00  0.00           H  
ATOM    711  HA3 GLY    51     106.643 107.237  87.702  1.00  0.00           H  
ATOM    712  C   GLY    51     106.541 108.687  86.136  1.00  0.00           C  
ATOM    713  O   GLY    51     107.697 109.145  86.102  1.00  0.00           O  
ATOM    714  N   GLN    52     105.434 109.407  85.687  1.00  0.00           N  
ATOM    715  H   GLN    52     104.549 108.942  85.546  1.00  0.00           H  
ATOM    716  CA  GLN    52     105.436 110.732  85.135  1.00  0.00           C  
ATOM    717  HA  GLN    52     104.472 110.900  84.655  1.00  0.00           H  
ATOM    718  CB  GLN    52     105.456 111.784  86.310  1.00  0.00           C  
ATOM    719  HB2 GLN    52     106.354 111.671  86.917  1.00  0.00           H  
ATOM    720  HB3 GLN    52     105.518 112.786  85.885  1.00  0.00           H  
ATOM    721  CG  GLN    52     104.295 111.638  87.343  1.00  0.00           C  
ATOM    722  HG2 GLN    52     104.163 110.585  87.595  1.00  0.00           H  
ATOM    723  HG3 GLN    52     104.732 112.147  88.202  1.00  0.00           H  
ATOM    724  CD  GLN    52     102.922 112.185  86.871  1.00  0.00           C  
ATOM    725  OE1 GLN    52     102.527 112.177  85.698  1.00  0.00           O  
ATOM    726  NE2 GLN    52     102.123 112.686  87.776  1.00  0.00           N  
ATOM    727 HE21 GLN    52     102.270 112.462  88.749  1.00  0.00           H  
ATOM    728 HE22 GLN    52     101.122 112.679  87.643  1.00  0.00           H  
ATOM    729  C   GLN    52     106.384 111.053  84.021  1.00  0.00           C  
ATOM    730  O   GLN    52     107.412 111.650  84.280  1.00  0.00           O  
ATOM    731  N   SER    53     106.207 110.579  82.757  1.00  0.00           N  
ATOM    732  H   SER    53     106.970 110.727  82.112  1.00  0.00           H  
ATOM    733  CA  SER    53     105.272 109.532  82.278  1.00  0.00           C  
ATOM    734  HA  SER    53     104.306 109.600  82.776  1.00  0.00           H  
ATOM    735  CB  SER    53     105.011 109.707  80.806  1.00  0.00           C  
ATOM    736  HB2 SER    53     104.625 110.725  80.756  1.00  0.00           H  
ATOM    737  HB3 SER    53     105.981 109.717  80.308  1.00  0.00           H  
ATOM    738  OG  SER    53     104.019 108.780  80.242  1.00  0.00           O  
ATOM    739  HG  SER    53     103.827 109.117  79.363  1.00  0.00           H  
ATOM    740  C   SER    53     105.784 108.058  82.527  1.00  0.00           C  
ATOM    741  O   SER    53     106.987 107.710  82.544  1.00  0.00           O  
ATOM    742  N   SER    54     104.817 107.127  82.747  1.00  0.00           N  
ATOM    743  H   SER    54     103.881 107.504  82.776  1.00  0.00           H  
ATOM    744  CA  SER    54     104.940 105.710  82.918  1.00  0.00           C  
ATOM    745  HA  SER    54     105.870 105.576  83.470  1.00  0.00           H  
ATOM    746  CB  SER    54     103.809 105.168  83.884  1.00  0.00           C  
ATOM    747  HB2 SER    54     102.867 105.192  83.337  1.00  0.00           H  
ATOM    748  HB3 SER    54     103.954 104.102  84.060  1.00  0.00           H  
ATOM    749  OG  SER    54     103.731 105.895  85.107  1.00  0.00           O  
ATOM    750  HG  SER    54     103.079 106.580  84.941  1.00  0.00           H  
ATOM    751  C   SER    54     105.099 104.905  81.595  1.00  0.00           C  
ATOM    752  O   SER    54     105.448 103.687  81.652  1.00  0.00           O  
ATOM    753  N   TYR    55     104.981 105.584  80.442  1.00  0.00           N  
ATOM    754  H   TYR    55     104.637 106.529  80.543  1.00  0.00           H  
ATOM    755  CA  TYR    55     105.333 104.955  79.174  1.00  0.00           C  
ATOM    756  HA  TYR    55     105.010 103.914  79.185  1.00  0.00           H  
ATOM    757  CB  TYR    55     104.493 105.644  78.076  1.00  0.00           C  
ATOM    758  HB2 TYR    55     104.810 106.683  77.987  1.00  0.00           H  
ATOM    759  HB3 TYR    55     104.693 105.200  77.101  1.00  0.00           H  
ATOM    760  CG  TYR    55     102.985 105.567  78.377  1.00  0.00           C  
ATOM    761  CD1 TYR    55     102.159 106.637  77.945  1.00  0.00           C  
ATOM    762  HD1 TYR    55     102.616 107.462  77.420  1.00  0.00           H  
ATOM    763  CE1 TYR    55     100.741 106.605  78.156  1.00  0.00           C  
ATOM    764  HE1 TYR    55     100.142 107.443  77.832  1.00  0.00           H  
ATOM    765  CZ  TYR    55     100.181 105.475  78.848  1.00  0.00           C  
ATOM    766  OH  TYR    55      98.904 105.455  79.033  1.00  0.00           O  
ATOM    767  HH  TYR    55      98.528 104.596  79.241  1.00  0.00           H  
ATOM    768  CE2 TYR    55     101.044 104.424  79.313  1.00  0.00           C  
ATOM    769  HE2 TYR    55     100.631 103.581  79.846  1.00  0.00           H  
ATOM    770  CD2 TYR    55     102.420 104.476  79.055  1.00  0.00           C  
ATOM    771  HD2 TYR    55     103.011 103.634  79.387  1.00  0.00           H  
ATOM    772  C   TYR    55     106.842 104.976  78.906  1.00  0.00           C  
ATOM    773  O   TYR    55     107.483 105.972  79.212  1.00  0.00           O  
ATOM    774  N   SER    56     107.447 103.959  78.378  1.00  0.00           N  
ATOM    775  H   SER    56     108.453 104.051  78.389  1.00  0.00           H  
ATOM    776  CA  SER    56     107.037 102.576  78.070  1.00  0.00           C  
ATOM    777  HA  SER    56     107.811 102.276  77.363  1.00  0.00           H  
ATOM    778  CB  SER    56     107.219 101.606  79.291  1.00  0.00           C  
ATOM    779  HB2 SER    56     108.256 101.574  79.623  1.00  0.00           H  
ATOM    780  HB3 SER    56     106.611 101.984  80.113  1.00  0.00           H  
ATOM    781  OG  SER    56     106.875 100.290  79.077  1.00  0.00           O  
ATOM    782  HG  SER    56     107.632  99.875  78.658  1.00  0.00           H  
ATOM    783  C   SER    56     105.783 102.500  77.199  1.00  0.00           C  
ATOM    784  O   SER    56     104.796 101.959  77.737  1.00  0.00           O  
ATOM    785  N   SER    57     105.663 102.985  75.997  1.00  0.00           N  
ATOM    786  H   SER    57     104.707 103.049  75.677  1.00  0.00           H  
ATOM    787  CA  SER    57     106.754 103.423  75.090  1.00  0.00           C  
ATOM    788  HA  SER    57     107.672 103.667  75.623  1.00  0.00           H  
ATOM    789  CB  SER    57     107.045 102.420  73.998  1.00  0.00           C  
ATOM    790  HB2 SER    57     106.237 102.388  73.267  1.00  0.00           H  
ATOM    791  HB3 SER    57     107.967 102.726  73.503  1.00  0.00           H  
ATOM    792  OG  SER    57     107.234 101.104  74.567  1.00  0.00           O  
ATOM    793  HG  SER    57     106.374 100.684  74.498  1.00  0.00           H  
ATOM    794  C   SER    57     106.395 104.711  74.338  1.00  0.00           C  
ATOM    795  O   SER    57     105.258 104.947  74.044  1.00  0.00           O  
ATOM    796  N   TYR    58     107.335 105.596  74.152  1.00  0.00           N  
ATOM    797  H   TYR    58     108.295 105.340  74.338  1.00  0.00           H  
ATOM    798  CA  TYR    58     107.145 106.933  73.426  1.00  0.00           C  
ATOM    799  HA  TYR    58     106.159 107.290  73.723  1.00  0.00           H  
ATOM    800  CB  TYR    58     108.183 107.972  73.918  1.00  0.00           C  
ATOM    801  HB2 TYR    58     109.122 107.466  74.145  1.00  0.00           H  
ATOM    802  HB3 TYR    58     108.407 108.570  73.034  1.00  0.00           H  
ATOM    803  CG  TYR    58     107.680 108.830  75.037  1.00  0.00           C  
ATOM    804  CD1 TYR    58     107.277 110.146  74.827  1.00  0.00           C  
ATOM    805  HD1 TYR    58     107.264 110.583  73.839  1.00  0.00           H  
ATOM    806  CE1 TYR    58     106.996 110.933  75.930  1.00  0.00           C  
ATOM    807  HE1 TYR    58     106.612 111.932  75.783  1.00  0.00           H  
ATOM    808  CZ  TYR    58     107.095 110.403  77.226  1.00  0.00           C  
ATOM    809  OH  TYR    58     106.715 111.202  78.306  1.00  0.00           O  
ATOM    810  HH  TYR    58     106.505 112.069  77.953  1.00  0.00           H  
ATOM    811  CE2 TYR    58     107.464 109.118  77.448  1.00  0.00           C  
ATOM    812  HE2 TYR    58     107.797 108.809  78.428  1.00  0.00           H  
ATOM    813  CD2 TYR    58     107.737 108.290  76.310  1.00  0.00           C  
ATOM    814  HD2 TYR    58     108.182 107.322  76.491  1.00  0.00           H  
ATOM    815  C   TYR    58     107.171 106.742  71.862  1.00  0.00           C  
ATOM    816  O   TYR    58     108.109 106.189  71.283  1.00  0.00           O  
ATOM    817  N   GLY    59     106.080 106.937  71.161  1.00  0.00           N  
ATOM    818  H   GLY    59     106.118 106.580  70.217  1.00  0.00           H  
ATOM    819  CA  GLY    59     104.856 107.654  71.631  1.00  0.00           C  
ATOM    820  HA2 GLY    59     104.038 107.607  70.912  1.00  0.00           H  
ATOM    821  HA3 GLY    59     104.493 107.030  72.449  1.00  0.00           H  
ATOM    822  C   GLY    59     105.051 109.121  72.067  1.00  0.00           C  
ATOM    823  O   GLY    59     106.010 109.659  71.534  1.00  0.00           O  
ATOM    824  N   GLN    60     104.315 109.804  72.973  1.00  0.00           N  
ATOM    825  H   GLN    60     104.600 110.750  73.185  1.00  0.00           H  
ATOM    826  CA  GLN    60     103.138 109.269  73.627  1.00  0.00           C  
ATOM    827  HA  GLN    60     103.490 108.419  74.211  1.00  0.00           H  
ATOM    828  CB  GLN    60     102.569 110.189  74.645  1.00  0.00           C  
ATOM    829  HB2 GLN    60     102.117 111.075  74.200  1.00  0.00           H  
ATOM    830  HB3 GLN    60     101.659 109.738  75.041  1.00  0.00           H  
ATOM    831  CG  GLN    60     103.495 110.573  75.743  1.00  0.00           C  
ATOM    832  HG2 GLN    60     104.264 109.802  75.706  1.00  0.00           H  
ATOM    833  HG3 GLN    60     103.858 111.577  75.523  1.00  0.00           H  
ATOM    834  CD  GLN    60     102.789 110.607  77.123  1.00  0.00           C  
ATOM    835  OE1 GLN    60     103.260 109.950  78.008  1.00  0.00           O  
ATOM    836  NE2 GLN    60     101.740 111.392  77.391  1.00  0.00           N  
ATOM    837 HE21 GLN    60     101.428 112.062  76.702  1.00  0.00           H  
ATOM    838 HE22 GLN    60     101.503 111.302  78.368  1.00  0.00           H  
ATOM    839  C   GLN    60     102.092 108.858  72.553  1.00  0.00           C  
ATOM    840  O   GLN    60     101.907 109.566  71.553  1.00  0.00           O  
ATOM    841  N   SER    61     101.370 107.702  72.764  1.00  0.00           N  
ATOM    842  H   SER    61     101.512 107.145  73.594  1.00  0.00           H  
ATOM    843  CA  SER    61     100.116 107.365  72.053  1.00  0.00           C  
ATOM    844  HA  SER    61     100.391 107.424  71.000  1.00  0.00           H  
ATOM    845  CB  SER    61      99.668 106.027  72.605  1.00  0.00           C  
ATOM    846  HB2 SER    61     100.477 105.325  72.401  1.00  0.00           H  
ATOM    847  HB3 SER    61      99.585 106.186  73.681  1.00  0.00           H  
ATOM    848  OG  SER    61      98.430 105.587  72.083  1.00  0.00           O  
ATOM    849  HG  SER    61      98.575 104.958  71.372  1.00  0.00           H  
ATOM    850  C   SER    61      99.055 108.374  72.469  1.00  0.00           C  
ATOM    851  O   SER    61      99.124 108.830  73.617  1.00  0.00           O  
ATOM    852  N   GLN    62      98.059 108.682  71.617  1.00  0.00           N  
ATOM    853  H   GLN    62      98.147 108.410  70.648  1.00  0.00           H  
ATOM    854  CA  GLN    62      96.875 109.463  71.926  1.00  0.00           C  
ATOM    855  HA  GLN    62      96.887 109.901  72.924  1.00  0.00           H  
ATOM    856  CB  GLN    62      96.809 110.712  71.069  1.00  0.00           C  
ATOM    857  HB2 GLN    62      96.642 110.489  70.015  1.00  0.00           H  
ATOM    858  HB3 GLN    62      95.950 111.289  71.411  1.00  0.00           H  
ATOM    859  CG  GLN    62      97.934 111.705  71.115  1.00  0.00           C  
ATOM    860  HG2 GLN    62      98.794 111.377  70.532  1.00  0.00           H  
ATOM    861  HG3 GLN    62      97.616 112.604  70.586  1.00  0.00           H  
ATOM    862  CD  GLN    62      98.420 111.962  72.531  1.00  0.00           C  
ATOM    863  OE1 GLN    62      97.744 112.279  73.463  1.00  0.00           O  
ATOM    864  NE2 GLN    62      99.702 111.923  72.715  1.00  0.00           N  
ATOM    865 HE21 GLN    62      99.981 112.086  73.672  1.00  0.00           H  
ATOM    866 HE22 GLN    62     100.405 111.959  71.991  1.00  0.00           H  
ATOM    867  C   GLN    62      95.521 108.651  71.801  1.00  0.00           C  
ATOM    868  O   GLN    62      94.436 109.220  71.650  1.00  0.00           O  
ATOM    869  N   ASN    63      95.575 107.331  71.827  1.00  0.00           N  
ATOM    870  H   ASN    63      96.539 107.040  71.744  1.00  0.00           H  
ATOM    871  CA  ASN    63      94.515 106.366  71.937  1.00  0.00           C  
ATOM    872  HA  ASN    63      93.639 106.847  72.373  1.00  0.00           H  
ATOM    873  CB  ASN    63      94.198 105.854  70.545  1.00  0.00           C  
ATOM    874  HB2 ASN    63      94.204 106.703  69.862  1.00  0.00           H  
ATOM    875  HB3 ASN    63      94.954 105.198  70.113  1.00  0.00           H  
ATOM    876  CG  ASN    63      92.867 105.112  70.475  1.00  0.00           C  
ATOM    877  OD1 ASN    63      91.980 105.241  71.296  1.00  0.00           O  
ATOM    878  ND2 ASN    63      92.736 104.446  69.359  1.00  0.00           N  
ATOM    879 HD21 ASN    63      91.814 104.281  68.981  1.00  0.00           H  
ATOM    880 HD22 ASN    63      93.476 104.320  68.683  1.00  0.00           H  
ATOM    881  C   ASN    63      94.793 105.277  72.967  1.00  0.00           C  
ATOM    882  O   ASN    63      93.893 104.515  73.292  1.00  0.00           O  
ATOM    883  N   THR    64      96.019 105.200  73.496  1.00  0.00           N  
ATOM    884  H   THR    64      96.737 105.793  73.106  1.00  0.00           H  
ATOM    885  CA  THR    64      96.331 104.356  74.633  1.00  0.00           C  
ATOM    886  HA  THR    64      95.398 104.116  75.142  1.00  0.00           H  
ATOM    887  CB  THR    64      96.967 103.071  74.104  1.00  0.00           C  
ATOM    888  HB  THR    64      97.887 103.313  73.572  1.00  0.00           H  
ATOM    889  CG2 THR    64      97.142 101.975  75.187  1.00  0.00           C  
ATOM    890 HG21 THR    64      97.606 102.393  76.080  1.00  0.00           H  
ATOM    891 HG22 THR    64      96.186 101.570  75.519  1.00  0.00           H  
ATOM    892 HG23 THR    64      97.756 101.180  74.764  1.00  0.00           H  
ATOM    893  OG1 THR    64      96.083 102.459  73.163  1.00  0.00           O  
ATOM    894  HG1 THR    64      96.329 102.838  72.317  1.00  0.00           H  
ATOM    895  C   THR    64      97.244 104.970  75.719  1.00  0.00           C  
ATOM    896  O   THR    64      98.445 104.802  75.721  1.00  0.00           O  
ATOM    897  N   GLY    65      96.753 105.807  76.652  1.00  0.00           N  
ATOM    898  H   GLY    65      97.483 106.270  77.174  1.00  0.00           H  
ATOM    899  CA  GLY    65      95.427 106.281  76.834  1.00  0.00           C  
ATOM    900  HA2 GLY    65      94.648 105.518  76.824  1.00  0.00           H  
ATOM    901  HA3 GLY    65      95.342 106.739  77.819  1.00  0.00           H  
ATOM    902  C   GLY    65      94.899 107.403  75.902  1.00  0.00           C  
ATOM    903  O   GLY    65      95.717 108.148  75.356  1.00  0.00           O  
ATOM    904  N   TYR    66      93.590 107.548  75.752  1.00  0.00           N  
ATOM    905  H   TYR    66      92.954 107.068  76.372  1.00  0.00           H  
ATOM    906  CA  TYR    66      93.019 108.483  74.759  1.00  0.00           C  
ATOM    907  HA  TYR    66      93.530 108.367  73.803  1.00  0.00           H  
ATOM    908  CB  TYR    66      91.505 108.209  74.545  1.00  0.00           C  
ATOM    909  HB2 TYR    66      91.345 107.179  74.227  1.00  0.00           H  
ATOM    910  HB3 TYR    66      90.835 108.317  75.397  1.00  0.00           H  
ATOM    911  CG  TYR    66      90.971 109.066  73.416  1.00  0.00           C  
ATOM    912  CD1 TYR    66      91.285 108.740  72.080  1.00  0.00           C  
ATOM    913  HD1 TYR    66      91.763 107.786  71.915  1.00  0.00           H  
ATOM    914  CE1 TYR    66      90.930 109.651  71.055  1.00  0.00           C  
ATOM    915  HE1 TYR    66      91.238 109.380  70.056  1.00  0.00           H  
ATOM    916  CZ  TYR    66      90.209 110.834  71.316  1.00  0.00           C  
ATOM    917  OH  TYR    66      89.910 111.713  70.331  1.00  0.00           O  
ATOM    918  HH  TYR    66      90.286 111.294  69.553  1.00  0.00           H  
ATOM    919  CE2 TYR    66      89.880 111.094  72.671  1.00  0.00           C  
ATOM    920  HE2 TYR    66      89.487 112.084  72.846  1.00  0.00           H  
ATOM    921  CD2 TYR    66      90.340 110.240  73.706  1.00  0.00           C  
ATOM    922  HD2 TYR    66      90.299 110.598  74.724  1.00  0.00           H  
ATOM    923  C   TYR    66      93.306 109.902  75.265  1.00  0.00           C  
ATOM    924  O   TYR    66      93.243 110.262  76.393  1.00  0.00           O  
ATOM    925  N   GLY    67      93.556 110.823  74.286  1.00  0.00           N  
ATOM    926  H   GLY    67      93.392 110.547  73.329  1.00  0.00           H  
ATOM    927  CA  GLY    67      94.216 112.090  74.438  1.00  0.00           C  
ATOM    928  HA2 GLY    67      93.871 112.508  75.384  1.00  0.00           H  
ATOM    929  HA3 GLY    67      95.296 111.945  74.429  1.00  0.00           H  
ATOM    930  C   GLY    67      93.953 113.082  73.331  1.00  0.00           C  
ATOM    931  O   GLY    67      92.907 113.072  72.740  1.00  0.00           O  
ATOM    932  N   THR    68      94.876 114.036  73.039  1.00  0.00           N  
ATOM    933  H   THR    68      95.616 114.105  73.723  1.00  0.00           H  
ATOM    934  CA  THR    68      94.710 115.124  71.926  1.00  0.00           C  
ATOM    935  HA  THR    68      93.768 115.642  72.107  1.00  0.00           H  
ATOM    936  CB  THR    68      95.768 116.250  72.134  1.00  0.00           C  
ATOM    937  HB  THR    68      96.776 115.866  71.980  1.00  0.00           H  
ATOM    938  CG2 THR    68      95.576 117.541  71.313  1.00  0.00           C  
ATOM    939 HG21 THR    68      94.757 118.113  71.749  1.00  0.00           H  
ATOM    940 HG22 THR    68      96.430 118.219  71.329  1.00  0.00           H  
ATOM    941 HG23 THR    68      95.456 117.216  70.280  1.00  0.00           H  
ATOM    942  OG1 THR    68      95.797 116.711  73.483  1.00  0.00           O  
ATOM    943  HG1 THR    68      95.810 115.921  74.028  1.00  0.00           H  
ATOM    944  C   THR    68      94.838 114.532  70.583  1.00  0.00           C  
ATOM    945  O   THR    68      95.935 114.638  69.994  1.00  0.00           O  
ATOM    946  N   GLN    69      93.841 113.902  70.014  1.00  0.00           N  
ATOM    947  H   GLN    69      92.940 114.144  70.399  1.00  0.00           H  
ATOM    948  CA  GLN    69      93.758 113.107  68.754  1.00  0.00           C  
ATOM    949  HA  GLN    69      94.655 113.354  68.185  1.00  0.00           H  
ATOM    950  CB  GLN    69      93.649 111.633  69.140  1.00  0.00           C  
ATOM    951  HB2 GLN    69      94.578 111.237  69.549  1.00  0.00           H  
ATOM    952  HB3 GLN    69      92.930 111.517  69.952  1.00  0.00           H  
ATOM    953  CG  GLN    69      93.341 110.609  68.022  1.00  0.00           C  
ATOM    954  HG2 GLN    69      94.087 110.886  67.277  1.00  0.00           H  
ATOM    955  HG3 GLN    69      93.574 109.565  68.232  1.00  0.00           H  
ATOM    956  CD  GLN    69      91.888 110.677  67.454  1.00  0.00           C  
ATOM    957  OE1 GLN    69      90.894 111.082  68.044  1.00  0.00           O  
ATOM    958  NE2 GLN    69      91.750 110.142  66.243  1.00  0.00           N  
ATOM    959 HE21 GLN    69      92.552 109.774  65.752  1.00  0.00           H  
ATOM    960 HE22 GLN    69      90.785 109.952  66.011  1.00  0.00           H  
ATOM    961  C   GLN    69      92.535 113.570  67.974  1.00  0.00           C  
ATOM    962  O   GLN    69      91.504 113.758  68.595  1.00  0.00           O  
ATOM    963  N   SER    70      92.710 113.733  66.667  1.00  0.00           N  
ATOM    964  H   SER    70      93.647 113.624  66.305  1.00  0.00           H  
ATOM    965  CA  SER    70      91.672 114.022  65.714  1.00  0.00           C  
ATOM    966  HA  SER    70      90.694 113.691  66.062  1.00  0.00           H  
ATOM    967  CB  SER    70      91.724 115.596  65.692  1.00  0.00           C  
ATOM    968  HB2 SER    70      91.490 116.060  66.651  1.00  0.00           H  
ATOM    969  HB3 SER    70      92.779 115.794  65.503  1.00  0.00           H  
ATOM    970  OG  SER    70      91.090 116.136  64.562  1.00  0.00           O  
ATOM    971  HG  SER    70      90.179 116.045  64.851  1.00  0.00           H  
ATOM    972  C   SER    70      91.816 113.365  64.301  1.00  0.00           C  
ATOM    973  O   SER    70      92.913 113.004  63.954  1.00  0.00           O  
ATOM    974  N   THR    71      90.793 113.363  63.433  1.00  0.00           N  
ATOM    975  H   THR    71      89.977 113.895  63.700  1.00  0.00           H  
ATOM    976  CA  THR    71      90.809 112.644  62.141  1.00  0.00           C  
ATOM    977  HA  THR    71      91.650 113.119  61.636  1.00  0.00           H  
ATOM    978  CB  THR    71      91.160 111.099  62.338  1.00  0.00           C  
ATOM    979  HB  THR    71      91.948 111.036  63.088  1.00  0.00           H  
ATOM    980  CG2 THR    71      89.978 110.181  62.724  1.00  0.00           C  
ATOM    981 HG21 THR    71      89.635 110.536  63.696  1.00  0.00           H  
ATOM    982 HG22 THR    71      89.179 110.391  62.013  1.00  0.00           H  
ATOM    983 HG23 THR    71      90.323 109.162  62.902  1.00  0.00           H  
ATOM    984  OG1 THR    71      91.614 110.503  61.201  1.00  0.00           O  
ATOM    985  HG1 THR    71      92.523 110.232  61.348  1.00  0.00           H  
ATOM    986  C   THR    71      89.556 112.915  61.238  1.00  0.00           C  
ATOM    987  O   THR    71      88.481 112.889  61.865  1.00  0.00           O  
ATOM    988  N   PRO    72      89.607 113.131  59.897  1.00  0.00           N  
ATOM    989  CD  PRO    72      90.755 113.057  59.025  1.00  0.00           C  
ATOM    990  HD2 PRO    72      91.342 112.188  59.323  1.00  0.00           H  
ATOM    991  HD3 PRO    72      91.331 113.979  59.096  1.00  0.00           H  
ATOM    992  CG  PRO    72      90.267 112.792  57.641  1.00  0.00           C  
ATOM    993  HG2 PRO    72      89.993 111.740  57.560  1.00  0.00           H  
ATOM    994  HG3 PRO    72      91.002 113.233  56.968  1.00  0.00           H  
ATOM    995  CB  PRO    72      88.922 113.631  57.643  1.00  0.00           C  
ATOM    996  HB2 PRO    72      88.201 113.339  56.879  1.00  0.00           H  
ATOM    997  HB3 PRO    72      89.066 114.709  57.561  1.00  0.00           H  
ATOM    998  CA  PRO    72      88.456 113.438  59.088  1.00  0.00           C  
ATOM    999  HA  PRO    72      87.957 114.333  59.460  1.00  0.00           H  
ATOM   1000  C   PRO    72      87.525 112.188  59.167  1.00  0.00           C  
ATOM   1001  O   PRO    72      88.006 111.069  59.013  1.00  0.00           O  
ATOM   1002  N   GLN    73      86.305 112.431  59.484  1.00  0.00           N  
ATOM   1003  H   GLN    73      85.946 113.355  59.293  1.00  0.00           H  
ATOM   1004  CA  GLN    73      85.413 111.404  59.960  1.00  0.00           C  
ATOM   1005  HA  GLN    73      85.950 110.888  60.756  1.00  0.00           H  
ATOM   1006  CB  GLN    73      84.105 111.987  60.590  1.00  0.00           C  
ATOM   1007  HB2 GLN    73      83.607 111.171  61.113  1.00  0.00           H  
ATOM   1008  HB3 GLN    73      84.367 112.753  61.320  1.00  0.00           H  
ATOM   1009  CG  GLN    73      82.939 112.527  59.641  1.00  0.00           C  
ATOM   1010  HG2 GLN    73      83.421 112.723  58.683  1.00  0.00           H  
ATOM   1011  HG3 GLN    73      82.198 111.728  59.629  1.00  0.00           H  
ATOM   1012  CD  GLN    73      82.403 113.835  60.191  1.00  0.00           C  
ATOM   1013  OE1 GLN    73      83.016 114.873  60.276  1.00  0.00           O  
ATOM   1014  NE2 GLN    73      81.232 113.752  60.798  1.00  0.00           N  
ATOM   1015 HE21 GLN    73      80.687 112.901  60.772  1.00  0.00           H  
ATOM   1016 HE22 GLN    73      80.897 114.604  61.223  1.00  0.00           H  
ATOM   1017  C   GLN    73      85.128 110.313  58.788  1.00  0.00           C  
ATOM   1018  O   GLN    73      85.073 110.712  57.647  1.00  0.00           O  
ATOM   1019  N   GLY    74      84.899 109.080  59.255  1.00  0.00           N  
ATOM   1020  H   GLY    74      85.060 108.901  60.236  1.00  0.00           H  
ATOM   1021  CA  GLY    74      84.641 107.878  58.441  1.00  0.00           C  
ATOM   1022  HA2 GLY    74      85.031 107.968  57.427  1.00  0.00           H  
ATOM   1023  HA3 GLY    74      85.113 107.030  58.936  1.00  0.00           H  
ATOM   1024  C   GLY    74      83.092 107.813  58.346  1.00  0.00           C  
ATOM   1025  O   GLY    74      82.287 108.658  57.971  1.00  0.00           O  
ATOM   1026  N   TYR    75      82.611 106.588  58.511  1.00  0.00           N  
ATOM   1027  H   TYR    75      83.291 105.851  58.627  1.00  0.00           H  
ATOM   1028  CA  TYR    75      81.303 106.104  58.251  1.00  0.00           C  
ATOM   1029  HA  TYR    75      80.990 106.535  57.300  1.00  0.00           H  
ATOM   1030  CB  TYR    75      81.281 104.580  58.154  1.00  0.00           C  
ATOM   1031  HB2 TYR    75      81.520 104.218  59.154  1.00  0.00           H  
ATOM   1032  HB3 TYR    75      80.303 104.270  57.786  1.00  0.00           H  
ATOM   1033  CG  TYR    75      82.185 103.847  57.217  1.00  0.00           C  
ATOM   1034  CD1 TYR    75      83.407 103.449  57.774  1.00  0.00           C  
ATOM   1035  HD1 TYR    75      83.657 103.510  58.823  1.00  0.00           H  
ATOM   1036  CE1 TYR    75      84.369 102.731  56.979  1.00  0.00           C  
ATOM   1037  HE1 TYR    75      85.356 102.507  57.357  1.00  0.00           H  
ATOM   1038  CZ  TYR    75      83.965 102.480  55.641  1.00  0.00           C  
ATOM   1039  OH  TYR    75      84.619 101.679  54.824  1.00  0.00           O  
ATOM   1040  HH  TYR    75      84.331 101.760  53.912  1.00  0.00           H  
ATOM   1041  CE2 TYR    75      82.683 102.900  55.142  1.00  0.00           C  
ATOM   1042  HE2 TYR    75      82.513 102.601  54.118  1.00  0.00           H  
ATOM   1043  CD2 TYR    75      81.764 103.580  55.914  1.00  0.00           C  
ATOM   1044  HD2 TYR    75      80.790 103.838  55.525  1.00  0.00           H  
ATOM   1045  C   TYR    75      80.176 106.498  59.187  1.00  0.00           C  
ATOM   1046  O   TYR    75      79.065 106.671  58.795  1.00  0.00           O  
ATOM   1047  N   GLY    76      80.572 106.616  60.462  1.00  0.00           N  
ATOM   1048  H   GLY    76      81.540 106.393  60.644  1.00  0.00           H  
ATOM   1049  CA  GLY    76      79.639 106.922  61.495  1.00  0.00           C  
ATOM   1050  HA2 GLY    76      79.835 107.949  61.804  1.00  0.00           H  
ATOM   1051  HA3 GLY    76      78.650 106.805  61.053  1.00  0.00           H  
ATOM   1052  C   GLY    76      79.758 105.915  62.611  1.00  0.00           C  
ATOM   1053  O   GLY    76      80.433 104.868  62.614  1.00  0.00           O  
ATOM   1054  N   SER    77      79.070 106.344  63.705  1.00  0.00           N  
ATOM   1055  H   SER    77      78.497 107.159  63.538  1.00  0.00           H  
ATOM   1056  CA  SER    77      79.122 105.738  65.025  1.00  0.00           C  
ATOM   1057  HA  SER    77      78.957 104.669  64.894  1.00  0.00           H  
ATOM   1058  CB  SER    77      80.453 105.890  65.741  1.00  0.00           C  
ATOM   1059  HB2 SER    77      81.251 105.527  65.093  1.00  0.00           H  
ATOM   1060  HB3 SER    77      80.505 106.959  65.946  1.00  0.00           H  
ATOM   1061  OG  SER    77      80.570 105.237  67.021  1.00  0.00           O  
ATOM   1062  HG  SER    77      81.272 105.676  67.506  1.00  0.00           H  
ATOM   1063  C   SER    77      78.085 106.332  65.938  1.00  0.00           C  
ATOM   1064  O   SER    77      78.025 107.539  66.055  1.00  0.00           O  
ATOM   1065  N   THR    78      77.096 105.671  66.528  1.00  0.00           N  
ATOM   1066  H   THR    78      76.437 106.289  66.980  1.00  0.00           H  
ATOM   1067  CA  THR    78      76.572 104.279  66.430  1.00  0.00           C  
ATOM   1068  HA  THR    78      76.960 103.916  65.478  1.00  0.00           H  
ATOM   1069  CB  THR    78      77.219 103.428  67.545  1.00  0.00           C  
ATOM   1070  HB  THR    78      77.043 103.950  68.486  1.00  0.00           H  
ATOM   1071  CG2 THR    78      76.609 102.059  67.771  1.00  0.00           C  
ATOM   1072 HG21 THR    78      75.557 102.106  68.053  1.00  0.00           H  
ATOM   1073 HG22 THR    78      76.739 101.413  66.902  1.00  0.00           H  
ATOM   1074 HG23 THR    78      77.168 101.519  68.535  1.00  0.00           H  
ATOM   1075  OG1 THR    78      78.586 103.273  67.294  1.00  0.00           O  
ATOM   1076  HG1 THR    78      79.078 104.031  67.618  1.00  0.00           H  
ATOM   1077  C   THR    78      75.057 104.278  66.475  1.00  0.00           C  
ATOM   1078  O   THR    78      74.481 105.205  67.073  1.00  0.00           O  
ATOM   1079  N   GLY    79      74.393 103.348  65.833  1.00  0.00           N  
ATOM   1080  H   GLY    79      74.991 102.705  65.334  1.00  0.00           H  
ATOM   1081  CA  GLY    79      72.891 103.161  65.781  1.00  0.00           C  
ATOM   1082  HA2 GLY    79      72.375 104.119  65.710  1.00  0.00           H  
ATOM   1083  HA3 GLY    79      72.489 102.486  65.026  1.00  0.00           H  
ATOM   1084  C   GLY    79      72.329 102.476  67.031  1.00  0.00           C  
ATOM   1085  O   GLY    79      72.893 102.599  68.120  1.00  0.00           O  
ATOM   1086  N   GLY    80      71.198 101.669  66.946  1.00  0.00           N  
ATOM   1087  H   GLY    80      70.886 101.400  67.868  1.00  0.00           H  
ATOM   1088  CA  GLY    80      70.714 100.912  65.797  1.00  0.00           C  
ATOM   1089  HA2 GLY    80      71.518 100.325  65.354  1.00  0.00           H  
ATOM   1090  HA3 GLY    80      70.078 100.099  66.148  1.00  0.00           H  
ATOM   1091  C   GLY    80      69.912 101.664  64.804  1.00  0.00           C  
ATOM   1092  O   GLY    80      69.682 102.834  64.932  1.00  0.00           O  
ATOM   1093  N   TYR    81      69.594 100.941  63.770  1.00  0.00           N  
ATOM   1094  H   TYR    81      69.988 100.012  63.727  1.00  0.00           H  
ATOM   1095  CA  TYR    81      68.617 101.270  62.759  1.00  0.00           C  
ATOM   1096  HA  TYR    81      68.138 102.153  63.182  1.00  0.00           H  
ATOM   1097  CB  TYR    81      69.355 101.679  61.458  1.00  0.00           C  
ATOM   1098  HB2 TYR    81      69.624 100.765  60.927  1.00  0.00           H  
ATOM   1099  HB3 TYR    81      68.633 102.021  60.717  1.00  0.00           H  
ATOM   1100  CG  TYR    81      70.464 102.663  61.467  1.00  0.00           C  
ATOM   1101  CD1 TYR    81      70.217 104.034  61.136  1.00  0.00           C  
ATOM   1102  HD1 TYR    81      69.224 104.376  60.884  1.00  0.00           H  
ATOM   1103  CE1 TYR    81      71.242 105.002  61.320  1.00  0.00           C  
ATOM   1104  HE1 TYR    81      71.083 106.041  61.072  1.00  0.00           H  
ATOM   1105  CZ  TYR    81      72.559 104.578  61.780  1.00  0.00           C  
ATOM   1106  OH  TYR    81      73.530 105.494  61.935  1.00  0.00           O  
ATOM   1107  HH  TYR    81      74.379 105.055  62.023  1.00  0.00           H  
ATOM   1108  CE2 TYR    81      72.818 103.200  61.905  1.00  0.00           C  
ATOM   1109  HE2 TYR    81      73.823 102.889  62.150  1.00  0.00           H  
ATOM   1110  CD2 TYR    81      71.771 102.263  61.745  1.00  0.00           C  
ATOM   1111  HD2 TYR    81      71.929 101.233  62.030  1.00  0.00           H  
ATOM   1112  C   TYR    81      67.584 100.070  62.653  1.00  0.00           C  
ATOM   1113  O   TYR    81      68.087  98.990  62.314  1.00  0.00           O  
ATOM   1114  N   GLY    82      66.326 100.228  63.018  1.00  0.00           N  
ATOM   1115  H   GLY    82      65.727  99.419  62.940  1.00  0.00           H  
ATOM   1116  CA  GLY    82      65.649 101.533  63.366  1.00  0.00           C  
ATOM   1117  HA2 GLY    82      64.613 101.351  63.652  1.00  0.00           H  
ATOM   1118  HA3 GLY    82      66.121 101.942  64.260  1.00  0.00           H  
ATOM   1119  C   GLY    82      65.529 102.599  62.289  1.00  0.00           C  
ATOM   1120  O   GLY    82      65.670 102.271  61.102  1.00  0.00           O  
ATOM   1121  N   SER    83      65.275 103.828  62.685  1.00  0.00           N  
ATOM   1122  H   SER    83      65.033 103.976  63.654  1.00  0.00           H  
ATOM   1123  CA  SER    83      65.080 105.002  61.804  1.00  0.00           C  
ATOM   1124  HA  SER    83      64.869 105.908  62.372  1.00  0.00           H  
ATOM   1125  CB  SER    83      66.350 105.456  61.125  1.00  0.00           C  
ATOM   1126  HB2 SER    83      66.883 104.557  60.816  1.00  0.00           H  
ATOM   1127  HB3 SER    83      66.131 106.213  60.371  1.00  0.00           H  
ATOM   1128  OG  SER    83      67.099 106.020  62.196  1.00  0.00           O  
ATOM   1129  HG  SER    83      67.499 106.839  61.896  1.00  0.00           H  
ATOM   1130  C   SER    83      64.046 104.777  60.731  1.00  0.00           C  
ATOM   1131  O   SER    83      64.391 104.546  59.583  1.00  0.00           O  
ATOM   1132  N   SER    84      62.783 104.799  61.107  1.00  0.00           N  
ATOM   1133  H   SER    84      62.198 104.522  60.332  1.00  0.00           H  
ATOM   1134  CA  SER    84      62.230 104.938  62.436  1.00  0.00           C  
ATOM   1135  HA  SER    84      63.007 105.383  63.058  1.00  0.00           H  
ATOM   1136  CB  SER    84      61.107 106.018  62.392  1.00  0.00           C  
ATOM   1137  HB2 SER    84      61.420 106.957  61.936  1.00  0.00           H  
ATOM   1138  HB3 SER    84      60.300 105.749  61.709  1.00  0.00           H  
ATOM   1139  OG  SER    84      60.460 106.239  63.647  1.00  0.00           O  
ATOM   1140  HG  SER    84      60.031 107.098  63.638  1.00  0.00           H  
ATOM   1141  C   SER    84      61.730 103.621  63.194  1.00  0.00           C  
ATOM   1142  O   SER    84      61.817 102.554  62.635  1.00  0.00           O  
ATOM   1143  N   GLN    85      61.223 103.728  64.441  1.00  0.00           N  
ATOM   1144  H   GLN    85      61.161 104.633  64.886  1.00  0.00           H  
ATOM   1145  CA  GLN    85      60.481 102.675  65.093  1.00  0.00           C  
ATOM   1146  HA  GLN    85      61.191 101.854  64.999  1.00  0.00           H  
ATOM   1147  CB  GLN    85      60.320 102.882  66.618  1.00  0.00           C  
ATOM   1148  HB2 GLN    85      61.290 102.792  67.108  1.00  0.00           H  
ATOM   1149  HB3 GLN    85      59.863 103.867  66.721  1.00  0.00           H  
ATOM   1150  CG  GLN    85      59.395 101.980  67.348  1.00  0.00           C  
ATOM   1151  HG2 GLN    85      59.435 102.259  68.401  1.00  0.00           H  
ATOM   1152  HG3 GLN    85      58.361 102.207  67.086  1.00  0.00           H  
ATOM   1153  CD  GLN    85      59.595 100.462  67.298  1.00  0.00           C  
ATOM   1154  OE1 GLN    85      60.535  99.886  66.729  1.00  0.00           O  
ATOM   1155  NE2 GLN    85      58.615  99.736  67.673  1.00  0.00           N  
ATOM   1156 HE21 GLN    85      58.956  98.787  67.625  1.00  0.00           H  
ATOM   1157 HE22 GLN    85      57.791 100.168  68.068  1.00  0.00           H  
ATOM   1158  C   GLN    85      59.119 102.356  64.488  1.00  0.00           C  
ATOM   1159  O   GLN    85      58.787 101.199  64.493  1.00  0.00           O  
ATOM   1160  N   SER    86      58.432 103.330  63.926  1.00  0.00           N  
ATOM   1161  H   SER    86      58.945 104.195  63.827  1.00  0.00           H  
ATOM   1162  CA  SER    86      57.257 103.297  63.075  1.00  0.00           C  
ATOM   1163  HA  SER    86      56.772 104.251  62.864  1.00  0.00           H  
ATOM   1164  CB  SER    86      57.771 102.855  61.634  1.00  0.00           C  
ATOM   1165  HB2 SER    86      58.085 101.815  61.717  1.00  0.00           H  
ATOM   1166  HB3 SER    86      57.054 102.983  60.823  1.00  0.00           H  
ATOM   1167  OG  SER    86      58.912 103.626  61.244  1.00  0.00           O  
ATOM   1168  HG  SER    86      58.584 104.492  60.992  1.00  0.00           H  
ATOM   1169  C   SER    86      56.089 102.348  63.499  1.00  0.00           C  
ATOM   1170  O   SER    86      55.577 101.567  62.725  1.00  0.00           O  
ATOM   1171  N   SER    87      55.699 102.453  64.811  1.00  0.00           N  
ATOM   1172  H   SER    87      55.982 103.225  65.397  1.00  0.00           H  
ATOM   1173  CA  SER    87      54.776 101.497  65.442  1.00  0.00           C  
ATOM   1174  HA  SER    87      54.902 100.476  65.080  1.00  0.00           H  
ATOM   1175  CB  SER    87      54.952 101.387  66.979  1.00  0.00           C  
ATOM   1176  HB2 SER    87      54.367 100.552  67.364  1.00  0.00           H  
ATOM   1177  HB3 SER    87      56.004 101.139  67.124  1.00  0.00           H  
ATOM   1178  OG  SER    87      54.725 102.603  67.682  1.00  0.00           O  
ATOM   1179  HG  SER    87      54.600 102.428  68.618  1.00  0.00           H  
ATOM   1180  C   SER    87      53.328 101.804  65.209  1.00  0.00           C  
ATOM   1181  O   SER    87      52.834 102.912  65.504  1.00  0.00           O  
ATOM   1182  N   GLN    88      52.698 100.913  64.450  1.00  0.00           N  
ATOM   1183  H   GLN    88      53.341 100.243  64.052  1.00  0.00           H  
ATOM   1184  CA  GLN    88      51.264 100.917  64.085  1.00  0.00           C  
ATOM   1185  HA  GLN    88      50.683 101.309  64.919  1.00  0.00           H  
ATOM   1186  CB  GLN    88      51.076 101.908  62.934  1.00  0.00           C  
ATOM   1187  HB2 GLN    88      50.050 101.848  62.571  1.00  0.00           H  
ATOM   1188  HB3 GLN    88      51.086 102.929  63.317  1.00  0.00           H  
ATOM   1189  CG  GLN    88      52.066 101.862  61.740  1.00  0.00           C  
ATOM   1190  HG2 GLN    88      53.097 102.008  62.065  1.00  0.00           H  
ATOM   1191  HG3 GLN    88      52.063 100.894  61.238  1.00  0.00           H  
ATOM   1192  CD  GLN    88      51.773 102.998  60.806  1.00  0.00           C  
ATOM   1193  OE1 GLN    88      52.605 103.898  60.544  1.00  0.00           O  
ATOM   1194  NE2 GLN    88      50.555 103.150  60.342  1.00  0.00           N  
ATOM   1195 HE21 GLN    88      50.015 102.305  60.461  1.00  0.00           H  
ATOM   1196 HE22 GLN    88      50.469 103.759  59.540  1.00  0.00           H  
ATOM   1197  C   GLN    88      50.730  99.569  63.653  1.00  0.00           C  
ATOM   1198  O   GLN    88      49.539  99.475  63.388  1.00  0.00           O  
ATOM   1199  N   SER    89      51.518  98.544  63.613  1.00  0.00           N  
ATOM   1200  H   SER    89      52.424  98.667  64.041  1.00  0.00           H  
ATOM   1201  CA  SER    89      51.179  97.190  63.313  1.00  0.00           C  
ATOM   1202  HA  SER    89      50.692  97.218  62.338  1.00  0.00           H  
ATOM   1203  CB  SER    89      52.407  96.306  63.335  1.00  0.00           C  
ATOM   1204  HB2 SER    89      53.041  96.455  64.210  1.00  0.00           H  
ATOM   1205  HB3 SER    89      52.106  95.260  63.394  1.00  0.00           H  
ATOM   1206  OG  SER    89      53.202  96.369  62.243  1.00  0.00           O  
ATOM   1207  HG  SER    89      53.721  97.157  62.423  1.00  0.00           H  
ATOM   1208  C   SER    89      50.179  96.596  64.333  1.00  0.00           C  
ATOM   1209  O   SER    89      50.343  96.795  65.514  1.00  0.00           O  
ATOM   1210  N   SER    90      49.103  95.835  63.902  1.00  0.00           N  
ATOM   1211  H   SER    90      49.007  95.659  62.912  1.00  0.00           H  
ATOM   1212  CA  SER    90      48.368  94.954  64.761  1.00  0.00           C  
ATOM   1213  HA  SER    90      48.095  95.564  65.622  1.00  0.00           H  
ATOM   1214  CB  SER    90      47.123  94.503  63.961  1.00  0.00           C  
ATOM   1215  HB2 SER    90      46.645  95.387  63.539  1.00  0.00           H  
ATOM   1216  HB3 SER    90      47.410  93.794  63.184  1.00  0.00           H  
ATOM   1217  OG  SER    90      46.163  93.874  64.796  1.00  0.00           O  
ATOM   1218  HG  SER    90      45.569  93.344  64.260  1.00  0.00           H  
ATOM   1219  C   SER    90      49.223  93.813  65.289  1.00  0.00           C  
ATOM   1220  O   SER    90      50.267  93.470  64.778  1.00  0.00           O  
ATOM   1221  N   TYR    91      48.677  93.180  66.371  1.00  0.00           N  
ATOM   1222  H   TYR    91      47.815  93.528  66.765  1.00  0.00           H  
ATOM   1223  CA  TYR    91      49.194  91.935  66.978  1.00  0.00           C  
ATOM   1224  HA  TYR    91      49.625  91.296  66.207  1.00  0.00           H  
ATOM   1225  CB  TYR    91      50.276  92.318  68.036  1.00  0.00           C  
ATOM   1226  HB2 TYR    91      50.954  93.025  67.557  1.00  0.00           H  
ATOM   1227  HB3 TYR    91      49.807  93.015  68.731  1.00  0.00           H  
ATOM   1228  CG  TYR    91      51.109  91.178  68.531  1.00  0.00           C  
ATOM   1229  CD1 TYR    91      50.584  90.462  69.552  1.00  0.00           C  
ATOM   1230  HD1 TYR    91      49.749  90.750  70.174  1.00  0.00           H  
ATOM   1231  CE1 TYR    91      51.215  89.240  69.961  1.00  0.00           C  
ATOM   1232  HE1 TYR    91      50.721  88.700  70.756  1.00  0.00           H  
ATOM   1233  CZ  TYR    91      52.438  88.912  69.403  1.00  0.00           C  
ATOM   1234  OH  TYR    91      53.152  87.900  69.987  1.00  0.00           O  
ATOM   1235  HH  TYR    91      54.100  88.011  69.888  1.00  0.00           H  
ATOM   1236  CE2 TYR    91      53.022  89.687  68.315  1.00  0.00           C  
ATOM   1237  HE2 TYR    91      53.973  89.345  67.934  1.00  0.00           H  
ATOM   1238  CD2 TYR    91      52.332  90.852  67.904  1.00  0.00           C  
ATOM   1239  HD2 TYR    91      52.610  91.423  67.030  1.00  0.00           H  
ATOM   1240  C   TYR    91      48.036  91.146  67.690  1.00  0.00           C  
ATOM   1241  O   TYR    91      47.212  91.745  68.332  1.00  0.00           O  
ATOM   1242  N   GLY    92      47.928  89.807  67.629  1.00  0.00           N  
ATOM   1243  H   GLY    92      47.128  89.372  68.066  1.00  0.00           H  
ATOM   1244  CA  GLY    92      48.681  88.919  66.723  1.00  0.00           C  
ATOM   1245  HA2 GLY    92      49.689  89.314  66.595  1.00  0.00           H  
ATOM   1246  HA3 GLY    92      48.782  87.925  67.158  1.00  0.00           H  
ATOM   1247  C   GLY    92      48.055  88.778  65.331  1.00  0.00           C  
ATOM   1248  O   GLY    92      47.675  89.815  64.745  1.00  0.00           O  
ATOM   1249  N   GLN    93      47.988  87.600  64.714  1.00  0.00           N  
ATOM   1250  H   GLN    93      48.138  86.724  65.194  1.00  0.00           H  
ATOM   1251  CA  GLN    93      47.417  87.451  63.395  1.00  0.00           C  
ATOM   1252  HA  GLN    93      46.586  88.145  63.272  1.00  0.00           H  
ATOM   1253  CB  GLN    93      48.405  87.807  62.252  1.00  0.00           C  
ATOM   1254  HB2 GLN    93      48.020  87.821  61.232  1.00  0.00           H  
ATOM   1255  HB3 GLN    93      48.826  88.803  62.387  1.00  0.00           H  
ATOM   1256  CG  GLN    93      49.545  86.807  62.243  1.00  0.00           C  
ATOM   1257  HG2 GLN    93      49.987  86.753  63.238  1.00  0.00           H  
ATOM   1258  HG3 GLN    93      49.287  85.809  61.889  1.00  0.00           H  
ATOM   1259  CD  GLN    93      50.713  87.237  61.385  1.00  0.00           C  
ATOM   1260  OE1 GLN    93      50.583  88.171  60.563  1.00  0.00           O  
ATOM   1261  NE2 GLN    93      51.922  86.585  61.400  1.00  0.00           N  
ATOM   1262 HE21 GLN    93      52.702  86.880  60.830  1.00  0.00           H  
ATOM   1263 HE22 GLN    93      52.045  85.825  62.055  1.00  0.00           H  
ATOM   1264  C   GLN    93      46.735  86.026  63.241  1.00  0.00           C  
ATOM   1265  O   GLN    93      47.156  85.055  63.846  1.00  0.00           O  
ATOM   1266  N   GLN    94      45.663  86.012  62.446  1.00  0.00           N  
ATOM   1267  H   GLN    94      45.345  86.934  62.183  1.00  0.00           H  
ATOM   1268  CA  GLN    94      45.021  84.809  61.888  1.00  0.00           C  
ATOM   1269  HA  GLN    94      44.394  84.343  62.648  1.00  0.00           H  
ATOM   1270  CB  GLN    94      44.241  85.180  60.563  1.00  0.00           C  
ATOM   1271  HB2 GLN    94      44.843  85.768  59.870  1.00  0.00           H  
ATOM   1272  HB3 GLN    94      44.052  84.222  60.078  1.00  0.00           H  
ATOM   1273  CG  GLN    94      42.959  86.091  60.893  1.00  0.00           C  
ATOM   1274  HG2 GLN    94      42.550  86.013  61.900  1.00  0.00           H  
ATOM   1275  HG3 GLN    94      43.153  87.153  60.740  1.00  0.00           H  
ATOM   1276  CD  GLN    94      41.780  85.719  59.975  1.00  0.00           C  
ATOM   1277  OE1 GLN    94      40.871  84.958  60.322  1.00  0.00           O  
ATOM   1278  NE2 GLN    94      41.671  86.323  58.834  1.00  0.00           N  
ATOM   1279 HE21 GLN    94      42.332  87.065  58.654  1.00  0.00           H  
ATOM   1280 HE22 GLN    94      40.853  86.246  58.247  1.00  0.00           H  
ATOM   1281  C   GLN    94      46.057  83.767  61.536  1.00  0.00           C  
ATOM   1282  O   GLN    94      47.079  84.047  60.912  1.00  0.00           O  
ATOM   1283  N   SER    95      45.843  82.525  61.958  1.00  0.00           N  
ATOM   1284  H   SER    95      45.177  82.359  62.699  1.00  0.00           H  
ATOM   1285  CA  SER    95      46.631  81.280  61.573  1.00  0.00           C  
ATOM   1286  HA  SER    95      47.617  81.346  62.032  1.00  0.00           H  
ATOM   1287  CB  SER    95      45.974  79.942  62.096  1.00  0.00           C  
ATOM   1288  HB2 SER    95      45.034  79.768  61.571  1.00  0.00           H  
ATOM   1289  HB3 SER    95      46.654  79.144  61.800  1.00  0.00           H  
ATOM   1290  OG  SER    95      45.770  79.926  63.527  1.00  0.00           O  
ATOM   1291  HG  SER    95      46.511  79.414  63.858  1.00  0.00           H  
ATOM   1292  C   SER    95      46.920  81.150  60.121  1.00  0.00           C  
ATOM   1293  O   SER    95      46.191  81.665  59.259  1.00  0.00           O  
ATOM   1294  N   SER    96      47.896  80.256  59.746  1.00  0.00           N  
ATOM   1295  H   SER    96      48.588  79.991  60.432  1.00  0.00           H  
ATOM   1296  CA  SER    96      48.102  80.012  58.324  1.00  0.00           C  
ATOM   1297  HA  SER    96      48.362  80.952  57.837  1.00  0.00           H  
ATOM   1298  CB  SER    96      49.297  79.051  58.170  1.00  0.00           C  
ATOM   1299  HB2 SER    96      49.254  78.199  58.849  1.00  0.00           H  
ATOM   1300  HB3 SER    96      49.437  78.752  57.131  1.00  0.00           H  
ATOM   1301  OG  SER    96      50.455  79.710  58.642  1.00  0.00           O  
ATOM   1302  HG  SER    96      50.461  79.727  59.601  1.00  0.00           H  
ATOM   1303  C   SER    96      46.893  79.341  57.732  1.00  0.00           C  
ATOM   1304  O   SER    96      46.290  78.512  58.419  1.00  0.00           O  
ATOM   1305  N   TYR    97      46.536  79.555  56.477  1.00  0.00           N  
ATOM   1306  H   TYR    97      45.755  78.989  56.174  1.00  0.00           H  
ATOM   1307  CA  TYR    97      46.830  80.563  55.439  1.00  0.00           C  
ATOM   1308  HA  TYR    97      46.120  80.475  54.616  1.00  0.00           H  
ATOM   1309  CB  TYR    97      46.596  81.951  55.864  1.00  0.00           C  
ATOM   1310  HB2 TYR    97      45.620  82.009  56.346  1.00  0.00           H  
ATOM   1311  HB3 TYR    97      47.413  82.204  56.540  1.00  0.00           H  
ATOM   1312  CG  TYR    97      46.745  82.944  54.707  1.00  0.00           C  
ATOM   1313  CD1 TYR    97      47.940  83.565  54.395  1.00  0.00           C  
ATOM   1314  HD1 TYR    97      48.741  83.511  55.117  1.00  0.00           H  
ATOM   1315  CE1 TYR    97      48.031  84.387  53.275  1.00  0.00           C  
ATOM   1316  HE1 TYR    97      48.992  84.786  52.986  1.00  0.00           H  
ATOM   1317  CZ  TYR    97      46.915  84.746  52.539  1.00  0.00           C  
ATOM   1318  OH  TYR    97      47.069  85.529  51.438  1.00  0.00           O  
ATOM   1319  HH  TYR    97      46.220  85.733  51.039  1.00  0.00           H  
ATOM   1320  CE2 TYR    97      45.711  84.162  52.913  1.00  0.00           C  
ATOM   1321  HE2 TYR    97      44.883  84.621  52.395  1.00  0.00           H  
ATOM   1322  CD2 TYR    97      45.590  83.253  53.985  1.00  0.00           C  
ATOM   1323  HD2 TYR    97      44.609  82.859  54.205  1.00  0.00           H  
ATOM   1324  C   TYR    97      48.177  80.335  54.718  1.00  0.00           C  
ATOM   1325  O   TYR    97      49.225  80.459  55.378  1.00  0.00           O  
ATOM   1326  N   PRO    98      48.201  80.055  53.401  1.00  0.00           N  
ATOM   1327  CD  PRO    98      49.454  80.030  52.634  1.00  0.00           C  
ATOM   1328  HD2 PRO    98      50.255  79.468  53.113  1.00  0.00           H  
ATOM   1329  HD3 PRO    98      49.835  81.044  52.516  1.00  0.00           H  
ATOM   1330  CG  PRO    98      49.004  79.288  51.363  1.00  0.00           C  
ATOM   1331  HG2 PRO    98      48.961  78.209  51.508  1.00  0.00           H  
ATOM   1332  HG3 PRO    98      49.636  79.383  50.480  1.00  0.00           H  
ATOM   1333  CB  PRO    98      47.665  79.923  51.070  1.00  0.00           C  
ATOM   1334  HB2 PRO    98      47.073  79.275  50.424  1.00  0.00           H  
ATOM   1335  HB3 PRO    98      47.850  80.950  50.758  1.00  0.00           H  
ATOM   1336  CA  PRO    98      47.038  79.974  52.464  1.00  0.00           C  
ATOM   1337  HA  PRO    98      46.362  80.806  52.663  1.00  0.00           H  
ATOM   1338  C   PRO    98      46.270  78.727  52.788  1.00  0.00           C  
ATOM   1339  O   PRO    98      46.623  77.939  53.629  1.00  0.00           O  
ATOM   1340  N   GLY    99      45.109  78.639  52.193  1.00  0.00           N  
ATOM   1341  H   GLY    99      44.901  79.261  51.425  1.00  0.00           H  
ATOM   1342  CA  GLY    99      44.149  77.511  52.348  1.00  0.00           C  
ATOM   1343  HA2 GLY    99      43.761  77.514  53.367  1.00  0.00           H  
ATOM   1344  HA3 GLY    99      43.306  77.609  51.665  1.00  0.00           H  
ATOM   1345  C   GLY    99      44.768  76.187  52.060  1.00  0.00           C  
ATOM   1346  O   GLY    99      45.558  76.047  51.113  1.00  0.00           O  
ATOM   1347  N   TYR   100      44.511  75.303  53.029  1.00  0.00           N  
ATOM   1348  H   TYR   100      43.942  75.539  53.830  1.00  0.00           H  
ATOM   1349  CA  TYR   100      45.245  74.041  53.176  1.00  0.00           C  
ATOM   1350  HA  TYR   100      45.849  74.018  52.269  1.00  0.00           H  
ATOM   1351  CB  TYR   100      46.327  74.007  54.266  1.00  0.00           C  
ATOM   1352  HB2 TYR   100      46.906  73.094  54.126  1.00  0.00           H  
ATOM   1353  HB3 TYR   100      47.101  74.753  54.086  1.00  0.00           H  
ATOM   1354  CG  TYR   100      45.898  74.070  55.694  1.00  0.00           C  
ATOM   1355  CD1 TYR   100      45.606  75.363  56.302  1.00  0.00           C  
ATOM   1356  HD1 TYR   100      45.724  76.201  55.631  1.00  0.00           H  
ATOM   1357  CE1 TYR   100      45.114  75.433  57.612  1.00  0.00           C  
ATOM   1358  HE1 TYR   100      44.874  76.412  57.998  1.00  0.00           H  
ATOM   1359  CZ  TYR   100      44.982  74.255  58.385  1.00  0.00           C  
ATOM   1360  OH  TYR   100      44.629  74.271  59.691  1.00  0.00           O  
ATOM   1361  HH  TYR   100      44.466  73.408  60.080  1.00  0.00           H  
ATOM   1362  CE2 TYR   100      45.186  73.029  57.727  1.00  0.00           C  
ATOM   1363  HE2 TYR   100      45.179  72.153  58.359  1.00  0.00           H  
ATOM   1364  CD2 TYR   100      45.646  72.898  56.411  1.00  0.00           C  
ATOM   1365  HD2 TYR   100      45.867  71.934  55.978  1.00  0.00           H  
ATOM   1366  C   TYR   100      44.427  72.744  53.271  1.00  0.00           C  
ATOM   1367  O   TYR   100      45.052  71.657  53.334  1.00  0.00           O  
ATOM   1368  N   GLY   101      43.107  72.823  53.107  1.00  0.00           N  
ATOM   1369  H   GLY   101      42.620  73.705  53.182  1.00  0.00           H  
ATOM   1370  CA  GLY   101      42.256  71.650  53.203  1.00  0.00           C  
ATOM   1371  HA2 GLY   101      42.424  71.062  54.105  1.00  0.00           H  
ATOM   1372  HA3 GLY   101      41.270  72.108  53.282  1.00  0.00           H  
ATOM   1373  C   GLY   101      42.233  70.605  52.115  1.00  0.00           C  
ATOM   1374  O   GLY   101      41.706  69.491  52.309  1.00  0.00           O  
ATOM   1375  N   GLN   102      42.841  70.918  50.974  1.00  0.00           N  
ATOM   1376  H   GLN   102      43.258  71.836  50.910  1.00  0.00           H  
ATOM   1377  CA  GLN   102      43.142  69.940  49.911  1.00  0.00           C  
ATOM   1378  HA  GLN   102      42.183  69.472  49.688  1.00  0.00           H  
ATOM   1379  CB  GLN   102      43.752  70.601  48.699  1.00  0.00           C  
ATOM   1380  HB2 GLN   102      43.779  69.790  47.971  1.00  0.00           H  
ATOM   1381  HB3 GLN   102      43.146  71.459  48.408  1.00  0.00           H  
ATOM   1382  CG  GLN   102      45.267  71.040  48.809  1.00  0.00           C  
ATOM   1383  HG2 GLN   102      45.895  70.331  49.349  1.00  0.00           H  
ATOM   1384  HG3 GLN   102      45.760  71.022  47.837  1.00  0.00           H  
ATOM   1385  CD  GLN   102      45.465  72.423  49.418  1.00  0.00           C  
ATOM   1386  OE1 GLN   102      44.477  72.978  49.923  1.00  0.00           O  
ATOM   1387  NE2 GLN   102      46.685  73.028  49.423  1.00  0.00           N  
ATOM   1388 HE21 GLN   102      47.500  72.545  49.072  1.00  0.00           H  
ATOM   1389 HE22 GLN   102      46.707  74.020  49.612  1.00  0.00           H  
ATOM   1390  C   GLN   102      43.973  68.716  50.392  1.00  0.00           C  
ATOM   1391  O   GLN   102      44.642  68.775  51.459  1.00  0.00           O  
ATOM   1392  N   GLN   103      43.916  67.532  49.637  1.00  0.00           N  
ATOM   1393  H   GLN   103      43.475  67.497  48.729  1.00  0.00           H  
ATOM   1394  CA  GLN   103      44.553  66.264  50.086  1.00  0.00           C  
ATOM   1395  HA  GLN   103      44.678  66.249  51.169  1.00  0.00           H  
ATOM   1396  CB  GLN   103      43.582  65.136  49.708  1.00  0.00           C  
ATOM   1397  HB2 GLN   103      42.698  65.275  50.332  1.00  0.00           H  
ATOM   1398  HB3 GLN   103      43.244  65.289  48.683  1.00  0.00           H  
ATOM   1399  CG  GLN   103      44.125  63.742  50.168  1.00  0.00           C  
ATOM   1400  HG2 GLN   103      43.847  62.982  49.438  1.00  0.00           H  
ATOM   1401  HG3 GLN   103      45.213  63.752  50.241  1.00  0.00           H  
ATOM   1402  CD  GLN   103      43.548  63.279  51.466  1.00  0.00           C  
ATOM   1403  OE1 GLN   103      44.212  63.432  52.534  1.00  0.00           O  
ATOM   1404  NE2 GLN   103      42.308  62.913  51.437  1.00  0.00           N  
ATOM   1405 HE21 GLN   103      41.880  62.624  52.305  1.00  0.00           H  
ATOM   1406 HE22 GLN   103      41.843  62.940  50.541  1.00  0.00           H  
ATOM   1407  C   GLN   103      45.952  66.255  49.433  1.00  0.00           C  
ATOM   1408  O   GLN   103      46.020  66.149  48.212  1.00  0.00           O  
ATOM   1409  N   PRO   104      47.059  66.264  50.230  1.00  0.00           N  
ATOM   1410  CD  PRO   104      47.087  66.547  51.660  1.00  0.00           C  
ATOM   1411  HD2 PRO   104      46.490  65.802  52.187  1.00  0.00           H  
ATOM   1412  HD3 PRO   104      46.633  67.523  51.832  1.00  0.00           H  
ATOM   1413  CG  PRO   104      48.507  66.578  52.103  1.00  0.00           C  
ATOM   1414  HG2 PRO   104      48.864  65.641  52.531  1.00  0.00           H  
ATOM   1415  HG3 PRO   104      48.684  67.445  52.738  1.00  0.00           H  
ATOM   1416  CB  PRO   104      49.269  66.776  50.820  1.00  0.00           C  
ATOM   1417  HB2 PRO   104      50.244  66.313  50.975  1.00  0.00           H  
ATOM   1418  HB3 PRO   104      49.223  67.847  50.620  1.00  0.00           H  
ATOM   1419  CA  PRO   104      48.357  66.020  49.687  1.00  0.00           C  
ATOM   1420  HA  PRO   104      48.436  66.492  48.708  1.00  0.00           H  
ATOM   1421  C   PRO   104      48.649  64.531  49.662  1.00  0.00           C  
ATOM   1422  O   PRO   104      48.420  63.792  50.631  1.00  0.00           O  
ATOM   1423  N   ALA   105      49.020  63.988  48.473  1.00  0.00           N  
ATOM   1424  H   ALA   105      49.207  64.730  47.814  1.00  0.00           H  
ATOM   1425  CA  ALA   105      49.541  62.673  48.132  1.00  0.00           C  
ATOM   1426  HA  ALA   105      48.750  61.927  48.056  1.00  0.00           H  
ATOM   1427  CB  ALA   105      50.149  62.772  46.703  1.00  0.00           C  
ATOM   1428  HB1 ALA   105      49.453  63.139  45.949  1.00  0.00           H  
ATOM   1429  HB2 ALA   105      51.061  63.370  46.731  1.00  0.00           H  
ATOM   1430  HB3 ALA   105      50.442  61.742  46.500  1.00  0.00           H  
ATOM   1431  C   ALA   105      50.615  62.105  49.105  1.00  0.00           C  
ATOM   1432  O   ALA   105      51.270  62.885  49.805  1.00  0.00           O  
ATOM   1433  N   PRO   106      50.791  60.725  49.278  1.00  0.00           N  
ATOM   1434  CD  PRO   106      50.073  59.746  48.556  1.00  0.00           C  
ATOM   1435  HD2 PRO   106      49.894  59.975  47.505  1.00  0.00           H  
ATOM   1436  HD3 PRO   106      49.082  59.614  48.991  1.00  0.00           H  
ATOM   1437  CG  PRO   106      50.853  58.421  48.697  1.00  0.00           C  
ATOM   1438  HG2 PRO   106      51.604  58.409  47.907  1.00  0.00           H  
ATOM   1439  HG3 PRO   106      50.114  57.621  48.636  1.00  0.00           H  
ATOM   1440  CB  PRO   106      51.471  58.646  50.062  1.00  0.00           C  
ATOM   1441  HB2 PRO   106      52.357  58.017  50.152  1.00  0.00           H  
ATOM   1442  HB3 PRO   106      50.736  58.443  50.840  1.00  0.00           H  
ATOM   1443  CA  PRO   106      51.699  60.150  50.185  1.00  0.00           C  
ATOM   1444  HA  PRO   106      51.546  60.561  51.183  1.00  0.00           H  
ATOM   1445  C   PRO   106      53.181  60.423  49.942  1.00  0.00           C  
ATOM   1446  O   PRO   106      53.577  60.674  48.806  1.00  0.00           O  
ATOM   1447  N   SER   107      53.982  60.415  51.040  1.00  0.00           N  
ATOM   1448  H   SER   107      53.572  60.156  51.926  1.00  0.00           H  
ATOM   1449  CA  SER   107      55.488  60.480  50.943  1.00  0.00           C  
ATOM   1450  HA  SER   107      55.840  60.221  49.944  1.00  0.00           H  
ATOM   1451  CB  SER   107      56.028  61.869  51.231  1.00  0.00           C  
ATOM   1452  HB2 SER   107      57.088  61.772  50.997  1.00  0.00           H  
ATOM   1453  HB3 SER   107      55.605  62.570  50.511  1.00  0.00           H  
ATOM   1454  OG  SER   107      55.684  62.234  52.625  1.00  0.00           O  
ATOM   1455  HG  SER   107      54.756  62.056  52.793  1.00  0.00           H  
ATOM   1456  C   SER   107      56.218  59.455  51.836  1.00  0.00           C  
ATOM   1457  O   SER   107      57.304  59.628  52.340  1.00  0.00           O  
ATOM   1458  N   SER   108      55.601  58.295  51.965  1.00  0.00           N  
ATOM   1459  H   SER   108      54.705  58.179  51.513  1.00  0.00           H  
ATOM   1460  CA  SER   108      56.241  57.081  52.519  1.00  0.00           C  
ATOM   1461  HA  SER   108      56.762  57.345  53.440  1.00  0.00           H  
ATOM   1462  CB  SER   108      55.198  55.956  52.750  1.00  0.00           C  
ATOM   1463  HB2 SER   108      55.815  55.229  53.278  1.00  0.00           H  
ATOM   1464  HB3 SER   108      54.469  56.508  53.343  1.00  0.00           H  
ATOM   1465  OG  SER   108      54.613  55.546  51.514  1.00  0.00           O  
ATOM   1466  HG  SER   108      55.009  54.736  51.186  1.00  0.00           H  
ATOM   1467  C   SER   108      57.415  56.537  51.660  1.00  0.00           C  
ATOM   1468  O   SER   108      57.410  56.642  50.445  1.00  0.00           O  
ATOM   1469  N   THR   109      58.418  55.922  52.333  1.00  0.00           N  
ATOM   1470  H   THR   109      58.403  55.927  53.342  1.00  0.00           H  
ATOM   1471  CA  THR   109      59.598  55.327  51.730  1.00  0.00           C  
ATOM   1472  HA  THR   109      59.879  55.873  50.829  1.00  0.00           H  
ATOM   1473  CB  THR   109      60.746  55.261  52.719  1.00  0.00           C  
ATOM   1474  HB  THR   109      60.519  54.782  53.671  1.00  0.00           H  
ATOM   1475  CG2 THR   109      61.999  54.504  52.142  1.00  0.00           C  
ATOM   1476 HG21 THR   109      61.845  53.435  51.995  1.00  0.00           H  
ATOM   1477 HG22 THR   109      62.428  54.943  51.241  1.00  0.00           H  
ATOM   1478 HG23 THR   109      62.772  54.515  52.911  1.00  0.00           H  
ATOM   1479  OG1 THR   109      61.147  56.585  53.026  1.00  0.00           O  
ATOM   1480  HG1 THR   109      60.673  56.865  53.812  1.00  0.00           H  
ATOM   1481  C   THR   109      59.267  53.945  51.226  1.00  0.00           C  
ATOM   1482  O   THR   109      58.795  53.143  52.011  1.00  0.00           O  
ATOM   1483  N   SER   110      59.535  53.602  49.958  1.00  0.00           N  
ATOM   1484  H   SER   110      59.795  54.315  49.291  1.00  0.00           H  
ATOM   1485  CA  SER   110      59.175  52.345  49.258  1.00  0.00           C  
ATOM   1486  HA  SER   110      58.399  51.897  49.878  1.00  0.00           H  
ATOM   1487  CB  SER   110      58.544  52.653  47.874  1.00  0.00           C  
ATOM   1488  HB2 SER   110      59.324  53.045  47.222  1.00  0.00           H  
ATOM   1489  HB3 SER   110      58.131  51.802  47.332  1.00  0.00           H  
ATOM   1490  OG  SER   110      57.568  53.700  48.053  1.00  0.00           O  
ATOM   1491  HG  SER   110      57.996  54.539  47.866  1.00  0.00           H  
ATOM   1492  C   SER   110      60.442  51.558  49.179  1.00  0.00           C  
ATOM   1493  O   SER   110      61.080  51.452  48.103  1.00  0.00           O  
ATOM   1494  N   GLY   111      60.839  51.028  50.341  1.00  0.00           N  
ATOM   1495  H   GLY   111      60.250  51.169  51.149  1.00  0.00           H  
ATOM   1496  CA  GLY   111      62.203  50.586  50.478  1.00  0.00           C  
ATOM   1497  HA2 GLY   111      62.807  51.175  49.788  1.00  0.00           H  
ATOM   1498  HA3 GLY   111      62.610  50.840  51.457  1.00  0.00           H  
ATOM   1499  C   GLY   111      62.427  49.031  50.258  1.00  0.00           C  
ATOM   1500  O   GLY   111      61.482  48.189  50.105  1.00  0.00           O  
ATOM   1501  N   SER   112      63.688  48.499  50.175  1.00  0.00           N  
ATOM   1502  H   SER   112      63.681  47.500  50.021  1.00  0.00           H  
ATOM   1503  CA  SER   112      65.055  49.127  50.156  1.00  0.00           C  
ATOM   1504  HA  SER   112      65.780  48.321  50.271  1.00  0.00           H  
ATOM   1505  CB  SER   112      65.233  49.822  48.742  1.00  0.00           C  
ATOM   1506  HB2 SER   112      64.491  49.479  48.021  1.00  0.00           H  
ATOM   1507  HB3 SER   112      65.083  50.895  48.855  1.00  0.00           H  
ATOM   1508  OG  SER   112      66.509  49.599  48.215  1.00  0.00           O  
ATOM   1509  HG  SER   112      66.449  48.894  47.566  1.00  0.00           H  
ATOM   1510  C   SER   112      65.338  50.239  51.199  1.00  0.00           C  
ATOM   1511  O   SER   112      65.280  51.386  50.982  1.00  0.00           O  
ATOM   1512  N   TYR   113      65.318  49.748  52.485  1.00  0.00           N  
ATOM   1513  H   TYR   113      65.330  50.460  53.202  1.00  0.00           H  
ATOM   1514  CA  TYR   113      65.656  48.363  52.945  1.00  0.00           C  
ATOM   1515  HA  TYR   113      65.347  47.711  52.128  1.00  0.00           H  
ATOM   1516  CB  TYR   113      67.190  48.305  53.219  1.00  0.00           C  
ATOM   1517  HB2 TYR   113      67.460  48.928  54.072  1.00  0.00           H  
ATOM   1518  HB3 TYR   113      67.268  47.311  53.660  1.00  0.00           H  
ATOM   1519  CG  TYR   113      68.078  48.430  52.021  1.00  0.00           C  
ATOM   1520  CD1 TYR   113      68.403  47.383  51.157  1.00  0.00           C  
ATOM   1521  HD1 TYR   113      67.959  46.416  51.344  1.00  0.00           H  
ATOM   1522  CE1 TYR   113      69.145  47.684  49.992  1.00  0.00           C  
ATOM   1523  HE1 TYR   113      69.355  46.889  49.292  1.00  0.00           H  
ATOM   1524  CZ  TYR   113      69.573  48.982  49.659  1.00  0.00           C  
ATOM   1525  OH  TYR   113      70.364  49.115  48.540  1.00  0.00           O  
ATOM   1526  HH  TYR   113      70.531  48.246  48.168  1.00  0.00           H  
ATOM   1527  CE2 TYR   113      69.280  50.074  50.506  1.00  0.00           C  
ATOM   1528  HE2 TYR   113      69.496  51.084  50.188  1.00  0.00           H  
ATOM   1529  CD2 TYR   113      68.491  49.776  51.654  1.00  0.00           C  
ATOM   1530  HD2 TYR   113      68.155  50.649  52.193  1.00  0.00           H  
ATOM   1531  C   TYR   113      64.917  48.001  54.292  1.00  0.00           C  
ATOM   1532  O   TYR   113      64.568  48.835  55.055  1.00  0.00           O  
ATOM   1533  N   GLY   114      64.441  46.798  54.428  1.00  0.00           N  
ATOM   1534  H   GLY   114      64.708  46.203  53.657  1.00  0.00           H  
ATOM   1535  CA  GLY   114      63.383  46.256  55.281  1.00  0.00           C  
ATOM   1536  HA2 GLY   114      63.943  45.399  55.656  1.00  0.00           H  
ATOM   1537  HA3 GLY   114      63.075  46.969  56.046  1.00  0.00           H  
ATOM   1538  C   GLY   114      62.085  45.787  54.527  1.00  0.00           C  
ATOM   1539  O   GLY   114      61.790  46.139  53.404  1.00  0.00           O  
ATOM   1540  N   SER   115      61.176  45.140  55.253  1.00  0.00           N  
ATOM   1541  H   SER   115      60.288  44.873  54.854  1.00  0.00           H  
ATOM   1542  CA  SER   115      61.389  44.584  56.663  1.00  0.00           C  
ATOM   1543  HA  SER   115      62.421  44.513  57.008  1.00  0.00           H  
ATOM   1544  CB  SER   115      60.543  45.293  57.786  1.00  0.00           C  
ATOM   1545  HB2 SER   115      60.648  46.366  57.626  1.00  0.00           H  
ATOM   1546  HB3 SER   115      59.489  45.054  57.640  1.00  0.00           H  
ATOM   1547  OG  SER   115      61.000  44.783  59.039  1.00  0.00           O  
ATOM   1548  HG  SER   115      61.887  45.150  59.065  1.00  0.00           H  
ATOM   1549  C   SER   115      61.050  43.040  56.672  1.00  0.00           C  
ATOM   1550  O   SER   115      61.693  42.261  57.363  1.00  0.00           O  
ATOM   1551  N   SER   116      59.986  42.657  55.972  1.00  0.00           N  
ATOM   1552  H   SER   116      59.542  43.464  55.557  1.00  0.00           H  
ATOM   1553  CA  SER   116      59.366  41.302  56.029  1.00  0.00           C  
ATOM   1554  HA  SER   116      58.425  41.304  55.479  1.00  0.00           H  
ATOM   1555  CB  SER   116      60.310  40.346  55.296  1.00  0.00           C  
ATOM   1556  HB2 SER   116      61.241  40.394  55.861  1.00  0.00           H  
ATOM   1557  HB3 SER   116      59.941  39.322  55.341  1.00  0.00           H  
ATOM   1558  OG  SER   116      60.582  40.859  53.980  1.00  0.00           O  
ATOM   1559  HG  SER   116      59.702  40.904  53.599  1.00  0.00           H  
ATOM   1560  C   SER   116      59.035  41.001  57.514  1.00  0.00           C  
ATOM   1561  O   SER   116      59.303  39.888  58.030  1.00  0.00           O  
ATOM   1562  N   SER   117      58.440  41.980  58.192  1.00  0.00           N  
ATOM   1563  H   SER   117      58.181  42.814  57.685  1.00  0.00           H  
ATOM   1564  CA  SER   117      58.114  42.097  59.594  1.00  0.00           C  
ATOM   1565  HA  SER   117      57.646  41.132  59.787  1.00  0.00           H  
ATOM   1566  CB  SER   117      59.369  42.227  60.429  1.00  0.00           C  
ATOM   1567  HB2 SER   117      60.099  41.498  60.078  1.00  0.00           H  
ATOM   1568  HB3 SER   117      59.815  43.211  60.575  1.00  0.00           H  
ATOM   1569  OG  SER   117      59.075  41.811  61.745  1.00  0.00           O  
ATOM   1570  HG  SER   117      59.422  42.412  62.409  1.00  0.00           H  
ATOM   1571  C   SER   117      57.035  43.187  59.977  1.00  0.00           C  
ATOM   1572  O   SER   117      56.570  43.965  59.147  1.00  0.00           O  
ATOM   1573  N   GLN   118      56.605  43.252  61.245  1.00  0.00           N  
ATOM   1574  H   GLN   118      57.015  42.625  61.923  1.00  0.00           H  
ATOM   1575  CA  GLN   118      55.674  44.135  61.932  1.00  0.00           C  
ATOM   1576  HA  GLN   118      56.032  44.045  62.958  1.00  0.00           H  
ATOM   1577  CB  GLN   118      55.761  45.664  61.524  1.00  0.00           C  
ATOM   1578  HB2 GLN   118      55.625  45.710  60.443  1.00  0.00           H  
ATOM   1579  HB3 GLN   118      55.009  46.245  62.057  1.00  0.00           H  
ATOM   1580  CG  GLN   118      57.158  46.232  61.747  1.00  0.00           C  
ATOM   1581  HG2 GLN   118      57.911  45.580  61.306  1.00  0.00           H  
ATOM   1582  HG3 GLN   118      57.248  47.148  61.163  1.00  0.00           H  
ATOM   1583  CD  GLN   118      57.441  46.560  63.188  1.00  0.00           C  
ATOM   1584  OE1 GLN   118      56.512  46.588  64.059  1.00  0.00           O  
ATOM   1585  NE2 GLN   118      58.693  46.815  63.563  1.00  0.00           N  
ATOM   1586 HE21 GLN   118      59.499  46.573  63.005  1.00  0.00           H  
ATOM   1587 HE22 GLN   118      58.705  47.083  64.537  1.00  0.00           H  
ATOM   1588  C   GLN   118      54.237  43.660  61.736  1.00  0.00           C  
ATOM   1589  O   GLN   118      53.896  43.154  60.644  1.00  0.00           O  
ATOM   1590  N   SER   119      53.385  43.585  62.738  1.00  0.00           N  
ATOM   1591  H   SER   119      52.459  43.219  62.565  1.00  0.00           H  
ATOM   1592  CA  SER   119      53.681  43.839  64.174  1.00  0.00           C  
ATOM   1593  HA  SER   119      54.342  44.681  64.382  1.00  0.00           H  
ATOM   1594  CB  SER   119      52.349  44.198  64.815  1.00  0.00           C  
ATOM   1595  HB2 SER   119      51.818  44.902  64.175  1.00  0.00           H  
ATOM   1596  HB3 SER   119      51.702  43.359  65.075  1.00  0.00           H  
ATOM   1597  OG  SER   119      52.535  44.819  66.034  1.00  0.00           O  
ATOM   1598  HG  SER   119      51.738  44.842  66.568  1.00  0.00           H  
ATOM   1599  C   SER   119      54.341  42.598  64.827  1.00  0.00           C  
ATOM   1600  O   SER   119      55.074  41.916  64.130  1.00  0.00           O  
ATOM   1601  N   SER   120      54.215  42.349  66.099  1.00  0.00           N  
ATOM   1602  H   SER   120      53.476  42.893  66.521  1.00  0.00           H  
ATOM   1603  CA  SER   120      54.603  41.137  66.830  1.00  0.00           C  
ATOM   1604  HA  SER   120      55.689  41.179  66.911  1.00  0.00           H  
ATOM   1605  CB  SER   120      53.962  41.337  68.246  1.00  0.00           C  
ATOM   1606  HB2 SER   120      54.287  42.300  68.641  1.00  0.00           H  
ATOM   1607  HB3 SER   120      52.880  41.254  68.140  1.00  0.00           H  
ATOM   1608  OG  SER   120      54.460  40.391  69.164  1.00  0.00           O  
ATOM   1609  HG  SER   120      53.960  39.572  69.181  1.00  0.00           H  
ATOM   1610  C   SER   120      54.098  39.947  66.059  1.00  0.00           C  
ATOM   1611  O   SER   120      52.998  39.982  65.512  1.00  0.00           O  
ATOM   1612  N   SER   121      54.842  38.826  65.993  1.00  0.00           N  
ATOM   1613  H   SER   121      54.468  38.049  65.468  1.00  0.00           H  
ATOM   1614  CA  SER   121      56.167  38.561  66.592  1.00  0.00           C  
ATOM   1615  HA  SER   121      56.247  39.014  67.580  1.00  0.00           H  
ATOM   1616  CB  SER   121      56.384  37.019  66.840  1.00  0.00           C  
ATOM   1617  HB2 SER   121      55.727  36.865  67.696  1.00  0.00           H  
ATOM   1618  HB3 SER   121      56.036  36.389  66.021  1.00  0.00           H  
ATOM   1619  OG  SER   121      57.740  36.803  67.171  1.00  0.00           O  
ATOM   1620  HG  SER   121      57.884  35.875  67.370  1.00  0.00           H  
ATOM   1621  C   SER   121      57.328  39.151  65.783  1.00  0.00           C  
ATOM   1622  O   SER   121      57.561  38.787  64.610  1.00  0.00           O  
ATOM   1623  N   TYR   122      58.115  39.991  66.376  1.00  0.00           N  
ATOM   1624  H   TYR   122      57.741  40.437  67.202  1.00  0.00           H  
ATOM   1625  CA  TYR   122      59.509  40.191  65.960  1.00  0.00           C  
ATOM   1626  HA  TYR   122      59.460  40.369  64.885  1.00  0.00           H  
ATOM   1627  CB  TYR   122      60.083  41.389  66.777  1.00  0.00           C  
ATOM   1628  HB2 TYR   122      60.755  41.089  67.581  1.00  0.00           H  
ATOM   1629  HB3 TYR   122      60.658  41.988  66.071  1.00  0.00           H  
ATOM   1630  CG  TYR   122      58.954  42.282  67.425  1.00  0.00           C  
ATOM   1631  CD1 TYR   122      58.506  42.120  68.717  1.00  0.00           C  
ATOM   1632  HD1 TYR   122      58.813  41.389  69.450  1.00  0.00           H  
ATOM   1633  CE1 TYR   122      57.373  42.877  69.125  1.00  0.00           C  
ATOM   1634  HE1 TYR   122      56.901  42.669  70.074  1.00  0.00           H  
ATOM   1635  CZ  TYR   122      56.832  43.928  68.300  1.00  0.00           C  
ATOM   1636  OH  TYR   122      55.761  44.673  68.720  1.00  0.00           O  
ATOM   1637  HH  TYR   122      55.518  45.344  68.079  1.00  0.00           H  
ATOM   1638  CE2 TYR   122      57.393  44.127  67.053  1.00  0.00           C  
ATOM   1639  HE2 TYR   122      56.963  44.894  66.426  1.00  0.00           H  
ATOM   1640  CD2 TYR   122      58.483  43.316  66.657  1.00  0.00           C  
ATOM   1641  HD2 TYR   122      58.881  43.444  65.660  1.00  0.00           H  
ATOM   1642  C   TYR   122      60.389  38.987  66.245  1.00  0.00           C  
ATOM   1643  O   TYR   122      60.409  38.354  67.369  1.00  0.00           O  
ATOM   1644  N   GLY   123      61.094  38.431  65.248  1.00  0.00           N  
ATOM   1645  H   GLY   123      61.742  37.711  65.533  1.00  0.00           H  
ATOM   1646  CA  GLY   123      61.389  39.023  63.921  1.00  0.00           C  
ATOM   1647  HA2 GLY   123      61.951  38.262  63.380  1.00  0.00           H  
ATOM   1648  HA3 GLY   123      60.492  39.088  63.305  1.00  0.00           H  
ATOM   1649  C   GLY   123      62.074  40.376  63.963  1.00  0.00           C  
ATOM   1650  O   GLY   123      62.644  40.677  64.988  1.00  0.00           O  
ATOM   1651  N   GLN   124      62.166  41.139  62.887  1.00  0.00           N  
ATOM   1652  H   GLN   124      61.820  40.721  62.036  1.00  0.00           H  
ATOM   1653  CA  GLN   124      62.710  42.548  62.849  1.00  0.00           C  
ATOM   1654  HA  GLN   124      63.737  42.554  63.215  1.00  0.00           H  
ATOM   1655  CB  GLN   124      62.759  43.093  61.418  1.00  0.00           C  
ATOM   1656  HB2 GLN   124      62.047  42.549  60.797  1.00  0.00           H  
ATOM   1657  HB3 GLN   124      62.504  44.153  61.401  1.00  0.00           H  
ATOM   1658  CG  GLN   124      64.111  42.965  60.768  1.00  0.00           C  
ATOM   1659  HG2 GLN   124      64.010  43.552  59.856  1.00  0.00           H  
ATOM   1660  HG3 GLN   124      64.717  43.584  61.430  1.00  0.00           H  
ATOM   1661  CD  GLN   124      64.633  41.575  60.407  1.00  0.00           C  
ATOM   1662  OE1 GLN   124      65.487  40.941  61.047  1.00  0.00           O  
ATOM   1663  NE2 GLN   124      64.093  41.001  59.333  1.00  0.00           N  
ATOM   1664 HE21 GLN   124      63.365  41.413  58.768  1.00  0.00           H  
ATOM   1665 HE22 GLN   124      64.376  40.042  59.190  1.00  0.00           H  
ATOM   1666  C   GLN   124      61.847  43.495  63.692  1.00  0.00           C  
ATOM   1667  O   GLN   124      60.632  43.279  63.485  1.00  0.00           O  
ATOM   1668  N   PRO   125      62.354  44.318  64.613  1.00  0.00           N  
ATOM   1669  CD  PRO   125      61.527  45.350  65.166  1.00  0.00           C  
ATOM   1670  HD2 PRO   125      60.515  45.011  65.384  1.00  0.00           H  
ATOM   1671  HD3 PRO   125      61.484  46.025  64.311  1.00  0.00           H  
ATOM   1672  CG  PRO   125      62.299  45.960  66.290  1.00  0.00           C  
ATOM   1673  HG2 PRO   125      62.167  45.451  67.244  1.00  0.00           H  
ATOM   1674  HG3 PRO   125      62.094  47.030  66.336  1.00  0.00           H  
ATOM   1675  CB  PRO   125      63.697  45.837  65.794  1.00  0.00           C  
ATOM   1676  HB2 PRO   125      64.367  45.813  66.654  1.00  0.00           H  
ATOM   1677  HB3 PRO   125      63.875  46.693  65.144  1.00  0.00           H  
ATOM   1678  CA  PRO   125      63.751  44.455  65.072  1.00  0.00           C  
ATOM   1679  HA  PRO   125      64.491  44.401  64.273  1.00  0.00           H  
ATOM   1680  C   PRO   125      64.092  43.333  66.135  1.00  0.00           C  
ATOM   1681  O   PRO   125      63.338  43.119  67.049  1.00  0.00           O  
ATOM   1682  N   GLN   126      65.261  42.741  65.823  1.00  0.00           N  
ATOM   1683  H   GLN   126      65.901  43.103  65.130  1.00  0.00           H  
ATOM   1684  CA  GLN   126      65.622  41.526  66.558  1.00  0.00           C  
ATOM   1685  HA  GLN   126      64.744  40.886  66.478  1.00  0.00           H  
ATOM   1686  CB  GLN   126      66.800  40.817  65.776  1.00  0.00           C  
ATOM   1687  HB2 GLN   126      67.607  41.549  65.732  1.00  0.00           H  
ATOM   1688  HB3 GLN   126      67.086  39.906  66.302  1.00  0.00           H  
ATOM   1689  CG  GLN   126      66.485  40.471  64.266  1.00  0.00           C  
ATOM   1690  HG2 GLN   126      65.789  41.202  63.853  1.00  0.00           H  
ATOM   1691  HG3 GLN   126      67.481  40.449  63.824  1.00  0.00           H  
ATOM   1692  CD  GLN   126      65.903  39.052  64.054  1.00  0.00           C  
ATOM   1693  OE1 GLN   126      65.622  38.273  64.960  1.00  0.00           O  
ATOM   1694  NE2 GLN   126      65.624  38.759  62.806  1.00  0.00           N  
ATOM   1695 HE21 GLN   126      65.725  39.464  62.090  1.00  0.00           H  
ATOM   1696 HE22 GLN   126      65.019  37.957  62.701  1.00  0.00           H  
ATOM   1697  C   GLN   126      66.047  41.795  68.037  1.00  0.00           C  
ATOM   1698  O   GLN   126      67.155  42.086  68.346  1.00  0.00           O  
ATOM   1699  N   SER   127      65.119  41.678  68.997  1.00  0.00           N  
ATOM   1700  H   SER   127      64.219  41.355  68.672  1.00  0.00           H  
ATOM   1701  CA  SER   127      65.245  42.099  70.382  1.00  0.00           C  
ATOM   1702  HA  SER   127      64.223  41.947  70.729  1.00  0.00           H  
ATOM   1703  CB  SER   127      66.128  41.115  71.176  1.00  0.00           C  
ATOM   1704  HB2 SER   127      67.071  41.091  70.630  1.00  0.00           H  
ATOM   1705  HB3 SER   127      66.331  41.448  72.194  1.00  0.00           H  
ATOM   1706  OG  SER   127      65.499  39.819  71.030  1.00  0.00           O  
ATOM   1707  HG  SER   127      64.699  39.788  71.559  1.00  0.00           H  
ATOM   1708  C   SER   127      65.563  43.587  70.555  1.00  0.00           C  
ATOM   1709  O   SER   127      66.571  43.992  71.171  1.00  0.00           O  
ATOM   1710  N   GLY   128      64.696  44.481  70.051  1.00  0.00           N  
ATOM   1711  H   GLY   128      63.882  44.037  69.651  1.00  0.00           H  
ATOM   1712  CA  GLY   128      64.665  45.966  70.164  1.00  0.00           C  
ATOM   1713  HA2 GLY   128      63.608  46.232  70.130  1.00  0.00           H  
ATOM   1714  HA3 GLY   128      65.042  46.228  71.152  1.00  0.00           H  
ATOM   1715  C   GLY   128      65.469  46.705  69.087  1.00  0.00           C  
ATOM   1716  O   GLY   128      66.403  46.157  68.518  1.00  0.00           O  
ATOM   1717  N   SER   129      65.118  47.935  68.770  1.00  0.00           N  
ATOM   1718  H   SER   129      65.641  48.374  68.027  1.00  0.00           H  
ATOM   1719  CA  SER   129      64.111  48.776  69.403  1.00  0.00           C  
ATOM   1720  HA  SER   129      64.376  49.793  69.114  1.00  0.00           H  
ATOM   1721  CB  SER   129      62.646  48.482  68.884  1.00  0.00           C  
ATOM   1722  HB2 SER   129      62.873  48.496  67.818  1.00  0.00           H  
ATOM   1723  HB3 SER   129      62.328  47.484  69.182  1.00  0.00           H  
ATOM   1724  OG  SER   129      61.741  49.474  69.159  1.00  0.00           O  
ATOM   1725  HG  SER   129      60.906  49.258  68.739  1.00  0.00           H  
ATOM   1726  C   SER   129      64.208  48.896  70.945  1.00  0.00           C  
ATOM   1727  O   SER   129      63.421  48.307  71.619  1.00  0.00           O  
ATOM   1728  N   TYR   130      65.246  49.461  71.474  1.00  0.00           N  
ATOM   1729  H   TYR   130      65.833  49.935  70.802  1.00  0.00           H  
ATOM   1730  CA  TYR   130      65.715  49.388  72.873  1.00  0.00           C  
ATOM   1731  HA  TYR   130      65.628  48.344  73.174  1.00  0.00           H  
ATOM   1732  CB  TYR   130      67.172  49.588  72.962  1.00  0.00           C  
ATOM   1733  HB2 TYR   130      67.410  50.650  73.025  1.00  0.00           H  
ATOM   1734  HB3 TYR   130      67.559  49.153  73.883  1.00  0.00           H  
ATOM   1735  CG  TYR   130      67.993  48.793  71.920  1.00  0.00           C  
ATOM   1736  CD1 TYR   130      68.755  49.530  71.010  1.00  0.00           C  
ATOM   1737  HD1 TYR   130      68.829  50.595  71.173  1.00  0.00           H  
ATOM   1738  CE1 TYR   130      69.559  48.853  70.092  1.00  0.00           C  
ATOM   1739  HE1 TYR   130      70.266  49.374  69.464  1.00  0.00           H  
ATOM   1740  CZ  TYR   130      69.434  47.449  69.984  1.00  0.00           C  
ATOM   1741  OH  TYR   130      70.128  46.871  68.976  1.00  0.00           O  
ATOM   1742  HH  TYR   130      70.052  47.222  68.086  1.00  0.00           H  
ATOM   1743  CE2 TYR   130      68.614  46.683  70.869  1.00  0.00           C  
ATOM   1744  HE2 TYR   130      68.527  45.611  70.771  1.00  0.00           H  
ATOM   1745  CD2 TYR   130      67.795  47.414  71.734  1.00  0.00           C  
ATOM   1746  HD2 TYR   130      67.005  46.951  72.307  1.00  0.00           H  
ATOM   1747  C   TYR   130      64.874  50.190  73.844  1.00  0.00           C  
ATOM   1748  O   TYR   130      64.543  51.330  73.638  1.00  0.00           O  
ATOM   1749  N   SER   131      64.384  49.646  74.967  1.00  0.00           N  
ATOM   1750  H   SER   131      63.933  50.345  75.540  1.00  0.00           H  
ATOM   1751  CA  SER   131      64.436  48.250  75.495  1.00  0.00           C  
ATOM   1752  HA  SER   131      63.925  48.346  76.453  1.00  0.00           H  
ATOM   1753  CB  SER   131      63.611  47.206  74.619  1.00  0.00           C  
ATOM   1754  HB2 SER   131      62.630  47.644  74.432  1.00  0.00           H  
ATOM   1755  HB3 SER   131      64.103  47.000  73.668  1.00  0.00           H  
ATOM   1756  OG  SER   131      63.434  46.061  75.345  1.00  0.00           O  
ATOM   1757  HG  SER   131      62.633  46.167  75.863  1.00  0.00           H  
ATOM   1758  C   SER   131      65.969  47.766  75.771  1.00  0.00           C  
ATOM   1759  O   SER   131      66.613  47.251  74.856  1.00  0.00           O  
ATOM   1760  N   GLN   132      66.639  48.099  76.905  1.00  0.00           N  
ATOM   1761  H   GLN   132      67.568  47.708  76.958  1.00  0.00           H  
ATOM   1762  CA  GLN   132      66.194  48.791  78.103  1.00  0.00           C  
ATOM   1763  HA  GLN   132      65.392  49.452  77.776  1.00  0.00           H  
ATOM   1764  CB  GLN   132      65.507  47.826  79.073  1.00  0.00           C  
ATOM   1765  HB2 GLN   132      64.739  47.230  78.579  1.00  0.00           H  
ATOM   1766  HB3 GLN   132      66.075  46.918  79.275  1.00  0.00           H  
ATOM   1767  CG  GLN   132      65.016  48.262  80.463  1.00  0.00           C  
ATOM   1768  HG2 GLN   132      64.764  47.389  81.065  1.00  0.00           H  
ATOM   1769  HG3 GLN   132      65.824  48.777  80.983  1.00  0.00           H  
ATOM   1770  CD  GLN   132      63.886  49.260  80.452  1.00  0.00           C  
ATOM   1771  OE1 GLN   132      63.935  50.252  79.804  1.00  0.00           O  
ATOM   1772  NE2 GLN   132      62.778  49.031  81.101  1.00  0.00           N  
ATOM   1773 HE21 GLN   132      62.547  48.225  81.665  1.00  0.00           H  
ATOM   1774 HE22 GLN   132      62.090  49.769  81.045  1.00  0.00           H  
ATOM   1775  C   GLN   132      67.201  49.636  78.780  1.00  0.00           C  
ATOM   1776  O   GLN   132      68.218  49.041  79.096  1.00  0.00           O  
ATOM   1777  N   GLN   133      66.916  50.922  79.100  1.00  0.00           N  
ATOM   1778  H   GLN   133      66.009  51.223  78.773  1.00  0.00           H  
ATOM   1779  CA  GLN   133      67.871  51.885  79.718  1.00  0.00           C  
ATOM   1780  HA  GLN   133      67.474  52.866  79.455  1.00  0.00           H  
ATOM   1781  CB  GLN   133      67.898  51.801  81.254  1.00  0.00           C  
ATOM   1782  HB2 GLN   133      68.354  50.843  81.505  1.00  0.00           H  
ATOM   1783  HB3 GLN   133      68.481  52.585  81.736  1.00  0.00           H  
ATOM   1784  CG  GLN   133      66.573  51.845  81.918  1.00  0.00           C  
ATOM   1785  HG2 GLN   133      66.450  52.838  82.349  1.00  0.00           H  
ATOM   1786  HG3 GLN   133      65.725  51.685  81.252  1.00  0.00           H  
ATOM   1787  CD  GLN   133      66.617  50.820  83.041  1.00  0.00           C  
ATOM   1788  OE1 GLN   133      65.875  49.821  83.099  1.00  0.00           O  
ATOM   1789  NE2 GLN   133      67.417  51.035  84.078  1.00  0.00           N  
ATOM   1790 HE21 GLN   133      67.740  51.988  84.161  1.00  0.00           H  
ATOM   1791 HE22 GLN   133      67.229  50.463  84.889  1.00  0.00           H  
ATOM   1792  C   GLN   133      69.289  51.741  79.111  1.00  0.00           C  
ATOM   1793  O   GLN   133      70.195  51.196  79.747  1.00  0.00           O  
ATOM   1794  N   PRO   134      69.549  52.102  77.805  1.00  0.00           N  
ATOM   1795  CD  PRO   134      70.960  52.134  77.400  1.00  0.00           C  
ATOM   1796  HD2 PRO   134      71.372  51.129  77.316  1.00  0.00           H  
ATOM   1797  HD3 PRO   134      71.623  52.649  78.095  1.00  0.00           H  
ATOM   1798  CG  PRO   134      71.054  52.792  76.028  1.00  0.00           C  
ATOM   1799  HG2 PRO   134      71.057  51.931  75.360  1.00  0.00           H  
ATOM   1800  HG3 PRO   134      71.932  53.428  75.916  1.00  0.00           H  
ATOM   1801  CB  PRO   134      69.750  53.649  75.987  1.00  0.00           C  
ATOM   1802  HB2 PRO   134      69.428  53.628  74.946  1.00  0.00           H  
ATOM   1803  HB3 PRO   134      69.848  54.699  76.261  1.00  0.00           H  
ATOM   1804  CA  PRO   134      68.772  52.932  76.947  1.00  0.00           C  
ATOM   1805  HA  PRO   134      68.205  53.600  77.595  1.00  0.00           H  
ATOM   1806  C   PRO   134      67.805  52.111  76.084  1.00  0.00           C  
ATOM   1807  O   PRO   134      68.027  50.899  75.931  1.00  0.00           O  
ATOM   1808  N   SER   135      66.645  52.619  75.656  1.00  0.00           N  
ATOM   1809  H   SER   135      66.117  52.066  74.997  1.00  0.00           H  
ATOM   1810  CA  SER   135      65.993  53.901  75.988  1.00  0.00           C  
ATOM   1811  HA  SER   135      66.713  54.720  75.999  1.00  0.00           H  
ATOM   1812  CB  SER   135      64.930  54.302  74.965  1.00  0.00           C  
ATOM   1813  HB2 SER   135      64.167  53.524  74.938  1.00  0.00           H  
ATOM   1814  HB3 SER   135      64.517  55.216  75.391  1.00  0.00           H  
ATOM   1815  OG  SER   135      65.520  54.598  73.704  1.00  0.00           O  
ATOM   1816  HG  SER   135      65.270  55.442  73.322  1.00  0.00           H  
ATOM   1817  C   SER   135      65.471  53.865  77.426  1.00  0.00           C  
ATOM   1818  O   SER   135      65.195  52.854  78.030  1.00  0.00           O  
ATOM   1819  N   TYR   136      65.305  55.028  78.010  1.00  0.00           N  
ATOM   1820  H   TYR   136      65.159  55.855  77.448  1.00  0.00           H  
ATOM   1821  CA  TYR   136      64.870  55.282  79.430  1.00  0.00           C  
ATOM   1822  HA  TYR   136      64.982  54.385  80.040  1.00  0.00           H  
ATOM   1823  CB  TYR   136      65.780  56.362  80.008  1.00  0.00           C  
ATOM   1824  HB2 TYR   136      65.765  57.266  79.399  1.00  0.00           H  
ATOM   1825  HB3 TYR   136      65.342  56.569  80.984  1.00  0.00           H  
ATOM   1826  CG  TYR   136      67.215  55.940  80.195  1.00  0.00           C  
ATOM   1827  CD1 TYR   136      67.772  55.668  81.474  1.00  0.00           C  
ATOM   1828  HD1 TYR   136      67.120  55.605  82.332  1.00  0.00           H  
ATOM   1829  CE1 TYR   136      69.166  55.425  81.603  1.00  0.00           C  
ATOM   1830  HE1 TYR   136      69.567  55.296  82.597  1.00  0.00           H  
ATOM   1831  CZ  TYR   136      69.963  55.517  80.415  1.00  0.00           C  
ATOM   1832  OH  TYR   136      71.263  55.187  80.487  1.00  0.00           O  
ATOM   1833  HH  TYR   136      71.464  55.086  81.420  1.00  0.00           H  
ATOM   1834  CE2 TYR   136      69.393  55.704  79.152  1.00  0.00           C  
ATOM   1835  HE2 TYR   136      70.069  55.761  78.312  1.00  0.00           H  
ATOM   1836  CD2 TYR   136      68.029  56.002  79.064  1.00  0.00           C  
ATOM   1837  HD2 TYR   136      67.603  56.213  78.094  1.00  0.00           H  
ATOM   1838  C   TYR   136      63.435  55.780  79.592  1.00  0.00           C  
ATOM   1839  O   TYR   136      63.070  56.896  79.332  1.00  0.00           O  
ATOM   1840  N   GLY   137      62.533  55.019  80.212  1.00  0.00           N  
ATOM   1841  H   GLY   137      61.707  55.541  80.469  1.00  0.00           H  
ATOM   1842  CA  GLY   137      62.599  53.541  80.485  1.00  0.00           C  
ATOM   1843  HA2 GLY   137      61.543  53.273  80.473  1.00  0.00           H  
ATOM   1844  HA3 GLY   137      63.306  53.003  79.853  1.00  0.00           H  
ATOM   1845  C   GLY   137      63.061  53.181  81.854  1.00  0.00           C  
ATOM   1846  O   GLY   137      63.901  53.884  82.381  1.00  0.00           O  
ATOM   1847  N   GLY   138      62.527  52.207  82.458  1.00  0.00           N  
ATOM   1848  H   GLY   138      61.914  51.663  81.867  1.00  0.00           H  
ATOM   1849  CA  GLY   138      62.904  51.600  83.732  1.00  0.00           C  
ATOM   1850  HA2 GLY   138      62.768  50.524  83.627  1.00  0.00           H  
ATOM   1851  HA3 GLY   138      63.972  51.632  83.947  1.00  0.00           H  
ATOM   1852  C   GLY   138      62.255  52.193  84.963  1.00  0.00           C  
ATOM   1853  O   GLY   138      61.553  53.182  84.809  1.00  0.00           O  
ATOM   1854  N   GLN   139      62.403  51.634  86.157  1.00  0.00           N  
ATOM   1855  H   GLN   139      62.030  52.155  86.938  1.00  0.00           H  
ATOM   1856  CA  GLN   139      63.351  50.555  86.479  1.00  0.00           C  
ATOM   1857  HA  GLN   139      63.325  49.895  85.612  1.00  0.00           H  
ATOM   1858  CB  GLN   139      64.803  51.066  86.556  1.00  0.00           C  
ATOM   1859  HB2 GLN   139      65.398  50.155  86.500  1.00  0.00           H  
ATOM   1860  HB3 GLN   139      65.082  51.631  85.667  1.00  0.00           H  
ATOM   1861  CG  GLN   139      65.104  51.960  87.755  1.00  0.00           C  
ATOM   1862  HG2 GLN   139      64.595  52.924  87.742  1.00  0.00           H  
ATOM   1863  HG3 GLN   139      64.883  51.399  88.663  1.00  0.00           H  
ATOM   1864  CD  GLN   139      66.584  52.158  87.835  1.00  0.00           C  
ATOM   1865  OE1 GLN   139      67.328  51.787  86.927  1.00  0.00           O  
ATOM   1866  NE2 GLN   139      67.091  52.700  88.895  1.00  0.00           N  
ATOM   1867 HE21 GLN   139      66.568  53.139  89.639  1.00  0.00           H  
ATOM   1868 HE22 GLN   139      68.088  52.704  89.058  1.00  0.00           H  
ATOM   1869  C   GLN   139      62.904  49.885  87.765  1.00  0.00           C  
ATOM   1870  O   GLN   139      63.699  49.145  88.317  1.00  0.00           O  
ATOM   1871  N   GLN   140      61.651  50.067  88.274  1.00  0.00           N  
ATOM   1872  H   GLN   140      60.974  50.627  87.776  1.00  0.00           H  
ATOM   1873  CA  GLN   140      61.136  49.570  89.667  1.00  0.00           C  
ATOM   1874  HA  GLN   140      60.085  49.858  89.680  1.00  0.00           H  
ATOM   1875  CB  GLN   140      61.171  48.027  89.756  1.00  0.00           C  
ATOM   1876  HB2 GLN   140      62.192  47.747  90.014  1.00  0.00           H  
ATOM   1877  HB3 GLN   140      60.497  47.756  90.569  1.00  0.00           H  
ATOM   1878  CG  GLN   140      60.832  47.162  88.568  1.00  0.00           C  
ATOM   1879  HG2 GLN   140      61.691  47.044  87.908  1.00  0.00           H  
ATOM   1880  HG3 GLN   140      60.695  46.148  88.943  1.00  0.00           H  
ATOM   1881  CD  GLN   140      59.621  47.595  87.799  1.00  0.00           C  
ATOM   1882  OE1 GLN   140      59.592  47.401  86.624  1.00  0.00           O  
ATOM   1883  NE2 GLN   140      58.557  48.043  88.471  1.00  0.00           N  
ATOM   1884 HE21 GLN   140      58.636  48.135  89.473  1.00  0.00           H  
ATOM   1885 HE22 GLN   140      57.843  48.403  87.853  1.00  0.00           H  
ATOM   1886  C   GLN   140      61.861  50.211  90.855  1.00  0.00           C  
ATOM   1887  O   GLN   140      61.781  49.680  91.971  1.00  0.00           O  
ATOM   1888  N   GLN   141      62.585  51.330  90.535  1.00  0.00           N  
ATOM   1889  H   GLN   141      62.576  51.595  89.560  1.00  0.00           H  
ATOM   1890  CA  GLN   141      63.467  52.074  91.416  1.00  0.00           C  
ATOM   1891  HA  GLN   141      62.992  52.125  92.396  1.00  0.00           H  
ATOM   1892  CB  GLN   141      64.776  51.303  91.663  1.00  0.00           C  
ATOM   1893  HB2 GLN   141      65.102  51.072  90.649  1.00  0.00           H  
ATOM   1894  HB3 GLN   141      65.601  51.964  91.931  1.00  0.00           H  
ATOM   1895  CG  GLN   141      64.879  50.150  92.614  1.00  0.00           C  
ATOM   1896  HG2 GLN   141      64.238  49.311  92.345  1.00  0.00           H  
ATOM   1897  HG3 GLN   141      65.890  49.763  92.487  1.00  0.00           H  
ATOM   1898  CD  GLN   141      64.724  50.452  94.102  1.00  0.00           C  
ATOM   1899  OE1 GLN   141      63.940  51.266  94.491  1.00  0.00           O  
ATOM   1900  NE2 GLN   141      65.450  49.780  94.978  1.00  0.00           N  
ATOM   1901 HE21 GLN   141      66.167  49.135  94.677  1.00  0.00           H  
ATOM   1902 HE22 GLN   141      65.336  49.821  95.981  1.00  0.00           H  
ATOM   1903  C   GLN   141      63.661  53.510  90.976  1.00  0.00           C  
ATOM   1904  O   GLN   141      64.574  53.848  90.202  1.00  0.00           O  
ATOM   1905  N   SER   142      62.941  54.519  91.479  1.00  0.00           N  
ATOM   1906  H   SER   142      63.075  55.419  91.040  1.00  0.00           H  
ATOM   1907  CA  SER   142      61.971  54.490  92.558  1.00  0.00           C  
ATOM   1908  HA  SER   142      61.659  55.532  92.627  1.00  0.00           H  
ATOM   1909  CB  SER   142      60.652  53.762  92.281  1.00  0.00           C  
ATOM   1910  HB2 SER   142      60.763  52.680  92.350  1.00  0.00           H  
ATOM   1911  HB3 SER   142      59.835  53.984  92.968  1.00  0.00           H  
ATOM   1912  OG  SER   142      60.168  54.116  90.979  1.00  0.00           O  
ATOM   1913  HG  SER   142      60.807  53.966  90.279  1.00  0.00           H  
ATOM   1914  C   SER   142      62.552  54.160  93.964  1.00  0.00           C  
ATOM   1915  O   SER   142      61.937  53.585  94.851  1.00  0.00           O  
ATOM   1916  N   TYR   143      63.818  54.618  94.228  1.00  0.00           N  
ATOM   1917  H   TYR   143      64.285  55.131  93.494  1.00  0.00           H  
ATOM   1918  CA  TYR   143      64.508  54.662  95.590  1.00  0.00           C  
ATOM   1919  HA  TYR   143      64.629  53.605  95.830  1.00  0.00           H  
ATOM   1920  CB  TYR   143      65.878  55.220  95.407  1.00  0.00           C  
ATOM   1921  HB2 TYR   143      65.795  56.258  95.087  1.00  0.00           H  
ATOM   1922  HB3 TYR   143      66.512  55.228  96.294  1.00  0.00           H  
ATOM   1923  CG  TYR   143      66.642  54.480  94.344  1.00  0.00           C  
ATOM   1924  CD1 TYR   143      66.893  53.111  94.566  1.00  0.00           C  
ATOM   1925  HD1 TYR   143      66.582  52.579  95.453  1.00  0.00           H  
ATOM   1926  CE1 TYR   143      67.676  52.348  93.648  1.00  0.00           C  
ATOM   1927  HE1 TYR   143      68.057  51.375  93.919  1.00  0.00           H  
ATOM   1928  CZ  TYR   143      68.105  52.916  92.439  1.00  0.00           C  
ATOM   1929  OH  TYR   143      68.885  52.248  91.580  1.00  0.00           O  
ATOM   1930  HH  TYR   143      68.974  51.351  91.908  1.00  0.00           H  
ATOM   1931  CE2 TYR   143      67.734  54.283  92.153  1.00  0.00           C  
ATOM   1932  HE2 TYR   143      68.165  54.765  91.287  1.00  0.00           H  
ATOM   1933  CD2 TYR   143      66.940  55.057  93.056  1.00  0.00           C  
ATOM   1934  HD2 TYR   143      66.585  56.041  92.790  1.00  0.00           H  
ATOM   1935  C   TYR   143      63.695  55.364  96.620  1.00  0.00           C  
ATOM   1936  O   TYR   143      62.733  56.082  96.297  1.00  0.00           O  
ATOM   1937  N   GLY   144      63.949  55.048  97.926  1.00  0.00           N  
ATOM   1938  H   GLY   144      64.726  54.426  98.095  1.00  0.00           H  
ATOM   1939  CA  GLY   144      63.333  55.792  98.990  1.00  0.00           C  
ATOM   1940  HA2 GLY   144      63.955  55.609  99.866  1.00  0.00           H  
ATOM   1941  HA3 GLY   144      63.410  56.865  98.815  1.00  0.00           H  
ATOM   1942  C   GLY   144      61.859  55.504  99.171  1.00  0.00           C  
ATOM   1943  O   GLY   144      61.262  54.787  98.327  1.00  0.00           O  
ATOM   1944  N   GLN   145      61.208  55.990 100.259  1.00  0.00           N  
ATOM   1945  H   GLN   145      61.685  56.569 100.935  1.00  0.00           H  
ATOM   1946  CA  GLN   145      59.816  55.593 100.502  1.00  0.00           C  
ATOM   1947  HA  GLN   145      59.702  54.573 100.135  1.00  0.00           H  
ATOM   1948  CB  GLN   145      59.456  55.582 101.973  1.00  0.00           C  
ATOM   1949  HB2 GLN   145      59.917  56.468 102.410  1.00  0.00           H  
ATOM   1950  HB3 GLN   145      58.376  55.564 102.123  1.00  0.00           H  
ATOM   1951  CG  GLN   145      59.787  54.279 102.777  1.00  0.00           C  
ATOM   1952  HG2 GLN   145      59.315  54.387 103.754  1.00  0.00           H  
ATOM   1953  HG3 GLN   145      59.343  53.409 102.293  1.00  0.00           H  
ATOM   1954  CD  GLN   145      61.262  53.966 102.925  1.00  0.00           C  
ATOM   1955  OE1 GLN   145      61.820  53.112 102.297  1.00  0.00           O  
ATOM   1956  NE2 GLN   145      61.975  54.893 103.569  1.00  0.00           N  
ATOM   1957 HE21 GLN   145      62.908  54.647 103.868  1.00  0.00           H  
ATOM   1958 HE22 GLN   145      61.493  55.631 104.063  1.00  0.00           H  
ATOM   1959  C   GLN   145      58.781  56.380  99.704  1.00  0.00           C  
ATOM   1960  O   GLN   145      59.083  57.547  99.334  1.00  0.00           O  
ATOM   1961  N   GLN   146      57.572  55.800  99.530  1.00  0.00           N  
ATOM   1962  H   GLN   146      57.475  54.909  99.994  1.00  0.00           H  
ATOM   1963  CA  GLN   146      56.455  56.489  99.006  1.00  0.00           C  
ATOM   1964  HA  GLN   146      56.640  56.960  98.041  1.00  0.00           H  
ATOM   1965  CB  GLN   146      55.232  55.559  98.920  1.00  0.00           C  
ATOM   1966  HB2 GLN   146      55.142  55.002  99.853  1.00  0.00           H  
ATOM   1967  HB3 GLN   146      54.283  56.057  98.726  1.00  0.00           H  
ATOM   1968  CG  GLN   146      55.395  54.565  97.723  1.00  0.00           C  
ATOM   1969  HG2 GLN   146      55.473  55.174  96.822  1.00  0.00           H  
ATOM   1970  HG3 GLN   146      56.292  53.989  97.949  1.00  0.00           H  
ATOM   1971  CD  GLN   146      54.187  53.600  97.621  1.00  0.00           C  
ATOM   1972  OE1 GLN   146      53.069  53.895  97.796  1.00  0.00           O  
ATOM   1973  NE2 GLN   146      54.528  52.329  97.248  1.00  0.00           N  
ATOM   1974 HE21 GLN   146      55.500  52.068  97.326  1.00  0.00           H  
ATOM   1975 HE22 GLN   146      53.895  51.596  96.960  1.00  0.00           H  
ATOM   1976  C   GLN   146      56.227  57.682  99.987  1.00  0.00           C  
ATOM   1977  O   GLN   146      56.293  57.581 101.258  1.00  0.00           O  
ATOM   1978  N   GLN   147      55.637  58.792  99.486  1.00  0.00           N  
ATOM   1979  H   GLN   147      55.282  58.815  98.541  1.00  0.00           H  
ATOM   1980  CA  GLN   147      55.513  60.011 100.346  1.00  0.00           C  
ATOM   1981  HA  GLN   147      54.979  59.716 101.249  1.00  0.00           H  
ATOM   1982  CB  GLN   147      56.915  60.579 100.742  1.00  0.00           C  
ATOM   1983  HB2 GLN   147      57.484  59.811 101.265  1.00  0.00           H  
ATOM   1984  HB3 GLN   147      57.471  60.873  99.852  1.00  0.00           H  
ATOM   1985  CG  GLN   147      56.851  61.830 101.658  1.00  0.00           C  
ATOM   1986  HG2 GLN   147      57.871  62.107 101.924  1.00  0.00           H  
ATOM   1987  HG3 GLN   147      56.518  62.687 101.072  1.00  0.00           H  
ATOM   1988  CD  GLN   147      56.040  61.627 102.891  1.00  0.00           C  
ATOM   1989  OE1 GLN   147      55.029  62.311 103.066  1.00  0.00           O  
ATOM   1990  NE2 GLN   147      56.437  60.701 103.796  1.00  0.00           N  
ATOM   1991 HE21 GLN   147      57.280  60.153 103.701  1.00  0.00           H  
ATOM   1992 HE22 GLN   147      55.930  60.592 104.663  1.00  0.00           H  
ATOM   1993  C   GLN   147      54.682  61.041  99.611  1.00  0.00           C  
ATOM   1994  O   GLN   147      55.241  61.762  98.689  1.00  0.00           O  
ATOM   1995  N   SER   148      53.407  61.133  99.899  1.00  0.00           N  
ATOM   1996  H   SER   148      53.097  60.493 100.616  1.00  0.00           H  
ATOM   1997  CA  SER   148      52.384  62.103  99.346  1.00  0.00           C  
ATOM   1998  HA  SER   148      52.250  61.832  98.299  1.00  0.00           H  
ATOM   1999  CB  SER   148      51.013  61.820 100.053  1.00  0.00           C  
ATOM   2000  HB2 SER   148      50.585  60.817 100.039  1.00  0.00           H  
ATOM   2001  HB3 SER   148      51.135  62.128 101.092  1.00  0.00           H  
ATOM   2002  OG  SER   148      50.020  62.785  99.620  1.00  0.00           O  
ATOM   2003  HG  SER   148      49.260  62.675 100.196  1.00  0.00           H  
ATOM   2004  C   SER   148      52.817  63.607  99.379  1.00  0.00           C  
ATOM   2005  O   SER   148      53.399  64.067 100.363  1.00  0.00           O  
ATOM   2006  N   TYR   149      52.560  64.375  98.297  1.00  0.00           N  
ATOM   2007  H   TYR   149      52.009  64.008  97.535  1.00  0.00           H  
ATOM   2008  CA  TYR   149      53.073  65.742  98.016  1.00  0.00           C  
ATOM   2009  HA  TYR   149      53.970  65.881  98.620  1.00  0.00           H  
ATOM   2010  CB  TYR   149      53.509  65.923  96.631  1.00  0.00           C  
ATOM   2011  HB2 TYR   149      54.285  65.163  96.543  1.00  0.00           H  
ATOM   2012  HB3 TYR   149      52.731  65.543  95.969  1.00  0.00           H  
ATOM   2013  CG  TYR   149      54.189  67.224  96.243  1.00  0.00           C  
ATOM   2014  CD1 TYR   149      53.610  68.043  95.278  1.00  0.00           C  
ATOM   2015  HD1 TYR   149      52.727  67.766  94.720  1.00  0.00           H  
ATOM   2016  CE1 TYR   149      54.183  69.276  94.987  1.00  0.00           C  
ATOM   2017  HE1 TYR   149      53.802  69.821  94.136  1.00  0.00           H  
ATOM   2018  CZ  TYR   149      55.267  69.726  95.791  1.00  0.00           C  
ATOM   2019  OH  TYR   149      55.686  71.035  95.764  1.00  0.00           O  
ATOM   2020  HH  TYR   149      56.085  71.381  96.566  1.00  0.00           H  
ATOM   2021  CE2 TYR   149      55.812  68.873  96.780  1.00  0.00           C  
ATOM   2022  HE2 TYR   149      56.622  69.210  97.410  1.00  0.00           H  
ATOM   2023  CD2 TYR   149      55.316  67.586  96.953  1.00  0.00           C  
ATOM   2024  HD2 TYR   149      55.642  66.852  97.675  1.00  0.00           H  
ATOM   2025  C   TYR   149      52.120  66.844  98.427  1.00  0.00           C  
ATOM   2026  O   TYR   149      51.006  66.982  97.908  1.00  0.00           O  
ATOM   2027  N   ASN   150      52.497  67.818  99.307  1.00  0.00           N  
ATOM   2028  H   ASN   150      53.371  67.646  99.784  1.00  0.00           H  
ATOM   2029  CA  ASN   150      51.702  68.933  99.716  1.00  0.00           C  
ATOM   2030  HA  ASN   150      50.804  68.963  99.098  1.00  0.00           H  
ATOM   2031  CB  ASN   150      51.167  68.758 101.166  1.00  0.00           C  
ATOM   2032  HB2 ASN   150      50.541  67.871 101.262  1.00  0.00           H  
ATOM   2033  HB3 ASN   150      52.017  68.664 101.842  1.00  0.00           H  
ATOM   2034  CG  ASN   150      50.285  69.973 101.603  1.00  0.00           C  
ATOM   2035  OD1 ASN   150      49.461  70.479 100.874  1.00  0.00           O  
ATOM   2036  ND2 ASN   150      50.418  70.502 102.814  1.00  0.00           N  
ATOM   2037 HD21 ASN   150      49.679  71.130 103.097  1.00  0.00           H  
ATOM   2038 HD22 ASN   150      51.098  70.109 103.448  1.00  0.00           H  
ATOM   2039  C   ASN   150      52.486  70.336  99.647  1.00  0.00           C  
ATOM   2040  O   ASN   150      53.342  70.531 100.502  1.00  0.00           O  
ATOM   2041  N   PRO   151      52.186  71.222  98.645  1.00  0.00           N  
ATOM   2042  CD  PRO   151      51.404  70.893  97.500  1.00  0.00           C  
ATOM   2043  HD2 PRO   151      50.326  70.946  97.650  1.00  0.00           H  
ATOM   2044  HD3 PRO   151      51.678  69.944  97.039  1.00  0.00           H  
ATOM   2045  CG  PRO   151      51.767  72.008  96.489  1.00  0.00           C  
ATOM   2046  HG2 PRO   151      50.963  72.210  95.781  1.00  0.00           H  
ATOM   2047  HG3 PRO   151      52.660  71.717  95.936  1.00  0.00           H  
ATOM   2048  CB  PRO   151      52.072  73.256  97.344  1.00  0.00           C  
ATOM   2049  HB2 PRO   151      51.100  73.666  97.618  1.00  0.00           H  
ATOM   2050  HB3 PRO   151      52.701  73.946  96.781  1.00  0.00           H  
ATOM   2051  CA  PRO   151      52.745  72.543  98.548  1.00  0.00           C  
ATOM   2052  HA  PRO   151      53.783  72.383  98.260  1.00  0.00           H  
ATOM   2053  C   PRO   151      52.614  73.362  99.816  1.00  0.00           C  
ATOM   2054  O   PRO   151      51.708  73.052 100.606  1.00  0.00           O  
ATOM   2055  N   PRO   152      53.540  74.363 100.133  1.00  0.00           N  
ATOM   2056  CD  PRO   152      54.666  74.700  99.285  1.00  0.00           C  
ATOM   2057  HD2 PRO   152      54.385  75.106  98.313  1.00  0.00           H  
ATOM   2058  HD3 PRO   152      55.286  73.814  99.146  1.00  0.00           H  
ATOM   2059  CG  PRO   152      55.507  75.697 100.071  1.00  0.00           C  
ATOM   2060  HG2 PRO   152      55.079  76.678  99.863  1.00  0.00           H  
ATOM   2061  HG3 PRO   152      56.548  75.653  99.751  1.00  0.00           H  
ATOM   2062  CB  PRO   152      55.172  75.303 101.484  1.00  0.00           C  
ATOM   2063  HB2 PRO   152      55.360  76.095 102.209  1.00  0.00           H  
ATOM   2064  HB3 PRO   152      55.736  74.439 101.834  1.00  0.00           H  
ATOM   2065  CA  PRO   152      53.720  74.901 101.441  1.00  0.00           C  
ATOM   2066  HA  PRO   152      53.617  74.030 102.088  1.00  0.00           H  
ATOM   2067  C   PRO   152      52.748  76.007 101.954  1.00  0.00           C  
ATOM   2068  O   PRO   152      52.159  76.707 101.126  1.00  0.00           O  
ATOM   2069  N   GLN   153      52.570  76.183 103.313  1.00  0.00           N  
ATOM   2070  H   GLN   153      53.085  75.576 103.935  1.00  0.00           H  
ATOM   2071  CA  GLN   153      51.999  77.483 103.856  1.00  0.00           C  
ATOM   2072  HA  GLN   153      51.080  77.704 103.313  1.00  0.00           H  
ATOM   2073  CB  GLN   153      51.655  77.311 105.343  1.00  0.00           C  
ATOM   2074  HB2 GLN   153      52.572  77.130 105.902  1.00  0.00           H  
ATOM   2075  HB3 GLN   153      51.166  78.139 105.856  1.00  0.00           H  
ATOM   2076  CG  GLN   153      50.838  76.025 105.684  1.00  0.00           C  
ATOM   2077  HG2 GLN   153      51.344  75.095 105.427  1.00  0.00           H  
ATOM   2078  HG3 GLN   153      50.759  76.053 106.771  1.00  0.00           H  
ATOM   2079  CD  GLN   153      49.398  75.839 105.170  1.00  0.00           C  
ATOM   2080  OE1 GLN   153      48.869  76.516 104.237  1.00  0.00           O  
ATOM   2081  NE2 GLN   153      48.560  75.042 105.853  1.00  0.00           N  
ATOM   2082 HE21 GLN   153      48.938  74.664 106.710  1.00  0.00           H  
ATOM   2083 HE22 GLN   153      47.604  75.367 105.840  1.00  0.00           H  
ATOM   2084  C   GLN   153      53.021  78.580 103.635  1.00  0.00           C  
ATOM   2085  O   GLN   153      54.211  78.310 103.405  1.00  0.00           O  
ATOM   2086  N   GLY   154      52.494  79.834 103.674  1.00  0.00           N  
ATOM   2087  H   GLY   154      51.489  79.815 103.767  1.00  0.00           H  
ATOM   2088  CA  GLY   154      53.265  81.063 103.385  1.00  0.00           C  
ATOM   2089  HA2 GLY   154      53.376  81.609 104.322  1.00  0.00           H  
ATOM   2090  HA3 GLY   154      54.229  80.808 102.945  1.00  0.00           H  
ATOM   2091  C   GLY   154      52.390  81.878 102.423  1.00  0.00           C  
ATOM   2092  O   GLY   154      51.450  81.327 101.766  1.00  0.00           O  
ATOM   2093  N   TYR   155      52.728  83.209 102.322  1.00  0.00           N  
ATOM   2094  H   TYR   155      53.425  83.666 102.893  1.00  0.00           H  
ATOM   2095  CA  TYR   155      51.882  84.113 101.436  1.00  0.00           C  
ATOM   2096  HA  TYR   155      50.905  84.103 101.918  1.00  0.00           H  
ATOM   2097  CB  TYR   155      52.528  85.465 101.253  1.00  0.00           C  
ATOM   2098  HB2 TYR   155      53.545  85.291 100.903  1.00  0.00           H  
ATOM   2099  HB3 TYR   155      52.047  85.947 100.402  1.00  0.00           H  
ATOM   2100  CG  TYR   155      52.487  86.374 102.474  1.00  0.00           C  
ATOM   2101  CD1 TYR   155      53.681  86.633 103.182  1.00  0.00           C  
ATOM   2102  HD1 TYR   155      54.588  86.083 102.983  1.00  0.00           H  
ATOM   2103  CE1 TYR   155      53.717  87.606 104.178  1.00  0.00           C  
ATOM   2104  HE1 TYR   155      54.674  87.790 104.643  1.00  0.00           H  
ATOM   2105  CZ  TYR   155      52.535  88.194 104.590  1.00  0.00           C  
ATOM   2106  OH  TYR   155      52.481  88.974 105.681  1.00  0.00           O  
ATOM   2107  HH  TYR   155      51.654  88.971 106.169  1.00  0.00           H  
ATOM   2108  CE2 TYR   155      51.296  87.916 104.037  1.00  0.00           C  
ATOM   2109  HE2 TYR   155      50.356  88.364 104.323  1.00  0.00           H  
ATOM   2110  CD2 TYR   155      51.305  87.013 102.914  1.00  0.00           C  
ATOM   2111  HD2 TYR   155      50.376  86.711 102.454  1.00  0.00           H  
ATOM   2112  C   TYR   155      51.691  83.562 100.008  1.00  0.00           C  
ATOM   2113  O   TYR   155      52.655  83.439  99.285  1.00  0.00           O  
ATOM   2114  N   GLY   156      50.434  83.460  99.532  1.00  0.00           N  
ATOM   2115  H   GLY   156      50.343  83.141  98.578  1.00  0.00           H  
ATOM   2116  CA  GLY   156      49.095  83.715 100.180  1.00  0.00           C  
ATOM   2117  HA2 GLY   156      48.254  83.340  99.596  1.00  0.00           H  
ATOM   2118  HA3 GLY   156      48.966  83.139 101.096  1.00  0.00           H  
ATOM   2119  C   GLY   156      48.751  85.214 100.533  1.00  0.00           C  
ATOM   2120  O   GLY   156      49.525  86.107 100.220  1.00  0.00           O  
ATOM   2121  N   GLN   157      47.588  85.321 101.151  1.00  0.00           N  
ATOM   2122  H   GLN   157      47.047  84.513 101.424  1.00  0.00           H  
ATOM   2123  CA  GLN   157      47.003  86.612 101.426  1.00  0.00           C  
ATOM   2124  HA  GLN   157      47.125  87.352 100.635  1.00  0.00           H  
ATOM   2125  CB  GLN   157      45.526  86.416 101.663  1.00  0.00           C  
ATOM   2126  HB2 GLN   157      45.348  85.807 102.549  1.00  0.00           H  
ATOM   2127  HB3 GLN   157      44.965  87.340 101.808  1.00  0.00           H  
ATOM   2128  CG  GLN   157      44.840  85.819 100.459  1.00  0.00           C  
ATOM   2129  HG2 GLN   157      45.262  84.883 100.093  1.00  0.00           H  
ATOM   2130  HG3 GLN   157      43.866  85.457 100.788  1.00  0.00           H  
ATOM   2131  CD  GLN   157      44.804  86.840  99.335  1.00  0.00           C  
ATOM   2132  OE1 GLN   157      45.679  86.725  98.472  1.00  0.00           O  
ATOM   2133  NE2 GLN   157      43.985  87.898  99.377  1.00  0.00           N  
ATOM   2134 HE21 GLN   157      43.362  87.985 100.168  1.00  0.00           H  
ATOM   2135 HE22 GLN   157      43.903  88.548  98.608  1.00  0.00           H  
ATOM   2136  C   GLN   157      47.577  87.152 102.767  1.00  0.00           C  
ATOM   2137  O   GLN   157      47.846  86.450 103.677  1.00  0.00           O  
ATOM   2138  N   GLN   158      47.706  88.447 103.040  1.00  0.00           N  
ATOM   2139  H   GLN   158      47.859  88.657 104.015  1.00  0.00           H  
ATOM   2140  CA  GLN   158      47.392  89.635 102.150  1.00  0.00           C  
ATOM   2141  HA  GLN   158      46.574  89.395 101.470  1.00  0.00           H  
ATOM   2142  CB  GLN   158      46.866  90.810 103.049  1.00  0.00           C  
ATOM   2143  HB2 GLN   158      47.697  91.065 103.706  1.00  0.00           H  
ATOM   2144  HB3 GLN   158      46.724  91.644 102.362  1.00  0.00           H  
ATOM   2145  CG  GLN   158      45.603  90.715 103.836  1.00  0.00           C  
ATOM   2146  HG2 GLN   158      45.768  89.977 104.621  1.00  0.00           H  
ATOM   2147  HG3 GLN   158      45.473  91.712 104.256  1.00  0.00           H  
ATOM   2148  CD  GLN   158      44.315  90.419 103.075  1.00  0.00           C  
ATOM   2149  OE1 GLN   158      43.873  90.971 102.119  1.00  0.00           O  
ATOM   2150  NE2 GLN   158      43.563  89.551 103.676  1.00  0.00           N  
ATOM   2151 HE21 GLN   158      44.020  89.018 104.403  1.00  0.00           H  
ATOM   2152 HE22 GLN   158      42.583  89.596 103.436  1.00  0.00           H  
ATOM   2153  C   GLN   158      48.659  90.015 101.256  1.00  0.00           C  
ATOM   2154  O   GLN   158      49.805  89.595 101.425  1.00  0.00           O  
ATOM   2155  N   ASN   159      48.411  90.862 100.233  1.00  0.00           N  
ATOM   2156  H   ASN   159      47.478  91.242 100.162  1.00  0.00           H  
ATOM   2157  CA  ASN   159      49.401  91.394  99.263  1.00  0.00           C  
ATOM   2158  HA  ASN   159      50.332  90.834  99.347  1.00  0.00           H  
ATOM   2159  CB  ASN   159      48.951  91.329  97.734  1.00  0.00           C  
ATOM   2160  HB2 ASN   159      47.869  91.365  97.613  1.00  0.00           H  
ATOM   2161  HB3 ASN   159      49.289  92.219  97.203  1.00  0.00           H  
ATOM   2162  CG  ASN   159      49.439  90.155  96.981  1.00  0.00           C  
ATOM   2163  OD1 ASN   159      49.422  89.006  97.419  1.00  0.00           O  
ATOM   2164  ND2 ASN   159      49.895  90.419  95.780  1.00  0.00           N  
ATOM   2165 HD21 ASN   159      50.118  91.306  95.352  1.00  0.00           H  
ATOM   2166 HD22 ASN   159      50.000  89.594  95.208  1.00  0.00           H  
ATOM   2167  C   ASN   159      49.641  92.911  99.605  1.00  0.00           C  
ATOM   2168  O   ASN   159      48.690  93.600  99.785  1.00  0.00           O  
ATOM   2169  N   GLN   160      50.891  93.380  99.631  1.00  0.00           N  
ATOM   2170  H   GLN   160      50.981  94.383  99.706  1.00  0.00           H  
ATOM   2171  CA  GLN   160      52.186  92.692  99.356  1.00  0.00           C  
ATOM   2172  HA  GLN   160      52.130  91.637  99.626  1.00  0.00           H  
ATOM   2173  CB  GLN   160      52.537  92.885  97.881  1.00  0.00           C  
ATOM   2174  HB2 GLN   160      51.701  92.412  97.366  1.00  0.00           H  
ATOM   2175  HB3 GLN   160      52.569  93.944  97.626  1.00  0.00           H  
ATOM   2176  CG  GLN   160      53.914  92.348  97.417  1.00  0.00           C  
ATOM   2177  HG2 GLN   160      53.910  92.210  96.336  1.00  0.00           H  
ATOM   2178  HG3 GLN   160      54.680  92.986  97.858  1.00  0.00           H  
ATOM   2179  CD  GLN   160      54.186  90.900  97.886  1.00  0.00           C  
ATOM   2180  OE1 GLN   160      54.743  90.647  98.918  1.00  0.00           O  
ATOM   2181  NE2 GLN   160      53.600  89.888  97.256  1.00  0.00           N  
ATOM   2182 HE21 GLN   160      53.133  90.085  96.383  1.00  0.00           H  
ATOM   2183 HE22 GLN   160      53.769  88.948  97.586  1.00  0.00           H  
ATOM   2184  C   GLN   160      53.266  93.169 100.309  1.00  0.00           C  
ATOM   2185  O   GLN   160      53.597  94.363 100.426  1.00  0.00           O  
ATOM   2186  N   TYR   161      53.791  92.256 101.070  1.00  0.00           N  
ATOM   2187  H   TYR   161      53.429  91.342 100.837  1.00  0.00           H  
ATOM   2188  CA  TYR   161      54.673  92.317 102.328  1.00  0.00           C  
ATOM   2189  HA  TYR   161      55.303  93.199 102.214  1.00  0.00           H  
ATOM   2190  CB  TYR   161      53.797  92.438 103.649  1.00  0.00           C  
ATOM   2191  HB2 TYR   161      53.213  91.537 103.834  1.00  0.00           H  
ATOM   2192  HB3 TYR   161      54.395  92.663 104.532  1.00  0.00           H  
ATOM   2193  CG  TYR   161      52.771  93.504 103.583  1.00  0.00           C  
ATOM   2194  CD1 TYR   161      52.740  94.704 104.338  1.00  0.00           C  
ATOM   2195  HD1 TYR   161      53.672  95.079 104.734  1.00  0.00           H  
ATOM   2196  CE1 TYR   161      51.560  95.487 104.336  1.00  0.00           C  
ATOM   2197  HE1 TYR   161      51.586  96.447 104.831  1.00  0.00           H  
ATOM   2198  CZ  TYR   161      50.386  95.061 103.662  1.00  0.00           C  
ATOM   2199  OH  TYR   161      49.269  95.864 103.615  1.00  0.00           O  
ATOM   2200  HH  TYR   161      49.192  96.415 104.397  1.00  0.00           H  
ATOM   2201  CE2 TYR   161      50.413  93.822 102.979  1.00  0.00           C  
ATOM   2202  HE2 TYR   161      49.627  93.455 102.335  1.00  0.00           H  
ATOM   2203  CD2 TYR   161      51.612  93.085 102.932  1.00  0.00           C  
ATOM   2204  HD2 TYR   161      51.563  92.087 102.523  1.00  0.00           H  
ATOM   2205  C   TYR   161      55.653  91.146 102.585  1.00  0.00           C  
ATOM   2206  O   TYR   161      56.427  91.258 103.530  1.00  0.00           O  
ATOM   2207  N   ASN   162      55.656  90.157 101.718  1.00  0.00           N  
ATOM   2208  H   ASN   162      54.978  90.373 101.001  1.00  0.00           H  
ATOM   2209  CA  ASN   162      56.679  89.178 101.585  1.00  0.00           C  
ATOM   2210  HA  ASN   162      56.791  88.839 102.615  1.00  0.00           H  
ATOM   2211  CB  ASN   162      56.097  88.070 100.818  1.00  0.00           C  
ATOM   2212  HB2 ASN   162      55.089  87.716 101.032  1.00  0.00           H  
ATOM   2213  HB3 ASN   162      56.125  88.335  99.762  1.00  0.00           H  
ATOM   2214  CG  ASN   162      56.867  86.810 100.996  1.00  0.00           C  
ATOM   2215  OD1 ASN   162      57.444  86.601 102.052  1.00  0.00           O  
ATOM   2216  ND2 ASN   162      56.694  85.875 100.056  1.00  0.00           N  
ATOM   2217 HD21 ASN   162      57.108  84.977 100.262  1.00  0.00           H  
ATOM   2218 HD22 ASN   162      56.090  85.992  99.254  1.00  0.00           H  
ATOM   2219  C   ASN   162      57.944  89.706 100.995  1.00  0.00           C  
ATOM   2220  O   ASN   162      58.938  89.644 101.667  1.00  0.00           O  
ATOM   2221  N   SER   163      57.816  90.353  99.846  1.00  0.00           N  
ATOM   2222  H   SER   163      56.898  90.330  99.426  1.00  0.00           H  
ATOM   2223  CA  SER   163      58.780  91.235  99.230  1.00  0.00           C  
ATOM   2224  HA  SER   163      59.218  91.851 100.016  1.00  0.00           H  
ATOM   2225  CB  SER   163      59.969  90.427  98.750  1.00  0.00           C  
ATOM   2226  HB2 SER   163      60.313  89.649  99.432  1.00  0.00           H  
ATOM   2227  HB3 SER   163      59.653  89.871  97.868  1.00  0.00           H  
ATOM   2228  OG  SER   163      61.129  91.199  98.461  1.00  0.00           O  
ATOM   2229  HG  SER   163      61.756  90.590  98.066  1.00  0.00           H  
ATOM   2230  C   SER   163      58.317  92.012  97.986  1.00  0.00           C  
ATOM   2231  O   SER   163      57.467  91.497  97.241  1.00  0.00           O  
ATOM   2232  N   SER   164      58.910  93.207  97.757  1.00  0.00           N  
ATOM   2233  H   SER   164      59.596  93.445  98.459  1.00  0.00           H  
ATOM   2234  CA  SER   164      58.696  94.149  96.690  1.00  0.00           C  
ATOM   2235  HA  SER   164      59.152  95.107  96.941  1.00  0.00           H  
ATOM   2236  CB  SER   164      57.224  94.595  96.478  1.00  0.00           C  
ATOM   2237  HB2 SER   164      56.608  93.864  95.953  1.00  0.00           H  
ATOM   2238  HB3 SER   164      56.841  94.729  97.489  1.00  0.00           H  
ATOM   2239  OG  SER   164      57.257  95.822  95.719  1.00  0.00           O  
ATOM   2240  HG  SER   164      56.387  96.229  95.739  1.00  0.00           H  
ATOM   2241  C   SER   164      59.277  93.694  95.333  1.00  0.00           C  
ATOM   2242  O   SER   164      58.927  92.639  94.757  1.00  0.00           O  
ATOM   2243  N   SER   165      60.098  94.534  94.666  1.00  0.00           N  
ATOM   2244  H   SER   165      60.093  95.476  95.030  1.00  0.00           H  
ATOM   2245  CA  SER   165      60.760  94.178  93.382  1.00  0.00           C  
ATOM   2246  HA  SER   165      60.973  93.109  93.354  1.00  0.00           H  
ATOM   2247  CB  SER   165      59.846  94.368  92.185  1.00  0.00           C  
ATOM   2248  HB2 SER   165      58.813  94.106  92.414  1.00  0.00           H  
ATOM   2249  HB3 SER   165      59.783  95.440  92.002  1.00  0.00           H  
ATOM   2250  OG  SER   165      60.262  93.617  91.085  1.00  0.00           O  
ATOM   2251  HG  SER   165      59.974  92.713  91.229  1.00  0.00           H  
ATOM   2252  C   SER   165      62.132  94.859  93.226  1.00  0.00           C  
ATOM   2253  O   SER   165      62.765  94.658  92.169  1.00  0.00           O  
ATOM   2254  N   GLY   166      62.705  95.424  94.298  1.00  0.00           N  
ATOM   2255  H   GLY   166      62.236  95.238  95.173  1.00  0.00           H  
ATOM   2256  CA  GLY   166      64.055  95.993  94.333  1.00  0.00           C  
ATOM   2257  HA2 GLY   166      64.379  96.651  93.526  1.00  0.00           H  
ATOM   2258  HA3 GLY   166      64.110  96.560  95.262  1.00  0.00           H  
ATOM   2259  C   GLY   166      65.230  94.949  94.310  1.00  0.00           C  
ATOM   2260  O   GLY   166      64.997  93.749  94.323  1.00  0.00           O  
ATOM   2261  N   GLY   167      66.471  95.480  94.315  1.00  0.00           N  
ATOM   2262  H   GLY   167      66.505  96.480  94.180  1.00  0.00           H  
ATOM   2263  CA  GLY   167      67.697  94.809  94.459  1.00  0.00           C  
ATOM   2264  HA2 GLY   167      68.040  95.058  95.463  1.00  0.00           H  
ATOM   2265  HA3 GLY   167      67.498  93.737  94.484  1.00  0.00           H  
ATOM   2266  C   GLY   167      68.642  95.267  93.356  1.00  0.00           C  
ATOM   2267  O   GLY   167      68.268  95.003  92.220  1.00  0.00           O  
ATOM   2268  N   GLY   168      69.870  95.765  93.647  1.00  0.00           N  
ATOM   2269  H   GLY   168      70.074  96.079  94.584  1.00  0.00           H  
ATOM   2270  CA  GLY   168      70.922  95.897  92.566  1.00  0.00           C  
ATOM   2271  HA2 GLY   168      70.528  96.494  91.744  1.00  0.00           H  
ATOM   2272  HA3 GLY   168      71.827  96.334  92.987  1.00  0.00           H  
ATOM   2273  C   GLY   168      71.322  94.537  91.899  1.00  0.00           C  
ATOM   2274  O   GLY   168      70.796  93.517  92.283  1.00  0.00           O  
ATOM   2275  N   GLY   169      72.240  94.464  90.943  1.00  0.00           N  
ATOM   2276  H   GLY   169      72.436  93.486  90.787  1.00  0.00           H  
ATOM   2277  CA  GLY   169      72.956  95.551  90.254  1.00  0.00           C  
ATOM   2278  HA2 GLY   169      72.777  96.508  90.745  1.00  0.00           H  
ATOM   2279  HA3 GLY   169      74.023  95.439  90.448  1.00  0.00           H  
ATOM   2280  C   GLY   169      72.810  95.620  88.754  1.00  0.00           C  
ATOM   2281  O   GLY   169      73.244  96.671  88.242  1.00  0.00           O  
ATOM   2282  N   GLY   170      72.233  94.632  88.051  1.00  0.00           N  
ATOM   2283  H   GLY   170      71.981  93.802  88.569  1.00  0.00           H  
ATOM   2284  CA  GLY   170      71.860  94.628  86.666  1.00  0.00           C  
ATOM   2285  HA2 GLY   170      71.256  95.500  86.416  1.00  0.00           H  
ATOM   2286  HA3 GLY   170      72.761  94.788  86.074  1.00  0.00           H  
ATOM   2287  C   GLY   170      71.178  93.375  86.122  1.00  0.00           C  
ATOM   2288  O   GLY   170      70.885  92.392  86.861  1.00  0.00           O  
ATOM   2289  N   GLY   171      70.936  93.309  84.819  1.00  0.00           N  
ATOM   2290  H   GLY   171      70.344  92.522  84.592  1.00  0.00           H  
ATOM   2291  CA  GLY   171      71.118  94.384  83.827  1.00  0.00           C  
ATOM   2292  HA2 GLY   171      72.061  94.828  84.146  1.00  0.00           H  
ATOM   2293  HA3 GLY   171      71.143  93.861  82.871  1.00  0.00           H  
ATOM   2294  C   GLY   171      69.916  95.306  83.883  1.00  0.00           C  
ATOM   2295  O   GLY   171      69.302  95.540  84.900  1.00  0.00           O  
ATOM   2296  N   GLY   172      69.474  95.964  82.829  1.00  0.00           N  
ATOM   2297  H   GLY   172      68.774  96.669  83.012  1.00  0.00           H  
ATOM   2298  CA  GLY   172      69.963  95.781  81.428  1.00  0.00           C  
ATOM   2299  HA2 GLY   172      70.539  94.865  81.297  1.00  0.00           H  
ATOM   2300  HA3 GLY   172      69.035  95.681  80.865  1.00  0.00           H  
ATOM   2301  C   GLY   172      70.704  96.977  80.751  1.00  0.00           C  
ATOM   2302  O   GLY   172      70.915  97.996  81.423  1.00  0.00           O  
ATOM   2303  N   GLY   173      71.143  96.775  79.561  1.00  0.00           N  
ATOM   2304  H   GLY   173      70.904  95.894  79.127  1.00  0.00           H  
ATOM   2305  CA  GLY   173      72.014  97.667  78.751  1.00  0.00           C  
ATOM   2306  HA2 GLY   173      72.994  97.683  79.227  1.00  0.00           H  
ATOM   2307  HA3 GLY   173      72.161  97.160  77.797  1.00  0.00           H  
ATOM   2308  C   GLY   173      71.597  99.163  78.473  1.00  0.00           C  
ATOM   2309  O   GLY   173      70.439  99.465  78.704  1.00  0.00           O  
ATOM   2310  N   GLY   174      72.414 100.162  78.073  1.00  0.00           N  
ATOM   2311  H   GLY   174      71.885 100.977  77.798  1.00  0.00           H  
ATOM   2312  CA  GLY   174      73.889 100.302  78.013  1.00  0.00           C  
ATOM   2313  HA2 GLY   174      74.095 101.216  77.457  1.00  0.00           H  
ATOM   2314  HA3 GLY   174      74.276 100.564  78.997  1.00  0.00           H  
ATOM   2315  C   GLY   174      74.762  99.102  77.474  1.00  0.00           C  
ATOM   2316  O   GLY   174      74.321  98.206  76.795  1.00  0.00           O  
ATOM   2317  N   GLY   175      76.081  99.173  77.864  1.00  0.00           N  
ATOM   2318  H   GLY   175      76.424  99.935  78.431  1.00  0.00           H  
ATOM   2319  CA  GLY   175      77.059  98.268  77.458  1.00  0.00           C  
ATOM   2320  HA2 GLY   175      77.988  98.419  78.008  1.00  0.00           H  
ATOM   2321  HA3 GLY   175      76.855  97.206  77.594  1.00  0.00           H  
ATOM   2322  C   GLY   175      77.397  98.464  75.892  1.00  0.00           C  
ATOM   2323  O   GLY   175      77.330  97.514  75.104  1.00  0.00           O  
ATOM   2324  N   ASN   176      77.483  99.737  75.494  1.00  0.00           N  
ATOM   2325  H   ASN   176      77.569 100.393  76.257  1.00  0.00           H  
ATOM   2326  CA  ASN   176      77.379 100.233  74.103  1.00  0.00           C  
ATOM   2327  HA  ASN   176      77.978  99.619  73.430  1.00  0.00           H  
ATOM   2328  CB  ASN   176      75.947 100.157  73.612  1.00  0.00           C  
ATOM   2329  HB2 ASN   176      75.933 100.311  72.534  1.00  0.00           H  
ATOM   2330  HB3 ASN   176      75.481  99.175  73.691  1.00  0.00           H  
ATOM   2331  CG  ASN   176      75.063 101.069  74.337  1.00  0.00           C  
ATOM   2332  OD1 ASN   176      75.442 101.775  75.207  1.00  0.00           O  
ATOM   2333  ND2 ASN   176      73.764 100.966  74.050  1.00  0.00           N  
ATOM   2334 HD21 ASN   176      73.015 101.497  74.471  1.00  0.00           H  
ATOM   2335 HD22 ASN   176      73.446 100.331  73.332  1.00  0.00           H  
ATOM   2336  C   ASN   176      77.946 101.656  73.916  1.00  0.00           C  
ATOM   2337  O   ASN   176      78.353 102.373  74.783  1.00  0.00           O  
ATOM   2338  N   TYR   177      77.952 102.072  72.688  1.00  0.00           N  
ATOM   2339  H   TYR   177      77.709 101.349  72.026  1.00  0.00           H  
ATOM   2340  CA  TYR   177      77.898 103.411  72.215  1.00  0.00           C  
ATOM   2341  HA  TYR   177      78.423 104.157  72.813  1.00  0.00           H  
ATOM   2342  CB  TYR   177      78.714 103.359  70.978  1.00  0.00           C  
ATOM   2343  HB2 TYR   177      78.414 102.548  70.314  1.00  0.00           H  
ATOM   2344  HB3 TYR   177      78.402 104.200  70.358  1.00  0.00           H  
ATOM   2345  CG  TYR   177      80.221 103.340  71.231  1.00  0.00           C  
ATOM   2346  CD1 TYR   177      80.873 104.546  71.582  1.00  0.00           C  
ATOM   2347  HD1 TYR   177      80.288 105.433  71.776  1.00  0.00           H  
ATOM   2348  CE1 TYR   177      82.279 104.613  71.394  1.00  0.00           C  
ATOM   2349  HE1 TYR   177      82.898 105.454  71.672  1.00  0.00           H  
ATOM   2350  CZ  TYR   177      82.995 103.524  70.872  1.00  0.00           C  
ATOM   2351  OH  TYR   177      84.300 103.658  70.524  1.00  0.00           O  
ATOM   2352  HH  TYR   177      84.727 102.853  70.221  1.00  0.00           H  
ATOM   2353  CE2 TYR   177      82.290 102.320  70.585  1.00  0.00           C  
ATOM   2354  HE2 TYR   177      82.901 101.515  70.205  1.00  0.00           H  
ATOM   2355  CD2 TYR   177      80.872 102.210  70.732  1.00  0.00           C  
ATOM   2356  HD2 TYR   177      80.366 101.339  70.343  1.00  0.00           H  
ATOM   2357  C   TYR   177      76.481 103.911  72.074  1.00  0.00           C  
ATOM   2358  O   TYR   177      75.674 103.678  71.181  1.00  0.00           O  
ATOM   2359  N   GLY   178      76.039 104.780  73.015  1.00  0.00           N  
ATOM   2360  H   GLY   178      75.082 105.101  72.960  1.00  0.00           H  
ATOM   2361  CA  GLY   178      76.728 105.321  74.243  1.00  0.00           C  
ATOM   2362  HA2 GLY   178      76.142 105.893  74.962  1.00  0.00           H  
ATOM   2363  HA3 GLY   178      77.212 104.517  74.797  1.00  0.00           H  
ATOM   2364  C   GLY   178      77.813 106.331  73.849  1.00  0.00           C  
ATOM   2365  O   GLY   178      77.908 106.838  72.729  1.00  0.00           O  
ATOM   2366  N   GLN   179      78.721 106.670  74.776  1.00  0.00           N  
ATOM   2367  H   GLN   179      78.482 106.411  75.722  1.00  0.00           H  
ATOM   2368  CA  GLN   179      79.806 107.660  74.582  1.00  0.00           C  
ATOM   2369  HA  GLN   179      79.686 108.126  73.604  1.00  0.00           H  
ATOM   2370  CB  GLN   179      79.698 108.719  75.684  1.00  0.00           C  
ATOM   2371  HB2 GLN   179      79.599 108.143  76.605  1.00  0.00           H  
ATOM   2372  HB3 GLN   179      80.666 109.218  75.729  1.00  0.00           H  
ATOM   2373  CG  GLN   179      78.462 109.636  75.401  1.00  0.00           C  
ATOM   2374  HG2 GLN   179      77.603 108.981  75.260  1.00  0.00           H  
ATOM   2375  HG3 GLN   179      78.271 110.191  76.319  1.00  0.00           H  
ATOM   2376  CD  GLN   179      78.554 110.454  74.085  1.00  0.00           C  
ATOM   2377  OE1 GLN   179      79.532 110.464  73.340  1.00  0.00           O  
ATOM   2378  NE2 GLN   179      77.501 111.065  73.664  1.00  0.00           N  
ATOM   2379 HE21 GLN   179      76.627 111.045  74.170  1.00  0.00           H  
ATOM   2380 HE22 GLN   179      77.607 111.399  72.717  1.00  0.00           H  
ATOM   2381  C   GLN   179      81.243 107.043  74.611  1.00  0.00           C  
ATOM   2382  O   GLN   179      81.520 106.082  75.337  1.00  0.00           O  
ATOM   2383  N   ASP   180      82.221 107.439  73.816  1.00  0.00           N  
ATOM   2384  H   ASP   180      83.054 106.868  73.846  1.00  0.00           H  
ATOM   2385  CA  ASP   180      82.282 108.600  72.951  1.00  0.00           C  
ATOM   2386  HA  ASP   180      81.670 109.394  73.380  1.00  0.00           H  
ATOM   2387  CB  ASP   180      83.713 109.132  73.008  1.00  0.00           C  
ATOM   2388  HB2 ASP   180      84.023 109.280  74.043  1.00  0.00           H  
ATOM   2389  HB3 ASP   180      84.487 108.537  72.524  1.00  0.00           H  
ATOM   2390  CG  ASP   180      83.800 110.480  72.380  1.00  0.00           C  
ATOM   2391  OD1 ASP   180      84.936 110.967  72.191  1.00  0.00           O  
ATOM   2392  OD2 ASP   180      82.742 111.170  72.144  1.00  0.00           O  
ATOM   2393  C   ASP   180      81.831 108.344  71.531  1.00  0.00           C  
ATOM   2394  O   ASP   180      82.578 107.827  70.747  1.00  0.00           O  
ATOM   2395  N   GLN   181      80.555 108.658  71.208  1.00  0.00           N  
ATOM   2396  H   GLN   181      79.960 109.174  71.841  1.00  0.00           H  
ATOM   2397  CA  GLN   181      80.165 108.936  69.841  1.00  0.00           C  
ATOM   2398  HA  GLN   181      81.014 108.589  69.252  1.00  0.00           H  
ATOM   2399  CB  GLN   181      79.019 108.049  69.465  1.00  0.00           C  
ATOM   2400  HB2 GLN   181      78.888 107.907  68.392  1.00  0.00           H  
ATOM   2401  HB3 GLN   181      79.243 107.048  69.834  1.00  0.00           H  
ATOM   2402  CG  GLN   181      77.638 108.639  69.903  1.00  0.00           C  
ATOM   2403  HG2 GLN   181      77.619 108.973  70.941  1.00  0.00           H  
ATOM   2404  HG3 GLN   181      77.436 109.569  69.371  1.00  0.00           H  
ATOM   2405  CD  GLN   181      76.439 107.773  69.465  1.00  0.00           C  
ATOM   2406  OE1 GLN   181      75.784 108.066  68.440  1.00  0.00           O  
ATOM   2407  NE2 GLN   181      76.158 106.711  70.148  1.00  0.00           N  
ATOM   2408 HE21 GLN   181      76.682 106.509  70.988  1.00  0.00           H  
ATOM   2409 HE22 GLN   181      75.312 106.234  69.870  1.00  0.00           H  
ATOM   2410  C   GLN   181      79.966 110.439  69.476  1.00  0.00           C  
ATOM   2411  O   GLN   181      79.861 110.710  68.281  1.00  0.00           O  
ATOM   2412  N   SER   182      79.825 111.346  70.457  1.00  0.00           N  
ATOM   2413  H   SER   182      79.894 111.158  71.447  1.00  0.00           H  
ATOM   2414  CA  SER   182      79.396 112.784  70.096  1.00  0.00           C  
ATOM   2415  HA  SER   182      79.853 113.092  69.155  1.00  0.00           H  
ATOM   2416  CB  SER   182      77.839 112.832  69.767  1.00  0.00           C  
ATOM   2417  HB2 SER   182      77.528 113.866  69.618  1.00  0.00           H  
ATOM   2418  HB3 SER   182      77.664 112.244  68.866  1.00  0.00           H  
ATOM   2419  OG  SER   182      77.214 112.213  70.885  1.00  0.00           O  
ATOM   2420  HG  SER   182      76.281 112.360  70.710  1.00  0.00           H  
ATOM   2421  C   SER   182      79.745 113.826  71.150  1.00  0.00           C  
ATOM   2422  O   SER   182      79.961 113.577  72.351  1.00  0.00           O  
ATOM   2423  N   SER   183      79.744 115.146  70.799  1.00  0.00           N  
ATOM   2424  H   SER   183      79.927 115.696  71.626  1.00  0.00           H  
ATOM   2425  CA  SER   183      79.560 115.873  69.526  1.00  0.00           C  
ATOM   2426  HA  SER   183      78.649 115.513  69.047  1.00  0.00           H  
ATOM   2427  CB  SER   183      79.289 117.335  69.750  1.00  0.00           C  
ATOM   2428  HB2 SER   183      78.389 117.442  70.355  1.00  0.00           H  
ATOM   2429  HB3 SER   183      80.072 117.834  70.320  1.00  0.00           H  
ATOM   2430  OG  SER   183      79.189 118.167  68.591  1.00  0.00           O  
ATOM   2431  HG  SER   183      80.038 118.486  68.277  1.00  0.00           H  
ATOM   2432  C   SER   183      80.680 115.642  68.599  1.00  0.00           C  
ATOM   2433  O   SER   183      81.829 115.867  68.971  1.00  0.00           O  
ATOM   2434  N   MET   184      80.321 115.302  67.331  1.00  0.00           N  
ATOM   2435  H   MET   184      79.342 115.313  67.084  1.00  0.00           H  
ATOM   2436  CA  MET   184      81.252 114.835  66.331  1.00  0.00           C  
ATOM   2437  HA  MET   184      82.185 114.537  66.809  1.00  0.00           H  
ATOM   2438  CB  MET   184      80.591 113.511  65.960  1.00  0.00           C  
ATOM   2439  HB2 MET   184      80.800 112.896  66.835  1.00  0.00           H  
ATOM   2440  HB3 MET   184      79.559 113.612  65.624  1.00  0.00           H  
ATOM   2441  CG  MET   184      81.374 112.843  64.739  1.00  0.00           C  
ATOM   2442  HG2 MET   184      80.950 111.843  64.644  1.00  0.00           H  
ATOM   2443  HG3 MET   184      81.146 113.393  63.826  1.00  0.00           H  
ATOM   2444  SD  MET   184      83.187 112.584  64.870  1.00  0.00           S  
ATOM   2445  CE  MET   184      83.020 111.387  66.224  1.00  0.00           C  
ATOM   2446  HE1 MET   184      83.966 111.114  66.692  1.00  0.00           H  
ATOM   2447  HE2 MET   184      82.388 111.784  67.018  1.00  0.00           H  
ATOM   2448  HE3 MET   184      82.603 110.485  65.776  1.00  0.00           H  
ATOM   2449  C   MET   184      81.500 115.779  65.123  1.00  0.00           C  
ATOM   2450  O   MET   184      80.530 116.228  64.505  1.00  0.00           O  
ATOM   2451  N   SER   185      82.735 116.186  64.828  1.00  0.00           N  
ATOM   2452  H   SER   185      83.423 115.789  65.451  1.00  0.00           H  
ATOM   2453  CA  SER   185      83.144 116.975  63.613  1.00  0.00           C  
ATOM   2454  HA  SER   185      82.413 116.889  62.809  1.00  0.00           H  
ATOM   2455  CB  SER   185      83.302 118.437  64.020  1.00  0.00           C  
ATOM   2456  HB2 SER   185      83.637 119.048  63.182  1.00  0.00           H  
ATOM   2457  HB3 SER   185      82.366 118.947  64.251  1.00  0.00           H  
ATOM   2458  OG  SER   185      84.200 118.606  65.079  1.00  0.00           O  
ATOM   2459  HG  SER   185      83.799 118.220  65.861  1.00  0.00           H  
ATOM   2460  C   SER   185      84.476 116.456  63.169  1.00  0.00           C  
ATOM   2461  O   SER   185      85.257 115.780  63.899  1.00  0.00           O  
ATOM   2462  N   SER   186      84.844 116.886  61.928  1.00  0.00           N  
ATOM   2463  H   SER   186      84.101 117.222  61.333  1.00  0.00           H  
ATOM   2464  CA  SER   186      86.150 116.796  61.337  1.00  0.00           C  
ATOM   2465  HA  SER   186      86.607 115.892  61.741  1.00  0.00           H  
ATOM   2466  CB  SER   186      85.957 116.547  59.855  1.00  0.00           C  
ATOM   2467  HB2 SER   186      85.192 117.278  59.592  1.00  0.00           H  
ATOM   2468  HB3 SER   186      86.918 116.842  59.434  1.00  0.00           H  
ATOM   2469  OG  SER   186      85.542 115.161  59.629  1.00  0.00           O  
ATOM   2470  HG  SER   186      84.659 115.033  59.982  1.00  0.00           H  
ATOM   2471  C   SER   186      86.980 118.065  61.590  1.00  0.00           C  
ATOM   2472  O   SER   186      86.393 119.084  61.610  1.00  0.00           O  
ATOM   2473  N   GLY   187      88.295 118.060  61.833  1.00  0.00           N  
ATOM   2474  H   GLY   187      88.576 118.989  62.114  1.00  0.00           H  
ATOM   2475  CA  GLY   187      89.198 116.975  61.621  1.00  0.00           C  
ATOM   2476  HA2 GLY   187      89.527 116.554  62.571  1.00  0.00           H  
ATOM   2477  HA3 GLY   187      88.776 116.155  61.041  1.00  0.00           H  
ATOM   2478  C   GLY   187      90.414 117.344  60.816  1.00  0.00           C  
ATOM   2479  O   GLY   187      91.063 116.420  60.222  1.00  0.00           O  
ATOM   2480  N   GLY   188      90.820 118.601  60.801  1.00  0.00           N  
ATOM   2481  H   GLY   188      90.137 119.263  61.142  1.00  0.00           H  
ATOM   2482  CA  GLY   188      92.130 119.048  60.376  1.00  0.00           C  
ATOM   2483  HA2 GLY   188      92.594 118.183  59.904  1.00  0.00           H  
ATOM   2484  HA3 GLY   188      91.969 119.888  59.701  1.00  0.00           H  
ATOM   2485  C   GLY   188      93.126 119.360  61.464  1.00  0.00           C  
ATOM   2486  O   GLY   188      93.001 118.886  62.558  1.00  0.00           O  
ATOM   2487  N   GLY   189      94.230 120.066  61.256  1.00  0.00           N  
ATOM   2488  H   GLY   189      94.797 120.010  62.090  1.00  0.00           H  
ATOM   2489  CA  GLY   189      94.685 120.558  59.830  1.00  0.00           C  
ATOM   2490  HA2 GLY   189      95.743 120.804  59.925  1.00  0.00           H  
ATOM   2491  HA3 GLY   189      94.635 119.744  59.108  1.00  0.00           H  
ATOM   2492  C   GLY   189      93.922 121.742  59.343  1.00  0.00           C  
ATOM   2493  O   GLY   189      92.845 122.086  59.769  1.00  0.00           O  
ATOM   2494  N   SER   190      94.529 122.511  58.457  1.00  0.00           N  
ATOM   2495  H   SER   190      95.495 122.290  58.259  1.00  0.00           H  
ATOM   2496  CA  SER   190      94.008 123.630  57.631  1.00  0.00           C  
ATOM   2497  HA  SER   190      94.834 123.994  57.020  1.00  0.00           H  
ATOM   2498  CB  SER   190      92.984 123.251  56.580  1.00  0.00           C  
ATOM   2499  HB2 SER   190      92.045 123.139  57.123  1.00  0.00           H  
ATOM   2500  HB3 SER   190      92.993 124.095  55.891  1.00  0.00           H  
ATOM   2501  OG  SER   190      93.331 122.096  55.833  1.00  0.00           O  
ATOM   2502  HG  SER   190      93.433 121.369  56.451  1.00  0.00           H  
ATOM   2503  C   SER   190      93.592 124.857  58.507  1.00  0.00           C  
ATOM   2504  O   SER   190      92.447 125.201  58.593  1.00  0.00           O  
ATOM   2505  N   GLY   191      94.513 125.451  59.255  1.00  0.00           N  
ATOM   2506  H   GLY   191      94.113 126.085  59.932  1.00  0.00           H  
ATOM   2507  CA  GLY   191      95.960 125.238  59.248  1.00  0.00           C  
ATOM   2508  HA2 GLY   191      96.394 125.873  60.021  1.00  0.00           H  
ATOM   2509  HA3 GLY   191      96.152 124.255  59.678  1.00  0.00           H  
ATOM   2510  C   GLY   191      96.762 125.452  57.983  1.00  0.00           C  
ATOM   2511  O   GLY   191      96.641 126.543  57.387  1.00  0.00           O  
ATOM   2512  N   GLY   192      97.832 124.737  57.766  1.00  0.00           N  
ATOM   2513  H   GLY   192      97.932 123.845  58.230  1.00  0.00           H  
ATOM   2514  CA  GLY   192      98.759 124.919  56.647  1.00  0.00           C  
ATOM   2515  HA2 GLY   192      99.186 125.922  56.657  1.00  0.00           H  
ATOM   2516  HA3 GLY   192      99.622 124.258  56.725  1.00  0.00           H  
ATOM   2517  C   GLY   192      98.108 124.625  55.251  1.00  0.00           C  
ATOM   2518  O   GLY   192      98.589 125.085  54.221  1.00  0.00           O  
ATOM   2519  N   GLY   193      96.990 123.883  55.155  1.00  0.00           N  
ATOM   2520  H   GLY   193      96.714 123.396  55.996  1.00  0.00           H  
ATOM   2521  CA  GLY   193      96.394 123.501  53.937  1.00  0.00           C  
ATOM   2522  HA2 GLY   193      97.034 123.586  53.059  1.00  0.00           H  
ATOM   2523  HA3 GLY   193      96.097 122.453  53.971  1.00  0.00           H  
ATOM   2524  C   GLY   193      95.168 124.409  53.588  1.00  0.00           C  
ATOM   2525  O   GLY   193      94.830 125.317  54.412  1.00  0.00           O  
ATOM   2526  N   TYR   194      94.539 124.152  52.489  1.00  0.00           N  
ATOM   2527  H   TYR   194      94.834 123.399  51.883  1.00  0.00           H  
ATOM   2528  CA  TYR   194      93.230 124.852  52.157  1.00  0.00           C  
ATOM   2529  HA  TYR   194      92.764 125.354  53.005  1.00  0.00           H  
ATOM   2530  CB  TYR   194      93.630 125.950  51.189  1.00  0.00           C  
ATOM   2531  HB2 TYR   194      93.998 125.449  50.293  1.00  0.00           H  
ATOM   2532  HB3 TYR   194      92.705 126.444  50.890  1.00  0.00           H  
ATOM   2533  CG  TYR   194      94.677 126.982  51.656  1.00  0.00           C  
ATOM   2534  CD1 TYR   194      94.277 128.135  52.303  1.00  0.00           C  
ATOM   2535  HD1 TYR   194      93.242 128.402  52.460  1.00  0.00           H  
ATOM   2536  CE1 TYR   194      95.278 129.081  52.701  1.00  0.00           C  
ATOM   2537  HE1 TYR   194      94.896 129.976  53.169  1.00  0.00           H  
ATOM   2538  CZ  TYR   194      96.652 128.824  52.449  1.00  0.00           C  
ATOM   2539  OH  TYR   194      97.551 129.771  52.831  1.00  0.00           O  
ATOM   2540  HH  TYR   194      97.139 130.422  53.403  1.00  0.00           H  
ATOM   2541  CE2 TYR   194      97.002 127.637  51.786  1.00  0.00           C  
ATOM   2542  HE2 TYR   194      98.054 127.444  51.640  1.00  0.00           H  
ATOM   2543  CD2 TYR   194      96.023 126.711  51.380  1.00  0.00           C  
ATOM   2544  HD2 TYR   194      96.339 125.788  50.917  1.00  0.00           H  
ATOM   2545  C   TYR   194      92.184 123.929  51.448  1.00  0.00           C  
ATOM   2546  O   TYR   194      92.592 123.001  50.841  1.00  0.00           O  
ATOM   2547  N   GLY   195      90.845 124.196  51.478  1.00  0.00           N  
ATOM   2548  H   GLY   195      90.288 123.493  51.013  1.00  0.00           H  
ATOM   2549  CA  GLY   195      90.181 125.274  52.166  1.00  0.00           C  
ATOM   2550  HA2 GLY   195      90.544 126.243  51.824  1.00  0.00           H  
ATOM   2551  HA3 GLY   195      89.115 125.162  51.969  1.00  0.00           H  
ATOM   2552  C   GLY   195      90.433 125.277  53.690  1.00  0.00           C  
ATOM   2553  O   GLY   195      90.698 124.190  54.241  1.00  0.00           O  
ATOM   2554  N   ASN   196      90.606 126.437  54.194  1.00  0.00           N  
ATOM   2555  H   ASN   196      90.399 127.294  53.701  1.00  0.00           H  
ATOM   2556  CA  ASN   196      90.718 126.663  55.654  1.00  0.00           C  
ATOM   2557  HA  ASN   196      91.600 126.100  55.959  1.00  0.00           H  
ATOM   2558  CB  ASN   196      91.076 128.150  55.975  1.00  0.00           C  
ATOM   2559  HB2 ASN   196      91.858 128.470  55.286  1.00  0.00           H  
ATOM   2560  HB3 ASN   196      90.224 128.785  55.731  1.00  0.00           H  
ATOM   2561  CG  ASN   196      91.357 128.498  57.443  1.00  0.00           C  
ATOM   2562  OD1 ASN   196      90.514 128.601  58.331  1.00  0.00           O  
ATOM   2563  ND2 ASN   196      92.566 128.348  57.764  1.00  0.00           N  
ATOM   2564 HD21 ASN   196      92.797 128.372  58.747  1.00  0.00           H  
ATOM   2565 HD22 ASN   196      93.302 128.237  57.082  1.00  0.00           H  
ATOM   2566  C   ASN   196      89.631 126.028  56.524  1.00  0.00           C  
ATOM   2567  O   ASN   196      88.599 125.848  55.978  1.00  0.00           O  
ATOM   2568  N   GLN   197      89.911 125.583  57.769  1.00  0.00           N  
ATOM   2569  H   GLN   197      90.862 125.681  58.094  1.00  0.00           H  
ATOM   2570  CA  GLN   197      89.033 124.934  58.718  1.00  0.00           C  
ATOM   2571  HA  GLN   197      87.951 125.026  58.616  1.00  0.00           H  
ATOM   2572  CB  GLN   197      89.433 123.448  58.820  1.00  0.00           C  
ATOM   2573  HB2 GLN   197      90.514 123.357  58.924  1.00  0.00           H  
ATOM   2574  HB3 GLN   197      89.014 123.024  59.732  1.00  0.00           H  
ATOM   2575  CG  GLN   197      89.010 122.646  57.574  1.00  0.00           C  
ATOM   2576  HG2 GLN   197      87.925 122.736  57.522  1.00  0.00           H  
ATOM   2577  HG3 GLN   197      89.390 123.147  56.684  1.00  0.00           H  
ATOM   2578  CD  GLN   197      89.390 121.169  57.667  1.00  0.00           C  
ATOM   2579  OE1 GLN   197      90.320 120.628  57.022  1.00  0.00           O  
ATOM   2580  NE2 GLN   197      88.615 120.448  58.401  1.00  0.00           N  
ATOM   2581 HE21 GLN   197      87.885 120.896  58.937  1.00  0.00           H  
ATOM   2582 HE22 GLN   197      88.600 119.450  58.248  1.00  0.00           H  
ATOM   2583  C   GLN   197      89.304 125.566  60.126  1.00  0.00           C  
ATOM   2584  O   GLN   197      88.811 125.099  61.169  1.00  0.00           O  
ATOM   2585  N   ASP   198      90.045 126.669  60.315  1.00  0.00           N  
ATOM   2586  H   ASP   198      90.351 127.219  59.525  1.00  0.00           H  
ATOM   2587  CA  ASP   198      90.152 127.376  61.606  1.00  0.00           C  
ATOM   2588  HA  ASP   198      90.403 126.679  62.405  1.00  0.00           H  
ATOM   2589  CB  ASP   198      91.385 128.235  61.629  1.00  0.00           C  
ATOM   2590  HB2 ASP   198      91.248 129.067  60.938  1.00  0.00           H  
ATOM   2591  HB3 ASP   198      91.502 128.714  62.601  1.00  0.00           H  
ATOM   2592  CG  ASP   198      92.595 127.421  61.192  1.00  0.00           C  
ATOM   2593  OD1 ASP   198      93.484 127.838  60.390  1.00  0.00           O  
ATOM   2594  OD2 ASP   198      92.826 126.374  61.798  1.00  0.00           O  
ATOM   2595  C   ASP   198      88.895 128.136  61.968  1.00  0.00           C  
ATOM   2596  O   ASP   198      88.604 129.206  61.391  1.00  0.00           O  
ATOM   2597  N   GLN   199      88.108 127.560  62.841  1.00  0.00           N  
ATOM   2598  H   GLN   199      88.469 126.737  63.301  1.00  0.00           H  
ATOM   2599  CA  GLN   199      86.842 128.052  63.265  1.00  0.00           C  
ATOM   2600  HA  GLN   199      86.210 128.073  62.377  1.00  0.00           H  
ATOM   2601  CB  GLN   199      86.263 127.041  64.271  1.00  0.00           C  
ATOM   2602  HB2 GLN   199      85.175 127.108  64.307  1.00  0.00           H  
ATOM   2603  HB3 GLN   199      86.484 126.085  63.797  1.00  0.00           H  
ATOM   2604  CG  GLN   199      86.816 127.196  65.704  1.00  0.00           C  
ATOM   2605  HG2 GLN   199      87.905 127.183  65.721  1.00  0.00           H  
ATOM   2606  HG3 GLN   199      86.474 128.115  66.180  1.00  0.00           H  
ATOM   2607  CD  GLN   199      86.451 126.002  66.589  1.00  0.00           C  
ATOM   2608  OE1 GLN   199      85.363 125.387  66.394  1.00  0.00           O  
ATOM   2609  NE2 GLN   199      87.270 125.593  67.541  1.00  0.00           N  
ATOM   2610 HE21 GLN   199      88.062 126.149  67.831  1.00  0.00           H  
ATOM   2611 HE22 GLN   199      87.102 124.706  67.994  1.00  0.00           H  
ATOM   2612  C   GLN   199      86.798 129.515  63.678  1.00  0.00           C  
ATOM   2613  O   GLN   199      87.721 130.011  64.312  1.00  0.00           O  
ATOM   2614  N   SER   200      85.784 130.347  63.370  1.00  0.00           N  
ATOM   2615  H   SER   200      85.693 131.253  63.806  1.00  0.00           H  
ATOM   2616  CA  SER   200      84.534 129.957  62.684  1.00  0.00           C  
ATOM   2617  HA  SER   200      84.130 129.074  63.180  1.00  0.00           H  
ATOM   2618  CB  SER   200      83.472 131.096  62.866  1.00  0.00           C  
ATOM   2619  HB2 SER   200      83.853 131.973  62.342  1.00  0.00           H  
ATOM   2620  HB3 SER   200      82.491 130.918  62.427  1.00  0.00           H  
ATOM   2621  OG  SER   200      83.312 131.335  64.219  1.00  0.00           O  
ATOM   2622  HG  SER   200      82.589 130.856  64.630  1.00  0.00           H  
ATOM   2623  C   SER   200      84.571 129.785  61.118  1.00  0.00           C  
ATOM   2624  O   SER   200      83.528 129.476  60.468  1.00  0.00           O  
ATOM   2625  N   GLY   201      85.736 130.042  60.624  1.00  0.00           N  
ATOM   2626  H   GLY   201      86.466 130.356  61.248  1.00  0.00           H  
ATOM   2627  CA  GLY   201      86.087 129.812  59.144  1.00  0.00           C  
ATOM   2628  HA2 GLY   201      85.127 129.820  58.628  1.00  0.00           H  
ATOM   2629  HA3 GLY   201      86.836 130.559  58.882  1.00  0.00           H  
ATOM   2630  C   GLY   201      86.664 128.411  58.920  1.00  0.00           C  
ATOM   2631  O   GLY   201      86.481 127.492  59.734  1.00  0.00           O  
ATOM   2632  N   GLY   202      87.423 128.123  57.858  1.00  0.00           N  
ATOM   2633  H   GLY   202      87.738 127.169  57.758  1.00  0.00           H  
ATOM   2634  CA  GLY   202      87.307 128.828  56.563  1.00  0.00           C  
ATOM   2635  HA2 GLY   202      87.191 129.901  56.709  1.00  0.00           H  
ATOM   2636  HA3 GLY   202      88.198 128.629  55.966  1.00  0.00           H  
ATOM   2637  C   GLY   202      85.971 128.461  55.871  1.00  0.00           C  
ATOM   2638  O   GLY   202      85.276 127.535  56.248  1.00  0.00           O  
ATOM   2639  N   GLY   203      85.671 129.071  54.755  1.00  0.00           N  
ATOM   2640  H   GLY   203      84.848 128.704  54.300  1.00  0.00           H  
ATOM   2641  CA  GLY   203      86.663 129.671  53.745  1.00  0.00           C  
ATOM   2642  HA2 GLY   203      87.511 128.986  53.722  1.00  0.00           H  
ATOM   2643  HA3 GLY   203      86.184 129.664  52.767  1.00  0.00           H  
ATOM   2644  C   GLY   203      87.078 131.064  54.078  1.00  0.00           C  
ATOM   2645  O   GLY   203      86.338 131.745  54.768  1.00  0.00           O  
ATOM   2646  N   GLY   204      88.237 131.467  53.640  1.00  0.00           N  
ATOM   2647  H   GLY   204      88.713 131.021  52.868  1.00  0.00           H  
ATOM   2648  CA  GLY   204      88.942 132.636  54.245  1.00  0.00           C  
ATOM   2649  HA2 GLY   204      89.093 133.381  53.464  1.00  0.00           H  
ATOM   2650  HA3 GLY   204      88.279 133.171  54.925  1.00  0.00           H  
ATOM   2651  C   GLY   204      90.239 132.266  55.021  1.00  0.00           C  
ATOM   2652  O   GLY   204      90.167 131.460  55.917  1.00  0.00           O  
ATOM   2653  N   SER   205      91.461 132.797  54.632  1.00  0.00           N  
ATOM   2654  H   SER   205      92.278 132.523  55.159  1.00  0.00           H  
ATOM   2655  CA  SER   205      91.668 133.620  53.425  1.00  0.00           C  
ATOM   2656  HA  SER   205      90.926 133.302  52.693  1.00  0.00           H  
ATOM   2657  CB  SER   205      91.511 135.029  53.791  1.00  0.00           C  
ATOM   2658  HB2 SER   205      90.510 135.125  54.211  1.00  0.00           H  
ATOM   2659  HB3 SER   205      92.186 135.212  54.627  1.00  0.00           H  
ATOM   2660  OG  SER   205      91.635 135.797  52.640  1.00  0.00           O  
ATOM   2661  HG  SER   205      91.556 136.705  52.940  1.00  0.00           H  
ATOM   2662  C   SER   205      93.049 133.352  52.767  1.00  0.00           C  
ATOM   2663  O   SER   205      94.048 133.069  53.436  1.00  0.00           O  
ATOM   2664  N   GLY   206      93.156 133.520  51.489  1.00  0.00           N  
ATOM   2665  H   GLY   206      92.287 133.809  51.062  1.00  0.00           H  
ATOM   2666  CA  GLY   206      94.307 133.182  50.663  1.00  0.00           C  
ATOM   2667  HA2 GLY   206      94.422 132.099  50.695  1.00  0.00           H  
ATOM   2668  HA3 GLY   206      94.078 133.344  49.610  1.00  0.00           H  
ATOM   2669  C   GLY   206      95.689 133.825  50.860  1.00  0.00           C  
ATOM   2670  O   GLY   206      95.708 134.973  51.397  1.00  0.00           O  
ATOM   2671  N   GLY   207      96.832 133.199  50.526  1.00  0.00           N  
ATOM   2672  H   GLY   207      97.710 133.690  50.622  1.00  0.00           H  
ATOM   2673  CA  GLY   207      96.928 131.881  49.891  1.00  0.00           C  
ATOM   2674  HA2 GLY   207      96.590 131.179  50.653  1.00  0.00           H  
ATOM   2675  HA3 GLY   207      96.304 131.770  49.005  1.00  0.00           H  
ATOM   2676  C   GLY   207      98.393 131.516  49.700  1.00  0.00           C  
ATOM   2677  O   GLY   207      99.277 132.279  49.958  1.00  0.00           O  
ATOM   2678  N   TYR   208      98.637 130.217  49.368  1.00  0.00           N  
ATOM   2679  H   TYR   208      97.842 129.618  49.198  1.00  0.00           H  
ATOM   2680  CA  TYR   208      99.989 129.614  49.021  1.00  0.00           C  
ATOM   2681  HA  TYR   208     100.512 130.224  48.285  1.00  0.00           H  
ATOM   2682  CB  TYR   208     100.827 129.485  50.298  1.00  0.00           C  
ATOM   2683  HB2 TYR   208     100.795 130.416  50.864  1.00  0.00           H  
ATOM   2684  HB3 TYR   208     100.335 128.728  50.910  1.00  0.00           H  
ATOM   2685  CG  TYR   208     102.260 129.115  50.129  1.00  0.00           C  
ATOM   2686  CD1 TYR   208     103.180 130.045  49.650  1.00  0.00           C  
ATOM   2687  HD1 TYR   208     102.854 131.033  49.360  1.00  0.00           H  
ATOM   2688  CE1 TYR   208     104.537 129.690  49.599  1.00  0.00           C  
ATOM   2689  HE1 TYR   208     105.317 130.296  49.161  1.00  0.00           H  
ATOM   2690  CZ  TYR   208     104.941 128.406  50.109  1.00  0.00           C  
ATOM   2691  OH  TYR   208     106.298 128.077  50.110  1.00  0.00           O  
ATOM   2692  HH  TYR   208     106.438 127.191  50.452  1.00  0.00           H  
ATOM   2693  CE2 TYR   208     103.960 127.477  50.417  1.00  0.00           C  
ATOM   2694  HE2 TYR   208     104.174 126.490  50.800  1.00  0.00           H  
ATOM   2695  CD2 TYR   208     102.629 127.846  50.542  1.00  0.00           C  
ATOM   2696  HD2 TYR   208     101.896 127.241  51.055  1.00  0.00           H  
ATOM   2697  C   TYR   208      99.805 128.193  48.404  1.00  0.00           C  
ATOM   2698  O   TYR   208      98.733 127.589  48.444  1.00  0.00           O  
ATOM   2699  N   GLY   209     100.859 127.670  47.688  1.00  0.00           N  
ATOM   2700  H   GLY   209     101.762 128.106  47.807  1.00  0.00           H  
ATOM   2701  CA  GLY   209     100.828 126.489  46.787  1.00  0.00           C  
ATOM   2702  HA2 GLY   209      99.782 126.353  46.512  1.00  0.00           H  
ATOM   2703  HA3 GLY   209     101.367 126.763  45.880  1.00  0.00           H  
ATOM   2704  C   GLY   209     101.362 125.177  47.376  1.00  0.00           C  
ATOM   2705  O   GLY   209     101.415 125.097  48.600  1.00  0.00           O  
ATOM   2706  N   GLN   210     101.792 124.233  46.569  1.00  0.00           N  
ATOM   2707  H   GLN   210     102.272 123.518  47.097  1.00  0.00           H  
ATOM   2708  CA  GLN   210     101.794 124.076  45.074  1.00  0.00           C  
ATOM   2709  HA  GLN   210     102.003 123.023  44.885  1.00  0.00           H  
ATOM   2710  CB  GLN   210     100.344 124.266  44.485  1.00  0.00           C  
ATOM   2711  HB2 GLN   210     100.009 125.303  44.519  1.00  0.00           H  
ATOM   2712  HB3 GLN   210     100.310 124.037  43.420  1.00  0.00           H  
ATOM   2713  CG  GLN   210      99.293 123.336  45.226  1.00  0.00           C  
ATOM   2714  HG2 GLN   210      99.573 123.284  46.279  1.00  0.00           H  
ATOM   2715  HG3 GLN   210      98.331 123.841  45.138  1.00  0.00           H  
ATOM   2716  CD  GLN   210      99.255 121.906  44.724  1.00  0.00           C  
ATOM   2717  OE1 GLN   210     100.065 121.528  43.872  1.00  0.00           O  
ATOM   2718  NE2 GLN   210      98.505 121.002  45.130  1.00  0.00           N  
ATOM   2719 HE21 GLN   210      98.654 120.105  44.690  1.00  0.00           H  
ATOM   2720 HE22 GLN   210      97.687 121.208  45.685  1.00  0.00           H  
ATOM   2721  C   GLN   210     102.862 124.898  44.261  1.00  0.00           C  
ATOM   2722  O   GLN   210     102.616 125.460  43.199  1.00  0.00           O  
ATOM   2723  N   GLN   211     104.024 125.182  44.841  1.00  0.00           N  
ATOM   2724  H   GLN   211     104.286 124.790  45.734  1.00  0.00           H  
ATOM   2725  CA  GLN   211     104.972 126.064  44.162  1.00  0.00           C  
ATOM   2726  HA  GLN   211     104.424 126.940  43.814  1.00  0.00           H  
ATOM   2727  CB  GLN   211     106.081 126.419  45.251  1.00  0.00           C  
ATOM   2728  HB2 GLN   211     106.508 125.480  45.603  1.00  0.00           H  
ATOM   2729  HB3 GLN   211     106.887 126.840  44.650  1.00  0.00           H  
ATOM   2730  CG  GLN   211     105.796 127.334  46.515  1.00  0.00           C  
ATOM   2731  HG2 GLN   211     105.859 126.655  47.366  1.00  0.00           H  
ATOM   2732  HG3 GLN   211     106.582 128.081  46.630  1.00  0.00           H  
ATOM   2733  CD  GLN   211     104.488 128.028  46.481  1.00  0.00           C  
ATOM   2734  OE1 GLN   211     103.533 127.428  46.836  1.00  0.00           O  
ATOM   2735  NE2 GLN   211     104.347 129.127  45.809  1.00  0.00           N  
ATOM   2736 HE21 GLN   211     105.181 129.644  45.570  1.00  0.00           H  
ATOM   2737 HE22 GLN   211     103.407 129.469  45.669  1.00  0.00           H  
ATOM   2738  C   GLN   211     105.664 125.507  42.855  1.00  0.00           C  
ATOM   2739  O   GLN   211     106.320 126.193  42.045  1.00  0.00           O  
ATOM   2740  N   ASP   212     105.364 124.260  42.531  1.00  0.00           N  
ATOM   2741  H   ASP   212     104.897 123.657  43.193  1.00  0.00           H  
ATOM   2742  CA  ASP   212     105.775 123.584  41.238  1.00  0.00           C  
ATOM   2743  HA  ASP   212     106.763 123.947  40.954  1.00  0.00           H  
ATOM   2744  CB  ASP   212     105.872 122.077  41.556  1.00  0.00           C  
ATOM   2745  HB2 ASP   212     106.516 121.894  42.416  1.00  0.00           H  
ATOM   2746  HB3 ASP   212     104.868 121.695  41.744  1.00  0.00           H  
ATOM   2747  CG  ASP   212     106.401 121.246  40.359  1.00  0.00           C  
ATOM   2748  OD1 ASP   212     105.698 120.426  39.805  1.00  0.00           O  
ATOM   2749  OD2 ASP   212     107.607 121.521  40.061  1.00  0.00           O  
ATOM   2750  C   ASP   212     104.801 123.862  40.044  1.00  0.00           C  
ATOM   2751  O   ASP   212     105.266 123.871  38.906  1.00  0.00           O  
ATOM   2752  N   ARG   213     103.576 124.289  40.328  1.00  0.00           N  
ATOM   2753  H   ARG   213     103.335 124.440  41.297  1.00  0.00           H  
ATOM   2754  CA  ARG   213     102.581 124.522  39.237  1.00  0.00           C  
ATOM   2755  HA  ARG   213     103.077 125.076  38.439  1.00  0.00           H  
ATOM   2756  CB  ARG   213     102.239 123.157  38.720  1.00  0.00           C  
ATOM   2757  HB2 ARG   213     103.091 122.653  38.263  1.00  0.00           H  
ATOM   2758  HB3 ARG   213     101.926 122.580  39.590  1.00  0.00           H  
ATOM   2759  CG  ARG   213     101.188 123.275  37.638  1.00  0.00           C  
ATOM   2760  HG2 ARG   213     100.385 123.928  37.980  1.00  0.00           H  
ATOM   2761  HG3 ARG   213     101.624 123.627  36.703  1.00  0.00           H  
ATOM   2762  CD  ARG   213     100.559 121.848  37.199  1.00  0.00           C  
ATOM   2763  HD2 ARG   213     101.316 121.070  37.105  1.00  0.00           H  
ATOM   2764  HD3 ARG   213      99.943 121.423  37.991  1.00  0.00           H  
ATOM   2765  NE  ARG   213      99.761 122.106  35.980  1.00  0.00           N  
ATOM   2766  HE  ARG   213      99.955 122.875  35.355  1.00  0.00           H  
ATOM   2767  CZ  ARG   213      98.818 121.319  35.480  1.00  0.00           C  
ATOM   2768  NH1 ARG   213      98.376 120.192  36.052  1.00  0.00           N  
ATOM   2769 HH11 ARG   213      97.511 119.795  35.715  1.00  0.00           H  
ATOM   2770 HH12 ARG   213      99.049 119.760  36.669  1.00  0.00           H  
ATOM   2771  NH2 ARG   213      98.167 121.689  34.483  1.00  0.00           N  
ATOM   2772 HH21 ARG   213      97.430 121.070  34.180  1.00  0.00           H  
ATOM   2773 HH22 ARG   213      98.511 122.453  33.919  1.00  0.00           H  
ATOM   2774  C   ARG   213     101.453 125.325  39.846  1.00  0.00           C  
ATOM   2775  O   ARG   213     100.721 124.799  40.691  1.00  0.00           O  
ATOM   2776  N   GLY   214     101.122 126.499  39.358  1.00  0.00           N  
ATOM   2777  H   GLY   214     100.273 126.856  39.774  1.00  0.00           H  
ATOM   2778  CA  GLY   214     101.612 127.161  38.160  1.00  0.00           C  
ATOM   2779  HA2 GLY   214     101.861 126.384  37.437  1.00  0.00           H  
ATOM   2780  HA3 GLY   214     100.803 127.751  37.731  1.00  0.00           H  
ATOM   2781  C   GLY   214     102.854 128.017  38.460  1.00  0.00           C  
ATOM   2782  O   GLY   214     102.980 129.103  37.834  1.00  0.00           O  
ATOM   2783  OXT GLY   214     103.693 127.680  39.326  1.00  0.00           O  
TER    2784      GLY   214 
END   
