# Supplementary material for: Visualization of oligomerization, clustering, and density transition of intrinsically disordered proteins
Source: Natl Sci Rev. 2026 Feb 14;13(7):nwag107. doi: 10.1093/nsr/nwag107 (PMC13114874; doi:10.1093/nsr/nwag107)
Supplement: nwag107_Supplemental_Files [file nwag107_supplemental_files.zip › SI-MD-Structures/MD-Sturctures/frame142.pdb]

CRYST1  134.981  149.132  136.743  90.00  90.00  90.00               1
ATOM      1  N   MET     1      30.883  78.942  91.642  1.00  0.00           N  
ATOM      2  H1  MET     1      31.891  79.006  91.646  1.00  0.00           H  
ATOM      3  H2  MET     1      30.718  79.200  92.605  1.00  0.00           H  
ATOM      4  H3  MET     1      30.645  77.968  91.520  1.00  0.00           H  
ATOM      5  CA  MET     1      30.393  79.993  90.663  1.00  0.00           C  
ATOM      6  HA  MET     1      29.342  80.179  90.888  1.00  0.00           H  
ATOM      7  CB  MET     1      31.211  81.346  90.743  1.00  0.00           C  
ATOM      8  HB2 MET     1      32.283  81.151  90.769  1.00  0.00           H  
ATOM      9  HB3 MET     1      31.076  82.018  89.896  1.00  0.00           H  
ATOM     10  CG  MET     1      30.815  82.190  91.923  1.00  0.00           C  
ATOM     11  HG2 MET     1      31.296  83.146  91.715  1.00  0.00           H  
ATOM     12  HG3 MET     1      29.727  82.264  91.947  1.00  0.00           H  
ATOM     13  SD  MET     1      31.297  81.588  93.558  1.00  0.00           S  
ATOM     14  CE  MET     1      31.039  82.911  94.745  1.00  0.00           C  
ATOM     15  HE1 MET     1      29.987  82.833  95.019  1.00  0.00           H  
ATOM     16  HE2 MET     1      31.639  82.638  95.613  1.00  0.00           H  
ATOM     17  HE3 MET     1      31.366  83.856  94.312  1.00  0.00           H  
ATOM     18  C   MET     1      30.460  79.488  89.201  1.00  0.00           C  
ATOM     19  O   MET     1      31.515  79.002  88.824  1.00  0.00           O  
ATOM     20  N   ALA     2      29.501  79.563  88.354  1.00  0.00           N  
ATOM     21  H   ALA     2      29.755  79.311  87.410  1.00  0.00           H  
ATOM     22  CA  ALA     2      28.106  79.996  88.531  1.00  0.00           C  
ATOM     23  HA  ALA     2      27.512  79.935  87.620  1.00  0.00           H  
ATOM     24  CB  ALA     2      27.372  79.003  89.374  1.00  0.00           C  
ATOM     25  HB1 ALA     2      27.791  78.839  90.367  1.00  0.00           H  
ATOM     26  HB2 ALA     2      26.332  79.302  89.502  1.00  0.00           H  
ATOM     27  HB3 ALA     2      27.378  78.076  88.800  1.00  0.00           H  
ATOM     28  C   ALA     2      28.047  81.504  88.878  1.00  0.00           C  
ATOM     29  O   ALA     2      28.228  81.809  90.038  1.00  0.00           O  
ATOM     30  N   SER     3      27.944  82.489  87.929  1.00  0.00           N  
ATOM     31  H   SER     3      27.828  83.390  88.371  1.00  0.00           H  
ATOM     32  CA  SER     3      27.831  82.367  86.413  1.00  0.00           C  
ATOM     33  HA  SER     3      27.000  81.730  86.108  1.00  0.00           H  
ATOM     34  CB  SER     3      27.616  83.757  85.815  1.00  0.00           C  
ATOM     35  HB2 SER     3      26.746  84.262  86.236  1.00  0.00           H  
ATOM     36  HB3 SER     3      28.505  84.272  86.177  1.00  0.00           H  
ATOM     37  OG  SER     3      27.558  83.718  84.428  1.00  0.00           O  
ATOM     38  HG  SER     3      27.046  84.456  84.089  1.00  0.00           H  
ATOM     39  C   SER     3      29.070  81.812  85.756  1.00  0.00           C  
ATOM     40  O   SER     3      30.101  81.948  86.354  1.00  0.00           O  
ATOM     41  N   ASN     4      28.810  81.226  84.605  1.00  0.00           N  
ATOM     42  H   ASN     4      27.866  81.266  84.248  1.00  0.00           H  
ATOM     43  CA  ASN     4      29.843  80.612  83.774  1.00  0.00           C  
ATOM     44  HA  ASN     4      30.804  80.714  84.278  1.00  0.00           H  
ATOM     45  CB  ASN     4      29.540  79.104  83.793  1.00  0.00           C  
ATOM     46  HB2 ASN     4      28.565  78.997  83.317  1.00  0.00           H  
ATOM     47  HB3 ASN     4      30.249  78.570  83.161  1.00  0.00           H  
ATOM     48  CG  ASN     4      29.626  78.367  85.120  1.00  0.00           C  
ATOM     49  OD1 ASN     4      30.578  78.539  85.799  1.00  0.00           O  
ATOM     50  ND2 ASN     4      28.747  77.428  85.458  1.00  0.00           N  
ATOM     51 HD21 ASN     4      28.900  76.959  86.340  1.00  0.00           H  
ATOM     52 HD22 ASN     4      27.967  77.191  84.862  1.00  0.00           H  
ATOM     53  C   ASN     4      30.002  81.171  82.335  1.00  0.00           C  
ATOM     54  O   ASN     4      29.663  80.508  81.357  1.00  0.00           O  
ATOM     55  N   ASP     5      30.363  82.451  82.135  1.00  0.00           N  
ATOM     56  H   ASP     5      30.629  82.602  81.172  1.00  0.00           H  
ATOM     57  CA  ASP     5      30.964  83.345  83.095  1.00  0.00           C  
ATOM     58  HA  ASP     5      30.734  83.018  84.109  1.00  0.00           H  
ATOM     59  CB  ASP     5      32.509  83.334  82.819  1.00  0.00           C  
ATOM     60  HB2 ASP     5      32.977  82.377  82.591  1.00  0.00           H  
ATOM     61  HB3 ASP     5      32.606  83.901  81.893  1.00  0.00           H  
ATOM     62  CG  ASP     5      33.300  83.969  83.920  1.00  0.00           C  
ATOM     63  OD1 ASP     5      32.816  84.197  85.040  1.00  0.00           O  
ATOM     64  OD2 ASP     5      34.388  84.447  83.614  1.00  0.00           O  
ATOM     65  C   ASP     5      30.505  84.867  82.956  1.00  0.00           C  
ATOM     66  O   ASP     5      30.042  85.363  81.921  1.00  0.00           O  
ATOM     67  N   TYR     6      30.520  85.559  84.084  1.00  0.00           N  
ATOM     68  H   TYR     6      31.061  85.181  84.848  1.00  0.00           H  
ATOM     69  CA  TYR     6      30.152  86.987  84.222  1.00  0.00           C  
ATOM     70  HA  TYR     6      29.091  87.122  84.012  1.00  0.00           H  
ATOM     71  CB  TYR     6      30.488  87.476  85.645  1.00  0.00           C  
ATOM     72  HB2 TYR     6      31.540  87.247  85.808  1.00  0.00           H  
ATOM     73  HB3 TYR     6      30.569  88.553  85.791  1.00  0.00           H  
ATOM     74  CG  TYR     6      29.612  86.801  86.744  1.00  0.00           C  
ATOM     75  CD1 TYR     6      30.176  85.842  87.587  1.00  0.00           C  
ATOM     76  HD1 TYR     6      31.228  85.609  87.650  1.00  0.00           H  
ATOM     77  CE1 TYR     6      29.372  85.237  88.619  1.00  0.00           C  
ATOM     78  HE1 TYR     6      29.783  84.407  89.174  1.00  0.00           H  
ATOM     79  CZ  TYR     6      27.983  85.568  88.793  1.00  0.00           C  
ATOM     80  OH  TYR     6      27.226  85.032  89.731  1.00  0.00           O  
ATOM     81  HH  TYR     6      26.454  85.571  89.919  1.00  0.00           H  
ATOM     82  CE2 TYR     6      27.482  86.541  87.893  1.00  0.00           C  
ATOM     83  HE2 TYR     6      26.435  86.795  87.971  1.00  0.00           H  
ATOM     84  CD2 TYR     6      28.261  87.150  86.888  1.00  0.00           C  
ATOM     85  HD2 TYR     6      27.803  87.899  86.259  1.00  0.00           H  
ATOM     86  C   TYR     6      30.850  87.920  83.272  1.00  0.00           C  
ATOM     87  O   TYR     6      32.007  87.712  82.823  1.00  0.00           O  
ATOM     88  N   THR     7      30.143  89.014  82.937  1.00  0.00           N  
ATOM     89  H   THR     7      29.254  89.068  83.412  1.00  0.00           H  
ATOM     90  CA  THR     7      30.736  90.102  82.207  1.00  0.00           C  
ATOM     91  HA  THR     7      31.158  89.734  81.272  1.00  0.00           H  
ATOM     92  CB  THR     7      29.641  91.112  81.766  1.00  0.00           C  
ATOM     93  HB  THR     7      28.922  90.579  81.144  1.00  0.00           H  
ATOM     94  CG2 THR     7      28.881  91.870  82.856  1.00  0.00           C  
ATOM     95 HG21 THR     7      29.572  92.400  83.512  1.00  0.00           H  
ATOM     96 HG22 THR     7      28.191  92.592  82.420  1.00  0.00           H  
ATOM     97 HG23 THR     7      28.404  91.097  83.458  1.00  0.00           H  
ATOM     98  OG1 THR     7      30.137  92.072  80.935  1.00  0.00           O  
ATOM     99  HG1 THR     7      30.141  91.786  80.019  1.00  0.00           H  
ATOM    100  C   THR     7      32.007  90.700  82.920  1.00  0.00           C  
ATOM    101  O   THR     7      32.016  90.748  84.164  1.00  0.00           O  
ATOM    102  N   GLN     8      33.007  91.164  82.169  1.00  0.00           N  
ATOM    103  H   GLN     8      33.087  90.918  81.192  1.00  0.00           H  
ATOM    104  CA  GLN     8      34.242  91.693  82.729  1.00  0.00           C  
ATOM    105  HA  GLN     8      34.004  91.945  83.762  1.00  0.00           H  
ATOM    106  CB  GLN     8      35.411  90.686  82.782  1.00  0.00           C  
ATOM    107  HB2 GLN     8      35.067  89.764  83.252  1.00  0.00           H  
ATOM    108  HB3 GLN     8      35.871  90.583  81.800  1.00  0.00           H  
ATOM    109  CG  GLN     8      36.560  91.137  83.652  1.00  0.00           C  
ATOM    110  HG2 GLN     8      36.612  92.225  83.694  1.00  0.00           H  
ATOM    111  HG3 GLN     8      36.380  90.806  84.675  1.00  0.00           H  
ATOM    112  CD  GLN     8      37.926  90.557  83.112  1.00  0.00           C  
ATOM    113  OE1 GLN     8      38.033  89.311  82.910  1.00  0.00           O  
ATOM    114  NE2 GLN     8      38.957  91.347  82.785  1.00  0.00           N  
ATOM    115 HE21 GLN     8      38.845  92.348  82.853  1.00  0.00           H  
ATOM    116 HE22 GLN     8      39.769  90.956  82.329  1.00  0.00           H  
ATOM    117  C   GLN     8      34.621  93.110  82.026  1.00  0.00           C  
ATOM    118  O   GLN     8      35.012  93.166  80.840  1.00  0.00           O  
ATOM    119  N   GLN     9      34.419  94.244  82.669  1.00  0.00           N  
ATOM    120  H   GLN     9      34.662  94.996  82.040  1.00  0.00           H  
ATOM    121  CA  GLN     9      34.146  94.648  84.063  1.00  0.00           C  
ATOM    122  HA  GLN     9      34.270  95.728  84.145  1.00  0.00           H  
ATOM    123  CB  GLN     9      32.690  94.398  84.389  1.00  0.00           C  
ATOM    124  HB2 GLN     9      32.197  95.134  83.753  1.00  0.00           H  
ATOM    125  HB3 GLN     9      32.463  93.378  84.080  1.00  0.00           H  
ATOM    126  CG  GLN     9      32.234  94.692  85.812  1.00  0.00           C  
ATOM    127  HG2 GLN     9      32.274  93.780  86.407  1.00  0.00           H  
ATOM    128  HG3 GLN     9      32.867  95.484  86.214  1.00  0.00           H  
ATOM    129  CD  GLN     9      30.779  95.196  85.898  1.00  0.00           C  
ATOM    130  OE1 GLN     9      30.277  96.128  85.276  1.00  0.00           O  
ATOM    131  NE2 GLN     9      30.018  94.642  86.905  1.00  0.00           N  
ATOM    132 HE21 GLN     9      30.385  93.968  87.562  1.00  0.00           H  
ATOM    133 HE22 GLN     9      29.081  94.987  87.053  1.00  0.00           H  
ATOM    134  C   GLN     9      35.180  94.039  85.032  1.00  0.00           C  
ATOM    135  O   GLN     9      34.875  93.200  85.910  1.00  0.00           O  
ATOM    136  N   ALA    10      36.450  94.414  84.775  1.00  0.00           N  
ATOM    137  H   ALA    10      37.110  93.922  85.361  1.00  0.00           H  
ATOM    138  CA  ALA    10      36.980  95.590  84.034  1.00  0.00           C  
ATOM    139  HA  ALA    10      36.232  96.171  83.494  1.00  0.00           H  
ATOM    140  CB  ALA    10      37.525  96.624  85.068  1.00  0.00           C  
ATOM    141  HB1 ALA    10      38.512  96.314  85.412  1.00  0.00           H  
ATOM    142  HB2 ALA    10      37.708  97.626  84.680  1.00  0.00           H  
ATOM    143  HB3 ALA    10      36.738  96.771  85.807  1.00  0.00           H  
ATOM    144  C   ALA    10      38.021  95.097  83.060  1.00  0.00           C  
ATOM    145  O   ALA    10      38.618  93.979  83.175  1.00  0.00           O  
ATOM    146  N   THR    11      38.270  95.854  82.008  1.00  0.00           N  
ATOM    147  H   THR    11      37.675  96.655  81.850  1.00  0.00           H  
ATOM    148  CA  THR    11      39.111  95.514  80.822  1.00  0.00           C  
ATOM    149  HA  THR    11      39.630  94.595  81.098  1.00  0.00           H  
ATOM    150  CB  THR    11      38.133  95.179  79.640  1.00  0.00           C  
ATOM    151  HB  THR    11      37.474  96.030  79.461  1.00  0.00           H  
ATOM    152  CG2 THR    11      38.729  94.928  78.248  1.00  0.00           C  
ATOM    153 HG21 THR    11      39.117  95.923  78.028  1.00  0.00           H  
ATOM    154 HG22 THR    11      39.560  94.236  78.381  1.00  0.00           H  
ATOM    155 HG23 THR    11      38.085  94.606  77.430  1.00  0.00           H  
ATOM    156  OG1 THR    11      37.316  94.117  79.956  1.00  0.00           O  
ATOM    157  HG1 THR    11      36.821  94.415  80.723  1.00  0.00           H  
ATOM    158  C   THR    11      40.054  96.615  80.407  1.00  0.00           C  
ATOM    159  O   THR    11      39.536  97.619  79.875  1.00  0.00           O  
ATOM    160  N   GLN    12      41.339  96.555  80.607  1.00  0.00           N  
ATOM    161  H   GLN    12      41.836  97.416  80.428  1.00  0.00           H  
ATOM    162  CA  GLN    12      42.162  95.458  81.107  1.00  0.00           C  
ATOM    163  HA  GLN    12      41.942  94.542  80.558  1.00  0.00           H  
ATOM    164  CB  GLN    12      43.661  95.763  80.851  1.00  0.00           C  
ATOM    165  HB2 GLN    12      43.863  96.611  81.506  1.00  0.00           H  
ATOM    166  HB3 GLN    12      44.266  94.904  81.140  1.00  0.00           H  
ATOM    167  CG  GLN    12      43.963  96.077  79.381  1.00  0.00           C  
ATOM    168  HG2 GLN    12      43.470  96.960  78.973  1.00  0.00           H  
ATOM    169  HG3 GLN    12      45.038  96.250  79.340  1.00  0.00           H  
ATOM    170  CD  GLN    12      43.774  94.849  78.463  1.00  0.00           C  
ATOM    171  OE1 GLN    12      44.036  93.715  78.810  1.00  0.00           O  
ATOM    172  NE2 GLN    12      43.361  95.048  77.249  1.00  0.00           N  
ATOM    173 HE21 GLN    12      43.285  94.223  76.671  1.00  0.00           H  
ATOM    174 HE22 GLN    12      43.159  95.982  76.923  1.00  0.00           H  
ATOM    175  C   GLN    12      41.829  95.273  82.603  1.00  0.00           C  
ATOM    176  O   GLN    12      41.236  96.136  83.220  1.00  0.00           O  
ATOM    177  N   SER    13      42.245  94.153  83.214  1.00  0.00           N  
ATOM    178  H   SER    13      42.909  93.582  82.711  1.00  0.00           H  
ATOM    179  CA  SER    13      42.104  93.869  84.655  1.00  0.00           C  
ATOM    180  HA  SER    13      41.087  94.122  84.953  1.00  0.00           H  
ATOM    181  CB  SER    13      42.140  92.284  84.880  1.00  0.00           C  
ATOM    182  HB2 SER    13      41.306  91.828  84.347  1.00  0.00           H  
ATOM    183  HB3 SER    13      43.096  91.936  84.489  1.00  0.00           H  
ATOM    184  OG  SER    13      42.009  91.954  86.258  1.00  0.00           O  
ATOM    185  HG  SER    13      42.775  91.550  86.670  1.00  0.00           H  
ATOM    186  C   SER    13      43.140  94.612  85.563  1.00  0.00           C  
ATOM    187  O   SER    13      44.164  95.092  85.022  1.00  0.00           O  
ATOM    188  N   TYR    14      42.894  94.646  86.837  1.00  0.00           N  
ATOM    189  H   TYR    14      42.065  94.161  87.149  1.00  0.00           H  
ATOM    190  CA  TYR    14      43.733  95.258  87.903  1.00  0.00           C  
ATOM    191  HA  TYR    14      44.791  95.125  87.676  1.00  0.00           H  
ATOM    192  CB  TYR    14      43.383  96.745  87.925  1.00  0.00           C  
ATOM    193  HB2 TYR    14      43.047  97.130  86.963  1.00  0.00           H  
ATOM    194  HB3 TYR    14      42.481  96.766  88.537  1.00  0.00           H  
ATOM    195  CG  TYR    14      44.439  97.574  88.596  1.00  0.00           C  
ATOM    196  CD1 TYR    14      45.707  97.809  87.938  1.00  0.00           C  
ATOM    197  HD1 TYR    14      45.818  97.450  86.926  1.00  0.00           H  
ATOM    198  CE1 TYR    14      46.649  98.415  88.606  1.00  0.00           C  
ATOM    199  HE1 TYR    14      47.618  98.412  88.130  1.00  0.00           H  
ATOM    200  CZ  TYR    14      46.509  98.934  89.931  1.00  0.00           C  
ATOM    201  OH  TYR    14      47.524  99.630  90.456  1.00  0.00           O  
ATOM    202  HH  TYR    14      48.246  99.778  89.842  1.00  0.00           H  
ATOM    203  CE2 TYR    14      45.325  98.711  90.563  1.00  0.00           C  
ATOM    204  HE2 TYR    14      45.261  98.952  91.614  1.00  0.00           H  
ATOM    205  CD2 TYR    14      44.201  98.064  89.939  1.00  0.00           C  
ATOM    206  HD2 TYR    14      43.304  97.780  90.469  1.00  0.00           H  
ATOM    207  C   TYR    14      43.598  94.585  89.273  1.00  0.00           C  
ATOM    208  O   TYR    14      42.485  94.146  89.483  1.00  0.00           O  
ATOM    209  N   GLY    15      44.517  94.530  90.247  1.00  0.00           N  
ATOM    210  H   GLY    15      44.080  94.110  91.055  1.00  0.00           H  
ATOM    211  CA  GLY    15      45.935  94.821  90.188  1.00  0.00           C  
ATOM    212  HA2 GLY    15      46.015  95.905  90.108  1.00  0.00           H  
ATOM    213  HA3 GLY    15      46.405  94.508  91.120  1.00  0.00           H  
ATOM    214  C   GLY    15      46.624  94.226  89.004  1.00  0.00           C  
ATOM    215  O   GLY    15      46.176  93.307  88.373  1.00  0.00           O  
ATOM    216  N   ALA    16      47.782  94.802  88.691  1.00  0.00           N  
ATOM    217  H   ALA    16      48.140  95.475  89.353  1.00  0.00           H  
ATOM    218  CA  ALA    16      48.833  94.178  87.813  1.00  0.00           C  
ATOM    219  HA  ALA    16      48.289  93.888  86.914  1.00  0.00           H  
ATOM    220  CB  ALA    16      49.968  95.169  87.507  1.00  0.00           C  
ATOM    221  HB1 ALA    16      50.482  95.435  88.430  1.00  0.00           H  
ATOM    222  HB2 ALA    16      50.629  94.842  86.704  1.00  0.00           H  
ATOM    223  HB3 ALA    16      49.520  96.120  87.220  1.00  0.00           H  
ATOM    224  C   ALA    16      49.402  92.814  88.400  1.00  0.00           C  
ATOM    225  O   ALA    16      49.371  92.513  89.578  1.00  0.00           O  
ATOM    226  N   TYR    17      49.928  91.925  87.518  1.00  0.00           N  
ATOM    227  H   TYR    17      49.924  92.272  86.570  1.00  0.00           H  
ATOM    228  CA  TYR    17      50.486  90.569  87.705  1.00  0.00           C  
ATOM    229  HA  TYR    17      49.593  89.990  87.939  1.00  0.00           H  
ATOM    230  CB  TYR    17      50.956  89.978  86.438  1.00  0.00           C  
ATOM    231  HB2 TYR    17      50.092  89.842  85.787  1.00  0.00           H  
ATOM    232  HB3 TYR    17      51.636  90.664  85.934  1.00  0.00           H  
ATOM    233  CG  TYR    17      51.570  88.616  86.584  1.00  0.00           C  
ATOM    234  CD1 TYR    17      52.956  88.549  86.783  1.00  0.00           C  
ATOM    235  HD1 TYR    17      53.516  89.472  86.774  1.00  0.00           H  
ATOM    236  CE1 TYR    17      53.544  87.266  86.874  1.00  0.00           C  
ATOM    237  HE1 TYR    17      54.603  87.176  87.062  1.00  0.00           H  
ATOM    238  CZ  TYR    17      52.732  86.092  86.950  1.00  0.00           C  
ATOM    239  OH  TYR    17      53.429  84.986  87.144  1.00  0.00           O  
ATOM    240  HH  TYR    17      54.189  85.113  87.715  1.00  0.00           H  
ATOM    241  CE2 TYR    17      51.350  86.143  86.663  1.00  0.00           C  
ATOM    242  HE2 TYR    17      50.722  85.266  86.603  1.00  0.00           H  
ATOM    243  CD2 TYR    17      50.766  87.466  86.564  1.00  0.00           C  
ATOM    244  HD2 TYR    17      49.708  87.661  86.462  1.00  0.00           H  
ATOM    245  C   TYR    17      51.533  90.546  88.856  1.00  0.00           C  
ATOM    246  O   TYR    17      52.448  91.380  88.775  1.00  0.00           O  
ATOM    247  N   PRO    18      51.536  89.615  89.816  1.00  0.00           N  
ATOM    248  CD  PRO    18      50.707  88.464  89.796  1.00  0.00           C  
ATOM    249  HD2 PRO    18      51.117  87.612  89.253  1.00  0.00           H  
ATOM    250  HD3 PRO    18      49.712  88.656  89.396  1.00  0.00           H  
ATOM    251  CG  PRO    18      50.518  88.129  91.299  1.00  0.00           C  
ATOM    252  HG2 PRO    18      50.838  87.109  91.515  1.00  0.00           H  
ATOM    253  HG3 PRO    18      49.516  88.412  91.621  1.00  0.00           H  
ATOM    254  CB  PRO    18      51.406  89.080  92.007  1.00  0.00           C  
ATOM    255  HB2 PRO    18      52.011  88.546  92.740  1.00  0.00           H  
ATOM    256  HB3 PRO    18      50.857  89.933  92.404  1.00  0.00           H  
ATOM    257  CA  PRO    18      52.317  89.729  90.996  1.00  0.00           C  
ATOM    258  HA  PRO    18      52.356  90.799  91.202  1.00  0.00           H  
ATOM    259  C   PRO    18      53.669  89.019  90.756  1.00  0.00           C  
ATOM    260  O   PRO    18      53.838  87.786  91.038  1.00  0.00           O  
ATOM    261  N   THR    19      54.604  89.666  90.034  1.00  0.00           N  
ATOM    262  H   THR    19      54.283  90.593  89.795  1.00  0.00           H  
ATOM    263  CA  THR    19      55.954  89.147  89.775  1.00  0.00           C  
ATOM    264  HA  THR    19      55.786  88.302  89.107  1.00  0.00           H  
ATOM    265  CB  THR    19      56.825  90.170  89.067  1.00  0.00           C  
ATOM    266  HB  THR    19      57.792  89.786  88.744  1.00  0.00           H  
ATOM    267  CG2 THR    19      56.027  90.745  87.869  1.00  0.00           C  
ATOM    268 HG21 THR    19      55.338  91.493  88.260  1.00  0.00           H  
ATOM    269 HG22 THR    19      56.762  91.256  87.248  1.00  0.00           H  
ATOM    270 HG23 THR    19      55.501  89.987  87.288  1.00  0.00           H  
ATOM    271  OG1 THR    19      57.081  91.279  89.910  1.00  0.00           O  
ATOM    272  HG1 THR    19      58.015  91.225  90.124  1.00  0.00           H  
ATOM    273  C   THR    19      56.688  88.664  91.058  1.00  0.00           C  
ATOM    274  O   THR    19      56.311  89.035  92.164  1.00  0.00           O  
ATOM    275  N   GLN    20      57.709  87.871  90.873  1.00  0.00           N  
ATOM    276  H   GLN    20      58.011  87.806  89.911  1.00  0.00           H  
ATOM    277  CA  GLN    20      58.470  87.124  91.877  1.00  0.00           C  
ATOM    278  HA  GLN    20      57.831  86.279  92.133  1.00  0.00           H  
ATOM    279  CB  GLN    20      59.575  86.466  91.022  1.00  0.00           C  
ATOM    280  HB2 GLN    20      60.136  85.819  91.696  1.00  0.00           H  
ATOM    281  HB3 GLN    20      59.166  85.946  90.155  1.00  0.00           H  
ATOM    282  CG  GLN    20      60.714  87.451  90.529  1.00  0.00           C  
ATOM    283  HG2 GLN    20      60.313  88.270  89.931  1.00  0.00           H  
ATOM    284  HG3 GLN    20      61.212  87.760  91.449  1.00  0.00           H  
ATOM    285  CD  GLN    20      61.727  86.769  89.700  1.00  0.00           C  
ATOM    286  OE1 GLN    20      61.373  86.223  88.627  1.00  0.00           O  
ATOM    287  NE2 GLN    20      63.005  86.695  90.010  1.00  0.00           N  
ATOM    288 HE21 GLN    20      63.318  87.268  90.781  1.00  0.00           H  
ATOM    289 HE22 GLN    20      63.746  86.394  89.394  1.00  0.00           H  
ATOM    290  C   GLN    20      58.918  87.963  93.128  1.00  0.00           C  
ATOM    291  O   GLN    20      59.158  89.157  92.973  1.00  0.00           O  
ATOM    292  N   PRO    21      59.079  87.311  94.312  1.00  0.00           N  
ATOM    293  CD  PRO    21      59.012  85.866  94.481  1.00  0.00           C  
ATOM    294  HD2 PRO    21      59.603  85.353  93.723  1.00  0.00           H  
ATOM    295  HD3 PRO    21      57.961  85.595  94.582  1.00  0.00           H  
ATOM    296  CG  PRO    21      59.677  85.571  95.822  1.00  0.00           C  
ATOM    297  HG2 PRO    21      60.756  85.465  95.712  1.00  0.00           H  
ATOM    298  HG3 PRO    21      59.256  84.726  96.367  1.00  0.00           H  
ATOM    299  CB  PRO    21      59.493  86.842  96.559  1.00  0.00           C  
ATOM    300  HB2 PRO    21      60.219  86.994  97.357  1.00  0.00           H  
ATOM    301  HB3 PRO    21      58.463  86.794  96.911  1.00  0.00           H  
ATOM    302  CA  PRO    21      59.548  87.976  95.503  1.00  0.00           C  
ATOM    303  HA  PRO    21      58.986  88.870  95.776  1.00  0.00           H  
ATOM    304  C   PRO    21      61.002  88.565  95.396  1.00  0.00           C  
ATOM    305  O   PRO    21      61.874  87.967  94.820  1.00  0.00           O  
ATOM    306  N   GLY    22      61.202  89.801  95.874  1.00  0.00           N  
ATOM    307  H   GLY    22      60.393  90.164  96.358  1.00  0.00           H  
ATOM    308  CA  GLY    22      62.471  90.605  95.871  1.00  0.00           C  
ATOM    309  HA2 GLY    22      62.596  90.906  94.831  1.00  0.00           H  
ATOM    310  HA3 GLY    22      62.402  91.486  96.509  1.00  0.00           H  
ATOM    311  C   GLY    22      63.675  89.791  96.414  1.00  0.00           C  
ATOM    312  O   GLY    22      63.444  88.913  97.218  1.00  0.00           O  
ATOM    313  N   GLN    23      64.878  90.093  96.047  1.00  0.00           N  
ATOM    314  H   GLN    23      64.878  90.925  95.474  1.00  0.00           H  
ATOM    315  CA  GLN    23      66.208  89.588  96.524  1.00  0.00           C  
ATOM    316  HA  GLN    23      66.064  88.897  97.354  1.00  0.00           H  
ATOM    317  CB  GLN    23      66.787  88.970  95.267  1.00  0.00           C  
ATOM    318  HB2 GLN    23      66.803  89.652  94.417  1.00  0.00           H  
ATOM    319  HB3 GLN    23      67.848  88.835  95.479  1.00  0.00           H  
ATOM    320  CG  GLN    23      66.144  87.738  94.695  1.00  0.00           C  
ATOM    321  HG2 GLN    23      65.070  87.928  94.712  1.00  0.00           H  
ATOM    322  HG3 GLN    23      66.438  87.694  93.646  1.00  0.00           H  
ATOM    323  CD  GLN    23      66.531  86.385  95.383  1.00  0.00           C  
ATOM    324  OE1 GLN    23      67.547  86.270  96.087  1.00  0.00           O  
ATOM    325  NE2 GLN    23      65.779  85.267  95.238  1.00  0.00           N  
ATOM    326 HE21 GLN    23      64.956  85.344  94.658  1.00  0.00           H  
ATOM    327 HE22 GLN    23      66.013  84.452  95.786  1.00  0.00           H  
ATOM    328  C   GLN    23      67.179  90.672  96.983  1.00  0.00           C  
ATOM    329  O   GLN    23      67.093  91.816  96.575  1.00  0.00           O  
ATOM    330  N   GLY    24      68.057  90.324  97.847  1.00  0.00           N  
ATOM    331  H   GLY    24      68.240  89.350  98.043  1.00  0.00           H  
ATOM    332  CA  GLY    24      69.007  91.310  98.397  1.00  0.00           C  
ATOM    333  HA2 GLY    24      68.312  92.102  98.674  1.00  0.00           H  
ATOM    334  HA3 GLY    24      69.550  90.944  99.268  1.00  0.00           H  
ATOM    335  C   GLY    24      70.099  91.774  97.449  1.00  0.00           C  
ATOM    336  O   GLY    24      70.425  91.091  96.482  1.00  0.00           O  
ATOM    337  N   TYR    25      70.669  92.932  97.840  1.00  0.00           N  
ATOM    338  H   TYR    25      70.113  93.426  98.523  1.00  0.00           H  
ATOM    339  CA  TYR    25      71.848  93.589  97.201  1.00  0.00           C  
ATOM    340  HA  TYR    25      72.588  92.827  96.957  1.00  0.00           H  
ATOM    341  CB  TYR    25      71.314  94.182  95.886  1.00  0.00           C  
ATOM    342  HB2 TYR    25      70.809  93.409  95.306  1.00  0.00           H  
ATOM    343  HB3 TYR    25      70.650  95.033  96.036  1.00  0.00           H  
ATOM    344  CG  TYR    25      72.474  94.567  94.975  1.00  0.00           C  
ATOM    345  CD1 TYR    25      73.353  93.579  94.493  1.00  0.00           C  
ATOM    346  HD1 TYR    25      73.191  92.608  94.937  1.00  0.00           H  
ATOM    347  CE1 TYR    25      74.368  93.855  93.589  1.00  0.00           C  
ATOM    348  HE1 TYR    25      75.010  93.038  93.296  1.00  0.00           H  
ATOM    349  CZ  TYR    25      74.460  95.145  93.095  1.00  0.00           C  
ATOM    350  OH  TYR    25      75.302  95.388  92.015  1.00  0.00           O  
ATOM    351  HH  TYR    25      75.280  96.296  91.704  1.00  0.00           H  
ATOM    352  CE2 TYR    25      73.598  96.150  93.596  1.00  0.00           C  
ATOM    353  HE2 TYR    25      73.689  97.087  93.067  1.00  0.00           H  
ATOM    354  CD2 TYR    25      72.553  95.881  94.530  1.00  0.00           C  
ATOM    355  HD2 TYR    25      71.873  96.633  94.901  1.00  0.00           H  
ATOM    356  C   TYR    25      72.442  94.717  98.115  1.00  0.00           C  
ATOM    357  O   TYR    25      71.765  95.673  98.530  1.00  0.00           O  
ATOM    358  N   SER    26      73.719  94.627  98.525  1.00  0.00           N  
ATOM    359  H   SER    26      74.142  93.718  98.399  1.00  0.00           H  
ATOM    360  CA  SER    26      74.447  95.802  99.042  1.00  0.00           C  
ATOM    361  HA  SER    26      74.028  95.972 100.034  1.00  0.00           H  
ATOM    362  CB  SER    26      75.937  95.598  99.317  1.00  0.00           C  
ATOM    363  HB2 SER    26      76.014  94.824 100.081  1.00  0.00           H  
ATOM    364  HB3 SER    26      76.490  95.378  98.404  1.00  0.00           H  
ATOM    365  OG  SER    26      76.534  96.730  99.909  1.00  0.00           O  
ATOM    366  HG  SER    26      77.429  96.455 100.122  1.00  0.00           H  
ATOM    367  C   SER    26      74.308  97.059  98.218  1.00  0.00           C  
ATOM    368  O   SER    26      74.417  97.077  96.990  1.00  0.00           O  
ATOM    369  N   GLN    27      74.123  98.247  98.883  1.00  0.00           N  
ATOM    370  H   GLN    27      74.011  98.236  99.887  1.00  0.00           H  
ATOM    371  CA  GLN    27      74.130  99.629  98.332  1.00  0.00           C  
ATOM    372  HA  GLN    27      73.421  99.457  97.523  1.00  0.00           H  
ATOM    373  CB  GLN    27      73.614 100.743  99.335  1.00  0.00           C  
ATOM    374  HB2 GLN    27      72.713 100.456  99.876  1.00  0.00           H  
ATOM    375  HB3 GLN    27      74.394 100.969 100.063  1.00  0.00           H  
ATOM    376  CG  GLN    27      73.355 102.084  98.647  1.00  0.00           C  
ATOM    377  HG2 GLN    27      73.995 102.099  97.765  1.00  0.00           H  
ATOM    378  HG3 GLN    27      72.328 102.024  98.285  1.00  0.00           H  
ATOM    379  CD  GLN    27      73.675 103.286  99.506  1.00  0.00           C  
ATOM    380  OE1 GLN    27      73.450 103.317 100.735  1.00  0.00           O  
ATOM    381  NE2 GLN    27      74.365 104.219  98.962  1.00  0.00           N  
ATOM    382 HE21 GLN    27      74.550 104.216  97.969  1.00  0.00           H  
ATOM    383 HE22 GLN    27      74.740 104.965  99.531  1.00  0.00           H  
ATOM    384  C   GLN    27      75.515  99.988  97.820  1.00  0.00           C  
ATOM    385  O   GLN    27      75.662 100.679  96.819  1.00  0.00           O  
ATOM    386  N   GLN    28      76.549  99.319  98.392  1.00  0.00           N  
ATOM    387  H   GLN    28      76.368  98.787  99.230  1.00  0.00           H  
ATOM    388  CA  GLN    28      77.953  99.453  97.947  1.00  0.00           C  
ATOM    389  HA  GLN    28      78.043 100.484  97.605  1.00  0.00           H  
ATOM    390  CB  GLN    28      78.957  99.255  99.133  1.00  0.00           C  
ATOM    391  HB2 GLN    28      78.638  98.461  99.810  1.00  0.00           H  
ATOM    392  HB3 GLN    28      79.928  98.932  98.760  1.00  0.00           H  
ATOM    393  CG  GLN    28      79.254 100.582  99.798  1.00  0.00           C  
ATOM    394  HG2 GLN    28      79.987 100.657 100.601  1.00  0.00           H  
ATOM    395  HG3 GLN    28      79.808 101.146  99.048  1.00  0.00           H  
ATOM    396  CD  GLN    28      78.043 101.308 100.306  1.00  0.00           C  
ATOM    397  OE1 GLN    28      77.546 101.156 101.450  1.00  0.00           O  
ATOM    398  NE2 GLN    28      77.529 102.242  99.484  1.00  0.00           N  
ATOM    399 HE21 GLN    28      76.857 102.863  99.912  1.00  0.00           H  
ATOM    400 HE22 GLN    28      78.018 102.468  98.630  1.00  0.00           H  
ATOM    401  C   GLN    28      78.310  98.564  96.666  1.00  0.00           C  
ATOM    402  O   GLN    28      79.122  98.968  95.754  1.00  0.00           O  
ATOM    403  N   SER    29      77.585  97.405  96.584  1.00  0.00           N  
ATOM    404  H   SER    29      77.021  97.180  97.391  1.00  0.00           H  
ATOM    405  CA  SER    29      77.866  96.341  95.672  1.00  0.00           C  
ATOM    406  HA  SER    29      77.322  95.502  96.107  1.00  0.00           H  
ATOM    407  CB  SER    29      77.234  96.505  94.283  1.00  0.00           C  
ATOM    408  HB2 SER    29      77.240  95.550  93.757  1.00  0.00           H  
ATOM    409  HB3 SER    29      76.205  96.859  94.336  1.00  0.00           H  
ATOM    410  OG  SER    29      77.997  97.472  93.536  1.00  0.00           O  
ATOM    411  HG  SER    29      77.978  98.346  93.932  1.00  0.00           H  
ATOM    412  C   SER    29      79.334  95.809  95.738  1.00  0.00           C  
ATOM    413  O   SER    29      80.089  96.108  96.687  1.00  0.00           O  
ATOM    414  N   SER    30      79.714  94.966  94.732  1.00  0.00           N  
ATOM    415  H   SER    30      79.179  95.009  93.876  1.00  0.00           H  
ATOM    416  CA  SER    30      81.057  94.432  94.566  1.00  0.00           C  
ATOM    417  HA  SER    30      81.520  94.213  95.528  1.00  0.00           H  
ATOM    418  CB  SER    30      80.845  93.167  93.796  1.00  0.00           C  
ATOM    419  HB2 SER    30      80.389  93.357  92.824  1.00  0.00           H  
ATOM    420  HB3 SER    30      81.836  92.751  93.615  1.00  0.00           H  
ATOM    421  OG  SER    30      80.095  92.238  94.525  1.00  0.00           O  
ATOM    422  HG  SER    30      79.176  92.409  94.303  1.00  0.00           H  
ATOM    423  C   SER    30      81.964  95.335  93.693  1.00  0.00           C  
ATOM    424  O   SER    30      81.419  96.148  92.981  1.00  0.00           O  
ATOM    425  N   GLN    31      83.286  95.213  93.672  1.00  0.00           N  
ATOM    426  H   GLN    31      83.745  96.003  93.241  1.00  0.00           H  
ATOM    427  CA  GLN    31      84.159  94.286  94.399  1.00  0.00           C  
ATOM    428  HA  GLN    31      83.792  93.295  94.133  1.00  0.00           H  
ATOM    429  CB  GLN    31      85.612  94.514  93.982  1.00  0.00           C  
ATOM    430  HB2 GLN    31      85.721  95.489  93.506  1.00  0.00           H  
ATOM    431  HB3 GLN    31      86.177  94.432  94.911  1.00  0.00           H  
ATOM    432  CG  GLN    31      86.244  93.500  93.031  1.00  0.00           C  
ATOM    433  HG2 GLN    31      86.079  92.471  93.349  1.00  0.00           H  
ATOM    434  HG3 GLN    31      85.656  93.635  92.122  1.00  0.00           H  
ATOM    435  CD  GLN    31      87.630  93.866  92.722  1.00  0.00           C  
ATOM    436  OE1 GLN    31      88.354  94.617  93.345  1.00  0.00           O  
ATOM    437  NE2 GLN    31      88.209  93.295  91.690  1.00  0.00           N  
ATOM    438 HE21 GLN    31      89.218  93.325  91.686  1.00  0.00           H  
ATOM    439 HE22 GLN    31      87.742  92.494  91.289  1.00  0.00           H  
ATOM    440  C   GLN    31      84.058  94.557  95.920  1.00  0.00           C  
ATOM    441  O   GLN    31      83.914  95.676  96.356  1.00  0.00           O  
ATOM    442  N   PRO    32      84.063  93.475  96.707  1.00  0.00           N  
ATOM    443  CD  PRO    32      83.917  92.105  96.257  1.00  0.00           C  
ATOM    444  HD2 PRO    32      84.707  91.899  95.535  1.00  0.00           H  
ATOM    445  HD3 PRO    32      82.959  92.050  95.740  1.00  0.00           H  
ATOM    446  CG  PRO    32      83.995  91.208  97.426  1.00  0.00           C  
ATOM    447  HG2 PRO    32      84.998  90.784  97.471  1.00  0.00           H  
ATOM    448  HG3 PRO    32      83.338  90.345  97.325  1.00  0.00           H  
ATOM    449  CB  PRO    32      83.762  92.183  98.572  1.00  0.00           C  
ATOM    450  HB2 PRO    32      84.276  91.922  99.497  1.00  0.00           H  
ATOM    451  HB3 PRO    32      82.701  92.312  98.783  1.00  0.00           H  
ATOM    452  CA  PRO    32      84.277  93.524  98.105  1.00  0.00           C  
ATOM    453  HA  PRO    32      83.539  94.278  98.379  1.00  0.00           H  
ATOM    454  C   PRO    32      85.688  93.921  98.548  1.00  0.00           C  
ATOM    455  O   PRO    32      86.698  93.205  98.260  1.00  0.00           O  
ATOM    456  N   TYR    33      85.805  95.010  99.332  1.00  0.00           N  
ATOM    457  H   TYR    33      84.995  95.606  99.415  1.00  0.00           H  
ATOM    458  CA  TYR    33      87.049  95.454  99.886  1.00  0.00           C  
ATOM    459  HA  TYR    33      87.893  94.884  99.499  1.00  0.00           H  
ATOM    460  CB  TYR    33      87.160  96.947  99.642  1.00  0.00           C  
ATOM    461  HB2 TYR    33      86.398  97.457 100.231  1.00  0.00           H  
ATOM    462  HB3 TYR    33      88.132  97.357  99.919  1.00  0.00           H  
ATOM    463  CG  TYR    33      86.896  97.373  98.191  1.00  0.00           C  
ATOM    464  CD1 TYR    33      87.865  96.997  97.253  1.00  0.00           C  
ATOM    465  HD1 TYR    33      88.745  96.463  97.580  1.00  0.00           H  
ATOM    466  CE1 TYR    33      87.751  97.341  95.943  1.00  0.00           C  
ATOM    467  HE1 TYR    33      88.472  96.967  95.232  1.00  0.00           H  
ATOM    468  CZ  TYR    33      86.617  98.082  95.477  1.00  0.00           C  
ATOM    469  OH  TYR    33      86.664  98.359  94.144  1.00  0.00           O  
ATOM    470  HH  TYR    33      85.797  98.654  93.856  1.00  0.00           H  
ATOM    471  CE2 TYR    33      85.591  98.431  96.386  1.00  0.00           C  
ATOM    472  HE2 TYR    33      84.911  99.169  95.986  1.00  0.00           H  
ATOM    473  CD2 TYR    33      85.730  98.098  97.743  1.00  0.00           C  
ATOM    474  HD2 TYR    33      84.940  98.301  98.451  1.00  0.00           H  
ATOM    475  C   TYR    33      87.285  95.151 101.449  1.00  0.00           C  
ATOM    476  O   TYR    33      88.130  95.795 102.018  1.00  0.00           O  
ATOM    477  N   GLY    34      86.506  94.250 101.971  1.00  0.00           N  
ATOM    478  H   GLY    34      85.924  93.671 101.383  1.00  0.00           H  
ATOM    479  CA  GLY    34      86.588  93.830 103.375  1.00  0.00           C  
ATOM    480  HA2 GLY    34      86.165  92.842 103.557  1.00  0.00           H  
ATOM    481  HA3 GLY    34      87.638  93.668 103.620  1.00  0.00           H  
ATOM    482  C   GLY    34      86.008  94.926 104.335  1.00  0.00           C  
ATOM    483  O   GLY    34      85.586  96.054 103.956  1.00  0.00           O  
ATOM    484  N   GLN    35      86.016  94.579 105.636  1.00  0.00           N  
ATOM    485  H   GLN    35      86.511  93.733 105.880  1.00  0.00           H  
ATOM    486  CA  GLN    35      85.372  95.337 106.789  1.00  0.00           C  
ATOM    487  HA  GLN    35      85.455  96.418 106.680  1.00  0.00           H  
ATOM    488  CB  GLN    35      83.839  94.984 106.843  1.00  0.00           C  
ATOM    489  HB2 GLN    35      83.480  94.866 105.821  1.00  0.00           H  
ATOM    490  HB3 GLN    35      83.782  93.978 107.260  1.00  0.00           H  
ATOM    491  CG  GLN    35      82.984  95.899 107.744  1.00  0.00           C  
ATOM    492  HG2 GLN    35      83.167  95.549 108.760  1.00  0.00           H  
ATOM    493  HG3 GLN    35      83.420  96.894 107.657  1.00  0.00           H  
ATOM    494  CD  GLN    35      81.535  95.828 107.344  1.00  0.00           C  
ATOM    495  OE1 GLN    35      81.105  95.288 106.341  1.00  0.00           O  
ATOM    496  NE2 GLN    35      80.711  96.672 108.050  1.00  0.00           N  
ATOM    497 HE21 GLN    35      81.137  97.354 108.661  1.00  0.00           H  
ATOM    498 HE22 GLN    35      79.711  96.598 107.935  1.00  0.00           H  
ATOM    499  C   GLN    35      85.917  94.938 108.131  1.00  0.00           C  
ATOM    500  O   GLN    35      85.953  93.789 108.452  1.00  0.00           O  
ATOM    501  N   GLN    36      86.582  95.870 108.803  1.00  0.00           N  
ATOM    502  H   GLN    36      87.022  95.503 109.634  1.00  0.00           H  
ATOM    503  CA  GLN    36      86.854  97.325 108.435  1.00  0.00           C  
ATOM    504  HA  GLN    36      85.910  97.858 108.316  1.00  0.00           H  
ATOM    505  CB  GLN    36      87.477  98.119 109.673  1.00  0.00           C  
ATOM    506  HB2 GLN    36      88.069  97.476 110.325  1.00  0.00           H  
ATOM    507  HB3 GLN    36      88.048  99.009 109.406  1.00  0.00           H  
ATOM    508  CG  GLN    36      86.421  98.719 110.550  1.00  0.00           C  
ATOM    509  HG2 GLN    36      86.900  99.400 111.254  1.00  0.00           H  
ATOM    510  HG3 GLN    36      85.719  99.204 109.872  1.00  0.00           H  
ATOM    511  CD  GLN    36      85.571  97.637 111.298  1.00  0.00           C  
ATOM    512  OE1 GLN    36      84.563  97.212 110.806  1.00  0.00           O  
ATOM    513  NE2 GLN    36      86.115  97.080 112.301  1.00  0.00           N  
ATOM    514 HE21 GLN    36      86.943  97.368 112.802  1.00  0.00           H  
ATOM    515 HE22 GLN    36      85.702  96.296 112.786  1.00  0.00           H  
ATOM    516  C   GLN    36      87.725  97.509 107.106  1.00  0.00           C  
ATOM    517  O   GLN    36      88.316  96.522 106.649  1.00  0.00           O  
ATOM    518  N   SER    37      87.813  98.747 106.600  1.00  0.00           N  
ATOM    519  H   SER    37      87.429  99.518 107.127  1.00  0.00           H  
ATOM    520  CA  SER    37      88.585  99.192 105.444  1.00  0.00           C  
ATOM    521  HA  SER    37      89.506  98.611 105.485  1.00  0.00           H  
ATOM    522  CB  SER    37      87.894  98.738 104.182  1.00  0.00           C  
ATOM    523  HB2 SER    37      87.692  97.668 104.166  1.00  0.00           H  
ATOM    524  HB3 SER    37      86.958  99.294 104.234  1.00  0.00           H  
ATOM    525  OG  SER    37      88.673  98.967 103.013  1.00  0.00           O  
ATOM    526  HG  SER    37      89.333  98.288 102.856  1.00  0.00           H  
ATOM    527  C   SER    37      88.957 100.700 105.478  1.00  0.00           C  
ATOM    528  O   SER    37      88.489 101.468 106.337  1.00  0.00           O  
ATOM    529  N   TYR    38      89.751 101.073 104.463  1.00  0.00           N  
ATOM    530  H   TYR    38      89.922 100.383 103.747  1.00  0.00           H  
ATOM    531  CA  TYR    38      90.101 102.487 104.153  1.00  0.00           C  
ATOM    532  HA  TYR    38      90.250 102.987 105.110  1.00  0.00           H  
ATOM    533  CB  TYR    38      91.359 102.545 103.326  1.00  0.00           C  
ATOM    534  HB2 TYR    38      91.566 103.579 103.048  1.00  0.00           H  
ATOM    535  HB3 TYR    38      92.129 102.133 103.979  1.00  0.00           H  
ATOM    536  CG  TYR    38      91.393 101.779 102.020  1.00  0.00           C  
ATOM    537  CD1 TYR    38      91.093 102.494 100.796  1.00  0.00           C  
ATOM    538  HD1 TYR    38      90.964 103.559 100.918  1.00  0.00           H  
ATOM    539  CE1 TYR    38      90.890 101.912  99.567  1.00  0.00           C  
ATOM    540  HE1 TYR    38      90.444 102.514  98.788  1.00  0.00           H  
ATOM    541  CZ  TYR    38      90.970 100.520  99.581  1.00  0.00           C  
ATOM    542  OH  TYR    38      90.594  99.831  98.455  1.00  0.00           O  
ATOM    543  HH  TYR    38      91.093  99.012  98.414  1.00  0.00           H  
ATOM    544  CE2 TYR    38      91.441  99.740 100.696  1.00  0.00           C  
ATOM    545  HE2 TYR    38      91.387  98.662 100.737  1.00  0.00           H  
ATOM    546  CD2 TYR    38      91.590 100.395 101.958  1.00  0.00           C  
ATOM    547  HD2 TYR    38      91.802  99.778 102.819  1.00  0.00           H  
ATOM    548  C   TYR    38      88.969 103.312 103.409  1.00  0.00           C  
ATOM    549  O   TYR    38      87.983 102.754 102.929  1.00  0.00           O  
ATOM    550  N   SER    39      89.104 104.639 103.493  1.00  0.00           N  
ATOM    551  H   SER    39      89.963 105.007 103.879  1.00  0.00           H  
ATOM    552  CA  SER    39      87.891 105.491 103.159  1.00  0.00           C  
ATOM    553  HA  SER    39      86.982 104.946 103.413  1.00  0.00           H  
ATOM    554  CB  SER    39      87.920 106.726 104.036  1.00  0.00           C  
ATOM    555  HB2 SER    39      87.811 106.355 105.056  1.00  0.00           H  
ATOM    556  HB3 SER    39      88.775 107.396 103.950  1.00  0.00           H  
ATOM    557  OG  SER    39      86.759 107.559 103.769  1.00  0.00           O  
ATOM    558  HG  SER    39      86.973 107.971 102.929  1.00  0.00           H  
ATOM    559  C   SER    39      87.968 105.775 101.678  1.00  0.00           C  
ATOM    560  O   SER    39      88.339 106.890 101.192  1.00  0.00           O  
ATOM    561  N   GLY    40      87.811 104.671 100.944  1.00  0.00           N  
ATOM    562  H   GLY    40      87.489 103.825 101.392  1.00  0.00           H  
ATOM    563  CA  GLY    40      88.060 104.753  99.523  1.00  0.00           C  
ATOM    564  HA2 GLY    40      88.930 105.373  99.306  1.00  0.00           H  
ATOM    565  HA3 GLY    40      88.263 103.747  99.157  1.00  0.00           H  
ATOM    566  C   GLY    40      86.924 105.419  98.672  1.00  0.00           C  
ATOM    567  O   GLY    40      86.302 106.346  99.194  1.00  0.00           O  
ATOM    568  N   TYR    41      86.641 104.976  97.458  1.00  0.00           N  
ATOM    569  H   TYR    41      85.778 105.388  97.132  1.00  0.00           H  
ATOM    570  CA  TYR    41      87.250 103.780  96.720  1.00  0.00           C  
ATOM    571  HA  TYR    41      88.235 103.600  97.150  1.00  0.00           H  
ATOM    572  CB  TYR    41      86.354 102.539  96.973  1.00  0.00           C  
ATOM    573  HB2 TYR    41      85.329 102.767  96.681  1.00  0.00           H  
ATOM    574  HB3 TYR    41      86.659 101.733  96.305  1.00  0.00           H  
ATOM    575  CG  TYR    41      86.404 102.044  98.439  1.00  0.00           C  
ATOM    576  CD1 TYR    41      87.378 101.134  98.810  1.00  0.00           C  
ATOM    577  HD1 TYR    41      88.177 100.885  98.126  1.00  0.00           H  
ATOM    578  CE1 TYR    41      87.409 100.490 100.035  1.00  0.00           C  
ATOM    579  HE1 TYR    41      88.252  99.845 100.232  1.00  0.00           H  
ATOM    580  CZ  TYR    41      86.427 100.866 100.963  1.00  0.00           C  
ATOM    581  OH  TYR    41      86.301 100.286 102.234  1.00  0.00           O  
ATOM    582  HH  TYR    41      87.119  99.831 102.448  1.00  0.00           H  
ATOM    583  CE2 TYR    41      85.438 101.824 100.615  1.00  0.00           C  
ATOM    584  HE2 TYR    41      84.704 102.048 101.375  1.00  0.00           H  
ATOM    585  CD2 TYR    41      85.386 102.445  99.329  1.00  0.00           C  
ATOM    586  HD2 TYR    41      84.638 103.173  99.053  1.00  0.00           H  
ATOM    587  C   TYR    41      87.573 104.228  95.271  1.00  0.00           C  
ATOM    588  O   TYR    41      87.628 103.377  94.377  1.00  0.00           O  
ATOM    589  N   SER    42      87.807 105.544  95.028  1.00  0.00           N  
ATOM    590  H   SER    42      87.748 106.124  95.852  1.00  0.00           H  
ATOM    591  CA  SER    42      87.788 106.154  93.665  1.00  0.00           C  
ATOM    592  HA  SER    42      87.088 105.643  93.004  1.00  0.00           H  
ATOM    593  CB  SER    42      87.408 107.662  93.926  1.00  0.00           C  
ATOM    594  HB2 SER    42      88.247 108.081  94.481  1.00  0.00           H  
ATOM    595  HB3 SER    42      87.085 108.095  92.979  1.00  0.00           H  
ATOM    596  OG  SER    42      86.249 107.799  94.745  1.00  0.00           O  
ATOM    597  HG  SER    42      85.608 107.239  94.302  1.00  0.00           H  
ATOM    598  C   SER    42      89.128 105.922  92.922  1.00  0.00           C  
ATOM    599  O   SER    42      89.472 106.650  92.024  1.00  0.00           O  
ATOM    600  N   GLN    43      89.859 104.912  93.272  1.00  0.00           N  
ATOM    601  H   GLN    43      89.513 104.435  94.092  1.00  0.00           H  
ATOM    602  CA  GLN    43      91.079 104.335  92.678  1.00  0.00           C  
ATOM    603  HA  GLN    43      91.903 104.998  92.943  1.00  0.00           H  
ATOM    604  CB  GLN    43      91.558 103.007  93.212  1.00  0.00           C  
ATOM    605  HB2 GLN    43      92.141 102.491  92.448  1.00  0.00           H  
ATOM    606  HB3 GLN    43      92.200 103.282  94.049  1.00  0.00           H  
ATOM    607  CG  GLN    43      90.426 102.043  93.600  1.00  0.00           C  
ATOM    608  HG2 GLN    43      89.421 102.365  93.329  1.00  0.00           H  
ATOM    609  HG3 GLN    43      90.658 101.088  93.128  1.00  0.00           H  
ATOM    610  CD  GLN    43      90.362 101.871  95.126  1.00  0.00           C  
ATOM    611  OE1 GLN    43      90.585 102.746  95.907  1.00  0.00           O  
ATOM    612  NE2 GLN    43      89.948 100.714  95.562  1.00  0.00           N  
ATOM    613 HE21 GLN    43      89.635 100.063  94.855  1.00  0.00           H  
ATOM    614 HE22 GLN    43      89.674 100.687  96.533  1.00  0.00           H  
ATOM    615  C   GLN    43      90.983 104.311  91.137  1.00  0.00           C  
ATOM    616  O   GLN    43      89.972 103.997  90.457  1.00  0.00           O  
ATOM    617  N   SER    44      92.168 104.652  90.535  1.00  0.00           N  
ATOM    618  H   SER    44      92.917 104.808  91.195  1.00  0.00           H  
ATOM    619  CA  SER    44      92.241 104.825  89.030  1.00  0.00           C  
ATOM    620  HA  SER    44      91.357 105.319  88.626  1.00  0.00           H  
ATOM    621  CB  SER    44      93.537 105.624  88.699  1.00  0.00           C  
ATOM    622  HB2 SER    44      93.840 106.296  89.503  1.00  0.00           H  
ATOM    623  HB3 SER    44      94.342 104.903  88.554  1.00  0.00           H  
ATOM    624  OG  SER    44      93.364 106.270  87.435  1.00  0.00           O  
ATOM    625  HG  SER    44      94.084 106.897  87.336  1.00  0.00           H  
ATOM    626  C   SER    44      92.166 103.588  88.241  1.00  0.00           C  
ATOM    627  O   SER    44      92.458 102.456  88.690  1.00  0.00           O  
ATOM    628  N   THR    45      91.650 103.706  87.032  1.00  0.00           N  
ATOM    629  H   THR    45      91.396 104.647  86.766  1.00  0.00           H  
ATOM    630  CA  THR    45      91.536 102.645  86.028  1.00  0.00           C  
ATOM    631  HA  THR    45      91.055 101.803  86.526  1.00  0.00           H  
ATOM    632  CB  THR    45      90.836 103.094  84.680  1.00  0.00           C  
ATOM    633  HB  THR    45      89.857 103.474  84.970  1.00  0.00           H  
ATOM    634  CG2 THR    45      91.530 104.188  83.853  1.00  0.00           C  
ATOM    635 HG21 THR    45      92.475 103.818  83.454  1.00  0.00           H  
ATOM    636 HG22 THR    45      90.989 104.684  83.048  1.00  0.00           H  
ATOM    637 HG23 THR    45      91.796 104.981  84.552  1.00  0.00           H  
ATOM    638  OG1 THR    45      90.657 101.936  83.902  1.00  0.00           O  
ATOM    639  HG1 THR    45      89.943 101.430  84.297  1.00  0.00           H  
ATOM    640  C   THR    45      92.891 102.001  85.664  1.00  0.00           C  
ATOM    641  O   THR    45      92.912 100.812  85.325  1.00  0.00           O  
ATOM    642  N   ASP    46      94.011 102.716  85.806  1.00  0.00           N  
ATOM    643  H   ASP    46      93.864 103.632  86.205  1.00  0.00           H  
ATOM    644  CA  ASP    46      95.351 102.257  85.692  1.00  0.00           C  
ATOM    645  HA  ASP    46      95.327 101.230  86.059  1.00  0.00           H  
ATOM    646  CB  ASP    46      95.698 102.163  84.210  1.00  0.00           C  
ATOM    647  HB2 ASP    46      95.102 101.523  83.559  1.00  0.00           H  
ATOM    648  HB3 ASP    46      95.494 103.113  83.716  1.00  0.00           H  
ATOM    649  CG  ASP    46      97.152 101.780  83.917  1.00  0.00           C  
ATOM    650  OD1 ASP    46      97.652 101.993  82.771  1.00  0.00           O  
ATOM    651  OD2 ASP    46      97.742 101.212  84.837  1.00  0.00           O  
ATOM    652  C   ASP    46      96.314 102.981  86.663  1.00  0.00           C  
ATOM    653  O   ASP    46      96.419 104.175  86.536  1.00  0.00           O  
ATOM    654  N   THR    47      97.071 102.322  87.605  1.00  0.00           N  
ATOM    655  H   THR    47      96.974 101.317  87.639  1.00  0.00           H  
ATOM    656  CA  THR    47      98.153 102.816  88.515  1.00  0.00           C  
ATOM    657  HA  THR    47      98.319 103.892  88.456  1.00  0.00           H  
ATOM    658  CB  THR    47      97.774 102.578  89.995  1.00  0.00           C  
ATOM    659  HB  THR    47      98.545 102.945  90.672  1.00  0.00           H  
ATOM    660  CG2 THR    47      96.455 103.294  90.337  1.00  0.00           C  
ATOM    661 HG21 THR    47      96.451 104.347  90.053  1.00  0.00           H  
ATOM    662 HG22 THR    47      95.645 102.783  89.816  1.00  0.00           H  
ATOM    663 HG23 THR    47      96.303 103.270  91.416  1.00  0.00           H  
ATOM    664  OG1 THR    47      97.676 101.199  90.306  1.00  0.00           O  
ATOM    665  HG1 THR    47      98.484 100.822  90.663  1.00  0.00           H  
ATOM    666  C   THR    47      99.538 102.200  88.230  1.00  0.00           C  
ATOM    667  O   THR    47     100.483 102.169  89.059  1.00  0.00           O  
ATOM    668  N   SER    48      99.789 101.861  86.951  1.00  0.00           N  
ATOM    669  H   SER    48      99.121 101.905  86.194  1.00  0.00           H  
ATOM    670  CA  SER    48     101.052 101.178  86.556  1.00  0.00           C  
ATOM    671  HA  SER    48     101.363 100.459  87.314  1.00  0.00           H  
ATOM    672  CB  SER    48     100.834 100.440  85.189  1.00  0.00           C  
ATOM    673  HB2 SER    48     101.609  99.712  84.952  1.00  0.00           H  
ATOM    674  HB3 SER    48     100.150  99.647  85.493  1.00  0.00           H  
ATOM    675  OG  SER    48     100.318 101.209  84.092  1.00  0.00           O  
ATOM    676  HG  SER    48      99.376 101.286  84.260  1.00  0.00           H  
ATOM    677  C   SER    48     102.264 102.150  86.447  1.00  0.00           C  
ATOM    678  O   SER    48     103.409 101.749  86.640  1.00  0.00           O  
ATOM    679  N   GLY    49     102.074 103.390  86.169  1.00  0.00           N  
ATOM    680  H   GLY    49     101.127 103.738  86.219  1.00  0.00           H  
ATOM    681  CA  GLY    49     103.016 104.473  86.302  1.00  0.00           C  
ATOM    682  HA2 GLY    49     102.537 105.436  86.126  1.00  0.00           H  
ATOM    683  HA3 GLY    49     103.372 104.327  87.321  1.00  0.00           H  
ATOM    684  C   GLY    49     104.095 104.424  85.259  1.00  0.00           C  
ATOM    685  O   GLY    49     103.966 103.749  84.231  1.00  0.00           O  
ATOM    686  N   TYR    50     105.338 104.973  85.573  1.00  0.00           N  
ATOM    687  H   TYR    50     106.083 104.735  84.934  1.00  0.00           H  
ATOM    688  CA  TYR    50     105.707 105.527  86.857  1.00  0.00           C  
ATOM    689  HA  TYR    50     104.857 105.970  87.376  1.00  0.00           H  
ATOM    690  CB  TYR    50     106.121 104.377  87.842  1.00  0.00           C  
ATOM    691  HB2 TYR    50     105.180 103.869  88.055  1.00  0.00           H  
ATOM    692  HB3 TYR    50     106.850 103.694  87.408  1.00  0.00           H  
ATOM    693  CG  TYR    50     106.682 104.845  89.121  1.00  0.00           C  
ATOM    694  CD1 TYR    50     108.077 104.720  89.338  1.00  0.00           C  
ATOM    695  HD1 TYR    50     108.650 104.095  88.669  1.00  0.00           H  
ATOM    696  CE1 TYR    50     108.663 105.446  90.423  1.00  0.00           C  
ATOM    697  HE1 TYR    50     109.734 105.381  90.549  1.00  0.00           H  
ATOM    698  CZ  TYR    50     107.800 106.061  91.345  1.00  0.00           C  
ATOM    699  OH  TYR    50     108.302 106.704  92.426  1.00  0.00           O  
ATOM    700  HH  TYR    50     107.714 107.372  92.788  1.00  0.00           H  
ATOM    701  CE2 TYR    50     106.416 105.966  91.263  1.00  0.00           C  
ATOM    702  HE2 TYR    50     105.817 106.373  92.064  1.00  0.00           H  
ATOM    703  CD2 TYR    50     105.835 105.316  90.167  1.00  0.00           C  
ATOM    704  HD2 TYR    50     104.765 105.224  90.051  1.00  0.00           H  
ATOM    705  C   TYR    50     106.884 106.477  86.663  1.00  0.00           C  
ATOM    706  O   TYR    50     107.933 105.955  86.269  1.00  0.00           O  
ATOM    707  N   GLY    51     106.783 107.828  86.718  1.00  0.00           N  
ATOM    708  H   GLY    51     107.711 108.222  86.767  1.00  0.00           H  
ATOM    709  CA  GLY    51     105.528 108.587  86.766  1.00  0.00           C  
ATOM    710  HA2 GLY    51     104.875 108.162  86.003  1.00  0.00           H  
ATOM    711  HA3 GLY    51     105.056 108.550  87.748  1.00  0.00           H  
ATOM    712  C   GLY    51     105.871 110.052  86.340  1.00  0.00           C  
ATOM    713  O   GLY    51     106.861 110.606  86.746  1.00  0.00           O  
ATOM    714  N   GLN    52     104.952 110.700  85.595  1.00  0.00           N  
ATOM    715  H   GLN    52     104.178 110.237  85.141  1.00  0.00           H  
ATOM    716  CA  GLN    52     105.042 112.093  85.191  1.00  0.00           C  
ATOM    717  HA  GLN    52     104.175 112.221  84.542  1.00  0.00           H  
ATOM    718  CB  GLN    52     104.802 112.980  86.468  1.00  0.00           C  
ATOM    719  HB2 GLN    52     105.687 113.098  87.093  1.00  0.00           H  
ATOM    720  HB3 GLN    52     104.591 113.981  86.090  1.00  0.00           H  
ATOM    721  CG  GLN    52     103.494 112.587  87.201  1.00  0.00           C  
ATOM    722  HG2 GLN    52     103.475 111.570  87.591  1.00  0.00           H  
ATOM    723  HG3 GLN    52     103.400 113.288  88.030  1.00  0.00           H  
ATOM    724  CD  GLN    52     102.235 112.675  86.319  1.00  0.00           C  
ATOM    725  OE1 GLN    52     102.234 113.277  85.203  1.00  0.00           O  
ATOM    726  NE2 GLN    52     101.151 112.063  86.671  1.00  0.00           N  
ATOM    727 HE21 GLN    52     101.166 111.527  87.527  1.00  0.00           H  
ATOM    728 HE22 GLN    52     100.256 112.195  86.223  1.00  0.00           H  
ATOM    729  C   GLN    52     106.255 112.566  84.313  1.00  0.00           C  
ATOM    730  O   GLN    52     106.889 113.538  84.607  1.00  0.00           O  
ATOM    731  N   SER    53     106.613 111.901  83.188  1.00  0.00           N  
ATOM    732  H   SER    53     107.343 112.426  82.730  1.00  0.00           H  
ATOM    733  CA  SER    53     105.663 111.154  82.381  1.00  0.00           C  
ATOM    734  HA  SER    53     104.684 111.612  82.521  1.00  0.00           H  
ATOM    735  CB  SER    53     106.054 111.334  80.935  1.00  0.00           C  
ATOM    736  HB2 SER    53     106.241 112.391  80.743  1.00  0.00           H  
ATOM    737  HB3 SER    53     106.975 110.767  80.806  1.00  0.00           H  
ATOM    738  OG  SER    53     105.139 110.690  80.040  1.00  0.00           O  
ATOM    739  HG  SER    53     105.324 110.995  79.149  1.00  0.00           H  
ATOM    740  C   SER    53     105.658 109.660  82.775  1.00  0.00           C  
ATOM    741  O   SER    53     106.540 109.083  83.459  1.00  0.00           O  
ATOM    742  N   SER    54     104.582 108.911  82.467  1.00  0.00           N  
ATOM    743  H   SER    54     103.754 109.385  82.137  1.00  0.00           H  
ATOM    744  CA  SER    54     104.445 107.452  82.496  1.00  0.00           C  
ATOM    745  HA  SER    54     105.221 106.917  83.045  1.00  0.00           H  
ATOM    746  CB  SER    54     103.074 106.969  83.104  1.00  0.00           C  
ATOM    747  HB2 SER    54     102.308 107.484  82.524  1.00  0.00           H  
ATOM    748  HB3 SER    54     102.923 105.916  82.870  1.00  0.00           H  
ATOM    749  OG  SER    54     103.045 107.257  84.489  1.00  0.00           O  
ATOM    750  HG  SER    54     102.495 108.025  84.658  1.00  0.00           H  
ATOM    751  C   SER    54     104.448 106.834  81.072  1.00  0.00           C  
ATOM    752  O   SER    54     104.585 105.629  80.980  1.00  0.00           O  
ATOM    753  N   TYR    55     104.357 107.643  79.980  1.00  0.00           N  
ATOM    754  H   TYR    55     104.283 108.648  80.058  1.00  0.00           H  
ATOM    755  CA  TYR    55     104.548 107.079  78.648  1.00  0.00           C  
ATOM    756  HA  TYR    55     104.021 106.125  78.668  1.00  0.00           H  
ATOM    757  CB  TYR    55     103.879 107.973  77.513  1.00  0.00           C  
ATOM    758  HB2 TYR    55     104.209 108.977  77.779  1.00  0.00           H  
ATOM    759  HB3 TYR    55     104.259 107.500  76.608  1.00  0.00           H  
ATOM    760  CG  TYR    55     102.322 107.876  77.779  1.00  0.00           C  
ATOM    761  CD1 TYR    55     101.706 108.684  78.745  1.00  0.00           C  
ATOM    762  HD1 TYR    55     102.246 109.459  79.269  1.00  0.00           H  
ATOM    763  CE1 TYR    55     100.362 108.305  79.138  1.00  0.00           C  
ATOM    764  HE1 TYR    55      99.852 108.823  79.937  1.00  0.00           H  
ATOM    765  CZ  TYR    55      99.672 107.239  78.497  1.00  0.00           C  
ATOM    766  OH  TYR    55      98.458 106.786  78.878  1.00  0.00           O  
ATOM    767  HH  TYR    55      98.424 106.590  79.817  1.00  0.00           H  
ATOM    768  CE2 TYR    55     100.316 106.612  77.387  1.00  0.00           C  
ATOM    769  HE2 TYR    55      99.904 105.798  76.810  1.00  0.00           H  
ATOM    770  CD2 TYR    55     101.604 106.937  77.025  1.00  0.00           C  
ATOM    771  HD2 TYR    55     102.121 106.259  76.362  1.00  0.00           H  
ATOM    772  C   TYR    55     106.056 106.807  78.331  1.00  0.00           C  
ATOM    773  O   TYR    55     106.919 107.669  78.576  1.00  0.00           O  
ATOM    774  N   SER    56     106.364 105.626  77.821  1.00  0.00           N  
ATOM    775  H   SER    56     107.340 105.474  77.610  1.00  0.00           H  
ATOM    776  CA  SER    56     105.612 104.380  77.538  1.00  0.00           C  
ATOM    777  HA  SER    56     106.314 103.752  76.989  1.00  0.00           H  
ATOM    778  CB  SER    56     105.310 103.625  78.786  1.00  0.00           C  
ATOM    779  HB2 SER    56     106.143 103.813  79.463  1.00  0.00           H  
ATOM    780  HB3 SER    56     104.317 103.890  79.148  1.00  0.00           H  
ATOM    781  OG  SER    56     105.312 102.215  78.573  1.00  0.00           O  
ATOM    782  HG  SER    56     104.967 101.925  79.421  1.00  0.00           H  
ATOM    783  C   SER    56     104.358 104.396  76.627  1.00  0.00           C  
ATOM    784  O   SER    56     103.268 104.023  77.008  1.00  0.00           O  
ATOM    785  N   SER    57     104.503 104.862  75.331  1.00  0.00           N  
ATOM    786  H   SER    57     103.608 104.962  74.874  1.00  0.00           H  
ATOM    787  CA  SER    57     105.728 105.208  74.581  1.00  0.00           C  
ATOM    788  HA  SER    57     106.528 105.555  75.235  1.00  0.00           H  
ATOM    789  CB  SER    57     106.218 104.078  73.685  1.00  0.00           C  
ATOM    790  HB2 SER    57     105.436 103.848  72.962  1.00  0.00           H  
ATOM    791  HB3 SER    57     107.089 104.476  73.163  1.00  0.00           H  
ATOM    792  OG  SER    57     106.646 103.012  74.460  1.00  0.00           O  
ATOM    793  HG  SER    57     105.901 102.540  74.840  1.00  0.00           H  
ATOM    794  C   SER    57     105.457 106.377  73.602  1.00  0.00           C  
ATOM    795  O   SER    57     104.388 106.598  73.126  1.00  0.00           O  
ATOM    796  N   TYR    58     106.480 107.126  73.169  1.00  0.00           N  
ATOM    797  H   TYR    58     107.348 106.875  73.620  1.00  0.00           H  
ATOM    798  CA  TYR    58     106.371 108.300  72.273  1.00  0.00           C  
ATOM    799  HA  TYR    58     105.334 108.617  72.388  1.00  0.00           H  
ATOM    800  CB  TYR    58     107.225 109.397  72.753  1.00  0.00           C  
ATOM    801  HB2 TYR    58     108.219 109.066  73.052  1.00  0.00           H  
ATOM    802  HB3 TYR    58     107.218 110.151  71.966  1.00  0.00           H  
ATOM    803  CG  TYR    58     106.592 109.993  73.962  1.00  0.00           C  
ATOM    804  CD1 TYR    58     105.698 111.092  73.898  1.00  0.00           C  
ATOM    805  HD1 TYR    58     105.390 111.475  72.937  1.00  0.00           H  
ATOM    806  CE1 TYR    58     105.251 111.744  75.071  1.00  0.00           C  
ATOM    807  HE1 TYR    58     104.567 112.579  75.044  1.00  0.00           H  
ATOM    808  CZ  TYR    58     105.649 111.192  76.286  1.00  0.00           C  
ATOM    809  OH  TYR    58     105.193 111.776  77.431  1.00  0.00           O  
ATOM    810  HH  TYR    58     104.445 112.341  77.221  1.00  0.00           H  
ATOM    811  CE2 TYR    58     106.533 110.141  76.405  1.00  0.00           C  
ATOM    812  HE2 TYR    58     106.785 109.744  77.377  1.00  0.00           H  
ATOM    813  CD2 TYR    58     107.008 109.576  75.216  1.00  0.00           C  
ATOM    814  HD2 TYR    58     107.622 108.695  75.328  1.00  0.00           H  
ATOM    815  C   TYR    58     106.626 107.841  70.810  1.00  0.00           C  
ATOM    816  O   TYR    58     107.809 107.441  70.556  1.00  0.00           O  
ATOM    817  N   GLY    59     105.650 107.797  69.909  1.00  0.00           N  
ATOM    818  H   GLY    59     105.842 107.188  69.127  1.00  0.00           H  
ATOM    819  CA  GLY    59     104.234 108.223  70.165  1.00  0.00           C  
ATOM    820  HA2 GLY    59     103.695 107.941  69.260  1.00  0.00           H  
ATOM    821  HA3 GLY    59     103.815 107.528  70.893  1.00  0.00           H  
ATOM    822  C   GLY    59     104.035 109.736  70.467  1.00  0.00           C  
ATOM    823  O   GLY    59     104.907 110.560  70.185  1.00  0.00           O  
ATOM    824  N   GLN    60     103.033 110.127  71.226  1.00  0.00           N  
ATOM    825  H   GLN    60     103.054 111.132  71.330  1.00  0.00           H  
ATOM    826  CA  GLN    60     101.881 109.348  71.745  1.00  0.00           C  
ATOM    827  HA  GLN    60     102.292 108.380  72.031  1.00  0.00           H  
ATOM    828  CB  GLN    60     101.228 109.989  72.933  1.00  0.00           C  
ATOM    829  HB2 GLN    60     100.849 110.977  72.669  1.00  0.00           H  
ATOM    830  HB3 GLN    60     100.390 109.397  73.300  1.00  0.00           H  
ATOM    831  CG  GLN    60     102.226 110.359  74.144  1.00  0.00           C  
ATOM    832  HG2 GLN    60     102.650 109.421  74.502  1.00  0.00           H  
ATOM    833  HG3 GLN    60     103.021 111.027  73.813  1.00  0.00           H  
ATOM    834  CD  GLN    60     101.455 111.105  75.251  1.00  0.00           C  
ATOM    835  OE1 GLN    60     101.312 112.335  75.308  1.00  0.00           O  
ATOM    836  NE2 GLN    60     100.956 110.384  76.223  1.00  0.00           N  
ATOM    837 HE21 GLN    60     100.849 109.398  76.028  1.00  0.00           H  
ATOM    838 HE22 GLN    60     100.290 110.886  76.793  1.00  0.00           H  
ATOM    839  C   GLN    60     100.836 109.036  70.691  1.00  0.00           C  
ATOM    840  O   GLN    60     100.562 109.845  69.781  1.00  0.00           O  
ATOM    841  N   SER    61     100.000 107.968  70.801  1.00  0.00           N  
ATOM    842  H   SER    61      99.931 107.622  71.747  1.00  0.00           H  
ATOM    843  CA  SER    61      98.859 107.674  69.899  1.00  0.00           C  
ATOM    844  HA  SER    61      99.155 108.116  68.947  1.00  0.00           H  
ATOM    845  CB  SER    61      98.518 106.163  69.854  1.00  0.00           C  
ATOM    846  HB2 SER    61      99.442 105.615  69.671  1.00  0.00           H  
ATOM    847  HB3 SER    61      98.089 105.928  70.828  1.00  0.00           H  
ATOM    848  OG  SER    61      97.513 105.809  68.925  1.00  0.00           O  
ATOM    849  HG  SER    61      97.415 104.860  69.032  1.00  0.00           H  
ATOM    850  C   SER    61      97.533 108.494  70.254  1.00  0.00           C  
ATOM    851  O   SER    61      96.811 108.134  71.181  1.00  0.00           O  
ATOM    852  N   GLN    62      97.272 109.489  69.458  1.00  0.00           N  
ATOM    853  H   GLN    62      97.965 109.625  68.737  1.00  0.00           H  
ATOM    854  CA  GLN    62      96.186 110.530  69.657  1.00  0.00           C  
ATOM    855  HA  GLN    62      96.375 110.934  70.651  1.00  0.00           H  
ATOM    856  CB  GLN    62      96.345 111.531  68.556  1.00  0.00           C  
ATOM    857  HB2 GLN    62      96.394 110.937  67.644  1.00  0.00           H  
ATOM    858  HB3 GLN    62      95.504 112.218  68.463  1.00  0.00           H  
ATOM    859  CG  GLN    62      97.642 112.407  68.623  1.00  0.00           C  
ATOM    860  HG2 GLN    62      98.511 111.796  68.867  1.00  0.00           H  
ATOM    861  HG3 GLN    62      97.782 112.828  67.627  1.00  0.00           H  
ATOM    862  CD  GLN    62      97.495 113.585  69.664  1.00  0.00           C  
ATOM    863  OE1 GLN    62      96.639 113.552  70.501  1.00  0.00           O  
ATOM    864  NE2 GLN    62      98.329 114.576  69.541  1.00  0.00           N  
ATOM    865 HE21 GLN    62      98.217 115.277  70.260  1.00  0.00           H  
ATOM    866 HE22 GLN    62      99.057 114.549  68.842  1.00  0.00           H  
ATOM    867  C   GLN    62      94.804 109.880  69.818  1.00  0.00           C  
ATOM    868  O   GLN    62      93.934 110.488  70.445  1.00  0.00           O  
ATOM    869  N   ASN    63      94.511 108.707  69.319  1.00  0.00           N  
ATOM    870  H   ASN    63      95.146 108.290  68.654  1.00  0.00           H  
ATOM    871  CA  ASN    63      93.225 107.991  69.410  1.00  0.00           C  
ATOM    872  HA  ASN    63      92.383 108.675  69.304  1.00  0.00           H  
ATOM    873  CB  ASN    63      93.347 106.995  68.212  1.00  0.00           C  
ATOM    874  HB2 ASN    63      93.637 107.558  67.324  1.00  0.00           H  
ATOM    875  HB3 ASN    63      94.002 106.188  68.538  1.00  0.00           H  
ATOM    876  CG  ASN    63      91.961 106.337  68.007  1.00  0.00           C  
ATOM    877  OD1 ASN    63      91.232 106.741  67.182  1.00  0.00           O  
ATOM    878  ND2 ASN    63      91.613 105.240  68.626  1.00  0.00           N  
ATOM    879 HD21 ASN    63      90.672 104.874  68.582  1.00  0.00           H  
ATOM    880 HD22 ASN    63      92.224 104.950  69.376  1.00  0.00           H  
ATOM    881  C   ASN    63      93.082 107.181  70.771  1.00  0.00           C  
ATOM    882  O   ASN    63      91.955 107.149  71.327  1.00  0.00           O  
ATOM    883  N   THR    64      94.181 106.602  71.274  1.00  0.00           N  
ATOM    884  H   THR    64      95.077 106.804  70.852  1.00  0.00           H  
ATOM    885  CA  THR    64      94.123 105.637  72.370  1.00  0.00           C  
ATOM    886  HA  THR    64      93.096 105.599  72.733  1.00  0.00           H  
ATOM    887  CB  THR    64      94.447 104.231  71.708  1.00  0.00           C  
ATOM    888  HB  THR    64      95.376 104.159  71.142  1.00  0.00           H  
ATOM    889  CG2 THR    64      94.372 103.153  72.712  1.00  0.00           C  
ATOM    890 HG21 THR    64      95.161 103.231  73.461  1.00  0.00           H  
ATOM    891 HG22 THR    64      93.379 103.315  73.130  1.00  0.00           H  
ATOM    892 HG23 THR    64      94.494 102.244  72.122  1.00  0.00           H  
ATOM    893  OG1 THR    64      93.490 103.924  70.733  1.00  0.00           O  
ATOM    894  HG1 THR    64      93.930 103.515  69.984  1.00  0.00           H  
ATOM    895  C   THR    64      95.005 105.953  73.502  1.00  0.00           C  
ATOM    896  O   THR    64      96.120 105.524  73.456  1.00  0.00           O  
ATOM    897  N   GLY    65      94.682 106.705  74.573  1.00  0.00           N  
ATOM    898  H   GLY    65      95.432 107.067  75.146  1.00  0.00           H  
ATOM    899  CA  GLY    65      93.430 107.386  74.897  1.00  0.00           C  
ATOM    900  HA2 GLY    65      92.527 106.776  74.895  1.00  0.00           H  
ATOM    901  HA3 GLY    65      93.546 107.788  75.904  1.00  0.00           H  
ATOM    902  C   GLY    65      93.112 108.628  74.019  1.00  0.00           C  
ATOM    903  O   GLY    65      93.949 109.108  73.303  1.00  0.00           O  
ATOM    904  N   TYR    66      91.948 109.282  74.044  1.00  0.00           N  
ATOM    905  H   TYR    66      91.104 108.963  74.497  1.00  0.00           H  
ATOM    906  CA  TYR    66      91.689 110.477  73.147  1.00  0.00           C  
ATOM    907  HA  TYR    66      92.113 110.231  72.174  1.00  0.00           H  
ATOM    908  CB  TYR    66      90.164 110.769  73.033  1.00  0.00           C  
ATOM    909  HB2 TYR    66      89.727 109.821  72.720  1.00  0.00           H  
ATOM    910  HB3 TYR    66      89.781 110.978  74.032  1.00  0.00           H  
ATOM    911  CG  TYR    66      89.869 111.792  71.928  1.00  0.00           C  
ATOM    912  CD1 TYR    66      90.286 111.657  70.588  1.00  0.00           C  
ATOM    913  HD1 TYR    66      90.720 110.723  70.263  1.00  0.00           H  
ATOM    914  CE1 TYR    66      90.022 112.685  69.668  1.00  0.00           C  
ATOM    915  HE1 TYR    66      90.273 112.529  68.629  1.00  0.00           H  
ATOM    916  CZ  TYR    66      89.476 113.935  70.105  1.00  0.00           C  
ATOM    917  OH  TYR    66      89.133 114.905  69.233  1.00  0.00           O  
ATOM    918  HH  TYR    66      89.623 114.826  68.411  1.00  0.00           H  
ATOM    919  CE2 TYR    66      89.237 114.032  71.473  1.00  0.00           C  
ATOM    920  HE2 TYR    66      88.795 114.962  71.797  1.00  0.00           H  
ATOM    921  CD2 TYR    66      89.381 112.990  72.365  1.00  0.00           C  
ATOM    922  HD2 TYR    66      89.257 113.061  73.436  1.00  0.00           H  
ATOM    923  C   TYR    66      92.398 111.831  73.674  1.00  0.00           C  
ATOM    924  O   TYR    66      92.074 112.251  74.751  1.00  0.00           O  
ATOM    925  N   GLY    67      93.179 112.384  72.768  1.00  0.00           N  
ATOM    926  H   GLY    67      93.307 111.930  71.875  1.00  0.00           H  
ATOM    927  CA  GLY    67      93.769 113.727  73.012  1.00  0.00           C  
ATOM    928  HA2 GLY    67      93.515 114.108  74.001  1.00  0.00           H  
ATOM    929  HA3 GLY    67      94.853 113.612  72.976  1.00  0.00           H  
ATOM    930  C   GLY    67      93.427 114.850  71.984  1.00  0.00           C  
ATOM    931  O   GLY    67      92.293 115.379  72.090  1.00  0.00           O  
ATOM    932  N   THR    68      94.333 115.281  71.141  1.00  0.00           N  
ATOM    933  H   THR    68      95.224 114.832  70.984  1.00  0.00           H  
ATOM    934  CA  THR    68      94.154 116.248  70.106  1.00  0.00           C  
ATOM    935  HA  THR    68      93.198 116.760  70.212  1.00  0.00           H  
ATOM    936  CB  THR    68      95.286 117.306  70.188  1.00  0.00           C  
ATOM    937  HB  THR    68      96.253 116.805  70.226  1.00  0.00           H  
ATOM    938  CG2 THR    68      95.169 118.362  69.113  1.00  0.00           C  
ATOM    939 HG21 THR    68      94.175 118.806  69.054  1.00  0.00           H  
ATOM    940 HG22 THR    68      95.782 119.245  69.294  1.00  0.00           H  
ATOM    941 HG23 THR    68      95.535 117.917  68.188  1.00  0.00           H  
ATOM    942  OG1 THR    68      95.127 117.947  71.407  1.00  0.00           O  
ATOM    943  HG1 THR    68      95.541 117.452  72.118  1.00  0.00           H  
ATOM    944  C   THR    68      94.053 115.472  68.810  1.00  0.00           C  
ATOM    945  O   THR    68      95.089 115.342  68.195  1.00  0.00           O  
ATOM    946  N   GLN    69      92.843 115.117  68.337  1.00  0.00           N  
ATOM    947  H   GLN    69      92.034 115.408  68.868  1.00  0.00           H  
ATOM    948  CA  GLN    69      92.685 114.400  67.086  1.00  0.00           C  
ATOM    949  HA  GLN    69      93.458 114.680  66.371  1.00  0.00           H  
ATOM    950  CB  GLN    69      92.925 112.886  67.193  1.00  0.00           C  
ATOM    951  HB2 GLN    69      93.306 112.590  68.171  1.00  0.00           H  
ATOM    952  HB3 GLN    69      91.904 112.509  67.142  1.00  0.00           H  
ATOM    953  CG  GLN    69      93.767 112.260  66.077  1.00  0.00           C  
ATOM    954  HG2 GLN    69      93.360 112.548  65.108  1.00  0.00           H  
ATOM    955  HG3 GLN    69      94.756 112.712  66.139  1.00  0.00           H  
ATOM    956  CD  GLN    69      93.919 110.791  66.132  1.00  0.00           C  
ATOM    957  OE1 GLN    69      93.080 109.973  66.477  1.00  0.00           O  
ATOM    958  NE2 GLN    69      95.036 110.297  65.670  1.00  0.00           N  
ATOM    959 HE21 GLN    69      95.826 110.835  65.345  1.00  0.00           H  
ATOM    960 HE22 GLN    69      95.148 109.297  65.759  1.00  0.00           H  
ATOM    961  C   GLN    69      91.365 114.687  66.368  1.00  0.00           C  
ATOM    962  O   GLN    69      90.279 114.540  66.903  1.00  0.00           O  
ATOM    963  N   SER    70      91.432 115.044  65.048  1.00  0.00           N  
ATOM    964  H   SER    70      92.310 115.036  64.550  1.00  0.00           H  
ATOM    965  CA  SER    70      90.216 115.469  64.282  1.00  0.00           C  
ATOM    966  HA  SER    70      89.295 115.118  64.747  1.00  0.00           H  
ATOM    967  CB  SER    70      90.068 116.990  64.256  1.00  0.00           C  
ATOM    968  HB2 SER    70      90.054 117.420  65.258  1.00  0.00           H  
ATOM    969  HB3 SER    70      90.905 117.421  63.706  1.00  0.00           H  
ATOM    970  OG  SER    70      88.920 117.369  63.578  1.00  0.00           O  
ATOM    971  HG  SER    70      88.818 118.315  63.705  1.00  0.00           H  
ATOM    972  C   SER    70      90.231 114.829  62.876  1.00  0.00           C  
ATOM    973  O   SER    70      91.251 114.669  62.261  1.00  0.00           O  
ATOM    974  N   THR    71      89.113 114.358  62.381  1.00  0.00           N  
ATOM    975  H   THR    71      88.239 114.501  62.867  1.00  0.00           H  
ATOM    976  CA  THR    71      88.966 113.544  61.110  1.00  0.00           C  
ATOM    977  HA  THR    71      89.594 114.128  60.436  1.00  0.00           H  
ATOM    978  CB  THR    71      89.751 112.179  61.365  1.00  0.00           C  
ATOM    979  HB  THR    71      90.701 112.214  61.899  1.00  0.00           H  
ATOM    980  CG2 THR    71      88.962 111.180  62.161  1.00  0.00           C  
ATOM    981 HG21 THR    71      88.507 111.618  63.049  1.00  0.00           H  
ATOM    982 HG22 THR    71      88.221 110.784  61.467  1.00  0.00           H  
ATOM    983 HG23 THR    71      89.606 110.360  62.480  1.00  0.00           H  
ATOM    984  OG1 THR    71      90.076 111.561  60.139  1.00  0.00           O  
ATOM    985  HG1 THR    71      90.748 112.090  59.704  1.00  0.00           H  
ATOM    986  C   THR    71      87.526 113.354  60.642  1.00  0.00           C  
ATOM    987  O   THR    71      86.581 113.463  61.422  1.00  0.00           O  
ATOM    988  N   PRO    72      87.197 112.992  59.384  1.00  0.00           N  
ATOM    989  CD  PRO    72      88.140 112.909  58.233  1.00  0.00           C  
ATOM    990  HD2 PRO    72      88.568 111.906  58.227  1.00  0.00           H  
ATOM    991  HD3 PRO    72      88.931 113.658  58.250  1.00  0.00           H  
ATOM    992  CG  PRO    72      87.261 113.029  56.954  1.00  0.00           C  
ATOM    993  HG2 PRO    72      87.707 112.571  56.070  1.00  0.00           H  
ATOM    994  HG3 PRO    72      87.057 114.063  56.676  1.00  0.00           H  
ATOM    995  CB  PRO    72      85.891 112.485  57.320  1.00  0.00           C  
ATOM    996  HB2 PRO    72      85.757 111.406  57.255  1.00  0.00           H  
ATOM    997  HB3 PRO    72      85.045 112.893  56.767  1.00  0.00           H  
ATOM    998  CA  PRO    72      85.830 112.822  58.766  1.00  0.00           C  
ATOM    999  HA  PRO    72      85.200 113.682  58.989  1.00  0.00           H  
ATOM   1000  C   PRO    72      85.058 111.726  59.500  1.00  0.00           C  
ATOM   1001  O   PRO    72      85.651 110.676  59.798  1.00  0.00           O  
ATOM   1002  N   GLN    73      83.766 111.969  59.820  1.00  0.00           N  
ATOM   1003  H   GLN    73      83.307 112.817  59.519  1.00  0.00           H  
ATOM   1004  CA  GLN    73      82.976 111.092  60.596  1.00  0.00           C  
ATOM   1005  HA  GLN    73      83.474 110.905  61.547  1.00  0.00           H  
ATOM   1006  CB  GLN    73      81.631 111.839  60.883  1.00  0.00           C  
ATOM   1007  HB2 GLN    73      80.951 111.239  61.487  1.00  0.00           H  
ATOM   1008  HB3 GLN    73      81.901 112.762  61.395  1.00  0.00           H  
ATOM   1009  CG  GLN    73      80.961 112.261  59.600  1.00  0.00           C  
ATOM   1010  HG2 GLN    73      81.516 113.084  59.152  1.00  0.00           H  
ATOM   1011  HG3 GLN    73      80.907 111.383  58.955  1.00  0.00           H  
ATOM   1012  CD  GLN    73      79.573 112.659  59.974  1.00  0.00           C  
ATOM   1013  OE1 GLN    73      79.237 112.914  61.136  1.00  0.00           O  
ATOM   1014  NE2 GLN    73      78.764 112.853  59.004  1.00  0.00           N  
ATOM   1015 HE21 GLN    73      78.998 112.649  58.043  1.00  0.00           H  
ATOM   1016 HE22 GLN    73      77.843 113.156  59.290  1.00  0.00           H  
ATOM   1017  C   GLN    73      82.844 109.734  59.996  1.00  0.00           C  
ATOM   1018  O   GLN    73      82.833 109.518  58.768  1.00  0.00           O  
ATOM   1019  N   GLY    74      82.809 108.696  60.847  1.00  0.00           N  
ATOM   1020  H   GLY    74      82.942 108.863  61.834  1.00  0.00           H  
ATOM   1021  CA  GLY    74      82.429 107.319  60.385  1.00  0.00           C  
ATOM   1022  HA2 GLY    74      83.246 106.728  59.973  1.00  0.00           H  
ATOM   1023  HA3 GLY    74      82.288 106.726  61.289  1.00  0.00           H  
ATOM   1024  C   GLY    74      81.200 107.216  59.513  1.00  0.00           C  
ATOM   1025  O   GLY    74      80.229 107.938  59.628  1.00  0.00           O  
ATOM   1026  N   TYR    75      81.191 106.099  58.739  1.00  0.00           N  
ATOM   1027  H   TYR    75      81.986 105.479  58.685  1.00  0.00           H  
ATOM   1028  CA  TYR    75      80.057 105.895  57.821  1.00  0.00           C  
ATOM   1029  HA  TYR    75      79.890 106.853  57.329  1.00  0.00           H  
ATOM   1030  CB  TYR    75      80.300 104.938  56.661  1.00  0.00           C  
ATOM   1031  HB2 TYR    75      80.521 103.924  56.993  1.00  0.00           H  
ATOM   1032  HB3 TYR    75      79.445 105.082  56.001  1.00  0.00           H  
ATOM   1033  CG  TYR    75      81.534 105.198  55.788  1.00  0.00           C  
ATOM   1034  CD1 TYR    75      82.580 104.298  55.666  1.00  0.00           C  
ATOM   1035  HD1 TYR    75      82.629 103.362  56.203  1.00  0.00           H  
ATOM   1036  CE1 TYR    75      83.632 104.570  54.821  1.00  0.00           C  
ATOM   1037  HE1 TYR    75      84.438 103.860  54.712  1.00  0.00           H  
ATOM   1038  CZ  TYR    75      83.660 105.655  53.942  1.00  0.00           C  
ATOM   1039  OH  TYR    75      84.690 105.741  52.991  1.00  0.00           O  
ATOM   1040  HH  TYR    75      85.405 105.182  53.305  1.00  0.00           H  
ATOM   1041  CE2 TYR    75      82.537 106.505  53.894  1.00  0.00           C  
ATOM   1042  HE2 TYR    75      82.629 107.319  53.190  1.00  0.00           H  
ATOM   1043  CD2 TYR    75      81.498 106.260  54.872  1.00  0.00           C  
ATOM   1044  HD2 TYR    75      80.688 106.973  54.907  1.00  0.00           H  
ATOM   1045  C   TYR    75      78.791 105.449  58.569  1.00  0.00           C  
ATOM   1046  O   TYR    75      77.691 105.340  58.041  1.00  0.00           O  
ATOM   1047  N   GLY    76      78.921 105.105  59.846  1.00  0.00           N  
ATOM   1048  H   GLY    76      79.850 105.154  60.238  1.00  0.00           H  
ATOM   1049  CA  GLY    76      77.881 104.606  60.776  1.00  0.00           C  
ATOM   1050  HA2 GLY    76      77.041 105.296  60.689  1.00  0.00           H  
ATOM   1051  HA3 GLY    76      77.564 103.654  60.351  1.00  0.00           H  
ATOM   1052  C   GLY    76      78.270 104.436  62.281  1.00  0.00           C  
ATOM   1053  O   GLY    76      79.214 103.675  62.488  1.00  0.00           O  
ATOM   1054  N   SER    77      77.587 105.015  63.268  1.00  0.00           N  
ATOM   1055  H   SER    77      76.813 105.573  62.937  1.00  0.00           H  
ATOM   1056  CA  SER    77      77.876 104.916  64.739  1.00  0.00           C  
ATOM   1057  HA  SER    77      78.094 103.892  65.041  1.00  0.00           H  
ATOM   1058  CB  SER    77      79.105 105.698  65.105  1.00  0.00           C  
ATOM   1059  HB2 SER    77      79.980 105.331  64.570  1.00  0.00           H  
ATOM   1060  HB3 SER    77      78.928 106.708  64.735  1.00  0.00           H  
ATOM   1061  OG  SER    77      79.376 105.668  66.484  1.00  0.00           O  
ATOM   1062  HG  SER    77      80.108 106.272  66.631  1.00  0.00           H  
ATOM   1063  C   SER    77      76.742 105.388  65.527  1.00  0.00           C  
ATOM   1064  O   SER    77      76.310 106.522  65.436  1.00  0.00           O  
ATOM   1065  N   THR    78      75.990 104.569  66.269  1.00  0.00           N  
ATOM   1066  H   THR    78      75.360 105.142  66.813  1.00  0.00           H  
ATOM   1067  CA  THR    78      75.948 103.101  66.317  1.00  0.00           C  
ATOM   1068  HA  THR    78      76.506 102.756  65.446  1.00  0.00           H  
ATOM   1069  CB  THR    78      76.674 102.421  67.499  1.00  0.00           C  
ATOM   1070  HB  THR    78      76.118 102.327  68.432  1.00  0.00           H  
ATOM   1071  CG2 THR    78      77.197 101.105  67.045  1.00  0.00           C  
ATOM   1072 HG21 THR    78      76.362 100.517  66.663  1.00  0.00           H  
ATOM   1073 HG22 THR    78      77.816 101.428  66.208  1.00  0.00           H  
ATOM   1074 HG23 THR    78      77.714 100.566  67.839  1.00  0.00           H  
ATOM   1075  OG1 THR    78      77.780 103.212  67.741  1.00  0.00           O  
ATOM   1076  HG1 THR    78      77.352 103.838  68.329  1.00  0.00           H  
ATOM   1077  C   THR    78      74.521 102.627  66.206  1.00  0.00           C  
ATOM   1078  O   THR    78      73.647 103.011  67.009  1.00  0.00           O  
ATOM   1079  N   GLY    79      74.273 101.777  65.227  1.00  0.00           N  
ATOM   1080  H   GLY    79      75.012 101.415  64.642  1.00  0.00           H  
ATOM   1081  CA  GLY    79      72.978 101.070  65.030  1.00  0.00           C  
ATOM   1082  HA2 GLY    79      72.210 101.825  64.859  1.00  0.00           H  
ATOM   1083  HA3 GLY    79      73.070 100.457  64.133  1.00  0.00           H  
ATOM   1084  C   GLY    79      72.582 100.046  66.147  1.00  0.00           C  
ATOM   1085  O   GLY    79      73.335  99.852  67.082  1.00  0.00           O  
ATOM   1086  N   GLY    80      71.414  99.482  65.979  1.00  0.00           N  
ATOM   1087  H   GLY    80      71.168  98.873  66.746  1.00  0.00           H  
ATOM   1088  CA  GLY    80      70.507  99.560  64.797  1.00  0.00           C  
ATOM   1089  HA2 GLY    80      71.118  99.517  63.895  1.00  0.00           H  
ATOM   1090  HA3 GLY    80      69.843  98.699  64.875  1.00  0.00           H  
ATOM   1091  C   GLY    80      69.653 100.837  64.673  1.00  0.00           C  
ATOM   1092  O   GLY    80      69.756 101.832  65.355  1.00  0.00           O  
ATOM   1093  N   TYR    81      68.780 100.703  63.687  1.00  0.00           N  
ATOM   1094  H   TYR    81      68.653  99.792  63.269  1.00  0.00           H  
ATOM   1095  CA  TYR    81      67.859 101.807  63.254  1.00  0.00           C  
ATOM   1096  HA  TYR    81      67.595 102.464  64.082  1.00  0.00           H  
ATOM   1097  CB  TYR    81      68.541 102.605  62.201  1.00  0.00           C  
ATOM   1098  HB2 TYR    81      68.765 101.940  61.367  1.00  0.00           H  
ATOM   1099  HB3 TYR    81      67.814 103.325  61.823  1.00  0.00           H  
ATOM   1100  CG  TYR    81      69.827 103.444  62.613  1.00  0.00           C  
ATOM   1101  CD1 TYR    81      69.665 104.694  63.302  1.00  0.00           C  
ATOM   1102  HD1 TYR    81      68.709 105.130  63.555  1.00  0.00           H  
ATOM   1103  CE1 TYR    81      70.711 105.462  63.824  1.00  0.00           C  
ATOM   1104  HE1 TYR    81      70.548 106.380  64.369  1.00  0.00           H  
ATOM   1105  CZ  TYR    81      72.044 105.013  63.529  1.00  0.00           C  
ATOM   1106  OH  TYR    81      73.155 105.584  64.107  1.00  0.00           O  
ATOM   1107  HH  TYR    81      73.037 106.110  64.901  1.00  0.00           H  
ATOM   1108  CE2 TYR    81      72.270 103.767  62.820  1.00  0.00           C  
ATOM   1109  HE2 TYR    81      73.295 103.440  62.729  1.00  0.00           H  
ATOM   1110  CD2 TYR    81      71.145 102.995  62.311  1.00  0.00           C  
ATOM   1111  HD2 TYR    81      71.284 101.994  61.928  1.00  0.00           H  
ATOM   1112  C   TYR    81      66.476 101.234  62.852  1.00  0.00           C  
ATOM   1113  O   TYR    81      66.456 100.221  62.162  1.00  0.00           O  
ATOM   1114  N   GLY    82      65.274 101.737  63.282  1.00  0.00           N  
ATOM   1115  H   GLY    82      64.481 101.171  63.018  1.00  0.00           H  
ATOM   1116  CA  GLY    82      65.135 102.985  64.133  1.00  0.00           C  
ATOM   1117  HA2 GLY    82      64.113 102.899  64.502  1.00  0.00           H  
ATOM   1118  HA3 GLY    82      65.876 102.906  64.928  1.00  0.00           H  
ATOM   1119  C   GLY    82      65.318 104.345  63.354  1.00  0.00           C  
ATOM   1120  O   GLY    82      65.665 104.398  62.178  1.00  0.00           O  
ATOM   1121  N   SER    83      64.993 105.529  64.027  1.00  0.00           N  
ATOM   1122  H   SER    83      64.620 105.515  64.966  1.00  0.00           H  
ATOM   1123  CA  SER    83      65.083 106.893  63.433  1.00  0.00           C  
ATOM   1124  HA  SER    83      64.303 107.532  63.847  1.00  0.00           H  
ATOM   1125  CB  SER    83      66.450 107.427  63.732  1.00  0.00           C  
ATOM   1126  HB2 SER    83      67.223 106.763  63.344  1.00  0.00           H  
ATOM   1127  HB3 SER    83      66.617 108.382  63.234  1.00  0.00           H  
ATOM   1128  OG  SER    83      66.655 107.505  65.121  1.00  0.00           O  
ATOM   1129  HG  SER    83      66.857 108.433  65.262  1.00  0.00           H  
ATOM   1130  C   SER    83      64.600 106.956  61.937  1.00  0.00           C  
ATOM   1131  O   SER    83      65.431 107.353  61.155  1.00  0.00           O  
ATOM   1132  N   SER    84      63.397 106.558  61.454  1.00  0.00           N  
ATOM   1133  H   SER    84      63.213 106.330  60.487  1.00  0.00           H  
ATOM   1134  CA  SER    84      62.269 106.393  62.372  1.00  0.00           C  
ATOM   1135  HA  SER    84      62.515 106.682  63.394  1.00  0.00           H  
ATOM   1136  CB  SER    84      61.088 107.345  61.995  1.00  0.00           C  
ATOM   1137  HB2 SER    84      61.492 108.329  62.234  1.00  0.00           H  
ATOM   1138  HB3 SER    84      60.811 107.145  60.960  1.00  0.00           H  
ATOM   1139  OG  SER    84      59.972 107.030  62.909  1.00  0.00           O  
ATOM   1140  HG  SER    84      59.161 106.908  62.409  1.00  0.00           H  
ATOM   1141  C   SER    84      61.717 104.953  62.352  1.00  0.00           C  
ATOM   1142  O   SER    84      61.642 104.381  61.283  1.00  0.00           O  
ATOM   1143  N   GLN    85      61.432 104.361  63.524  1.00  0.00           N  
ATOM   1144  H   GLN    85      61.715 104.745  64.415  1.00  0.00           H  
ATOM   1145  CA  GLN    85      60.808 103.005  63.565  1.00  0.00           C  
ATOM   1146  HA  GLN    85      61.215 102.355  62.790  1.00  0.00           H  
ATOM   1147  CB  GLN    85      61.140 102.268  64.905  1.00  0.00           C  
ATOM   1148  HB2 GLN    85      62.215 102.424  64.991  1.00  0.00           H  
ATOM   1149  HB3 GLN    85      60.627 102.825  65.689  1.00  0.00           H  
ATOM   1150  CG  GLN    85      60.684 100.833  64.807  1.00  0.00           C  
ATOM   1151  HG2 GLN    85      60.442 100.470  65.806  1.00  0.00           H  
ATOM   1152  HG3 GLN    85      59.787 100.651  64.216  1.00  0.00           H  
ATOM   1153  CD  GLN    85      61.748  99.866  64.259  1.00  0.00           C  
ATOM   1154  OE1 GLN    85      62.764 100.211  63.652  1.00  0.00           O  
ATOM   1155  NE2 GLN    85      61.607  98.569  64.281  1.00  0.00           N  
ATOM   1156 HE21 GLN    85      62.290  97.961  63.852  1.00  0.00           H  
ATOM   1157 HE22 GLN    85      60.766  98.215  64.715  1.00  0.00           H  
ATOM   1158  C   GLN    85      59.312 103.030  63.102  1.00  0.00           C  
ATOM   1159  O   GLN    85      58.914 102.115  62.370  1.00  0.00           O  
ATOM   1160  N   SER    86      58.472 104.045  63.430  1.00  0.00           N  
ATOM   1161  H   SER    86      58.993 104.771  63.900  1.00  0.00           H  
ATOM   1162  CA  SER    86      57.060 104.167  63.119  1.00  0.00           C  
ATOM   1163  HA  SER    86      56.706 104.836  63.903  1.00  0.00           H  
ATOM   1164  CB  SER    86      56.769 104.790  61.762  1.00  0.00           C  
ATOM   1165  HB2 SER    86      56.854 104.010  61.005  1.00  0.00           H  
ATOM   1166  HB3 SER    86      55.783 105.246  61.672  1.00  0.00           H  
ATOM   1167  OG  SER    86      57.680 105.833  61.554  1.00  0.00           O  
ATOM   1168  HG  SER    86      57.699 106.302  60.717  1.00  0.00           H  
ATOM   1169  C   SER    86      56.273 102.919  63.598  1.00  0.00           C  
ATOM   1170  O   SER    86      55.635 102.247  62.829  1.00  0.00           O  
ATOM   1171  N   SER    87      56.286 102.616  64.936  1.00  0.00           N  
ATOM   1172  H   SER    87      56.694 103.230  65.627  1.00  0.00           H  
ATOM   1173  CA  SER    87      55.558 101.484  65.424  1.00  0.00           C  
ATOM   1174  HA  SER    87      55.867 100.554  64.948  1.00  0.00           H  
ATOM   1175  CB  SER    87      55.847 101.273  66.895  1.00  0.00           C  
ATOM   1176  HB2 SER    87      55.336 100.352  67.177  1.00  0.00           H  
ATOM   1177  HB3 SER    87      56.913 101.075  67.012  1.00  0.00           H  
ATOM   1178  OG  SER    87      55.546 102.436  67.617  1.00  0.00           O  
ATOM   1179  HG  SER    87      55.803 102.201  68.512  1.00  0.00           H  
ATOM   1180  C   SER    87      54.083 101.688  65.175  1.00  0.00           C  
ATOM   1181  O   SER    87      53.549 102.811  65.182  1.00  0.00           O  
ATOM   1182  N   GLN    88      53.383 100.586  64.923  1.00  0.00           N  
ATOM   1183  H   GLN    88      53.924  99.756  64.729  1.00  0.00           H  
ATOM   1184  CA  GLN    88      51.936 100.610  64.556  1.00  0.00           C  
ATOM   1185  HA  GLN    88      51.534 101.492  65.054  1.00  0.00           H  
ATOM   1186  CB  GLN    88      51.759 100.976  63.095  1.00  0.00           C  
ATOM   1187  HB2 GLN    88      50.721 101.227  62.877  1.00  0.00           H  
ATOM   1188  HB3 GLN    88      52.268 101.892  62.795  1.00  0.00           H  
ATOM   1189  CG  GLN    88      52.248  99.963  61.998  1.00  0.00           C  
ATOM   1190  HG2 GLN    88      53.229  99.530  62.191  1.00  0.00           H  
ATOM   1191  HG3 GLN    88      51.526  99.147  62.022  1.00  0.00           H  
ATOM   1192  CD  GLN    88      52.125 100.456  60.549  1.00  0.00           C  
ATOM   1193  OE1 GLN    88      51.619 101.532  60.274  1.00  0.00           O  
ATOM   1194  NE2 GLN    88      52.447  99.617  59.558  1.00  0.00           N  
ATOM   1195 HE21 GLN    88      52.699  98.660  59.760  1.00  0.00           H  
ATOM   1196 HE22 GLN    88      52.469 100.004  58.625  1.00  0.00           H  
ATOM   1197  C   GLN    88      51.162  99.329  64.824  1.00  0.00           C  
ATOM   1198  O   GLN    88      49.949  99.240  64.637  1.00  0.00           O  
ATOM   1199  N   SER    89      51.825  98.290  65.291  1.00  0.00           N  
ATOM   1200  H   SER    89      52.826  98.423  65.300  1.00  0.00           H  
ATOM   1201  CA  SER    89      51.246  96.910  65.506  1.00  0.00           C  
ATOM   1202  HA  SER    89      50.816  96.533  64.578  1.00  0.00           H  
ATOM   1203  CB  SER    89      52.323  95.824  65.901  1.00  0.00           C  
ATOM   1204  HB2 SER    89      53.155  96.378  66.336  1.00  0.00           H  
ATOM   1205  HB3 SER    89      51.873  95.127  66.609  1.00  0.00           H  
ATOM   1206  OG  SER    89      52.867  95.142  64.771  1.00  0.00           O  
ATOM   1207  HG  SER    89      52.914  95.756  64.035  1.00  0.00           H  
ATOM   1208  C   SER    89      50.125  96.994  66.500  1.00  0.00           C  
ATOM   1209  O   SER    89      50.185  97.683  67.518  1.00  0.00           O  
ATOM   1210  N   SER    90      49.114  96.165  66.279  1.00  0.00           N  
ATOM   1211  H   SER    90      49.210  95.480  65.544  1.00  0.00           H  
ATOM   1212  CA  SER    90      47.919  96.041  67.064  1.00  0.00           C  
ATOM   1213  HA  SER    90      47.628  97.088  67.150  1.00  0.00           H  
ATOM   1214  CB  SER    90      46.920  95.268  66.242  1.00  0.00           C  
ATOM   1215  HB2 SER    90      47.076  95.448  65.178  1.00  0.00           H  
ATOM   1216  HB3 SER    90      47.048  94.190  66.339  1.00  0.00           H  
ATOM   1217  OG  SER    90      45.641  95.616  66.580  1.00  0.00           O  
ATOM   1218  HG  SER    90      44.998  94.908  66.500  1.00  0.00           H  
ATOM   1219  C   SER    90      48.051  95.457  68.450  1.00  0.00           C  
ATOM   1220  O   SER    90      49.170  95.614  69.072  1.00  0.00           O  
ATOM   1221  N   TYR    91      46.929  94.770  68.901  1.00  0.00           N  
ATOM   1222  H   TYR    91      46.024  94.927  68.481  1.00  0.00           H  
ATOM   1223  CA  TYR    91      47.103  93.531  69.663  1.00  0.00           C  
ATOM   1224  HA  TYR    91      48.145  93.225  69.572  1.00  0.00           H  
ATOM   1225  CB  TYR    91      46.965  93.926  71.112  1.00  0.00           C  
ATOM   1226  HB2 TYR    91      47.700  94.704  71.320  1.00  0.00           H  
ATOM   1227  HB3 TYR    91      45.959  94.305  71.290  1.00  0.00           H  
ATOM   1228  CG  TYR    91      47.365  92.766  72.004  1.00  0.00           C  
ATOM   1229  CD1 TYR    91      46.327  91.932  72.541  1.00  0.00           C  
ATOM   1230  HD1 TYR    91      45.276  92.163  72.448  1.00  0.00           H  
ATOM   1231  CE1 TYR    91      46.687  90.849  73.296  1.00  0.00           C  
ATOM   1232  HE1 TYR    91      46.040  90.246  73.916  1.00  0.00           H  
ATOM   1233  CZ  TYR    91      48.030  90.352  73.368  1.00  0.00           C  
ATOM   1234  OH  TYR    91      48.317  89.198  74.044  1.00  0.00           O  
ATOM   1235  HH  TYR    91      48.588  88.556  73.383  1.00  0.00           H  
ATOM   1236  CE2 TYR    91      49.028  91.247  72.825  1.00  0.00           C  
ATOM   1237  HE2 TYR    91      50.073  90.994  72.926  1.00  0.00           H  
ATOM   1238  CD2 TYR    91      48.729  92.406  72.102  1.00  0.00           C  
ATOM   1239  HD2 TYR    91      49.519  92.949  71.605  1.00  0.00           H  
ATOM   1240  C   TYR    91      45.965  92.483  69.343  1.00  0.00           C  
ATOM   1241  O   TYR    91      44.719  92.790  69.365  1.00  0.00           O  
ATOM   1242  N   GLY    92      46.231  91.237  69.078  1.00  0.00           N  
ATOM   1243  H   GLY    92      45.410  90.716  68.806  1.00  0.00           H  
ATOM   1244  CA  GLY    92      47.488  90.543  68.882  1.00  0.00           C  
ATOM   1245  HA2 GLY    92      48.258  90.863  69.584  1.00  0.00           H  
ATOM   1246  HA3 GLY    92      47.273  89.503  69.128  1.00  0.00           H  
ATOM   1247  C   GLY    92      47.907  90.600  67.388  1.00  0.00           C  
ATOM   1248  O   GLY    92      47.631  91.560  66.639  1.00  0.00           O  
ATOM   1249  N   GLN    93      48.341  89.486  66.899  1.00  0.00           N  
ATOM   1250  H   GLN    93      48.686  88.812  67.568  1.00  0.00           H  
ATOM   1251  CA  GLN    93      48.738  89.187  65.497  1.00  0.00           C  
ATOM   1252  HA  GLN    93      47.959  89.557  64.831  1.00  0.00           H  
ATOM   1253  CB  GLN    93      50.114  89.788  65.115  1.00  0.00           C  
ATOM   1254  HB2 GLN    93      49.933  90.797  64.744  1.00  0.00           H  
ATOM   1255  HB3 GLN    93      50.619  89.894  66.074  1.00  0.00           H  
ATOM   1256  CG  GLN    93      50.905  89.042  63.982  1.00  0.00           C  
ATOM   1257  HG2 GLN    93      51.323  88.104  64.347  1.00  0.00           H  
ATOM   1258  HG3 GLN    93      50.412  88.853  63.029  1.00  0.00           H  
ATOM   1259  CD  GLN    93      52.097  89.825  63.543  1.00  0.00           C  
ATOM   1260  OE1 GLN    93      52.528  90.829  64.057  1.00  0.00           O  
ATOM   1261  NE2 GLN    93      52.811  89.444  62.553  1.00  0.00           N  
ATOM   1262 HE21 GLN    93      53.666  89.909  62.284  1.00  0.00           H  
ATOM   1263 HE22 GLN    93      52.489  88.711  61.938  1.00  0.00           H  
ATOM   1264  C   GLN    93      48.725  87.623  65.327  1.00  0.00           C  
ATOM   1265  O   GLN    93      49.580  86.909  65.929  1.00  0.00           O  
ATOM   1266  N   GLN    94      47.773  87.124  64.502  1.00  0.00           N  
ATOM   1267  H   GLN    94      47.338  87.829  63.925  1.00  0.00           H  
ATOM   1268  CA  GLN    94      47.787  85.695  64.107  1.00  0.00           C  
ATOM   1269  HA  GLN    94      47.708  85.177  65.063  1.00  0.00           H  
ATOM   1270  CB  GLN    94      46.669  85.344  63.103  1.00  0.00           C  
ATOM   1271  HB2 GLN    94      46.873  85.691  62.090  1.00  0.00           H  
ATOM   1272  HB3 GLN    94      46.533  84.263  63.106  1.00  0.00           H  
ATOM   1273  CG  GLN    94      45.372  85.930  63.615  1.00  0.00           C  
ATOM   1274  HG2 GLN    94      45.112  85.686  64.645  1.00  0.00           H  
ATOM   1275  HG3 GLN    94      45.436  87.016  63.544  1.00  0.00           H  
ATOM   1276  CD  GLN    94      44.187  85.532  62.717  1.00  0.00           C  
ATOM   1277  OE1 GLN    94      43.237  86.286  62.550  1.00  0.00           O  
ATOM   1278  NE2 GLN    94      44.028  84.308  62.234  1.00  0.00           N  
ATOM   1279 HE21 GLN    94      44.787  83.654  62.359  1.00  0.00           H  
ATOM   1280 HE22 GLN    94      43.241  84.063  61.650  1.00  0.00           H  
ATOM   1281  C   GLN    94      49.187  85.276  63.417  1.00  0.00           C  
ATOM   1282  O   GLN    94      49.822  86.088  62.753  1.00  0.00           O  
ATOM   1283  N   SER    95      49.654  84.054  63.612  1.00  0.00           N  
ATOM   1284  H   SER    95      49.004  83.552  64.201  1.00  0.00           H  
ATOM   1285  CA  SER    95      50.912  83.452  63.233  1.00  0.00           C  
ATOM   1286  HA  SER    95      51.755  84.095  63.487  1.00  0.00           H  
ATOM   1287  CB  SER    95      51.049  82.079  64.051  1.00  0.00           C  
ATOM   1288  HB2 SER    95      50.153  81.468  63.941  1.00  0.00           H  
ATOM   1289  HB3 SER    95      51.793  81.520  63.484  1.00  0.00           H  
ATOM   1290  OG  SER    95      51.420  82.217  65.421  1.00  0.00           O  
ATOM   1291  HG  SER    95      51.508  81.318  65.745  1.00  0.00           H  
ATOM   1292  C   SER    95      51.064  83.131  61.746  1.00  0.00           C  
ATOM   1293  O   SER    95      50.087  83.018  60.985  1.00  0.00           O  
ATOM   1294  N   SER    96      52.330  82.926  61.320  1.00  0.00           N  
ATOM   1295  H   SER    96      53.081  83.092  61.976  1.00  0.00           H  
ATOM   1296  CA  SER    96      52.634  82.308  60.085  1.00  0.00           C  
ATOM   1297  HA  SER    96      52.733  83.054  59.296  1.00  0.00           H  
ATOM   1298  CB  SER    96      54.069  81.731  60.146  1.00  0.00           C  
ATOM   1299  HB2 SER    96      54.175  81.037  60.980  1.00  0.00           H  
ATOM   1300  HB3 SER    96      54.267  81.331  59.152  1.00  0.00           H  
ATOM   1301  OG  SER    96      55.012  82.804  60.439  1.00  0.00           O  
ATOM   1302  HG  SER    96      55.218  83.152  59.568  1.00  0.00           H  
ATOM   1303  C   SER    96      51.709  81.211  59.555  1.00  0.00           C  
ATOM   1304  O   SER    96      51.489  80.317  60.335  1.00  0.00           O  
ATOM   1305  N   TYR    97      51.253  81.083  58.285  1.00  0.00           N  
ATOM   1306  H   TYR    97      50.579  80.338  58.186  1.00  0.00           H  
ATOM   1307  CA  TYR    97      51.211  81.904  57.050  1.00  0.00           C  
ATOM   1308  HA  TYR    97      50.409  81.472  56.451  1.00  0.00           H  
ATOM   1309  CB  TYR    97      50.715  83.384  57.512  1.00  0.00           C  
ATOM   1310  HB2 TYR    97      49.842  83.289  58.157  1.00  0.00           H  
ATOM   1311  HB3 TYR    97      51.448  83.888  58.143  1.00  0.00           H  
ATOM   1312  CG  TYR    97      50.381  84.336  56.344  1.00  0.00           C  
ATOM   1313  CD1 TYR    97      51.481  85.002  55.753  1.00  0.00           C  
ATOM   1314  HD1 TYR    97      52.466  84.898  56.184  1.00  0.00           H  
ATOM   1315  CE1 TYR    97      51.310  85.677  54.519  1.00  0.00           C  
ATOM   1316  HE1 TYR    97      52.150  86.060  53.960  1.00  0.00           H  
ATOM   1317  CZ  TYR    97      50.016  85.687  53.956  1.00  0.00           C  
ATOM   1318  OH  TYR    97      49.740  86.468  52.839  1.00  0.00           O  
ATOM   1319  HH  TYR    97      50.353  87.204  52.903  1.00  0.00           H  
ATOM   1320  CE2 TYR    97      48.978  84.988  54.584  1.00  0.00           C  
ATOM   1321  HE2 TYR    97      48.018  85.042  54.093  1.00  0.00           H  
ATOM   1322  CD2 TYR    97      49.086  84.363  55.806  1.00  0.00           C  
ATOM   1323  HD2 TYR    97      48.240  83.849  56.237  1.00  0.00           H  
ATOM   1324  C   TYR    97      52.532  82.001  56.299  1.00  0.00           C  
ATOM   1325  O   TYR    97      53.588  82.216  56.910  1.00  0.00           O  
ATOM   1326  N   PRO    98      52.570  81.892  54.919  1.00  0.00           N  
ATOM   1327  CD  PRO    98      53.634  82.251  54.230  1.00  0.00           C  
ATOM   1328  HD2 PRO    98      54.455  81.547  54.369  1.00  0.00           H  
ATOM   1329  HD3 PRO    98      54.008  83.222  54.554  1.00  0.00           H  
ATOM   1330  CG  PRO    98      53.249  82.272  52.719  1.00  0.00           C  
ATOM   1331  HG2 PRO    98      54.056  81.846  52.121  1.00  0.00           H  
ATOM   1332  HG3 PRO    98      52.891  83.214  52.305  1.00  0.00           H  
ATOM   1333  CB  PRO    98      52.002  81.404  52.688  1.00  0.00           C  
ATOM   1334  HB2 PRO    98      52.278  80.382  52.429  1.00  0.00           H  
ATOM   1335  HB3 PRO    98      51.269  81.774  51.971  1.00  0.00           H  
ATOM   1336  CA  PRO    98      51.497  81.422  54.067  1.00  0.00           C  
ATOM   1337  HA  PRO    98      50.705  82.161  53.952  1.00  0.00           H  
ATOM   1338  C   PRO    98      50.801  80.035  54.466  1.00  0.00           C  
ATOM   1339  O   PRO    98      51.538  79.147  54.923  1.00  0.00           O  
ATOM   1340  N   GLY    99      49.519  79.726  54.299  1.00  0.00           N  
ATOM   1341  H   GLY    99      48.913  80.481  54.010  1.00  0.00           H  
ATOM   1342  CA  GLY    99      48.859  78.435  54.491  1.00  0.00           C  
ATOM   1343  HA2 GLY    99      48.638  78.382  55.557  1.00  0.00           H  
ATOM   1344  HA3 GLY    99      47.854  78.466  54.069  1.00  0.00           H  
ATOM   1345  C   GLY    99      49.533  77.145  53.992  1.00  0.00           C  
ATOM   1346  O   GLY    99      49.995  77.054  52.891  1.00  0.00           O  
ATOM   1347  N   TYR   100      49.249  76.044  54.736  1.00  0.00           N  
ATOM   1348  H   TYR   100      48.536  76.136  55.445  1.00  0.00           H  
ATOM   1349  CA  TYR   100      49.996  74.770  54.605  1.00  0.00           C  
ATOM   1350  HA  TYR   100      50.477  74.777  53.626  1.00  0.00           H  
ATOM   1351  CB  TYR   100      51.158  74.814  55.596  1.00  0.00           C  
ATOM   1352  HB2 TYR   100      51.692  73.867  55.665  1.00  0.00           H  
ATOM   1353  HB3 TYR   100      51.829  75.578  55.202  1.00  0.00           H  
ATOM   1354  CG  TYR   100      50.780  75.279  57.000  1.00  0.00           C  
ATOM   1355  CD1 TYR   100      50.900  76.617  57.431  1.00  0.00           C  
ATOM   1356  HD1 TYR   100      51.143  77.398  56.726  1.00  0.00           H  
ATOM   1357  CE1 TYR   100      50.691  76.871  58.844  1.00  0.00           C  
ATOM   1358  HE1 TYR   100      50.802  77.867  59.245  1.00  0.00           H  
ATOM   1359  CZ  TYR   100      50.390  75.835  59.784  1.00  0.00           C  
ATOM   1360  OH  TYR   100      50.356  76.092  61.106  1.00  0.00           O  
ATOM   1361  HH  TYR   100      50.247  77.013  61.354  1.00  0.00           H  
ATOM   1362  CE2 TYR   100      50.192  74.491  59.322  1.00  0.00           C  
ATOM   1363  HE2 TYR   100      49.964  73.639  59.945  1.00  0.00           H  
ATOM   1364  CD2 TYR   100      50.345  74.263  57.921  1.00  0.00           C  
ATOM   1365  HD2 TYR   100      50.217  73.273  57.507  1.00  0.00           H  
ATOM   1366  C   TYR   100      49.125  73.521  54.858  1.00  0.00           C  
ATOM   1367  O   TYR   100      49.623  72.386  54.894  1.00  0.00           O  
ATOM   1368  N   GLY   101      47.789  73.743  55.040  1.00  0.00           N  
ATOM   1369  H   GLY   101      47.428  74.682  55.122  1.00  0.00           H  
ATOM   1370  CA  GLY   101      46.830  72.689  55.321  1.00  0.00           C  
ATOM   1371  HA2 GLY   101      47.184  71.953  56.043  1.00  0.00           H  
ATOM   1372  HA3 GLY   101      45.972  73.142  55.820  1.00  0.00           H  
ATOM   1373  C   GLY   101      46.444  71.846  54.086  1.00  0.00           C  
ATOM   1374  O   GLY   101      45.551  70.984  54.186  1.00  0.00           O  
ATOM   1375  N   GLN   102      47.005  72.008  52.916  1.00  0.00           N  
ATOM   1376  H   GLN   102      47.776  72.651  52.804  1.00  0.00           H  
ATOM   1377  CA  GLN   102      46.684  71.222  51.685  1.00  0.00           C  
ATOM   1378  HA  GLN   102      45.604  71.347  51.612  1.00  0.00           H  
ATOM   1379  CB  GLN   102      47.303  71.842  50.373  1.00  0.00           C  
ATOM   1380  HB2 GLN   102      46.856  71.325  49.524  1.00  0.00           H  
ATOM   1381  HB3 GLN   102      46.981  72.871  50.219  1.00  0.00           H  
ATOM   1382  CG  GLN   102      48.777  71.705  50.241  1.00  0.00           C  
ATOM   1383  HG2 GLN   102      49.021  70.673  50.490  1.00  0.00           H  
ATOM   1384  HG3 GLN   102      49.051  71.909  49.206  1.00  0.00           H  
ATOM   1385  CD  GLN   102      49.610  72.561  51.163  1.00  0.00           C  
ATOM   1386  OE1 GLN   102      49.160  73.577  51.740  1.00  0.00           O  
ATOM   1387  NE2 GLN   102      50.897  72.336  51.312  1.00  0.00           N  
ATOM   1388 HE21 GLN   102      51.349  71.723  50.649  1.00  0.00           H  
ATOM   1389 HE22 GLN   102      51.470  73.032  51.767  1.00  0.00           H  
ATOM   1390  C   GLN   102      47.108  69.700  51.932  1.00  0.00           C  
ATOM   1391  O   GLN   102      48.178  69.398  52.420  1.00  0.00           O  
ATOM   1392  N   GLN   103      46.237  68.787  51.554  1.00  0.00           N  
ATOM   1393  H   GLN   103      45.331  68.965  51.143  1.00  0.00           H  
ATOM   1394  CA  GLN   103      46.564  67.382  51.629  1.00  0.00           C  
ATOM   1395  HA  GLN   103      46.917  67.085  52.616  1.00  0.00           H  
ATOM   1396  CB  GLN   103      45.301  66.548  51.391  1.00  0.00           C  
ATOM   1397  HB2 GLN   103      44.672  66.724  52.264  1.00  0.00           H  
ATOM   1398  HB3 GLN   103      44.853  67.058  50.538  1.00  0.00           H  
ATOM   1399  CG  GLN   103      45.440  65.064  51.040  1.00  0.00           C  
ATOM   1400  HG2 GLN   103      44.487  64.660  50.696  1.00  0.00           H  
ATOM   1401  HG3 GLN   103      46.084  65.018  50.162  1.00  0.00           H  
ATOM   1402  CD  GLN   103      46.021  64.082  52.087  1.00  0.00           C  
ATOM   1403  OE1 GLN   103      46.581  63.036  51.732  1.00  0.00           O  
ATOM   1404  NE2 GLN   103      45.750  64.264  53.359  1.00  0.00           N  
ATOM   1405 HE21 GLN   103      46.047  63.542  54.000  1.00  0.00           H  
ATOM   1406 HE22 GLN   103      45.225  65.008  53.794  1.00  0.00           H  
ATOM   1407  C   GLN   103      47.743  67.074  50.707  1.00  0.00           C  
ATOM   1408  O   GLN   103      47.558  67.250  49.471  1.00  0.00           O  
ATOM   1409  N   PRO   104      48.836  66.392  51.163  1.00  0.00           N  
ATOM   1410  CD  PRO   104      49.193  66.042  52.512  1.00  0.00           C  
ATOM   1411  HD2 PRO   104      48.580  65.231  52.904  1.00  0.00           H  
ATOM   1412  HD3 PRO   104      49.266  66.949  53.111  1.00  0.00           H  
ATOM   1413  CG  PRO   104      50.676  65.517  52.541  1.00  0.00           C  
ATOM   1414  HG2 PRO   104      50.689  64.435  52.405  1.00  0.00           H  
ATOM   1415  HG3 PRO   104      51.163  65.910  53.434  1.00  0.00           H  
ATOM   1416  CB  PRO   104      51.179  66.231  51.283  1.00  0.00           C  
ATOM   1417  HB2 PRO   104      52.078  65.685  50.997  1.00  0.00           H  
ATOM   1418  HB3 PRO   104      51.346  67.297  51.435  1.00  0.00           H  
ATOM   1419  CA  PRO   104      50.014  66.110  50.329  1.00  0.00           C  
ATOM   1420  HA  PRO   104      49.965  66.913  49.594  1.00  0.00           H  
ATOM   1421  C   PRO   104      49.937  64.802  49.629  1.00  0.00           C  
ATOM   1422  O   PRO   104      49.342  63.790  50.032  1.00  0.00           O  
ATOM   1423  N   ALA   105      50.495  64.804  48.443  1.00  0.00           N  
ATOM   1424  H   ALA   105      50.785  65.719  48.131  1.00  0.00           H  
ATOM   1425  CA  ALA   105      50.686  63.703  47.503  1.00  0.00           C  
ATOM   1426  HA  ALA   105      49.731  63.315  47.150  1.00  0.00           H  
ATOM   1427  CB  ALA   105      51.511  64.287  46.351  1.00  0.00           C  
ATOM   1428  HB1 ALA   105      51.729  63.524  45.604  1.00  0.00           H  
ATOM   1429  HB2 ALA   105      50.978  65.131  45.913  1.00  0.00           H  
ATOM   1430  HB3 ALA   105      52.512  64.492  46.732  1.00  0.00           H  
ATOM   1431  C   ALA   105      51.468  62.571  48.243  1.00  0.00           C  
ATOM   1432  O   ALA   105      52.277  62.907  49.145  1.00  0.00           O  
ATOM   1433  N   PRO   106      51.425  61.253  47.803  1.00  0.00           N  
ATOM   1434  CD  PRO   106      50.525  60.731  46.854  1.00  0.00           C  
ATOM   1435  HD2 PRO   106      50.414  61.286  45.923  1.00  0.00           H  
ATOM   1436  HD3 PRO   106      49.567  60.738  47.374  1.00  0.00           H  
ATOM   1437  CG  PRO   106      51.087  59.331  46.540  1.00  0.00           C  
ATOM   1438  HG2 PRO   106      51.719  59.478  45.664  1.00  0.00           H  
ATOM   1439  HG3 PRO   106      50.273  58.657  46.274  1.00  0.00           H  
ATOM   1440  CB  PRO   106      51.787  58.870  47.754  1.00  0.00           C  
ATOM   1441  HB2 PRO   106      52.587  58.138  47.647  1.00  0.00           H  
ATOM   1442  HB3 PRO   106      51.052  58.429  48.428  1.00  0.00           H  
ATOM   1443  CA  PRO   106      52.334  60.202  48.338  1.00  0.00           C  
ATOM   1444  HA  PRO   106      52.121  60.087  49.400  1.00  0.00           H  
ATOM   1445  C   PRO   106      53.807  60.470  47.999  1.00  0.00           C  
ATOM   1446  O   PRO   106      54.208  60.551  46.795  1.00  0.00           O  
ATOM   1447  N   SER   107      54.618  60.604  49.064  1.00  0.00           N  
ATOM   1448  H   SER   107      54.265  60.334  49.971  1.00  0.00           H  
ATOM   1449  CA  SER   107      56.074  60.770  48.853  1.00  0.00           C  
ATOM   1450  HA  SER   107      56.419  60.815  47.820  1.00  0.00           H  
ATOM   1451  CB  SER   107      56.491  62.161  49.513  1.00  0.00           C  
ATOM   1452  HB2 SER   107      57.494  62.484  49.236  1.00  0.00           H  
ATOM   1453  HB3 SER   107      55.756  62.858  49.109  1.00  0.00           H  
ATOM   1454  OG  SER   107      56.333  62.001  50.910  1.00  0.00           O  
ATOM   1455  HG  SER   107      57.213  61.907  51.281  1.00  0.00           H  
ATOM   1456  C   SER   107      56.815  59.568  49.368  1.00  0.00           C  
ATOM   1457  O   SER   107      57.817  59.619  50.086  1.00  0.00           O  
ATOM   1458  N   SER   108      56.319  58.390  48.943  1.00  0.00           N  
ATOM   1459  H   SER   108      55.492  58.317  48.368  1.00  0.00           H  
ATOM   1460  CA  SER   108      56.913  57.134  49.331  1.00  0.00           C  
ATOM   1461  HA  SER   108      57.136  57.201  50.395  1.00  0.00           H  
ATOM   1462  CB  SER   108      55.911  56.025  49.310  1.00  0.00           C  
ATOM   1463  HB2 SER   108      56.288  55.176  49.881  1.00  0.00           H  
ATOM   1464  HB3 SER   108      54.964  56.419  49.676  1.00  0.00           H  
ATOM   1465  OG  SER   108      55.633  55.648  48.016  1.00  0.00           O  
ATOM   1466  HG  SER   108      56.271  55.006  47.694  1.00  0.00           H  
ATOM   1467  C   SER   108      58.239  56.908  48.574  1.00  0.00           C  
ATOM   1468  O   SER   108      58.398  57.354  47.471  1.00  0.00           O  
ATOM   1469  N   THR   109      59.235  56.268  49.258  1.00  0.00           N  
ATOM   1470  H   THR   109      59.144  56.255  50.264  1.00  0.00           H  
ATOM   1471  CA  THR   109      60.394  55.593  48.745  1.00  0.00           C  
ATOM   1472  HA  THR   109      60.185  55.579  47.675  1.00  0.00           H  
ATOM   1473  CB  THR   109      61.665  56.499  48.786  1.00  0.00           C  
ATOM   1474  HB  THR   109      61.899  56.718  49.828  1.00  0.00           H  
ATOM   1475  CG2 THR   109      63.031  55.962  48.134  1.00  0.00           C  
ATOM   1476 HG21 THR   109      63.077  54.886  48.300  1.00  0.00           H  
ATOM   1477 HG22 THR   109      62.876  56.100  47.064  1.00  0.00           H  
ATOM   1478 HG23 THR   109      63.910  56.514  48.467  1.00  0.00           H  
ATOM   1479  OG1 THR   109      61.456  57.742  48.086  1.00  0.00           O  
ATOM   1480  HG1 THR   109      61.053  58.293  48.761  1.00  0.00           H  
ATOM   1481  C   THR   109      60.734  54.152  49.377  1.00  0.00           C  
ATOM   1482  O   THR   109      61.380  54.031  50.404  1.00  0.00           O  
ATOM   1483  N   SER   110      60.162  53.119  48.744  1.00  0.00           N  
ATOM   1484  H   SER   110      59.581  53.354  47.953  1.00  0.00           H  
ATOM   1485  CA  SER   110      60.312  51.676  49.178  1.00  0.00           C  
ATOM   1486  HA  SER   110      59.912  51.607  50.189  1.00  0.00           H  
ATOM   1487  CB  SER   110      59.398  50.829  48.244  1.00  0.00           C  
ATOM   1488  HB2 SER   110      59.917  50.810  47.286  1.00  0.00           H  
ATOM   1489  HB3 SER   110      59.418  49.773  48.515  1.00  0.00           H  
ATOM   1490  OG  SER   110      58.151  51.432  47.960  1.00  0.00           O  
ATOM   1491  HG  SER   110      57.541  51.153  48.647  1.00  0.00           H  
ATOM   1492  C   SER   110      61.726  51.010  49.165  1.00  0.00           C  
ATOM   1493  O   SER   110      62.469  51.358  48.268  1.00  0.00           O  
ATOM   1494  N   GLY   111      62.118  50.177  50.162  1.00  0.00           N  
ATOM   1495  H   GLY   111      61.485  49.892  50.895  1.00  0.00           H  
ATOM   1496  CA  GLY   111      63.408  49.435  50.120  1.00  0.00           C  
ATOM   1497  HA2 GLY   111      64.174  50.187  49.932  1.00  0.00           H  
ATOM   1498  HA3 GLY   111      63.601  48.965  51.085  1.00  0.00           H  
ATOM   1499  C   GLY   111      63.353  48.432  48.967  1.00  0.00           C  
ATOM   1500  O   GLY   111      62.245  48.112  48.395  1.00  0.00           O  
ATOM   1501  N   SER   112      64.468  47.747  48.599  1.00  0.00           N  
ATOM   1502  H   SER   112      64.345  47.298  47.702  1.00  0.00           H  
ATOM   1503  CA  SER   112      65.908  47.890  48.891  1.00  0.00           C  
ATOM   1504  HA  SER   112      66.311  46.878  48.932  1.00  0.00           H  
ATOM   1505  CB  SER   112      66.634  48.639  47.813  1.00  0.00           C  
ATOM   1506  HB2 SER   112      66.090  49.575  47.687  1.00  0.00           H  
ATOM   1507  HB3 SER   112      67.682  48.780  48.074  1.00  0.00           H  
ATOM   1508  OG  SER   112      66.349  47.781  46.730  1.00  0.00           O  
ATOM   1509  HG  SER   112      67.019  47.094  46.698  1.00  0.00           H  
ATOM   1510  C   SER   112      66.264  48.648  50.219  1.00  0.00           C  
ATOM   1511  O   SER   112      66.680  49.784  50.252  1.00  0.00           O  
ATOM   1512  N   TYR   113      66.028  48.071  51.431  1.00  0.00           N  
ATOM   1513  H   TYR   113      66.227  48.687  52.207  1.00  0.00           H  
ATOM   1514  CA  TYR   113      65.714  46.714  51.810  1.00  0.00           C  
ATOM   1515  HA  TYR   113      65.393  46.115  50.958  1.00  0.00           H  
ATOM   1516  CB  TYR   113      67.055  46.074  52.312  1.00  0.00           C  
ATOM   1517  HB2 TYR   113      67.196  46.546  53.285  1.00  0.00           H  
ATOM   1518  HB3 TYR   113      67.023  44.985  52.275  1.00  0.00           H  
ATOM   1519  CG  TYR   113      68.343  46.372  51.535  1.00  0.00           C  
ATOM   1520  CD1 TYR   113      68.494  45.804  50.261  1.00  0.00           C  
ATOM   1521  HD1 TYR   113      67.851  44.981  49.988  1.00  0.00           H  
ATOM   1522  CE1 TYR   113      69.469  46.290  49.413  1.00  0.00           C  
ATOM   1523  HE1 TYR   113      69.630  45.912  48.414  1.00  0.00           H  
ATOM   1524  CZ  TYR   113      70.405  47.225  49.916  1.00  0.00           C  
ATOM   1525  OH  TYR   113      71.506  47.514  49.214  1.00  0.00           O  
ATOM   1526  HH  TYR   113      71.348  47.311  48.290  1.00  0.00           H  
ATOM   1527  CE2 TYR   113      70.141  47.871  51.126  1.00  0.00           C  
ATOM   1528  HE2 TYR   113      70.805  48.674  51.412  1.00  0.00           H  
ATOM   1529  CD2 TYR   113      69.169  47.380  51.959  1.00  0.00           C  
ATOM   1530  HD2 TYR   113      69.173  47.905  52.903  1.00  0.00           H  
ATOM   1531  C   TYR   113      64.603  46.610  52.872  1.00  0.00           C  
ATOM   1532  O   TYR   113      64.110  47.668  53.240  1.00  0.00           O  
ATOM   1533  N   GLY   114      64.259  45.460  53.374  1.00  0.00           N  
ATOM   1534  H   GLY   114      64.650  44.573  53.091  1.00  0.00           H  
ATOM   1535  CA  GLY   114      63.432  45.292  54.570  1.00  0.00           C  
ATOM   1536  HA2 GLY   114      63.745  44.375  55.070  1.00  0.00           H  
ATOM   1537  HA3 GLY   114      63.593  46.182  55.178  1.00  0.00           H  
ATOM   1538  C   GLY   114      61.887  45.244  54.256  1.00  0.00           C  
ATOM   1539  O   GLY   114      61.419  45.706  53.272  1.00  0.00           O  
ATOM   1540  N   SER   115      61.013  44.870  55.216  1.00  0.00           N  
ATOM   1541  H   SER   115      60.037  44.866  54.958  1.00  0.00           H  
ATOM   1542  CA  SER   115      61.291  44.332  56.581  1.00  0.00           C  
ATOM   1543  HA  SER   115      62.279  43.871  56.576  1.00  0.00           H  
ATOM   1544  CB  SER   115      61.340  45.528  57.583  1.00  0.00           C  
ATOM   1545  HB2 SER   115      62.346  45.945  57.538  1.00  0.00           H  
ATOM   1546  HB3 SER   115      60.617  46.332  57.448  1.00  0.00           H  
ATOM   1547  OG  SER   115      61.297  45.249  58.924  1.00  0.00           O  
ATOM   1548  HG  SER   115      62.159  44.879  59.124  1.00  0.00           H  
ATOM   1549  C   SER   115      60.261  43.360  57.114  1.00  0.00           C  
ATOM   1550  O   SER   115      60.666  42.509  57.824  1.00  0.00           O  
ATOM   1551  N   SER   116      58.965  43.383  56.620  1.00  0.00           N  
ATOM   1552  H   SER   116      58.754  44.104  55.944  1.00  0.00           H  
ATOM   1553  CA  SER   116      57.894  42.481  57.006  1.00  0.00           C  
ATOM   1554  HA  SER   116      56.922  42.797  56.627  1.00  0.00           H  
ATOM   1555  CB  SER   116      58.124  41.078  56.499  1.00  0.00           C  
ATOM   1556  HB2 SER   116      59.143  40.764  56.730  1.00  0.00           H  
ATOM   1557  HB3 SER   116      57.399  40.329  56.815  1.00  0.00           H  
ATOM   1558  OG  SER   116      58.076  41.029  55.082  1.00  0.00           O  
ATOM   1559  HG  SER   116      58.963  40.953  54.723  1.00  0.00           H  
ATOM   1560  C   SER   116      57.563  42.380  58.493  1.00  0.00           C  
ATOM   1561  O   SER   116      57.514  41.337  59.080  1.00  0.00           O  
ATOM   1562  N   SER   117      57.331  43.472  59.133  1.00  0.00           N  
ATOM   1563  H   SER   117      57.236  44.323  58.598  1.00  0.00           H  
ATOM   1564  CA  SER   117      57.076  43.616  60.555  1.00  0.00           C  
ATOM   1565  HA  SER   117      57.724  42.887  61.041  1.00  0.00           H  
ATOM   1566  CB  SER   117      57.572  45.055  60.915  1.00  0.00           C  
ATOM   1567  HB2 SER   117      58.653  45.104  60.788  1.00  0.00           H  
ATOM   1568  HB3 SER   117      57.160  45.770  60.203  1.00  0.00           H  
ATOM   1569  OG  SER   117      57.240  45.332  62.191  1.00  0.00           O  
ATOM   1570  HG  SER   117      57.908  44.789  62.615  1.00  0.00           H  
ATOM   1571  C   SER   117      55.635  43.201  60.967  1.00  0.00           C  
ATOM   1572  O   SER   117      54.719  43.340  60.125  1.00  0.00           O  
ATOM   1573  N   GLN   118      55.387  42.515  62.135  1.00  0.00           N  
ATOM   1574  H   GLN   118      56.166  42.203  62.696  1.00  0.00           H  
ATOM   1575  CA  GLN   118      54.002  42.282  62.677  1.00  0.00           C  
ATOM   1576  HA  GLN   118      54.146  42.217  63.755  1.00  0.00           H  
ATOM   1577  CB  GLN   118      53.016  43.480  62.504  1.00  0.00           C  
ATOM   1578  HB2 GLN   118      52.686  43.549  61.468  1.00  0.00           H  
ATOM   1579  HB3 GLN   118      52.226  43.225  63.211  1.00  0.00           H  
ATOM   1580  CG  GLN   118      53.661  44.779  62.907  1.00  0.00           C  
ATOM   1581  HG2 GLN   118      54.313  44.552  63.750  1.00  0.00           H  
ATOM   1582  HG3 GLN   118      54.234  45.123  62.046  1.00  0.00           H  
ATOM   1583  CD  GLN   118      52.713  45.958  63.241  1.00  0.00           C  
ATOM   1584  OE1 GLN   118      51.509  45.848  63.345  1.00  0.00           O  
ATOM   1585  NE2 GLN   118      53.269  47.162  63.487  1.00  0.00           N  
ATOM   1586 HE21 GLN   118      54.275  47.098  63.426  1.00  0.00           H  
ATOM   1587 HE22 GLN   118      52.737  47.920  63.891  1.00  0.00           H  
ATOM   1588  C   GLN   118      53.281  41.014  62.193  1.00  0.00           C  
ATOM   1589  O   GLN   118      53.353  40.588  61.020  1.00  0.00           O  
ATOM   1590  N   SER   119      52.508  40.352  63.082  1.00  0.00           N  
ATOM   1591  H   SER   119      52.164  39.452  62.779  1.00  0.00           H  
ATOM   1592  CA  SER   119      52.256  40.616  64.524  1.00  0.00           C  
ATOM   1593  HA  SER   119      52.425  41.676  64.718  1.00  0.00           H  
ATOM   1594  CB  SER   119      50.733  40.399  64.780  1.00  0.00           C  
ATOM   1595  HB2 SER   119      50.151  40.556  63.872  1.00  0.00           H  
ATOM   1596  HB3 SER   119      50.581  39.396  65.180  1.00  0.00           H  
ATOM   1597  OG  SER   119      50.341  41.286  65.778  1.00  0.00           O  
ATOM   1598  HG  SER   119      50.085  42.086  65.314  1.00  0.00           H  
ATOM   1599  C   SER   119      53.112  39.811  65.584  1.00  0.00           C  
ATOM   1600  O   SER   119      53.986  39.060  65.161  1.00  0.00           O  
ATOM   1601  N   SER   120      52.988  39.917  66.890  1.00  0.00           N  
ATOM   1602  H   SER   120      52.313  40.601  67.200  1.00  0.00           H  
ATOM   1603  CA  SER   120      53.356  38.882  67.893  1.00  0.00           C  
ATOM   1604  HA  SER   120      54.352  39.150  68.244  1.00  0.00           H  
ATOM   1605  CB  SER   120      52.415  39.021  69.113  1.00  0.00           C  
ATOM   1606  HB2 SER   120      51.399  39.003  68.719  1.00  0.00           H  
ATOM   1607  HB3 SER   120      52.391  38.173  69.798  1.00  0.00           H  
ATOM   1608  OG  SER   120      52.602  40.272  69.729  1.00  0.00           O  
ATOM   1609  HG  SER   120      53.305  40.276  70.383  1.00  0.00           H  
ATOM   1610  C   SER   120      53.326  37.472  67.350  1.00  0.00           C  
ATOM   1611  O   SER   120      52.248  37.079  66.944  1.00  0.00           O  
ATOM   1612  N   SER   121      54.270  36.672  67.512  1.00  0.00           N  
ATOM   1613  H   SER   121      54.088  35.709  67.269  1.00  0.00           H  
ATOM   1614  CA  SER   121      55.622  36.988  68.090  1.00  0.00           C  
ATOM   1615  HA  SER   121      55.351  37.459  69.036  1.00  0.00           H  
ATOM   1616  CB  SER   121      56.296  35.660  68.184  1.00  0.00           C  
ATOM   1617  HB2 SER   121      55.605  34.909  68.568  1.00  0.00           H  
ATOM   1618  HB3 SER   121      56.559  35.404  67.158  1.00  0.00           H  
ATOM   1619  OG  SER   121      57.410  35.851  69.076  1.00  0.00           O  
ATOM   1620  HG  SER   121      58.137  35.369  68.676  1.00  0.00           H  
ATOM   1621  C   SER   121      56.483  38.010  67.266  1.00  0.00           C  
ATOM   1622  O   SER   121      56.596  37.971  66.035  1.00  0.00           O  
ATOM   1623  N   TYR   122      57.107  38.961  67.933  1.00  0.00           N  
ATOM   1624  H   TYR   122      57.135  38.951  68.942  1.00  0.00           H  
ATOM   1625  CA  TYR   122      58.195  39.739  67.341  1.00  0.00           C  
ATOM   1626  HA  TYR   122      57.919  40.051  66.334  1.00  0.00           H  
ATOM   1627  CB  TYR   122      58.426  40.975  68.201  1.00  0.00           C  
ATOM   1628  HB2 TYR   122      58.667  40.655  69.215  1.00  0.00           H  
ATOM   1629  HB3 TYR   122      59.236  41.566  67.773  1.00  0.00           H  
ATOM   1630  CG  TYR   122      57.196  41.866  68.362  1.00  0.00           C  
ATOM   1631  CD1 TYR   122      57.243  42.848  69.388  1.00  0.00           C  
ATOM   1632  HD1 TYR   122      58.159  42.890  69.958  1.00  0.00           H  
ATOM   1633  CE1 TYR   122      56.241  43.808  69.519  1.00  0.00           C  
ATOM   1634  HE1 TYR   122      56.402  44.458  70.366  1.00  0.00           H  
ATOM   1635  CZ  TYR   122      55.164  43.825  68.661  1.00  0.00           C  
ATOM   1636  OH  TYR   122      54.162  44.669  68.926  1.00  0.00           O  
ATOM   1637  HH  TYR   122      53.386  44.465  68.400  1.00  0.00           H  
ATOM   1638  CE2 TYR   122      54.998  42.782  67.729  1.00  0.00           C  
ATOM   1639  HE2 TYR   122      54.093  42.772  67.140  1.00  0.00           H  
ATOM   1640  CD2 TYR   122      56.001  41.787  67.570  1.00  0.00           C  
ATOM   1641  HD2 TYR   122      55.757  40.972  66.904  1.00  0.00           H  
ATOM   1642  C   TYR   122      59.512  38.811  67.303  1.00  0.00           C  
ATOM   1643  O   TYR   122      59.998  38.224  68.307  1.00  0.00           O  
ATOM   1644  N   GLY   123      60.173  38.761  66.151  1.00  0.00           N  
ATOM   1645  H   GLY   123      61.016  38.206  66.192  1.00  0.00           H  
ATOM   1646  CA  GLY   123      59.827  39.366  64.802  1.00  0.00           C  
ATOM   1647  HA2 GLY   123      60.131  38.735  63.966  1.00  0.00           H  
ATOM   1648  HA3 GLY   123      58.747  39.498  64.739  1.00  0.00           H  
ATOM   1649  C   GLY   123      60.414  40.783  64.651  1.00  0.00           C  
ATOM   1650  O   GLY   123      61.034  41.187  65.636  1.00  0.00           O  
ATOM   1651  N   GLN   124      60.366  41.404  63.450  1.00  0.00           N  
ATOM   1652  H   GLN   124      59.821  41.012  62.695  1.00  0.00           H  
ATOM   1653  CA  GLN   124      61.084  42.599  63.142  1.00  0.00           C  
ATOM   1654  HA  GLN   124      62.062  42.586  63.623  1.00  0.00           H  
ATOM   1655  CB  GLN   124      61.302  42.818  61.592  1.00  0.00           C  
ATOM   1656  HB2 GLN   124      60.299  42.756  61.169  1.00  0.00           H  
ATOM   1657  HB3 GLN   124      61.716  43.821  61.494  1.00  0.00           H  
ATOM   1658  CG  GLN   124      62.284  41.763  60.949  1.00  0.00           C  
ATOM   1659  HG2 GLN   124      62.719  42.170  60.036  1.00  0.00           H  
ATOM   1660  HG3 GLN   124      63.112  41.747  61.657  1.00  0.00           H  
ATOM   1661  CD  GLN   124      61.596  40.434  60.736  1.00  0.00           C  
ATOM   1662  OE1 GLN   124      61.890  39.423  61.379  1.00  0.00           O  
ATOM   1663  NE2 GLN   124      60.713  40.315  59.769  1.00  0.00           N  
ATOM   1664 HE21 GLN   124      60.716  41.146  59.196  1.00  0.00           H  
ATOM   1665 HE22 GLN   124      60.275  39.461  59.454  1.00  0.00           H  
ATOM   1666  C   GLN   124      60.434  43.873  63.678  1.00  0.00           C  
ATOM   1667  O   GLN   124      59.181  43.968  63.499  1.00  0.00           O  
ATOM   1668  N   PRO   125      61.123  44.814  64.366  1.00  0.00           N  
ATOM   1669  CD  PRO   125      60.551  46.071  64.818  1.00  0.00           C  
ATOM   1670  HD2 PRO   125      59.765  45.858  65.541  1.00  0.00           H  
ATOM   1671  HD3 PRO   125      60.250  46.632  63.933  1.00  0.00           H  
ATOM   1672  CG  PRO   125      61.637  46.882  65.567  1.00  0.00           C  
ATOM   1673  HG2 PRO   125      61.572  46.586  66.614  1.00  0.00           H  
ATOM   1674  HG3 PRO   125      61.517  47.943  65.350  1.00  0.00           H  
ATOM   1675  CB  PRO   125      62.941  46.334  64.982  1.00  0.00           C  
ATOM   1676  HB2 PRO   125      63.725  46.270  65.737  1.00  0.00           H  
ATOM   1677  HB3 PRO   125      63.267  46.715  64.014  1.00  0.00           H  
ATOM   1678  CA  PRO   125      62.589  44.882  64.608  1.00  0.00           C  
ATOM   1679  HA  PRO   125      63.083  44.494  63.718  1.00  0.00           H  
ATOM   1680  C   PRO   125      62.933  43.937  65.769  1.00  0.00           C  
ATOM   1681  O   PRO   125      62.239  43.854  66.789  1.00  0.00           O  
ATOM   1682  N   GLN   126      64.007  43.110  65.579  1.00  0.00           N  
ATOM   1683  H   GLN   126      64.563  43.161  64.737  1.00  0.00           H  
ATOM   1684  CA  GLN   126      64.382  41.850  66.206  1.00  0.00           C  
ATOM   1685  HA  GLN   126      63.502  41.244  66.422  1.00  0.00           H  
ATOM   1686  CB  GLN   126      65.431  41.057  65.338  1.00  0.00           C  
ATOM   1687  HB2 GLN   126      66.102  41.748  64.829  1.00  0.00           H  
ATOM   1688  HB3 GLN   126      65.922  40.342  65.997  1.00  0.00           H  
ATOM   1689  CG  GLN   126      64.754  40.272  64.182  1.00  0.00           C  
ATOM   1690  HG2 GLN   126      64.168  41.010  63.635  1.00  0.00           H  
ATOM   1691  HG3 GLN   126      65.507  39.720  63.618  1.00  0.00           H  
ATOM   1692  CD  GLN   126      63.794  39.136  64.579  1.00  0.00           C  
ATOM   1693  OE1 GLN   126      63.535  39.039  65.752  1.00  0.00           O  
ATOM   1694  NE2 GLN   126      63.223  38.315  63.689  1.00  0.00           N  
ATOM   1695 HE21 GLN   126      63.253  38.669  62.744  1.00  0.00           H  
ATOM   1696 HE22 GLN   126      62.643  37.571  64.049  1.00  0.00           H  
ATOM   1697  C   GLN   126      64.902  42.234  67.619  1.00  0.00           C  
ATOM   1698  O   GLN   126      66.064  42.702  67.699  1.00  0.00           O  
ATOM   1699  N   SER   127      64.005  41.992  68.610  1.00  0.00           N  
ATOM   1700  H   SER   127      63.137  41.567  68.318  1.00  0.00           H  
ATOM   1701  CA  SER   127      64.130  42.333  70.034  1.00  0.00           C  
ATOM   1702  HA  SER   127      63.170  42.274  70.547  1.00  0.00           H  
ATOM   1703  CB  SER   127      65.034  41.250  70.693  1.00  0.00           C  
ATOM   1704  HB2 SER   127      65.917  41.224  70.054  1.00  0.00           H  
ATOM   1705  HB3 SER   127      65.295  41.556  71.706  1.00  0.00           H  
ATOM   1706  OG  SER   127      64.392  39.973  70.687  1.00  0.00           O  
ATOM   1707  HG  SER   127      64.381  39.664  69.778  1.00  0.00           H  
ATOM   1708  C   SER   127      64.638  43.767  70.283  1.00  0.00           C  
ATOM   1709  O   SER   127      65.497  44.056  71.131  1.00  0.00           O  
ATOM   1710  N   GLY   128      63.982  44.766  69.577  1.00  0.00           N  
ATOM   1711  H   GLY   128      63.261  44.539  68.908  1.00  0.00           H  
ATOM   1712  CA  GLY   128      64.238  46.199  69.663  1.00  0.00           C  
ATOM   1713  HA2 GLY   128      63.330  46.772  69.473  1.00  0.00           H  
ATOM   1714  HA3 GLY   128      64.607  46.418  70.665  1.00  0.00           H  
ATOM   1715  C   GLY   128      65.390  46.633  68.693  1.00  0.00           C  
ATOM   1716  O   GLY   128      66.088  45.831  68.078  1.00  0.00           O  
ATOM   1717  N   SER   129      65.640  47.902  68.561  1.00  0.00           N  
ATOM   1718  H   SER   129      66.539  48.211  68.220  1.00  0.00           H  
ATOM   1719  CA  SER   129      64.773  49.044  69.029  1.00  0.00           C  
ATOM   1720  HA  SER   129      65.274  49.968  68.741  1.00  0.00           H  
ATOM   1721  CB  SER   129      63.561  49.161  68.025  1.00  0.00           C  
ATOM   1722  HB2 SER   129      63.979  49.485  67.071  1.00  0.00           H  
ATOM   1723  HB3 SER   129      63.150  48.171  67.828  1.00  0.00           H  
ATOM   1724  OG  SER   129      62.579  50.063  68.518  1.00  0.00           O  
ATOM   1725  HG  SER   129      61.764  49.929  68.029  1.00  0.00           H  
ATOM   1726  C   SER   129      64.484  49.207  70.487  1.00  0.00           C  
ATOM   1727  O   SER   129      63.399  48.914  71.009  1.00  0.00           O  
ATOM   1728  N   TYR   130      65.633  49.216  71.179  1.00  0.00           N  
ATOM   1729  H   TYR   130      66.427  49.468  70.608  1.00  0.00           H  
ATOM   1730  CA  TYR   130      65.850  48.974  72.665  1.00  0.00           C  
ATOM   1731  HA  TYR   130      65.492  47.953  72.793  1.00  0.00           H  
ATOM   1732  CB  TYR   130      67.381  49.062  72.949  1.00  0.00           C  
ATOM   1733  HB2 TYR   130      67.696  50.099  73.065  1.00  0.00           H  
ATOM   1734  HB3 TYR   130      67.533  48.551  73.899  1.00  0.00           H  
ATOM   1735  CG  TYR   130      68.243  48.307  71.904  1.00  0.00           C  
ATOM   1736  CD1 TYR   130      69.015  48.931  70.933  1.00  0.00           C  
ATOM   1737  HD1 TYR   130      69.213  49.988  71.037  1.00  0.00           H  
ATOM   1738  CE1 TYR   130      69.453  48.247  69.781  1.00  0.00           C  
ATOM   1739  HE1 TYR   130      70.076  48.718  69.034  1.00  0.00           H  
ATOM   1740  CZ  TYR   130      68.980  46.920  69.510  1.00  0.00           C  
ATOM   1741  OH  TYR   130      69.157  46.430  68.256  1.00  0.00           O  
ATOM   1742  HH  TYR   130      69.691  47.007  67.704  1.00  0.00           H  
ATOM   1743  CE2 TYR   130      68.179  46.329  70.511  1.00  0.00           C  
ATOM   1744  HE2 TYR   130      67.768  45.365  70.253  1.00  0.00           H  
ATOM   1745  CD2 TYR   130      67.847  46.976  71.728  1.00  0.00           C  
ATOM   1746  HD2 TYR   130      67.190  46.530  72.461  1.00  0.00           H  
ATOM   1747  C   TYR   130      65.061  49.909  73.607  1.00  0.00           C  
ATOM   1748  O   TYR   130      65.094  51.107  73.376  1.00  0.00           O  
ATOM   1749  N   SER   131      64.299  49.515  74.655  1.00  0.00           N  
ATOM   1750  H   SER   131      63.727  50.242  75.060  1.00  0.00           H  
ATOM   1751  CA  SER   131      64.111  48.228  75.228  1.00  0.00           C  
ATOM   1752  HA  SER   131      63.682  48.525  76.184  1.00  0.00           H  
ATOM   1753  CB  SER   131      62.967  47.389  74.513  1.00  0.00           C  
ATOM   1754  HB2 SER   131      62.078  48.017  74.564  1.00  0.00           H  
ATOM   1755  HB3 SER   131      63.173  47.086  73.486  1.00  0.00           H  
ATOM   1756  OG  SER   131      62.652  46.237  75.232  1.00  0.00           O  
ATOM   1757  HG  SER   131      63.198  45.498  74.953  1.00  0.00           H  
ATOM   1758  C   SER   131      65.432  47.410  75.443  1.00  0.00           C  
ATOM   1759  O   SER   131      65.706  46.567  74.611  1.00  0.00           O  
ATOM   1760  N   GLN   132      66.227  47.628  76.454  1.00  0.00           N  
ATOM   1761  H   GLN   132      67.016  46.998  76.443  1.00  0.00           H  
ATOM   1762  CA  GLN   132      66.082  48.421  77.654  1.00  0.00           C  
ATOM   1763  HA  GLN   132      65.402  49.258  77.498  1.00  0.00           H  
ATOM   1764  CB  GLN   132      65.460  47.466  78.740  1.00  0.00           C  
ATOM   1765  HB2 GLN   132      64.498  47.061  78.427  1.00  0.00           H  
ATOM   1766  HB3 GLN   132      66.213  46.679  78.784  1.00  0.00           H  
ATOM   1767  CG  GLN   132      65.287  48.010  80.094  1.00  0.00           C  
ATOM   1768  HG2 GLN   132      64.908  47.219  80.742  1.00  0.00           H  
ATOM   1769  HG3 GLN   132      66.236  48.303  80.543  1.00  0.00           H  
ATOM   1770  CD  GLN   132      64.278  49.180  80.172  1.00  0.00           C  
ATOM   1771  OE1 GLN   132      64.350  50.211  79.488  1.00  0.00           O  
ATOM   1772  NE2 GLN   132      63.287  49.037  80.994  1.00  0.00           N  
ATOM   1773 HE21 GLN   132      63.229  48.166  81.503  1.00  0.00           H  
ATOM   1774 HE22 GLN   132      62.507  49.606  80.697  1.00  0.00           H  
ATOM   1775  C   GLN   132      67.456  48.937  78.148  1.00  0.00           C  
ATOM   1776  O   GLN   132      68.426  48.168  78.346  1.00  0.00           O  
ATOM   1777  N   GLN   133      67.614  50.197  78.479  1.00  0.00           N  
ATOM   1778  H   GLN   133      66.810  50.768  78.259  1.00  0.00           H  
ATOM   1779  CA  GLN   133      68.754  50.882  79.080  1.00  0.00           C  
ATOM   1780  HA  GLN   133      68.592  51.959  79.032  1.00  0.00           H  
ATOM   1781  CB  GLN   133      68.864  50.658  80.562  1.00  0.00           C  
ATOM   1782  HB2 GLN   133      69.065  49.611  80.786  1.00  0.00           H  
ATOM   1783  HB3 GLN   133      69.801  51.104  80.896  1.00  0.00           H  
ATOM   1784  CG  GLN   133      67.745  51.204  81.395  1.00  0.00           C  
ATOM   1785  HG2 GLN   133      67.940  52.267  81.538  1.00  0.00           H  
ATOM   1786  HG3 GLN   133      66.753  51.074  80.962  1.00  0.00           H  
ATOM   1787  CD  GLN   133      67.692  50.491  82.781  1.00  0.00           C  
ATOM   1788  OE1 GLN   133      67.338  49.364  82.951  1.00  0.00           O  
ATOM   1789  NE2 GLN   133      67.869  51.175  83.899  1.00  0.00           N  
ATOM   1790 HE21 GLN   133      68.155  52.142  83.845  1.00  0.00           H  
ATOM   1791 HE22 GLN   133      67.945  50.752  84.813  1.00  0.00           H  
ATOM   1792  C   GLN   133      70.119  50.609  78.397  1.00  0.00           C  
ATOM   1793  O   GLN   133      70.988  49.875  78.927  1.00  0.00           O  
ATOM   1794  N   PRO   134      70.488  51.349  77.294  1.00  0.00           N  
ATOM   1795  CD  PRO   134      71.844  51.322  76.795  1.00  0.00           C  
ATOM   1796  HD2 PRO   134      72.056  50.260  76.674  1.00  0.00           H  
ATOM   1797  HD3 PRO   134      72.659  51.823  77.316  1.00  0.00           H  
ATOM   1798  CG  PRO   134      71.707  51.956  75.403  1.00  0.00           C  
ATOM   1799  HG2 PRO   134      71.394  51.220  74.662  1.00  0.00           H  
ATOM   1800  HG3 PRO   134      72.602  52.504  75.108  1.00  0.00           H  
ATOM   1801  CB  PRO   134      70.614  52.975  75.602  1.00  0.00           C  
ATOM   1802  HB2 PRO   134      70.130  53.265  74.670  1.00  0.00           H  
ATOM   1803  HB3 PRO   134      71.052  53.841  76.099  1.00  0.00           H  
ATOM   1804  CA  PRO   134      69.696  52.257  76.548  1.00  0.00           C  
ATOM   1805  HA  PRO   134      69.144  52.904  77.230  1.00  0.00           H  
ATOM   1806  C   PRO   134      68.608  51.597  75.726  1.00  0.00           C  
ATOM   1807  O   PRO   134      68.586  50.385  75.537  1.00  0.00           O  
ATOM   1808  N   SER   135      67.577  52.243  75.218  1.00  0.00           N  
ATOM   1809  H   SER   135      66.969  51.666  74.654  1.00  0.00           H  
ATOM   1810  CA  SER   135      67.099  53.619  75.610  1.00  0.00           C  
ATOM   1811  HA  SER   135      67.992  54.242  75.564  1.00  0.00           H  
ATOM   1812  CB  SER   135      66.015  54.200  74.625  1.00  0.00           C  
ATOM   1813  HB2 SER   135      65.038  53.722  74.700  1.00  0.00           H  
ATOM   1814  HB3 SER   135      65.784  55.238  74.862  1.00  0.00           H  
ATOM   1815  OG  SER   135      66.379  54.086  73.220  1.00  0.00           O  
ATOM   1816  HG  SER   135      65.790  54.567  72.634  1.00  0.00           H  
ATOM   1817  C   SER   135      66.719  53.638  77.067  1.00  0.00           C  
ATOM   1818  O   SER   135      66.572  52.624  77.713  1.00  0.00           O  
ATOM   1819  N   TYR   136      66.670  54.842  77.697  1.00  0.00           N  
ATOM   1820  H   TYR   136      66.774  55.651  77.102  1.00  0.00           H  
ATOM   1821  CA  TYR   136      66.376  55.097  79.142  1.00  0.00           C  
ATOM   1822  HA  TYR   136      66.461  54.176  79.718  1.00  0.00           H  
ATOM   1823  CB  TYR   136      67.436  55.992  79.779  1.00  0.00           C  
ATOM   1824  HB2 TYR   136      67.514  56.943  79.252  1.00  0.00           H  
ATOM   1825  HB3 TYR   136      67.133  56.280  80.786  1.00  0.00           H  
ATOM   1826  CG  TYR   136      68.848  55.428  79.687  1.00  0.00           C  
ATOM   1827  CD1 TYR   136      69.370  54.467  80.594  1.00  0.00           C  
ATOM   1828  HD1 TYR   136      68.685  54.179  81.377  1.00  0.00           H  
ATOM   1829  CE1 TYR   136      70.657  53.947  80.447  1.00  0.00           C  
ATOM   1830  HE1 TYR   136      71.018  53.219  81.158  1.00  0.00           H  
ATOM   1831  CZ  TYR   136      71.488  54.392  79.443  1.00  0.00           C  
ATOM   1832  OH  TYR   136      72.597  53.716  79.165  1.00  0.00           O  
ATOM   1833  HH  TYR   136      72.667  52.851  79.575  1.00  0.00           H  
ATOM   1834  CE2 TYR   136      70.995  55.307  78.522  1.00  0.00           C  
ATOM   1835  HE2 TYR   136      71.573  55.569  77.647  1.00  0.00           H  
ATOM   1836  CD2 TYR   136      69.707  55.895  78.650  1.00  0.00           C  
ATOM   1837  HD2 TYR   136      69.314  56.526  77.867  1.00  0.00           H  
ATOM   1838  C   TYR   136      64.996  55.793  79.333  1.00  0.00           C  
ATOM   1839  O   TYR   136      64.869  57.052  79.166  1.00  0.00           O  
ATOM   1840  N   GLY   137      63.900  55.081  79.558  1.00  0.00           N  
ATOM   1841  H   GLY   137      63.072  55.636  79.719  1.00  0.00           H  
ATOM   1842  CA  GLY   137      63.846  53.628  79.857  1.00  0.00           C  
ATOM   1843  HA2 GLY   137      62.815  53.279  79.795  1.00  0.00           H  
ATOM   1844  HA3 GLY   137      64.433  53.049  79.145  1.00  0.00           H  
ATOM   1845  C   GLY   137      64.381  53.331  81.278  1.00  0.00           C  
ATOM   1846  O   GLY   137      64.952  54.261  81.868  1.00  0.00           O  
ATOM   1847  N   GLY   138      64.251  52.132  81.832  1.00  0.00           N  
ATOM   1848  H   GLY   138      63.736  51.405  81.356  1.00  0.00           H  
ATOM   1849  CA  GLY   138      64.480  51.877  83.256  1.00  0.00           C  
ATOM   1850  HA2 GLY   138      64.414  50.821  83.518  1.00  0.00           H  
ATOM   1851  HA3 GLY   138      65.472  52.254  83.506  1.00  0.00           H  
ATOM   1852  C   GLY   138      63.470  52.707  84.122  1.00  0.00           C  
ATOM   1853  O   GLY   138      62.497  53.257  83.609  1.00  0.00           O  
ATOM   1854  N   GLN   139      63.898  52.921  85.385  1.00  0.00           N  
ATOM   1855  H   GLN   139      63.318  53.659  85.757  1.00  0.00           H  
ATOM   1856  CA  GLN   139      65.035  52.296  86.160  1.00  0.00           C  
ATOM   1857  HA  GLN   139      65.426  51.418  85.647  1.00  0.00           H  
ATOM   1858  CB  GLN   139      66.289  53.169  86.049  1.00  0.00           C  
ATOM   1859  HB2 GLN   139      67.150  52.538  86.271  1.00  0.00           H  
ATOM   1860  HB3 GLN   139      66.386  53.640  85.071  1.00  0.00           H  
ATOM   1861  CG  GLN   139      66.263  54.373  87.084  1.00  0.00           C  
ATOM   1862  HG2 GLN   139      65.226  54.699  87.161  1.00  0.00           H  
ATOM   1863  HG3 GLN   139      66.653  54.121  88.070  1.00  0.00           H  
ATOM   1864  CD  GLN   139      66.978  55.546  86.517  1.00  0.00           C  
ATOM   1865  OE1 GLN   139      68.155  55.436  86.143  1.00  0.00           O  
ATOM   1866  NE2 GLN   139      66.389  56.737  86.633  1.00  0.00           N  
ATOM   1867 HE21 GLN   139      65.563  56.933  87.180  1.00  0.00           H  
ATOM   1868 HE22 GLN   139      66.979  57.479  86.283  1.00  0.00           H  
ATOM   1869  C   GLN   139      64.786  51.778  87.577  1.00  0.00           C  
ATOM   1870  O   GLN   139      65.677  51.224  88.236  1.00  0.00           O  
ATOM   1871  N   GLN   140      63.546  51.792  88.054  1.00  0.00           N  
ATOM   1872  H   GLN   140      62.866  51.977  87.330  1.00  0.00           H  
ATOM   1873  CA  GLN   140      62.976  51.256  89.250  1.00  0.00           C  
ATOM   1874  HA  GLN   140      61.894  51.383  89.209  1.00  0.00           H  
ATOM   1875  CB  GLN   140      63.101  49.719  89.362  1.00  0.00           C  
ATOM   1876  HB2 GLN   140      64.165  49.482  89.367  1.00  0.00           H  
ATOM   1877  HB3 GLN   140      62.594  49.378  90.264  1.00  0.00           H  
ATOM   1878  CG  GLN   140      62.421  48.926  88.193  1.00  0.00           C  
ATOM   1879  HG2 GLN   140      61.580  49.508  87.816  1.00  0.00           H  
ATOM   1880  HG3 GLN   140      63.137  48.817  87.378  1.00  0.00           H  
ATOM   1881  CD  GLN   140      62.050  47.524  88.624  1.00  0.00           C  
ATOM   1882  OE1 GLN   140      62.497  46.944  89.611  1.00  0.00           O  
ATOM   1883  NE2 GLN   140      61.206  46.869  87.865  1.00  0.00           N  
ATOM   1884 HE21 GLN   140      60.831  47.289  87.027  1.00  0.00           H  
ATOM   1885 HE22 GLN   140      60.782  46.026  88.224  1.00  0.00           H  
ATOM   1886  C   GLN   140      63.334  52.053  90.562  1.00  0.00           C  
ATOM   1887  O   GLN   140      63.328  51.540  91.702  1.00  0.00           O  
ATOM   1888  N   GLN   141      63.688  53.417  90.365  1.00  0.00           N  
ATOM   1889  H   GLN   141      63.443  53.853  89.488  1.00  0.00           H  
ATOM   1890  CA  GLN   141      64.270  54.260  91.376  1.00  0.00           C  
ATOM   1891  HA  GLN   141      64.081  53.895  92.386  1.00  0.00           H  
ATOM   1892  CB  GLN   141      65.809  54.396  91.187  1.00  0.00           C  
ATOM   1893  HB2 GLN   141      65.982  54.848  90.210  1.00  0.00           H  
ATOM   1894  HB3 GLN   141      66.192  55.040  91.978  1.00  0.00           H  
ATOM   1895  CG  GLN   141      66.675  53.147  91.284  1.00  0.00           C  
ATOM   1896  HG2 GLN   141      66.224  52.357  90.683  1.00  0.00           H  
ATOM   1897  HG3 GLN   141      67.700  53.368  90.987  1.00  0.00           H  
ATOM   1898  CD  GLN   141      66.800  52.613  92.641  1.00  0.00           C  
ATOM   1899  OE1 GLN   141      66.295  53.166  93.611  1.00  0.00           O  
ATOM   1900  NE2 GLN   141      67.759  51.737  92.889  1.00  0.00           N  
ATOM   1901 HE21 GLN   141      68.220  51.183  92.181  1.00  0.00           H  
ATOM   1902 HE22 GLN   141      67.757  51.483  93.866  1.00  0.00           H  
ATOM   1903  C   GLN   141      63.653  55.701  91.286  1.00  0.00           C  
ATOM   1904  O   GLN   141      63.910  56.389  90.280  1.00  0.00           O  
ATOM   1905  N   SER   142      62.735  56.140  92.165  1.00  0.00           N  
ATOM   1906  H   SER   142      62.399  57.055  91.901  1.00  0.00           H  
ATOM   1907  CA  SER   142      62.270  55.644  93.438  1.00  0.00           C  
ATOM   1908  HA  SER   142      61.644  56.463  93.795  1.00  0.00           H  
ATOM   1909  CB  SER   142      61.396  54.410  93.307  1.00  0.00           C  
ATOM   1910  HB2 SER   142      62.034  53.632  92.890  1.00  0.00           H  
ATOM   1911  HB3 SER   142      60.991  54.006  94.235  1.00  0.00           H  
ATOM   1912  OG  SER   142      60.334  54.682  92.468  1.00  0.00           O  
ATOM   1913  HG  SER   142      59.649  55.245  92.837  1.00  0.00           H  
ATOM   1914  C   SER   142      63.424  55.307  94.403  1.00  0.00           C  
ATOM   1915  O   SER   142      63.504  54.214  94.969  1.00  0.00           O  
ATOM   1916  N   TYR   143      64.285  56.277  94.672  1.00  0.00           N  
ATOM   1917  H   TYR   143      64.214  57.125  94.128  1.00  0.00           H  
ATOM   1918  CA  TYR   143      65.399  56.111  95.577  1.00  0.00           C  
ATOM   1919  HA  TYR   143      65.837  55.118  95.467  1.00  0.00           H  
ATOM   1920  CB  TYR   143      66.450  57.234  95.237  1.00  0.00           C  
ATOM   1921  HB2 TYR   143      66.014  58.220  95.401  1.00  0.00           H  
ATOM   1922  HB3 TYR   143      67.309  57.209  95.908  1.00  0.00           H  
ATOM   1923  CG  TYR   143      66.996  57.204  93.776  1.00  0.00           C  
ATOM   1924  CD1 TYR   143      68.229  56.583  93.480  1.00  0.00           C  
ATOM   1925  HD1 TYR   143      68.778  56.152  94.305  1.00  0.00           H  
ATOM   1926  CE1 TYR   143      68.800  56.581  92.207  1.00  0.00           C  
ATOM   1927  HE1 TYR   143      69.680  55.964  92.102  1.00  0.00           H  
ATOM   1928  CZ  TYR   143      68.034  57.148  91.165  1.00  0.00           C  
ATOM   1929  OH  TYR   143      68.539  57.082  89.891  1.00  0.00           O  
ATOM   1930  HH  TYR   143      68.073  57.683  89.305  1.00  0.00           H  
ATOM   1931  CE2 TYR   143      66.872  57.902  91.440  1.00  0.00           C  
ATOM   1932  HE2 TYR   143      66.223  58.299  90.674  1.00  0.00           H  
ATOM   1933  CD2 TYR   143      66.355  57.922  92.794  1.00  0.00           C  
ATOM   1934  HD2 TYR   143      65.456  58.508  92.912  1.00  0.00           H  
ATOM   1935  C   TYR   143      64.895  56.313  96.996  1.00  0.00           C  
ATOM   1936  O   TYR   143      64.040  57.195  97.254  1.00  0.00           O  
ATOM   1937  N   GLY   144      65.276  55.311  97.866  1.00  0.00           N  
ATOM   1938  H   GLY   144      65.752  54.493  97.512  1.00  0.00           H  
ATOM   1939  CA  GLY   144      64.841  55.144  99.229  1.00  0.00           C  
ATOM   1940  HA2 GLY   144      65.441  54.390  99.738  1.00  0.00           H  
ATOM   1941  HA3 GLY   144      64.964  56.100  99.736  1.00  0.00           H  
ATOM   1942  C   GLY   144      63.388  54.690  99.336  1.00  0.00           C  
ATOM   1943  O   GLY   144      62.842  54.117  98.446  1.00  0.00           O  
ATOM   1944  N   GLN   145      62.722  55.058 100.399  1.00  0.00           N  
ATOM   1945  H   GLN   145      63.227  55.516 101.144  1.00  0.00           H  
ATOM   1946  CA  GLN   145      61.283  54.885 100.650  1.00  0.00           C  
ATOM   1947  HA  GLN   145      61.050  53.935 100.169  1.00  0.00           H  
ATOM   1948  CB  GLN   145      61.033  54.913 102.145  1.00  0.00           C  
ATOM   1949  HB2 GLN   145      61.290  55.941 102.398  1.00  0.00           H  
ATOM   1950  HB3 GLN   145      59.966  54.775 102.318  1.00  0.00           H  
ATOM   1951  CG  GLN   145      61.817  53.911 103.013  1.00  0.00           C  
ATOM   1952  HG2 GLN   145      61.192  53.704 103.882  1.00  0.00           H  
ATOM   1953  HG3 GLN   145      61.938  53.032 102.380  1.00  0.00           H  
ATOM   1954  CD  GLN   145      63.171  54.371 103.419  1.00  0.00           C  
ATOM   1955  OE1 GLN   145      63.491  55.494 103.713  1.00  0.00           O  
ATOM   1956  NE2 GLN   145      64.173  53.516 103.559  1.00  0.00           N  
ATOM   1957 HE21 GLN   145      64.983  53.898 104.027  1.00  0.00           H  
ATOM   1958 HE22 GLN   145      64.034  52.526 103.419  1.00  0.00           H  
ATOM   1959  C   GLN   145      60.403  56.031  99.992  1.00  0.00           C  
ATOM   1960  O   GLN   145      60.730  57.233  99.937  1.00  0.00           O  
ATOM   1961  N   GLN   146      59.184  55.643  99.592  1.00  0.00           N  
ATOM   1962  H   GLN   146      58.868  54.722  99.862  1.00  0.00           H  
ATOM   1963  CA  GLN   146      58.270  56.483  98.899  1.00  0.00           C  
ATOM   1964  HA  GLN   146      58.826  56.780  98.009  1.00  0.00           H  
ATOM   1965  CB  GLN   146      57.112  55.607  98.447  1.00  0.00           C  
ATOM   1966  HB2 GLN   146      56.614  55.307  99.369  1.00  0.00           H  
ATOM   1967  HB3 GLN   146      56.443  56.197  97.821  1.00  0.00           H  
ATOM   1968  CG  GLN   146      57.405  54.330  97.653  1.00  0.00           C  
ATOM   1969  HG2 GLN   146      58.299  53.883  98.087  1.00  0.00           H  
ATOM   1970  HG3 GLN   146      56.544  53.690  97.847  1.00  0.00           H  
ATOM   1971  CD  GLN   146      57.466  54.502  96.147  1.00  0.00           C  
ATOM   1972  OE1 GLN   146      56.958  55.465  95.613  1.00  0.00           O  
ATOM   1973  NE2 GLN   146      58.114  53.681  95.386  1.00  0.00           N  
ATOM   1974 HE21 GLN   146      58.389  52.780  95.752  1.00  0.00           H  
ATOM   1975 HE22 GLN   146      57.921  53.827  94.406  1.00  0.00           H  
ATOM   1976  C   GLN   146      57.840  57.752  99.658  1.00  0.00           C  
ATOM   1977  O   GLN   146      57.493  57.617 100.820  1.00  0.00           O  
ATOM   1978  N   GLN   147      57.724  58.893  98.976  1.00  0.00           N  
ATOM   1979  H   GLN   147      58.094  58.994  98.041  1.00  0.00           H  
ATOM   1980  CA  GLN   147      57.376  60.182  99.588  1.00  0.00           C  
ATOM   1981  HA  GLN   147      56.852  60.007 100.528  1.00  0.00           H  
ATOM   1982  CB  GLN   147      58.666  60.969  99.812  1.00  0.00           C  
ATOM   1983  HB2 GLN   147      59.414  60.406 100.369  1.00  0.00           H  
ATOM   1984  HB3 GLN   147      59.160  61.033  98.842  1.00  0.00           H  
ATOM   1985  CG  GLN   147      58.625  62.426 100.347  1.00  0.00           C  
ATOM   1986  HG2 GLN   147      59.602  62.847 100.107  1.00  0.00           H  
ATOM   1987  HG3 GLN   147      57.858  63.035  99.869  1.00  0.00           H  
ATOM   1988  CD  GLN   147      58.301  62.517 101.888  1.00  0.00           C  
ATOM   1989  OE1 GLN   147      57.367  61.936 102.471  1.00  0.00           O  
ATOM   1990  NE2 GLN   147      59.088  63.253 102.630  1.00  0.00           N  
ATOM   1991 HE21 GLN   147      59.953  63.610 102.249  1.00  0.00           H  
ATOM   1992 HE22 GLN   147      58.770  63.402 103.577  1.00  0.00           H  
ATOM   1993  C   GLN   147      56.415  60.986  98.697  1.00  0.00           C  
ATOM   1994  O   GLN   147      56.750  61.367  97.574  1.00  0.00           O  
ATOM   1995  N   SER   148      55.322  61.406  99.289  1.00  0.00           N  
ATOM   1996  H   SER   148      55.131  61.213 100.262  1.00  0.00           H  
ATOM   1997  CA  SER   148      54.390  62.266  98.610  1.00  0.00           C  
ATOM   1998  HA  SER   148      54.359  61.906  97.582  1.00  0.00           H  
ATOM   1999  CB  SER   148      53.105  62.225  99.423  1.00  0.00           C  
ATOM   2000  HB2 SER   148      52.820  61.203  99.672  1.00  0.00           H  
ATOM   2001  HB3 SER   148      53.150  62.655 100.424  1.00  0.00           H  
ATOM   2002  OG  SER   148      52.167  62.972  98.710  1.00  0.00           O  
ATOM   2003  HG  SER   148      51.354  62.914  99.217  1.00  0.00           H  
ATOM   2004  C   SER   148      54.930  63.722  98.534  1.00  0.00           C  
ATOM   2005  O   SER   148      55.677  64.235  99.364  1.00  0.00           O  
ATOM   2006  N   TYR   149      54.389  64.519  97.510  1.00  0.00           N  
ATOM   2007  H   TYR   149      53.670  64.256  96.851  1.00  0.00           H  
ATOM   2008  CA  TYR   149      54.589  65.982  97.330  1.00  0.00           C  
ATOM   2009  HA  TYR   149      55.401  66.362  97.949  1.00  0.00           H  
ATOM   2010  CB  TYR   149      54.914  66.400  95.842  1.00  0.00           C  
ATOM   2011  HB2 TYR   149      55.912  66.064  95.562  1.00  0.00           H  
ATOM   2012  HB3 TYR   149      54.097  65.997  95.243  1.00  0.00           H  
ATOM   2013  CG  TYR   149      54.917  67.942  95.693  1.00  0.00           C  
ATOM   2014  CD1 TYR   149      53.864  68.738  95.218  1.00  0.00           C  
ATOM   2015  HD1 TYR   149      52.940  68.252  94.940  1.00  0.00           H  
ATOM   2016  CE1 TYR   149      53.897  70.118  95.115  1.00  0.00           C  
ATOM   2017  HE1 TYR   149      53.136  70.766  94.706  1.00  0.00           H  
ATOM   2018  CZ  TYR   149      55.074  70.775  95.672  1.00  0.00           C  
ATOM   2019  OH  TYR   149      55.245  72.102  95.553  1.00  0.00           O  
ATOM   2020  HH  TYR   149      56.179  72.323  95.549  1.00  0.00           H  
ATOM   2021  CE2 TYR   149      56.152  70.028  96.190  1.00  0.00           C  
ATOM   2022  HE2 TYR   149      56.952  70.598  96.640  1.00  0.00           H  
ATOM   2023  CD2 TYR   149      56.062  68.634  96.241  1.00  0.00           C  
ATOM   2024  HD2 TYR   149      56.816  68.085  96.785  1.00  0.00           H  
ATOM   2025  C   TYR   149      53.461  66.866  97.841  1.00  0.00           C  
ATOM   2026  O   TYR   149      52.339  66.609  97.474  1.00  0.00           O  
ATOM   2027  N   ASN   150      53.786  67.893  98.631  1.00  0.00           N  
ATOM   2028  H   ASN   150      54.761  67.856  98.892  1.00  0.00           H  
ATOM   2029  CA  ASN   150      52.875  68.846  99.164  1.00  0.00           C  
ATOM   2030  HA  ASN   150      51.840  68.688  98.862  1.00  0.00           H  
ATOM   2031  CB  ASN   150      53.055  68.700 100.682  1.00  0.00           C  
ATOM   2032  HB2 ASN   150      52.795  67.660 100.880  1.00  0.00           H  
ATOM   2033  HB3 ASN   150      54.129  68.668 100.863  1.00  0.00           H  
ATOM   2034  CG  ASN   150      52.368  69.791 101.472  1.00  0.00           C  
ATOM   2035  OD1 ASN   150      51.112  69.899 101.482  1.00  0.00           O  
ATOM   2036  ND2 ASN   150      53.050  70.645 102.117  1.00  0.00           N  
ATOM   2037 HD21 ASN   150      52.618  71.380 102.658  1.00  0.00           H  
ATOM   2038 HD22 ASN   150      54.038  70.459 102.217  1.00  0.00           H  
ATOM   2039  C   ASN   150      53.307  70.302  98.658  1.00  0.00           C  
ATOM   2040  O   ASN   150      54.478  70.709  98.902  1.00  0.00           O  
ATOM   2041  N   PRO   151      52.415  71.029  97.924  1.00  0.00           N  
ATOM   2042  CD  PRO   151      51.183  70.457  97.443  1.00  0.00           C  
ATOM   2043  HD2 PRO   151      50.473  70.486  98.269  1.00  0.00           H  
ATOM   2044  HD3 PRO   151      51.279  69.491  96.948  1.00  0.00           H  
ATOM   2045  CG  PRO   151      50.645  71.416  96.364  1.00  0.00           C  
ATOM   2046  HG2 PRO   151      49.571  71.239  96.306  1.00  0.00           H  
ATOM   2047  HG3 PRO   151      51.210  71.198  95.458  1.00  0.00           H  
ATOM   2048  CB  PRO   151      51.112  72.783  96.873  1.00  0.00           C  
ATOM   2049  HB2 PRO   151      50.532  73.140  97.724  1.00  0.00           H  
ATOM   2050  HB3 PRO   151      51.157  73.610  96.164  1.00  0.00           H  
ATOM   2051  CA  PRO   151      52.501  72.427  97.581  1.00  0.00           C  
ATOM   2052  HA  PRO   151      53.251  72.596  96.808  1.00  0.00           H  
ATOM   2053  C   PRO   151      52.866  73.442  98.704  1.00  0.00           C  
ATOM   2054  O   PRO   151      52.563  73.244  99.842  1.00  0.00           O  
ATOM   2055  N   PRO   152      53.528  74.590  98.394  1.00  0.00           N  
ATOM   2056  CD  PRO   152      53.928  75.052  97.077  1.00  0.00           C  
ATOM   2057  HD2 PRO   152      53.058  75.007  96.422  1.00  0.00           H  
ATOM   2058  HD3 PRO   152      54.813  74.514  96.737  1.00  0.00           H  
ATOM   2059  CG  PRO   152      54.209  76.539  97.222  1.00  0.00           C  
ATOM   2060  HG2 PRO   152      53.237  77.027  97.158  1.00  0.00           H  
ATOM   2061  HG3 PRO   152      54.885  76.922  96.458  1.00  0.00           H  
ATOM   2062  CB  PRO   152      54.915  76.522  98.593  1.00  0.00           C  
ATOM   2063  HB2 PRO   152      55.063  77.514  99.020  1.00  0.00           H  
ATOM   2064  HB3 PRO   152      55.861  76.014  98.407  1.00  0.00           H  
ATOM   2065  CA  PRO   152      53.938  75.658  99.351  1.00  0.00           C  
ATOM   2066  HA  PRO   152      54.497  75.260 100.198  1.00  0.00           H  
ATOM   2067  C   PRO   152      52.714  76.450  99.886  1.00  0.00           C  
ATOM   2068  O   PRO   152      51.667  76.707  99.234  1.00  0.00           O  
ATOM   2069  N   GLN   153      52.868  76.917 101.155  1.00  0.00           N  
ATOM   2070  H   GLN   153      53.746  76.754 101.626  1.00  0.00           H  
ATOM   2071  CA  GLN   153      51.818  77.608 101.839  1.00  0.00           C  
ATOM   2072  HA  GLN   153      51.003  77.916 101.183  1.00  0.00           H  
ATOM   2073  CB  GLN   153      51.047  76.619 102.729  1.00  0.00           C  
ATOM   2074  HB2 GLN   153      51.756  76.215 103.451  1.00  0.00           H  
ATOM   2075  HB3 GLN   153      50.250  77.096 103.300  1.00  0.00           H  
ATOM   2076  CG  GLN   153      50.265  75.536 101.971  1.00  0.00           C  
ATOM   2077  HG2 GLN   153      49.534  76.057 101.353  1.00  0.00           H  
ATOM   2078  HG3 GLN   153      50.907  74.970 101.295  1.00  0.00           H  
ATOM   2079  CD  GLN   153      49.459  74.615 102.978  1.00  0.00           C  
ATOM   2080  OE1 GLN   153      48.980  75.045 104.060  1.00  0.00           O  
ATOM   2081  NE2 GLN   153      49.133  73.432 102.676  1.00  0.00           N  
ATOM   2082 HE21 GLN   153      49.619  72.891 101.975  1.00  0.00           H  
ATOM   2083 HE22 GLN   153      48.555  72.879 103.293  1.00  0.00           H  
ATOM   2084  C   GLN   153      52.096  78.964 102.539  1.00  0.00           C  
ATOM   2085  O   GLN   153      51.630  79.119 103.678  1.00  0.00           O  
ATOM   2086  N   GLY   154      52.828  79.846 101.860  1.00  0.00           N  
ATOM   2087  H   GLY   154      53.049  79.587 100.909  1.00  0.00           H  
ATOM   2088  CA  GLY   154      53.258  81.125 102.399  1.00  0.00           C  
ATOM   2089  HA2 GLY   154      53.123  81.109 103.480  1.00  0.00           H  
ATOM   2090  HA3 GLY   154      54.339  81.176 102.270  1.00  0.00           H  
ATOM   2091  C   GLY   154      52.630  82.364 101.753  1.00  0.00           C  
ATOM   2092  O   GLY   154      51.370  82.422 101.675  1.00  0.00           O  
ATOM   2093  N   TYR   155      53.398  83.284 101.286  1.00  0.00           N  
ATOM   2094  H   TYR   155      54.394  83.115 101.272  1.00  0.00           H  
ATOM   2095  CA  TYR   155      52.922  84.623 101.025  1.00  0.00           C  
ATOM   2096  HA  TYR   155      51.833  84.581 101.069  1.00  0.00           H  
ATOM   2097  CB  TYR   155      53.458  85.558 102.083  1.00  0.00           C  
ATOM   2098  HB2 TYR   155      54.545  85.508 102.147  1.00  0.00           H  
ATOM   2099  HB3 TYR   155      53.190  86.570 101.781  1.00  0.00           H  
ATOM   2100  CG  TYR   155      52.858  85.417 103.438  1.00  0.00           C  
ATOM   2101  CD1 TYR   155      53.476  84.617 104.404  1.00  0.00           C  
ATOM   2102  HD1 TYR   155      54.369  84.073 104.136  1.00  0.00           H  
ATOM   2103  CE1 TYR   155      53.033  84.495 105.709  1.00  0.00           C  
ATOM   2104  HE1 TYR   155      53.452  83.695 106.302  1.00  0.00           H  
ATOM   2105  CZ  TYR   155      51.901  85.205 106.139  1.00  0.00           C  
ATOM   2106  OH  TYR   155      51.499  85.072 107.458  1.00  0.00           O  
ATOM   2107  HH  TYR   155      51.980  84.362 107.889  1.00  0.00           H  
ATOM   2108  CE2 TYR   155      51.228  85.987 105.181  1.00  0.00           C  
ATOM   2109  HE2 TYR   155      50.313  86.535 105.349  1.00  0.00           H  
ATOM   2110  CD2 TYR   155      51.773  86.162 103.907  1.00  0.00           C  
ATOM   2111  HD2 TYR   155      51.254  86.798 103.205  1.00  0.00           H  
ATOM   2112  C   TYR   155      53.417  85.012  99.586  1.00  0.00           C  
ATOM   2113  O   TYR   155      54.599  85.157  99.350  1.00  0.00           O  
ATOM   2114  N   GLY   156      52.451  85.180  98.630  1.00  0.00           N  
ATOM   2115  H   GLY   156      52.859  85.362  97.724  1.00  0.00           H  
ATOM   2116  CA  GLY   156      51.003  85.144  98.708  1.00  0.00           C  
ATOM   2117  HA2 GLY   156      50.682  85.265  97.674  1.00  0.00           H  
ATOM   2118  HA3 GLY   156      50.675  84.227  99.198  1.00  0.00           H  
ATOM   2119  C   GLY   156      50.369  86.168  99.648  1.00  0.00           C  
ATOM   2120  O   GLY   156      51.049  87.103 100.008  1.00  0.00           O  
ATOM   2121  N   GLN   157      49.066  86.070  99.892  1.00  0.00           N  
ATOM   2122  H   GLN   157      48.586  85.271  99.502  1.00  0.00           H  
ATOM   2123  CA  GLN   157      48.270  87.198 100.539  1.00  0.00           C  
ATOM   2124  HA  GLN   157      48.405  88.142 100.011  1.00  0.00           H  
ATOM   2125  CB  GLN   157      46.709  86.873 100.436  1.00  0.00           C  
ATOM   2126  HB2 GLN   157      46.614  85.800 100.602  1.00  0.00           H  
ATOM   2127  HB3 GLN   157      46.187  87.388 101.242  1.00  0.00           H  
ATOM   2128  CG  GLN   157      46.139  87.226  99.014  1.00  0.00           C  
ATOM   2129  HG2 GLN   157      46.649  86.596  98.285  1.00  0.00           H  
ATOM   2130  HG3 GLN   157      45.116  86.870  99.129  1.00  0.00           H  
ATOM   2131  CD  GLN   157      46.116  88.679  98.602  1.00  0.00           C  
ATOM   2132  OE1 GLN   157      46.141  89.554  99.437  1.00  0.00           O  
ATOM   2133  NE2 GLN   157      46.161  88.973  97.355  1.00  0.00           N  
ATOM   2134 HE21 GLN   157      46.199  88.291  96.611  1.00  0.00           H  
ATOM   2135 HE22 GLN   157      45.965  89.925  97.080  1.00  0.00           H  
ATOM   2136  C   GLN   157      48.573  87.385 102.072  1.00  0.00           C  
ATOM   2137  O   GLN   157      48.791  86.402 102.777  1.00  0.00           O  
ATOM   2138  N   GLN   158      48.389  88.578 102.705  1.00  0.00           N  
ATOM   2139  H   GLN   158      48.716  88.549 103.660  1.00  0.00           H  
ATOM   2140  CA  GLN   158      48.075  89.844 101.994  1.00  0.00           C  
ATOM   2141  HA  GLN   158      47.168  89.734 101.399  1.00  0.00           H  
ATOM   2142  CB  GLN   158      47.825  91.014 102.971  1.00  0.00           C  
ATOM   2143  HB2 GLN   158      48.826  91.216 103.352  1.00  0.00           H  
ATOM   2144  HB3 GLN   158      47.560  91.932 102.447  1.00  0.00           H  
ATOM   2145  CG  GLN   158      46.936  90.713 104.168  1.00  0.00           C  
ATOM   2146  HG2 GLN   158      45.865  90.677 103.968  1.00  0.00           H  
ATOM   2147  HG3 GLN   158      47.451  89.859 104.608  1.00  0.00           H  
ATOM   2148  CD  GLN   158      47.122  91.767 105.232  1.00  0.00           C  
ATOM   2149  OE1 GLN   158      48.161  92.462 105.343  1.00  0.00           O  
ATOM   2150  NE2 GLN   158      46.147  91.919 106.022  1.00  0.00           N  
ATOM   2151 HE21 GLN   158      45.313  91.351 106.069  1.00  0.00           H  
ATOM   2152 HE22 GLN   158      46.217  92.611 106.755  1.00  0.00           H  
ATOM   2153  C   GLN   158      49.257  90.370 101.136  1.00  0.00           C  
ATOM   2154  O   GLN   158      50.400  90.359 101.514  1.00  0.00           O  
ATOM   2155  N   ASN   159      48.902  90.752  99.924  1.00  0.00           N  
ATOM   2156  H   ASN   159      47.929  90.735  99.654  1.00  0.00           H  
ATOM   2157  CA  ASN   159      49.831  91.290  98.899  1.00  0.00           C  
ATOM   2158  HA  ASN   159      50.720  90.680  99.060  1.00  0.00           H  
ATOM   2159  CB  ASN   159      49.153  91.005  97.511  1.00  0.00           C  
ATOM   2160  HB2 ASN   159      48.076  91.164  97.446  1.00  0.00           H  
ATOM   2161  HB3 ASN   159      49.691  91.674  96.839  1.00  0.00           H  
ATOM   2162  CG  ASN   159      49.256  89.593  97.028  1.00  0.00           C  
ATOM   2163  OD1 ASN   159      49.709  88.681  97.764  1.00  0.00           O  
ATOM   2164  ND2 ASN   159      48.900  89.317  95.815  1.00  0.00           N  
ATOM   2165 HD21 ASN   159      48.730  90.040  95.130  1.00  0.00           H  
ATOM   2166 HD22 ASN   159      49.094  88.432  95.369  1.00  0.00           H  
ATOM   2167  C   ASN   159      50.189  92.712  99.363  1.00  0.00           C  
ATOM   2168  O   ASN   159      49.389  93.593  99.559  1.00  0.00           O  
ATOM   2169  N   GLN   160      51.456  93.026  99.608  1.00  0.00           N  
ATOM   2170  H   GLN   160      51.649  93.979  99.883  1.00  0.00           H  
ATOM   2171  CA  GLN   160      52.586  92.104  99.731  1.00  0.00           C  
ATOM   2172  HA  GLN   160      52.250  91.139 100.111  1.00  0.00           H  
ATOM   2173  CB  GLN   160      53.142  91.868  98.334  1.00  0.00           C  
ATOM   2174  HB2 GLN   160      52.328  91.571  97.673  1.00  0.00           H  
ATOM   2175  HB3 GLN   160      53.501  92.838  97.991  1.00  0.00           H  
ATOM   2176  CG  GLN   160      54.272  90.816  98.214  1.00  0.00           C  
ATOM   2177  HG2 GLN   160      54.534  90.703  97.162  1.00  0.00           H  
ATOM   2178  HG3 GLN   160      55.129  91.260  98.721  1.00  0.00           H  
ATOM   2179  CD  GLN   160      53.743  89.516  98.832  1.00  0.00           C  
ATOM   2180  OE1 GLN   160      54.251  89.203  99.903  1.00  0.00           O  
ATOM   2181  NE2 GLN   160      52.697  88.898  98.348  1.00  0.00           N  
ATOM   2182 HE21 GLN   160      52.436  89.287  97.453  1.00  0.00           H  
ATOM   2183 HE22 GLN   160      52.360  88.053  98.787  1.00  0.00           H  
ATOM   2184  C   GLN   160      53.654  92.659 100.656  1.00  0.00           C  
ATOM   2185  O   GLN   160      54.276  93.713 100.359  1.00  0.00           O  
ATOM   2186  N   TYR   161      53.927  91.879 101.683  1.00  0.00           N  
ATOM   2187  H   TYR   161      53.407  91.014 101.700  1.00  0.00           H  
ATOM   2188  CA  TYR   161      54.635  92.377 102.824  1.00  0.00           C  
ATOM   2189  HA  TYR   161      55.068  93.345 102.573  1.00  0.00           H  
ATOM   2190  CB  TYR   161      53.556  92.669 103.932  1.00  0.00           C  
ATOM   2191  HB2 TYR   161      53.126  91.693 104.153  1.00  0.00           H  
ATOM   2192  HB3 TYR   161      54.044  93.043 104.832  1.00  0.00           H  
ATOM   2193  CG  TYR   161      52.420  93.628 103.449  1.00  0.00           C  
ATOM   2194  CD1 TYR   161      52.711  95.016 103.376  1.00  0.00           C  
ATOM   2195  HD1 TYR   161      53.668  95.434 103.654  1.00  0.00           H  
ATOM   2196  CE1 TYR   161      51.817  95.913 102.840  1.00  0.00           C  
ATOM   2197  HE1 TYR   161      52.053  96.966 102.791  1.00  0.00           H  
ATOM   2198  CZ  TYR   161      50.550  95.439 102.457  1.00  0.00           C  
ATOM   2199  OH  TYR   161      49.710  96.430 101.960  1.00  0.00           O  
ATOM   2200  HH  TYR   161      49.448  96.159 101.076  1.00  0.00           H  
ATOM   2201  CE2 TYR   161      50.204  94.090 102.567  1.00  0.00           C  
ATOM   2202  HE2 TYR   161      49.265  93.746 102.157  1.00  0.00           H  
ATOM   2203  CD2 TYR   161      51.159  93.171 103.040  1.00  0.00           C  
ATOM   2204  HD2 TYR   161      50.905  92.123 103.101  1.00  0.00           H  
ATOM   2205  C   TYR   161      55.802  91.435 103.332  1.00  0.00           C  
ATOM   2206  O   TYR   161      56.821  91.894 103.916  1.00  0.00           O  
ATOM   2207  N   ASN   162      55.692  90.110 103.026  1.00  0.00           N  
ATOM   2208  H   ASN   162      54.838  89.662 102.724  1.00  0.00           H  
ATOM   2209  CA  ASN   162      56.830  89.157 103.206  1.00  0.00           C  
ATOM   2210  HA  ASN   162      57.156  89.073 104.243  1.00  0.00           H  
ATOM   2211  CB  ASN   162      56.335  87.726 102.931  1.00  0.00           C  
ATOM   2212  HB2 ASN   162      55.652  87.308 103.669  1.00  0.00           H  
ATOM   2213  HB3 ASN   162      55.815  87.790 101.975  1.00  0.00           H  
ATOM   2214  CG  ASN   162      57.612  86.815 102.874  1.00  0.00           C  
ATOM   2215  OD1 ASN   162      58.290  86.664 103.834  1.00  0.00           O  
ATOM   2216  ND2 ASN   162      57.991  86.354 101.693  1.00  0.00           N  
ATOM   2217 HD21 ASN   162      58.814  85.769 101.678  1.00  0.00           H  
ATOM   2218 HD22 ASN   162      57.497  86.616 100.852  1.00  0.00           H  
ATOM   2219  C   ASN   162      58.076  89.502 102.373  1.00  0.00           C  
ATOM   2220  O   ASN   162      59.207  89.299 102.843  1.00  0.00           O  
ATOM   2221  N   SER   163      57.895  90.040 101.159  1.00  0.00           N  
ATOM   2222  H   SER   163      56.984  90.169 100.742  1.00  0.00           H  
ATOM   2223  CA  SER   163      58.984  90.298 100.171  1.00  0.00           C  
ATOM   2224  HA  SER   163      59.648  90.885 100.805  1.00  0.00           H  
ATOM   2225  CB  SER   163      59.597  89.013  99.668  1.00  0.00           C  
ATOM   2226  HB2 SER   163      60.156  88.411 100.384  1.00  0.00           H  
ATOM   2227  HB3 SER   163      58.789  88.477  99.170  1.00  0.00           H  
ATOM   2228  OG  SER   163      60.552  89.320  98.747  1.00  0.00           O  
ATOM   2229  HG  SER   163      61.254  89.791  99.202  1.00  0.00           H  
ATOM   2230  C   SER   163      58.464  91.164  99.048  1.00  0.00           C  
ATOM   2231  O   SER   163      57.436  90.803  98.498  1.00  0.00           O  
ATOM   2232  N   SER   164      59.037  92.314  98.745  1.00  0.00           N  
ATOM   2233  H   SER   164      59.626  92.743  99.445  1.00  0.00           H  
ATOM   2234  CA  SER   164      58.661  93.233  97.649  1.00  0.00           C  
ATOM   2235  HA  SER   164      59.315  94.103  97.711  1.00  0.00           H  
ATOM   2236  CB  SER   164      57.205  93.716  97.707  1.00  0.00           C  
ATOM   2237  HB2 SER   164      56.587  92.832  97.553  1.00  0.00           H  
ATOM   2238  HB3 SER   164      57.023  94.082  98.718  1.00  0.00           H  
ATOM   2239  OG  SER   164      56.951  94.708  96.732  1.00  0.00           O  
ATOM   2240  HG  SER   164      56.070  94.635  96.356  1.00  0.00           H  
ATOM   2241  C   SER   164      59.060  92.712  96.265  1.00  0.00           C  
ATOM   2242  O   SER   164      58.968  91.516  96.030  1.00  0.00           O  
ATOM   2243  N   SER   165      59.618  93.545  95.401  1.00  0.00           N  
ATOM   2244  H   SER   165      59.686  94.487  95.759  1.00  0.00           H  
ATOM   2245  CA  SER   165      60.044  93.323  94.017  1.00  0.00           C  
ATOM   2246  HA  SER   165      59.991  92.280  93.706  1.00  0.00           H  
ATOM   2247  CB  SER   165      58.949  94.080  93.125  1.00  0.00           C  
ATOM   2248  HB2 SER   165      57.947  93.840  93.482  1.00  0.00           H  
ATOM   2249  HB3 SER   165      58.915  95.169  93.173  1.00  0.00           H  
ATOM   2250  OG  SER   165      58.910  93.506  91.793  1.00  0.00           O  
ATOM   2251  HG  SER   165      58.423  94.164  91.292  1.00  0.00           H  
ATOM   2252  C   SER   165      61.495  93.649  93.781  1.00  0.00           C  
ATOM   2253  O   SER   165      62.045  93.297  92.705  1.00  0.00           O  
ATOM   2254  N   GLY   166      62.219  94.179  94.779  1.00  0.00           N  
ATOM   2255  H   GLY   166      61.748  94.434  95.635  1.00  0.00           H  
ATOM   2256  CA  GLY   166      63.567  94.680  94.595  1.00  0.00           C  
ATOM   2257  HA2 GLY   166      63.392  95.489  93.885  1.00  0.00           H  
ATOM   2258  HA3 GLY   166      64.027  95.131  95.475  1.00  0.00           H  
ATOM   2259  C   GLY   166      64.710  93.768  94.174  1.00  0.00           C  
ATOM   2260  O   GLY   166      64.570  92.550  94.349  1.00  0.00           O  
ATOM   2261  N   GLY   167      65.880  94.304  93.847  1.00  0.00           N  
ATOM   2262  H   GLY   167      65.973  95.282  94.082  1.00  0.00           H  
ATOM   2263  CA  GLY   167      67.067  93.498  93.589  1.00  0.00           C  
ATOM   2264  HA2 GLY   167      67.352  92.985  94.507  1.00  0.00           H  
ATOM   2265  HA3 GLY   167      66.952  92.781  92.776  1.00  0.00           H  
ATOM   2266  C   GLY   167      68.269  94.342  93.214  1.00  0.00           C  
ATOM   2267  O   GLY   167      68.478  95.421  93.791  1.00  0.00           O  
ATOM   2268  N   GLY   168      69.030  93.807  92.247  1.00  0.00           N  
ATOM   2269  H   GLY   168      68.705  92.914  91.907  1.00  0.00           H  
ATOM   2270  CA  GLY   168      70.317  94.308  91.806  1.00  0.00           C  
ATOM   2271  HA2 GLY   168      70.358  94.720  90.798  1.00  0.00           H  
ATOM   2272  HA3 GLY   168      70.757  94.948  92.572  1.00  0.00           H  
ATOM   2273  C   GLY   168      71.320  93.185  91.751  1.00  0.00           C  
ATOM   2274  O   GLY   168      71.202  92.217  92.553  1.00  0.00           O  
ATOM   2275  N   GLY   169      72.357  93.303  90.864  1.00  0.00           N  
ATOM   2276  H   GLY   169      72.954  92.489  90.842  1.00  0.00           H  
ATOM   2277  CA  GLY   169      72.801  94.523  90.055  1.00  0.00           C  
ATOM   2278  HA2 GLY   169      72.446  95.385  90.620  1.00  0.00           H  
ATOM   2279  HA3 GLY   169      73.890  94.572  90.044  1.00  0.00           H  
ATOM   2280  C   GLY   169      72.254  94.547  88.621  1.00  0.00           C  
ATOM   2281  O   GLY   169      71.163  94.043  88.329  1.00  0.00           O  
ATOM   2282  N   GLY   170      73.060  94.955  87.676  1.00  0.00           N  
ATOM   2283  H   GLY   170      73.929  95.406  87.921  1.00  0.00           H  
ATOM   2284  CA  GLY   170      72.728  94.711  86.231  1.00  0.00           C  
ATOM   2285  HA2 GLY   170      73.553  94.980  85.572  1.00  0.00           H  
ATOM   2286  HA3 GLY   170      72.721  93.625  86.139  1.00  0.00           H  
ATOM   2287  C   GLY   170      71.407  95.253  85.665  1.00  0.00           C  
ATOM   2288  O   GLY   170      70.887  96.268  86.169  1.00  0.00           O  
ATOM   2289  N   GLY   171      70.700  94.567  84.693  1.00  0.00           N  
ATOM   2290  H   GLY   171      69.888  95.046  84.329  1.00  0.00           H  
ATOM   2291  CA  GLY   171      71.096  93.442  83.841  1.00  0.00           C  
ATOM   2292  HA2 GLY   171      72.084  93.481  83.382  1.00  0.00           H  
ATOM   2293  HA3 GLY   171      71.159  92.565  84.486  1.00  0.00           H  
ATOM   2294  C   GLY   171      70.148  93.211  82.673  1.00  0.00           C  
ATOM   2295  O   GLY   171      68.919  93.326  82.755  1.00  0.00           O  
ATOM   2296  N   GLY   172      70.596  92.731  81.490  1.00  0.00           N  
ATOM   2297  H   GLY   172      69.959  92.440  80.762  1.00  0.00           H  
ATOM   2298  CA  GLY   172      72.065  92.501  81.185  1.00  0.00           C  
ATOM   2299  HA2 GLY   172      72.510  91.843  81.931  1.00  0.00           H  
ATOM   2300  HA3 GLY   172      72.197  92.081  80.188  1.00  0.00           H  
ATOM   2301  C   GLY   172      72.791  93.848  80.995  1.00  0.00           C  
ATOM   2302  O   GLY   172      72.177  94.882  80.866  1.00  0.00           O  
ATOM   2303  N   GLY   173      74.108  93.763  80.749  1.00  0.00           N  
ATOM   2304  H   GLY   173      74.593  92.975  81.155  1.00  0.00           H  
ATOM   2305  CA  GLY   173      74.907  94.708  79.901  1.00  0.00           C  
ATOM   2306  HA2 GLY   173      74.874  95.694  80.364  1.00  0.00           H  
ATOM   2307  HA3 GLY   173      75.949  94.406  79.796  1.00  0.00           H  
ATOM   2308  C   GLY   173      74.338  94.997  78.476  1.00  0.00           C  
ATOM   2309  O   GLY   173      73.494  94.230  78.066  1.00  0.00           O  
ATOM   2310  N   GLY   174      74.784  96.025  77.756  1.00  0.00           N  
ATOM   2311  H   GLY   174      74.330  96.295  76.895  1.00  0.00           H  
ATOM   2312  CA  GLY   174      76.080  96.768  78.123  1.00  0.00           C  
ATOM   2313  HA2 GLY   174      76.154  97.739  77.634  1.00  0.00           H  
ATOM   2314  HA3 GLY   174      76.208  96.844  79.203  1.00  0.00           H  
ATOM   2315  C   GLY   174      77.344  95.984  77.647  1.00  0.00           C  
ATOM   2316  O   GLY   174      77.225  94.760  77.435  1.00  0.00           O  
ATOM   2317  N   GLY   175      78.516  96.645  77.500  1.00  0.00           N  
ATOM   2318  H   GLY   175      78.492  97.606  77.810  1.00  0.00           H  
ATOM   2319  CA  GLY   175      79.710  96.013  76.903  1.00  0.00           C  
ATOM   2320  HA2 GLY   175      80.587  96.520  77.306  1.00  0.00           H  
ATOM   2321  HA3 GLY   175      79.837  94.985  77.242  1.00  0.00           H  
ATOM   2322  C   GLY   175      79.680  95.941  75.388  1.00  0.00           C  
ATOM   2323  O   GLY   175      80.422  95.084  74.840  1.00  0.00           O  
ATOM   2324  N   ASN   176      78.918  96.875  74.730  1.00  0.00           N  
ATOM   2325  H   ASN   176      78.483  97.575  75.314  1.00  0.00           H  
ATOM   2326  CA  ASN   176      78.815  96.971  73.274  1.00  0.00           C  
ATOM   2327  HA  ASN   176      79.855  96.886  72.960  1.00  0.00           H  
ATOM   2328  CB  ASN   176      78.204  95.688  72.750  1.00  0.00           C  
ATOM   2329  HB2 ASN   176      78.153  95.827  71.670  1.00  0.00           H  
ATOM   2330  HB3 ASN   176      78.867  94.826  72.823  1.00  0.00           H  
ATOM   2331  CG  ASN   176      76.790  95.283  73.234  1.00  0.00           C  
ATOM   2332  OD1 ASN   176      76.469  95.267  74.387  1.00  0.00           O  
ATOM   2333  ND2 ASN   176      75.856  95.091  72.361  1.00  0.00           N  
ATOM   2334 HD21 ASN   176      74.931  95.031  72.764  1.00  0.00           H  
ATOM   2335 HD22 ASN   176      75.998  95.256  71.375  1.00  0.00           H  
ATOM   2336  C   ASN   176      78.135  98.270  72.682  1.00  0.00           C  
ATOM   2337  O   ASN   176      76.991  98.487  72.953  1.00  0.00           O  
ATOM   2338  N   TYR   177      78.877  99.104  72.037  1.00  0.00           N  
ATOM   2339  H   TYR   177      79.859  98.867  72.048  1.00  0.00           H  
ATOM   2340  CA  TYR   177      78.511 100.437  71.502  1.00  0.00           C  
ATOM   2341  HA  TYR   177      78.804 101.072  72.338  1.00  0.00           H  
ATOM   2342  CB  TYR   177      79.439 100.797  70.304  1.00  0.00           C  
ATOM   2343  HB2 TYR   177      79.223 100.111  69.485  1.00  0.00           H  
ATOM   2344  HB3 TYR   177      79.210 101.821  70.012  1.00  0.00           H  
ATOM   2345  CG  TYR   177      80.923 100.738  70.573  1.00  0.00           C  
ATOM   2346  CD1 TYR   177      81.581 101.916  70.966  1.00  0.00           C  
ATOM   2347  HD1 TYR   177      81.137 102.891  71.104  1.00  0.00           H  
ATOM   2348  CE1 TYR   177      82.948 101.986  71.234  1.00  0.00           C  
ATOM   2349  HE1 TYR   177      83.462 102.905  71.474  1.00  0.00           H  
ATOM   2350  CZ  TYR   177      83.715 100.822  70.956  1.00  0.00           C  
ATOM   2351  OH  TYR   177      85.029 100.795  71.259  1.00  0.00           O  
ATOM   2352  HH  TYR   177      85.336  99.905  71.071  1.00  0.00           H  
ATOM   2353  CE2 TYR   177      83.105  99.661  70.485  1.00  0.00           C  
ATOM   2354  HE2 TYR   177      83.677  98.781  70.230  1.00  0.00           H  
ATOM   2355  CD2 TYR   177      81.735  99.653  70.275  1.00  0.00           C  
ATOM   2356  HD2 TYR   177      81.291  98.732  69.927  1.00  0.00           H  
ATOM   2357  C   TYR   177      77.084 100.676  71.051  1.00  0.00           C  
ATOM   2358  O   TYR   177      76.425  99.905  70.336  1.00  0.00           O  
ATOM   2359  N   GLY   178      76.295 101.725  71.509  1.00  0.00           N  
ATOM   2360  H   GLY   178      75.321 101.751  71.244  1.00  0.00           H  
ATOM   2361  CA  GLY   178      76.558 102.643  72.653  1.00  0.00           C  
ATOM   2362  HA2 GLY   178      75.663 102.999  73.165  1.00  0.00           H  
ATOM   2363  HA3 GLY   178      77.067 101.968  73.341  1.00  0.00           H  
ATOM   2364  C   GLY   178      77.470 103.856  72.306  1.00  0.00           C  
ATOM   2365  O   GLY   178      78.099 103.913  71.252  1.00  0.00           O  
ATOM   2366  N   GLN   179      77.827 104.645  73.317  1.00  0.00           N  
ATOM   2367  H   GLN   179      77.318 104.610  74.189  1.00  0.00           H  
ATOM   2368  CA  GLN   179      78.990 105.579  73.227  1.00  0.00           C  
ATOM   2369  HA  GLN   179      78.916 106.141  72.295  1.00  0.00           H  
ATOM   2370  CB  GLN   179      79.133 106.529  74.440  1.00  0.00           C  
ATOM   2371  HB2 GLN   179      79.437 105.930  75.299  1.00  0.00           H  
ATOM   2372  HB3 GLN   179      79.878 107.300  74.244  1.00  0.00           H  
ATOM   2373  CG  GLN   179      77.917 107.355  74.773  1.00  0.00           C  
ATOM   2374  HG2 GLN   179      77.073 106.668  74.728  1.00  0.00           H  
ATOM   2375  HG3 GLN   179      78.003 107.911  75.707  1.00  0.00           H  
ATOM   2376  CD  GLN   179      77.670 108.339  73.637  1.00  0.00           C  
ATOM   2377  OE1 GLN   179      78.490 108.661  72.780  1.00  0.00           O  
ATOM   2378  NE2 GLN   179      76.557 108.990  73.609  1.00  0.00           N  
ATOM   2379 HE21 GLN   179      75.734 108.925  74.191  1.00  0.00           H  
ATOM   2380 HE22 GLN   179      76.473 109.638  72.838  1.00  0.00           H  
ATOM   2381  C   GLN   179      80.266 104.792  73.059  1.00  0.00           C  
ATOM   2382  O   GLN   179      80.517 103.765  73.715  1.00  0.00           O  
ATOM   2383  N   ASP   180      81.258 105.316  72.294  1.00  0.00           N  
ATOM   2384  H   ASP   180      82.042 104.684  72.223  1.00  0.00           H  
ATOM   2385  CA  ASP   180      81.430 106.624  71.638  1.00  0.00           C  
ATOM   2386  HA  ASP   180      81.056 107.385  72.323  1.00  0.00           H  
ATOM   2387  CB  ASP   180      82.965 106.713  71.466  1.00  0.00           C  
ATOM   2388  HB2 ASP   180      83.385 106.439  72.434  1.00  0.00           H  
ATOM   2389  HB3 ASP   180      83.424 106.035  70.747  1.00  0.00           H  
ATOM   2390  CG  ASP   180      83.422 108.142  71.031  1.00  0.00           C  
ATOM   2391  OD1 ASP   180      84.650 108.252  70.863  1.00  0.00           O  
ATOM   2392  OD2 ASP   180      82.583 109.076  70.902  1.00  0.00           O  
ATOM   2393  C   ASP   180      80.643 106.687  70.329  1.00  0.00           C  
ATOM   2394  O   ASP   180      81.040 106.084  69.332  1.00  0.00           O  
ATOM   2395  N   GLN   181      79.501 107.437  70.351  1.00  0.00           N  
ATOM   2396  H   GLN   181      79.184 107.797  71.240  1.00  0.00           H  
ATOM   2397  CA  GLN   181      78.807 107.739  69.068  1.00  0.00           C  
ATOM   2398  HA  GLN   181      79.537 107.624  68.267  1.00  0.00           H  
ATOM   2399  CB  GLN   181      77.617 106.873  68.884  1.00  0.00           C  
ATOM   2400  HB2 GLN   181      77.339 107.083  67.852  1.00  0.00           H  
ATOM   2401  HB3 GLN   181      77.925 105.835  68.760  1.00  0.00           H  
ATOM   2402  CG  GLN   181      76.561 106.981  69.996  1.00  0.00           C  
ATOM   2403  HG2 GLN   181      76.985 106.585  70.919  1.00  0.00           H  
ATOM   2404  HG3 GLN   181      76.328 108.028  70.189  1.00  0.00           H  
ATOM   2405  CD  GLN   181      75.377 106.064  69.627  1.00  0.00           C  
ATOM   2406  OE1 GLN   181      74.338 106.517  69.139  1.00  0.00           O  
ATOM   2407  NE2 GLN   181      75.569 104.775  69.789  1.00  0.00           N  
ATOM   2408 HE21 GLN   181      76.353 104.515  70.370  1.00  0.00           H  
ATOM   2409 HE22 GLN   181      74.769 104.173  69.655  1.00  0.00           H  
ATOM   2410  C   GLN   181      78.429 109.244  69.009  1.00  0.00           C  
ATOM   2411  O   GLN   181      78.184 109.716  67.906  1.00  0.00           O  
ATOM   2412  N   SER   182      78.342 109.933  70.178  1.00  0.00           N  
ATOM   2413  H   SER   182      78.582 109.456  71.035  1.00  0.00           H  
ATOM   2414  CA  SER   182      77.851 111.323  70.249  1.00  0.00           C  
ATOM   2415  HA  SER   182      78.039 111.710  69.248  1.00  0.00           H  
ATOM   2416  CB  SER   182      76.390 111.552  70.476  1.00  0.00           C  
ATOM   2417  HB2 SER   182      76.214 112.628  70.459  1.00  0.00           H  
ATOM   2418  HB3 SER   182      75.995 111.255  69.505  1.00  0.00           H  
ATOM   2419  OG  SER   182      75.757 110.907  71.543  1.00  0.00           O  
ATOM   2420  HG  SER   182      75.019 110.387  71.216  1.00  0.00           H  
ATOM   2421  C   SER   182      78.702 112.088  71.215  1.00  0.00           C  
ATOM   2422  O   SER   182      78.853 111.629  72.377  1.00  0.00           O  
ATOM   2423  N   SER   183      79.247 113.245  70.952  1.00  0.00           N  
ATOM   2424  H   SER   183      79.565 113.712  71.789  1.00  0.00           H  
ATOM   2425  CA  SER   183      79.158 113.984  69.767  1.00  0.00           C  
ATOM   2426  HA  SER   183      78.107 114.140  69.520  1.00  0.00           H  
ATOM   2427  CB  SER   183      79.798 115.392  69.918  1.00  0.00           C  
ATOM   2428  HB2 SER   183      79.704 115.788  70.929  1.00  0.00           H  
ATOM   2429  HB3 SER   183      80.852 115.340  69.643  1.00  0.00           H  
ATOM   2430  OG  SER   183      79.066 116.161  69.007  1.00  0.00           O  
ATOM   2431  HG  SER   183      78.327 116.588  69.446  1.00  0.00           H  
ATOM   2432  C   SER   183      79.917 113.314  68.607  1.00  0.00           C  
ATOM   2433  O   SER   183      80.932 112.645  68.812  1.00  0.00           O  
ATOM   2434  N   MET   184      79.404 113.529  67.394  1.00  0.00           N  
ATOM   2435  H   MET   184      78.471 113.908  67.312  1.00  0.00           H  
ATOM   2436  CA  MET   184      80.095 113.259  66.130  1.00  0.00           C  
ATOM   2437  HA  MET   184      81.156 113.251  66.380  1.00  0.00           H  
ATOM   2438  CB  MET   184      79.694 111.844  65.723  1.00  0.00           C  
ATOM   2439  HB2 MET   184      79.706 111.124  66.542  1.00  0.00           H  
ATOM   2440  HB3 MET   184      78.649 111.913  65.421  1.00  0.00           H  
ATOM   2441  CG  MET   184      80.559 111.298  64.585  1.00  0.00           C  
ATOM   2442  HG2 MET   184      80.597 111.911  63.684  1.00  0.00           H  
ATOM   2443  HG3 MET   184      81.599 111.201  64.897  1.00  0.00           H  
ATOM   2444  SD  MET   184      80.171 109.671  63.895  1.00  0.00           S  
ATOM   2445  CE  MET   184      78.619 109.993  62.998  1.00  0.00           C  
ATOM   2446  HE1 MET   184      78.810 110.858  62.363  1.00  0.00           H  
ATOM   2447  HE2 MET   184      78.362 109.097  62.433  1.00  0.00           H  
ATOM   2448  HE3 MET   184      77.797 110.181  63.689  1.00  0.00           H  
ATOM   2449  C   MET   184      79.821 114.318  65.043  1.00  0.00           C  
ATOM   2450  O   MET   184      78.735 114.869  65.019  1.00  0.00           O  
ATOM   2451  N   SER   185      80.824 114.596  64.259  1.00  0.00           N  
ATOM   2452  H   SER   185      81.664 114.052  64.395  1.00  0.00           H  
ATOM   2453  CA  SER   185      80.922 115.480  63.046  1.00  0.00           C  
ATOM   2454  HA  SER   185      80.331 115.048  62.238  1.00  0.00           H  
ATOM   2455  CB  SER   185      80.315 116.807  63.270  1.00  0.00           C  
ATOM   2456  HB2 SER   185      80.387 117.377  62.343  1.00  0.00           H  
ATOM   2457  HB3 SER   185      79.253 116.644  63.456  1.00  0.00           H  
ATOM   2458  OG  SER   185      80.977 117.498  64.393  1.00  0.00           O  
ATOM   2459  HG  SER   185      80.627 117.226  65.244  1.00  0.00           H  
ATOM   2460  C   SER   185      82.310 115.553  62.490  1.00  0.00           C  
ATOM   2461  O   SER   185      83.269 115.418  63.286  1.00  0.00           O  
ATOM   2462  N   SER   186      82.492 115.874  61.152  1.00  0.00           N  
ATOM   2463  H   SER   186      81.646 116.015  60.618  1.00  0.00           H  
ATOM   2464  CA  SER   186      83.796 116.160  60.493  1.00  0.00           C  
ATOM   2465  HA  SER   186      84.459 115.344  60.780  1.00  0.00           H  
ATOM   2466  CB  SER   186      83.628 116.093  58.979  1.00  0.00           C  
ATOM   2467  HB2 SER   186      82.989 116.917  58.664  1.00  0.00           H  
ATOM   2468  HB3 SER   186      84.578 116.220  58.460  1.00  0.00           H  
ATOM   2469  OG  SER   186      83.095 114.820  58.756  1.00  0.00           O  
ATOM   2470  HG  SER   186      82.844 114.795  57.830  1.00  0.00           H  
ATOM   2471  C   SER   186      84.434 117.512  60.951  1.00  0.00           C  
ATOM   2472  O   SER   186      83.725 118.492  61.100  1.00  0.00           O  
ATOM   2473  N   GLY   187      85.717 117.643  61.119  1.00  0.00           N  
ATOM   2474  H   GLY   187      85.971 118.516  61.560  1.00  0.00           H  
ATOM   2475  CA  GLY   187      86.850 116.705  60.877  1.00  0.00           C  
ATOM   2476  HA2 GLY   187      87.473 116.606  61.766  1.00  0.00           H  
ATOM   2477  HA3 GLY   187      86.414 115.782  60.496  1.00  0.00           H  
ATOM   2478  C   GLY   187      87.914 117.196  59.876  1.00  0.00           C  
ATOM   2479  O   GLY   187      88.771 116.413  59.521  1.00  0.00           O  
ATOM   2480  N   GLY   188      87.951 118.409  59.392  1.00  0.00           N  
ATOM   2481  H   GLY   188      87.463 119.152  59.872  1.00  0.00           H  
ATOM   2482  CA  GLY   188      88.819 119.000  58.338  1.00  0.00           C  
ATOM   2483  HA2 GLY   188      88.807 118.334  57.474  1.00  0.00           H  
ATOM   2484  HA3 GLY   188      88.442 119.993  58.095  1.00  0.00           H  
ATOM   2485  C   GLY   188      90.303 119.008  58.725  1.00  0.00           C  
ATOM   2486  O   GLY   188      90.693 119.037  59.867  1.00  0.00           O  
ATOM   2487  N   GLY   189      91.229 119.269  57.781  1.00  0.00           N  
ATOM   2488  H   GLY   189      92.111 119.565  58.175  1.00  0.00           H  
ATOM   2489  CA  GLY   189      91.075 119.653  56.322  1.00  0.00           C  
ATOM   2490  HA2 GLY   189      91.846 119.124  55.762  1.00  0.00           H  
ATOM   2491  HA3 GLY   189      90.117 119.373  55.885  1.00  0.00           H  
ATOM   2492  C   GLY   189      91.160 121.181  56.060  1.00  0.00           C  
ATOM   2493  O   GLY   189      90.191 121.904  56.251  1.00  0.00           O  
ATOM   2494  N   SER   190      92.321 121.684  55.670  1.00  0.00           N  
ATOM   2495  H   SER   190      93.118 121.068  55.742  1.00  0.00           H  
ATOM   2496  CA  SER   190      92.622 123.099  55.351  1.00  0.00           C  
ATOM   2497  HA  SER   190      93.705 123.168  55.254  1.00  0.00           H  
ATOM   2498  CB  SER   190      91.890 123.457  53.987  1.00  0.00           C  
ATOM   2499  HB2 SER   190      90.804 123.483  53.903  1.00  0.00           H  
ATOM   2500  HB3 SER   190      92.154 124.474  53.698  1.00  0.00           H  
ATOM   2501  OG  SER   190      92.363 122.517  53.051  1.00  0.00           O  
ATOM   2502  HG  SER   190      93.216 122.853  52.770  1.00  0.00           H  
ATOM   2503  C   SER   190      92.221 124.050  56.500  1.00  0.00           C  
ATOM   2504  O   SER   190      91.273 124.849  56.400  1.00  0.00           O  
ATOM   2505  N   GLY   191      92.985 124.056  57.571  1.00  0.00           N  
ATOM   2506  H   GLY   191      92.705 124.843  58.138  1.00  0.00           H  
ATOM   2507  CA  GLY   191      94.151 123.330  57.964  1.00  0.00           C  
ATOM   2508  HA2 GLY   191      94.373 123.588  58.999  1.00  0.00           H  
ATOM   2509  HA3 GLY   191      93.901 122.278  57.824  1.00  0.00           H  
ATOM   2510  C   GLY   191      95.402 123.519  57.085  1.00  0.00           C  
ATOM   2511  O   GLY   191      95.646 124.673  56.736  1.00  0.00           O  
ATOM   2512  N   GLY   192      96.107 122.468  56.716  1.00  0.00           N  
ATOM   2513  H   GLY   192      95.857 121.551  57.056  1.00  0.00           H  
ATOM   2514  CA  GLY   192      97.507 122.604  56.205  1.00  0.00           C  
ATOM   2515  HA2 GLY   192      98.070 123.303  56.824  1.00  0.00           H  
ATOM   2516  HA3 GLY   192      98.011 121.639  56.256  1.00  0.00           H  
ATOM   2517  C   GLY   192      97.539 123.071  54.701  1.00  0.00           C  
ATOM   2518  O   GLY   192      98.082 124.150  54.480  1.00  0.00           O  
ATOM   2519  N   GLY   193      96.814 122.286  53.846  1.00  0.00           N  
ATOM   2520  H   GLY   193      96.360 121.526  54.333  1.00  0.00           H  
ATOM   2521  CA  GLY   193      96.684 122.548  52.438  1.00  0.00           C  
ATOM   2522  HA2 GLY   193      97.632 122.703  51.923  1.00  0.00           H  
ATOM   2523  HA3 GLY   193      96.175 121.702  51.977  1.00  0.00           H  
ATOM   2524  C   GLY   193      95.761 123.782  52.229  1.00  0.00           C  
ATOM   2525  O   GLY   193      94.870 123.941  53.067  1.00  0.00           O  
ATOM   2526  N   TYR   194      95.864 124.463  51.064  1.00  0.00           N  
ATOM   2527  H   TYR   194      96.622 124.179  50.460  1.00  0.00           H  
ATOM   2528  CA  TYR   194      95.076 125.673  50.706  1.00  0.00           C  
ATOM   2529  HA  TYR   194      94.547 125.994  51.603  1.00  0.00           H  
ATOM   2530  CB  TYR   194      96.107 126.798  50.350  1.00  0.00           C  
ATOM   2531  HB2 TYR   194      96.977 126.492  49.769  1.00  0.00           H  
ATOM   2532  HB3 TYR   194      95.677 127.587  49.734  1.00  0.00           H  
ATOM   2533  CG  TYR   194      96.701 127.555  51.540  1.00  0.00           C  
ATOM   2534  CD1 TYR   194      96.021 128.720  52.101  1.00  0.00           C  
ATOM   2535  HD1 TYR   194      95.113 129.118  51.674  1.00  0.00           H  
ATOM   2536  CE1 TYR   194      96.668 129.468  53.129  1.00  0.00           C  
ATOM   2537  HE1 TYR   194      96.241 130.399  53.468  1.00  0.00           H  
ATOM   2538  CZ  TYR   194      97.939 129.071  53.577  1.00  0.00           C  
ATOM   2539  OH  TYR   194      98.596 129.775  54.535  1.00  0.00           O  
ATOM   2540  HH  TYR   194      98.041 130.465  54.907  1.00  0.00           H  
ATOM   2541  CE2 TYR   194      98.513 127.880  53.106  1.00  0.00           C  
ATOM   2542  HE2 TYR   194      99.494 127.722  53.530  1.00  0.00           H  
ATOM   2543  CD2 TYR   194      97.892 127.114  52.118  1.00  0.00           C  
ATOM   2544  HD2 TYR   194      98.386 126.236  51.729  1.00  0.00           H  
ATOM   2545  C   TYR   194      94.036 125.479  49.526  1.00  0.00           C  
ATOM   2546  O   TYR   194      94.145 124.485  48.760  1.00  0.00           O  
ATOM   2547  N   GLY   195      93.055 126.370  49.321  1.00  0.00           N  
ATOM   2548  H   GLY   195      92.425 126.179  48.555  1.00  0.00           H  
ATOM   2549  CA  GLY   195      92.663 127.523  50.188  1.00  0.00           C  
ATOM   2550  HA2 GLY   195      93.490 128.234  50.212  1.00  0.00           H  
ATOM   2551  HA3 GLY   195      91.852 128.093  49.735  1.00  0.00           H  
ATOM   2552  C   GLY   195      92.183 127.113  51.589  1.00  0.00           C  
ATOM   2553  O   GLY   195      91.847 126.009  51.839  1.00  0.00           O  
ATOM   2554  N   ASN   196      92.235 128.109  52.505  1.00  0.00           N  
ATOM   2555  H   ASN   196      92.544 129.053  52.321  1.00  0.00           H  
ATOM   2556  CA  ASN   196      91.910 127.822  53.895  1.00  0.00           C  
ATOM   2557  HA  ASN   196      92.463 126.952  54.252  1.00  0.00           H  
ATOM   2558  CB  ASN   196      92.321 129.026  54.826  1.00  0.00           C  
ATOM   2559  HB2 ASN   196      93.359 129.294  54.631  1.00  0.00           H  
ATOM   2560  HB3 ASN   196      91.668 129.865  54.586  1.00  0.00           H  
ATOM   2561  CG  ASN   196      92.320 128.661  56.345  1.00  0.00           C  
ATOM   2562  OD1 ASN   196      91.434 128.891  57.130  1.00  0.00           O  
ATOM   2563  ND2 ASN   196      93.301 127.885  56.731  1.00  0.00           N  
ATOM   2564 HD21 ASN   196      93.218 127.542  57.677  1.00  0.00           H  
ATOM   2565 HD22 ASN   196      94.173 127.866  56.221  1.00  0.00           H  
ATOM   2566  C   ASN   196      90.402 127.648  54.137  1.00  0.00           C  
ATOM   2567  O   ASN   196      89.637 128.380  53.498  1.00  0.00           O  
ATOM   2568  N   GLN   197      89.927 126.729  54.984  1.00  0.00           N  
ATOM   2569  H   GLN   197      90.538 126.053  55.418  1.00  0.00           H  
ATOM   2570  CA  GLN   197      88.516 126.602  55.508  1.00  0.00           C  
ATOM   2571  HA  GLN   197      87.903 127.457  55.222  1.00  0.00           H  
ATOM   2572  CB  GLN   197      87.980 125.319  54.833  1.00  0.00           C  
ATOM   2573  HB2 GLN   197      88.690 124.536  55.098  1.00  0.00           H  
ATOM   2574  HB3 GLN   197      87.010 125.180  55.310  1.00  0.00           H  
ATOM   2575  CG  GLN   197      87.604 125.488  53.308  1.00  0.00           C  
ATOM   2576  HG2 GLN   197      86.824 126.244  53.213  1.00  0.00           H  
ATOM   2577  HG3 GLN   197      88.504 125.748  52.750  1.00  0.00           H  
ATOM   2578  CD  GLN   197      87.128 124.191  52.693  1.00  0.00           C  
ATOM   2579  OE1 GLN   197      86.654 123.276  53.346  1.00  0.00           O  
ATOM   2580  NE2 GLN   197      87.263 124.012  51.406  1.00  0.00           N  
ATOM   2581 HE21 GLN   197      87.706 124.698  50.812  1.00  0.00           H  
ATOM   2582 HE22 GLN   197      86.971 123.143  50.983  1.00  0.00           H  
ATOM   2583  C   GLN   197      88.475 126.616  57.028  1.00  0.00           C  
ATOM   2584  O   GLN   197      87.472 126.148  57.609  1.00  0.00           O  
ATOM   2585  N   ASP   198      89.481 127.074  57.859  1.00  0.00           N  
ATOM   2586  H   ASP   198      90.273 127.596  57.514  1.00  0.00           H  
ATOM   2587  CA  ASP   198      89.364 126.946  59.316  1.00  0.00           C  
ATOM   2588  HA  ASP   198      89.176 125.927  59.653  1.00  0.00           H  
ATOM   2589  CB  ASP   198      90.702 127.363  59.929  1.00  0.00           C  
ATOM   2590  HB2 ASP   198      91.032 128.298  59.474  1.00  0.00           H  
ATOM   2591  HB3 ASP   198      90.549 127.446  61.005  1.00  0.00           H  
ATOM   2592  CG  ASP   198      91.812 126.266  59.698  1.00  0.00           C  
ATOM   2593  OD1 ASP   198      93.010 126.611  59.467  1.00  0.00           O  
ATOM   2594  OD2 ASP   198      91.551 125.110  60.102  1.00  0.00           O  
ATOM   2595  C   ASP   198      88.328 127.944  59.844  1.00  0.00           C  
ATOM   2596  O   ASP   198      88.501 129.126  59.691  1.00  0.00           O  
ATOM   2597  N   GLN   199      87.248 127.440  60.457  1.00  0.00           N  
ATOM   2598  H   GLN   199      87.156 126.435  60.475  1.00  0.00           H  
ATOM   2599  CA  GLN   199      86.033 128.183  60.888  1.00  0.00           C  
ATOM   2600  HA  GLN   199      85.455 128.422  59.995  1.00  0.00           H  
ATOM   2601  CB  GLN   199      85.254 127.181  61.856  1.00  0.00           C  
ATOM   2602  HB2 GLN   199      84.269 127.650  61.853  1.00  0.00           H  
ATOM   2603  HB3 GLN   199      85.266 126.185  61.413  1.00  0.00           H  
ATOM   2604  CG  GLN   199      85.743 126.922  63.285  1.00  0.00           C  
ATOM   2605  HG2 GLN   199      86.818 126.763  63.369  1.00  0.00           H  
ATOM   2606  HG3 GLN   199      85.752 127.910  63.746  1.00  0.00           H  
ATOM   2607  CD  GLN   199      84.904 126.107  64.137  1.00  0.00           C  
ATOM   2608  OE1 GLN   199      83.956 125.465  63.652  1.00  0.00           O  
ATOM   2609  NE2 GLN   199      85.184 126.124  65.402  1.00  0.00           N  
ATOM   2610 HE21 GLN   199      86.062 126.493  65.737  1.00  0.00           H  
ATOM   2611 HE22 GLN   199      84.646 125.601  66.079  1.00  0.00           H  
ATOM   2612  C   GLN   199      86.328 129.532  61.653  1.00  0.00           C  
ATOM   2613  O   GLN   199      87.291 129.619  62.413  1.00  0.00           O  
ATOM   2614  N   SER   200      85.485 130.589  61.457  1.00  0.00           N  
ATOM   2615  H   SER   200      85.818 131.466  61.833  1.00  0.00           H  
ATOM   2616  CA  SER   200      84.325 130.643  60.531  1.00  0.00           C  
ATOM   2617  HA  SER   200      83.831 129.672  60.529  1.00  0.00           H  
ATOM   2618  CB  SER   200      83.222 131.686  60.962  1.00  0.00           C  
ATOM   2619  HB2 SER   200      83.663 132.672  61.106  1.00  0.00           H  
ATOM   2620  HB3 SER   200      82.559 131.930  60.132  1.00  0.00           H  
ATOM   2621  OG  SER   200      82.495 131.329  62.146  1.00  0.00           O  
ATOM   2622  HG  SER   200      81.902 130.609  61.918  1.00  0.00           H  
ATOM   2623  C   SER   200      84.702 130.942  59.059  1.00  0.00           C  
ATOM   2624  O   SER   200      83.791 131.105  58.256  1.00  0.00           O  
ATOM   2625  N   GLY   201      86.005 130.868  58.746  1.00  0.00           N  
ATOM   2626  H   GLY   201      86.723 130.687  59.433  1.00  0.00           H  
ATOM   2627  CA  GLY   201      86.403 130.751  57.316  1.00  0.00           C  
ATOM   2628  HA2 GLY   201      86.108 131.667  56.804  1.00  0.00           H  
ATOM   2629  HA3 GLY   201      87.489 130.780  57.224  1.00  0.00           H  
ATOM   2630  C   GLY   201      85.877 129.487  56.636  1.00  0.00           C  
ATOM   2631  O   GLY   201      85.229 128.619  57.237  1.00  0.00           O  
ATOM   2632  N   GLY   202      86.133 129.345  55.344  1.00  0.00           N  
ATOM   2633  H   GLY   202      85.739 128.503  54.950  1.00  0.00           H  
ATOM   2634  CA  GLY   202      86.924 130.207  54.451  1.00  0.00           C  
ATOM   2635  HA2 GLY   202      87.752 130.755  54.901  1.00  0.00           H  
ATOM   2636  HA3 GLY   202      87.333 129.611  53.635  1.00  0.00           H  
ATOM   2637  C   GLY   202      86.002 131.300  53.832  1.00  0.00           C  
ATOM   2638  O   GLY   202      84.840 131.539  54.269  1.00  0.00           O  
ATOM   2639  N   GLY   203      86.463 131.980  52.821  1.00  0.00           N  
ATOM   2640  H   GLY   203      85.839 132.627  52.359  1.00  0.00           H  
ATOM   2641  CA  GLY   203      87.846 131.888  52.308  1.00  0.00           C  
ATOM   2642  HA2 GLY   203      88.344 130.919  52.329  1.00  0.00           H  
ATOM   2643  HA3 GLY   203      87.834 132.229  51.273  1.00  0.00           H  
ATOM   2644  C   GLY   203      88.802 132.763  53.125  1.00  0.00           C  
ATOM   2645  O   GLY   203      88.437 133.700  53.767  1.00  0.00           O  
ATOM   2646  N   GLY   204      90.101 132.505  52.760  1.00  0.00           N  
ATOM   2647  H   GLY   204      90.262 131.894  51.972  1.00  0.00           H  
ATOM   2648  CA  GLY   204      91.180 133.394  53.184  1.00  0.00           C  
ATOM   2649  HA2 GLY   204      92.023 133.310  52.497  1.00  0.00           H  
ATOM   2650  HA3 GLY   204      90.710 134.373  53.276  1.00  0.00           H  
ATOM   2651  C   GLY   204      91.768 133.106  54.625  1.00  0.00           C  
ATOM   2652  O   GLY   204      91.142 132.552  55.502  1.00  0.00           O  
ATOM   2653  N   SER   205      92.977 133.501  54.914  1.00  0.00           N  
ATOM   2654  H   SER   205      93.318 133.193  55.814  1.00  0.00           H  
ATOM   2655  CA  SER   205      93.965 134.016  54.005  1.00  0.00           C  
ATOM   2656  HA  SER   205      93.588 134.958  53.606  1.00  0.00           H  
ATOM   2657  CB  SER   205      95.267 134.498  54.796  1.00  0.00           C  
ATOM   2658  HB2 SER   205      95.044 135.271  55.532  1.00  0.00           H  
ATOM   2659  HB3 SER   205      95.652 133.639  55.345  1.00  0.00           H  
ATOM   2660  OG  SER   205      96.248 135.088  53.879  1.00  0.00           O  
ATOM   2661  HG  SER   205      95.946 135.965  53.630  1.00  0.00           H  
ATOM   2662  C   SER   205      94.345 133.049  52.844  1.00  0.00           C  
ATOM   2663  O   SER   205      93.987 131.902  52.885  1.00  0.00           O  
ATOM   2664  N   GLY   206      95.267 133.464  51.935  1.00  0.00           N  
ATOM   2665  H   GLY   206      95.563 134.416  52.098  1.00  0.00           H  
ATOM   2666  CA  GLY   206      95.833 132.724  50.880  1.00  0.00           C  
ATOM   2667  HA2 GLY   206      96.059 131.725  51.251  1.00  0.00           H  
ATOM   2668  HA3 GLY   206      95.107 132.707  50.066  1.00  0.00           H  
ATOM   2669  C   GLY   206      97.104 133.375  50.337  1.00  0.00           C  
ATOM   2670  O   GLY   206      97.227 134.579  50.406  1.00  0.00           O  
ATOM   2671  N   GLY   207      98.003 132.616  49.757  1.00  0.00           N  
ATOM   2672  H   GLY   207      98.602 133.168  49.160  1.00  0.00           H  
ATOM   2673  CA  GLY   207      98.108 131.064  49.900  1.00  0.00           C  
ATOM   2674  HA2 GLY   207      97.870 130.732  50.911  1.00  0.00           H  
ATOM   2675  HA3 GLY   207      97.368 130.563  49.276  1.00  0.00           H  
ATOM   2676  C   GLY   207      99.419 130.461  49.372  1.00  0.00           C  
ATOM   2677  O   GLY   207     100.202 131.113  48.603  1.00  0.00           O  
ATOM   2678  N   TYR   208      99.677 129.167  49.583  1.00  0.00           N  
ATOM   2679  H   TYR   208      99.042 128.547  50.065  1.00  0.00           H  
ATOM   2680  CA  TYR   208     101.069 128.600  49.578  1.00  0.00           C  
ATOM   2681  HA  TYR   208     101.799 129.306  49.181  1.00  0.00           H  
ATOM   2682  CB  TYR   208     101.470 128.342  51.032  1.00  0.00           C  
ATOM   2683  HB2 TYR   208     101.221 129.208  51.646  1.00  0.00           H  
ATOM   2684  HB3 TYR   208     100.729 127.654  51.439  1.00  0.00           H  
ATOM   2685  CG  TYR   208     102.899 127.884  51.249  1.00  0.00           C  
ATOM   2686  CD1 TYR   208     104.033 128.789  51.406  1.00  0.00           C  
ATOM   2687  HD1 TYR   208     103.972 129.862  51.294  1.00  0.00           H  
ATOM   2688  CE1 TYR   208     105.321 128.234  51.664  1.00  0.00           C  
ATOM   2689  HE1 TYR   208     106.226 128.812  51.788  1.00  0.00           H  
ATOM   2690  CZ  TYR   208     105.426 126.828  51.833  1.00  0.00           C  
ATOM   2691  OH  TYR   208     106.600 126.259  52.041  1.00  0.00           O  
ATOM   2692  HH  TYR   208     107.231 126.976  52.132  1.00  0.00           H  
ATOM   2693  CE2 TYR   208     104.298 125.996  51.858  1.00  0.00           C  
ATOM   2694  HE2 TYR   208     104.394 124.957  52.137  1.00  0.00           H  
ATOM   2695  CD2 TYR   208     103.080 126.565  51.513  1.00  0.00           C  
ATOM   2696  HD2 TYR   208     102.214 125.920  51.534  1.00  0.00           H  
ATOM   2697  C   TYR   208     101.269 127.330  48.679  1.00  0.00           C  
ATOM   2698  O   TYR   208     100.510 126.388  48.665  1.00  0.00           O  
ATOM   2699  N   GLY   209     102.354 127.268  47.897  1.00  0.00           N  
ATOM   2700  H   GLY   209     102.955 128.080  47.877  1.00  0.00           H  
ATOM   2701  CA  GLY   209     102.670 126.135  47.004  1.00  0.00           C  
ATOM   2702  HA2 GLY   209     101.864 125.881  46.315  1.00  0.00           H  
ATOM   2703  HA3 GLY   209     103.466 126.457  46.332  1.00  0.00           H  
ATOM   2704  C   GLY   209     103.123 124.810  47.663  1.00  0.00           C  
ATOM   2705  O   GLY   209     103.293 124.714  48.863  1.00  0.00           O  
ATOM   2706  N   GLN   210     103.427 123.736  46.968  1.00  0.00           N  
ATOM   2707  H   GLN   210     103.965 123.124  47.565  1.00  0.00           H  
ATOM   2708  CA  GLN   210     103.327 123.538  45.497  1.00  0.00           C  
ATOM   2709  HA  GLN   210     103.873 122.599  45.405  1.00  0.00           H  
ATOM   2710  CB  GLN   210     101.901 123.386  44.998  1.00  0.00           C  
ATOM   2711  HB2 GLN   210     101.372 124.323  44.826  1.00  0.00           H  
ATOM   2712  HB3 GLN   210     101.909 123.074  43.954  1.00  0.00           H  
ATOM   2713  CG  GLN   210     101.006 122.413  45.779  1.00  0.00           C  
ATOM   2714  HG2 GLN   210     100.149 122.217  45.134  1.00  0.00           H  
ATOM   2715  HG3 GLN   210     101.544 121.487  45.982  1.00  0.00           H  
ATOM   2716  CD  GLN   210     100.421 123.025  47.036  1.00  0.00           C  
ATOM   2717  OE1 GLN   210      99.557 123.901  47.071  1.00  0.00           O  
ATOM   2718  NE2 GLN   210     100.738 122.561  48.293  1.00  0.00           N  
ATOM   2719 HE21 GLN   210     100.213 123.005  49.032  1.00  0.00           H  
ATOM   2720 HE22 GLN   210     101.514 121.940  48.475  1.00  0.00           H  
ATOM   2721  C   GLN   210     104.091 124.542  44.646  1.00  0.00           C  
ATOM   2722  O   GLN   210     103.703 124.905  43.539  1.00  0.00           O  
ATOM   2723  N   GLN   211     105.275 124.950  45.237  1.00  0.00           N  
ATOM   2724  H   GLN   211     105.450 124.473  46.110  1.00  0.00           H  
ATOM   2725  CA  GLN   211     106.129 125.955  44.628  1.00  0.00           C  
ATOM   2726  HA  GLN   211     105.626 126.904  44.443  1.00  0.00           H  
ATOM   2727  CB  GLN   211     107.293 126.235  45.538  1.00  0.00           C  
ATOM   2728  HB2 GLN   211     107.737 125.311  45.908  1.00  0.00           H  
ATOM   2729  HB3 GLN   211     107.945 126.841  44.910  1.00  0.00           H  
ATOM   2730  CG  GLN   211     106.947 127.114  46.799  1.00  0.00           C  
ATOM   2731  HG2 GLN   211     107.851 127.501  47.270  1.00  0.00           H  
ATOM   2732  HG3 GLN   211     106.392 127.949  46.373  1.00  0.00           H  
ATOM   2733  CD  GLN   211     106.146 126.459  47.892  1.00  0.00           C  
ATOM   2734  OE1 GLN   211     106.095 125.288  48.190  1.00  0.00           O  
ATOM   2735  NE2 GLN   211     105.341 127.294  48.557  1.00  0.00           N  
ATOM   2736 HE21 GLN   211     105.444 128.294  48.460  1.00  0.00           H  
ATOM   2737 HE22 GLN   211     104.780 126.827  49.255  1.00  0.00           H  
ATOM   2738  C   GLN   211     106.624 125.594  43.191  1.00  0.00           C  
ATOM   2739  O   GLN   211     106.721 126.448  42.356  1.00  0.00           O  
ATOM   2740  N   ASP   212     106.937 124.297  42.908  1.00  0.00           N  
ATOM   2741  H   ASP   212     106.809 123.611  43.638  1.00  0.00           H  
ATOM   2742  CA  ASP   212     107.461 123.835  41.618  1.00  0.00           C  
ATOM   2743  HA  ASP   212     108.388 124.330  41.328  1.00  0.00           H  
ATOM   2744  CB  ASP   212     107.714 122.335  41.616  1.00  0.00           C  
ATOM   2745  HB2 ASP   212     108.330 122.156  42.498  1.00  0.00           H  
ATOM   2746  HB3 ASP   212     106.761 121.856  41.840  1.00  0.00           H  
ATOM   2747  CG  ASP   212     108.596 121.754  40.568  1.00  0.00           C  
ATOM   2748  OD1 ASP   212     108.251 120.713  39.956  1.00  0.00           O  
ATOM   2749  OD2 ASP   212     109.668 122.337  40.319  1.00  0.00           O  
ATOM   2750  C   ASP   212     106.524 124.058  40.462  1.00  0.00           C  
ATOM   2751  O   ASP   212     106.934 124.056  39.321  1.00  0.00           O  
ATOM   2752  N   ARG   213     105.198 124.209  40.677  1.00  0.00           N  
ATOM   2753  H   ARG   213     104.881 124.037  41.621  1.00  0.00           H  
ATOM   2754  CA  ARG   213     104.165 124.327  39.578  1.00  0.00           C  
ATOM   2755  HA  ARG   213     104.444 125.199  38.987  1.00  0.00           H  
ATOM   2756  CB  ARG   213     104.095 123.033  38.738  1.00  0.00           C  
ATOM   2757  HB2 ARG   213     105.102 122.786  38.401  1.00  0.00           H  
ATOM   2758  HB3 ARG   213     103.671 122.239  39.352  1.00  0.00           H  
ATOM   2759  CG  ARG   213     103.245 123.201  37.481  1.00  0.00           C  
ATOM   2760  HG2 ARG   213     102.175 123.278  37.675  1.00  0.00           H  
ATOM   2761  HG3 ARG   213     103.677 124.112  37.067  1.00  0.00           H  
ATOM   2762  CD  ARG   213     103.513 122.186  36.416  1.00  0.00           C  
ATOM   2763  HD2 ARG   213     104.578 121.952  36.392  1.00  0.00           H  
ATOM   2764  HD3 ARG   213     103.143 121.231  36.789  1.00  0.00           H  
ATOM   2765  NE  ARG   213     102.921 122.606  35.109  1.00  0.00           N  
ATOM   2766  HE  ARG   213     101.946 122.398  34.949  1.00  0.00           H  
ATOM   2767  CZ  ARG   213     103.552 123.174  34.119  1.00  0.00           C  
ATOM   2768  NH1 ARG   213     104.710 123.711  34.201  1.00  0.00           N  
ATOM   2769 HH11 ARG   213     105.200 123.770  33.320  1.00  0.00           H  
ATOM   2770 HH12 ARG   213     105.201 123.718  35.083  1.00  0.00           H  
ATOM   2771  NH2 ARG   213     102.975 123.083  32.960  1.00  0.00           N  
ATOM   2772 HH21 ARG   213     103.568 123.279  32.166  1.00  0.00           H  
ATOM   2773 HH22 ARG   213     102.104 122.587  32.838  1.00  0.00           H  
ATOM   2774  C   ARG   213     102.761 124.516  40.179  1.00  0.00           C  
ATOM   2775  O   ARG   213     102.552 123.716  41.117  1.00  0.00           O  
ATOM   2776  N   GLY   214     101.999 125.555  39.828  1.00  0.00           N  
ATOM   2777  H   GLY   214     101.089 125.540  40.265  1.00  0.00           H  
ATOM   2778  CA  GLY   214     102.372 126.689  38.842  1.00  0.00           C  
ATOM   2779  HA2 GLY   214     102.657 126.263  37.880  1.00  0.00           H  
ATOM   2780  HA3 GLY   214     101.516 127.323  38.611  1.00  0.00           H  
ATOM   2781  C   GLY   214     103.409 127.671  39.434  1.00  0.00           C  
ATOM   2782  O   GLY   214     104.516 127.781  38.815  1.00  0.00           O  
ATOM   2783  OXT GLY   214     103.163 128.221  40.495  1.00  0.00           O  
TER    2784      GLY   214 
END   
