# Supplementary material for: Visualization of oligomerization, clustering, and density transition of intrinsically disordered proteins
Source: Natl Sci Rev. 2026 Feb 14;13(7):nwag107. doi: 10.1093/nsr/nwag107 (PMC13114874; doi:10.1093/nsr/nwag107)
Supplement: nwag107_Supplemental_Files [file nwag107_supplemental_files.zip › SI-MD-Structures/MD-Sturctures/frame143.pdb]

CRYST1  135.052  149.210  136.815  90.00  90.00  90.00               1
ATOM      1  N   MET     1      26.460  82.537  89.758  1.00  0.00           N  
ATOM      2  H1  MET     1      26.227  82.926  90.660  1.00  0.00           H  
ATOM      3  H2  MET     1      25.656  81.972  89.525  1.00  0.00           H  
ATOM      4  H3  MET     1      27.265  81.941  89.887  1.00  0.00           H  
ATOM      5  CA  MET     1      26.693  83.529  88.699  1.00  0.00           C  
ATOM      6  HA  MET     1      25.823  84.185  88.672  1.00  0.00           H  
ATOM      7  CB  MET     1      27.932  84.295  88.918  1.00  0.00           C  
ATOM      8  HB2 MET     1      28.803  83.666  88.731  1.00  0.00           H  
ATOM      9  HB3 MET     1      27.874  85.137  88.229  1.00  0.00           H  
ATOM     10  CG  MET     1      28.054  84.898  90.327  1.00  0.00           C  
ATOM     11  HG2 MET     1      27.093  85.330  90.607  1.00  0.00           H  
ATOM     12  HG3 MET     1      28.379  84.109  91.005  1.00  0.00           H  
ATOM     13  SD  MET     1      29.342  86.109  90.211  1.00  0.00           S  
ATOM     14  CE  MET     1      28.514  87.739  90.230  1.00  0.00           C  
ATOM     15  HE1 MET     1      27.847  87.720  91.092  1.00  0.00           H  
ATOM     16  HE2 MET     1      29.243  88.534  90.069  1.00  0.00           H  
ATOM     17  HE3 MET     1      27.879  87.486  89.381  1.00  0.00           H  
ATOM     18  C   MET     1      26.843  82.845  87.286  1.00  0.00           C  
ATOM     19  O   MET     1      27.671  82.000  87.231  1.00  0.00           O  
ATOM     20  N   ALA     2      26.164  83.153  86.167  1.00  0.00           N  
ATOM     21  H   ALA     2      26.497  82.670  85.345  1.00  0.00           H  
ATOM     22  CA  ALA     2      24.988  84.051  86.016  1.00  0.00           C  
ATOM     23  HA  ALA     2      24.631  83.975  84.989  1.00  0.00           H  
ATOM     24  CB  ALA     2      23.777  83.425  86.748  1.00  0.00           C  
ATOM     25  HB1 ALA     2      22.960  84.136  86.631  1.00  0.00           H  
ATOM     26  HB2 ALA     2      23.472  82.446  86.378  1.00  0.00           H  
ATOM     27  HB3 ALA     2      23.953  83.391  87.823  1.00  0.00           H  
ATOM     28  C   ALA     2      25.298  85.546  86.333  1.00  0.00           C  
ATOM     29  O   ALA     2      25.305  85.912  87.451  1.00  0.00           O  
ATOM     30  N   SER     3      25.580  86.478  85.324  1.00  0.00           N  
ATOM     31  H   SER     3      25.736  87.412  85.677  1.00  0.00           H  
ATOM     32  CA  SER     3      25.534  86.333  83.878  1.00  0.00           C  
ATOM     33  HA  SER     3      24.547  86.253  83.422  1.00  0.00           H  
ATOM     34  CB  SER     3      26.115  87.655  83.314  1.00  0.00           C  
ATOM     35  HB2 SER     3      25.390  88.391  83.662  1.00  0.00           H  
ATOM     36  HB3 SER     3      27.082  87.764  83.804  1.00  0.00           H  
ATOM     37  OG  SER     3      26.324  87.691  81.917  1.00  0.00           O  
ATOM     38  HG  SER     3      26.619  88.567  81.661  1.00  0.00           H  
ATOM     39  C   SER     3      26.506  85.237  83.429  1.00  0.00           C  
ATOM     40  O   SER     3      27.466  84.922  84.112  1.00  0.00           O  
ATOM     41  N   ASN     4      26.417  84.860  82.154  1.00  0.00           N  
ATOM     42  H   ASN     4      25.656  85.206  81.587  1.00  0.00           H  
ATOM     43  CA  ASN     4      27.367  83.976  81.473  1.00  0.00           C  
ATOM     44  HA  ASN     4      28.258  83.875  82.093  1.00  0.00           H  
ATOM     45  CB  ASN     4      26.709  82.565  81.370  1.00  0.00           C  
ATOM     46  HB2 ASN     4      25.798  82.546  80.772  1.00  0.00           H  
ATOM     47  HB3 ASN     4      27.383  81.976  80.749  1.00  0.00           H  
ATOM     48  CG  ASN     4      26.511  81.836  82.704  1.00  0.00           C  
ATOM     49  OD1 ASN     4      27.445  81.458  83.424  1.00  0.00           O  
ATOM     50  ND2 ASN     4      25.306  81.687  83.188  1.00  0.00           N  
ATOM     51 HD21 ASN     4      25.180  81.028  83.944  1.00  0.00           H  
ATOM     52 HD22 ASN     4      24.485  82.029  82.710  1.00  0.00           H  
ATOM     53  C   ASN     4      27.880  84.533  80.129  1.00  0.00           C  
ATOM     54  O   ASN     4      27.327  84.183  79.118  1.00  0.00           O  
ATOM     55  N   ASP     5      28.874  85.463  80.107  1.00  0.00           N  
ATOM     56  H   ASP     5      29.034  85.774  79.160  1.00  0.00           H  
ATOM     57  CA  ASP     5      29.648  86.142  81.128  1.00  0.00           C  
ATOM     58  HA  ASP     5      29.088  86.152  82.063  1.00  0.00           H  
ATOM     59  CB  ASP     5      31.000  85.336  81.282  1.00  0.00           C  
ATOM     60  HB2 ASP     5      30.745  84.295  81.477  1.00  0.00           H  
ATOM     61  HB3 ASP     5      31.533  85.253  80.334  1.00  0.00           H  
ATOM     62  CG  ASP     5      31.915  85.860  82.295  1.00  0.00           C  
ATOM     63  OD1 ASP     5      31.493  86.295  83.385  1.00  0.00           O  
ATOM     64  OD2 ASP     5      33.100  85.849  82.003  1.00  0.00           O  
ATOM     65  C   ASP     5      29.829  87.631  80.843  1.00  0.00           C  
ATOM     66  O   ASP     5      29.833  88.042  79.699  1.00  0.00           O  
ATOM     67  N   TYR     6      29.827  88.498  81.912  1.00  0.00           N  
ATOM     68  H   TYR     6      29.708  88.116  82.839  1.00  0.00           H  
ATOM     69  CA  TYR     6      30.143  89.894  81.894  1.00  0.00           C  
ATOM     70  HA  TYR     6      29.294  90.520  81.620  1.00  0.00           H  
ATOM     71  CB  TYR     6      30.412  90.371  83.365  1.00  0.00           C  
ATOM     72  HB2 TYR     6      31.355  90.070  83.820  1.00  0.00           H  
ATOM     73  HB3 TYR     6      30.328  91.458  83.373  1.00  0.00           H  
ATOM     74  CG  TYR     6      29.402  89.932  84.429  1.00  0.00           C  
ATOM     75  CD1 TYR     6      29.758  88.879  85.352  1.00  0.00           C  
ATOM     76  HD1 TYR     6      30.757  88.473  85.307  1.00  0.00           H  
ATOM     77  CE1 TYR     6      28.882  88.489  86.357  1.00  0.00           C  
ATOM     78  HE1 TYR     6      29.153  87.922  87.235  1.00  0.00           H  
ATOM     79  CZ  TYR     6      27.623  89.098  86.475  1.00  0.00           C  
ATOM     80  OH  TYR     6      26.659  88.765  87.411  1.00  0.00           O  
ATOM     81  HH  TYR     6      25.874  89.309  87.311  1.00  0.00           H  
ATOM     82  CE2 TYR     6      27.236  89.986  85.494  1.00  0.00           C  
ATOM     83  HE2 TYR     6      26.230  90.380  85.524  1.00  0.00           H  
ATOM     84  CD2 TYR     6      28.124  90.523  84.536  1.00  0.00           C  
ATOM     85  HD2 TYR     6      27.794  91.290  83.852  1.00  0.00           H  
ATOM     86  C   TYR     6      31.433  90.215  81.063  1.00  0.00           C  
ATOM     87  O   TYR     6      32.448  89.643  81.315  1.00  0.00           O  
ATOM     88  N   THR     7      31.361  91.181  80.112  1.00  0.00           N  
ATOM     89  H   THR     7      30.453  91.622  80.098  1.00  0.00           H  
ATOM     90  CA  THR     7      32.412  91.740  79.332  1.00  0.00           C  
ATOM     91  HA  THR     7      32.820  90.953  78.698  1.00  0.00           H  
ATOM     92  CB  THR     7      31.894  92.951  78.555  1.00  0.00           C  
ATOM     93  HB  THR     7      31.083  92.631  77.901  1.00  0.00           H  
ATOM     94  CG2 THR     7      31.449  94.175  79.409  1.00  0.00           C  
ATOM     95 HG21 THR     7      32.385  94.691  79.622  1.00  0.00           H  
ATOM     96 HG22 THR     7      30.807  94.856  78.849  1.00  0.00           H  
ATOM     97 HG23 THR     7      30.988  93.848  80.341  1.00  0.00           H  
ATOM     98  OG1 THR     7      32.831  93.466  77.637  1.00  0.00           O  
ATOM     99  HG1 THR     7      32.390  93.513  76.786  1.00  0.00           H  
ATOM    100  C   THR     7      33.641  92.121  80.241  1.00  0.00           C  
ATOM    101  O   THR     7      33.631  92.510  81.395  1.00  0.00           O  
ATOM    102  N   GLN     8      34.840  92.133  79.706  1.00  0.00           N  
ATOM    103  H   GLN     8      34.837  91.843  78.738  1.00  0.00           H  
ATOM    104  CA  GLN     8      36.071  92.304  80.480  1.00  0.00           C  
ATOM    105  HA  GLN     8      35.847  92.561  81.515  1.00  0.00           H  
ATOM    106  CB  GLN     8      36.713  90.917  80.752  1.00  0.00           C  
ATOM    107  HB2 GLN     8      35.893  90.294  81.111  1.00  0.00           H  
ATOM    108  HB3 GLN     8      37.095  90.450  79.845  1.00  0.00           H  
ATOM    109  CG  GLN     8      37.825  90.925  81.789  1.00  0.00           C  
ATOM    110  HG2 GLN     8      38.697  91.499  81.473  1.00  0.00           H  
ATOM    111  HG3 GLN     8      37.454  91.198  82.776  1.00  0.00           H  
ATOM    112  CD  GLN     8      38.562  89.597  81.748  1.00  0.00           C  
ATOM    113  OE1 GLN     8      37.994  88.514  81.788  1.00  0.00           O  
ATOM    114  NE2 GLN     8      39.858  89.540  81.709  1.00  0.00           N  
ATOM    115 HE21 GLN     8      40.353  90.418  81.655  1.00  0.00           H  
ATOM    116 HE22 GLN     8      40.273  88.622  81.639  1.00  0.00           H  
ATOM    117  C   GLN     8      37.073  93.312  79.782  1.00  0.00           C  
ATOM    118  O   GLN     8      37.516  92.976  78.692  1.00  0.00           O  
ATOM    119  N   GLN     9      37.505  94.519  80.323  1.00  0.00           N  
ATOM    120  H   GLN     9      37.871  95.208  79.682  1.00  0.00           H  
ATOM    121  CA  GLN     9      37.293  94.944  81.760  1.00  0.00           C  
ATOM    122  HA  GLN     9      38.020  95.756  81.758  1.00  0.00           H  
ATOM    123  CB  GLN     9      35.893  95.526  81.938  1.00  0.00           C  
ATOM    124  HB2 GLN     9      35.816  96.280  81.154  1.00  0.00           H  
ATOM    125  HB3 GLN     9      35.200  94.789  81.534  1.00  0.00           H  
ATOM    126  CG  GLN     9      35.391  96.122  83.302  1.00  0.00           C  
ATOM    127  HG2 GLN     9      34.579  96.814  83.080  1.00  0.00           H  
ATOM    128  HG3 GLN     9      34.993  95.349  83.960  1.00  0.00           H  
ATOM    129  CD  GLN     9      36.421  96.969  84.096  1.00  0.00           C  
ATOM    130  OE1 GLN     9      37.560  97.273  83.715  1.00  0.00           O  
ATOM    131  NE2 GLN     9      35.951  97.404  85.218  1.00  0.00           N  
ATOM    132 HE21 GLN     9      34.961  97.387  85.418  1.00  0.00           H  
ATOM    133 HE22 GLN     9      36.478  97.945  85.889  1.00  0.00           H  
ATOM    134  C   GLN     9      37.798  93.989  82.883  1.00  0.00           C  
ATOM    135  O   GLN     9      36.996  93.492  83.582  1.00  0.00           O  
ATOM    136  N   ALA    10      39.087  93.704  82.973  1.00  0.00           N  
ATOM    137  H   ALA    10      39.337  93.073  83.721  1.00  0.00           H  
ATOM    138  CA  ALA    10      40.245  94.259  82.214  1.00  0.00           C  
ATOM    139  HA  ALA    10      39.932  95.104  81.601  1.00  0.00           H  
ATOM    140  CB  ALA    10      41.248  94.850  83.216  1.00  0.00           C  
ATOM    141  HB1 ALA    10      42.137  95.186  82.683  1.00  0.00           H  
ATOM    142  HB2 ALA    10      40.850  95.740  83.704  1.00  0.00           H  
ATOM    143  HB3 ALA    10      41.509  94.079  83.942  1.00  0.00           H  
ATOM    144  C   ALA    10      40.935  93.129  81.312  1.00  0.00           C  
ATOM    145  O   ALA    10      41.225  91.999  81.735  1.00  0.00           O  
ATOM    146  N   THR    11      41.204  93.547  80.007  1.00  0.00           N  
ATOM    147  H   THR    11      40.850  94.447  79.717  1.00  0.00           H  
ATOM    148  CA  THR    11      41.993  92.691  79.087  1.00  0.00           C  
ATOM    149  HA  THR    11      42.205  91.733  79.562  1.00  0.00           H  
ATOM    150  CB  THR    11      41.097  92.354  77.872  1.00  0.00           C  
ATOM    151  HB  THR    11      40.863  93.277  77.341  1.00  0.00           H  
ATOM    152  CG2 THR    11      41.785  91.483  76.854  1.00  0.00           C  
ATOM    153 HG21 THR    11      42.819  91.753  76.642  1.00  0.00           H  
ATOM    154 HG22 THR    11      41.793  90.430  77.139  1.00  0.00           H  
ATOM    155 HG23 THR    11      41.151  91.470  75.968  1.00  0.00           H  
ATOM    156  OG1 THR    11      39.897  91.640  78.279  1.00  0.00           O  
ATOM    157  HG1 THR    11      39.128  92.185  78.464  1.00  0.00           H  
ATOM    158  C   THR    11      43.192  93.456  78.556  1.00  0.00           C  
ATOM    159  O   THR    11      43.104  94.427  77.880  1.00  0.00           O  
ATOM    160  N   GLN    12      44.431  92.929  78.767  1.00  0.00           N  
ATOM    161  H   GLN    12      45.202  93.425  78.343  1.00  0.00           H  
ATOM    162  CA  GLN    12      44.776  91.688  79.574  1.00  0.00           C  
ATOM    163  HA  GLN    12      44.096  90.867  79.346  1.00  0.00           H  
ATOM    164  CB  GLN    12      46.208  91.252  79.318  1.00  0.00           C  
ATOM    165  HB2 GLN    12      46.757  91.794  80.088  1.00  0.00           H  
ATOM    166  HB3 GLN    12      46.275  90.182  79.515  1.00  0.00           H  
ATOM    167  CG  GLN    12      46.789  91.422  77.927  1.00  0.00           C  
ATOM    168  HG2 GLN    12      46.693  92.403  77.462  1.00  0.00           H  
ATOM    169  HG3 GLN    12      47.872  91.299  77.909  1.00  0.00           H  
ATOM    170  CD  GLN    12      46.268  90.328  76.936  1.00  0.00           C  
ATOM    171  OE1 GLN    12      45.296  89.725  77.194  1.00  0.00           O  
ATOM    172  NE2 GLN    12      46.983  90.069  75.874  1.00  0.00           N  
ATOM    173 HE21 GLN    12      46.850  89.124  75.541  1.00  0.00           H  
ATOM    174 HE22 GLN    12      47.696  90.692  75.523  1.00  0.00           H  
ATOM    175  C   GLN    12      44.588  91.900  81.087  1.00  0.00           C  
ATOM    176  O   GLN    12      44.705  93.011  81.559  1.00  0.00           O  
ATOM    177  N   SER    13      44.342  90.791  81.825  1.00  0.00           N  
ATOM    178  H   SER    13      44.284  89.908  81.338  1.00  0.00           H  
ATOM    179  CA  SER    13      43.990  90.801  83.247  1.00  0.00           C  
ATOM    180  HA  SER    13      43.002  91.254  83.321  1.00  0.00           H  
ATOM    181  CB  SER    13      43.781  89.454  83.724  1.00  0.00           C  
ATOM    182  HB2 SER    13      43.129  88.913  83.038  1.00  0.00           H  
ATOM    183  HB3 SER    13      44.744  88.945  83.755  1.00  0.00           H  
ATOM    184  OG  SER    13      43.112  89.388  85.021  1.00  0.00           O  
ATOM    185  HG  SER    13      43.142  88.479  85.328  1.00  0.00           H  
ATOM    186  C   SER    13      44.880  91.625  84.181  1.00  0.00           C  
ATOM    187  O   SER    13      46.097  91.586  83.963  1.00  0.00           O  
ATOM    188  N   TYR    14      44.312  92.314  85.190  1.00  0.00           N  
ATOM    189  H   TYR    14      43.362  92.068  85.429  1.00  0.00           H  
ATOM    190  CA  TYR    14      45.003  93.176  86.134  1.00  0.00           C  
ATOM    191  HA  TYR    14      45.958  93.466  85.696  1.00  0.00           H  
ATOM    192  CB  TYR    14      44.233  94.513  86.330  1.00  0.00           C  
ATOM    193  HB2 TYR    14      44.150  94.895  85.313  1.00  0.00           H  
ATOM    194  HB3 TYR    14      43.203  94.389  86.664  1.00  0.00           H  
ATOM    195  CG  TYR    14      44.942  95.552  87.218  1.00  0.00           C  
ATOM    196  CD1 TYR    14      45.823  96.554  86.667  1.00  0.00           C  
ATOM    197  HD1 TYR    14      46.185  96.435  85.657  1.00  0.00           H  
ATOM    198  CE1 TYR    14      46.333  97.471  87.535  1.00  0.00           C  
ATOM    199  HE1 TYR    14      47.107  98.121  87.155  1.00  0.00           H  
ATOM    200  CZ  TYR    14      45.902  97.681  88.891  1.00  0.00           C  
ATOM    201  OH  TYR    14      46.483  98.654  89.624  1.00  0.00           O  
ATOM    202  HH  TYR    14      46.315  98.542  90.563  1.00  0.00           H  
ATOM    203  CE2 TYR    14      44.930  96.793  89.386  1.00  0.00           C  
ATOM    204  HE2 TYR    14      44.648  96.943  90.418  1.00  0.00           H  
ATOM    205  CD2 TYR    14      44.496  95.741  88.575  1.00  0.00           C  
ATOM    206  HD2 TYR    14      43.784  95.022  88.952  1.00  0.00           H  
ATOM    207  C   TYR    14      45.303  92.545  87.501  1.00  0.00           C  
ATOM    208  O   TYR    14      44.367  91.988  88.113  1.00  0.00           O  
ATOM    209  N   GLY    15      46.514  92.703  88.062  1.00  0.00           N  
ATOM    210  H   GLY    15      46.615  92.281  88.974  1.00  0.00           H  
ATOM    211  CA  GLY    15      47.699  93.448  87.594  1.00  0.00           C  
ATOM    212  HA2 GLY    15      47.397  94.452  87.298  1.00  0.00           H  
ATOM    213  HA3 GLY    15      48.388  93.525  88.435  1.00  0.00           H  
ATOM    214  C   GLY    15      48.440  92.696  86.587  1.00  0.00           C  
ATOM    215  O   GLY    15      48.077  91.522  86.263  1.00  0.00           O  
ATOM    216  N   ALA    16      49.516  93.349  86.126  1.00  0.00           N  
ATOM    217  H   ALA    16      49.771  94.222  86.565  1.00  0.00           H  
ATOM    218  CA  ALA    16      50.499  92.577  85.404  1.00  0.00           C  
ATOM    219  HA  ALA    16      50.014  92.359  84.453  1.00  0.00           H  
ATOM    220  CB  ALA    16      51.640  93.525  85.092  1.00  0.00           C  
ATOM    221  HB1 ALA    16      52.373  93.086  84.416  1.00  0.00           H  
ATOM    222  HB2 ALA    16      51.202  94.403  84.617  1.00  0.00           H  
ATOM    223  HB3 ALA    16      52.085  93.965  85.984  1.00  0.00           H  
ATOM    224  C   ALA    16      50.984  91.331  86.145  1.00  0.00           C  
ATOM    225  O   ALA    16      50.922  91.295  87.416  1.00  0.00           O  
ATOM    226  N   TYR    17      51.436  90.268  85.481  1.00  0.00           N  
ATOM    227  H   TYR    17      51.339  90.385  84.482  1.00  0.00           H  
ATOM    228  CA  TYR    17      51.905  88.933  85.876  1.00  0.00           C  
ATOM    229  HA  TYR    17      51.036  88.283  85.978  1.00  0.00           H  
ATOM    230  CB  TYR    17      52.874  88.320  84.882  1.00  0.00           C  
ATOM    231  HB2 TYR    17      52.374  88.342  83.915  1.00  0.00           H  
ATOM    232  HB3 TYR    17      53.770  88.926  84.744  1.00  0.00           H  
ATOM    233  CG  TYR    17      53.301  86.918  85.187  1.00  0.00           C  
ATOM    234  CD1 TYR    17      54.434  86.769  85.985  1.00  0.00           C  
ATOM    235  HD1 TYR    17      54.826  87.671  86.430  1.00  0.00           H  
ATOM    236  CE1 TYR    17      54.903  85.466  86.318  1.00  0.00           C  
ATOM    237  HE1 TYR    17      55.704  85.397  87.039  1.00  0.00           H  
ATOM    238  CZ  TYR    17      54.222  84.384  85.743  1.00  0.00           C  
ATOM    239  OH  TYR    17      54.662  83.159  86.086  1.00  0.00           O  
ATOM    240  HH  TYR    17      53.830  82.711  86.257  1.00  0.00           H  
ATOM    241  CE2 TYR    17      53.082  84.557  84.959  1.00  0.00           C  
ATOM    242  HE2 TYR    17      52.578  83.697  84.543  1.00  0.00           H  
ATOM    243  CD2 TYR    17      52.670  85.827  84.556  1.00  0.00           C  
ATOM    244  HD2 TYR    17      51.780  85.885  83.947  1.00  0.00           H  
ATOM    245  C   TYR    17      52.733  89.000  87.225  1.00  0.00           C  
ATOM    246  O   TYR    17      53.535  89.941  87.314  1.00  0.00           O  
ATOM    247  N   PRO    18      52.663  88.097  88.133  1.00  0.00           N  
ATOM    248  CD  PRO    18      51.674  87.002  88.176  1.00  0.00           C  
ATOM    249  HD2 PRO    18      51.993  86.181  87.535  1.00  0.00           H  
ATOM    250  HD3 PRO    18      50.651  87.344  88.013  1.00  0.00           H  
ATOM    251  CG  PRO    18      51.707  86.404  89.598  1.00  0.00           C  
ATOM    252  HG2 PRO    18      52.446  85.605  89.538  1.00  0.00           H  
ATOM    253  HG3 PRO    18      50.734  86.004  89.883  1.00  0.00           H  
ATOM    254  CB  PRO    18      52.247  87.593  90.407  1.00  0.00           C  
ATOM    255  HB2 PRO    18      52.791  87.375  91.327  1.00  0.00           H  
ATOM    256  HB3 PRO    18      51.596  88.466  90.453  1.00  0.00           H  
ATOM    257  CA  PRO    18      53.256  88.222  89.453  1.00  0.00           C  
ATOM    258  HA  PRO    18      53.352  89.296  89.615  1.00  0.00           H  
ATOM    259  C   PRO    18      54.707  87.637  89.595  1.00  0.00           C  
ATOM    260  O   PRO    18      54.896  86.517  90.041  1.00  0.00           O  
ATOM    261  N   THR    19      55.653  88.525  89.134  1.00  0.00           N  
ATOM    262  H   THR    19      55.327  89.458  88.926  1.00  0.00           H  
ATOM    263  CA  THR    19      57.121  88.183  89.145  1.00  0.00           C  
ATOM    264  HA  THR    19      57.173  87.247  88.589  1.00  0.00           H  
ATOM    265  CB  THR    19      57.893  89.307  88.345  1.00  0.00           C  
ATOM    266  HB  THR    19      58.977  89.199  88.304  1.00  0.00           H  
ATOM    267  CG2 THR    19      57.577  89.355  86.884  1.00  0.00           C  
ATOM    268 HG21 THR    19      56.525  89.484  86.628  1.00  0.00           H  
ATOM    269 HG22 THR    19      58.136  90.232  86.559  1.00  0.00           H  
ATOM    270 HG23 THR    19      58.126  88.598  86.325  1.00  0.00           H  
ATOM    271  OG1 THR    19      57.720  90.557  89.029  1.00  0.00           O  
ATOM    272  HG1 THR    19      58.272  91.163  88.530  1.00  0.00           H  
ATOM    273  C   THR    19      57.571  88.040  90.583  1.00  0.00           C  
ATOM    274  O   THR    19      56.808  88.326  91.505  1.00  0.00           O  
ATOM    275  N   GLN    20      58.754  87.476  90.781  1.00  0.00           N  
ATOM    276  H   GLN    20      59.201  87.215  89.913  1.00  0.00           H  
ATOM    277  CA  GLN    20      59.447  87.217  92.091  1.00  0.00           C  
ATOM    278  HA  GLN    20      58.824  86.512  92.641  1.00  0.00           H  
ATOM    279  CB  GLN    20      60.731  86.411  91.813  1.00  0.00           C  
ATOM    280  HB2 GLN    20      61.187  86.260  92.792  1.00  0.00           H  
ATOM    281  HB3 GLN    20      60.517  85.489  91.274  1.00  0.00           H  
ATOM    282  CG  GLN    20      61.734  87.228  91.007  1.00  0.00           C  
ATOM    283  HG2 GLN    20      61.231  87.669  90.146  1.00  0.00           H  
ATOM    284  HG3 GLN    20      62.149  88.085  91.537  1.00  0.00           H  
ATOM    285  CD  GLN    20      62.863  86.296  90.674  1.00  0.00           C  
ATOM    286  OE1 GLN    20      62.946  85.845  89.579  1.00  0.00           O  
ATOM    287  NE2 GLN    20      63.887  86.242  91.504  1.00  0.00           N  
ATOM    288 HE21 GLN    20      63.821  86.487  92.482  1.00  0.00           H  
ATOM    289 HE22 GLN    20      64.729  85.744  91.253  1.00  0.00           H  
ATOM    290  C   GLN    20      59.631  88.459  93.078  1.00  0.00           C  
ATOM    291  O   GLN    20      59.566  89.555  92.545  1.00  0.00           O  
ATOM    292  N   PRO    21      59.745  88.310  94.367  1.00  0.00           N  
ATOM    293  CD  PRO    21      59.625  86.997  95.061  1.00  0.00           C  
ATOM    294  HD2 PRO    21      60.165  86.178  94.587  1.00  0.00           H  
ATOM    295  HD3 PRO    21      58.567  86.827  95.260  1.00  0.00           H  
ATOM    296  CG  PRO    21      60.087  87.281  96.457  1.00  0.00           C  
ATOM    297  HG2 PRO    21      61.167  87.334  96.589  1.00  0.00           H  
ATOM    298  HG3 PRO    21      59.629  86.665  97.230  1.00  0.00           H  
ATOM    299  CB  PRO    21      59.688  88.737  96.676  1.00  0.00           C  
ATOM    300  HB2 PRO    21      60.355  89.163  97.425  1.00  0.00           H  
ATOM    301  HB3 PRO    21      58.649  88.782  97.001  1.00  0.00           H  
ATOM    302  CA  PRO    21      59.916  89.409  95.314  1.00  0.00           C  
ATOM    303  HA  PRO    21      59.125  90.154  95.238  1.00  0.00           H  
ATOM    304  C   PRO    21      61.211  90.165  95.183  1.00  0.00           C  
ATOM    305  O   PRO    21      62.309  89.564  95.042  1.00  0.00           O  
ATOM    306  N   GLY    22      61.145  91.477  95.431  1.00  0.00           N  
ATOM    307  H   GLY    22      60.270  91.950  95.607  1.00  0.00           H  
ATOM    308  CA  GLY    22      62.351  92.367  95.439  1.00  0.00           C  
ATOM    309  HA2 GLY    22      63.061  92.192  94.631  1.00  0.00           H  
ATOM    310  HA3 GLY    22      61.987  93.367  95.207  1.00  0.00           H  
ATOM    311  C   GLY    22      63.195  92.312  96.712  1.00  0.00           C  
ATOM    312  O   GLY    22      62.704  91.929  97.795  1.00  0.00           O  
ATOM    313  N   GLN    23      64.470  92.823  96.536  1.00  0.00           N  
ATOM    314  H   GLN    23      64.721  93.276  95.669  1.00  0.00           H  
ATOM    315  CA  GLN    23      65.559  92.659  97.494  1.00  0.00           C  
ATOM    316  HA  GLN    23      65.047  92.459  98.436  1.00  0.00           H  
ATOM    317  CB  GLN    23      66.497  91.526  97.010  1.00  0.00           C  
ATOM    318  HB2 GLN    23      66.795  91.704  95.977  1.00  0.00           H  
ATOM    319  HB3 GLN    23      67.368  91.418  97.656  1.00  0.00           H  
ATOM    320  CG  GLN    23      65.776  90.174  96.980  1.00  0.00           C  
ATOM    321  HG2 GLN    23      65.569  89.964  98.030  1.00  0.00           H  
ATOM    322  HG3 GLN    23      64.788  90.290  96.535  1.00  0.00           H  
ATOM    323  CD  GLN    23      66.568  88.971  96.391  1.00  0.00           C  
ATOM    324  OE1 GLN    23      67.466  89.156  95.609  1.00  0.00           O  
ATOM    325  NE2 GLN    23      66.192  87.765  96.747  1.00  0.00           N  
ATOM    326 HE21 GLN    23      65.457  87.634  97.428  1.00  0.00           H  
ATOM    327 HE22 GLN    23      66.698  86.967  96.391  1.00  0.00           H  
ATOM    328  C   GLN    23      66.463  93.913  97.707  1.00  0.00           C  
ATOM    329  O   GLN    23      66.397  94.849  96.853  1.00  0.00           O  
ATOM    330  N   GLY    24      67.294  93.820  98.752  1.00  0.00           N  
ATOM    331  H   GLY    24      67.154  93.050  99.390  1.00  0.00           H  
ATOM    332  CA  GLY    24      68.250  94.803  99.109  1.00  0.00           C  
ATOM    333  HA2 GLY    24      67.710  95.750  99.126  1.00  0.00           H  
ATOM    334  HA3 GLY    24      68.468  94.693 100.171  1.00  0.00           H  
ATOM    335  C   GLY    24      69.552  94.877  98.338  1.00  0.00           C  
ATOM    336  O   GLY    24      69.737  93.971  97.517  1.00  0.00           O  
ATOM    337  N   TYR    25      70.434  95.869  98.704  1.00  0.00           N  
ATOM    338  H   TYR    25      70.218  96.487  99.473  1.00  0.00           H  
ATOM    339  CA  TYR    25      71.848  95.901  98.233  1.00  0.00           C  
ATOM    340  HA  TYR    25      72.171  94.860  98.270  1.00  0.00           H  
ATOM    341  CB  TYR    25      71.794  96.420  96.742  1.00  0.00           C  
ATOM    342  HB2 TYR    25      71.178  95.761  96.129  1.00  0.00           H  
ATOM    343  HB3 TYR    25      71.464  97.457  96.807  1.00  0.00           H  
ATOM    344  CG  TYR    25      73.140  96.527  96.022  1.00  0.00           C  
ATOM    345  CD1 TYR    25      73.684  95.327  95.459  1.00  0.00           C  
ATOM    346  HD1 TYR    25      73.153  94.396  95.586  1.00  0.00           H  
ATOM    347  CE1 TYR    25      74.846  95.519  94.680  1.00  0.00           C  
ATOM    348  HE1 TYR    25      75.351  94.721  94.155  1.00  0.00           H  
ATOM    349  CZ  TYR    25      75.551  96.733  94.653  1.00  0.00           C  
ATOM    350  OH  TYR    25      76.728  96.772  93.997  1.00  0.00           O  
ATOM    351  HH  TYR    25      76.767  96.035  93.383  1.00  0.00           H  
ATOM    352  CE2 TYR    25      75.073  97.819  95.371  1.00  0.00           C  
ATOM    353  HE2 TYR    25      75.734  98.671  95.429  1.00  0.00           H  
ATOM    354  CD2 TYR    25      73.866  97.731  96.032  1.00  0.00           C  
ATOM    355  HD2 TYR    25      73.547  98.566  96.639  1.00  0.00           H  
ATOM    356  C   TYR    25      72.718  96.814  99.033  1.00  0.00           C  
ATOM    357  O   TYR    25      72.367  97.972  99.218  1.00  0.00           O  
ATOM    358  N   SER    26      73.839  96.347  99.560  1.00  0.00           N  
ATOM    359  H   SER    26      74.110  95.404  99.318  1.00  0.00           H  
ATOM    360  CA  SER    26      74.628  97.170 100.482  1.00  0.00           C  
ATOM    361  HA  SER    26      74.012  97.442 101.339  1.00  0.00           H  
ATOM    362  CB  SER    26      75.802  96.311 100.903  1.00  0.00           C  
ATOM    363  HB2 SER    26      75.379  95.627 101.639  1.00  0.00           H  
ATOM    364  HB3 SER    26      76.230  95.807 100.036  1.00  0.00           H  
ATOM    365  OG  SER    26      76.755  97.188 101.536  1.00  0.00           O  
ATOM    366  HG  SER    26      76.705  97.137 102.493  1.00  0.00           H  
ATOM    367  C   SER    26      75.106  98.498  99.830  1.00  0.00           C  
ATOM    368  O   SER    26      75.504  98.552  98.648  1.00  0.00           O  
ATOM    369  N   GLN    27      75.049  99.569 100.630  1.00  0.00           N  
ATOM    370  H   GLN    27      74.752  99.323 101.563  1.00  0.00           H  
ATOM    371  CA  GLN    27      75.534 100.918 100.253  1.00  0.00           C  
ATOM    372  HA  GLN    27      75.045 101.264  99.343  1.00  0.00           H  
ATOM    373  CB  GLN    27      75.181 101.890 101.390  1.00  0.00           C  
ATOM    374  HB2 GLN    27      74.096 101.823 101.466  1.00  0.00           H  
ATOM    375  HB3 GLN    27      75.584 101.509 102.328  1.00  0.00           H  
ATOM    376  CG  GLN    27      75.625 103.351 101.242  1.00  0.00           C  
ATOM    377  HG2 GLN    27      76.694 103.547 101.155  1.00  0.00           H  
ATOM    378  HG3 GLN    27      75.306 103.670 100.249  1.00  0.00           H  
ATOM    379  CD  GLN    27      75.067 104.301 102.284  1.00  0.00           C  
ATOM    380  OE1 GLN    27      74.759 103.843 103.342  1.00  0.00           O  
ATOM    381  NE2 GLN    27      75.017 105.545 102.073  1.00  0.00           N  
ATOM    382 HE21 GLN    27      75.355 105.923 101.200  1.00  0.00           H  
ATOM    383 HE22 GLN    27      74.428 106.110 102.668  1.00  0.00           H  
ATOM    384  C   GLN    27      77.134 100.931  99.977  1.00  0.00           C  
ATOM    385  O   GLN    27      77.758 101.710  99.224  1.00  0.00           O  
ATOM    386  N   GLN    28      77.747  99.923 100.693  1.00  0.00           N  
ATOM    387  H   GLN    28      77.164  99.245 101.162  1.00  0.00           H  
ATOM    388  CA  GLN    28      79.137  99.520 100.554  1.00  0.00           C  
ATOM    389  HA  GLN    28      79.720 100.384 100.233  1.00  0.00           H  
ATOM    390  CB  GLN    28      79.720  99.032 101.932  1.00  0.00           C  
ATOM    391  HB2 GLN    28      79.205  98.153 102.319  1.00  0.00           H  
ATOM    392  HB3 GLN    28      80.764  98.724 101.868  1.00  0.00           H  
ATOM    393  CG  GLN    28      79.614 100.144 103.081  1.00  0.00           C  
ATOM    394  HG2 GLN    28      80.225  99.833 103.928  1.00  0.00           H  
ATOM    395  HG3 GLN    28      80.015 101.062 102.649  1.00  0.00           H  
ATOM    396  CD  GLN    28      78.213 100.376 103.675  1.00  0.00           C  
ATOM    397  OE1 GLN    28      77.290  99.567 103.548  1.00  0.00           O  
ATOM    398  NE2 GLN    28      78.065 101.428 104.473  1.00  0.00           N  
ATOM    399 HE21 GLN    28      77.226 101.517 105.029  1.00  0.00           H  
ATOM    400 HE22 GLN    28      78.866 102.023 104.628  1.00  0.00           H  
ATOM    401  C   GLN    28      79.448  98.462  99.496  1.00  0.00           C  
ATOM    402  O   GLN    28      80.210  98.784  98.618  1.00  0.00           O  
ATOM    403  N   SER    29      78.743  97.383  99.451  1.00  0.00           N  
ATOM    404  H   SER    29      78.065  97.267 100.191  1.00  0.00           H  
ATOM    405  CA  SER    29      78.765  96.380  98.354  1.00  0.00           C  
ATOM    406  HA  SER    29      78.106  95.654  98.830  1.00  0.00           H  
ATOM    407  CB  SER    29      78.050  96.946  97.156  1.00  0.00           C  
ATOM    408  HB2 SER    29      78.016  96.210  96.352  1.00  0.00           H  
ATOM    409  HB3 SER    29      77.083  97.401  97.368  1.00  0.00           H  
ATOM    410  OG  SER    29      78.842  97.916  96.514  1.00  0.00           O  
ATOM    411  HG  SER    29      78.584  98.776  96.854  1.00  0.00           H  
ATOM    412  C   SER    29      80.148  95.728  98.084  1.00  0.00           C  
ATOM    413  O   SER    29      80.946  95.641  98.998  1.00  0.00           O  
ATOM    414  N   SER    30      80.384  95.298  96.846  1.00  0.00           N  
ATOM    415  H   SER    30      79.659  95.479  96.167  1.00  0.00           H  
ATOM    416  CA  SER    30      81.603  94.692  96.370  1.00  0.00           C  
ATOM    417  HA  SER    30      82.399  94.809  97.106  1.00  0.00           H  
ATOM    418  CB  SER    30      81.343  93.239  96.071  1.00  0.00           C  
ATOM    419  HB2 SER    30      80.390  93.136  95.553  1.00  0.00           H  
ATOM    420  HB3 SER    30      82.232  92.874  95.557  1.00  0.00           H  
ATOM    421  OG  SER    30      81.358  92.428  97.222  1.00  0.00           O  
ATOM    422  HG  SER    30      80.440  92.513  97.490  1.00  0.00           H  
ATOM    423  C   SER    30      82.045  95.432  95.065  1.00  0.00           C  
ATOM    424  O   SER    30      81.242  95.738  94.168  1.00  0.00           O  
ATOM    425  N   GLN    31      83.298  95.889  94.913  1.00  0.00           N  
ATOM    426  H   GLN    31      83.507  96.165  93.964  1.00  0.00           H  
ATOM    427  CA  GLN    31      84.479  95.467  95.752  1.00  0.00           C  
ATOM    428  HA  GLN    31      84.534  94.390  95.596  1.00  0.00           H  
ATOM    429  CB  GLN    31      85.779  96.015  95.090  1.00  0.00           C  
ATOM    430  HB2 GLN    31      86.560  95.516  95.663  1.00  0.00           H  
ATOM    431  HB3 GLN    31      85.770  95.618  94.075  1.00  0.00           H  
ATOM    432  CG  GLN    31      86.067  97.490  95.035  1.00  0.00           C  
ATOM    433  HG2 GLN    31      85.343  98.058  94.450  1.00  0.00           H  
ATOM    434  HG3 GLN    31      86.024  97.910  96.039  1.00  0.00           H  
ATOM    435  CD  GLN    31      87.373  97.915  94.378  1.00  0.00           C  
ATOM    436  OE1 GLN    31      87.367  98.403  93.228  1.00  0.00           O  
ATOM    437  NE2 GLN    31      88.546  97.677  94.945  1.00  0.00           N  
ATOM    438 HE21 GLN    31      89.422  97.945  94.519  1.00  0.00           H  
ATOM    439 HE22 GLN    31      88.619  97.355  95.900  1.00  0.00           H  
ATOM    440  C   GLN    31      84.370  95.883  97.296  1.00  0.00           C  
ATOM    441  O   GLN    31      83.994  96.988  97.609  1.00  0.00           O  
ATOM    442  N   PRO    32      84.831  94.957  98.147  1.00  0.00           N  
ATOM    443  CD  PRO    32      85.044  93.545  97.923  1.00  0.00           C  
ATOM    444  HD2 PRO    32      85.987  93.456  97.383  1.00  0.00           H  
ATOM    445  HD3 PRO    32      84.211  93.027  97.447  1.00  0.00           H  
ATOM    446  CG  PRO    32      85.374  92.896  99.306  1.00  0.00           C  
ATOM    447  HG2 PRO    32      86.446  93.036  99.451  1.00  0.00           H  
ATOM    448  HG3 PRO    32      85.089  91.848  99.390  1.00  0.00           H  
ATOM    449  CB  PRO    32      84.565  93.838 100.200  1.00  0.00           C  
ATOM    450  HB2 PRO    32      85.016  93.809 101.192  1.00  0.00           H  
ATOM    451  HB3 PRO    32      83.526  93.511 100.255  1.00  0.00           H  
ATOM    452  CA  PRO    32      84.726  95.183  99.624  1.00  0.00           C  
ATOM    453  HA  PRO    32      83.787  95.692  99.843  1.00  0.00           H  
ATOM    454  C   PRO    32      85.996  95.903 100.188  1.00  0.00           C  
ATOM    455  O   PRO    32      87.128  95.876  99.654  1.00  0.00           O  
ATOM    456  N   TYR    33      85.810  96.401 101.421  1.00  0.00           N  
ATOM    457  H   TYR    33      84.887  96.345 101.827  1.00  0.00           H  
ATOM    458  CA  TYR    33      86.936  96.961 102.251  1.00  0.00           C  
ATOM    459  HA  TYR    33      87.838  96.430 101.948  1.00  0.00           H  
ATOM    460  CB  TYR    33      87.136  98.476 102.003  1.00  0.00           C  
ATOM    461  HB2 TYR    33      86.352  99.028 102.521  1.00  0.00           H  
ATOM    462  HB3 TYR    33      88.079  98.770 102.465  1.00  0.00           H  
ATOM    463  CG  TYR    33      87.173  98.968 100.632  1.00  0.00           C  
ATOM    464  CD1 TYR    33      88.374  99.254  99.986  1.00  0.00           C  
ATOM    465  HD1 TYR    33      89.251  99.104 100.597  1.00  0.00           H  
ATOM    466  CE1 TYR    33      88.314  99.719  98.650  1.00  0.00           C  
ATOM    467  HE1 TYR    33      89.224  99.977  98.130  1.00  0.00           H  
ATOM    468  CZ  TYR    33      87.063 100.181  98.124  1.00  0.00           C  
ATOM    469  OH  TYR    33      86.922 100.716  96.884  1.00  0.00           O  
ATOM    470  HH  TYR    33      86.071 100.534  96.478  1.00  0.00           H  
ATOM    471  CE2 TYR    33      85.903  99.892  98.885  1.00  0.00           C  
ATOM    472  HE2 TYR    33      84.987 100.280  98.465  1.00  0.00           H  
ATOM    473  CD2 TYR    33      85.947  99.424 100.186  1.00  0.00           C  
ATOM    474  HD2 TYR    33      85.013  99.170 100.666  1.00  0.00           H  
ATOM    475  C   TYR    33      86.749  96.778 103.738  1.00  0.00           C  
ATOM    476  O   TYR    33      87.771  96.783 104.491  1.00  0.00           O  
ATOM    477  N   GLY    34      85.489  96.662 104.186  1.00  0.00           N  
ATOM    478  H   GLY    34      84.733  96.715 103.520  1.00  0.00           H  
ATOM    479  CA  GLY    34      85.139  96.286 105.578  1.00  0.00           C  
ATOM    480  HA2 GLY    34      84.103  95.972 105.708  1.00  0.00           H  
ATOM    481  HA3 GLY    34      85.777  95.434 105.812  1.00  0.00           H  
ATOM    482  C   GLY    34      85.385  97.385 106.639  1.00  0.00           C  
ATOM    483  O   GLY    34      85.254  98.586 106.349  1.00  0.00           O  
ATOM    484  N   GLN    35      85.550  96.951 107.876  1.00  0.00           N  
ATOM    485  H   GLN    35      85.482  95.956 108.037  1.00  0.00           H  
ATOM    486  CA  GLN    35      85.705  97.718 109.059  1.00  0.00           C  
ATOM    487  HA  GLN    35      85.951  98.724 108.719  1.00  0.00           H  
ATOM    488  CB  GLN    35      84.371  97.775 109.778  1.00  0.00           C  
ATOM    489  HB2 GLN    35      83.707  97.778 108.914  1.00  0.00           H  
ATOM    490  HB3 GLN    35      84.228  96.887 110.393  1.00  0.00           H  
ATOM    491  CG  GLN    35      84.068  98.970 110.725  1.00  0.00           C  
ATOM    492  HG2 GLN    35      84.077  99.901 110.159  1.00  0.00           H  
ATOM    493  HG3 GLN    35      83.038  98.883 111.073  1.00  0.00           H  
ATOM    494  CD  GLN    35      85.137  99.138 111.825  1.00  0.00           C  
ATOM    495  OE1 GLN    35      85.435  98.192 112.562  1.00  0.00           O  
ATOM    496  NE2 GLN    35      85.742 100.318 111.982  1.00  0.00           N  
ATOM    497 HE21 GLN    35      85.770 101.020 111.256  1.00  0.00           H  
ATOM    498 HE22 GLN    35      86.259 100.474 112.836  1.00  0.00           H  
ATOM    499  C   GLN    35      86.881  97.180 109.848  1.00  0.00           C  
ATOM    500  O   GLN    35      86.832  96.038 110.199  1.00  0.00           O  
ATOM    501  N   GLN    36      88.027  97.825 110.254  1.00  0.00           N  
ATOM    502  H   GLN    36      88.689  97.262 110.768  1.00  0.00           H  
ATOM    503  CA  GLN    36      88.330  99.286 110.012  1.00  0.00           C  
ATOM    504  HA  GLN    36      87.462  99.913 110.216  1.00  0.00           H  
ATOM    505  CB  GLN    36      89.455  99.841 110.830  1.00  0.00           C  
ATOM    506  HB2 GLN    36      90.369  99.407 110.424  1.00  0.00           H  
ATOM    507  HB3 GLN    36      89.430 100.927 110.740  1.00  0.00           H  
ATOM    508  CG  GLN    36      89.333  99.382 112.314  1.00  0.00           C  
ATOM    509  HG2 GLN    36      88.360  99.612 112.747  1.00  0.00           H  
ATOM    510  HG3 GLN    36      89.416  98.304 112.446  1.00  0.00           H  
ATOM    511  CD  GLN    36      90.431 100.048 113.140  1.00  0.00           C  
ATOM    512  OE1 GLN    36      90.849 101.150 112.763  1.00  0.00           O  
ATOM    513  NE2 GLN    36      90.993  99.561 114.249  1.00  0.00           N  
ATOM    514 HE21 GLN    36      90.781  98.660 114.652  1.00  0.00           H  
ATOM    515 HE22 GLN    36      91.729 100.120 114.657  1.00  0.00           H  
ATOM    516  C   GLN    36      88.676  99.452 108.538  1.00  0.00           C  
ATOM    517  O   GLN    36      89.391  98.601 107.910  1.00  0.00           O  
ATOM    518  N   SER    37      88.365 100.601 107.985  1.00  0.00           N  
ATOM    519  H   SER    37      87.697 101.216 108.427  1.00  0.00           H  
ATOM    520  CA  SER    37      88.728 101.028 106.680  1.00  0.00           C  
ATOM    521  HA  SER    37      89.768 100.771 106.476  1.00  0.00           H  
ATOM    522  CB  SER    37      87.796 100.584 105.519  1.00  0.00           C  
ATOM    523  HB2 SER    37      87.661  99.502 105.526  1.00  0.00           H  
ATOM    524  HB3 SER    37      86.784 100.987 105.550  1.00  0.00           H  
ATOM    525  OG  SER    37      88.379 100.908 104.233  1.00  0.00           O  
ATOM    526  HG  SER    37      89.186 100.406 104.097  1.00  0.00           H  
ATOM    527  C   SER    37      88.773 102.602 106.643  1.00  0.00           C  
ATOM    528  O   SER    37      88.174 103.251 107.527  1.00  0.00           O  
ATOM    529  N   TYR    38      89.419 103.304 105.604  1.00  0.00           N  
ATOM    530  H   TYR    38      89.880 102.781 104.873  1.00  0.00           H  
ATOM    531  CA  TYR    38      89.318 104.704 105.364  1.00  0.00           C  
ATOM    532  HA  TYR    38      89.394 105.326 106.255  1.00  0.00           H  
ATOM    533  CB  TYR    38      90.492 105.160 104.489  1.00  0.00           C  
ATOM    534  HB2 TYR    38      90.401 106.233 104.318  1.00  0.00           H  
ATOM    535  HB3 TYR    38      91.382 104.956 105.084  1.00  0.00           H  
ATOM    536  CG  TYR    38      90.612 104.532 103.120  1.00  0.00           C  
ATOM    537  CD1 TYR    38      90.035 105.143 102.018  1.00  0.00           C  
ATOM    538  HD1 TYR    38      89.564 106.115 102.033  1.00  0.00           H  
ATOM    539  CE1 TYR    38      90.230 104.611 100.737  1.00  0.00           C  
ATOM    540  HE1 TYR    38      89.895 105.190  99.890  1.00  0.00           H  
ATOM    541  CZ  TYR    38      90.855 103.389 100.524  1.00  0.00           C  
ATOM    542  OH  TYR    38      91.012 102.900  99.280  1.00  0.00           O  
ATOM    543  HH  TYR    38      91.392 102.030  99.143  1.00  0.00           H  
ATOM    544  CE2 TYR    38      91.261 102.664 101.660  1.00  0.00           C  
ATOM    545  HE2 TYR    38      91.799 101.738 101.523  1.00  0.00           H  
ATOM    546  CD2 TYR    38      91.182 103.233 102.945  1.00  0.00           C  
ATOM    547  HD2 TYR    38      91.727 102.701 103.710  1.00  0.00           H  
ATOM    548  C   TYR    38      87.962 105.085 104.780  1.00  0.00           C  
ATOM    549  O   TYR    38      87.215 104.287 104.200  1.00  0.00           O  
ATOM    550  N   SER    39      87.709 106.397 104.802  1.00  0.00           N  
ATOM    551  H   SER    39      88.342 107.053 105.236  1.00  0.00           H  
ATOM    552  CA  SER    39      86.449 106.941 104.220  1.00  0.00           C  
ATOM    553  HA  SER    39      85.792 106.085 104.068  1.00  0.00           H  
ATOM    554  CB  SER    39      85.760 107.946 105.160  1.00  0.00           C  
ATOM    555  HB2 SER    39      85.719 107.601 106.193  1.00  0.00           H  
ATOM    556  HB3 SER    39      86.397 108.819 105.302  1.00  0.00           H  
ATOM    557  OG  SER    39      84.541 108.341 104.548  1.00  0.00           O  
ATOM    558  HG  SER    39      84.751 108.998 103.881  1.00  0.00           H  
ATOM    559  C   SER    39      86.661 107.450 102.760  1.00  0.00           C  
ATOM    560  O   SER    39      86.648 108.652 102.529  1.00  0.00           O  
ATOM    561  N   GLY    40      86.887 106.488 101.909  1.00  0.00           N  
ATOM    562  H   GLY    40      86.785 105.531 102.214  1.00  0.00           H  
ATOM    563  CA  GLY    40      86.976 106.702 100.462  1.00  0.00           C  
ATOM    564  HA2 GLY    40      87.579 107.606 100.371  1.00  0.00           H  
ATOM    565  HA3 GLY    40      87.532 105.845 100.084  1.00  0.00           H  
ATOM    566  C   GLY    40      85.673 106.939  99.685  1.00  0.00           C  
ATOM    567  O   GLY    40      84.676 107.475 100.221  1.00  0.00           O  
ATOM    568  N   TYR    41      85.588 106.837  98.345  1.00  0.00           N  
ATOM    569  H   TYR    41      84.662 107.085  98.025  1.00  0.00           H  
ATOM    570  CA  TYR    41      86.521 106.217  97.398  1.00  0.00           C  
ATOM    571  HA  TYR    41      87.560 106.416  97.660  1.00  0.00           H  
ATOM    572  CB  TYR    41      86.214 104.721  97.357  1.00  0.00           C  
ATOM    573  HB2 TYR    41      85.282 104.493  96.841  1.00  0.00           H  
ATOM    574  HB3 TYR    41      87.013 104.223  96.807  1.00  0.00           H  
ATOM    575  CG  TYR    41      86.159 103.949  98.655  1.00  0.00           C  
ATOM    576  CD1 TYR    41      87.320 103.349  99.214  1.00  0.00           C  
ATOM    577  HD1 TYR    41      88.208 103.350  98.599  1.00  0.00           H  
ATOM    578  CE1 TYR    41      87.297 102.641 100.425  1.00  0.00           C  
ATOM    579  HE1 TYR    41      88.174 102.142 100.810  1.00  0.00           H  
ATOM    580  CZ  TYR    41      86.203 102.694 101.249  1.00  0.00           C  
ATOM    581  OH  TYR    41      86.262 102.131 102.542  1.00  0.00           O  
ATOM    582  HH  TYR    41      87.110 101.766 102.805  1.00  0.00           H  
ATOM    583  CE2 TYR    41      84.993 103.364 100.803  1.00  0.00           C  
ATOM    584  HE2 TYR    41      84.172 103.458 101.498  1.00  0.00           H  
ATOM    585  CD2 TYR    41      84.981 103.926  99.490  1.00  0.00           C  
ATOM    586  HD2 TYR    41      84.140 104.427  99.033  1.00  0.00           H  
ATOM    587  C   TYR    41      86.352 106.759  95.953  1.00  0.00           C  
ATOM    588  O   TYR    41      85.273 106.744  95.398  1.00  0.00           O  
ATOM    589  N   SER    42      87.512 107.070  95.367  1.00  0.00           N  
ATOM    590  H   SER    42      88.349 107.125  95.930  1.00  0.00           H  
ATOM    591  CA  SER    42      87.608 107.417  93.935  1.00  0.00           C  
ATOM    592  HA  SER    42      86.873 106.776  93.448  1.00  0.00           H  
ATOM    593  CB  SER    42      86.986 108.771  93.649  1.00  0.00           C  
ATOM    594  HB2 SER    42      85.940 108.732  93.953  1.00  0.00           H  
ATOM    595  HB3 SER    42      87.490 109.556  94.213  1.00  0.00           H  
ATOM    596  OG  SER    42      87.016 109.056  92.297  1.00  0.00           O  
ATOM    597  HG  SER    42      87.896 109.393  92.115  1.00  0.00           H  
ATOM    598  C   SER    42      89.076 107.298  93.437  1.00  0.00           C  
ATOM    599  O   SER    42      89.664 108.119  92.783  1.00  0.00           O  
ATOM    600  N   GLN    43      89.546 106.083  93.660  1.00  0.00           N  
ATOM    601  H   GLN    43      88.875 105.361  93.879  1.00  0.00           H  
ATOM    602  CA  GLN    43      90.950 105.707  93.183  1.00  0.00           C  
ATOM    603  HA  GLN    43      91.555 106.604  93.312  1.00  0.00           H  
ATOM    604  CB  GLN    43      91.537 104.468  93.954  1.00  0.00           C  
ATOM    605  HB2 GLN    43      92.557 104.375  93.580  1.00  0.00           H  
ATOM    606  HB3 GLN    43      91.648 104.730  95.006  1.00  0.00           H  
ATOM    607  CG  GLN    43      90.885 103.034  93.809  1.00  0.00           C  
ATOM    608  HG2 GLN    43      90.648 102.909  92.753  1.00  0.00           H  
ATOM    609  HG3 GLN    43      91.611 102.298  94.153  1.00  0.00           H  
ATOM    610  CD  GLN    43      89.637 102.762  94.637  1.00  0.00           C  
ATOM    611  OE1 GLN    43      88.860 103.637  95.053  1.00  0.00           O  
ATOM    612  NE2 GLN    43      89.264 101.531  94.893  1.00  0.00           N  
ATOM    613 HE21 GLN    43      89.739 100.696  94.582  1.00  0.00           H  
ATOM    614 HE22 GLN    43      88.511 101.483  95.564  1.00  0.00           H  
ATOM    615  C   GLN    43      90.916 105.339  91.678  1.00  0.00           C  
ATOM    616  O   GLN    43      89.896 104.947  91.126  1.00  0.00           O  
ATOM    617  N   SER    44      92.032 105.513  90.955  1.00  0.00           N  
ATOM    618  H   SER    44      92.818 105.918  91.442  1.00  0.00           H  
ATOM    619  CA  SER    44      92.189 105.137  89.543  1.00  0.00           C  
ATOM    620  HA  SER    44      91.438 105.735  89.028  1.00  0.00           H  
ATOM    621  CB  SER    44      93.654 105.517  89.010  1.00  0.00           C  
ATOM    622  HB2 SER    44      93.863 106.585  89.054  1.00  0.00           H  
ATOM    623  HB3 SER    44      94.420 105.047  89.628  1.00  0.00           H  
ATOM    624  OG  SER    44      93.834 105.038  87.661  1.00  0.00           O  
ATOM    625  HG  SER    44      94.180 105.631  86.990  1.00  0.00           H  
ATOM    626  C   SER    44      91.937 103.599  89.196  1.00  0.00           C  
ATOM    627  O   SER    44      92.293 102.662  89.940  1.00  0.00           O  
ATOM    628  N   THR    45      91.400 103.353  88.015  1.00  0.00           N  
ATOM    629  H   THR    45      91.048 104.189  87.569  1.00  0.00           H  
ATOM    630  CA  THR    45      91.176 102.017  87.337  1.00  0.00           C  
ATOM    631  HA  THR    45      90.509 101.434  87.972  1.00  0.00           H  
ATOM    632  CB  THR    45      90.618 102.393  85.961  1.00  0.00           C  
ATOM    633  HB  THR    45      89.752 103.049  86.049  1.00  0.00           H  
ATOM    634  CG2 THR    45      91.513 103.094  84.932  1.00  0.00           C  
ATOM    635 HG21 THR    45      90.895 103.848  84.445  1.00  0.00           H  
ATOM    636 HG22 THR    45      92.234 103.791  85.361  1.00  0.00           H  
ATOM    637 HG23 THR    45      92.001 102.340  84.314  1.00  0.00           H  
ATOM    638  OG1 THR    45      90.153 101.218  85.275  1.00  0.00           O  
ATOM    639  HG1 THR    45      89.488 101.543  84.664  1.00  0.00           H  
ATOM    640  C   THR    45      92.480 101.210  87.249  1.00  0.00           C  
ATOM    641  O   THR    45      92.400  99.984  87.469  1.00  0.00           O  
ATOM    642  N   ASP    46      93.662 101.739  87.042  1.00  0.00           N  
ATOM    643  H   ASP    46      93.622 102.738  87.185  1.00  0.00           H  
ATOM    644  CA  ASP    46      94.897 100.994  86.906  1.00  0.00           C  
ATOM    645  HA  ASP    46      94.793 100.018  87.380  1.00  0.00           H  
ATOM    646  CB  ASP    46      95.277 100.826  85.440  1.00  0.00           C  
ATOM    647  HB2 ASP    46      94.478 100.185  85.067  1.00  0.00           H  
ATOM    648  HB3 ASP    46      95.218 101.820  84.996  1.00  0.00           H  
ATOM    649  CG  ASP    46      96.619 100.136  85.143  1.00  0.00           C  
ATOM    650  OD1 ASP    46      96.975 100.026  83.896  1.00  0.00           O  
ATOM    651  OD2 ASP    46      97.429  99.645  86.023  1.00  0.00           O  
ATOM    652  C   ASP    46      96.132 101.695  87.560  1.00  0.00           C  
ATOM    653  O   ASP    46      96.604 102.660  87.013  1.00  0.00           O  
ATOM    654  N   THR    47      96.590 101.212  88.694  1.00  0.00           N  
ATOM    655  H   THR    47      95.997 100.508  89.109  1.00  0.00           H  
ATOM    656  CA  THR    47      97.755 101.843  89.535  1.00  0.00           C  
ATOM    657  HA  THR    47      97.972 102.848  89.174  1.00  0.00           H  
ATOM    658  CB  THR    47      97.346 101.999  91.017  1.00  0.00           C  
ATOM    659  HB  THR    47      98.175 102.183  91.702  1.00  0.00           H  
ATOM    660  CG2 THR    47      96.297 103.150  91.055  1.00  0.00           C  
ATOM    661 HG21 THR    47      96.686 104.063  90.605  1.00  0.00           H  
ATOM    662 HG22 THR    47      95.529 102.910  90.320  1.00  0.00           H  
ATOM    663 HG23 THR    47      95.763 103.286  91.995  1.00  0.00           H  
ATOM    664  OG1 THR    47      96.681 100.887  91.476  1.00  0.00           O  
ATOM    665  HG1 THR    47      95.850 100.799  91.004  1.00  0.00           H  
ATOM    666  C   THR    47      98.969 100.938  89.339  1.00  0.00           C  
ATOM    667  O   THR    47      99.826 100.977  90.223  1.00  0.00           O  
ATOM    668  N   SER    48      99.263 100.278  88.230  1.00  0.00           N  
ATOM    669  H   SER    48      98.658 100.297  87.421  1.00  0.00           H  
ATOM    670  CA  SER    48     100.426  99.361  88.061  1.00  0.00           C  
ATOM    671  HA  SER    48     100.637  98.974  89.058  1.00  0.00           H  
ATOM    672  CB  SER    48     100.155  98.262  87.087  1.00  0.00           C  
ATOM    673  HB2 SER    48     101.053  97.661  86.948  1.00  0.00           H  
ATOM    674  HB3 SER    48      99.362  97.616  87.464  1.00  0.00           H  
ATOM    675  OG  SER    48      99.797  98.791  85.804  1.00  0.00           O  
ATOM    676  HG  SER    48      98.867  99.022  85.862  1.00  0.00           H  
ATOM    677  C   SER    48     101.646 100.158  87.635  1.00  0.00           C  
ATOM    678  O   SER    48     102.743  99.717  87.999  1.00  0.00           O  
ATOM    679  N   GLY    49     101.593 101.373  87.012  1.00  0.00           N  
ATOM    680  H   GLY    49     100.669 101.737  86.830  1.00  0.00           H  
ATOM    681  CA  GLY    49     102.806 102.144  86.600  1.00  0.00           C  
ATOM    682  HA2 GLY    49     102.493 103.090  86.158  1.00  0.00           H  
ATOM    683  HA3 GLY    49     103.276 102.455  87.534  1.00  0.00           H  
ATOM    684  C   GLY    49     103.902 101.452  85.787  1.00  0.00           C  
ATOM    685  O   GLY    49     103.719 100.386  85.261  1.00  0.00           O  
ATOM    686  N   TYR    50     105.213 101.904  85.817  1.00  0.00           N  
ATOM    687  H   TYR    50     105.869 101.285  85.362  1.00  0.00           H  
ATOM    688  CA  TYR    50     105.870 102.859  86.663  1.00  0.00           C  
ATOM    689  HA  TYR    50     105.199 103.594  87.107  1.00  0.00           H  
ATOM    690  CB  TYR    50     106.386 102.068  87.896  1.00  0.00           C  
ATOM    691  HB2 TYR    50     105.574 101.624  88.472  1.00  0.00           H  
ATOM    692  HB3 TYR    50     107.039 101.289  87.503  1.00  0.00           H  
ATOM    693  CG  TYR    50     107.179 102.954  88.856  1.00  0.00           C  
ATOM    694  CD1 TYR    50     108.580 103.083  88.766  1.00  0.00           C  
ATOM    695  HD1 TYR    50     109.157 102.523  88.045  1.00  0.00           H  
ATOM    696  CE1 TYR    50     109.286 103.811  89.764  1.00  0.00           C  
ATOM    697  HE1 TYR    50     110.356 103.956  89.793  1.00  0.00           H  
ATOM    698  CZ  TYR    50     108.514 104.398  90.785  1.00  0.00           C  
ATOM    699  OH  TYR    50     109.166 105.072  91.850  1.00  0.00           O  
ATOM    700  HH  TYR    50     109.986 104.631  92.083  1.00  0.00           H  
ATOM    701  CE2 TYR    50     107.130 104.275  90.856  1.00  0.00           C  
ATOM    702  HE2 TYR    50     106.561 104.767  91.631  1.00  0.00           H  
ATOM    703  CD2 TYR    50     106.461 103.479  89.927  1.00  0.00           C  
ATOM    704  HD2 TYR    50     105.407 103.264  90.018  1.00  0.00           H  
ATOM    705  C   TYR    50     107.004 103.640  85.869  1.00  0.00           C  
ATOM    706  O   TYR    50     107.664 102.973  85.047  1.00  0.00           O  
ATOM    707  N   GLY    51     107.309 104.999  86.079  1.00  0.00           N  
ATOM    708  H   GLY    51     108.181 105.174  85.600  1.00  0.00           H  
ATOM    709  CA  GLY    51     106.839 105.967  87.007  1.00  0.00           C  
ATOM    710  HA2 GLY    51     105.768 105.924  86.811  1.00  0.00           H  
ATOM    711  HA3 GLY    51     107.069 105.788  88.057  1.00  0.00           H  
ATOM    712  C   GLY    51     107.542 107.336  86.725  1.00  0.00           C  
ATOM    713  O   GLY    51     108.756 107.343  86.521  1.00  0.00           O  
ATOM    714  N   GLN    52     106.718 108.399  86.665  1.00  0.00           N  
ATOM    715  H   GLN    52     105.740 108.221  86.843  1.00  0.00           H  
ATOM    716  CA  GLN    52     107.130 109.771  86.321  1.00  0.00           C  
ATOM    717  HA  GLN    52     106.276 110.136  85.752  1.00  0.00           H  
ATOM    718  CB  GLN    52     107.343 110.634  87.492  1.00  0.00           C  
ATOM    719  HB2 GLN    52     108.267 110.309  87.970  1.00  0.00           H  
ATOM    720  HB3 GLN    52     107.475 111.666  87.167  1.00  0.00           H  
ATOM    721  CG  GLN    52     106.254 110.677  88.615  1.00  0.00           C  
ATOM    722  HG2 GLN    52     106.242 109.675  89.046  1.00  0.00           H  
ATOM    723  HG3 GLN    52     106.435 111.465  89.346  1.00  0.00           H  
ATOM    724  CD  GLN    52     104.881 110.942  87.986  1.00  0.00           C  
ATOM    725  OE1 GLN    52     104.641 111.768  87.089  1.00  0.00           O  
ATOM    726  NE2 GLN    52     103.874 110.230  88.396  1.00  0.00           N  
ATOM    727 HE21 GLN    52     104.006 109.597  89.171  1.00  0.00           H  
ATOM    728 HE22 GLN    52     102.939 110.551  88.188  1.00  0.00           H  
ATOM    729  C   GLN    52     108.349 109.855  85.391  1.00  0.00           C  
ATOM    730  O   GLN    52     109.499 110.257  85.674  1.00  0.00           O  
ATOM    731  N   SER    53     108.135 109.475  84.138  1.00  0.00           N  
ATOM    732  H   SER    53     109.030 109.273  83.717  1.00  0.00           H  
ATOM    733  CA  SER    53     106.958 108.959  83.399  1.00  0.00           C  
ATOM    734  HA  SER    53     106.088 109.338  83.936  1.00  0.00           H  
ATOM    735  CB  SER    53     106.958 109.559  82.031  1.00  0.00           C  
ATOM    736  HB2 SER    53     106.540 110.563  82.108  1.00  0.00           H  
ATOM    737  HB3 SER    53     107.992 109.481  81.695  1.00  0.00           H  
ATOM    738  OG  SER    53     106.233 108.879  80.965  1.00  0.00           O  
ATOM    739  HG  SER    53     106.541 109.295  80.157  1.00  0.00           H  
ATOM    740  C   SER    53     106.894 107.422  83.387  1.00  0.00           C  
ATOM    741  O   SER    53     107.921 106.776  83.457  1.00  0.00           O  
ATOM    742  N   SER    54     105.740 106.917  83.226  1.00  0.00           N  
ATOM    743  H   SER    54     104.956 107.517  83.013  1.00  0.00           H  
ATOM    744  CA  SER    54     105.551 105.486  83.092  1.00  0.00           C  
ATOM    745  HA  SER    54     106.403 104.919  83.467  1.00  0.00           H  
ATOM    746  CB  SER    54     104.186 105.016  83.694  1.00  0.00           C  
ATOM    747  HB2 SER    54     103.352 105.652  83.396  1.00  0.00           H  
ATOM    748  HB3 SER    54     103.901 104.010  83.384  1.00  0.00           H  
ATOM    749  OG  SER    54     104.360 104.988  85.103  1.00  0.00           O  
ATOM    750  HG  SER    54     104.400 105.928  85.291  1.00  0.00           H  
ATOM    751  C   SER    54     105.564 105.067  81.635  1.00  0.00           C  
ATOM    752  O   SER    54     105.602 103.895  81.392  1.00  0.00           O  
ATOM    753  N   TYR    55     105.414 105.961  80.635  1.00  0.00           N  
ATOM    754  H   TYR    55     105.334 106.960  80.762  1.00  0.00           H  
ATOM    755  CA  TYR    55     105.478 105.532  79.251  1.00  0.00           C  
ATOM    756  HA  TYR    55     104.731 104.742  79.171  1.00  0.00           H  
ATOM    757  CB  TYR    55     105.031 106.771  78.405  1.00  0.00           C  
ATOM    758  HB2 TYR    55     105.735 107.579  78.603  1.00  0.00           H  
ATOM    759  HB3 TYR    55     105.175 106.528  77.352  1.00  0.00           H  
ATOM    760  CG  TYR    55     103.562 107.262  78.552  1.00  0.00           C  
ATOM    761  CD1 TYR    55     103.164 108.370  79.341  1.00  0.00           C  
ATOM    762  HD1 TYR    55     103.846 109.000  79.893  1.00  0.00           H  
ATOM    763  CE1 TYR    55     101.814 108.816  79.337  1.00  0.00           C  
ATOM    764  HE1 TYR    55     101.476 109.627  79.966  1.00  0.00           H  
ATOM    765  CZ  TYR    55     100.778 108.133  78.643  1.00  0.00           C  
ATOM    766  OH  TYR    55      99.533 108.499  78.717  1.00  0.00           O  
ATOM    767  HH  TYR    55      99.064 108.502  77.880  1.00  0.00           H  
ATOM    768  CE2 TYR    55     101.200 107.057  77.811  1.00  0.00           C  
ATOM    769  HE2 TYR    55     100.413 106.465  77.368  1.00  0.00           H  
ATOM    770  CD2 TYR    55     102.565 106.691  77.779  1.00  0.00           C  
ATOM    771  HD2 TYR    55     102.841 105.875  77.127  1.00  0.00           H  
ATOM    772  C   TYR    55     106.858 104.968  78.866  1.00  0.00           C  
ATOM    773  O   TYR    55     107.889 105.641  79.081  1.00  0.00           O  
ATOM    774  N   SER    56     107.000 103.775  78.293  1.00  0.00           N  
ATOM    775  H   SER    56     107.940 103.554  77.999  1.00  0.00           H  
ATOM    776  CA  SER    56     106.013 102.875  77.811  1.00  0.00           C  
ATOM    777  HA  SER    56     106.540 102.151  77.190  1.00  0.00           H  
ATOM    778  CB  SER    56     105.603 101.967  78.928  1.00  0.00           C  
ATOM    779  HB2 SER    56     106.448 101.483  79.417  1.00  0.00           H  
ATOM    780  HB3 SER    56     104.903 102.480  79.587  1.00  0.00           H  
ATOM    781  OG  SER    56     104.892 100.928  78.379  1.00  0.00           O  
ATOM    782  HG  SER    56     105.184 100.127  78.822  1.00  0.00           H  
ATOM    783  C   SER    56     104.770 103.477  77.030  1.00  0.00           C  
ATOM    784  O   SER    56     103.613 103.340  77.559  1.00  0.00           O  
ATOM    785  N   SER    57     104.964 104.210  75.936  1.00  0.00           N  
ATOM    786  H   SER    57     104.141 104.349  75.367  1.00  0.00           H  
ATOM    787  CA  SER    57     106.156 104.462  75.204  1.00  0.00           C  
ATOM    788  HA  SER    57     107.006 104.380  75.880  1.00  0.00           H  
ATOM    789  CB  SER    57     106.386 103.383  74.174  1.00  0.00           C  
ATOM    790  HB2 SER    57     105.598 103.308  73.425  1.00  0.00           H  
ATOM    791  HB3 SER    57     107.337 103.580  73.678  1.00  0.00           H  
ATOM    792  OG  SER    57     106.458 102.028  74.678  1.00  0.00           O  
ATOM    793  HG  SER    57     107.255 101.965  75.210  1.00  0.00           H  
ATOM    794  C   SER    57     106.113 105.845  74.493  1.00  0.00           C  
ATOM    795  O   SER    57     105.038 106.461  74.362  1.00  0.00           O  
ATOM    796  N   TYR    58     107.254 106.286  73.982  1.00  0.00           N  
ATOM    797  H   TYR    58     108.054 105.786  74.344  1.00  0.00           H  
ATOM    798  CA  TYR    58     107.445 107.643  73.422  1.00  0.00           C  
ATOM    799  HA  TYR    58     106.459 108.106  73.465  1.00  0.00           H  
ATOM    800  CB  TYR    58     108.499 108.436  74.264  1.00  0.00           C  
ATOM    801  HB2 TYR    58     109.349 107.765  74.390  1.00  0.00           H  
ATOM    802  HB3 TYR    58     108.852 109.227  73.603  1.00  0.00           H  
ATOM    803  CG  TYR    58     108.051 108.952  75.640  1.00  0.00           C  
ATOM    804  CD1 TYR    58     107.327 110.174  75.575  1.00  0.00           C  
ATOM    805  HD1 TYR    58     107.157 110.713  74.655  1.00  0.00           H  
ATOM    806  CE1 TYR    58     106.963 110.806  76.751  1.00  0.00           C  
ATOM    807  HE1 TYR    58     106.305 111.663  76.730  1.00  0.00           H  
ATOM    808  CZ  TYR    58     107.444 110.299  78.005  1.00  0.00           C  
ATOM    809  OH  TYR    58     107.083 110.976  79.152  1.00  0.00           O  
ATOM    810  HH  TYR    58     106.654 111.755  78.791  1.00  0.00           H  
ATOM    811  CE2 TYR    58     108.171 109.104  78.072  1.00  0.00           C  
ATOM    812  HE2 TYR    58     108.415 108.724  79.053  1.00  0.00           H  
ATOM    813  CD2 TYR    58     108.366 108.363  76.873  1.00  0.00           C  
ATOM    814  HD2 TYR    58     108.949 107.457  76.956  1.00  0.00           H  
ATOM    815  C   TYR    58     107.850 107.648  71.966  1.00  0.00           C  
ATOM    816  O   TYR    58     108.892 107.056  71.669  1.00  0.00           O  
ATOM    817  N   GLY    59     107.135 108.214  70.989  1.00  0.00           N  
ATOM    818  H   GLY    59     107.494 108.019  70.065  1.00  0.00           H  
ATOM    819  CA  GLY    59     105.796 108.711  71.046  1.00  0.00           C  
ATOM    820  HA2 GLY    59     105.387 108.724  70.035  1.00  0.00           H  
ATOM    821  HA3 GLY    59     105.282 107.868  71.507  1.00  0.00           H  
ATOM    822  C   GLY    59     105.573 110.051  71.792  1.00  0.00           C  
ATOM    823  O   GLY    59     106.446 110.914  71.844  1.00  0.00           O  
ATOM    824  N   GLN    60     104.349 110.317  72.348  1.00  0.00           N  
ATOM    825  H   GLN    60     104.218 111.162  72.886  1.00  0.00           H  
ATOM    826  CA  GLN    60     103.223 109.392  72.469  1.00  0.00           C  
ATOM    827  HA  GLN    60     103.685 108.461  72.799  1.00  0.00           H  
ATOM    828  CB  GLN    60     102.282 109.932  73.503  1.00  0.00           C  
ATOM    829  HB2 GLN    60     102.009 110.963  73.277  1.00  0.00           H  
ATOM    830  HB3 GLN    60     101.401 109.294  73.430  1.00  0.00           H  
ATOM    831  CG  GLN    60     102.795 109.613  74.902  1.00  0.00           C  
ATOM    832  HG2 GLN    60     102.086 109.056  75.514  1.00  0.00           H  
ATOM    833  HG3 GLN    60     103.690 108.992  74.913  1.00  0.00           H  
ATOM    834  CD  GLN    60     103.177 110.906  75.664  1.00  0.00           C  
ATOM    835  OE1 GLN    60     104.003 111.668  75.140  1.00  0.00           O  
ATOM    836  NE2 GLN    60     102.858 111.128  76.887  1.00  0.00           N  
ATOM    837 HE21 GLN    60     102.226 110.474  77.327  1.00  0.00           H  
ATOM    838 HE22 GLN    60     103.112 112.009  77.310  1.00  0.00           H  
ATOM    839  C   GLN    60     102.531 109.131  71.158  1.00  0.00           C  
ATOM    840  O   GLN    60     102.353 109.983  70.267  1.00  0.00           O  
ATOM    841  N   SER    61     102.053 107.905  70.991  1.00  0.00           N  
ATOM    842  H   SER    61     102.270 107.235  71.715  1.00  0.00           H  
ATOM    843  CA  SER    61     100.904 107.650  70.112  1.00  0.00           C  
ATOM    844  HA  SER    61     101.332 107.775  69.117  1.00  0.00           H  
ATOM    845  CB  SER    61     100.315 106.221  70.216  1.00  0.00           C  
ATOM    846  HB2 SER    61     101.097 105.462  70.205  1.00  0.00           H  
ATOM    847  HB3 SER    61      99.770 106.110  71.154  1.00  0.00           H  
ATOM    848  OG  SER    61      99.447 106.078  69.133  1.00  0.00           O  
ATOM    849  HG  SER    61      99.737 105.189  68.917  1.00  0.00           H  
ATOM    850  C   SER    61      99.818 108.680  70.449  1.00  0.00           C  
ATOM    851  O   SER    61      99.526 109.097  71.631  1.00  0.00           O  
ATOM    852  N   GLN    62      99.141 109.182  69.402  1.00  0.00           N  
ATOM    853  H   GLN    62      99.447 108.935  68.472  1.00  0.00           H  
ATOM    854  CA  GLN    62      98.028 110.034  69.521  1.00  0.00           C  
ATOM    855  HA  GLN    62      97.918 110.359  70.556  1.00  0.00           H  
ATOM    856  CB  GLN    62      98.390 111.241  68.565  1.00  0.00           C  
ATOM    857  HB2 GLN    62      98.360 110.918  67.524  1.00  0.00           H  
ATOM    858  HB3 GLN    62      97.594 111.976  68.686  1.00  0.00           H  
ATOM    859  CG  GLN    62      99.713 112.036  68.791  1.00  0.00           C  
ATOM    860  HG2 GLN    62     100.602 111.426  68.637  1.00  0.00           H  
ATOM    861  HG3 GLN    62      99.678 112.867  68.087  1.00  0.00           H  
ATOM    862  CD  GLN    62      99.861 112.704  70.119  1.00  0.00           C  
ATOM    863  OE1 GLN    62      98.988 112.706  70.987  1.00  0.00           O  
ATOM    864  NE2 GLN    62     101.050 113.262  70.368  1.00  0.00           N  
ATOM    865 HE21 GLN    62     101.129 113.933  71.118  1.00  0.00           H  
ATOM    866 HE22 GLN    62     101.797 113.233  69.688  1.00  0.00           H  
ATOM    867  C   GLN    62      96.664 109.397  69.061  1.00  0.00           C  
ATOM    868  O   GLN    62      95.595 110.068  69.076  1.00  0.00           O  
ATOM    869  N   ASN    63      96.756 108.014  68.949  1.00  0.00           N  
ATOM    870  H   ASN    63      97.665 107.588  69.063  1.00  0.00           H  
ATOM    871  CA  ASN    63      95.573 107.167  68.828  1.00  0.00           C  
ATOM    872  HA  ASN    63      94.684 107.795  68.772  1.00  0.00           H  
ATOM    873  CB  ASN    63      95.663 106.403  67.468  1.00  0.00           C  
ATOM    874  HB2 ASN    63      95.689 107.223  66.750  1.00  0.00           H  
ATOM    875  HB3 ASN    63      96.511 105.719  67.507  1.00  0.00           H  
ATOM    876  CG  ASN    63      94.346 105.613  67.166  1.00  0.00           C  
ATOM    877  OD1 ASN    63      93.286 106.175  67.010  1.00  0.00           O  
ATOM    878  ND2 ASN    63      94.528 104.328  67.183  1.00  0.00           N  
ATOM    879 HD21 ASN    63      93.722 103.723  67.107  1.00  0.00           H  
ATOM    880 HD22 ASN    63      95.457 104.030  67.445  1.00  0.00           H  
ATOM    881  C   ASN    63      95.411 106.104  69.905  1.00  0.00           C  
ATOM    882  O   ASN    63      94.219 105.844  70.308  1.00  0.00           O  
ATOM    883  N   THR    64      96.528 105.570  70.518  1.00  0.00           N  
ATOM    884  H   THR    64      97.460 105.779  70.189  1.00  0.00           H  
ATOM    885  CA  THR    64      96.367 104.351  71.346  1.00  0.00           C  
ATOM    886  HA  THR    64      95.405 104.427  71.853  1.00  0.00           H  
ATOM    887  CB  THR    64      96.524 103.125  70.396  1.00  0.00           C  
ATOM    888  HB  THR    64      97.388 103.085  69.733  1.00  0.00           H  
ATOM    889  CG2 THR    64      96.450 101.792  71.257  1.00  0.00           C  
ATOM    890 HG21 THR    64      97.410 101.299  71.102  1.00  0.00           H  
ATOM    891 HG22 THR    64      96.334 101.907  72.334  1.00  0.00           H  
ATOM    892 HG23 THR    64      95.596 101.190  70.949  1.00  0.00           H  
ATOM    893  OG1 THR    64      95.427 103.055  69.564  1.00  0.00           O  
ATOM    894  HG1 THR    64      95.511 102.343  68.927  1.00  0.00           H  
ATOM    895  C   THR    64      97.508 104.438  72.369  1.00  0.00           C  
ATOM    896  O   THR    64      98.639 103.959  72.089  1.00  0.00           O  
ATOM    897  N   GLY    65      97.248 104.894  73.562  1.00  0.00           N  
ATOM    898  H   GLY    65      98.106 104.877  74.094  1.00  0.00           H  
ATOM    899  CA  GLY    65      96.133 105.828  73.907  1.00  0.00           C  
ATOM    900  HA2 GLY    65      95.225 105.232  73.823  1.00  0.00           H  
ATOM    901  HA3 GLY    65      96.148 105.963  74.989  1.00  0.00           H  
ATOM    902  C   GLY    65      95.937 107.174  73.134  1.00  0.00           C  
ATOM    903  O   GLY    65      96.872 107.650  72.471  1.00  0.00           O  
ATOM    904  N   TYR    66      94.716 107.667  73.093  1.00  0.00           N  
ATOM    905  H   TYR    66      94.044 107.193  73.680  1.00  0.00           H  
ATOM    906  CA  TYR    66      94.372 108.690  72.123  1.00  0.00           C  
ATOM    907  HA  TYR    66      94.867 108.502  71.170  1.00  0.00           H  
ATOM    908  CB  TYR    66      92.846 108.595  71.818  1.00  0.00           C  
ATOM    909  HB2 TYR    66      92.670 107.684  71.245  1.00  0.00           H  
ATOM    910  HB3 TYR    66      92.354 108.446  72.779  1.00  0.00           H  
ATOM    911  CG  TYR    66      92.230 109.697  71.087  1.00  0.00           C  
ATOM    912  CD1 TYR    66      92.514 110.117  69.766  1.00  0.00           C  
ATOM    913  HD1 TYR    66      93.207 109.563  69.150  1.00  0.00           H  
ATOM    914  CE1 TYR    66      91.698 111.089  69.179  1.00  0.00           C  
ATOM    915  HE1 TYR    66      91.732 111.382  68.140  1.00  0.00           H  
ATOM    916  CZ  TYR    66      90.710 111.799  69.885  1.00  0.00           C  
ATOM    917  OH  TYR    66      89.897 112.737  69.233  1.00  0.00           O  
ATOM    918  HH  TYR    66      89.066 112.679  69.710  1.00  0.00           H  
ATOM    919  CE2 TYR    66      90.576 111.548  71.243  1.00  0.00           C  
ATOM    920  HE2 TYR    66      89.932 112.138  71.878  1.00  0.00           H  
ATOM    921  CD2 TYR    66      91.389 110.500  71.820  1.00  0.00           C  
ATOM    922  HD2 TYR    66      91.239 110.281  72.867  1.00  0.00           H  
ATOM    923  C   TYR    66      94.750 110.157  72.510  1.00  0.00           C  
ATOM    924  O   TYR    66      94.753 110.442  73.677  1.00  0.00           O  
ATOM    925  N   GLY    67      95.038 111.020  71.608  1.00  0.00           N  
ATOM    926  H   GLY    67      94.933 110.891  70.612  1.00  0.00           H  
ATOM    927  CA  GLY    67      95.727 112.261  71.910  1.00  0.00           C  
ATOM    928  HA2 GLY    67      95.313 112.622  72.851  1.00  0.00           H  
ATOM    929  HA3 GLY    67      96.796 112.068  71.997  1.00  0.00           H  
ATOM    930  C   GLY    67      95.491 113.376  70.933  1.00  0.00           C  
ATOM    931  O   GLY    67      94.325 113.708  70.771  1.00  0.00           O  
ATOM    932  N   THR    68      96.568 113.911  70.243  1.00  0.00           N  
ATOM    933  H   THR    68      97.479 113.525  70.445  1.00  0.00           H  
ATOM    934  CA  THR    68      96.607 115.222  69.510  1.00  0.00           C  
ATOM    935  HA  THR    68      95.836 115.929  69.818  1.00  0.00           H  
ATOM    936  CB  THR    68      97.901 115.993  69.816  1.00  0.00           C  
ATOM    937  HB  THR    68      98.834 115.462  69.630  1.00  0.00           H  
ATOM    938  CG2 THR    68      98.058 117.264  68.981  1.00  0.00           C  
ATOM    939 HG21 THR    68      99.092 117.585  69.107  1.00  0.00           H  
ATOM    940 HG22 THR    68      97.752 116.994  67.970  1.00  0.00           H  
ATOM    941 HG23 THR    68      97.331 117.978  69.368  1.00  0.00           H  
ATOM    942  OG1 THR    68      97.874 116.432  71.096  1.00  0.00           O  
ATOM    943  HG1 THR    68      97.830 115.654  71.657  1.00  0.00           H  
ATOM    944  C   THR    68      96.428 114.889  67.998  1.00  0.00           C  
ATOM    945  O   THR    68      97.389 114.873  67.274  1.00  0.00           O  
ATOM    946  N   GLN    69      95.158 114.633  67.542  1.00  0.00           N  
ATOM    947  H   GLN    69      94.373 114.957  68.088  1.00  0.00           H  
ATOM    948  CA  GLN    69      94.906 113.918  66.235  1.00  0.00           C  
ATOM    949  HA  GLN    69      95.871 113.529  65.911  1.00  0.00           H  
ATOM    950  CB  GLN    69      93.975 112.706  66.546  1.00  0.00           C  
ATOM    951  HB2 GLN    69      94.473 112.081  67.287  1.00  0.00           H  
ATOM    952  HB3 GLN    69      92.986 113.099  66.785  1.00  0.00           H  
ATOM    953  CG  GLN    69      93.735 111.920  65.299  1.00  0.00           C  
ATOM    954  HG2 GLN    69      93.055 112.525  64.699  1.00  0.00           H  
ATOM    955  HG3 GLN    69      94.686 111.792  64.782  1.00  0.00           H  
ATOM    956  CD  GLN    69      93.116 110.549  65.728  1.00  0.00           C  
ATOM    957  OE1 GLN    69      91.935 110.266  65.794  1.00  0.00           O  
ATOM    958  NE2 GLN    69      93.855 109.517  65.989  1.00  0.00           N  
ATOM    959 HE21 GLN    69      94.864 109.522  65.938  1.00  0.00           H  
ATOM    960 HE22 GLN    69      93.309 108.712  66.262  1.00  0.00           H  
ATOM    961  C   GLN    69      94.265 114.926  65.301  1.00  0.00           C  
ATOM    962  O   GLN    69      93.378 115.709  65.652  1.00  0.00           O  
ATOM    963  N   SER    70      94.755 114.866  64.026  1.00  0.00           N  
ATOM    964  H   SER    70      95.544 114.308  63.733  1.00  0.00           H  
ATOM    965  CA  SER    70      94.412 115.717  62.931  1.00  0.00           C  
ATOM    966  HA  SER    70      93.496 116.208  63.259  1.00  0.00           H  
ATOM    967  CB  SER    70      95.462 116.825  62.854  1.00  0.00           C  
ATOM    968  HB2 SER    70      95.387 117.410  63.771  1.00  0.00           H  
ATOM    969  HB3 SER    70      96.356 116.226  62.681  1.00  0.00           H  
ATOM    970  OG  SER    70      95.203 117.708  61.775  1.00  0.00           O  
ATOM    971  HG  SER    70      94.436 118.186  62.098  1.00  0.00           H  
ATOM    972  C   SER    70      94.160 114.846  61.711  1.00  0.00           C  
ATOM    973  O   SER    70      95.042 114.483  60.973  1.00  0.00           O  
ATOM    974  N   THR    71      92.846 114.564  61.481  1.00  0.00           N  
ATOM    975  H   THR    71      92.210 115.089  62.064  1.00  0.00           H  
ATOM    976  CA  THR    71      92.421 113.849  60.266  1.00  0.00           C  
ATOM    977  HA  THR    71      92.904 114.374  59.441  1.00  0.00           H  
ATOM    978  CB  THR    71      92.940 112.429  60.224  1.00  0.00           C  
ATOM    979  HB  THR    71      94.017 112.367  60.378  1.00  0.00           H  
ATOM    980  CG2 THR    71      92.274 111.520  61.327  1.00  0.00           C  
ATOM    981 HG21 THR    71      91.266 111.171  61.105  1.00  0.00           H  
ATOM    982 HG22 THR    71      92.852 110.596  61.354  1.00  0.00           H  
ATOM    983 HG23 THR    71      92.185 112.103  62.244  1.00  0.00           H  
ATOM    984  OG1 THR    71      92.514 111.853  59.044  1.00  0.00           O  
ATOM    985  HG1 THR    71      93.320 111.710  58.544  1.00  0.00           H  
ATOM    986  C   THR    71      90.924 113.994  60.162  1.00  0.00           C  
ATOM    987  O   THR    71      90.184 114.102  61.162  1.00  0.00           O  
ATOM    988  N   PRO    72      90.394 113.981  58.911  1.00  0.00           N  
ATOM    989  CD  PRO    72      91.066 113.974  57.592  1.00  0.00           C  
ATOM    990  HD2 PRO    72      91.254 112.999  57.143  1.00  0.00           H  
ATOM    991  HD3 PRO    72      91.962 114.592  57.542  1.00  0.00           H  
ATOM    992  CG  PRO    72      90.199 114.728  56.621  1.00  0.00           C  
ATOM    993  HG2 PRO    72      90.256 114.200  55.669  1.00  0.00           H  
ATOM    994  HG3 PRO    72      90.582 115.736  56.460  1.00  0.00           H  
ATOM    995  CB  PRO    72      88.774 114.695  57.201  1.00  0.00           C  
ATOM    996  HB2 PRO    72      88.260 113.808  56.833  1.00  0.00           H  
ATOM    997  HB3 PRO    72      88.265 115.624  56.943  1.00  0.00           H  
ATOM    998  CA  PRO    72      88.967 114.455  58.667  1.00  0.00           C  
ATOM    999  HA  PRO    72      88.771 115.366  59.233  1.00  0.00           H  
ATOM   1000  C   PRO    72      87.970 113.418  59.226  1.00  0.00           C  
ATOM   1001  O   PRO    72      88.211 112.179  59.156  1.00  0.00           O  
ATOM   1002  N   GLN    73      86.767 113.845  59.678  1.00  0.00           N  
ATOM   1003  H   GLN    73      86.596 114.826  59.848  1.00  0.00           H  
ATOM   1004  CA  GLN    73      85.590 113.006  59.862  1.00  0.00           C  
ATOM   1005  HA  GLN    73      85.803 112.251  60.620  1.00  0.00           H  
ATOM   1006  CB  GLN    73      84.450 113.667  60.444  1.00  0.00           C  
ATOM   1007  HB2 GLN    73      83.851 112.996  61.060  1.00  0.00           H  
ATOM   1008  HB3 GLN    73      84.884 114.393  61.132  1.00  0.00           H  
ATOM   1009  CG  GLN    73      83.602 114.467  59.505  1.00  0.00           C  
ATOM   1010  HG2 GLN    73      84.187 115.148  58.887  1.00  0.00           H  
ATOM   1011  HG3 GLN    73      83.049 113.822  58.823  1.00  0.00           H  
ATOM   1012  CD  GLN    73      82.543 115.203  60.281  1.00  0.00           C  
ATOM   1013  OE1 GLN    73      82.547 116.370  60.484  1.00  0.00           O  
ATOM   1014  NE2 GLN    73      81.423 114.594  60.428  1.00  0.00           N  
ATOM   1015 HE21 GLN    73      81.379 113.610  60.203  1.00  0.00           H  
ATOM   1016 HE22 GLN    73      80.702 115.147  60.868  1.00  0.00           H  
ATOM   1017  C   GLN    73      85.242 112.184  58.623  1.00  0.00           C  
ATOM   1018  O   GLN    73      85.145 112.690  57.522  1.00  0.00           O  
ATOM   1019  N   GLY    74      85.148 110.865  58.880  1.00  0.00           N  
ATOM   1020  H   GLY    74      85.145 110.676  59.872  1.00  0.00           H  
ATOM   1021  CA  GLY    74      84.889 109.715  57.982  1.00  0.00           C  
ATOM   1022  HA2 GLY    74      85.266 110.023  57.007  1.00  0.00           H  
ATOM   1023  HA3 GLY    74      85.428 108.903  58.471  1.00  0.00           H  
ATOM   1024  C   GLY    74      83.422 109.495  57.722  1.00  0.00           C  
ATOM   1025  O   GLY    74      82.525 110.316  57.780  1.00  0.00           O  
ATOM   1026  N   TYR    75      83.175 108.172  57.411  1.00  0.00           N  
ATOM   1027  H   TYR    75      83.938 107.511  57.425  1.00  0.00           H  
ATOM   1028  CA  TYR    75      81.895 107.608  57.065  1.00  0.00           C  
ATOM   1029  HA  TYR    75      81.519 108.147  56.195  1.00  0.00           H  
ATOM   1030  CB  TYR    75      82.100 106.133  56.798  1.00  0.00           C  
ATOM   1031  HB2 TYR    75      82.443 105.743  57.756  1.00  0.00           H  
ATOM   1032  HB3 TYR    75      81.132 105.719  56.513  1.00  0.00           H  
ATOM   1033  CG  TYR    75      83.129 105.765  55.707  1.00  0.00           C  
ATOM   1034  CD1 TYR    75      84.340 105.297  56.076  1.00  0.00           C  
ATOM   1035  HD1 TYR    75      84.509 105.057  57.116  1.00  0.00           H  
ATOM   1036  CE1 TYR    75      85.344 104.955  55.150  1.00  0.00           C  
ATOM   1037  HE1 TYR    75      86.237 104.451  55.490  1.00  0.00           H  
ATOM   1038  CZ  TYR    75      85.121 105.215  53.815  1.00  0.00           C  
ATOM   1039  OH  TYR    75      86.033 104.987  52.861  1.00  0.00           O  
ATOM   1040  HH  TYR    75      86.947 105.066  53.142  1.00  0.00           H  
ATOM   1041  CE2 TYR    75      83.817 105.646  53.422  1.00  0.00           C  
ATOM   1042  HE2 TYR    75      83.628 105.760  52.365  1.00  0.00           H  
ATOM   1043  CD2 TYR    75      82.829 105.870  54.341  1.00  0.00           C  
ATOM   1044  HD2 TYR    75      81.868 106.250  54.027  1.00  0.00           H  
ATOM   1045  C   TYR    75      80.752 107.912  58.104  1.00  0.00           C  
ATOM   1046  O   TYR    75      79.630 108.177  57.691  1.00  0.00           O  
ATOM   1047  N   GLY    76      81.016 107.764  59.423  1.00  0.00           N  
ATOM   1048  H   GLY    76      81.998 107.729  59.656  1.00  0.00           H  
ATOM   1049  CA  GLY    76      80.010 107.829  60.495  1.00  0.00           C  
ATOM   1050  HA2 GLY    76      79.720 108.871  60.632  1.00  0.00           H  
ATOM   1051  HA3 GLY    76      79.142 107.241  60.198  1.00  0.00           H  
ATOM   1052  C   GLY    76      80.455 107.293  61.899  1.00  0.00           C  
ATOM   1053  O   GLY    76      81.462 106.599  62.018  1.00  0.00           O  
ATOM   1054  N   SER    77      79.602 107.613  62.915  1.00  0.00           N  
ATOM   1055  H   SER    77      78.796 108.137  62.604  1.00  0.00           H  
ATOM   1056  CA  SER    77      79.614 106.995  64.266  1.00  0.00           C  
ATOM   1057  HA  SER    77      79.746 105.915  64.200  1.00  0.00           H  
ATOM   1058  CB  SER    77      80.661 107.811  65.061  1.00  0.00           C  
ATOM   1059  HB2 SER    77      81.628 107.760  64.560  1.00  0.00           H  
ATOM   1060  HB3 SER    77      80.261 108.815  65.202  1.00  0.00           H  
ATOM   1061  OG  SER    77      80.805 107.221  66.332  1.00  0.00           O  
ATOM   1062  HG  SER    77      81.436 107.801  66.765  1.00  0.00           H  
ATOM   1063  C   SER    77      78.256 107.178  64.910  1.00  0.00           C  
ATOM   1064  O   SER    77      77.754 108.326  65.020  1.00  0.00           O  
ATOM   1065  N   THR    78      77.488 106.160  65.342  1.00  0.00           N  
ATOM   1066  H   THR    78      76.652 106.359  65.874  1.00  0.00           H  
ATOM   1067  CA  THR    78      77.671 104.726  65.129  1.00  0.00           C  
ATOM   1068  HA  THR    78      78.151 104.404  64.205  1.00  0.00           H  
ATOM   1069  CB  THR    78      78.502 104.142  66.317  1.00  0.00           C  
ATOM   1070  HB  THR    78      78.034 104.620  67.178  1.00  0.00           H  
ATOM   1071  CG2 THR    78      78.540 102.701  66.528  1.00  0.00           C  
ATOM   1072 HG21 THR    78      79.319 102.353  67.207  1.00  0.00           H  
ATOM   1073 HG22 THR    78      77.597 102.264  66.857  1.00  0.00           H  
ATOM   1074 HG23 THR    78      78.741 102.286  65.540  1.00  0.00           H  
ATOM   1075  OG1 THR    78      79.839 104.579  66.368  1.00  0.00           O  
ATOM   1076  HG1 THR    78      79.866 105.538  66.405  1.00  0.00           H  
ATOM   1077  C   THR    78      76.292 104.074  65.114  1.00  0.00           C  
ATOM   1078  O   THR    78      75.412 104.519  65.915  1.00  0.00           O  
ATOM   1079  N   GLY    79      76.142 103.116  64.277  1.00  0.00           N  
ATOM   1080  H   GLY    79      76.927 102.861  63.695  1.00  0.00           H  
ATOM   1081  CA  GLY    79      74.946 102.370  64.271  1.00  0.00           C  
ATOM   1082  HA2 GLY    79      74.118 103.069  64.387  1.00  0.00           H  
ATOM   1083  HA3 GLY    79      74.787 101.980  63.265  1.00  0.00           H  
ATOM   1084  C   GLY    79      74.763 101.244  65.282  1.00  0.00           C  
ATOM   1085  O   GLY    79      75.289 101.393  66.358  1.00  0.00           O  
ATOM   1086  N   GLY    80      74.073 100.120  65.036  1.00  0.00           N  
ATOM   1087  H   GLY    80      74.212  99.364  65.691  1.00  0.00           H  
ATOM   1088  CA  GLY    80      73.124  99.852  63.961  1.00  0.00           C  
ATOM   1089  HA2 GLY    80      73.651  99.671  63.024  1.00  0.00           H  
ATOM   1090  HA3 GLY    80      72.584  98.967  64.296  1.00  0.00           H  
ATOM   1091  C   GLY    80      72.125 100.927  63.795  1.00  0.00           C  
ATOM   1092  O   GLY    80      71.837 101.611  64.787  1.00  0.00           O  
ATOM   1093  N   TYR    81      71.567 101.146  62.588  1.00  0.00           N  
ATOM   1094  H   TYR    81      71.816 100.570  61.796  1.00  0.00           H  
ATOM   1095  CA  TYR    81      70.849 102.263  62.226  1.00  0.00           C  
ATOM   1096  HA  TYR    81      71.006 103.088  62.922  1.00  0.00           H  
ATOM   1097  CB  TYR    81      71.319 102.819  60.887  1.00  0.00           C  
ATOM   1098  HB2 TYR    81      71.344 102.174  60.009  1.00  0.00           H  
ATOM   1099  HB3 TYR    81      70.650 103.655  60.683  1.00  0.00           H  
ATOM   1100  CG  TYR    81      72.698 103.531  61.083  1.00  0.00           C  
ATOM   1101  CD1 TYR    81      72.719 104.848  61.610  1.00  0.00           C  
ATOM   1102  HD1 TYR    81      71.799 105.270  61.986  1.00  0.00           H  
ATOM   1103  CE1 TYR    81      73.939 105.517  61.783  1.00  0.00           C  
ATOM   1104  HE1 TYR    81      73.903 106.502  62.222  1.00  0.00           H  
ATOM   1105  CZ  TYR    81      75.159 104.846  61.479  1.00  0.00           C  
ATOM   1106  OH  TYR    81      76.342 105.465  61.495  1.00  0.00           O  
ATOM   1107  HH  TYR    81      76.368 106.384  61.774  1.00  0.00           H  
ATOM   1108  CE2 TYR    81      75.083 103.544  60.973  1.00  0.00           C  
ATOM   1109  HE2 TYR    81      75.994 103.006  60.757  1.00  0.00           H  
ATOM   1110  CD2 TYR    81      73.879 102.861  60.843  1.00  0.00           C  
ATOM   1111  HD2 TYR    81      73.917 101.887  60.380  1.00  0.00           H  
ATOM   1112  C   TYR    81      69.414 101.941  62.134  1.00  0.00           C  
ATOM   1113  O   TYR    81      68.956 101.217  61.276  1.00  0.00           O  
ATOM   1114  N   GLY    82      68.528 102.464  62.977  1.00  0.00           N  
ATOM   1115  H   GLY    82      67.576 102.198  62.773  1.00  0.00           H  
ATOM   1116  CA  GLY    82      68.620 103.617  63.865  1.00  0.00           C  
ATOM   1117  HA2 GLY    82      67.844 103.642  64.630  1.00  0.00           H  
ATOM   1118  HA3 GLY    82      69.558 103.597  64.421  1.00  0.00           H  
ATOM   1119  C   GLY    82      68.570 104.945  63.192  1.00  0.00           C  
ATOM   1120  O   GLY    82      68.449 105.015  61.982  1.00  0.00           O  
ATOM   1121  N   SER    83      68.496 106.079  63.872  1.00  0.00           N  
ATOM   1122  H   SER    83      68.296 106.095  64.862  1.00  0.00           H  
ATOM   1123  CA  SER    83      68.523 107.423  63.252  1.00  0.00           C  
ATOM   1124  HA  SER    83      68.256 108.060  64.095  1.00  0.00           H  
ATOM   1125  CB  SER    83      69.939 107.664  62.707  1.00  0.00           C  
ATOM   1126  HB2 SER    83      70.056 106.925  61.914  1.00  0.00           H  
ATOM   1127  HB3 SER    83      70.088 108.625  62.214  1.00  0.00           H  
ATOM   1128  OG  SER    83      70.930 107.402  63.688  1.00  0.00           O  
ATOM   1129  HG  SER    83      71.038 108.115  64.323  1.00  0.00           H  
ATOM   1130  C   SER    83      67.452 107.702  62.182  1.00  0.00           C  
ATOM   1131  O   SER    83      67.872 108.139  61.132  1.00  0.00           O  
ATOM   1132  N   SER    84      66.185 107.456  62.386  1.00  0.00           N  
ATOM   1133  H   SER    84      65.730 107.323  61.494  1.00  0.00           H  
ATOM   1134  CA  SER    84      65.551 107.013  63.600  1.00  0.00           C  
ATOM   1135  HA  SER    84      66.276 106.936  64.410  1.00  0.00           H  
ATOM   1136  CB  SER    84      64.561 108.083  64.056  1.00  0.00           C  
ATOM   1137  HB2 SER    84      65.047 109.032  64.281  1.00  0.00           H  
ATOM   1138  HB3 SER    84      63.806 108.094  63.269  1.00  0.00           H  
ATOM   1139  OG  SER    84      64.009 107.686  65.316  1.00  0.00           O  
ATOM   1140  HG  SER    84      64.763 107.622  65.907  1.00  0.00           H  
ATOM   1141  C   SER    84      64.837 105.674  63.377  1.00  0.00           C  
ATOM   1142  O   SER    84      64.211 105.486  62.265  1.00  0.00           O  
ATOM   1143  N   GLN    85      64.963 104.693  64.240  1.00  0.00           N  
ATOM   1144  H   GLN    85      65.361 104.997  65.118  1.00  0.00           H  
ATOM   1145  CA  GLN    85      64.330 103.328  64.145  1.00  0.00           C  
ATOM   1146  HA  GLN    85      64.889 102.782  63.384  1.00  0.00           H  
ATOM   1147  CB  GLN    85      64.696 102.642  65.424  1.00  0.00           C  
ATOM   1148  HB2 GLN    85      65.760 102.508  65.619  1.00  0.00           H  
ATOM   1149  HB3 GLN    85      64.347 103.307  66.214  1.00  0.00           H  
ATOM   1150  CG  GLN    85      64.162 101.167  65.650  1.00  0.00           C  
ATOM   1151  HG2 GLN    85      64.542 100.795  66.601  1.00  0.00           H  
ATOM   1152  HG3 GLN    85      63.074 101.192  65.709  1.00  0.00           H  
ATOM   1153  CD  GLN    85      64.564 100.137  64.578  1.00  0.00           C  
ATOM   1154  OE1 GLN    85      65.480 100.211  63.806  1.00  0.00           O  
ATOM   1155  NE2 GLN    85      63.706  99.134  64.395  1.00  0.00           N  
ATOM   1156 HE21 GLN    85      64.015  98.419  63.753  1.00  0.00           H  
ATOM   1157 HE22 GLN    85      62.994  98.919  65.079  1.00  0.00           H  
ATOM   1158  C   GLN    85      62.822 103.274  63.722  1.00  0.00           C  
ATOM   1159  O   GLN    85      62.421 102.365  62.964  1.00  0.00           O  
ATOM   1160  N   SER    86      62.011 104.198  64.147  1.00  0.00           N  
ATOM   1161  H   SER    86      62.270 104.718  64.973  1.00  0.00           H  
ATOM   1162  CA  SER    86      60.693 104.606  63.663  1.00  0.00           C  
ATOM   1163  HA  SER    86      60.322 105.427  64.276  1.00  0.00           H  
ATOM   1164  CB  SER    86      60.807 105.064  62.210  1.00  0.00           C  
ATOM   1165  HB2 SER    86      61.127 104.205  61.618  1.00  0.00           H  
ATOM   1166  HB3 SER    86      59.798 105.263  61.849  1.00  0.00           H  
ATOM   1167  OG  SER    86      61.669 106.153  62.090  1.00  0.00           O  
ATOM   1168  HG  SER    86      62.567 105.813  62.093  1.00  0.00           H  
ATOM   1169  C   SER    86      59.766 103.465  63.982  1.00  0.00           C  
ATOM   1170  O   SER    86      58.870 103.231  63.117  1.00  0.00           O  
ATOM   1171  N   SER    87      59.856 102.771  65.140  1.00  0.00           N  
ATOM   1172  H   SER    87      60.448 103.181  65.847  1.00  0.00           H  
ATOM   1173  CA  SER    87      58.952 101.630  65.527  1.00  0.00           C  
ATOM   1174  HA  SER    87      58.943 100.912  64.707  1.00  0.00           H  
ATOM   1175  CB  SER    87      59.370 101.061  66.843  1.00  0.00           C  
ATOM   1176  HB2 SER    87      58.861 100.130  67.092  1.00  0.00           H  
ATOM   1177  HB3 SER    87      60.457 100.986  66.828  1.00  0.00           H  
ATOM   1178  OG  SER    87      58.909 101.940  67.850  1.00  0.00           O  
ATOM   1179  HG  SER    87      58.021 101.665  68.090  1.00  0.00           H  
ATOM   1180  C   SER    87      57.492 102.122  65.597  1.00  0.00           C  
ATOM   1181  O   SER    87      57.162 103.226  66.014  1.00  0.00           O  
ATOM   1182  N   GLN    88      56.507 101.284  65.237  1.00  0.00           N  
ATOM   1183  H   GLN    88      56.731 100.314  65.068  1.00  0.00           H  
ATOM   1184  CA  GLN    88      55.010 101.590  65.176  1.00  0.00           C  
ATOM   1185  HA  GLN    88      54.746 102.150  66.072  1.00  0.00           H  
ATOM   1186  CB  GLN    88      54.637 102.602  63.990  1.00  0.00           C  
ATOM   1187  HB2 GLN    88      53.563 102.743  64.108  1.00  0.00           H  
ATOM   1188  HB3 GLN    88      55.216 103.514  64.141  1.00  0.00           H  
ATOM   1189  CG  GLN    88      54.820 102.035  62.567  1.00  0.00           C  
ATOM   1190  HG2 GLN    88      55.860 101.926  62.260  1.00  0.00           H  
ATOM   1191  HG3 GLN    88      54.492 100.996  62.570  1.00  0.00           H  
ATOM   1192  CD  GLN    88      54.044 102.735  61.502  1.00  0.00           C  
ATOM   1193  OE1 GLN    88      53.852 103.953  61.525  1.00  0.00           O  
ATOM   1194  NE2 GLN    88      53.490 102.020  60.548  1.00  0.00           N  
ATOM   1195 HE21 GLN    88      53.776 101.072  60.347  1.00  0.00           H  
ATOM   1196 HE22 GLN    88      53.179 102.640  59.814  1.00  0.00           H  
ATOM   1197  C   GLN    88      54.150 100.306  65.119  1.00  0.00           C  
ATOM   1198  O   GLN    88      52.922 100.411  65.017  1.00  0.00           O  
ATOM   1199  N   SER    89      54.646  99.062  65.132  1.00  0.00           N  
ATOM   1200  H   SER    89      55.639  98.915  65.243  1.00  0.00           H  
ATOM   1201  CA  SER    89      53.835  97.795  65.065  1.00  0.00           C  
ATOM   1202  HA  SER    89      53.266  97.840  64.136  1.00  0.00           H  
ATOM   1203  CB  SER    89      54.823  96.634  65.030  1.00  0.00           C  
ATOM   1204  HB2 SER    89      55.585  96.581  65.808  1.00  0.00           H  
ATOM   1205  HB3 SER    89      54.291  95.683  65.037  1.00  0.00           H  
ATOM   1206  OG  SER    89      55.501  96.532  63.794  1.00  0.00           O  
ATOM   1207  HG  SER    89      54.814  96.262  63.180  1.00  0.00           H  
ATOM   1208  C   SER    89      52.876  97.685  66.232  1.00  0.00           C  
ATOM   1209  O   SER    89      53.178  98.219  67.285  1.00  0.00           O  
ATOM   1210  N   SER    90      51.793  96.975  66.104  1.00  0.00           N  
ATOM   1211  H   SER    90      51.838  96.494  65.217  1.00  0.00           H  
ATOM   1212  CA  SER    90      50.807  96.755  67.174  1.00  0.00           C  
ATOM   1213  HA  SER    90      51.322  96.878  68.127  1.00  0.00           H  
ATOM   1214  CB  SER    90      49.651  97.693  67.074  1.00  0.00           C  
ATOM   1215  HB2 SER    90      49.977  98.732  67.133  1.00  0.00           H  
ATOM   1216  HB3 SER    90      49.084  97.474  66.169  1.00  0.00           H  
ATOM   1217  OG  SER    90      48.708  97.366  68.080  1.00  0.00           O  
ATOM   1218  HG  SER    90      48.979  97.931  68.808  1.00  0.00           H  
ATOM   1219  C   SER    90      50.356  95.285  67.115  1.00  0.00           C  
ATOM   1220  O   SER    90      49.798  94.856  66.125  1.00  0.00           O  
ATOM   1221  N   TYR    91      50.690  94.472  68.127  1.00  0.00           N  
ATOM   1222  H   TYR    91      51.282  94.889  68.831  1.00  0.00           H  
ATOM   1223  CA  TYR    91      50.132  93.126  68.450  1.00  0.00           C  
ATOM   1224  HA  TYR    91      50.476  92.562  67.583  1.00  0.00           H  
ATOM   1225  CB  TYR    91      50.705  92.680  69.824  1.00  0.00           C  
ATOM   1226  HB2 TYR    91      51.767  92.913  69.903  1.00  0.00           H  
ATOM   1227  HB3 TYR    91      50.273  93.202  70.677  1.00  0.00           H  
ATOM   1228  CG  TYR    91      50.623  91.237  70.090  1.00  0.00           C  
ATOM   1229  CD1 TYR    91      49.457  90.644  70.732  1.00  0.00           C  
ATOM   1230  HD1 TYR    91      48.643  91.322  70.940  1.00  0.00           H  
ATOM   1231  CE1 TYR    91      49.413  89.285  71.032  1.00  0.00           C  
ATOM   1232  HE1 TYR    91      48.646  88.896  71.684  1.00  0.00           H  
ATOM   1233  CZ  TYR    91      50.577  88.556  70.783  1.00  0.00           C  
ATOM   1234  OH  TYR    91      50.600  87.240  71.086  1.00  0.00           O  
ATOM   1235  HH  TYR    91      51.276  86.797  70.568  1.00  0.00           H  
ATOM   1236  CE2 TYR    91      51.703  89.077  70.108  1.00  0.00           C  
ATOM   1237  HE2 TYR    91      52.592  88.515  69.864  1.00  0.00           H  
ATOM   1238  CD2 TYR    91      51.748  90.437  69.766  1.00  0.00           C  
ATOM   1239  HD2 TYR    91      52.643  90.822  69.299  1.00  0.00           H  
ATOM   1240  C   TYR    91      48.539  92.970  68.422  1.00  0.00           C  
ATOM   1241  O   TYR    91      47.858  93.867  68.853  1.00  0.00           O  
ATOM   1242  N   GLY    92      48.016  91.853  67.960  1.00  0.00           N  
ATOM   1243  H   GLY    92      47.023  91.781  68.135  1.00  0.00           H  
ATOM   1244  CA  GLY    92      48.663  90.609  67.393  1.00  0.00           C  
ATOM   1245  HA2 GLY    92      49.693  90.511  67.738  1.00  0.00           H  
ATOM   1246  HA3 GLY    92      48.064  89.735  67.649  1.00  0.00           H  
ATOM   1247  C   GLY    92      48.717  90.589  65.849  1.00  0.00           C  
ATOM   1248  O   GLY    92      48.549  91.671  65.196  1.00  0.00           O  
ATOM   1249  N   GLN    93      48.822  89.469  65.203  1.00  0.00           N  
ATOM   1250  H   GLN    93      48.798  88.633  65.769  1.00  0.00           H  
ATOM   1251  CA  GLN    93      48.685  89.326  63.799  1.00  0.00           C  
ATOM   1252  HA  GLN    93      48.098  90.165  63.425  1.00  0.00           H  
ATOM   1253  CB  GLN    93      50.133  89.229  63.118  1.00  0.00           C  
ATOM   1254  HB2 GLN    93      50.062  89.022  62.050  1.00  0.00           H  
ATOM   1255  HB3 GLN    93      50.721  90.118  63.344  1.00  0.00           H  
ATOM   1256  CG  GLN    93      50.948  88.056  63.776  1.00  0.00           C  
ATOM   1257  HG2 GLN    93      51.416  88.515  64.647  1.00  0.00           H  
ATOM   1258  HG3 GLN    93      50.332  87.193  64.030  1.00  0.00           H  
ATOM   1259  CD  GLN    93      52.075  87.636  62.953  1.00  0.00           C  
ATOM   1260  OE1 GLN    93      52.694  88.384  62.240  1.00  0.00           O  
ATOM   1261  NE2 GLN    93      52.499  86.372  63.049  1.00  0.00           N  
ATOM   1262 HE21 GLN    93      53.395  86.120  62.656  1.00  0.00           H  
ATOM   1263 HE22 GLN    93      52.089  85.669  63.647  1.00  0.00           H  
ATOM   1264  C   GLN    93      47.923  88.041  63.404  1.00  0.00           C  
ATOM   1265  O   GLN    93      47.391  87.366  64.252  1.00  0.00           O  
ATOM   1266  N   GLN    94      47.827  87.794  62.077  1.00  0.00           N  
ATOM   1267  H   GLN    94      48.334  88.404  61.453  1.00  0.00           H  
ATOM   1268  CA  GLN    94      47.290  86.467  61.581  1.00  0.00           C  
ATOM   1269  HA  GLN    94      46.734  86.008  62.398  1.00  0.00           H  
ATOM   1270  CB  GLN    94      46.287  86.579  60.415  1.00  0.00           C  
ATOM   1271  HB2 GLN    94      46.658  87.123  59.547  1.00  0.00           H  
ATOM   1272  HB3 GLN    94      46.075  85.568  60.069  1.00  0.00           H  
ATOM   1273  CG  GLN    94      44.965  87.252  60.710  1.00  0.00           C  
ATOM   1274  HG2 GLN    94      44.562  86.738  61.582  1.00  0.00           H  
ATOM   1275  HG3 GLN    94      45.249  88.250  61.043  1.00  0.00           H  
ATOM   1276  CD  GLN    94      43.948  87.270  59.528  1.00  0.00           C  
ATOM   1277  OE1 GLN    94      44.187  87.084  58.367  1.00  0.00           O  
ATOM   1278  NE2 GLN    94      42.747  87.558  59.892  1.00  0.00           N  
ATOM   1279 HE21 GLN    94      42.556  87.813  60.851  1.00  0.00           H  
ATOM   1280 HE22 GLN    94      42.085  87.711  59.145  1.00  0.00           H  
ATOM   1281  C   GLN    94      48.411  85.444  61.179  1.00  0.00           C  
ATOM   1282  O   GLN    94      49.532  85.802  60.802  1.00  0.00           O  
ATOM   1283  N   SER    95      48.137  84.157  61.315  1.00  0.00           N  
ATOM   1284  H   SER    95      47.220  83.951  61.686  1.00  0.00           H  
ATOM   1285  CA  SER    95      48.993  83.055  60.882  1.00  0.00           C  
ATOM   1286  HA  SER    95      50.002  83.209  61.266  1.00  0.00           H  
ATOM   1287  CB  SER    95      48.438  81.791  61.469  1.00  0.00           C  
ATOM   1288  HB2 SER    95      48.204  81.928  62.525  1.00  0.00           H  
ATOM   1289  HB3 SER    95      47.494  81.618  60.952  1.00  0.00           H  
ATOM   1290  OG  SER    95      49.251  80.712  61.199  1.00  0.00           O  
ATOM   1291  HG  SER    95      49.171  80.105  61.938  1.00  0.00           H  
ATOM   1292  C   SER    95      48.876  83.051  59.387  1.00  0.00           C  
ATOM   1293  O   SER    95      47.967  83.510  58.734  1.00  0.00           O  
ATOM   1294  N   SER    96      49.989  82.479  58.750  1.00  0.00           N  
ATOM   1295  H   SER    96      50.657  82.132  59.423  1.00  0.00           H  
ATOM   1296  CA  SER    96      50.090  82.081  57.320  1.00  0.00           C  
ATOM   1297  HA  SER    96      49.961  82.961  56.690  1.00  0.00           H  
ATOM   1298  CB  SER    96      51.444  81.544  56.856  1.00  0.00           C  
ATOM   1299  HB2 SER    96      51.713  80.797  57.603  1.00  0.00           H  
ATOM   1300  HB3 SER    96      51.318  81.041  55.897  1.00  0.00           H  
ATOM   1301  OG  SER    96      52.355  82.573  56.673  1.00  0.00           O  
ATOM   1302  HG  SER    96      52.467  83.126  57.450  1.00  0.00           H  
ATOM   1303  C   SER    96      48.951  81.092  57.007  1.00  0.00           C  
ATOM   1304  O   SER    96      48.767  80.178  57.779  1.00  0.00           O  
ATOM   1305  N   TYR    97      48.168  81.185  55.877  1.00  0.00           N  
ATOM   1306  H   TYR    97      47.360  80.588  55.977  1.00  0.00           H  
ATOM   1307  CA  TYR    97      48.210  82.082  54.737  1.00  0.00           C  
ATOM   1308  HA  TYR    97      47.638  81.635  53.924  1.00  0.00           H  
ATOM   1309  CB  TYR    97      47.581  83.439  55.064  1.00  0.00           C  
ATOM   1310  HB2 TYR    97      46.632  83.330  55.590  1.00  0.00           H  
ATOM   1311  HB3 TYR    97      48.244  83.904  55.793  1.00  0.00           H  
ATOM   1312  CG  TYR    97      47.293  84.535  53.995  1.00  0.00           C  
ATOM   1313  CD1 TYR    97      48.007  85.753  53.813  1.00  0.00           C  
ATOM   1314  HD1 TYR    97      48.871  85.974  54.422  1.00  0.00           H  
ATOM   1315  CE1 TYR    97      47.823  86.567  52.623  1.00  0.00           C  
ATOM   1316  HE1 TYR    97      48.320  87.525  52.584  1.00  0.00           H  
ATOM   1317  CZ  TYR    97      46.906  86.062  51.629  1.00  0.00           C  
ATOM   1318  OH  TYR    97      46.849  86.731  50.462  1.00  0.00           O  
ATOM   1319  HH  TYR    97      47.107  87.648  50.578  1.00  0.00           H  
ATOM   1320  CE2 TYR    97      46.257  84.870  51.809  1.00  0.00           C  
ATOM   1321  HE2 TYR    97      45.580  84.598  51.013  1.00  0.00           H  
ATOM   1322  CD2 TYR    97      46.374  84.158  53.033  1.00  0.00           C  
ATOM   1323  HD2 TYR    97      45.753  83.281  53.145  1.00  0.00           H  
ATOM   1324  C   TYR    97      49.629  82.266  54.158  1.00  0.00           C  
ATOM   1325  O   TYR    97      50.252  83.311  54.337  1.00  0.00           O  
ATOM   1326  N   PRO    98      50.355  81.225  53.665  1.00  0.00           N  
ATOM   1327  CD  PRO    98      51.728  81.437  53.103  1.00  0.00           C  
ATOM   1328  HD2 PRO    98      52.479  81.550  53.885  1.00  0.00           H  
ATOM   1329  HD3 PRO    98      51.776  82.230  52.357  1.00  0.00           H  
ATOM   1330  CG  PRO    98      52.105  80.148  52.427  1.00  0.00           C  
ATOM   1331  HG2 PRO    98      52.572  79.525  53.190  1.00  0.00           H  
ATOM   1332  HG3 PRO    98      52.800  80.201  51.589  1.00  0.00           H  
ATOM   1333  CB  PRO    98      50.764  79.453  52.151  1.00  0.00           C  
ATOM   1334  HB2 PRO    98      50.729  78.364  52.120  1.00  0.00           H  
ATOM   1335  HB3 PRO    98      50.430  79.900  51.215  1.00  0.00           H  
ATOM   1336  CA  PRO    98      49.890  79.904  53.266  1.00  0.00           C  
ATOM   1337  HA  PRO    98      48.846  80.034  52.984  1.00  0.00           H  
ATOM   1338  C   PRO    98      49.935  78.940  54.432  1.00  0.00           C  
ATOM   1339  O   PRO    98      50.962  78.744  55.091  1.00  0.00           O  
ATOM   1340  N   GLY    99      48.863  78.253  54.578  1.00  0.00           N  
ATOM   1341  H   GLY    99      48.162  78.320  53.854  1.00  0.00           H  
ATOM   1342  CA  GLY    99      48.842  76.927  55.291  1.00  0.00           C  
ATOM   1343  HA2 GLY    99      49.250  77.085  56.289  1.00  0.00           H  
ATOM   1344  HA3 GLY    99      47.787  76.657  55.332  1.00  0.00           H  
ATOM   1345  C   GLY    99      49.591  75.764  54.536  1.00  0.00           C  
ATOM   1346  O   GLY    99      50.068  75.960  53.365  1.00  0.00           O  
ATOM   1347  N   TYR   100      49.767  74.663  55.300  1.00  0.00           N  
ATOM   1348  H   TYR   100      49.514  74.857  56.259  1.00  0.00           H  
ATOM   1349  CA  TYR   100      50.666  73.593  54.893  1.00  0.00           C  
ATOM   1350  HA  TYR   100      51.116  73.884  53.943  1.00  0.00           H  
ATOM   1351  CB  TYR   100      51.780  73.651  55.920  1.00  0.00           C  
ATOM   1352  HB2 TYR   100      52.514  72.867  55.731  1.00  0.00           H  
ATOM   1353  HB3 TYR   100      52.256  74.590  55.636  1.00  0.00           H  
ATOM   1354  CG  TYR   100      51.360  73.642  57.363  1.00  0.00           C  
ATOM   1355  CD1 TYR   100      51.486  74.869  58.115  1.00  0.00           C  
ATOM   1356  HD1 TYR   100      52.016  75.718  57.709  1.00  0.00           H  
ATOM   1357  CE1 TYR   100      50.934  74.931  59.367  1.00  0.00           C  
ATOM   1358  HE1 TYR   100      51.090  75.800  59.989  1.00  0.00           H  
ATOM   1359  CZ  TYR   100      50.221  73.854  59.919  1.00  0.00           C  
ATOM   1360  OH  TYR   100      49.738  73.869  61.182  1.00  0.00           O  
ATOM   1361  HH  TYR   100      49.747  72.985  61.556  1.00  0.00           H  
ATOM   1362  CE2 TYR   100      50.039  72.683  59.148  1.00  0.00           C  
ATOM   1363  HE2 TYR   100      49.493  71.861  59.586  1.00  0.00           H  
ATOM   1364  CD2 TYR   100      50.708  72.559  57.960  1.00  0.00           C  
ATOM   1365  HD2 TYR   100      50.707  71.618  57.431  1.00  0.00           H  
ATOM   1366  C   TYR   100      50.109  72.240  54.792  1.00  0.00           C  
ATOM   1367  O   TYR   100      50.681  71.402  54.173  1.00  0.00           O  
ATOM   1368  N   GLY   101      48.911  72.041  55.338  1.00  0.00           N  
ATOM   1369  H   GLY   101      48.491  72.687  55.992  1.00  0.00           H  
ATOM   1370  CA  GLY   101      48.508  70.690  55.720  1.00  0.00           C  
ATOM   1371  HA2 GLY   101      49.312  70.188  56.259  1.00  0.00           H  
ATOM   1372  HA3 GLY   101      47.685  70.802  56.426  1.00  0.00           H  
ATOM   1373  C   GLY   101      48.086  69.783  54.601  1.00  0.00           C  
ATOM   1374  O   GLY   101      47.939  68.600  54.820  1.00  0.00           O  
ATOM   1375  N   GLN   102      47.850  70.307  53.418  1.00  0.00           N  
ATOM   1376  H   GLN   102      47.644  71.290  53.522  1.00  0.00           H  
ATOM   1377  CA  GLN   102      47.639  69.514  52.214  1.00  0.00           C  
ATOM   1378  HA  GLN   102      46.721  68.937  52.326  1.00  0.00           H  
ATOM   1379  CB  GLN   102      47.354  70.526  51.079  1.00  0.00           C  
ATOM   1380  HB2 GLN   102      47.229  69.915  50.184  1.00  0.00           H  
ATOM   1381  HB3 GLN   102      46.427  71.073  51.250  1.00  0.00           H  
ATOM   1382  CG  GLN   102      48.428  71.633  50.866  1.00  0.00           C  
ATOM   1383  HG2 GLN   102      49.431  71.216  50.960  1.00  0.00           H  
ATOM   1384  HG3 GLN   102      48.475  71.972  49.831  1.00  0.00           H  
ATOM   1385  CD  GLN   102      48.375  72.915  51.718  1.00  0.00           C  
ATOM   1386  OE1 GLN   102      47.507  73.146  52.497  1.00  0.00           O  
ATOM   1387  NE2 GLN   102      49.411  73.722  51.712  1.00  0.00           N  
ATOM   1388 HE21 GLN   102      50.216  73.436  51.173  1.00  0.00           H  
ATOM   1389 HE22 GLN   102      49.334  74.438  52.420  1.00  0.00           H  
ATOM   1390  C   GLN   102      48.805  68.552  51.836  1.00  0.00           C  
ATOM   1391  O   GLN   102      49.966  68.837  52.097  1.00  0.00           O  
ATOM   1392  N   GLN   103      48.445  67.417  51.287  1.00  0.00           N  
ATOM   1393  H   GLN   103      47.476  67.173  51.141  1.00  0.00           H  
ATOM   1394  CA  GLN   103      49.391  66.388  50.971  1.00  0.00           C  
ATOM   1395  HA  GLN   103      49.778  66.020  51.921  1.00  0.00           H  
ATOM   1396  CB  GLN   103      48.498  65.265  50.374  1.00  0.00           C  
ATOM   1397  HB2 GLN   103      47.834  64.843  51.128  1.00  0.00           H  
ATOM   1398  HB3 GLN   103      47.945  65.724  49.555  1.00  0.00           H  
ATOM   1399  CG  GLN   103      49.123  64.005  49.790  1.00  0.00           C  
ATOM   1400  HG2 GLN   103      48.311  63.377  49.425  1.00  0.00           H  
ATOM   1401  HG3 GLN   103      49.586  64.287  48.844  1.00  0.00           H  
ATOM   1402  CD  GLN   103      50.002  63.158  50.737  1.00  0.00           C  
ATOM   1403  OE1 GLN   103      50.033  63.336  51.963  1.00  0.00           O  
ATOM   1404  NE2 GLN   103      50.694  62.264  50.237  1.00  0.00           N  
ATOM   1405 HE21 GLN   103      51.388  61.811  50.815  1.00  0.00           H  
ATOM   1406 HE22 GLN   103      50.645  62.085  49.245  1.00  0.00           H  
ATOM   1407  C   GLN   103      50.509  66.790  49.980  1.00  0.00           C  
ATOM   1408  O   GLN   103      50.313  67.556  49.055  1.00  0.00           O  
ATOM   1409  N   PRO   104      51.701  66.149  50.066  1.00  0.00           N  
ATOM   1410  CD  PRO   104      52.315  65.729  51.345  1.00  0.00           C  
ATOM   1411  HD2 PRO   104      52.244  64.642  51.367  1.00  0.00           H  
ATOM   1412  HD3 PRO   104      51.866  66.161  52.239  1.00  0.00           H  
ATOM   1413  CG  PRO   104      53.744  66.190  51.278  1.00  0.00           C  
ATOM   1414  HG2 PRO   104      54.412  65.536  51.839  1.00  0.00           H  
ATOM   1415  HG3 PRO   104      53.827  67.230  51.593  1.00  0.00           H  
ATOM   1416  CB  PRO   104      54.040  65.855  49.760  1.00  0.00           C  
ATOM   1417  HB2 PRO   104      54.074  64.768  49.680  1.00  0.00           H  
ATOM   1418  HB3 PRO   104      54.909  66.432  49.444  1.00  0.00           H  
ATOM   1419  CA  PRO   104      52.743  66.338  49.120  1.00  0.00           C  
ATOM   1420  HA  PRO   104      52.779  67.394  48.850  1.00  0.00           H  
ATOM   1421  C   PRO   104      52.534  65.480  47.824  1.00  0.00           C  
ATOM   1422  O   PRO   104      51.909  64.398  47.794  1.00  0.00           O  
ATOM   1423  N   ALA   105      53.039  65.852  46.688  1.00  0.00           N  
ATOM   1424  H   ALA   105      53.431  66.772  46.544  1.00  0.00           H  
ATOM   1425  CA  ALA   105      53.214  65.089  45.450  1.00  0.00           C  
ATOM   1426  HA  ALA   105      52.181  64.801  45.253  1.00  0.00           H  
ATOM   1427  CB  ALA   105      53.848  65.990  44.412  1.00  0.00           C  
ATOM   1428  HB1 ALA   105      54.928  66.022  44.561  1.00  0.00           H  
ATOM   1429  HB2 ALA   105      53.579  65.576  43.440  1.00  0.00           H  
ATOM   1430  HB3 ALA   105      53.415  66.991  44.419  1.00  0.00           H  
ATOM   1431  C   ALA   105      54.049  63.787  45.534  1.00  0.00           C  
ATOM   1432  O   ALA   105      55.049  63.679  46.290  1.00  0.00           O  
ATOM   1433  N   PRO   106      53.717  62.761  44.769  1.00  0.00           N  
ATOM   1434  CD  PRO   106      52.694  62.897  43.761  1.00  0.00           C  
ATOM   1435  HD2 PRO   106      52.567  63.919  43.405  1.00  0.00           H  
ATOM   1436  HD3 PRO   106      51.787  62.527  44.239  1.00  0.00           H  
ATOM   1437  CG  PRO   106      53.008  61.996  42.598  1.00  0.00           C  
ATOM   1438  HG2 PRO   106      53.695  62.480  41.904  1.00  0.00           H  
ATOM   1439  HG3 PRO   106      52.176  61.619  42.003  1.00  0.00           H  
ATOM   1440  CB  PRO   106      53.683  60.805  43.329  1.00  0.00           C  
ATOM   1441  HB2 PRO   106      54.362  60.317  42.630  1.00  0.00           H  
ATOM   1442  HB3 PRO   106      52.861  60.177  43.672  1.00  0.00           H  
ATOM   1443  CA  PRO   106      54.426  61.492  44.532  1.00  0.00           C  
ATOM   1444  HA  PRO   106      54.374  60.851  45.412  1.00  0.00           H  
ATOM   1445  C   PRO   106      55.936  61.562  44.286  1.00  0.00           C  
ATOM   1446  O   PRO   106      56.467  61.943  43.256  1.00  0.00           O  
ATOM   1447  N   SER   107      56.600  60.809  45.211  1.00  0.00           N  
ATOM   1448  H   SER   107      56.130  60.651  46.091  1.00  0.00           H  
ATOM   1449  CA  SER   107      58.027  60.447  45.180  1.00  0.00           C  
ATOM   1450  HA  SER   107      58.227  59.958  44.227  1.00  0.00           H  
ATOM   1451  CB  SER   107      58.792  61.730  45.551  1.00  0.00           C  
ATOM   1452  HB2 SER   107      59.877  61.643  45.505  1.00  0.00           H  
ATOM   1453  HB3 SER   107      58.458  62.589  44.969  1.00  0.00           H  
ATOM   1454  OG  SER   107      58.364  62.081  46.851  1.00  0.00           O  
ATOM   1455  HG  SER   107      58.509  63.030  46.890  1.00  0.00           H  
ATOM   1456  C   SER   107      58.429  59.397  46.242  1.00  0.00           C  
ATOM   1457  O   SER   107      59.603  59.017  46.274  1.00  0.00           O  
ATOM   1458  N   SER   108      57.507  58.852  46.971  1.00  0.00           N  
ATOM   1459  H   SER   108      56.573  59.235  46.987  1.00  0.00           H  
ATOM   1460  CA  SER   108      57.862  57.909  48.002  1.00  0.00           C  
ATOM   1461  HA  SER   108      58.795  58.269  48.435  1.00  0.00           H  
ATOM   1462  CB  SER   108      56.695  57.783  48.966  1.00  0.00           C  
ATOM   1463  HB2 SER   108      56.802  56.824  49.472  1.00  0.00           H  
ATOM   1464  HB3 SER   108      56.778  58.637  49.639  1.00  0.00           H  
ATOM   1465  OG  SER   108      55.339  57.680  48.387  1.00  0.00           O  
ATOM   1466  HG  SER   108      55.046  56.772  48.500  1.00  0.00           H  
ATOM   1467  C   SER   108      58.241  56.445  47.421  1.00  0.00           C  
ATOM   1468  O   SER   108      57.573  55.880  46.542  1.00  0.00           O  
ATOM   1469  N   THR   109      59.306  55.871  47.966  1.00  0.00           N  
ATOM   1470  H   THR   109      59.688  56.322  48.785  1.00  0.00           H  
ATOM   1471  CA  THR   109      59.692  54.444  47.763  1.00  0.00           C  
ATOM   1472  HA  THR   109      58.834  53.922  47.339  1.00  0.00           H  
ATOM   1473  CB  THR   109      60.787  54.373  46.665  1.00  0.00           C  
ATOM   1474  HB  THR   109      61.678  54.871  47.046  1.00  0.00           H  
ATOM   1475  CG2 THR   109      61.248  52.977  46.240  1.00  0.00           C  
ATOM   1476 HG21 THR   109      61.796  52.983  45.298  1.00  0.00           H  
ATOM   1477 HG22 THR   109      61.919  52.464  46.929  1.00  0.00           H  
ATOM   1478 HG23 THR   109      60.371  52.345  46.102  1.00  0.00           H  
ATOM   1479  OG1 THR   109      60.360  55.080  45.537  1.00  0.00           O  
ATOM   1480  HG1 THR   109      59.666  54.494  45.226  1.00  0.00           H  
ATOM   1481  C   THR   109      60.168  53.727  49.041  1.00  0.00           C  
ATOM   1482  O   THR   109      61.236  54.040  49.622  1.00  0.00           O  
ATOM   1483  N   SER   110      59.266  52.791  49.498  1.00  0.00           N  
ATOM   1484  H   SER   110      58.369  52.610  49.071  1.00  0.00           H  
ATOM   1485  CA  SER   110      59.556  51.907  50.618  1.00  0.00           C  
ATOM   1486  HA  SER   110      59.984  52.482  51.439  1.00  0.00           H  
ATOM   1487  CB  SER   110      58.311  51.211  51.091  1.00  0.00           C  
ATOM   1488  HB2 SER   110      57.836  50.423  50.507  1.00  0.00           H  
ATOM   1489  HB3 SER   110      58.602  50.784  52.051  1.00  0.00           H  
ATOM   1490  OG  SER   110      57.322  52.226  51.239  1.00  0.00           O  
ATOM   1491  HG  SER   110      57.013  52.429  50.353  1.00  0.00           H  
ATOM   1492  C   SER   110      60.670  50.827  50.233  1.00  0.00           C  
ATOM   1493  O   SER   110      60.852  50.298  49.135  1.00  0.00           O  
ATOM   1494  N   GLY   111      61.421  50.586  51.285  1.00  0.00           N  
ATOM   1495  H   GLY   111      61.334  51.223  52.064  1.00  0.00           H  
ATOM   1496  CA  GLY   111      62.492  49.582  51.348  1.00  0.00           C  
ATOM   1497  HA2 GLY   111      63.248  49.887  50.624  1.00  0.00           H  
ATOM   1498  HA3 GLY   111      62.948  49.553  52.337  1.00  0.00           H  
ATOM   1499  C   GLY   111      61.998  48.182  50.899  1.00  0.00           C  
ATOM   1500  O   GLY   111      60.835  47.838  51.169  1.00  0.00           O  
ATOM   1501  N   SER   112      62.764  47.267  50.244  1.00  0.00           N  
ATOM   1502  H   SER   112      62.243  46.422  50.056  1.00  0.00           H  
ATOM   1503  CA  SER   112      64.145  47.123  49.943  1.00  0.00           C  
ATOM   1504  HA  SER   112      64.415  46.137  49.564  1.00  0.00           H  
ATOM   1505  CB  SER   112      64.549  48.040  48.835  1.00  0.00           C  
ATOM   1506  HB2 SER   112      64.307  49.078  49.063  1.00  0.00           H  
ATOM   1507  HB3 SER   112      65.580  47.771  48.607  1.00  0.00           H  
ATOM   1508  OG  SER   112      63.875  47.695  47.695  1.00  0.00           O  
ATOM   1509  HG  SER   112      64.068  46.777  47.490  1.00  0.00           H  
ATOM   1510  C   SER   112      65.112  47.391  51.145  1.00  0.00           C  
ATOM   1511  O   SER   112      65.715  48.452  51.284  1.00  0.00           O  
ATOM   1512  N   TYR   113      65.170  46.496  52.129  1.00  0.00           N  
ATOM   1513  H   TYR   113      65.411  46.893  53.025  1.00  0.00           H  
ATOM   1514  CA  TYR   113      64.819  45.098  52.072  1.00  0.00           C  
ATOM   1515  HA  TYR   113      64.062  44.926  51.306  1.00  0.00           H  
ATOM   1516  CB  TYR   113      66.136  44.370  51.667  1.00  0.00           C  
ATOM   1517  HB2 TYR   113      66.974  44.660  52.301  1.00  0.00           H  
ATOM   1518  HB3 TYR   113      66.100  43.295  51.848  1.00  0.00           H  
ATOM   1519  CG  TYR   113      66.455  44.568  50.221  1.00  0.00           C  
ATOM   1520  CD1 TYR   113      65.809  43.836  49.189  1.00  0.00           C  
ATOM   1521  HD1 TYR   113      65.158  43.025  49.480  1.00  0.00           H  
ATOM   1522  CE1 TYR   113      66.039  44.077  47.819  1.00  0.00           C  
ATOM   1523  HE1 TYR   113      65.513  43.485  47.085  1.00  0.00           H  
ATOM   1524  CZ  TYR   113      66.841  45.195  47.524  1.00  0.00           C  
ATOM   1525  OH  TYR   113      67.041  45.552  46.259  1.00  0.00           O  
ATOM   1526  HH  TYR   113      66.508  45.060  45.630  1.00  0.00           H  
ATOM   1527  CE2 TYR   113      67.513  45.895  48.511  1.00  0.00           C  
ATOM   1528  HE2 TYR   113      68.214  46.630  48.142  1.00  0.00           H  
ATOM   1529  CD2 TYR   113      67.373  45.592  49.884  1.00  0.00           C  
ATOM   1530  HD2 TYR   113      67.797  46.111  50.731  1.00  0.00           H  
ATOM   1531  C   TYR   113      64.321  44.669  53.467  1.00  0.00           C  
ATOM   1532  O   TYR   113      64.956  45.069  54.382  1.00  0.00           O  
ATOM   1533  N   GLY   114      63.285  43.801  53.654  1.00  0.00           N  
ATOM   1534  H   GLY   114      62.709  43.591  52.852  1.00  0.00           H  
ATOM   1535  CA  GLY   114      62.870  43.345  55.014  1.00  0.00           C  
ATOM   1536  HA2 GLY   114      62.105  42.580  54.882  1.00  0.00           H  
ATOM   1537  HA3 GLY   114      63.626  42.743  55.519  1.00  0.00           H  
ATOM   1538  C   GLY   114      62.228  44.445  55.878  1.00  0.00           C  
ATOM   1539  O   GLY   114      62.053  45.568  55.403  1.00  0.00           O  
ATOM   1540  N   SER   115      61.793  44.208  57.129  1.00  0.00           N  
ATOM   1541  H   SER   115      61.309  44.944  57.624  1.00  0.00           H  
ATOM   1542  CA  SER   115      62.083  42.908  57.866  1.00  0.00           C  
ATOM   1543  HA  SER   115      62.374  42.150  57.138  1.00  0.00           H  
ATOM   1544  CB  SER   115      63.190  43.066  58.946  1.00  0.00           C  
ATOM   1545  HB2 SER   115      62.688  43.659  59.711  1.00  0.00           H  
ATOM   1546  HB3 SER   115      63.517  42.097  59.323  1.00  0.00           H  
ATOM   1547  OG  SER   115      64.323  43.746  58.348  1.00  0.00           O  
ATOM   1548  HG  SER   115      64.137  44.681  58.235  1.00  0.00           H  
ATOM   1549  C   SER   115      60.808  42.371  58.533  1.00  0.00           C  
ATOM   1550  O   SER   115      60.847  41.591  59.500  1.00  0.00           O  
ATOM   1551  N   SER   116      59.578  42.772  58.110  1.00  0.00           N  
ATOM   1552  H   SER   116      59.553  43.460  57.372  1.00  0.00           H  
ATOM   1553  CA  SER   116      58.253  42.392  58.641  1.00  0.00           C  
ATOM   1554  HA  SER   116      57.426  42.981  58.244  1.00  0.00           H  
ATOM   1555  CB  SER   116      58.172  40.837  58.279  1.00  0.00           C  
ATOM   1556  HB2 SER   116      59.116  40.379  58.574  1.00  0.00           H  
ATOM   1557  HB3 SER   116      57.392  40.369  58.881  1.00  0.00           H  
ATOM   1558  OG  SER   116      58.108  40.595  56.849  1.00  0.00           O  
ATOM   1559  HG  SER   116      57.175  40.498  56.649  1.00  0.00           H  
ATOM   1560  C   SER   116      58.088  42.640  60.208  1.00  0.00           C  
ATOM   1561  O   SER   116      57.514  41.812  60.917  1.00  0.00           O  
ATOM   1562  N   SER   117      58.574  43.795  60.665  1.00  0.00           N  
ATOM   1563  H   SER   117      59.142  44.350  60.041  1.00  0.00           H  
ATOM   1564  CA  SER   117      58.406  44.303  62.040  1.00  0.00           C  
ATOM   1565  HA  SER   117      58.223  43.425  62.660  1.00  0.00           H  
ATOM   1566  CB  SER   117      59.736  44.917  62.477  1.00  0.00           C  
ATOM   1567  HB2 SER   117      60.520  44.200  62.234  1.00  0.00           H  
ATOM   1568  HB3 SER   117      59.851  45.931  62.093  1.00  0.00           H  
ATOM   1569  OG  SER   117      59.543  44.957  63.871  1.00  0.00           O  
ATOM   1570  HG  SER   117      59.453  44.025  64.082  1.00  0.00           H  
ATOM   1571  C   SER   117      57.182  45.240  62.184  1.00  0.00           C  
ATOM   1572  O   SER   117      56.968  46.069  61.344  1.00  0.00           O  
ATOM   1573  N   GLN   118      56.425  45.008  63.238  1.00  0.00           N  
ATOM   1574  H   GLN   118      56.716  44.264  63.856  1.00  0.00           H  
ATOM   1575  CA  GLN   118      55.230  45.903  63.591  1.00  0.00           C  
ATOM   1576  HA  GLN   118      55.147  45.688  64.657  1.00  0.00           H  
ATOM   1577  CB  GLN   118      55.678  47.431  63.531  1.00  0.00           C  
ATOM   1578  HB2 GLN   118      56.680  47.550  63.943  1.00  0.00           H  
ATOM   1579  HB3 GLN   118      55.662  47.789  62.501  1.00  0.00           H  
ATOM   1580  CG  GLN   118      54.724  48.435  64.229  1.00  0.00           C  
ATOM   1581  HG2 GLN   118      53.709  48.153  63.952  1.00  0.00           H  
ATOM   1582  HG3 GLN   118      54.833  48.293  65.304  1.00  0.00           H  
ATOM   1583  CD  GLN   118      55.144  49.848  64.004  1.00  0.00           C  
ATOM   1584  OE1 GLN   118      56.269  50.170  63.536  1.00  0.00           O  
ATOM   1585  NE2 GLN   118      54.371  50.777  64.254  1.00  0.00           N  
ATOM   1586 HE21 GLN   118      53.460  50.542  64.619  1.00  0.00           H  
ATOM   1587 HE22 GLN   118      54.659  51.716  64.017  1.00  0.00           H  
ATOM   1588  C   GLN   118      53.919  45.579  62.820  1.00  0.00           C  
ATOM   1589  O   GLN   118      53.939  45.872  61.631  1.00  0.00           O  
ATOM   1590  N   SER   119      52.840  45.041  63.418  1.00  0.00           N  
ATOM   1591  H   SER   119      52.012  44.972  62.844  1.00  0.00           H  
ATOM   1592  CA  SER   119      52.659  44.823  64.828  1.00  0.00           C  
ATOM   1593  HA  SER   119      53.200  45.555  65.427  1.00  0.00           H  
ATOM   1594  CB  SER   119      51.209  45.235  65.118  1.00  0.00           C  
ATOM   1595  HB2 SER   119      51.041  46.174  64.591  1.00  0.00           H  
ATOM   1596  HB3 SER   119      50.519  44.531  64.653  1.00  0.00           H  
ATOM   1597  OG  SER   119      51.038  45.540  66.493  1.00  0.00           O  
ATOM   1598  HG  SER   119      51.108  46.451  66.787  1.00  0.00           H  
ATOM   1599  C   SER   119      53.058  43.515  65.360  1.00  0.00           C  
ATOM   1600  O   SER   119      54.125  43.109  64.942  1.00  0.00           O  
ATOM   1601  N   SER   120      52.345  42.788  66.168  1.00  0.00           N  
ATOM   1602  H   SER   120      51.450  43.129  66.490  1.00  0.00           H  
ATOM   1603  CA  SER   120      52.649  41.314  66.360  1.00  0.00           C  
ATOM   1604  HA  SER   120      53.582  41.125  66.891  1.00  0.00           H  
ATOM   1605  CB  SER   120      51.577  40.630  67.217  1.00  0.00           C  
ATOM   1606  HB2 SER   120      50.584  40.825  66.812  1.00  0.00           H  
ATOM   1607  HB3 SER   120      51.700  39.547  67.175  1.00  0.00           H  
ATOM   1608  OG  SER   120      51.832  40.997  68.541  1.00  0.00           O  
ATOM   1609  HG  SER   120      51.347  41.822  68.612  1.00  0.00           H  
ATOM   1610  C   SER   120      52.704  40.558  65.000  1.00  0.00           C  
ATOM   1611  O   SER   120      52.102  40.880  63.971  1.00  0.00           O  
ATOM   1612  N   SER   121      53.476  39.479  64.842  1.00  0.00           N  
ATOM   1613  H   SER   121      53.578  39.108  63.908  1.00  0.00           H  
ATOM   1614  CA  SER   121      54.247  38.782  65.929  1.00  0.00           C  
ATOM   1615  HA  SER   121      53.616  38.698  66.814  1.00  0.00           H  
ATOM   1616  CB  SER   121      54.524  37.336  65.433  1.00  0.00           C  
ATOM   1617  HB2 SER   121      53.620  36.952  64.961  1.00  0.00           H  
ATOM   1618  HB3 SER   121      55.388  37.378  64.770  1.00  0.00           H  
ATOM   1619  OG  SER   121      54.909  36.563  66.549  1.00  0.00           O  
ATOM   1620  HG  SER   121      54.904  35.636  66.300  1.00  0.00           H  
ATOM   1621  C   SER   121      55.697  39.323  66.144  1.00  0.00           C  
ATOM   1622  O   SER   121      56.272  39.873  65.236  1.00  0.00           O  
ATOM   1623  N   TYR   122      56.327  39.166  67.364  1.00  0.00           N  
ATOM   1624  H   TYR   122      55.850  38.664  68.099  1.00  0.00           H  
ATOM   1625  CA  TYR   122      57.659  39.561  67.634  1.00  0.00           C  
ATOM   1626  HA  TYR   122      58.128  39.987  66.746  1.00  0.00           H  
ATOM   1627  CB  TYR   122      57.630  40.627  68.771  1.00  0.00           C  
ATOM   1628  HB2 TYR   122      57.109  40.086  69.560  1.00  0.00           H  
ATOM   1629  HB3 TYR   122      58.627  40.884  69.131  1.00  0.00           H  
ATOM   1630  CG  TYR   122      56.861  41.897  68.508  1.00  0.00           C  
ATOM   1631  CD1 TYR   122      55.431  42.065  68.844  1.00  0.00           C  
ATOM   1632  HD1 TYR   122      54.876  41.355  69.440  1.00  0.00           H  
ATOM   1633  CE1 TYR   122      54.847  43.242  68.475  1.00  0.00           C  
ATOM   1634  HE1 TYR   122      53.811  43.387  68.745  1.00  0.00           H  
ATOM   1635  CZ  TYR   122      55.559  44.275  67.778  1.00  0.00           C  
ATOM   1636  OH  TYR   122      55.093  45.468  67.316  1.00  0.00           O  
ATOM   1637  HH  TYR   122      55.476  46.205  67.797  1.00  0.00           H  
ATOM   1638  CE2 TYR   122      56.923  44.062  67.546  1.00  0.00           C  
ATOM   1639  HE2 TYR   122      57.443  44.843  67.011  1.00  0.00           H  
ATOM   1640  CD2 TYR   122      57.599  42.915  67.935  1.00  0.00           C  
ATOM   1641  HD2 TYR   122      58.639  42.820  67.662  1.00  0.00           H  
ATOM   1642  C   TYR   122      58.434  38.263  68.098  1.00  0.00           C  
ATOM   1643  O   TYR   122      58.316  37.888  69.249  1.00  0.00           O  
ATOM   1644  N   GLY   123      59.237  37.691  67.274  1.00  0.00           N  
ATOM   1645  H   GLY   123      59.874  37.022  67.683  1.00  0.00           H  
ATOM   1646  CA  GLY   123      59.441  38.022  65.818  1.00  0.00           C  
ATOM   1647  HA2 GLY   123      59.641  37.049  65.371  1.00  0.00           H  
ATOM   1648  HA3 GLY   123      58.566  38.460  65.338  1.00  0.00           H  
ATOM   1649  C   GLY   123      60.615  38.963  65.601  1.00  0.00           C  
ATOM   1650  O   GLY   123      61.486  39.214  66.470  1.00  0.00           O  
ATOM   1651  N   GLN   124      60.636  39.618  64.418  1.00  0.00           N  
ATOM   1652  H   GLN   124      60.007  39.465  63.643  1.00  0.00           H  
ATOM   1653  CA  GLN   124      61.654  40.654  64.128  1.00  0.00           C  
ATOM   1654  HA  GLN   124      62.638  40.319  64.456  1.00  0.00           H  
ATOM   1655  CB  GLN   124      61.793  40.864  62.628  1.00  0.00           C  
ATOM   1656  HB2 GLN   124      60.820  41.073  62.183  1.00  0.00           H  
ATOM   1657  HB3 GLN   124      62.492  41.690  62.500  1.00  0.00           H  
ATOM   1658  CG  GLN   124      62.458  39.650  61.946  1.00  0.00           C  
ATOM   1659  HG2 GLN   124      62.969  39.996  61.047  1.00  0.00           H  
ATOM   1660  HG3 GLN   124      63.096  39.194  62.702  1.00  0.00           H  
ATOM   1661  CD  GLN   124      61.450  38.578  61.543  1.00  0.00           C  
ATOM   1662  OE1 GLN   124      61.317  37.510  62.108  1.00  0.00           O  
ATOM   1663  NE2 GLN   124      60.596  38.950  60.578  1.00  0.00           N  
ATOM   1664 HE21 GLN   124      60.657  39.855  60.134  1.00  0.00           H  
ATOM   1665 HE22 GLN   124      59.881  38.287  60.311  1.00  0.00           H  
ATOM   1666  C   GLN   124      61.227  41.899  64.891  1.00  0.00           C  
ATOM   1667  O   GLN   124      59.980  42.170  64.855  1.00  0.00           O  
ATOM   1668  N   PRO   125      62.098  42.598  65.571  1.00  0.00           N  
ATOM   1669  CD  PRO   125      61.738  43.571  66.600  1.00  0.00           C  
ATOM   1670  HD2 PRO   125      61.298  42.919  67.355  1.00  0.00           H  
ATOM   1671  HD3 PRO   125      61.010  44.290  66.223  1.00  0.00           H  
ATOM   1672  CG  PRO   125      62.997  44.291  67.079  1.00  0.00           C  
ATOM   1673  HG2 PRO   125      63.219  43.985  68.101  1.00  0.00           H  
ATOM   1674  HG3 PRO   125      62.880  45.366  67.212  1.00  0.00           H  
ATOM   1675  CB  PRO   125      64.006  43.829  66.042  1.00  0.00           C  
ATOM   1676  HB2 PRO   125      64.984  43.677  66.500  1.00  0.00           H  
ATOM   1677  HB3 PRO   125      64.085  44.565  65.243  1.00  0.00           H  
ATOM   1678  CA  PRO   125      63.516  42.504  65.506  1.00  0.00           C  
ATOM   1679  HA  PRO   125      63.800  42.478  64.454  1.00  0.00           H  
ATOM   1680  C   PRO   125      64.087  41.372  66.270  1.00  0.00           C  
ATOM   1681  O   PRO   125      63.814  41.130  67.416  1.00  0.00           O  
ATOM   1682  N   GLN   126      64.902  40.569  65.589  1.00  0.00           N  
ATOM   1683  H   GLN   126      65.191  40.807  64.650  1.00  0.00           H  
ATOM   1684  CA  GLN   126      65.618  39.460  66.273  1.00  0.00           C  
ATOM   1685  HA  GLN   126      64.947  38.765  66.780  1.00  0.00           H  
ATOM   1686  CB  GLN   126      66.477  38.763  65.236  1.00  0.00           C  
ATOM   1687  HB2 GLN   126      67.159  39.507  64.825  1.00  0.00           H  
ATOM   1688  HB3 GLN   126      67.040  38.023  65.805  1.00  0.00           H  
ATOM   1689  CG  GLN   126      65.874  38.047  64.069  1.00  0.00           C  
ATOM   1690  HG2 GLN   126      65.304  38.727  63.435  1.00  0.00           H  
ATOM   1691  HG3 GLN   126      66.711  37.586  63.545  1.00  0.00           H  
ATOM   1692  CD  GLN   126      64.777  37.053  64.327  1.00  0.00           C  
ATOM   1693  OE1 GLN   126      64.484  36.601  65.387  1.00  0.00           O  
ATOM   1694  NE2 GLN   126      64.079  36.660  63.223  1.00  0.00           N  
ATOM   1695 HE21 GLN   126      64.366  37.000  62.316  1.00  0.00           H  
ATOM   1696 HE22 GLN   126      63.238  36.120  63.368  1.00  0.00           H  
ATOM   1697  C   GLN   126      66.470  40.126  67.404  1.00  0.00           C  
ATOM   1698  O   GLN   126      67.040  41.185  67.145  1.00  0.00           O  
ATOM   1699  N   SER   127      66.498  39.479  68.604  1.00  0.00           N  
ATOM   1700  H   SER   127      65.965  38.622  68.651  1.00  0.00           H  
ATOM   1701  CA  SER   127      67.228  39.873  69.807  1.00  0.00           C  
ATOM   1702  HA  SER   127      67.128  39.044  70.507  1.00  0.00           H  
ATOM   1703  CB  SER   127      68.781  39.767  69.510  1.00  0.00           C  
ATOM   1704  HB2 SER   127      69.108  40.352  68.649  1.00  0.00           H  
ATOM   1705  HB3 SER   127      69.291  39.850  70.470  1.00  0.00           H  
ATOM   1706  OG  SER   127      69.093  38.422  69.119  1.00  0.00           O  
ATOM   1707  HG  SER   127      69.289  38.556  68.188  1.00  0.00           H  
ATOM   1708  C   SER   127      67.095  41.206  70.493  1.00  0.00           C  
ATOM   1709  O   SER   127      67.646  41.437  71.536  1.00  0.00           O  
ATOM   1710  N   GLY   128      66.185  42.037  69.978  1.00  0.00           N  
ATOM   1711  H   GLY   128      65.705  41.841  69.111  1.00  0.00           H  
ATOM   1712  CA  GLY   128      65.866  43.365  70.579  1.00  0.00           C  
ATOM   1713  HA2 GLY   128      64.907  43.228  71.078  1.00  0.00           H  
ATOM   1714  HA3 GLY   128      66.610  43.624  71.333  1.00  0.00           H  
ATOM   1715  C   GLY   128      65.941  44.481  69.512  1.00  0.00           C  
ATOM   1716  O   GLY   128      66.640  44.294  68.546  1.00  0.00           O  
ATOM   1717  N   SER   129      65.119  45.557  69.627  1.00  0.00           N  
ATOM   1718  H   SER   129      65.086  46.101  68.777  1.00  0.00           H  
ATOM   1719  CA  SER   129      64.283  46.028  70.748  1.00  0.00           C  
ATOM   1720  HA  SER   129      64.232  47.110  70.628  1.00  0.00           H  
ATOM   1721  CB  SER   129      62.910  45.368  70.786  1.00  0.00           C  
ATOM   1722  HB2 SER   129      62.464  45.414  69.792  1.00  0.00           H  
ATOM   1723  HB3 SER   129      62.983  44.303  71.007  1.00  0.00           H  
ATOM   1724  OG  SER   129      62.013  45.993  71.707  1.00  0.00           O  
ATOM   1725  HG  SER   129      61.552  46.749  71.338  1.00  0.00           H  
ATOM   1726  C   SER   129      65.064  46.007  72.064  1.00  0.00           C  
ATOM   1727  O   SER   129      64.664  45.426  73.079  1.00  0.00           O  
ATOM   1728  N   TYR   130      66.145  46.851  72.092  1.00  0.00           N  
ATOM   1729  H   TYR   130      66.342  47.493  71.338  1.00  0.00           H  
ATOM   1730  CA  TYR   130      66.911  47.088  73.314  1.00  0.00           C  
ATOM   1731  HA  TYR   130      66.965  46.061  73.676  1.00  0.00           H  
ATOM   1732  CB  TYR   130      68.346  47.521  72.740  1.00  0.00           C  
ATOM   1733  HB2 TYR   130      68.340  48.515  72.293  1.00  0.00           H  
ATOM   1734  HB3 TYR   130      68.924  47.573  73.663  1.00  0.00           H  
ATOM   1735  CG  TYR   130      68.889  46.399  71.786  1.00  0.00           C  
ATOM   1736  CD1 TYR   130      69.083  46.550  70.372  1.00  0.00           C  
ATOM   1737  HD1 TYR   130      68.919  47.548  69.992  1.00  0.00           H  
ATOM   1738  CE1 TYR   130      69.715  45.535  69.622  1.00  0.00           C  
ATOM   1739  HE1 TYR   130      69.980  45.713  68.590  1.00  0.00           H  
ATOM   1740  CZ  TYR   130      70.122  44.307  70.187  1.00  0.00           C  
ATOM   1741  OH  TYR   130      70.722  43.402  69.359  1.00  0.00           O  
ATOM   1742  HH  TYR   130      70.271  43.539  68.523  1.00  0.00           H  
ATOM   1743  CE2 TYR   130      69.977  44.152  71.581  1.00  0.00           C  
ATOM   1744  HE2 TYR   130      70.295  43.218  72.021  1.00  0.00           H  
ATOM   1745  CD2 TYR   130      69.391  45.173  72.333  1.00  0.00           C  
ATOM   1746  HD2 TYR   130      69.261  44.980  73.388  1.00  0.00           H  
ATOM   1747  C   TYR   130      66.185  48.089  74.303  1.00  0.00           C  
ATOM   1748  O   TYR   130      65.691  49.071  73.831  1.00  0.00           O  
ATOM   1749  N   SER   131      66.024  47.824  75.618  1.00  0.00           N  
ATOM   1750  H   SER   131      65.406  48.451  76.114  1.00  0.00           H  
ATOM   1751  CA  SER   131      66.529  46.696  76.470  1.00  0.00           C  
ATOM   1752  HA  SER   131      66.311  46.947  77.508  1.00  0.00           H  
ATOM   1753  CB  SER   131      65.841  45.348  76.189  1.00  0.00           C  
ATOM   1754  HB2 SER   131      64.809  45.530  75.890  1.00  0.00           H  
ATOM   1755  HB3 SER   131      66.346  44.842  75.366  1.00  0.00           H  
ATOM   1756  OG  SER   131      65.751  44.464  77.252  1.00  0.00           O  
ATOM   1757  HG  SER   131      65.686  43.604  76.829  1.00  0.00           H  
ATOM   1758  C   SER   131      68.034  46.524  76.404  1.00  0.00           C  
ATOM   1759  O   SER   131      68.600  45.623  75.736  1.00  0.00           O  
ATOM   1760  N   GLN   132      68.866  47.462  76.934  1.00  0.00           N  
ATOM   1761  H   GLN   132      69.819  47.400  76.605  1.00  0.00           H  
ATOM   1762  CA  GLN   132      68.512  48.450  77.920  1.00  0.00           C  
ATOM   1763  HA  GLN   132      67.530  48.783  77.584  1.00  0.00           H  
ATOM   1764  CB  GLN   132      68.665  47.682  79.262  1.00  0.00           C  
ATOM   1765  HB2 GLN   132      67.901  46.905  79.218  1.00  0.00           H  
ATOM   1766  HB3 GLN   132      69.675  47.292  79.392  1.00  0.00           H  
ATOM   1767  CG  GLN   132      68.236  48.604  80.445  1.00  0.00           C  
ATOM   1768  HG2 GLN   132      68.332  47.985  81.337  1.00  0.00           H  
ATOM   1769  HG3 GLN   132      68.977  49.402  80.487  1.00  0.00           H  
ATOM   1770  CD  GLN   132      66.892  49.356  80.291  1.00  0.00           C  
ATOM   1771  OE1 GLN   132      66.869  50.366  79.634  1.00  0.00           O  
ATOM   1772  NE2 GLN   132      65.834  48.828  80.753  1.00  0.00           N  
ATOM   1773 HE21 GLN   132      65.826  48.114  81.468  1.00  0.00           H  
ATOM   1774 HE22 GLN   132      64.965  49.172  80.371  1.00  0.00           H  
ATOM   1775  C   GLN   132      69.623  49.512  77.888  1.00  0.00           C  
ATOM   1776  O   GLN   132      70.756  49.070  77.754  1.00  0.00           O  
ATOM   1777  N   GLN   133      69.328  50.843  78.114  1.00  0.00           N  
ATOM   1778  H   GLN   133      68.354  51.094  78.200  1.00  0.00           H  
ATOM   1779  CA  GLN   133      70.445  51.792  78.413  1.00  0.00           C  
ATOM   1780  HA  GLN   133      70.031  52.792  78.286  1.00  0.00           H  
ATOM   1781  CB  GLN   133      70.827  51.573  79.927  1.00  0.00           C  
ATOM   1782  HB2 GLN   133      70.808  50.543  80.283  1.00  0.00           H  
ATOM   1783  HB3 GLN   133      71.833  51.978  80.035  1.00  0.00           H  
ATOM   1784  CG  GLN   133      69.943  52.319  80.895  1.00  0.00           C  
ATOM   1785  HG2 GLN   133      69.837  53.332  80.506  1.00  0.00           H  
ATOM   1786  HG3 GLN   133      68.928  51.984  80.684  1.00  0.00           H  
ATOM   1787  CD  GLN   133      70.177  52.098  82.443  1.00  0.00           C  
ATOM   1788  OE1 GLN   133      70.240  50.965  82.873  1.00  0.00           O  
ATOM   1789  NE2 GLN   133      70.265  53.128  83.253  1.00  0.00           N  
ATOM   1790 HE21 GLN   133      70.044  54.047  82.898  1.00  0.00           H  
ATOM   1791 HE22 GLN   133      70.507  53.027  84.228  1.00  0.00           H  
ATOM   1792  C   GLN   133      71.642  51.700  77.448  1.00  0.00           C  
ATOM   1793  O   GLN   133      72.777  51.429  77.921  1.00  0.00           O  
ATOM   1794  N   PRO   134      71.393  51.705  76.115  1.00  0.00           N  
ATOM   1795  CD  PRO   134      72.449  51.668  75.202  1.00  0.00           C  
ATOM   1796  HD2 PRO   134      72.728  50.624  75.056  1.00  0.00           H  
ATOM   1797  HD3 PRO   134      73.354  52.154  75.566  1.00  0.00           H  
ATOM   1798  CG  PRO   134      71.998  52.234  73.822  1.00  0.00           C  
ATOM   1799  HG2 PRO   134      72.013  51.441  73.074  1.00  0.00           H  
ATOM   1800  HG3 PRO   134      72.722  52.952  73.439  1.00  0.00           H  
ATOM   1801  CB  PRO   134      70.626  52.842  74.183  1.00  0.00           C  
ATOM   1802  HB2 PRO   134      69.978  52.806  73.307  1.00  0.00           H  
ATOM   1803  HB3 PRO   134      70.885  53.839  74.539  1.00  0.00           H  
ATOM   1804  CA  PRO   134      70.163  52.116  75.368  1.00  0.00           C  
ATOM   1805  HA  PRO   134      69.693  52.929  75.921  1.00  0.00           H  
ATOM   1806  C   PRO   134      69.212  50.940  74.952  1.00  0.00           C  
ATOM   1807  O   PRO   134      69.665  49.861  74.721  1.00  0.00           O  
ATOM   1808  N   SER   135      67.902  51.198  74.701  1.00  0.00           N  
ATOM   1809  H   SER   135      67.474  50.472  74.144  1.00  0.00           H  
ATOM   1810  CA  SER   135      67.260  52.506  74.829  1.00  0.00           C  
ATOM   1811  HA  SER   135      67.836  53.321  74.391  1.00  0.00           H  
ATOM   1812  CB  SER   135      65.979  52.409  73.968  1.00  0.00           C  
ATOM   1813  HB2 SER   135      65.494  51.495  74.309  1.00  0.00           H  
ATOM   1814  HB3 SER   135      65.338  53.287  74.057  1.00  0.00           H  
ATOM   1815  OG  SER   135      66.390  52.202  72.646  1.00  0.00           O  
ATOM   1816  HG  SER   135      65.868  52.803  72.108  1.00  0.00           H  
ATOM   1817  C   SER   135      67.086  53.013  76.305  1.00  0.00           C  
ATOM   1818  O   SER   135      67.233  52.266  77.298  1.00  0.00           O  
ATOM   1819  N   TYR   136      66.855  54.328  76.379  1.00  0.00           N  
ATOM   1820  H   TYR   136      66.767  54.826  75.505  1.00  0.00           H  
ATOM   1821  CA  TYR   136      66.604  55.069  77.573  1.00  0.00           C  
ATOM   1822  HA  TYR   136      66.834  54.426  78.423  1.00  0.00           H  
ATOM   1823  CB  TYR   136      67.528  56.271  77.559  1.00  0.00           C  
ATOM   1824  HB2 TYR   136      67.387  56.861  76.654  1.00  0.00           H  
ATOM   1825  HB3 TYR   136      67.522  56.957  78.407  1.00  0.00           H  
ATOM   1826  CG  TYR   136      69.053  55.870  77.561  1.00  0.00           C  
ATOM   1827  CD1 TYR   136      69.770  55.474  78.725  1.00  0.00           C  
ATOM   1828  HD1 TYR   136      69.307  55.546  79.698  1.00  0.00           H  
ATOM   1829  CE1 TYR   136      71.084  55.127  78.533  1.00  0.00           C  
ATOM   1830  HE1 TYR   136      71.688  54.866  79.389  1.00  0.00           H  
ATOM   1831  CZ  TYR   136      71.730  55.365  77.314  1.00  0.00           C  
ATOM   1832  OH  TYR   136      73.043  55.168  77.284  1.00  0.00           O  
ATOM   1833  HH  TYR   136      73.445  55.550  78.067  1.00  0.00           H  
ATOM   1834  CE2 TYR   136      70.975  55.716  76.204  1.00  0.00           C  
ATOM   1835  HE2 TYR   136      71.509  55.877  75.279  1.00  0.00           H  
ATOM   1836  CD2 TYR   136      69.598  55.769  76.246  1.00  0.00           C  
ATOM   1837  HD2 TYR   136      69.037  55.929  75.337  1.00  0.00           H  
ATOM   1838  C   TYR   136      65.134  55.555  77.724  1.00  0.00           C  
ATOM   1839  O   TYR   136      64.759  56.544  77.105  1.00  0.00           O  
ATOM   1840  N   GLY   137      64.280  54.937  78.478  1.00  0.00           N  
ATOM   1841  H   GLY   137      63.343  55.310  78.530  1.00  0.00           H  
ATOM   1842  CA  GLY   137      64.394  53.558  79.042  1.00  0.00           C  
ATOM   1843  HA2 GLY   137      63.460  53.038  79.256  1.00  0.00           H  
ATOM   1844  HA3 GLY   137      64.895  52.950  78.289  1.00  0.00           H  
ATOM   1845  C   GLY   137      65.254  53.556  80.324  1.00  0.00           C  
ATOM   1846  O   GLY   137      65.938  54.512  80.677  1.00  0.00           O  
ATOM   1847  N   GLY   138      65.155  52.450  81.134  1.00  0.00           N  
ATOM   1848  H   GLY   138      64.550  51.716  80.795  1.00  0.00           H  
ATOM   1849  CA  GLY   138      65.442  52.378  82.608  1.00  0.00           C  
ATOM   1850  HA2 GLY   138      65.172  51.343  82.817  1.00  0.00           H  
ATOM   1851  HA3 GLY   138      66.520  52.486  82.733  1.00  0.00           H  
ATOM   1852  C   GLY   138      64.588  53.375  83.436  1.00  0.00           C  
ATOM   1853  O   GLY   138      63.630  53.846  82.881  1.00  0.00           O  
ATOM   1854  N   GLN   139      64.883  53.618  84.763  1.00  0.00           N  
ATOM   1855  H   GLN   139      64.187  54.179  85.234  1.00  0.00           H  
ATOM   1856  CA  GLN   139      66.159  53.301  85.547  1.00  0.00           C  
ATOM   1857  HA  GLN   139      66.822  52.572  85.082  1.00  0.00           H  
ATOM   1858  CB  GLN   139      66.906  54.643  85.532  1.00  0.00           C  
ATOM   1859  HB2 GLN   139      67.934  54.397  85.799  1.00  0.00           H  
ATOM   1860  HB3 GLN   139      67.009  55.005  84.508  1.00  0.00           H  
ATOM   1861  CG  GLN   139      66.363  55.722  86.471  1.00  0.00           C  
ATOM   1862  HG2 GLN   139      65.409  55.478  86.938  1.00  0.00           H  
ATOM   1863  HG3 GLN   139      67.115  55.896  87.241  1.00  0.00           H  
ATOM   1864  CD  GLN   139      66.199  57.081  85.822  1.00  0.00           C  
ATOM   1865  OE1 GLN   139      66.395  57.343  84.608  1.00  0.00           O  
ATOM   1866  NE2 GLN   139      65.980  58.069  86.627  1.00  0.00           N  
ATOM   1867 HE21 GLN   139      65.906  57.939  87.626  1.00  0.00           H  
ATOM   1868 HE22 GLN   139      65.908  59.024  86.307  1.00  0.00           H  
ATOM   1869  C   GLN   139      65.988  52.761  86.965  1.00  0.00           C  
ATOM   1870  O   GLN   139      67.023  52.436  87.583  1.00  0.00           O  
ATOM   1871  N   GLN   140      64.768  52.656  87.384  1.00  0.00           N  
ATOM   1872  H   GLN   140      64.043  52.813  86.699  1.00  0.00           H  
ATOM   1873  CA  GLN   140      64.245  52.030  88.640  1.00  0.00           C  
ATOM   1874  HA  GLN   140      63.161  52.136  88.693  1.00  0.00           H  
ATOM   1875  CB  GLN   140      64.591  50.533  88.770  1.00  0.00           C  
ATOM   1876  HB2 GLN   140      65.675  50.431  88.824  1.00  0.00           H  
ATOM   1877  HB3 GLN   140      64.258  50.141  89.731  1.00  0.00           H  
ATOM   1878  CG  GLN   140      63.946  49.667  87.669  1.00  0.00           C  
ATOM   1879  HG2 GLN   140      62.889  49.505  87.878  1.00  0.00           H  
ATOM   1880  HG3 GLN   140      64.044  50.252  86.754  1.00  0.00           H  
ATOM   1881  CD  GLN   140      64.713  48.339  87.537  1.00  0.00           C  
ATOM   1882  OE1 GLN   140      64.144  47.299  87.802  1.00  0.00           O  
ATOM   1883  NE2 GLN   140      65.965  48.274  87.070  1.00  0.00           N  
ATOM   1884 HE21 GLN   140      66.523  49.079  86.822  1.00  0.00           H  
ATOM   1885 HE22 GLN   140      66.408  47.409  86.794  1.00  0.00           H  
ATOM   1886  C   GLN   140      64.825  52.796  89.832  1.00  0.00           C  
ATOM   1887  O   GLN   140      65.361  52.304  90.836  1.00  0.00           O  
ATOM   1888  N   GLN   141      64.743  54.144  89.630  1.00  0.00           N  
ATOM   1889  H   GLN   141      64.407  54.365  88.703  1.00  0.00           H  
ATOM   1890  CA  GLN   141      65.195  55.313  90.450  1.00  0.00           C  
ATOM   1891  HA  GLN   141      64.938  55.107  91.489  1.00  0.00           H  
ATOM   1892  CB  GLN   141      66.729  55.479  90.424  1.00  0.00           C  
ATOM   1893  HB2 GLN   141      66.887  55.732  89.376  1.00  0.00           H  
ATOM   1894  HB3 GLN   141      66.934  56.312  91.097  1.00  0.00           H  
ATOM   1895  CG  GLN   141      67.592  54.300  90.829  1.00  0.00           C  
ATOM   1896  HG2 GLN   141      67.413  53.416  90.216  1.00  0.00           H  
ATOM   1897  HG3 GLN   141      68.626  54.589  90.640  1.00  0.00           H  
ATOM   1898  CD  GLN   141      67.498  53.977  92.331  1.00  0.00           C  
ATOM   1899  OE1 GLN   141      66.497  54.205  92.958  1.00  0.00           O  
ATOM   1900  NE2 GLN   141      68.537  53.432  92.934  1.00  0.00           N  
ATOM   1901 HE21 GLN   141      69.330  53.139  92.380  1.00  0.00           H  
ATOM   1902 HE22 GLN   141      68.491  53.097  93.886  1.00  0.00           H  
ATOM   1903  C   GLN   141      64.589  56.751  90.157  1.00  0.00           C  
ATOM   1904  O   GLN   141      64.835  57.298  89.075  1.00  0.00           O  
ATOM   1905  N   SER   142      63.840  57.433  91.050  1.00  0.00           N  
ATOM   1906  H   SER   142      63.664  58.384  90.759  1.00  0.00           H  
ATOM   1907  CA  SER   142      63.140  57.003  92.317  1.00  0.00           C  
ATOM   1908  HA  SER   142      62.496  57.854  92.539  1.00  0.00           H  
ATOM   1909  CB  SER   142      62.195  55.785  92.151  1.00  0.00           C  
ATOM   1910  HB2 SER   142      62.759  54.945  91.746  1.00  0.00           H  
ATOM   1911  HB3 SER   142      61.744  55.403  93.067  1.00  0.00           H  
ATOM   1912  OG  SER   142      61.122  56.078  91.299  1.00  0.00           O  
ATOM   1913  HG  SER   142      60.571  56.770  91.672  1.00  0.00           H  
ATOM   1914  C   SER   142      64.057  56.904  93.572  1.00  0.00           C  
ATOM   1915  O   SER   142      63.845  56.063  94.437  1.00  0.00           O  
ATOM   1916  N   TYR   143      65.095  57.783  93.571  1.00  0.00           N  
ATOM   1917  H   TYR   143      65.121  58.459  92.821  1.00  0.00           H  
ATOM   1918  CA  TYR   143      66.081  57.827  94.617  1.00  0.00           C  
ATOM   1919  HA  TYR   143      66.571  56.857  94.701  1.00  0.00           H  
ATOM   1920  CB  TYR   143      67.139  58.828  94.151  1.00  0.00           C  
ATOM   1921  HB2 TYR   143      66.665  59.790  93.959  1.00  0.00           H  
ATOM   1922  HB3 TYR   143      67.832  58.943  94.985  1.00  0.00           H  
ATOM   1923  CG  TYR   143      67.870  58.391  92.869  1.00  0.00           C  
ATOM   1924  CD1 TYR   143      68.928  57.417  92.917  1.00  0.00           C  
ATOM   1925  HD1 TYR   143      69.242  57.077  93.892  1.00  0.00           H  
ATOM   1926  CE1 TYR   143      69.644  57.048  91.760  1.00  0.00           C  
ATOM   1927  HE1 TYR   143      70.418  56.298  91.831  1.00  0.00           H  
ATOM   1928  CZ  TYR   143      69.303  57.641  90.507  1.00  0.00           C  
ATOM   1929  OH  TYR   143      70.151  57.335  89.453  1.00  0.00           O  
ATOM   1930  HH  TYR   143      70.249  58.115  88.901  1.00  0.00           H  
ATOM   1931  CE2 TYR   143      68.198  58.542  90.435  1.00  0.00           C  
ATOM   1932  HE2 TYR   143      67.977  59.057  89.511  1.00  0.00           H  
ATOM   1933  CD2 TYR   143      67.484  58.882  91.607  1.00  0.00           C  
ATOM   1934  HD2 TYR   143      66.593  59.491  91.637  1.00  0.00           H  
ATOM   1935  C   TYR   143      65.495  58.302  95.959  1.00  0.00           C  
ATOM   1936  O   TYR   143      64.604  59.180  95.968  1.00  0.00           O  
ATOM   1937  N   GLY   144      65.937  57.580  97.053  1.00  0.00           N  
ATOM   1938  H   GLY   144      66.544  56.792  96.874  1.00  0.00           H  
ATOM   1939  CA  GLY   144      65.394  57.853  98.399  1.00  0.00           C  
ATOM   1940  HA2 GLY   144      65.987  57.226  99.065  1.00  0.00           H  
ATOM   1941  HA3 GLY   144      65.537  58.886  98.718  1.00  0.00           H  
ATOM   1942  C   GLY   144      63.949  57.446  98.361  1.00  0.00           C  
ATOM   1943  O   GLY   144      63.649  56.498  97.621  1.00  0.00           O  
ATOM   1944  N   GLN   145      63.101  57.953  99.271  1.00  0.00           N  
ATOM   1945  H   GLN   145      63.358  58.599 100.004  1.00  0.00           H  
ATOM   1946  CA  GLN   145      61.800  57.383  99.511  1.00  0.00           C  
ATOM   1947  HA  GLN   145      61.783  56.319  99.272  1.00  0.00           H  
ATOM   1948  CB  GLN   145      61.257  57.785 100.947  1.00  0.00           C  
ATOM   1949  HB2 GLN   145      61.545  58.823 101.111  1.00  0.00           H  
ATOM   1950  HB3 GLN   145      60.174  57.881 100.875  1.00  0.00           H  
ATOM   1951  CG  GLN   145      61.731  56.867 102.093  1.00  0.00           C  
ATOM   1952  HG2 GLN   145      61.059  57.217 102.877  1.00  0.00           H  
ATOM   1953  HG3 GLN   145      61.708  55.841 101.727  1.00  0.00           H  
ATOM   1954  CD  GLN   145      63.199  57.194 102.476  1.00  0.00           C  
ATOM   1955  OE1 GLN   145      63.796  58.181 102.055  1.00  0.00           O  
ATOM   1956  NE2 GLN   145      63.804  56.324 103.185  1.00  0.00           N  
ATOM   1957 HE21 GLN   145      64.743  56.572 103.461  1.00  0.00           H  
ATOM   1958 HE22 GLN   145      63.304  55.503 103.495  1.00  0.00           H  
ATOM   1959  C   GLN   145      60.739  58.017  98.647  1.00  0.00           C  
ATOM   1960  O   GLN   145      60.916  59.046  97.998  1.00  0.00           O  
ATOM   1961  N   GLN   146      59.518  57.450  98.494  1.00  0.00           N  
ATOM   1962  H   GLN   146      59.299  56.560  98.918  1.00  0.00           H  
ATOM   1963  CA  GLN   146      58.455  58.073  97.716  1.00  0.00           C  
ATOM   1964  HA  GLN   146      58.860  58.593  96.848  1.00  0.00           H  
ATOM   1965  CB  GLN   146      57.533  57.011  97.147  1.00  0.00           C  
ATOM   1966  HB2 GLN   146      57.130  56.452  97.991  1.00  0.00           H  
ATOM   1967  HB3 GLN   146      56.726  57.597  96.709  1.00  0.00           H  
ATOM   1968  CG  GLN   146      58.206  55.965  96.223  1.00  0.00           C  
ATOM   1969  HG2 GLN   146      58.757  55.182  96.743  1.00  0.00           H  
ATOM   1970  HG3 GLN   146      57.343  55.496  95.749  1.00  0.00           H  
ATOM   1971  CD  GLN   146      59.077  56.654  95.188  1.00  0.00           C  
ATOM   1972  OE1 GLN   146      58.672  57.560  94.418  1.00  0.00           O  
ATOM   1973  NE2 GLN   146      60.342  56.237  94.980  1.00  0.00           N  
ATOM   1974 HE21 GLN   146      60.800  55.494  95.488  1.00  0.00           H  
ATOM   1975 HE22 GLN   146      60.853  56.933  94.456  1.00  0.00           H  
ATOM   1976  C   GLN   146      57.791  59.158  98.529  1.00  0.00           C  
ATOM   1977  O   GLN   146      57.770  59.072  99.787  1.00  0.00           O  
ATOM   1978  N   GLN   147      57.302  60.198  97.929  1.00  0.00           N  
ATOM   1979  H   GLN   147      57.408  60.278  96.928  1.00  0.00           H  
ATOM   1980  CA  GLN   147      56.935  61.419  98.729  1.00  0.00           C  
ATOM   1981  HA  GLN   147      56.707  61.160  99.762  1.00  0.00           H  
ATOM   1982  CB  GLN   147      58.208  62.221  98.855  1.00  0.00           C  
ATOM   1983  HB2 GLN   147      58.870  61.563  99.419  1.00  0.00           H  
ATOM   1984  HB3 GLN   147      58.547  62.350  97.828  1.00  0.00           H  
ATOM   1985  CG  GLN   147      58.259  63.614  99.600  1.00  0.00           C  
ATOM   1986  HG2 GLN   147      59.241  64.031  99.381  1.00  0.00           H  
ATOM   1987  HG3 GLN   147      57.524  64.217  99.066  1.00  0.00           H  
ATOM   1988  CD  GLN   147      57.967  63.581 101.150  1.00  0.00           C  
ATOM   1989  OE1 GLN   147      57.181  62.812 101.709  1.00  0.00           O  
ATOM   1990  NE2 GLN   147      58.823  64.181 101.986  1.00  0.00           N  
ATOM   1991 HE21 GLN   147      59.612  64.663 101.582  1.00  0.00           H  
ATOM   1992 HE22 GLN   147      58.768  63.946 102.967  1.00  0.00           H  
ATOM   1993  C   GLN   147      55.925  62.270  97.982  1.00  0.00           C  
ATOM   1994  O   GLN   147      56.161  62.668  96.845  1.00  0.00           O  
ATOM   1995  N   SER   148      54.827  62.504  98.728  1.00  0.00           N  
ATOM   1996  H   SER   148      54.671  62.125  99.651  1.00  0.00           H  
ATOM   1997  CA  SER   148      53.711  63.360  98.279  1.00  0.00           C  
ATOM   1998  HA  SER   148      53.653  63.104  97.221  1.00  0.00           H  
ATOM   1999  CB  SER   148      52.420  63.046  98.985  1.00  0.00           C  
ATOM   2000  HB2 SER   148      52.237  61.977  98.874  1.00  0.00           H  
ATOM   2001  HB3 SER   148      52.536  63.202 100.058  1.00  0.00           H  
ATOM   2002  OG  SER   148      51.312  63.906  98.609  1.00  0.00           O  
ATOM   2003  HG  SER   148      50.548  63.546  99.066  1.00  0.00           H  
ATOM   2004  C   SER   148      54.008  64.854  98.297  1.00  0.00           C  
ATOM   2005  O   SER   148      54.605  65.290  99.269  1.00  0.00           O  
ATOM   2006  N   TYR   149      53.648  65.592  97.239  1.00  0.00           N  
ATOM   2007  H   TYR   149      52.993  65.181  96.589  1.00  0.00           H  
ATOM   2008  CA  TYR   149      53.733  67.071  97.268  1.00  0.00           C  
ATOM   2009  HA  TYR   149      54.720  67.395  97.596  1.00  0.00           H  
ATOM   2010  CB  TYR   149      53.769  67.685  95.876  1.00  0.00           C  
ATOM   2011  HB2 TYR   149      54.743  67.405  95.475  1.00  0.00           H  
ATOM   2012  HB3 TYR   149      52.921  67.260  95.337  1.00  0.00           H  
ATOM   2013  CG  TYR   149      53.741  69.152  95.730  1.00  0.00           C  
ATOM   2014  CD1 TYR   149      52.521  69.784  95.625  1.00  0.00           C  
ATOM   2015  HD1 TYR   149      51.560  69.291  95.624  1.00  0.00           H  
ATOM   2016  CE1 TYR   149      52.460  71.207  95.569  1.00  0.00           C  
ATOM   2017  HE1 TYR   149      51.499  71.695  95.494  1.00  0.00           H  
ATOM   2018  CZ  TYR   149      53.617  71.985  95.668  1.00  0.00           C  
ATOM   2019  OH  TYR   149      53.478  73.310  95.433  1.00  0.00           O  
ATOM   2020  HH  TYR   149      54.199  73.683  94.921  1.00  0.00           H  
ATOM   2021  CE2 TYR   149      54.832  71.363  95.893  1.00  0.00           C  
ATOM   2022  HE2 TYR   149      55.767  71.895  95.983  1.00  0.00           H  
ATOM   2023  CD2 TYR   149      54.888  69.930  95.984  1.00  0.00           C  
ATOM   2024  HD2 TYR   149      55.896  69.562  96.109  1.00  0.00           H  
ATOM   2025  C   TYR   149      52.721  67.748  98.136  1.00  0.00           C  
ATOM   2026  O   TYR   149      51.524  67.495  97.927  1.00  0.00           O  
ATOM   2027  N   ASN   150      53.079  68.819  98.863  1.00  0.00           N  
ATOM   2028  H   ASN   150      54.060  69.059  98.868  1.00  0.00           H  
ATOM   2029  CA  ASN   150      52.178  69.713  99.543  1.00  0.00           C  
ATOM   2030  HA  ASN   150      51.162  69.365  99.358  1.00  0.00           H  
ATOM   2031  CB  ASN   150      52.284  69.351 101.044  1.00  0.00           C  
ATOM   2032  HB2 ASN   150      51.905  68.343 101.211  1.00  0.00           H  
ATOM   2033  HB3 ASN   150      53.342  69.371 101.305  1.00  0.00           H  
ATOM   2034  CG  ASN   150      51.606  70.452 101.775  1.00  0.00           C  
ATOM   2035  OD1 ASN   150      50.470  70.653 101.521  1.00  0.00           O  
ATOM   2036  ND2 ASN   150      52.348  71.319 102.466  1.00  0.00           N  
ATOM   2037 HD21 ASN   150      51.782  71.981 102.978  1.00  0.00           H  
ATOM   2038 HD22 ASN   150      53.336  71.231 102.652  1.00  0.00           H  
ATOM   2039  C   ASN   150      52.309  71.200  99.227  1.00  0.00           C  
ATOM   2040  O   ASN   150      53.382  71.691  99.293  1.00  0.00           O  
ATOM   2041  N   PRO   151      51.208  71.919  98.800  1.00  0.00           N  
ATOM   2042  CD  PRO   151      50.040  71.390  98.241  1.00  0.00           C  
ATOM   2043  HD2 PRO   151      49.437  71.011  99.066  1.00  0.00           H  
ATOM   2044  HD3 PRO   151      50.161  70.558  97.547  1.00  0.00           H  
ATOM   2045  CG  PRO   151      49.276  72.464  97.532  1.00  0.00           C  
ATOM   2046  HG2 PRO   151      48.254  72.638  97.871  1.00  0.00           H  
ATOM   2047  HG3 PRO   151      49.279  72.316  96.452  1.00  0.00           H  
ATOM   2048  CB  PRO   151      50.042  73.770  97.765  1.00  0.00           C  
ATOM   2049  HB2 PRO   151      49.496  74.294  98.549  1.00  0.00           H  
ATOM   2050  HB3 PRO   151      50.375  74.300  96.872  1.00  0.00           H  
ATOM   2051  CA  PRO   151      51.393  73.270  98.378  1.00  0.00           C  
ATOM   2052  HA  PRO   151      52.118  73.195  97.567  1.00  0.00           H  
ATOM   2053  C   PRO   151      51.794  74.283  99.442  1.00  0.00           C  
ATOM   2054  O   PRO   151      51.168  74.254 100.529  1.00  0.00           O  
ATOM   2055  N   PRO   152      52.833  75.099  99.204  1.00  0.00           N  
ATOM   2056  CD  PRO   152      53.596  75.239  97.954  1.00  0.00           C  
ATOM   2057  HD2 PRO   152      53.089  75.448  97.012  1.00  0.00           H  
ATOM   2058  HD3 PRO   152      54.275  74.396  97.828  1.00  0.00           H  
ATOM   2059  CG  PRO   152      54.484  76.388  98.231  1.00  0.00           C  
ATOM   2060  HG2 PRO   152      53.905  77.246  97.889  1.00  0.00           H  
ATOM   2061  HG3 PRO   152      55.430  76.327  97.693  1.00  0.00           H  
ATOM   2062  CB  PRO   152      54.719  76.377  99.771  1.00  0.00           C  
ATOM   2063  HB2 PRO   152      54.961  77.403 100.049  1.00  0.00           H  
ATOM   2064  HB3 PRO   152      55.456  75.604  99.989  1.00  0.00           H  
ATOM   2065  CA  PRO   152      53.332  76.007 100.245  1.00  0.00           C  
ATOM   2066  HA  PRO   152      53.312  75.364 101.125  1.00  0.00           H  
ATOM   2067  C   PRO   152      52.317  77.208 100.385  1.00  0.00           C  
ATOM   2068  O   PRO   152      51.891  77.742  99.369  1.00  0.00           O  
ATOM   2069  N   GLN   153      52.098  77.710 101.633  1.00  0.00           N  
ATOM   2070  H   GLN   153      52.493  77.196 102.407  1.00  0.00           H  
ATOM   2071  CA  GLN   153      51.445  79.015 102.081  1.00  0.00           C  
ATOM   2072  HA  GLN   153      50.569  79.115 101.441  1.00  0.00           H  
ATOM   2073  CB  GLN   153      50.869  78.929 103.525  1.00  0.00           C  
ATOM   2074  HB2 GLN   153      51.667  79.068 104.254  1.00  0.00           H  
ATOM   2075  HB3 GLN   153      50.107  79.697 103.659  1.00  0.00           H  
ATOM   2076  CG  GLN   153      50.266  77.509 103.776  1.00  0.00           C  
ATOM   2077  HG2 GLN   153      49.589  77.376 102.932  1.00  0.00           H  
ATOM   2078  HG3 GLN   153      51.012  76.718 103.697  1.00  0.00           H  
ATOM   2079  CD  GLN   153      49.577  77.426 105.085  1.00  0.00           C  
ATOM   2080  OE1 GLN   153      49.539  78.277 105.951  1.00  0.00           O  
ATOM   2081  NE2 GLN   153      49.013  76.300 105.278  1.00  0.00           N  
ATOM   2082 HE21 GLN   153      49.031  75.591 104.559  1.00  0.00           H  
ATOM   2083 HE22 GLN   153      48.373  76.197 106.052  1.00  0.00           H  
ATOM   2084  C   GLN   153      52.253  80.230 101.898  1.00  0.00           C  
ATOM   2085  O   GLN   153      52.461  81.065 102.777  1.00  0.00           O  
ATOM   2086  N   GLY   154      52.702  80.298 100.653  1.00  0.00           N  
ATOM   2087  H   GLY   154      52.513  79.499 100.065  1.00  0.00           H  
ATOM   2088  CA  GLY   154      53.553  81.386 100.188  1.00  0.00           C  
ATOM   2089  HA2 GLY   154      54.262  81.664 100.968  1.00  0.00           H  
ATOM   2090  HA3 GLY   154      54.103  81.065  99.303  1.00  0.00           H  
ATOM   2091  C   GLY   154      52.828  82.724  99.802  1.00  0.00           C  
ATOM   2092  O   GLY   154      51.684  82.985 100.164  1.00  0.00           O  
ATOM   2093  N   TYR   155      53.670  83.568  99.106  1.00  0.00           N  
ATOM   2094  H   TYR   155      54.570  83.150  98.914  1.00  0.00           H  
ATOM   2095  CA  TYR   155      53.265  84.931  98.660  1.00  0.00           C  
ATOM   2096  HA  TYR   155      52.236  85.036  99.005  1.00  0.00           H  
ATOM   2097  CB  TYR   155      54.131  86.044  99.256  1.00  0.00           C  
ATOM   2098  HB2 TYR   155      55.153  86.040  98.878  1.00  0.00           H  
ATOM   2099  HB3 TYR   155      53.749  87.016  98.946  1.00  0.00           H  
ATOM   2100  CG  TYR   155      54.257  85.992 100.830  1.00  0.00           C  
ATOM   2101  CD1 TYR   155      55.441  85.535 101.506  1.00  0.00           C  
ATOM   2102  HD1 TYR   155      56.193  85.094 100.870  1.00  0.00           H  
ATOM   2103  CE1 TYR   155      55.557  85.624 102.888  1.00  0.00           C  
ATOM   2104  HE1 TYR   155      56.461  85.284 103.372  1.00  0.00           H  
ATOM   2105  CZ  TYR   155      54.518  86.159 103.663  1.00  0.00           C  
ATOM   2106  OH  TYR   155      54.735  86.465 104.973  1.00  0.00           O  
ATOM   2107  HH  TYR   155      55.690  86.518 105.062  1.00  0.00           H  
ATOM   2108  CE2 TYR   155      53.329  86.568 103.004  1.00  0.00           C  
ATOM   2109  HE2 TYR   155      52.604  87.150 103.554  1.00  0.00           H  
ATOM   2110  CD2 TYR   155      53.250  86.542 101.597  1.00  0.00           C  
ATOM   2111  HD2 TYR   155      52.404  86.935 101.053  1.00  0.00           H  
ATOM   2112  C   TYR   155      53.143  84.991  97.137  1.00  0.00           C  
ATOM   2113  O   TYR   155      54.106  85.405  96.476  1.00  0.00           O  
ATOM   2114  N   GLY   156      52.019  84.653  96.511  1.00  0.00           N  
ATOM   2115  H   GLY   156      51.958  84.807  95.515  1.00  0.00           H  
ATOM   2116  CA  GLY   156      50.748  84.211  97.085  1.00  0.00           C  
ATOM   2117  HA2 GLY   156      50.199  83.528  96.436  1.00  0.00           H  
ATOM   2118  HA3 GLY   156      50.975  83.658  97.996  1.00  0.00           H  
ATOM   2119  C   GLY   156      49.817  85.392  97.446  1.00  0.00           C  
ATOM   2120  O   GLY   156      50.190  86.569  97.572  1.00  0.00           O  
ATOM   2121  N   GLN   157      48.536  85.079  97.451  1.00  0.00           N  
ATOM   2122  H   GLN   157      48.288  84.115  97.276  1.00  0.00           H  
ATOM   2123  CA  GLN   157      47.451  86.134  97.461  1.00  0.00           C  
ATOM   2124  HA  GLN   157      47.768  86.991  96.865  1.00  0.00           H  
ATOM   2125  CB  GLN   157      46.129  85.537  96.907  1.00  0.00           C  
ATOM   2126  HB2 GLN   157      45.764  84.679  97.472  1.00  0.00           H  
ATOM   2127  HB3 GLN   157      45.304  86.241  97.025  1.00  0.00           H  
ATOM   2128  CG  GLN   157      46.100  85.193  95.402  1.00  0.00           C  
ATOM   2129  HG2 GLN   157      47.062  84.825  95.044  1.00  0.00           H  
ATOM   2130  HG3 GLN   157      45.243  84.520  95.368  1.00  0.00           H  
ATOM   2131  CD  GLN   157      45.843  86.463  94.598  1.00  0.00           C  
ATOM   2132  OE1 GLN   157      46.044  87.607  95.001  1.00  0.00           O  
ATOM   2133  NE2 GLN   157      45.551  86.291  93.265  1.00  0.00           N  
ATOM   2134 HE21 GLN   157      45.677  85.368  92.874  1.00  0.00           H  
ATOM   2135 HE22 GLN   157      45.400  87.037  92.602  1.00  0.00           H  
ATOM   2136  C   GLN   157      47.258  86.698  98.893  1.00  0.00           C  
ATOM   2137  O   GLN   157      47.655  86.072  99.834  1.00  0.00           O  
ATOM   2138  N   GLN   158      46.484  87.815  99.128  1.00  0.00           N  
ATOM   2139  H   GLN   158      46.531  88.100 100.096  1.00  0.00           H  
ATOM   2140  CA  GLN   158      46.219  88.943  98.225  1.00  0.00           C  
ATOM   2141  HA  GLN   158      45.507  88.589  97.480  1.00  0.00           H  
ATOM   2142  CB  GLN   158      45.600  89.975  99.123  1.00  0.00           C  
ATOM   2143  HB2 GLN   158      46.159  89.946 100.058  1.00  0.00           H  
ATOM   2144  HB3 GLN   158      45.813  90.939  98.660  1.00  0.00           H  
ATOM   2145  CG  GLN   158      44.076  89.800  99.272  1.00  0.00           C  
ATOM   2146  HG2 GLN   158      43.509  89.786  98.342  1.00  0.00           H  
ATOM   2147  HG3 GLN   158      43.978  88.801  99.699  1.00  0.00           H  
ATOM   2148  CD  GLN   158      43.455  90.749 100.239  1.00  0.00           C  
ATOM   2149  OE1 GLN   158      43.966  91.830 100.355  1.00  0.00           O  
ATOM   2150  NE2 GLN   158      42.423  90.380 100.976  1.00  0.00           N  
ATOM   2151 HE21 GLN   158      41.954  89.501 100.814  1.00  0.00           H  
ATOM   2152 HE22 GLN   158      41.838  91.048 101.458  1.00  0.00           H  
ATOM   2153  C   GLN   158      47.595  89.487  97.689  1.00  0.00           C  
ATOM   2154  O   GLN   158      48.660  89.391  98.300  1.00  0.00           O  
ATOM   2155  N   ASN   159      47.599  89.942  96.430  1.00  0.00           N  
ATOM   2156  H   ASN   159      46.656  90.101  96.106  1.00  0.00           H  
ATOM   2157  CA  ASN   159      48.642  90.646  95.713  1.00  0.00           C  
ATOM   2158  HA  ASN   159      49.599  90.187  95.961  1.00  0.00           H  
ATOM   2159  CB  ASN   159      48.387  90.552  94.184  1.00  0.00           C  
ATOM   2160  HB2 ASN   159      47.325  90.432  93.967  1.00  0.00           H  
ATOM   2161  HB3 ASN   159      48.540  91.513  93.693  1.00  0.00           H  
ATOM   2162  CG  ASN   159      49.180  89.597  93.398  1.00  0.00           C  
ATOM   2163  OD1 ASN   159      50.427  89.726  93.096  1.00  0.00           O  
ATOM   2164  ND2 ASN   159      48.692  88.417  93.096  1.00  0.00           N  
ATOM   2165 HD21 ASN   159      47.783  88.156  93.452  1.00  0.00           H  
ATOM   2166 HD22 ASN   159      49.344  87.822  92.606  1.00  0.00           H  
ATOM   2167  C   ASN   159      48.715  92.137  96.210  1.00  0.00           C  
ATOM   2168  O   ASN   159      47.740  92.843  96.011  1.00  0.00           O  
ATOM   2169  N   GLN   160      49.818  92.671  96.796  1.00  0.00           N  
ATOM   2170  H   GLN   160      49.757  93.548  97.293  1.00  0.00           H  
ATOM   2171  CA  GLN   160      50.985  91.919  97.208  1.00  0.00           C  
ATOM   2172  HA  GLN   160      50.619  91.007  97.680  1.00  0.00           H  
ATOM   2173  CB  GLN   160      51.929  91.525  96.118  1.00  0.00           C  
ATOM   2174  HB2 GLN   160      51.346  91.077  95.314  1.00  0.00           H  
ATOM   2175  HB3 GLN   160      52.261  92.445  95.637  1.00  0.00           H  
ATOM   2176  CG  GLN   160      53.113  90.641  96.416  1.00  0.00           C  
ATOM   2177  HG2 GLN   160      53.448  90.282  95.442  1.00  0.00           H  
ATOM   2178  HG3 GLN   160      53.955  91.149  96.886  1.00  0.00           H  
ATOM   2179  CD  GLN   160      52.817  89.502  97.396  1.00  0.00           C  
ATOM   2180  OE1 GLN   160      52.556  89.669  98.588  1.00  0.00           O  
ATOM   2181  NE2 GLN   160      52.503  88.327  96.886  1.00  0.00           N  
ATOM   2182 HE21 GLN   160      52.336  88.278  95.891  1.00  0.00           H  
ATOM   2183 HE22 GLN   160      51.941  87.767  97.510  1.00  0.00           H  
ATOM   2184  C   GLN   160      51.771  92.679  98.292  1.00  0.00           C  
ATOM   2185  O   GLN   160      52.510  93.615  98.012  1.00  0.00           O  
ATOM   2186  N   TYR   161      51.665  92.315  99.603  1.00  0.00           N  
ATOM   2187  H   TYR   161      50.996  91.610  99.877  1.00  0.00           H  
ATOM   2188  CA  TYR   161      52.229  93.046 100.768  1.00  0.00           C  
ATOM   2189  HA  TYR   161      52.506  94.064 100.495  1.00  0.00           H  
ATOM   2190  CB  TYR   161      51.082  93.158 101.749  1.00  0.00           C  
ATOM   2191  HB2 TYR   161      50.949  92.199 102.250  1.00  0.00           H  
ATOM   2192  HB3 TYR   161      51.483  93.936 102.399  1.00  0.00           H  
ATOM   2193  CG  TYR   161      49.718  93.566 101.174  1.00  0.00           C  
ATOM   2194  CD1 TYR   161      49.619  94.804 100.581  1.00  0.00           C  
ATOM   2195  HD1 TYR   161      50.445  95.490 100.700  1.00  0.00           H  
ATOM   2196  CE1 TYR   161      48.421  95.272 100.063  1.00  0.00           C  
ATOM   2197  HE1 TYR   161      48.476  96.255  99.619  1.00  0.00           H  
ATOM   2198  CZ  TYR   161      47.348  94.366  99.933  1.00  0.00           C  
ATOM   2199  OH  TYR   161      46.125  94.685  99.428  1.00  0.00           O  
ATOM   2200  HH  TYR   161      45.916  95.614  99.546  1.00  0.00           H  
ATOM   2201  CE2 TYR   161      47.577  93.045 100.384  1.00  0.00           C  
ATOM   2202  HE2 TYR   161      46.871  92.269 100.132  1.00  0.00           H  
ATOM   2203  CD2 TYR   161      48.746  92.642 100.995  1.00  0.00           C  
ATOM   2204  HD2 TYR   161      48.822  91.635 101.380  1.00  0.00           H  
ATOM   2205  C   TYR   161      53.575  92.543 101.430  1.00  0.00           C  
ATOM   2206  O   TYR   161      54.188  93.382 102.129  1.00  0.00           O  
ATOM   2207  N   ASN   162      54.117  91.470 100.972  1.00  0.00           N  
ATOM   2208  H   ASN   162      53.582  90.977 100.272  1.00  0.00           H  
ATOM   2209  CA  ASN   162      55.539  91.152 100.892  1.00  0.00           C  
ATOM   2210  HA  ASN   162      55.985  91.130 101.887  1.00  0.00           H  
ATOM   2211  CB  ASN   162      55.650  89.784 100.286  1.00  0.00           C  
ATOM   2212  HB2 ASN   162      55.002  89.149 100.889  1.00  0.00           H  
ATOM   2213  HB3 ASN   162      55.167  89.703  99.312  1.00  0.00           H  
ATOM   2214  CG  ASN   162      57.015  89.117 100.194  1.00  0.00           C  
ATOM   2215  OD1 ASN   162      57.823  89.352 101.050  1.00  0.00           O  
ATOM   2216  ND2 ASN   162      57.418  88.437  99.151  1.00  0.00           N  
ATOM   2217 HD21 ASN   162      58.333  88.009  99.155  1.00  0.00           H  
ATOM   2218 HD22 ASN   162      56.748  88.205  98.432  1.00  0.00           H  
ATOM   2219  C   ASN   162      56.372  92.274 100.086  1.00  0.00           C  
ATOM   2220  O   ASN   162      55.757  93.175  99.476  1.00  0.00           O  
ATOM   2221  N   SER   163      57.703  92.190 100.074  1.00  0.00           N  
ATOM   2222  H   SER   163      58.133  91.352 100.439  1.00  0.00           H  
ATOM   2223  CA  SER   163      58.555  93.042  99.285  1.00  0.00           C  
ATOM   2224  HA  SER   163      58.382  94.081  99.567  1.00  0.00           H  
ATOM   2225  CB  SER   163      59.951  92.658  99.547  1.00  0.00           C  
ATOM   2226  HB2 SER   163      59.984  92.612 100.636  1.00  0.00           H  
ATOM   2227  HB3 SER   163      60.120  91.684  99.090  1.00  0.00           H  
ATOM   2228  OG  SER   163      60.946  93.527  99.020  1.00  0.00           O  
ATOM   2229  HG  SER   163      61.587  92.906  98.666  1.00  0.00           H  
ATOM   2230  C   SER   163      58.224  93.078  97.809  1.00  0.00           C  
ATOM   2231  O   SER   163      57.865  92.027  97.276  1.00  0.00           O  
ATOM   2232  N   SER   164      58.284  94.240  97.111  1.00  0.00           N  
ATOM   2233  H   SER   164      58.519  95.069  97.639  1.00  0.00           H  
ATOM   2234  CA  SER   164      57.851  94.513  95.758  1.00  0.00           C  
ATOM   2235  HA  SER   164      57.916  95.570  95.500  1.00  0.00           H  
ATOM   2236  CB  SER   164      56.360  94.076  95.581  1.00  0.00           C  
ATOM   2237  HB2 SER   164      56.417  92.989  95.521  1.00  0.00           H  
ATOM   2238  HB3 SER   164      55.815  94.475  96.437  1.00  0.00           H  
ATOM   2239  OG  SER   164      55.886  94.637  94.405  1.00  0.00           O  
ATOM   2240  HG  SER   164      55.276  95.354  94.592  1.00  0.00           H  
ATOM   2241  C   SER   164      58.783  93.776  94.737  1.00  0.00           C  
ATOM   2242  O   SER   164      58.709  92.538  94.488  1.00  0.00           O  
ATOM   2243  N   SER   165      59.598  94.550  94.036  1.00  0.00           N  
ATOM   2244  H   SER   165      59.489  95.544  94.180  1.00  0.00           H  
ATOM   2245  CA  SER   165      60.471  94.196  92.863  1.00  0.00           C  
ATOM   2246  HA  SER   165      60.707  93.148  93.045  1.00  0.00           H  
ATOM   2247  CB  SER   165      59.605  94.130  91.564  1.00  0.00           C  
ATOM   2248  HB2 SER   165      58.675  93.625  91.824  1.00  0.00           H  
ATOM   2249  HB3 SER   165      59.406  95.163  91.277  1.00  0.00           H  
ATOM   2250  OG  SER   165      60.267  93.396  90.517  1.00  0.00           O  
ATOM   2251  HG  SER   165      59.584  93.236  89.862  1.00  0.00           H  
ATOM   2252  C   SER   165      61.790  94.950  92.705  1.00  0.00           C  
ATOM   2253  O   SER   165      62.305  95.027  91.602  1.00  0.00           O  
ATOM   2254  N   GLY   166      62.348  95.445  93.810  1.00  0.00           N  
ATOM   2255  H   GLY   166      61.866  95.437  94.698  1.00  0.00           H  
ATOM   2256  CA  GLY   166      63.652  96.132  93.756  1.00  0.00           C  
ATOM   2257  HA2 GLY   166      63.487  96.774  92.891  1.00  0.00           H  
ATOM   2258  HA3 GLY   166      63.867  96.758  94.621  1.00  0.00           H  
ATOM   2259  C   GLY   166      64.763  95.175  93.634  1.00  0.00           C  
ATOM   2260  O   GLY   166      64.635  93.962  93.816  1.00  0.00           O  
ATOM   2261  N   GLY   167      65.931  95.659  93.259  1.00  0.00           N  
ATOM   2262  H   GLY   167      65.996  96.664  93.184  1.00  0.00           H  
ATOM   2263  CA  GLY   167      67.118  94.856  93.050  1.00  0.00           C  
ATOM   2264  HA2 GLY   167      67.156  94.294  93.983  1.00  0.00           H  
ATOM   2265  HA3 GLY   167      66.891  94.107  92.291  1.00  0.00           H  
ATOM   2266  C   GLY   167      68.458  95.652  92.711  1.00  0.00           C  
ATOM   2267  O   GLY   167      68.900  96.552  93.473  1.00  0.00           O  
ATOM   2268  N   GLY   168      69.116  95.195  91.602  1.00  0.00           N  
ATOM   2269  H   GLY   168      68.658  94.457  91.086  1.00  0.00           H  
ATOM   2270  CA  GLY   168      70.497  95.583  91.223  1.00  0.00           C  
ATOM   2271  HA2 GLY   168      70.811  95.097  90.299  1.00  0.00           H  
ATOM   2272  HA3 GLY   168      70.458  96.649  90.999  1.00  0.00           H  
ATOM   2273  C   GLY   168      71.498  95.475  92.337  1.00  0.00           C  
ATOM   2274  O   GLY   168      71.356  94.622  93.194  1.00  0.00           O  
ATOM   2275  N   GLY   169      72.556  96.211  92.345  1.00  0.00           N  
ATOM   2276  H   GLY   169      73.171  96.063  93.132  1.00  0.00           H  
ATOM   2277  CA  GLY   169      73.051  97.226  91.383  1.00  0.00           C  
ATOM   2278  HA2 GLY   169      72.233  97.929  91.225  1.00  0.00           H  
ATOM   2279  HA3 GLY   169      73.995  97.725  91.602  1.00  0.00           H  
ATOM   2280  C   GLY   169      73.309  96.766  89.917  1.00  0.00           C  
ATOM   2281  O   GLY   169      73.471  95.549  89.736  1.00  0.00           O  
ATOM   2282  N   GLY   170      73.258  97.661  88.920  1.00  0.00           N  
ATOM   2283  H   GLY   170      73.133  98.630  89.174  1.00  0.00           H  
ATOM   2284  CA  GLY   170      73.227  97.387  87.477  1.00  0.00           C  
ATOM   2285  HA2 GLY   170      73.822  98.181  87.026  1.00  0.00           H  
ATOM   2286  HA3 GLY   170      73.607  96.386  87.274  1.00  0.00           H  
ATOM   2287  C   GLY   170      71.741  97.361  86.966  1.00  0.00           C  
ATOM   2288  O   GLY   170      70.893  97.892  87.659  1.00  0.00           O  
ATOM   2289  N   GLY   171      71.382  96.623  85.951  1.00  0.00           N  
ATOM   2290  H   GLY   171      70.378  96.632  85.837  1.00  0.00           H  
ATOM   2291  CA  GLY   171      72.159  95.853  84.986  1.00  0.00           C  
ATOM   2292  HA2 GLY   171      72.819  96.557  84.478  1.00  0.00           H  
ATOM   2293  HA3 GLY   171      72.753  95.084  85.480  1.00  0.00           H  
ATOM   2294  C   GLY   171      71.183  95.022  84.188  1.00  0.00           C  
ATOM   2295  O   GLY   171      70.032  94.938  84.533  1.00  0.00           O  
ATOM   2296  N   GLY   172      71.596  94.308  83.085  1.00  0.00           N  
ATOM   2297  H   GLY   172      70.888  93.695  82.707  1.00  0.00           H  
ATOM   2298  CA  GLY   172      72.869  94.266  82.390  1.00  0.00           C  
ATOM   2299  HA2 GLY   172      73.735  94.137  83.038  1.00  0.00           H  
ATOM   2300  HA3 GLY   172      72.803  93.381  81.756  1.00  0.00           H  
ATOM   2301  C   GLY   172      73.091  95.509  81.487  1.00  0.00           C  
ATOM   2302  O   GLY   172      72.321  96.449  81.583  1.00  0.00           O  
ATOM   2303  N   GLY   173      74.134  95.526  80.652  1.00  0.00           N  
ATOM   2304  H   GLY   173      74.657  94.673  80.513  1.00  0.00           H  
ATOM   2305  CA  GLY   173      74.589  96.610  79.891  1.00  0.00           C  
ATOM   2306  HA2 GLY   173      74.578  97.485  80.541  1.00  0.00           H  
ATOM   2307  HA3 GLY   173      75.514  96.271  79.426  1.00  0.00           H  
ATOM   2308  C   GLY   173      73.702  96.886  78.642  1.00  0.00           C  
ATOM   2309  O   GLY   173      72.853  96.147  78.237  1.00  0.00           O  
ATOM   2310  N   GLY   174      73.867  98.066  78.002  1.00  0.00           N  
ATOM   2311  H   GLY   174      73.193  98.330  77.298  1.00  0.00           H  
ATOM   2312  CA  GLY   174      75.039  98.957  78.210  1.00  0.00           C  
ATOM   2313  HA2 GLY   174      74.964  99.712  77.427  1.00  0.00           H  
ATOM   2314  HA3 GLY   174      75.097  99.449  79.180  1.00  0.00           H  
ATOM   2315  C   GLY   174      76.349  98.300  77.844  1.00  0.00           C  
ATOM   2316  O   GLY   174      76.435  97.196  77.189  1.00  0.00           O  
ATOM   2317  N   GLY   175      77.453  98.961  78.221  1.00  0.00           N  
ATOM   2318  H   GLY   175      77.333  99.780  78.800  1.00  0.00           H  
ATOM   2319  CA  GLY   175      78.817  98.636  77.702  1.00  0.00           C  
ATOM   2320  HA2 GLY   175      79.409  99.456  78.109  1.00  0.00           H  
ATOM   2321  HA3 GLY   175      79.112  97.760  78.280  1.00  0.00           H  
ATOM   2322  C   GLY   175      79.027  98.319  76.251  1.00  0.00           C  
ATOM   2323  O   GLY   175      79.877  97.456  75.915  1.00  0.00           O  
ATOM   2324  N   ASN   176      78.449  99.197  75.365  1.00  0.00           N  
ATOM   2325  H   ASN   176      78.109 100.022  75.839  1.00  0.00           H  
ATOM   2326  CA  ASN   176      78.445  99.148  73.878  1.00  0.00           C  
ATOM   2327  HA  ASN   176      79.462  99.027  73.505  1.00  0.00           H  
ATOM   2328  CB  ASN   176      77.396  98.021  73.453  1.00  0.00           C  
ATOM   2329  HB2 ASN   176      77.423  97.819  72.382  1.00  0.00           H  
ATOM   2330  HB3 ASN   176      77.576  97.167  74.106  1.00  0.00           H  
ATOM   2331  CG  ASN   176      75.936  98.400  73.700  1.00  0.00           C  
ATOM   2332  OD1 ASN   176      75.289  99.116  72.954  1.00  0.00           O  
ATOM   2333  ND2 ASN   176      75.329  97.804  74.687  1.00  0.00           N  
ATOM   2334 HD21 ASN   176      74.320  97.788  74.639  1.00  0.00           H  
ATOM   2335 HD22 ASN   176      75.798  97.094  75.231  1.00  0.00           H  
ATOM   2336  C   ASN   176      78.068 100.570  73.348  1.00  0.00           C  
ATOM   2337  O   ASN   176      77.425 101.402  74.029  1.00  0.00           O  
ATOM   2338  N   TYR   177      78.501 100.947  72.149  1.00  0.00           N  
ATOM   2339  H   TYR   177      79.183 100.347  71.706  1.00  0.00           H  
ATOM   2340  CA  TYR   177      78.253 102.332  71.631  1.00  0.00           C  
ATOM   2341  HA  TYR   177      78.471 103.105  72.368  1.00  0.00           H  
ATOM   2342  CB  TYR   177      79.168 102.529  70.516  1.00  0.00           C  
ATOM   2343  HB2 TYR   177      78.897 101.782  69.770  1.00  0.00           H  
ATOM   2344  HB3 TYR   177      78.821 103.455  70.057  1.00  0.00           H  
ATOM   2345  CG  TYR   177      80.614 102.699  70.723  1.00  0.00           C  
ATOM   2346  CD1 TYR   177      81.190 103.976  70.863  1.00  0.00           C  
ATOM   2347  HD1 TYR   177      80.589 104.871  70.801  1.00  0.00           H  
ATOM   2348  CE1 TYR   177      82.616 104.122  71.005  1.00  0.00           C  
ATOM   2349  HE1 TYR   177      83.012 105.118  71.142  1.00  0.00           H  
ATOM   2350  CZ  TYR   177      83.477 102.973  70.978  1.00  0.00           C  
ATOM   2351  OH  TYR   177      84.855 103.033  71.160  1.00  0.00           O  
ATOM   2352  HH  TYR   177      85.089 103.960  71.243  1.00  0.00           H  
ATOM   2353  CE2 TYR   177      82.884 101.683  70.898  1.00  0.00           C  
ATOM   2354  HE2 TYR   177      83.531 100.820  70.852  1.00  0.00           H  
ATOM   2355  CD2 TYR   177      81.429 101.547  70.781  1.00  0.00           C  
ATOM   2356  HD2 TYR   177      81.003 100.567  70.626  1.00  0.00           H  
ATOM   2357  C   TYR   177      76.776 102.544  71.279  1.00  0.00           C  
ATOM   2358  O   TYR   177      76.216 101.844  70.443  1.00  0.00           O  
ATOM   2359  N   GLY   178      76.067 103.533  71.869  1.00  0.00           N  
ATOM   2360  H   GLY   178      75.089 103.512  71.615  1.00  0.00           H  
ATOM   2361  CA  GLY   178      76.402 104.428  73.011  1.00  0.00           C  
ATOM   2362  HA2 GLY   178      75.452 104.910  73.238  1.00  0.00           H  
ATOM   2363  HA3 GLY   178      76.712 103.813  73.857  1.00  0.00           H  
ATOM   2364  C   GLY   178      77.510 105.450  72.713  1.00  0.00           C  
ATOM   2365  O   GLY   178      78.132 105.478  71.626  1.00  0.00           O  
ATOM   2366  N   GLN   179      77.817 106.251  73.740  1.00  0.00           N  
ATOM   2367  H   GLN   179      77.257 106.072  74.561  1.00  0.00           H  
ATOM   2368  CA  GLN   179      78.966 107.145  73.712  1.00  0.00           C  
ATOM   2369  HA  GLN   179      78.752 107.722  72.812  1.00  0.00           H  
ATOM   2370  CB  GLN   179      78.920 108.108  74.884  1.00  0.00           C  
ATOM   2371  HB2 GLN   179      78.882 107.577  75.834  1.00  0.00           H  
ATOM   2372  HB3 GLN   179      79.928 108.481  75.067  1.00  0.00           H  
ATOM   2373  CG  GLN   179      77.786 109.119  74.906  1.00  0.00           C  
ATOM   2374  HG2 GLN   179      76.853 108.570  75.032  1.00  0.00           H  
ATOM   2375  HG3 GLN   179      77.744 109.653  75.855  1.00  0.00           H  
ATOM   2376  CD  GLN   179      77.617 110.058  73.757  1.00  0.00           C  
ATOM   2377  OE1 GLN   179      78.469 110.143  72.876  1.00  0.00           O  
ATOM   2378  NE2 GLN   179      76.478 110.737  73.628  1.00  0.00           N  
ATOM   2379 HE21 GLN   179      75.781 110.635  74.351  1.00  0.00           H  
ATOM   2380 HE22 GLN   179      76.438 111.497  72.964  1.00  0.00           H  
ATOM   2381  C   GLN   179      80.229 106.426  73.687  1.00  0.00           C  
ATOM   2382  O   GLN   179      80.383 105.261  74.035  1.00  0.00           O  
ATOM   2383  N   ASP   180      81.332 106.976  73.149  1.00  0.00           N  
ATOM   2384  H   ASP   180      82.132 106.379  72.999  1.00  0.00           H  
ATOM   2385  CA  ASP   180      81.463 108.261  72.453  1.00  0.00           C  
ATOM   2386  HA  ASP   180      80.815 109.005  72.916  1.00  0.00           H  
ATOM   2387  CB  ASP   180      82.868 108.683  72.496  1.00  0.00           C  
ATOM   2388  HB2 ASP   180      83.098 108.950  73.527  1.00  0.00           H  
ATOM   2389  HB3 ASP   180      83.406 107.796  72.160  1.00  0.00           H  
ATOM   2390  CG  ASP   180      83.286 109.891  71.682  1.00  0.00           C  
ATOM   2391  OD1 ASP   180      82.373 110.703  71.453  1.00  0.00           O  
ATOM   2392  OD2 ASP   180      84.476 110.101  71.305  1.00  0.00           O  
ATOM   2393  C   ASP   180      81.027 108.056  70.994  1.00  0.00           C  
ATOM   2394  O   ASP   180      81.765 107.413  70.203  1.00  0.00           O  
ATOM   2395  N   GLN   181      79.923 108.703  70.638  1.00  0.00           N  
ATOM   2396  H   GLN   181      79.407 109.069  71.425  1.00  0.00           H  
ATOM   2397  CA  GLN   181      79.643 109.016  69.233  1.00  0.00           C  
ATOM   2398  HA  GLN   181      80.567 109.001  68.656  1.00  0.00           H  
ATOM   2399  CB  GLN   181      78.693 107.978  68.679  1.00  0.00           C  
ATOM   2400  HB2 GLN   181      78.581 108.024  67.596  1.00  0.00           H  
ATOM   2401  HB3 GLN   181      79.217 107.037  68.844  1.00  0.00           H  
ATOM   2402  CG  GLN   181      77.282 108.030  69.291  1.00  0.00           C  
ATOM   2403  HG2 GLN   181      77.258 107.971  70.379  1.00  0.00           H  
ATOM   2404  HG3 GLN   181      76.845 109.001  69.057  1.00  0.00           H  
ATOM   2405  CD  GLN   181      76.273 107.000  68.735  1.00  0.00           C  
ATOM   2406  OE1 GLN   181      75.603 107.215  67.744  1.00  0.00           O  
ATOM   2407  NE2 GLN   181      76.165 105.833  69.338  1.00  0.00           N  
ATOM   2408 HE21 GLN   181      76.706 105.726  70.183  1.00  0.00           H  
ATOM   2409 HE22 GLN   181      75.338 105.285  69.147  1.00  0.00           H  
ATOM   2410  C   GLN   181      79.236 110.451  68.958  1.00  0.00           C  
ATOM   2411  O   GLN   181      79.161 110.832  67.796  1.00  0.00           O  
ATOM   2412  N   SER   182      78.912 111.210  69.954  1.00  0.00           N  
ATOM   2413  H   SER   182      78.633 110.778  70.823  1.00  0.00           H  
ATOM   2414  CA  SER   182      78.416 112.572  69.777  1.00  0.00           C  
ATOM   2415  HA  SER   182      78.613 113.038  68.811  1.00  0.00           H  
ATOM   2416  CB  SER   182      76.907 112.468  69.694  1.00  0.00           C  
ATOM   2417  HB2 SER   182      76.617 111.681  68.998  1.00  0.00           H  
ATOM   2418  HB3 SER   182      76.508 112.093  70.637  1.00  0.00           H  
ATOM   2419  OG  SER   182      76.222 113.616  69.301  1.00  0.00           O  
ATOM   2420  HG  SER   182      76.530 113.839  68.420  1.00  0.00           H  
ATOM   2421  C   SER   182      78.752 113.594  70.907  1.00  0.00           C  
ATOM   2422  O   SER   182      78.767 113.246  72.099  1.00  0.00           O  
ATOM   2423  N   SER   183      78.913 114.886  70.638  1.00  0.00           N  
ATOM   2424  H   SER   183      78.768 115.407  71.492  1.00  0.00           H  
ATOM   2425  CA  SER   183      79.087 115.576  69.328  1.00  0.00           C  
ATOM   2426  HA  SER   183      78.107 115.442  68.869  1.00  0.00           H  
ATOM   2427  CB  SER   183      79.307 117.032  69.705  1.00  0.00           C  
ATOM   2428  HB2 SER   183      78.422 117.447  70.187  1.00  0.00           H  
ATOM   2429  HB3 SER   183      80.131 117.027  70.419  1.00  0.00           H  
ATOM   2430  OG  SER   183      79.667 117.943  68.686  1.00  0.00           O  
ATOM   2431  HG  SER   183      79.881 118.762  69.139  1.00  0.00           H  
ATOM   2432  C   SER   183      80.210 114.957  68.436  1.00  0.00           C  
ATOM   2433  O   SER   183      80.798 113.926  68.807  1.00  0.00           O  
ATOM   2434  N   MET   184      80.403 115.601  67.257  1.00  0.00           N  
ATOM   2435  H   MET   184      79.813 116.389  67.030  1.00  0.00           H  
ATOM   2436  CA  MET   184      81.431 115.139  66.232  1.00  0.00           C  
ATOM   2437  HA  MET   184      82.397 114.770  66.578  1.00  0.00           H  
ATOM   2438  CB  MET   184      80.932 113.898  65.527  1.00  0.00           C  
ATOM   2439  HB2 MET   184      80.961 113.118  66.288  1.00  0.00           H  
ATOM   2440  HB3 MET   184      79.920 114.126  65.191  1.00  0.00           H  
ATOM   2441  CG  MET   184      81.869 113.333  64.421  1.00  0.00           C  
ATOM   2442  HG2 MET   184      81.549 113.874  63.531  1.00  0.00           H  
ATOM   2443  HG3 MET   184      82.862 113.655  64.734  1.00  0.00           H  
ATOM   2444  SD  MET   184      81.962 111.634  63.998  1.00  0.00           S  
ATOM   2445  CE  MET   184      80.258 111.247  63.422  1.00  0.00           C  
ATOM   2446  HE1 MET   184      79.748 112.003  62.825  1.00  0.00           H  
ATOM   2447  HE2 MET   184      80.316 110.394  62.746  1.00  0.00           H  
ATOM   2448  HE3 MET   184      79.684 110.947  64.299  1.00  0.00           H  
ATOM   2449  C   MET   184      81.849 116.296  65.291  1.00  0.00           C  
ATOM   2450  O   MET   184      81.125 116.672  64.378  1.00  0.00           O  
ATOM   2451  N   SER   185      83.053 116.819  65.545  1.00  0.00           N  
ATOM   2452  H   SER   185      83.435 116.534  66.435  1.00  0.00           H  
ATOM   2453  CA  SER   185      83.771 117.800  64.741  1.00  0.00           C  
ATOM   2454  HA  SER   185      83.032 118.447  64.270  1.00  0.00           H  
ATOM   2455  CB  SER   185      84.709 118.610  65.669  1.00  0.00           C  
ATOM   2456  HB2 SER   185      85.046 119.497  65.133  1.00  0.00           H  
ATOM   2457  HB3 SER   185      84.150 118.898  66.558  1.00  0.00           H  
ATOM   2458  OG  SER   185      85.873 117.887  66.080  1.00  0.00           O  
ATOM   2459  HG  SER   185      85.548 117.231  66.701  1.00  0.00           H  
ATOM   2460  C   SER   185      84.555 117.134  63.635  1.00  0.00           C  
ATOM   2461  O   SER   185      84.759 115.999  63.657  1.00  0.00           O  
ATOM   2462  N   SER   186      85.013 117.973  62.756  1.00  0.00           N  
ATOM   2463  H   SER   186      84.664 118.905  62.586  1.00  0.00           H  
ATOM   2464  CA  SER   186      86.097 117.621  61.789  1.00  0.00           C  
ATOM   2465  HA  SER   186      86.509 116.679  62.152  1.00  0.00           H  
ATOM   2466  CB  SER   186      85.571 117.525  60.290  1.00  0.00           C  
ATOM   2467  HB2 SER   186      84.500 117.344  60.196  1.00  0.00           H  
ATOM   2468  HB3 SER   186      85.654 118.532  59.880  1.00  0.00           H  
ATOM   2469  OG  SER   186      86.403 116.660  59.547  1.00  0.00           O  
ATOM   2470  HG  SER   186      86.273 116.832  58.612  1.00  0.00           H  
ATOM   2471  C   SER   186      87.246 118.705  62.002  1.00  0.00           C  
ATOM   2472  O   SER   186      86.848 119.747  62.484  1.00  0.00           O  
ATOM   2473  N   GLY   187      88.568 118.587  61.821  1.00  0.00           N  
ATOM   2474  H   GLY   187      89.153 119.357  62.114  1.00  0.00           H  
ATOM   2475  CA  GLY   187      89.265 117.413  61.260  1.00  0.00           C  
ATOM   2476  HA2 GLY   187      89.918 117.016  62.038  1.00  0.00           H  
ATOM   2477  HA3 GLY   187      88.516 116.668  60.989  1.00  0.00           H  
ATOM   2478  C   GLY   187      90.109 117.744  60.076  1.00  0.00           C  
ATOM   2479  O   GLY   187      90.964 116.982  59.627  1.00  0.00           O  
ATOM   2480  N   GLY   188      89.862 118.852  59.364  1.00  0.00           N  
ATOM   2481  H   GLY   188      89.093 119.438  59.656  1.00  0.00           H  
ATOM   2482  CA  GLY   188      90.881 119.436  58.507  1.00  0.00           C  
ATOM   2483  HA2 GLY   188      91.403 118.707  57.887  1.00  0.00           H  
ATOM   2484  HA3 GLY   188      90.422 120.098  57.773  1.00  0.00           H  
ATOM   2485  C   GLY   188      91.758 120.381  59.307  1.00  0.00           C  
ATOM   2486  O   GLY   188      91.769 120.374  60.558  1.00  0.00           O  
ATOM   2487  N   GLY   189      92.603 121.204  58.653  1.00  0.00           N  
ATOM   2488  H   GLY   189      93.165 121.764  59.278  1.00  0.00           H  
ATOM   2489  CA  GLY   189      92.842 121.341  57.225  1.00  0.00           C  
ATOM   2490  HA2 GLY   189      93.893 121.615  57.139  1.00  0.00           H  
ATOM   2491  HA3 GLY   189      92.601 120.377  56.778  1.00  0.00           H  
ATOM   2492  C   GLY   189      91.960 122.541  56.749  1.00  0.00           C  
ATOM   2493  O   GLY   189      90.832 122.588  57.089  1.00  0.00           O  
ATOM   2494  N   SER   190      92.489 123.355  55.849  1.00  0.00           N  
ATOM   2495  H   SER   190      93.336 123.005  55.424  1.00  0.00           H  
ATOM   2496  CA  SER   190      92.175 124.684  55.407  1.00  0.00           C  
ATOM   2497  HA  SER   190      93.011 125.044  54.807  1.00  0.00           H  
ATOM   2498  CB  SER   190      90.979 124.642  54.425  1.00  0.00           C  
ATOM   2499  HB2 SER   190      90.067 124.522  55.010  1.00  0.00           H  
ATOM   2500  HB3 SER   190      90.803 125.609  53.953  1.00  0.00           H  
ATOM   2501  OG  SER   190      91.105 123.615  53.428  1.00  0.00           O  
ATOM   2502  HG  SER   190      91.330 122.821  53.918  1.00  0.00           H  
ATOM   2503  C   SER   190      91.928 125.748  56.467  1.00  0.00           C  
ATOM   2504  O   SER   190      90.892 126.399  56.444  1.00  0.00           O  
ATOM   2505  N   GLY   191      92.835 125.926  57.462  1.00  0.00           N  
ATOM   2506  H   GLY   191      92.538 126.490  58.246  1.00  0.00           H  
ATOM   2507  CA  GLY   191      94.170 125.414  57.506  1.00  0.00           C  
ATOM   2508  HA2 GLY   191      94.668 125.700  58.432  1.00  0.00           H  
ATOM   2509  HA3 GLY   191      94.174 124.324  57.502  1.00  0.00           H  
ATOM   2510  C   GLY   191      95.075 125.993  56.453  1.00  0.00           C  
ATOM   2511  O   GLY   191      94.890 127.151  56.115  1.00  0.00           O  
ATOM   2512  N   GLY   192      96.200 125.336  56.104  1.00  0.00           N  
ATOM   2513  H   GLY   192      96.288 124.425  56.530  1.00  0.00           H  
ATOM   2514  CA  GLY   192      97.245 125.706  55.153  1.00  0.00           C  
ATOM   2515  HA2 GLY   192      97.556 126.683  55.522  1.00  0.00           H  
ATOM   2516  HA3 GLY   192      98.148 125.107  55.272  1.00  0.00           H  
ATOM   2517  C   GLY   192      96.600 125.754  53.690  1.00  0.00           C  
ATOM   2518  O   GLY   192      97.277 125.339  52.802  1.00  0.00           O  
ATOM   2519  N   GLY   193      95.302 125.956  53.527  1.00  0.00           N  
ATOM   2520  H   GLY   193      94.849 126.458  54.277  1.00  0.00           H  
ATOM   2521  CA  GLY   193      94.460 125.770  52.333  1.00  0.00           C  
ATOM   2522  HA2 GLY   193      95.078 125.738  51.435  1.00  0.00           H  
ATOM   2523  HA3 GLY   193      94.068 124.753  52.369  1.00  0.00           H  
ATOM   2524  C   GLY   193      93.345 126.766  52.168  1.00  0.00           C  
ATOM   2525  O   GLY   193      92.867 127.424  53.090  1.00  0.00           O  
ATOM   2526  N   TYR   194      92.985 126.960  50.903  1.00  0.00           N  
ATOM   2527  H   TYR   194      93.251 126.362  50.134  1.00  0.00           H  
ATOM   2528  CA  TYR   194      92.241 128.177  50.569  1.00  0.00           C  
ATOM   2529  HA  TYR   194      91.773 128.565  51.474  1.00  0.00           H  
ATOM   2530  CB  TYR   194      93.247 129.182  50.073  1.00  0.00           C  
ATOM   2531  HB2 TYR   194      93.704 128.817  49.153  1.00  0.00           H  
ATOM   2532  HB3 TYR   194      92.632 130.030  49.773  1.00  0.00           H  
ATOM   2533  CG  TYR   194      94.342 129.580  51.062  1.00  0.00           C  
ATOM   2534  CD1 TYR   194      93.975 130.157  52.207  1.00  0.00           C  
ATOM   2535  HD1 TYR   194      92.923 130.354  52.351  1.00  0.00           H  
ATOM   2536  CE1 TYR   194      94.860 130.257  53.242  1.00  0.00           C  
ATOM   2537  HE1 TYR   194      94.556 130.590  54.223  1.00  0.00           H  
ATOM   2538  CZ  TYR   194      96.242 129.978  52.984  1.00  0.00           C  
ATOM   2539  OH  TYR   194      97.179 129.956  54.012  1.00  0.00           O  
ATOM   2540  HH  TYR   194      97.953 129.536  53.631  1.00  0.00           H  
ATOM   2541  CE2 TYR   194      96.624 129.468  51.738  1.00  0.00           C  
ATOM   2542  HE2 TYR   194      97.677 129.306  51.557  1.00  0.00           H  
ATOM   2543  CD2 TYR   194      95.640 129.266  50.773  1.00  0.00           C  
ATOM   2544  HD2 TYR   194      95.952 128.805  49.847  1.00  0.00           H  
ATOM   2545  C   TYR   194      91.175 128.037  49.540  1.00  0.00           C  
ATOM   2546  O   TYR   194      91.381 127.425  48.475  1.00  0.00           O  
ATOM   2547  N   GLY   195      90.039 128.766  49.620  1.00  0.00           N  
ATOM   2548  H   GLY   195      89.391 128.667  48.852  1.00  0.00           H  
ATOM   2549  CA  GLY   195      89.623 129.515  50.722  1.00  0.00           C  
ATOM   2550  HA2 GLY   195      90.391 130.284  50.794  1.00  0.00           H  
ATOM   2551  HA3 GLY   195      88.667 129.972  50.465  1.00  0.00           H  
ATOM   2552  C   GLY   195      89.534 128.868  52.121  1.00  0.00           C  
ATOM   2553  O   GLY   195      89.068 127.754  52.269  1.00  0.00           O  
ATOM   2554  N   ASN   196      89.897 129.680  53.138  1.00  0.00           N  
ATOM   2555  H   ASN   196      90.307 130.582  52.940  1.00  0.00           H  
ATOM   2556  CA  ASN   196      89.998 129.299  54.542  1.00  0.00           C  
ATOM   2557  HA  ASN   196      90.541 128.355  54.586  1.00  0.00           H  
ATOM   2558  CB  ASN   196      90.783 130.362  55.331  1.00  0.00           C  
ATOM   2559  HB2 ASN   196      91.590 130.810  54.750  1.00  0.00           H  
ATOM   2560  HB3 ASN   196      90.070 131.136  55.614  1.00  0.00           H  
ATOM   2561  CG  ASN   196      91.455 129.719  56.545  1.00  0.00           C  
ATOM   2562  OD1 ASN   196      90.924 129.793  57.664  1.00  0.00           O  
ATOM   2563  ND2 ASN   196      92.668 129.143  56.365  1.00  0.00           N  
ATOM   2564 HD21 ASN   196      93.102 128.717  57.171  1.00  0.00           H  
ATOM   2565 HD22 ASN   196      93.055 129.035  55.438  1.00  0.00           H  
ATOM   2566  C   ASN   196      88.653 128.905  55.070  1.00  0.00           C  
ATOM   2567  O   ASN   196      87.614 129.464  54.711  1.00  0.00           O  
ATOM   2568  N   GLN   197      88.654 127.919  55.951  1.00  0.00           N  
ATOM   2569  H   GLN   197      89.537 127.556  56.281  1.00  0.00           H  
ATOM   2570  CA  GLN   197      87.534 127.264  56.585  1.00  0.00           C  
ATOM   2571  HA  GLN   197      86.645 127.804  56.258  1.00  0.00           H  
ATOM   2572  CB  GLN   197      87.449 125.802  56.136  1.00  0.00           C  
ATOM   2573  HB2 GLN   197      88.352 125.332  56.524  1.00  0.00           H  
ATOM   2574  HB3 GLN   197      86.637 125.179  56.512  1.00  0.00           H  
ATOM   2575  CG  GLN   197      87.378 125.642  54.630  1.00  0.00           C  
ATOM   2576  HG2 GLN   197      86.415 126.059  54.333  1.00  0.00           H  
ATOM   2577  HG3 GLN   197      88.293 126.041  54.194  1.00  0.00           H  
ATOM   2578  CD  GLN   197      87.476 124.120  54.357  1.00  0.00           C  
ATOM   2579  OE1 GLN   197      86.882 123.292  55.012  1.00  0.00           O  
ATOM   2580  NE2 GLN   197      88.020 123.725  53.257  1.00  0.00           N  
ATOM   2581 HE21 GLN   197      88.473 124.404  52.662  1.00  0.00           H  
ATOM   2582 HE22 GLN   197      88.091 122.734  53.079  1.00  0.00           H  
ATOM   2583  C   GLN   197      87.538 127.300  58.146  1.00  0.00           C  
ATOM   2584  O   GLN   197      86.641 126.667  58.803  1.00  0.00           O  
ATOM   2585  N   ASP   198      88.509 127.982  58.731  1.00  0.00           N  
ATOM   2586  H   ASP   198      89.169 128.466  58.140  1.00  0.00           H  
ATOM   2587  CA  ASP   198      88.695 128.153  60.151  1.00  0.00           C  
ATOM   2588  HA  ASP   198      88.784 127.136  60.533  1.00  0.00           H  
ATOM   2589  CB  ASP   198      89.982 129.029  60.459  1.00  0.00           C  
ATOM   2590  HB2 ASP   198      89.941 130.022  60.012  1.00  0.00           H  
ATOM   2591  HB3 ASP   198      90.005 129.135  61.543  1.00  0.00           H  
ATOM   2592  CG  ASP   198      91.383 128.434  60.091  1.00  0.00           C  
ATOM   2593  OD1 ASP   198      92.409 129.092  60.375  1.00  0.00           O  
ATOM   2594  OD2 ASP   198      91.401 127.329  59.601  1.00  0.00           O  
ATOM   2595  C   ASP   198      87.440 128.775  60.836  1.00  0.00           C  
ATOM   2596  O   ASP   198      86.900 129.765  60.295  1.00  0.00           O  
ATOM   2597  N   GLN   199      86.825 128.130  61.833  1.00  0.00           N  
ATOM   2598  H   GLN   199      87.274 127.289  62.165  1.00  0.00           H  
ATOM   2599  CA  GLN   199      85.539 128.474  62.402  1.00  0.00           C  
ATOM   2600  HA  GLN   199      84.767 128.139  61.710  1.00  0.00           H  
ATOM   2601  CB  GLN   199      85.291 127.608  63.567  1.00  0.00           C  
ATOM   2602  HB2 GLN   199      84.262 127.798  63.872  1.00  0.00           H  
ATOM   2603  HB3 GLN   199      85.375 126.551  63.315  1.00  0.00           H  
ATOM   2604  CG  GLN   199      86.273 127.797  64.735  1.00  0.00           C  
ATOM   2605  HG2 GLN   199      87.271 127.585  64.351  1.00  0.00           H  
ATOM   2606  HG3 GLN   199      86.257 128.820  65.110  1.00  0.00           H  
ATOM   2607  CD  GLN   199      85.971 126.774  65.820  1.00  0.00           C  
ATOM   2608  OE1 GLN   199      85.326 127.151  66.764  1.00  0.00           O  
ATOM   2609  NE2 GLN   199      86.183 125.499  65.648  1.00  0.00           N  
ATOM   2610 HE21 GLN   199      86.616 125.086  64.834  1.00  0.00           H  
ATOM   2611 HE22 GLN   199      85.816 124.812  66.291  1.00  0.00           H  
ATOM   2612  C   GLN   199      85.460 130.014  62.611  1.00  0.00           C  
ATOM   2613  O   GLN   199      86.353 130.548  63.220  1.00  0.00           O  
ATOM   2614  N   SER   200      84.440 130.767  62.203  1.00  0.00           N  
ATOM   2615  H   SER   200      84.399 131.693  62.603  1.00  0.00           H  
ATOM   2616  CA  SER   200      83.426 130.362  61.222  1.00  0.00           C  
ATOM   2617  HA  SER   200      83.444 129.295  61.001  1.00  0.00           H  
ATOM   2618  CB  SER   200      82.049 130.509  61.758  1.00  0.00           C  
ATOM   2619  HB2 SER   200      81.962 131.537  62.112  1.00  0.00           H  
ATOM   2620  HB3 SER   200      81.327 130.174  61.014  1.00  0.00           H  
ATOM   2621  OG  SER   200      81.834 129.719  62.886  1.00  0.00           O  
ATOM   2622  HG  SER   200      81.628 130.242  63.665  1.00  0.00           H  
ATOM   2623  C   SER   200      83.545 131.204  59.944  1.00  0.00           C  
ATOM   2624  O   SER   200      83.010 132.274  59.836  1.00  0.00           O  
ATOM   2625  N   GLY   201      84.390 130.726  58.999  1.00  0.00           N  
ATOM   2626  H   GLY   201      84.745 129.795  59.163  1.00  0.00           H  
ATOM   2627  CA  GLY   201      84.815 131.411  57.744  1.00  0.00           C  
ATOM   2628  HA2 GLY   201      84.783 132.479  57.957  1.00  0.00           H  
ATOM   2629  HA3 GLY   201      85.792 131.144  57.343  1.00  0.00           H  
ATOM   2630  C   GLY   201      83.709 131.099  56.705  1.00  0.00           C  
ATOM   2631  O   GLY   201      82.551 130.728  56.966  1.00  0.00           O  
ATOM   2632  N   GLY   202      83.872 131.512  55.495  1.00  0.00           N  
ATOM   2633  H   GLY   202      82.984 131.707  55.055  1.00  0.00           H  
ATOM   2634  CA  GLY   202      85.006 132.149  54.891  1.00  0.00           C  
ATOM   2635  HA2 GLY   202      85.967 131.782  55.250  1.00  0.00           H  
ATOM   2636  HA3 GLY   202      84.992 132.023  53.808  1.00  0.00           H  
ATOM   2637  C   GLY   202      85.068 133.640  55.179  1.00  0.00           C  
ATOM   2638  O   GLY   202      84.031 134.335  55.464  1.00  0.00           O  
ATOM   2639  N   GLY   203      86.187 134.307  55.000  1.00  0.00           N  
ATOM   2640  H   GLY   203      86.092 135.311  55.054  1.00  0.00           H  
ATOM   2641  CA  GLY   203      87.397 133.945  54.256  1.00  0.00           C  
ATOM   2642  HA2 GLY   203      87.700 132.903  54.352  1.00  0.00           H  
ATOM   2643  HA3 GLY   203      87.097 134.063  53.215  1.00  0.00           H  
ATOM   2644  C   GLY   203      88.502 134.954  54.566  1.00  0.00           C  
ATOM   2645  O   GLY   203      88.309 136.136  54.816  1.00  0.00           O  
ATOM   2646  N   GLY   204      89.684 134.354  54.586  1.00  0.00           N  
ATOM   2647  H   GLY   204      89.642 133.439  54.162  1.00  0.00           H  
ATOM   2648  CA  GLY   204      90.979 134.891  55.138  1.00  0.00           C  
ATOM   2649  HA2 GLY   204      91.638 134.973  54.273  1.00  0.00           H  
ATOM   2650  HA3 GLY   204      90.863 135.845  55.653  1.00  0.00           H  
ATOM   2651  C   GLY   204      91.595 133.983  56.136  1.00  0.00           C  
ATOM   2652  O   GLY   204      90.970 133.446  57.050  1.00  0.00           O  
ATOM   2653  N   SER   205      92.828 133.821  56.165  1.00  0.00           N  
ATOM   2654  H   SER   205      93.157 133.117  56.811  1.00  0.00           H  
ATOM   2655  CA  SER   205      93.837 134.412  55.233  1.00  0.00           C  
ATOM   2656  HA  SER   205      93.665 135.486  55.169  1.00  0.00           H  
ATOM   2657  CB  SER   205      95.208 134.334  55.910  1.00  0.00           C  
ATOM   2658  HB2 SER   205      95.116 134.478  56.987  1.00  0.00           H  
ATOM   2659  HB3 SER   205      95.709 133.379  55.758  1.00  0.00           H  
ATOM   2660  OG  SER   205      95.985 135.356  55.307  1.00  0.00           O  
ATOM   2661  HG  SER   205      96.454 135.827  56.000  1.00  0.00           H  
ATOM   2662  C   SER   205      93.802 133.823  53.801  1.00  0.00           C  
ATOM   2663  O   SER   205      92.958 133.128  53.279  1.00  0.00           O  
ATOM   2664  N   GLY   206      94.805 134.126  53.029  1.00  0.00           N  
ATOM   2665  H   GLY   206      95.518 134.705  53.451  1.00  0.00           H  
ATOM   2666  CA  GLY   206      95.106 133.556  51.737  1.00  0.00           C  
ATOM   2667  HA2 GLY   206      96.128 133.796  51.443  1.00  0.00           H  
ATOM   2668  HA3 GLY   206      94.954 132.484  51.862  1.00  0.00           H  
ATOM   2669  C   GLY   206      94.286 134.156  50.590  1.00  0.00           C  
ATOM   2670  O   GLY   206      93.626 135.139  50.800  1.00  0.00           O  
ATOM   2671  N   GLY   207      94.293 133.665  49.321  1.00  0.00           N  
ATOM   2672  H   GLY   207      93.656 134.072  48.651  1.00  0.00           H  
ATOM   2673  CA  GLY   207      94.995 132.502  48.833  1.00  0.00           C  
ATOM   2674  HA2 GLY   207      94.864 131.639  49.486  1.00  0.00           H  
ATOM   2675  HA3 GLY   207      94.581 132.206  47.870  1.00  0.00           H  
ATOM   2676  C   GLY   207      96.448 132.767  48.680  1.00  0.00           C  
ATOM   2677  O   GLY   207      96.891 133.906  48.913  1.00  0.00           O  
ATOM   2678  N   TYR   208      97.165 131.742  48.307  1.00  0.00           N  
ATOM   2679  H   TYR   208      96.727 130.892  47.983  1.00  0.00           H  
ATOM   2680  CA  TYR   208      98.607 131.786  48.220  1.00  0.00           C  
ATOM   2681  HA  TYR   208      98.885 132.718  47.728  1.00  0.00           H  
ATOM   2682  CB  TYR   208      99.241 131.714  49.603  1.00  0.00           C  
ATOM   2683  HB2 TYR   208      98.852 132.453  50.304  1.00  0.00           H  
ATOM   2684  HB3 TYR   208      99.056 130.702  49.964  1.00  0.00           H  
ATOM   2685  CG  TYR   208     100.679 131.850  49.536  1.00  0.00           C  
ATOM   2686  CD1 TYR   208     101.164 133.152  49.445  1.00  0.00           C  
ATOM   2687  HD1 TYR   208     100.450 133.953  49.563  1.00  0.00           H  
ATOM   2688  CE1 TYR   208     102.514 133.357  49.357  1.00  0.00           C  
ATOM   2689  HE1 TYR   208     102.790 134.394  49.234  1.00  0.00           H  
ATOM   2690  CZ  TYR   208     103.437 132.283  49.290  1.00  0.00           C  
ATOM   2691  OH  TYR   208     104.787 132.458  49.096  1.00  0.00           O  
ATOM   2692  HH  TYR   208     105.289 131.670  49.317  1.00  0.00           H  
ATOM   2693  CE2 TYR   208     102.952 130.981  49.604  1.00  0.00           C  
ATOM   2694  HE2 TYR   208     103.598 130.118  49.674  1.00  0.00           H  
ATOM   2695  CD2 TYR   208     101.546 130.732  49.676  1.00  0.00           C  
ATOM   2696  HD2 TYR   208     101.078 129.762  49.766  1.00  0.00           H  
ATOM   2697  C   TYR   208      99.092 130.705  47.279  1.00  0.00           C  
ATOM   2698  O   TYR   208      98.510 129.589  47.415  1.00  0.00           O  
ATOM   2699  N   GLY   209     100.016 130.941  46.353  1.00  0.00           N  
ATOM   2700  H   GLY   209     100.365 131.885  46.273  1.00  0.00           H  
ATOM   2701  CA  GLY   209     100.423 129.929  45.382  1.00  0.00           C  
ATOM   2702  HA2 GLY   209      99.546 129.705  44.776  1.00  0.00           H  
ATOM   2703  HA3 GLY   209     101.173 130.392  44.740  1.00  0.00           H  
ATOM   2704  C   GLY   209     101.118 128.711  46.036  1.00  0.00           C  
ATOM   2705  O   GLY   209     101.708 128.757  47.151  1.00  0.00           O  
ATOM   2706  N   GLN   210     101.192 127.620  45.260  1.00  0.00           N  
ATOM   2707  H   GLN   210     101.569 126.792  45.699  1.00  0.00           H  
ATOM   2708  CA  GLN   210     100.774 127.295  43.874  1.00  0.00           C  
ATOM   2709  HA  GLN   210     101.364 126.393  43.714  1.00  0.00           H  
ATOM   2710  CB  GLN   210      99.205 126.931  43.822  1.00  0.00           C  
ATOM   2711  HB2 GLN   210      98.661 127.845  44.062  1.00  0.00           H  
ATOM   2712  HB3 GLN   210      98.942 126.569  42.828  1.00  0.00           H  
ATOM   2713  CG  GLN   210      98.780 125.846  44.758  1.00  0.00           C  
ATOM   2714  HG2 GLN   210      99.516 125.044  44.687  1.00  0.00           H  
ATOM   2715  HG3 GLN   210      98.742 126.349  45.724  1.00  0.00           H  
ATOM   2716  CD  GLN   210      97.419 125.320  44.426  1.00  0.00           C  
ATOM   2717  OE1 GLN   210      96.695 125.813  43.536  1.00  0.00           O  
ATOM   2718  NE2 GLN   210      96.917 124.382  45.118  1.00  0.00           N  
ATOM   2719 HE21 GLN   210      95.973 124.070  44.943  1.00  0.00           H  
ATOM   2720 HE22 GLN   210      97.582 124.024  45.789  1.00  0.00           H  
ATOM   2721  C   GLN   210     101.240 128.329  42.843  1.00  0.00           C  
ATOM   2722  O   GLN   210     100.409 129.120  42.343  1.00  0.00           O  
ATOM   2723  N   GLN   211     102.625 128.570  42.795  1.00  0.00           N  
ATOM   2724  H   GLN   211     103.237 128.052  43.409  1.00  0.00           H  
ATOM   2725  CA  GLN   211     103.122 129.823  42.292  1.00  0.00           C  
ATOM   2726  HA  GLN   211     102.509 130.706  42.474  1.00  0.00           H  
ATOM   2727  CB  GLN   211     104.565 130.213  42.664  1.00  0.00           C  
ATOM   2728  HB2 GLN   211     105.318 129.427  42.618  1.00  0.00           H  
ATOM   2729  HB3 GLN   211     104.975 130.992  42.022  1.00  0.00           H  
ATOM   2730  CG  GLN   211     104.744 130.789  44.061  1.00  0.00           C  
ATOM   2731  HG2 GLN   211     105.750 131.161  44.259  1.00  0.00           H  
ATOM   2732  HG3 GLN   211     104.136 131.694  44.057  1.00  0.00           H  
ATOM   2733  CD  GLN   211     104.308 129.919  45.222  1.00  0.00           C  
ATOM   2734  OE1 GLN   211     104.079 128.703  45.205  1.00  0.00           O  
ATOM   2735  NE2 GLN   211     104.160 130.472  46.430  1.00  0.00           N  
ATOM   2736 HE21 GLN   211     104.304 131.467  46.531  1.00  0.00           H  
ATOM   2737 HE22 GLN   211     103.682 129.892  47.104  1.00  0.00           H  
ATOM   2738  C   GLN   211     102.943 129.836  40.763  1.00  0.00           C  
ATOM   2739  O   GLN   211     102.649 130.877  40.160  1.00  0.00           O  
ATOM   2740  N   ASP   212     103.241 128.748  40.089  1.00  0.00           N  
ATOM   2741  H   ASP   212     103.552 127.945  40.616  1.00  0.00           H  
ATOM   2742  CA  ASP   212     103.255 128.553  38.631  1.00  0.00           C  
ATOM   2743  HA  ASP   212     103.832 129.394  38.247  1.00  0.00           H  
ATOM   2744  CB  ASP   212     103.955 127.222  38.367  1.00  0.00           C  
ATOM   2745  HB2 ASP   212     105.018 127.301  38.594  1.00  0.00           H  
ATOM   2746  HB3 ASP   212     103.451 126.520  39.031  1.00  0.00           H  
ATOM   2747  CG  ASP   212     103.678 126.785  36.867  1.00  0.00           C  
ATOM   2748  OD1 ASP   212     103.145 125.677  36.698  1.00  0.00           O  
ATOM   2749  OD2 ASP   212     103.937 127.485  35.809  1.00  0.00           O  
ATOM   2750  C   ASP   212     101.809 128.711  38.094  1.00  0.00           C  
ATOM   2751  O   ASP   212     101.652 129.316  37.037  1.00  0.00           O  
ATOM   2752  N   ARG   213     100.837 127.995  38.785  1.00  0.00           N  
ATOM   2753  H   ARG   213     101.162 127.482  39.592  1.00  0.00           H  
ATOM   2754  CA  ARG   213      99.515 127.723  38.168  1.00  0.00           C  
ATOM   2755  HA  ARG   213      99.217 128.626  37.636  1.00  0.00           H  
ATOM   2756  CB  ARG   213      99.693 126.656  37.107  1.00  0.00           C  
ATOM   2757  HB2 ARG   213     100.691 126.692  36.672  1.00  0.00           H  
ATOM   2758  HB3 ARG   213      99.738 125.712  37.650  1.00  0.00           H  
ATOM   2759  CG  ARG   213      98.770 126.562  35.943  1.00  0.00           C  
ATOM   2760  HG2 ARG   213      97.816 127.071  36.087  1.00  0.00           H  
ATOM   2761  HG3 ARG   213      99.210 127.076  35.089  1.00  0.00           H  
ATOM   2762  CD  ARG   213      98.558 125.107  35.582  1.00  0.00           C  
ATOM   2763  HD2 ARG   213      99.492 124.599  35.340  1.00  0.00           H  
ATOM   2764  HD3 ARG   213      98.045 124.556  36.370  1.00  0.00           H  
ATOM   2765  NE  ARG   213      97.694 124.993  34.377  1.00  0.00           N  
ATOM   2766  HE  ARG   213      96.940 125.657  34.278  1.00  0.00           H  
ATOM   2767  CZ  ARG   213      97.827 124.147  33.390  1.00  0.00           C  
ATOM   2768  NH1 ARG   213      98.793 123.238  33.426  1.00  0.00           N  
ATOM   2769 HH11 ARG   213      98.959 122.589  32.670  1.00  0.00           H  
ATOM   2770 HH12 ARG   213      99.274 123.178  34.312  1.00  0.00           H  
ATOM   2771  NH2 ARG   213      96.869 124.154  32.405  1.00  0.00           N  
ATOM   2772 HH21 ARG   213      96.984 123.473  31.669  1.00  0.00           H  
ATOM   2773 HH22 ARG   213      96.340 125.008  32.298  1.00  0.00           H  
ATOM   2774  C   ARG   213      98.397 127.285  39.192  1.00  0.00           C  
ATOM   2775  O   ARG   213      98.832 126.567  40.106  1.00  0.00           O  
ATOM   2776  N   GLY   214      97.145 127.785  39.132  1.00  0.00           N  
ATOM   2777  H   GLY   214      96.627 127.384  39.900  1.00  0.00           H  
ATOM   2778  CA  GLY   214      96.490 128.810  38.363  1.00  0.00           C  
ATOM   2779  HA2 GLY   214      96.277 128.484  37.345  1.00  0.00           H  
ATOM   2780  HA3 GLY   214      95.545 128.886  38.902  1.00  0.00           H  
ATOM   2781  C   GLY   214      97.014 130.211  38.438  1.00  0.00           C  
ATOM   2782  O   GLY   214      97.149 130.718  37.279  1.00  0.00           O  
ATOM   2783  OXT GLY   214      97.184 130.872  39.471  1.00  0.00           O  
TER    2784      GLY   214 
END   
