# Supplementary material for: Visualization of oligomerization, clustering, and density transition of intrinsically disordered proteins
Source: Natl Sci Rev. 2026 Feb 14;13(7):nwag107. doi: 10.1093/nsr/nwag107 (PMC13114874; doi:10.1093/nsr/nwag107)
Supplement: nwag107_Supplemental_Files [file nwag107_supplemental_files.zip › SI-MD-Structures/MD-Sturctures/frame144.pdb]

CRYST1  135.019  149.174  136.782  90.00  90.00  90.00               1
ATOM      1  N   MET     1      28.584  84.925  90.737  1.00  0.00           N  
ATOM      2  H1  MET     1      29.304  84.272  90.463  1.00  0.00           H  
ATOM      3  H2  MET     1      28.946  85.642  91.348  1.00  0.00           H  
ATOM      4  H3  MET     1      27.888  84.370  91.215  1.00  0.00           H  
ATOM      5  CA  MET     1      27.968  85.625  89.610  1.00  0.00           C  
ATOM      6  HA  MET     1      27.031  86.084  89.926  1.00  0.00           H  
ATOM      7  CB  MET     1      28.907  86.750  89.158  1.00  0.00           C  
ATOM      8  HB2 MET     1      29.894  86.295  89.065  1.00  0.00           H  
ATOM      9  HB3 MET     1      28.511  87.151  88.225  1.00  0.00           H  
ATOM     10  CG  MET     1      28.873  87.920  90.164  1.00  0.00           C  
ATOM     11  HG2 MET     1      28.039  88.569  89.897  1.00  0.00           H  
ATOM     12  HG3 MET     1      28.728  87.599  91.196  1.00  0.00           H  
ATOM     13  SD  MET     1      30.340  88.968  90.054  1.00  0.00           S  
ATOM     14  CE  MET     1      30.016  90.221  91.243  1.00  0.00           C  
ATOM     15  HE1 MET     1      30.034  89.739  92.220  1.00  0.00           H  
ATOM     16  HE2 MET     1      30.712  91.057  91.176  1.00  0.00           H  
ATOM     17  HE3 MET     1      28.995  90.595  91.170  1.00  0.00           H  
ATOM     18  C   MET     1      27.772  84.576  88.552  1.00  0.00           C  
ATOM     19  O   MET     1      28.667  83.799  88.193  1.00  0.00           O  
ATOM     20  N   ALA     2      26.616  84.418  87.898  1.00  0.00           N  
ATOM     21  H   ALA     2      26.660  83.759  87.133  1.00  0.00           H  
ATOM     22  CA  ALA     2      25.300  84.953  88.193  1.00  0.00           C  
ATOM     23  HA  ALA     2      24.652  84.423  87.494  1.00  0.00           H  
ATOM     24  CB  ALA     2      24.837  84.271  89.481  1.00  0.00           C  
ATOM     25  HB1 ALA     2      25.078  83.209  89.515  1.00  0.00           H  
ATOM     26  HB2 ALA     2      25.333  84.755  90.322  1.00  0.00           H  
ATOM     27  HB3 ALA     2      23.750  84.321  89.540  1.00  0.00           H  
ATOM     28  C   ALA     2      25.195  86.491  88.161  1.00  0.00           C  
ATOM     29  O   ALA     2      25.359  87.107  89.269  1.00  0.00           O  
ATOM     30  N   SER     3      24.816  87.130  87.071  1.00  0.00           N  
ATOM     31  H   SER     3      24.950  88.131  87.088  1.00  0.00           H  
ATOM     32  CA  SER     3      24.575  86.553  85.727  1.00  0.00           C  
ATOM     33  HA  SER     3      23.740  85.870  85.886  1.00  0.00           H  
ATOM     34  CB  SER     3      23.911  87.543  84.784  1.00  0.00           C  
ATOM     35  HB2 SER     3      22.968  87.887  85.209  1.00  0.00           H  
ATOM     36  HB3 SER     3      24.521  88.445  84.734  1.00  0.00           H  
ATOM     37  OG  SER     3      23.635  86.889  83.582  1.00  0.00           O  
ATOM     38  HG  SER     3      22.686  86.744  83.593  1.00  0.00           H  
ATOM     39  C   SER     3      25.735  85.850  85.101  1.00  0.00           C  
ATOM     40  O   SER     3      26.848  86.222  85.427  1.00  0.00           O  
ATOM     41  N   ASN     4      25.473  84.792  84.258  1.00  0.00           N  
ATOM     42  H   ASN     4      24.514  84.489  84.164  1.00  0.00           H  
ATOM     43  CA  ASN     4      26.456  84.063  83.426  1.00  0.00           C  
ATOM     44  HA  ASN     4      27.472  84.136  83.813  1.00  0.00           H  
ATOM     45  CB  ASN     4      26.198  82.584  83.578  1.00  0.00           C  
ATOM     46  HB2 ASN     4      25.200  82.451  83.161  1.00  0.00           H  
ATOM     47  HB3 ASN     4      27.011  82.015  83.126  1.00  0.00           H  
ATOM     48  CG  ASN     4      26.232  82.219  85.086  1.00  0.00           C  
ATOM     49  OD1 ASN     4      27.213  82.230  85.735  1.00  0.00           O  
ATOM     50  ND2 ASN     4      25.084  81.969  85.772  1.00  0.00           N  
ATOM     51 HD21 ASN     4      25.139  81.718  86.749  1.00  0.00           H  
ATOM     52 HD22 ASN     4      24.223  81.999  85.244  1.00  0.00           H  
ATOM     53  C   ASN     4      26.317  84.707  81.977  1.00  0.00           C  
ATOM     54  O   ASN     4      25.420  84.336  81.207  1.00  0.00           O  
ATOM     55  N   ASP     5      27.170  85.622  81.493  1.00  0.00           N  
ATOM     56  H   ASP     5      26.935  86.065  80.616  1.00  0.00           H  
ATOM     57  CA  ASP     5      28.422  86.251  82.092  1.00  0.00           C  
ATOM     58  HA  ASP     5      28.352  86.194  83.179  1.00  0.00           H  
ATOM     59  CB  ASP     5      29.615  85.346  81.764  1.00  0.00           C  
ATOM     60  HB2 ASP     5      29.403  84.284  81.888  1.00  0.00           H  
ATOM     61  HB3 ASP     5      29.936  85.589  80.752  1.00  0.00           H  
ATOM     62  CG  ASP     5      30.802  85.530  82.552  1.00  0.00           C  
ATOM     63  OD1 ASP     5      30.795  86.192  83.627  1.00  0.00           O  
ATOM     64  OD2 ASP     5      31.854  84.997  82.179  1.00  0.00           O  
ATOM     65  C   ASP     5      28.708  87.615  81.614  1.00  0.00           C  
ATOM     66  O   ASP     5      28.730  87.940  80.447  1.00  0.00           O  
ATOM     67  N   TYR     6      28.881  88.499  82.613  1.00  0.00           N  
ATOM     68  H   TYR     6      28.930  88.209  83.579  1.00  0.00           H  
ATOM     69  CA  TYR     6      29.244  89.957  82.427  1.00  0.00           C  
ATOM     70  HA  TYR     6      28.404  90.361  81.862  1.00  0.00           H  
ATOM     71  CB  TYR     6      29.345  90.622  83.857  1.00  0.00           C  
ATOM     72  HB2 TYR     6      30.246  90.371  84.417  1.00  0.00           H  
ATOM     73  HB3 TYR     6      29.465  91.691  83.681  1.00  0.00           H  
ATOM     74  CG  TYR     6      28.091  90.354  84.729  1.00  0.00           C  
ATOM     75  CD1 TYR     6      28.182  89.721  85.989  1.00  0.00           C  
ATOM     76  HD1 TYR     6      29.163  89.363  86.263  1.00  0.00           H  
ATOM     77  CE1 TYR     6      27.125  89.621  86.843  1.00  0.00           C  
ATOM     78  HE1 TYR     6      27.236  89.172  87.819  1.00  0.00           H  
ATOM     79  CZ  TYR     6      25.862  90.149  86.478  1.00  0.00           C  
ATOM     80  OH  TYR     6      24.752  90.027  87.291  1.00  0.00           O  
ATOM     81  HH  TYR     6      24.015  90.531  86.938  1.00  0.00           H  
ATOM     82  CE2 TYR     6      25.722  90.808  85.191  1.00  0.00           C  
ATOM     83  HE2 TYR     6      24.841  91.350  84.883  1.00  0.00           H  
ATOM     84  CD2 TYR     6      26.850  90.910  84.311  1.00  0.00           C  
ATOM     85  HD2 TYR     6      26.745  91.409  83.359  1.00  0.00           H  
ATOM     86  C   TYR     6      30.572  90.155  81.698  1.00  0.00           C  
ATOM     87  O   TYR     6      31.503  89.392  81.985  1.00  0.00           O  
ATOM     88  N   THR     7      30.685  91.213  80.886  1.00  0.00           N  
ATOM     89  H   THR     7      29.858  91.773  80.734  1.00  0.00           H  
ATOM     90  CA  THR     7      31.913  91.575  80.191  1.00  0.00           C  
ATOM     91  HA  THR     7      31.999  90.801  79.428  1.00  0.00           H  
ATOM     92  CB  THR     7      31.835  92.829  79.388  1.00  0.00           C  
ATOM     93  HB  THR     7      30.884  92.873  78.857  1.00  0.00           H  
ATOM     94  CG2 THR     7      31.731  94.057  80.233  1.00  0.00           C  
ATOM     95 HG21 THR     7      30.784  94.027  80.772  1.00  0.00           H  
ATOM     96 HG22 THR     7      32.578  94.053  80.919  1.00  0.00           H  
ATOM     97 HG23 THR     7      31.792  94.997  79.684  1.00  0.00           H  
ATOM     98  OG1 THR     7      33.091  93.038  78.683  1.00  0.00           O  
ATOM     99  HG1 THR     7      33.011  92.650  77.809  1.00  0.00           H  
ATOM    100  C   THR     7      33.155  91.522  81.087  1.00  0.00           C  
ATOM    101  O   THR     7      33.027  91.792  82.252  1.00  0.00           O  
ATOM    102  N   GLN     8      34.360  91.208  80.557  1.00  0.00           N  
ATOM    103  H   GLN     8      34.285  91.004  79.570  1.00  0.00           H  
ATOM    104  CA  GLN     8      35.729  91.332  81.184  1.00  0.00           C  
ATOM    105  HA  GLN     8      35.649  92.025  82.021  1.00  0.00           H  
ATOM    106  CB  GLN     8      36.155  89.924  81.624  1.00  0.00           C  
ATOM    107  HB2 GLN     8      35.425  89.566  82.350  1.00  0.00           H  
ATOM    108  HB3 GLN     8      36.060  89.281  80.749  1.00  0.00           H  
ATOM    109  CG  GLN     8      37.600  89.903  82.263  1.00  0.00           C  
ATOM    110  HG2 GLN     8      38.264  90.104  81.423  1.00  0.00           H  
ATOM    111  HG3 GLN     8      37.691  90.628  83.072  1.00  0.00           H  
ATOM    112  CD  GLN     8      37.781  88.518  82.680  1.00  0.00           C  
ATOM    113  OE1 GLN     8      38.594  87.755  82.202  1.00  0.00           O  
ATOM    114  NE2 GLN     8      36.971  88.072  83.637  1.00  0.00           N  
ATOM    115 HE21 GLN     8      36.388  88.762  84.088  1.00  0.00           H  
ATOM    116 HE22 GLN     8      36.822  87.077  83.726  1.00  0.00           H  
ATOM    117  C   GLN     8      36.637  91.969  80.127  1.00  0.00           C  
ATOM    118  O   GLN     8      37.061  91.346  79.194  1.00  0.00           O  
ATOM    119  N   GLN     9      37.175  93.149  80.349  1.00  0.00           N  
ATOM    120  H   GLN     9      37.880  93.320  79.647  1.00  0.00           H  
ATOM    121  CA  GLN     9      37.044  94.152  81.432  1.00  0.00           C  
ATOM    122  HA  GLN     9      37.713  94.974  81.179  1.00  0.00           H  
ATOM    123  CB  GLN     9      35.655  94.892  81.449  1.00  0.00           C  
ATOM    124  HB2 GLN     9      35.515  95.401  80.496  1.00  0.00           H  
ATOM    125  HB3 GLN     9      34.837  94.183  81.579  1.00  0.00           H  
ATOM    126  CG  GLN     9      35.548  95.957  82.590  1.00  0.00           C  
ATOM    127  HG2 GLN     9      34.519  96.297  82.710  1.00  0.00           H  
ATOM    128  HG3 GLN     9      35.929  95.660  83.567  1.00  0.00           H  
ATOM    129  CD  GLN     9      36.423  97.095  82.168  1.00  0.00           C  
ATOM    130  OE1 GLN     9      37.521  97.295  82.555  1.00  0.00           O  
ATOM    131  NE2 GLN     9      35.898  97.925  81.268  1.00  0.00           N  
ATOM    132 HE21 GLN     9      34.933  97.877  80.975  1.00  0.00           H  
ATOM    133 HE22 GLN     9      36.593  98.513  80.830  1.00  0.00           H  
ATOM    134  C   GLN     9      37.591  93.581  82.762  1.00  0.00           C  
ATOM    135  O   GLN     9      36.794  93.207  83.635  1.00  0.00           O  
ATOM    136  N   ALA    10      38.896  93.446  82.958  1.00  0.00           N  
ATOM    137  H   ALA    10      39.129  92.899  83.775  1.00  0.00           H  
ATOM    138  CA  ALA    10      40.040  94.011  82.178  1.00  0.00           C  
ATOM    139  HA  ALA    10      39.762  94.985  81.776  1.00  0.00           H  
ATOM    140  CB  ALA    10      41.054  94.362  83.240  1.00  0.00           C  
ATOM    141  HB1 ALA    10      41.608  93.433  83.378  1.00  0.00           H  
ATOM    142  HB2 ALA    10      41.653  95.211  82.912  1.00  0.00           H  
ATOM    143  HB3 ALA    10      40.525  94.729  84.120  1.00  0.00           H  
ATOM    144  C   ALA    10      40.489  93.163  80.941  1.00  0.00           C  
ATOM    145  O   ALA    10      40.258  91.960  80.864  1.00  0.00           O  
ATOM    146  N   THR    11      41.098  93.779  79.909  1.00  0.00           N  
ATOM    147  H   THR    11      41.101  94.787  79.982  1.00  0.00           H  
ATOM    148  CA  THR    11      41.361  93.177  78.623  1.00  0.00           C  
ATOM    149  HA  THR    11      41.449  92.090  78.622  1.00  0.00           H  
ATOM    150  CB  THR    11      40.330  93.634  77.542  1.00  0.00           C  
ATOM    151  HB  THR    11      40.680  94.573  77.113  1.00  0.00           H  
ATOM    152  CG2 THR    11      40.361  92.705  76.405  1.00  0.00           C  
ATOM    153 HG21 THR    11      39.982  91.728  76.708  1.00  0.00           H  
ATOM    154 HG22 THR    11      39.696  92.938  75.574  1.00  0.00           H  
ATOM    155 HG23 THR    11      41.384  92.675  76.031  1.00  0.00           H  
ATOM    156  OG1 THR    11      39.010  93.631  78.045  1.00  0.00           O  
ATOM    157  HG1 THR    11      38.449  94.026  77.374  1.00  0.00           H  
ATOM    158  C   THR    11      42.783  93.729  78.322  1.00  0.00           C  
ATOM    159  O   THR    11      42.996  94.840  77.834  1.00  0.00           O  
ATOM    160  N   GLN    12      43.828  92.977  78.636  1.00  0.00           N  
ATOM    161  H   GLN    12      44.749  93.380  78.533  1.00  0.00           H  
ATOM    162  CA  GLN    12      43.804  91.740  79.422  1.00  0.00           C  
ATOM    163  HA  GLN    12      42.995  91.145  78.996  1.00  0.00           H  
ATOM    164  CB  GLN    12      45.120  91.035  79.126  1.00  0.00           C  
ATOM    165  HB2 GLN    12      45.932  91.714  79.385  1.00  0.00           H  
ATOM    166  HB3 GLN    12      45.329  90.158  79.739  1.00  0.00           H  
ATOM    167  CG  GLN    12      45.382  90.613  77.711  1.00  0.00           C  
ATOM    168  HG2 GLN    12      45.333  91.451  77.015  1.00  0.00           H  
ATOM    169  HG3 GLN    12      46.368  90.150  77.738  1.00  0.00           H  
ATOM    170  CD  GLN    12      44.391  89.643  77.138  1.00  0.00           C  
ATOM    171  OE1 GLN    12      43.214  89.887  76.834  1.00  0.00           O  
ATOM    172  NE2 GLN    12      44.866  88.360  76.994  1.00  0.00           N  
ATOM    173 HE21 GLN    12      44.130  87.675  76.899  1.00  0.00           H  
ATOM    174 HE22 GLN    12      45.831  88.160  77.214  1.00  0.00           H  
ATOM    175  C   GLN    12      43.573  91.966  80.847  1.00  0.00           C  
ATOM    176  O   GLN    12      43.561  93.092  81.359  1.00  0.00           O  
ATOM    177  N   SER    13      43.408  90.875  81.616  1.00  0.00           N  
ATOM    178  H   SER    13      43.470  89.961  81.190  1.00  0.00           H  
ATOM    179  CA  SER    13      43.142  90.830  83.031  1.00  0.00           C  
ATOM    180  HA  SER    13      42.246  91.445  83.108  1.00  0.00           H  
ATOM    181  CB  SER    13      42.791  89.376  83.421  1.00  0.00           C  
ATOM    182  HB2 SER    13      41.936  88.880  82.963  1.00  0.00           H  
ATOM    183  HB3 SER    13      43.692  88.814  83.175  1.00  0.00           H  
ATOM    184  OG  SER    13      42.483  89.270  84.782  1.00  0.00           O  
ATOM    185  HG  SER    13      41.649  88.833  84.969  1.00  0.00           H  
ATOM    186  C   SER    13      44.275  91.470  83.861  1.00  0.00           C  
ATOM    187  O   SER    13      45.326  91.787  83.315  1.00  0.00           O  
ATOM    188  N   TYR    14      44.055  91.680  85.148  1.00  0.00           N  
ATOM    189  H   TYR    14      43.208  91.286  85.532  1.00  0.00           H  
ATOM    190  CA  TYR    14      44.762  92.508  86.055  1.00  0.00           C  
ATOM    191  HA  TYR    14      45.765  92.655  85.654  1.00  0.00           H  
ATOM    192  CB  TYR    14      44.049  93.904  86.175  1.00  0.00           C  
ATOM    193  HB2 TYR    14      43.954  94.289  85.159  1.00  0.00           H  
ATOM    194  HB3 TYR    14      43.023  93.657  86.449  1.00  0.00           H  
ATOM    195  CG  TYR    14      44.771  94.915  87.105  1.00  0.00           C  
ATOM    196  CD1 TYR    14      45.831  95.659  86.568  1.00  0.00           C  
ATOM    197  HD1 TYR    14      46.136  95.541  85.539  1.00  0.00           H  
ATOM    198  CE1 TYR    14      46.614  96.499  87.391  1.00  0.00           C  
ATOM    199  HE1 TYR    14      47.524  96.964  87.043  1.00  0.00           H  
ATOM    200  CZ  TYR    14      46.363  96.490  88.819  1.00  0.00           C  
ATOM    201  OH  TYR    14      47.055  97.301  89.733  1.00  0.00           O  
ATOM    202  HH  TYR    14      46.472  97.557  90.451  1.00  0.00           H  
ATOM    203  CE2 TYR    14      45.176  95.844  89.296  1.00  0.00           C  
ATOM    204  HE2 TYR    14      44.845  95.801  90.323  1.00  0.00           H  
ATOM    205  CD2 TYR    14      44.390  95.061  88.454  1.00  0.00           C  
ATOM    206  HD2 TYR    14      43.539  94.562  88.894  1.00  0.00           H  
ATOM    207  C   TYR    14      44.818  91.888  87.420  1.00  0.00           C  
ATOM    208  O   TYR    14      43.878  91.196  87.806  1.00  0.00           O  
ATOM    209  N   GLY    15      45.926  91.801  88.145  1.00  0.00           N  
ATOM    210  H   GLY    15      45.748  91.237  88.963  1.00  0.00           H  
ATOM    211  CA  GLY    15      47.257  92.506  87.910  1.00  0.00           C  
ATOM    212  HA2 GLY    15      47.047  93.507  87.533  1.00  0.00           H  
ATOM    213  HA3 GLY    15      47.758  92.576  88.876  1.00  0.00           H  
ATOM    214  C   GLY    15      48.185  91.863  86.844  1.00  0.00           C  
ATOM    215  O   GLY    15      47.828  90.956  86.073  1.00  0.00           O  
ATOM    216  N   ALA    16      49.372  92.415  86.726  1.00  0.00           N  
ATOM    217  H   ALA    16      49.536  93.149  87.401  1.00  0.00           H  
ATOM    218  CA  ALA    16      50.499  91.954  85.937  1.00  0.00           C  
ATOM    219  HA  ALA    16      50.301  92.202  84.895  1.00  0.00           H  
ATOM    220  CB  ALA    16      51.774  92.748  86.433  1.00  0.00           C  
ATOM    221  HB1 ALA    16      52.657  92.520  85.837  1.00  0.00           H  
ATOM    222  HB2 ALA    16      51.592  93.819  86.523  1.00  0.00           H  
ATOM    223  HB3 ALA    16      51.942  92.517  87.485  1.00  0.00           H  
ATOM    224  C   ALA    16      50.845  90.438  86.038  1.00  0.00           C  
ATOM    225  O   ALA    16      50.376  89.607  86.873  1.00  0.00           O  
ATOM    226  N   TYR    17      51.651  90.024  85.119  1.00  0.00           N  
ATOM    227  H   TYR    17      52.083  90.689  84.493  1.00  0.00           H  
ATOM    228  CA  TYR    17      52.260  88.642  85.168  1.00  0.00           C  
ATOM    229  HA  TYR    17      51.404  87.978  85.290  1.00  0.00           H  
ATOM    230  CB  TYR    17      52.952  88.362  83.857  1.00  0.00           C  
ATOM    231  HB2 TYR    17      52.180  88.539  83.108  1.00  0.00           H  
ATOM    232  HB3 TYR    17      53.736  89.103  83.704  1.00  0.00           H  
ATOM    233  CG  TYR    17      53.503  86.888  83.666  1.00  0.00           C  
ATOM    234  CD1 TYR    17      54.813  86.491  83.969  1.00  0.00           C  
ATOM    235  HD1 TYR    17      55.504  87.230  84.347  1.00  0.00           H  
ATOM    236  CE1 TYR    17      55.284  85.196  83.650  1.00  0.00           C  
ATOM    237  HE1 TYR    17      56.281  84.889  83.929  1.00  0.00           H  
ATOM    238  CZ  TYR    17      54.416  84.326  82.957  1.00  0.00           C  
ATOM    239  OH  TYR    17      54.700  83.033  82.819  1.00  0.00           O  
ATOM    240  HH  TYR    17      53.907  82.494  82.865  1.00  0.00           H  
ATOM    241  CE2 TYR    17      53.115  84.715  82.628  1.00  0.00           C  
ATOM    242  HE2 TYR    17      52.539  84.003  82.056  1.00  0.00           H  
ATOM    243  CD2 TYR    17      52.721  85.997  82.886  1.00  0.00           C  
ATOM    244  HD2 TYR    17      51.771  86.295  82.469  1.00  0.00           H  
ATOM    245  C   TYR    17      53.182  88.466  86.349  1.00  0.00           C  
ATOM    246  O   TYR    17      53.909  89.405  86.662  1.00  0.00           O  
ATOM    247  N   PRO    18      53.246  87.248  86.925  1.00  0.00           N  
ATOM    248  CD  PRO    18      52.435  86.039  86.550  1.00  0.00           C  
ATOM    249  HD2 PRO    18      52.550  85.797  85.494  1.00  0.00           H  
ATOM    250  HD3 PRO    18      51.420  86.177  86.924  1.00  0.00           H  
ATOM    251  CG  PRO    18      53.113  84.950  87.368  1.00  0.00           C  
ATOM    252  HG2 PRO    18      54.054  84.648  86.908  1.00  0.00           H  
ATOM    253  HG3 PRO    18      52.387  84.154  87.536  1.00  0.00           H  
ATOM    254  CB  PRO    18      53.395  85.687  88.675  1.00  0.00           C  
ATOM    255  HB2 PRO    18      54.138  85.181  89.292  1.00  0.00           H  
ATOM    256  HB3 PRO    18      52.451  85.755  89.216  1.00  0.00           H  
ATOM    257  CA  PRO    18      53.857  87.071  88.233  1.00  0.00           C  
ATOM    258  HA  PRO    18      53.593  87.822  88.978  1.00  0.00           H  
ATOM    259  C   PRO    18      55.373  87.134  88.040  1.00  0.00           C  
ATOM    260  O   PRO    18      56.015  86.826  87.014  1.00  0.00           O  
ATOM    261  N   THR    19      56.035  87.491  89.126  1.00  0.00           N  
ATOM    262  H   THR    19      55.445  87.635  89.933  1.00  0.00           H  
ATOM    263  CA  THR    19      57.497  87.704  89.136  1.00  0.00           C  
ATOM    264  HA  THR    19      57.933  87.233  88.255  1.00  0.00           H  
ATOM    265  CB  THR    19      58.010  89.189  89.095  1.00  0.00           C  
ATOM    266  HB  THR    19      59.098  89.254  89.100  1.00  0.00           H  
ATOM    267  CG2 THR    19      57.430  89.890  87.878  1.00  0.00           C  
ATOM    268 HG21 THR    19      57.821  89.396  86.988  1.00  0.00           H  
ATOM    269 HG22 THR    19      56.361  89.681  87.814  1.00  0.00           H  
ATOM    270 HG23 THR    19      57.750  90.921  88.023  1.00  0.00           H  
ATOM    271  OG1 THR    19      57.446  89.920  90.151  1.00  0.00           O  
ATOM    272  HG1 THR    19      58.053  90.231  90.826  1.00  0.00           H  
ATOM    273  C   THR    19      58.219  87.105  90.299  1.00  0.00           C  
ATOM    274  O   THR    19      57.556  86.892  91.284  1.00  0.00           O  
ATOM    275  N   GLN    20      59.546  86.891  90.248  1.00  0.00           N  
ATOM    276  H   GLN    20      60.055  87.282  89.468  1.00  0.00           H  
ATOM    277  CA  GLN    20      60.419  86.513  91.405  1.00  0.00           C  
ATOM    278  HA  GLN    20      59.991  85.596  91.811  1.00  0.00           H  
ATOM    279  CB  GLN    20      61.811  86.244  90.887  1.00  0.00           C  
ATOM    280  HB2 GLN    20      62.353  85.908  91.771  1.00  0.00           H  
ATOM    281  HB3 GLN    20      61.812  85.484  90.105  1.00  0.00           H  
ATOM    282  CG  GLN    20      62.513  87.452  90.283  1.00  0.00           C  
ATOM    283  HG2 GLN    20      61.788  87.727  89.516  1.00  0.00           H  
ATOM    284  HG3 GLN    20      62.476  88.260  91.014  1.00  0.00           H  
ATOM    285  CD  GLN    20      63.964  87.205  89.807  1.00  0.00           C  
ATOM    286  OE1 GLN    20      64.399  86.050  89.736  1.00  0.00           O  
ATOM    287  NE2 GLN    20      64.805  88.228  89.557  1.00  0.00           N  
ATOM    288 HE21 GLN    20      64.437  89.166  89.618  1.00  0.00           H  
ATOM    289 HE22 GLN    20      65.779  88.056  89.351  1.00  0.00           H  
ATOM    290  C   GLN    20      60.403  87.474  92.545  1.00  0.00           C  
ATOM    291  O   GLN    20      60.429  88.704  92.359  1.00  0.00           O  
ATOM    292  N   PRO    21      60.323  87.030  93.793  1.00  0.00           N  
ATOM    293  CD  PRO    21      60.576  85.695  94.259  1.00  0.00           C  
ATOM    294  HD2 PRO    21      61.454  85.292  93.754  1.00  0.00           H  
ATOM    295  HD3 PRO    21      59.673  85.096  94.140  1.00  0.00           H  
ATOM    296  CG  PRO    21      60.823  85.906  95.771  1.00  0.00           C  
ATOM    297  HG2 PRO    21      61.888  86.114  95.870  1.00  0.00           H  
ATOM    298  HG3 PRO    21      60.521  85.012  96.317  1.00  0.00           H  
ATOM    299  CB  PRO    21      59.951  87.134  96.173  1.00  0.00           C  
ATOM    300  HB2 PRO    21      60.431  87.632  97.016  1.00  0.00           H  
ATOM    301  HB3 PRO    21      58.982  86.664  96.343  1.00  0.00           H  
ATOM    302  CA  PRO    21      60.106  87.934  94.914  1.00  0.00           C  
ATOM    303  HA  PRO    21      59.182  88.456  94.665  1.00  0.00           H  
ATOM    304  C   PRO    21      61.322  88.875  95.035  1.00  0.00           C  
ATOM    305  O   PRO    21      62.439  88.467  94.711  1.00  0.00           O  
ATOM    306  N   GLY    22      61.134  90.068  95.622  1.00  0.00           N  
ATOM    307  H   GLY    22      60.257  90.221  96.099  1.00  0.00           H  
ATOM    308  CA  GLY    22      62.193  91.092  95.746  1.00  0.00           C  
ATOM    309  HA2 GLY    22      62.747  90.902  94.827  1.00  0.00           H  
ATOM    310  HA3 GLY    22      61.910  92.145  95.724  1.00  0.00           H  
ATOM    311  C   GLY    22      63.091  90.822  96.917  1.00  0.00           C  
ATOM    312  O   GLY    22      62.689  90.277  98.007  1.00  0.00           O  
ATOM    313  N   GLN    23      64.344  91.197  96.716  1.00  0.00           N  
ATOM    314  H   GLN    23      64.592  91.531  95.795  1.00  0.00           H  
ATOM    315  CA  GLN    23      65.361  91.303  97.715  1.00  0.00           C  
ATOM    316  HA  GLN    23      64.854  91.124  98.663  1.00  0.00           H  
ATOM    317  CB  GLN    23      66.470  90.265  97.483  1.00  0.00           C  
ATOM    318  HB2 GLN    23      66.764  90.255  96.434  1.00  0.00           H  
ATOM    319  HB3 GLN    23      67.370  90.569  98.018  1.00  0.00           H  
ATOM    320  CG  GLN    23      65.953  88.799  97.850  1.00  0.00           C  
ATOM    321  HG2 GLN    23      64.921  88.644  97.537  1.00  0.00           H  
ATOM    322  HG3 GLN    23      66.451  87.992  97.312  1.00  0.00           H  
ATOM    323  CD  GLN    23      66.181  88.425  99.364  1.00  0.00           C  
ATOM    324  OE1 GLN    23      66.453  89.198 100.314  1.00  0.00           O  
ATOM    325  NE2 GLN    23      65.832  87.219  99.683  1.00  0.00           N  
ATOM    326 HE21 GLN    23      65.553  86.574  98.958  1.00  0.00           H  
ATOM    327 HE22 GLN    23      65.882  86.998 100.667  1.00  0.00           H  
ATOM    328  C   GLN    23      66.030  92.698  97.689  1.00  0.00           C  
ATOM    329  O   GLN    23      66.324  93.181  96.627  1.00  0.00           O  
ATOM    330  N   GLY    24      66.345  93.381  98.834  1.00  0.00           N  
ATOM    331  H   GLY    24      66.120  92.949  99.719  1.00  0.00           H  
ATOM    332  CA  GLY    24      67.354  94.464  98.900  1.00  0.00           C  
ATOM    333  HA2 GLY    24      66.999  95.369  98.408  1.00  0.00           H  
ATOM    334  HA3 GLY    24      67.423  94.649  99.972  1.00  0.00           H  
ATOM    335  C   GLY    24      68.708  94.173  98.403  1.00  0.00           C  
ATOM    336  O   GLY    24      69.113  93.053  98.005  1.00  0.00           O  
ATOM    337  N   TYR    25      69.518  95.230  98.494  1.00  0.00           N  
ATOM    338  H   TYR    25      69.116  96.140  98.668  1.00  0.00           H  
ATOM    339  CA  TYR    25      70.932  95.122  98.109  1.00  0.00           C  
ATOM    340  HA  TYR    25      71.222  94.090  98.307  1.00  0.00           H  
ATOM    341  CB  TYR    25      71.020  95.281  96.534  1.00  0.00           C  
ATOM    342  HB2 TYR    25      70.163  94.799  96.064  1.00  0.00           H  
ATOM    343  HB3 TYR    25      70.859  96.323  96.257  1.00  0.00           H  
ATOM    344  CG  TYR    25      72.304  94.667  95.953  1.00  0.00           C  
ATOM    345  CD1 TYR    25      72.465  93.300  95.959  1.00  0.00           C  
ATOM    346  HD1 TYR    25      71.680  92.624  96.264  1.00  0.00           H  
ATOM    347  CE1 TYR    25      73.599  92.698  95.497  1.00  0.00           C  
ATOM    348  HE1 TYR    25      73.721  91.635  95.643  1.00  0.00           H  
ATOM    349  CZ  TYR    25      74.587  93.471  94.931  1.00  0.00           C  
ATOM    350  OH  TYR    25      75.748  92.880  94.699  1.00  0.00           O  
ATOM    351  HH  TYR    25      76.424  93.492  94.398  1.00  0.00           H  
ATOM    352  CE2 TYR    25      74.456  94.875  94.915  1.00  0.00           C  
ATOM    353  HE2 TYR    25      75.255  95.477  94.508  1.00  0.00           H  
ATOM    354  CD2 TYR    25      73.348  95.515  95.437  1.00  0.00           C  
ATOM    355  HD2 TYR    25      73.192  96.570  95.269  1.00  0.00           H  
ATOM    356  C   TYR    25      71.805  96.041  98.947  1.00  0.00           C  
ATOM    357  O   TYR    25      71.281  96.993  99.561  1.00  0.00           O  
ATOM    358  N   SER    26      73.127  95.749  98.960  1.00  0.00           N  
ATOM    359  H   SER    26      73.400  95.102  98.234  1.00  0.00           H  
ATOM    360  CA  SER    26      74.211  96.454  99.693  1.00  0.00           C  
ATOM    361  HA  SER    26      73.907  96.281 100.726  1.00  0.00           H  
ATOM    362  CB  SER    26      75.553  95.775  99.510  1.00  0.00           C  
ATOM    363  HB2 SER    26      75.398  94.816 100.004  1.00  0.00           H  
ATOM    364  HB3 SER    26      75.798  95.706  98.450  1.00  0.00           H  
ATOM    365  OG  SER    26      76.669  96.460 100.042  1.00  0.00           O  
ATOM    366  HG  SER    26      77.456  95.921  99.933  1.00  0.00           H  
ATOM    367  C   SER    26      74.284  97.960  99.265  1.00  0.00           C  
ATOM    368  O   SER    26      74.396  98.237  98.048  1.00  0.00           O  
ATOM    369  N   GLN    27      74.369  98.815 100.250  1.00  0.00           N  
ATOM    370  H   GLN    27      74.188  98.464 101.180  1.00  0.00           H  
ATOM    371  CA  GLN    27      74.863 100.230 100.123  1.00  0.00           C  
ATOM    372  HA  GLN    27      74.289 100.603  99.275  1.00  0.00           H  
ATOM    373  CB  GLN    27      74.434 101.089 101.345  1.00  0.00           C  
ATOM    374  HB2 GLN    27      74.565 102.150 101.133  1.00  0.00           H  
ATOM    375  HB3 GLN    27      73.376 100.962 101.577  1.00  0.00           H  
ATOM    376  CG  GLN    27      75.347 100.952 102.609  1.00  0.00           C  
ATOM    377  HG2 GLN    27      74.898 100.051 103.028  1.00  0.00           H  
ATOM    378  HG3 GLN    27      76.383 100.852 102.287  1.00  0.00           H  
ATOM    379  CD  GLN    27      75.246 102.151 103.552  1.00  0.00           C  
ATOM    380  OE1 GLN    27      74.119 102.480 103.902  1.00  0.00           O  
ATOM    381  NE2 GLN    27      76.308 102.762 103.872  1.00  0.00           N  
ATOM    382 HE21 GLN    27      77.168 102.405 103.478  1.00  0.00           H  
ATOM    383 HE22 GLN    27      76.139 103.647 104.328  1.00  0.00           H  
ATOM    384  C   GLN    27      76.397 100.370  99.807  1.00  0.00           C  
ATOM    385  O   GLN    27      76.802 101.523  99.583  1.00  0.00           O  
ATOM    386  N   GLN    28      77.221  99.350  99.907  1.00  0.00           N  
ATOM    387  H   GLN    28      76.858  98.453 100.196  1.00  0.00           H  
ATOM    388  CA  GLN    28      78.650  99.351  99.622  1.00  0.00           C  
ATOM    389  HA  GLN    28      79.044 100.358  99.760  1.00  0.00           H  
ATOM    390  CB  GLN    28      79.428  98.464 100.621  1.00  0.00           C  
ATOM    391  HB2 GLN    28      78.876  97.554 100.859  1.00  0.00           H  
ATOM    392  HB3 GLN    28      80.401  98.231 100.191  1.00  0.00           H  
ATOM    393  CG  GLN    28      79.451  99.147 101.984  1.00  0.00           C  
ATOM    394  HG2 GLN    28      80.372  98.800 102.452  1.00  0.00           H  
ATOM    395  HG3 GLN    28      79.593 100.222 101.874  1.00  0.00           H  
ATOM    396  CD  GLN    28      78.348  98.901 103.033  1.00  0.00           C  
ATOM    397  OE1 GLN    28      77.659  97.908 103.084  1.00  0.00           O  
ATOM    398  NE2 GLN    28      78.223  99.847 103.938  1.00  0.00           N  
ATOM    399 HE21 GLN    28      77.482  99.822 104.625  1.00  0.00           H  
ATOM    400 HE22 GLN    28      78.892 100.604 103.916  1.00  0.00           H  
ATOM    401  C   GLN    28      78.922  98.992  98.145  1.00  0.00           C  
ATOM    402  O   GLN    28      80.063  99.142  97.715  1.00  0.00           O  
ATOM    403  N   SER    29      77.861  98.541  97.465  1.00  0.00           N  
ATOM    404  H   SER    29      77.078  98.281  98.048  1.00  0.00           H  
ATOM    405  CA  SER    29      77.743  98.354  95.993  1.00  0.00           C  
ATOM    406  HA  SER    29      76.951  97.632  95.795  1.00  0.00           H  
ATOM    407  CB  SER    29      77.238  99.655  95.372  1.00  0.00           C  
ATOM    408  HB2 SER    29      76.960  99.401  94.349  1.00  0.00           H  
ATOM    409  HB3 SER    29      76.346  99.932  95.933  1.00  0.00           H  
ATOM    410  OG  SER    29      78.260 100.627  95.488  1.00  0.00           O  
ATOM    411  HG  SER    29      77.939 101.486  95.203  1.00  0.00           H  
ATOM    412  C   SER    29      79.016  97.756  95.374  1.00  0.00           C  
ATOM    413  O   SER    29      79.360  96.591  95.656  1.00  0.00           O  
ATOM    414  N   SER    30      79.676  98.485  94.412  1.00  0.00           N  
ATOM    415  H   SER    30      79.378  99.438  94.259  1.00  0.00           H  
ATOM    416  CA  SER    30      80.673  97.832  93.442  1.00  0.00           C  
ATOM    417  HA  SER    30      81.371  97.428  94.175  1.00  0.00           H  
ATOM    418  CB  SER    30      80.114  96.709  92.536  1.00  0.00           C  
ATOM    419  HB2 SER    30      79.823  95.908  93.215  1.00  0.00           H  
ATOM    420  HB3 SER    30      79.349  97.014  91.821  1.00  0.00           H  
ATOM    421  OG  SER    30      81.166  96.000  91.826  1.00  0.00           O  
ATOM    422  HG  SER    30      81.010  96.059  90.881  1.00  0.00           H  
ATOM    423  C   SER    30      81.393  98.843  92.593  1.00  0.00           C  
ATOM    424  O   SER    30      80.723  99.740  92.118  1.00  0.00           O  
ATOM    425  N   GLN    31      82.669  98.898  92.268  1.00  0.00           N  
ATOM    426  H   GLN    31      82.967  99.765  91.843  1.00  0.00           H  
ATOM    427  CA  GLN    31      83.726  97.975  92.774  1.00  0.00           C  
ATOM    428  HA  GLN    31      83.459  96.978  92.425  1.00  0.00           H  
ATOM    429  CB  GLN    31      85.068  98.442  92.090  1.00  0.00           C  
ATOM    430  HB2 GLN    31      85.832  97.664  92.109  1.00  0.00           H  
ATOM    431  HB3 GLN    31      84.785  98.636  91.055  1.00  0.00           H  
ATOM    432  CG  GLN    31      85.866  99.673  92.659  1.00  0.00           C  
ATOM    433  HG2 GLN    31      85.139 100.483  92.723  1.00  0.00           H  
ATOM    434  HG3 GLN    31      86.217  99.523  93.680  1.00  0.00           H  
ATOM    435  CD  GLN    31      87.088 100.034  91.842  1.00  0.00           C  
ATOM    436  OE1 GLN    31      87.652  99.224  91.133  1.00  0.00           O  
ATOM    437  NE2 GLN    31      87.508 101.214  91.898  1.00  0.00           N  
ATOM    438 HE21 GLN    31      88.317 101.336  91.307  1.00  0.00           H  
ATOM    439 HE22 GLN    31      87.122 101.889  92.544  1.00  0.00           H  
ATOM    440  C   GLN    31      83.886  97.897  94.305  1.00  0.00           C  
ATOM    441  O   GLN    31      83.406  98.875  94.926  1.00  0.00           O  
ATOM    442  N   PRO    32      84.279  96.808  94.912  1.00  0.00           N  
ATOM    443  CD  PRO    32      84.751  95.599  94.300  1.00  0.00           C  
ATOM    444  HD2 PRO    32      85.628  95.880  93.718  1.00  0.00           H  
ATOM    445  HD3 PRO    32      84.000  95.117  93.675  1.00  0.00           H  
ATOM    446  CG  PRO    32      85.108  94.636  95.450  1.00  0.00           C  
ATOM    447  HG2 PRO    32      86.130  94.690  95.827  1.00  0.00           H  
ATOM    448  HG3 PRO    32      84.896  93.582  95.272  1.00  0.00           H  
ATOM    449  CB  PRO    32      84.245  95.123  96.667  1.00  0.00           C  
ATOM    450  HB2 PRO    32      84.685  94.787  97.605  1.00  0.00           H  
ATOM    451  HB3 PRO    32      83.242  94.720  96.522  1.00  0.00           H  
ATOM    452  CA  PRO    32      84.308  96.623  96.370  1.00  0.00           C  
ATOM    453  HA  PRO    32      83.410  97.082  96.782  1.00  0.00           H  
ATOM    454  C   PRO    32      85.576  97.336  96.952  1.00  0.00           C  
ATOM    455  O   PRO    32      86.596  97.365  96.269  1.00  0.00           O  
ATOM    456  N   TYR    33      85.428  97.827  98.165  1.00  0.00           N  
ATOM    457  H   TYR    33      84.496  97.959  98.531  1.00  0.00           H  
ATOM    458  CA  TYR    33      86.526  98.421  98.937  1.00  0.00           C  
ATOM    459  HA  TYR    33      87.381  98.205  98.296  1.00  0.00           H  
ATOM    460  CB  TYR    33      86.394  99.985  98.955  1.00  0.00           C  
ATOM    461  HB2 TYR    33      85.501 100.176  99.550  1.00  0.00           H  
ATOM    462  HB3 TYR    33      87.208 100.406  99.545  1.00  0.00           H  
ATOM    463  CG  TYR    33      86.382 100.681  97.634  1.00  0.00           C  
ATOM    464  CD1 TYR    33      87.587 100.825  96.909  1.00  0.00           C  
ATOM    465  HD1 TYR    33      88.446 100.300  97.298  1.00  0.00           H  
ATOM    466  CE1 TYR    33      87.679 101.542  95.675  1.00  0.00           C  
ATOM    467  HE1 TYR    33      88.669 101.682  95.265  1.00  0.00           H  
ATOM    468  CZ  TYR    33      86.475 102.068  95.227  1.00  0.00           C  
ATOM    469  OH  TYR    33      86.515 102.876  94.101  1.00  0.00           O  
ATOM    470  HH  TYR    33      85.631 103.217  93.946  1.00  0.00           H  
ATOM    471  CE2 TYR    33      85.218 101.903  95.851  1.00  0.00           C  
ATOM    472  HE2 TYR    33      84.300 102.249  95.399  1.00  0.00           H  
ATOM    473  CD2 TYR    33      85.209 101.232  97.098  1.00  0.00           C  
ATOM    474  HD2 TYR    33      84.311 101.025  97.662  1.00  0.00           H  
ATOM    475  C   TYR    33      86.879  97.740 100.204  1.00  0.00           C  
ATOM    476  O   TYR    33      87.856  98.219 100.713  1.00  0.00           O  
ATOM    477  N   GLY    34      86.120  96.748 100.727  1.00  0.00           N  
ATOM    478  H   GLY    34      85.275  96.538 100.215  1.00  0.00           H  
ATOM    479  CA  GLY    34      86.114  96.251 102.128  1.00  0.00           C  
ATOM    480  HA2 GLY    34      85.625  95.277 102.113  1.00  0.00           H  
ATOM    481  HA3 GLY    34      87.150  96.340 102.454  1.00  0.00           H  
ATOM    482  C   GLY    34      85.391  97.159 103.044  1.00  0.00           C  
ATOM    483  O   GLY    34      85.089  98.381 102.770  1.00  0.00           O  
ATOM    484  N   GLN    35      85.246  96.739 104.309  1.00  0.00           N  
ATOM    485  H   GLN    35      85.643  95.844 104.559  1.00  0.00           H  
ATOM    486  CA  GLN    35      84.660  97.513 105.389  1.00  0.00           C  
ATOM    487  HA  GLN    35      84.762  98.575 105.163  1.00  0.00           H  
ATOM    488  CB  GLN    35      83.230  97.079 105.586  1.00  0.00           C  
ATOM    489  HB2 GLN    35      82.719  97.186 104.630  1.00  0.00           H  
ATOM    490  HB3 GLN    35      82.997  96.047 105.848  1.00  0.00           H  
ATOM    491  CG  GLN    35      82.594  98.078 106.552  1.00  0.00           C  
ATOM    492  HG2 GLN    35      83.180  98.075 107.472  1.00  0.00           H  
ATOM    493  HG3 GLN    35      82.696  99.099 106.183  1.00  0.00           H  
ATOM    494  CD  GLN    35      81.132  97.818 106.832  1.00  0.00           C  
ATOM    495  OE1 GLN    35      80.346  97.291 106.038  1.00  0.00           O  
ATOM    496  NE2 GLN    35      80.724  98.005 108.049  1.00  0.00           N  
ATOM    497 HE21 GLN    35      81.480  98.255 108.670  1.00  0.00           H  
ATOM    498 HE22 GLN    35      79.869  97.604 108.409  1.00  0.00           H  
ATOM    499  C   GLN    35      85.448  97.185 106.693  1.00  0.00           C  
ATOM    500  O   GLN    35      85.689  96.030 106.980  1.00  0.00           O  
ATOM    501  N   GLN    36      85.934  98.172 107.451  1.00  0.00           N  
ATOM    502  H   GLN    36      86.278  97.908 108.364  1.00  0.00           H  
ATOM    503  CA  GLN    36      86.133  99.650 107.166  1.00  0.00           C  
ATOM    504  HA  GLN    36      85.152 100.038 106.893  1.00  0.00           H  
ATOM    505  CB  GLN    36      86.695 100.298 108.372  1.00  0.00           C  
ATOM    506  HB2 GLN    36      87.615  99.767 108.614  1.00  0.00           H  
ATOM    507  HB3 GLN    36      87.052 101.298 108.123  1.00  0.00           H  
ATOM    508  CG  GLN    36      85.899 100.379 109.722  1.00  0.00           C  
ATOM    509  HG2 GLN    36      86.280 101.163 110.377  1.00  0.00           H  
ATOM    510  HG3 GLN    36      84.870 100.669 109.511  1.00  0.00           H  
ATOM    511  CD  GLN    36      85.974  99.138 110.649  1.00  0.00           C  
ATOM    512  OE1 GLN    36      85.602  98.007 110.268  1.00  0.00           O  
ATOM    513  NE2 GLN    36      86.437  99.242 111.903  1.00  0.00           N  
ATOM    514 HE21 GLN    36      86.736 100.139 112.260  1.00  0.00           H  
ATOM    515 HE22 GLN    36      86.264  98.401 112.435  1.00  0.00           H  
ATOM    516  C   GLN    36      86.948  99.975 105.936  1.00  0.00           C  
ATOM    517  O   GLN    36      87.588  99.100 105.352  1.00  0.00           O  
ATOM    518  N   SER    37      87.043 101.233 105.491  1.00  0.00           N  
ATOM    519  H   SER    37      86.569 101.964 106.002  1.00  0.00           H  
ATOM    520  CA  SER    37      87.820 101.668 104.287  1.00  0.00           C  
ATOM    521  HA  SER    37      88.789 101.168 104.267  1.00  0.00           H  
ATOM    522  CB  SER    37      87.083 101.220 103.030  1.00  0.00           C  
ATOM    523  HB2 SER    37      87.022 100.132 103.000  1.00  0.00           H  
ATOM    524  HB3 SER    37      86.061 101.601 103.050  1.00  0.00           H  
ATOM    525  OG  SER    37      87.714 101.660 101.843  1.00  0.00           O  
ATOM    526  HG  SER    37      88.508 101.139 101.704  1.00  0.00           H  
ATOM    527  C   SER    37      88.117 103.137 104.351  1.00  0.00           C  
ATOM    528  O   SER    37      87.388 103.875 105.105  1.00  0.00           O  
ATOM    529  N   TYR    38      89.140 103.593 103.696  1.00  0.00           N  
ATOM    530  H   TYR    38      89.685 102.985 103.102  1.00  0.00           H  
ATOM    531  CA  TYR    38      89.418 105.047 103.647  1.00  0.00           C  
ATOM    532  HA  TYR    38      89.600 105.382 104.668  1.00  0.00           H  
ATOM    533  CB  TYR    38      90.792 105.262 102.970  1.00  0.00           C  
ATOM    534  HB2 TYR    38      91.380 105.909 103.621  1.00  0.00           H  
ATOM    535  HB3 TYR    38      91.324 104.338 103.196  1.00  0.00           H  
ATOM    536  CG  TYR    38      90.848 105.834 101.597  1.00  0.00           C  
ATOM    537  CD1 TYR    38      91.508 107.071 101.354  1.00  0.00           C  
ATOM    538  HD1 TYR    38      91.806 107.731 102.155  1.00  0.00           H  
ATOM    539  CE1 TYR    38      91.569 107.583 100.037  1.00  0.00           C  
ATOM    540  HE1 TYR    38      92.046 108.541  99.895  1.00  0.00           H  
ATOM    541  CZ  TYR    38      90.947 106.825  98.941  1.00  0.00           C  
ATOM    542  OH  TYR    38      91.100 107.221  97.665  1.00  0.00           O  
ATOM    543  HH  TYR    38      90.540 106.688  97.096  1.00  0.00           H  
ATOM    544  CE2 TYR    38      90.440 105.560  99.153  1.00  0.00           C  
ATOM    545  HE2 TYR    38      90.068 105.005  98.304  1.00  0.00           H  
ATOM    546  CD2 TYR    38      90.339 105.070 100.482  1.00  0.00           C  
ATOM    547  HD2 TYR    38      89.836 104.135 100.680  1.00  0.00           H  
ATOM    548  C   TYR    38      88.383 105.917 103.011  1.00  0.00           C  
ATOM    549  O   TYR    38      87.546 105.477 102.171  1.00  0.00           O  
ATOM    550  N   SER    39      88.358 107.169 103.393  1.00  0.00           N  
ATOM    551  H   SER    39      88.991 107.539 104.088  1.00  0.00           H  
ATOM    552  CA  SER    39      87.374 108.172 102.901  1.00  0.00           C  
ATOM    553  HA  SER    39      86.382 107.733 102.801  1.00  0.00           H  
ATOM    554  CB  SER    39      87.126 109.361 103.804  1.00  0.00           C  
ATOM    555  HB2 SER    39      87.068 108.926 104.802  1.00  0.00           H  
ATOM    556  HB3 SER    39      87.921 110.106 103.812  1.00  0.00           H  
ATOM    557  OG  SER    39      85.882 109.906 103.452  1.00  0.00           O  
ATOM    558  HG  SER    39      85.335 109.875 104.240  1.00  0.00           H  
ATOM    559  C   SER    39      87.689 108.578 101.474  1.00  0.00           C  
ATOM    560  O   SER    39      88.109 109.703 101.194  1.00  0.00           O  
ATOM    561  N   GLY    40      87.461 107.679 100.564  1.00  0.00           N  
ATOM    562  H   GLY    40      87.162 106.786 100.927  1.00  0.00           H  
ATOM    563  CA  GLY    40      87.601 107.861  99.108  1.00  0.00           C  
ATOM    564  HA2 GLY    40      88.462 108.494  98.896  1.00  0.00           H  
ATOM    565  HA3 GLY    40      87.680 106.834  98.753  1.00  0.00           H  
ATOM    566  C   GLY    40      86.357 108.551  98.414  1.00  0.00           C  
ATOM    567  O   GLY    40      85.582 109.282  99.074  1.00  0.00           O  
ATOM    568  N   TYR    41      86.172 108.441  97.130  1.00  0.00           N  
ATOM    569  H   TYR    41      85.459 109.064  96.779  1.00  0.00           H  
ATOM    570  CA  TYR    41      86.863 107.582  96.180  1.00  0.00           C  
ATOM    571  HA  TYR    41      87.882 107.381  96.511  1.00  0.00           H  
ATOM    572  CB  TYR    41      86.085 106.289  95.825  1.00  0.00           C  
ATOM    573  HB2 TYR    41      85.108 106.419  95.361  1.00  0.00           H  
ATOM    574  HB3 TYR    41      86.739 105.709  95.174  1.00  0.00           H  
ATOM    575  CG  TYR    41      85.943 105.398  97.063  1.00  0.00           C  
ATOM    576  CD1 TYR    41      87.039 104.722  97.511  1.00  0.00           C  
ATOM    577  HD1 TYR    41      87.968 104.729  96.959  1.00  0.00           H  
ATOM    578  CE1 TYR    41      86.912 103.909  98.655  1.00  0.00           C  
ATOM    579  HE1 TYR    41      87.780 103.309  98.886  1.00  0.00           H  
ATOM    580  CZ  TYR    41      85.731 103.900  99.439  1.00  0.00           C  
ATOM    581  OH  TYR    41      85.641 103.159 100.589  1.00  0.00           O  
ATOM    582  HH  TYR    41      86.381 102.552 100.663  1.00  0.00           H  
ATOM    583  CE2 TYR    41      84.617 104.661  98.931  1.00  0.00           C  
ATOM    584  HE2 TYR    41      83.653 104.727  99.414  1.00  0.00           H  
ATOM    585  CD2 TYR    41      84.730 105.389  97.752  1.00  0.00           C  
ATOM    586  HD2 TYR    41      83.855 105.741  97.225  1.00  0.00           H  
ATOM    587  C   TYR    41      87.062 108.502  94.939  1.00  0.00           C  
ATOM    588  O   TYR    41      86.079 108.792  94.214  1.00  0.00           O  
ATOM    589  N   SER    42      88.305 109.020  94.778  1.00  0.00           N  
ATOM    590  H   SER    42      89.024 108.827  95.460  1.00  0.00           H  
ATOM    591  CA  SER    42      88.712 109.744  93.565  1.00  0.00           C  
ATOM    592  HA  SER    42      88.230 109.376  92.659  1.00  0.00           H  
ATOM    593  CB  SER    42      88.278 111.205  93.715  1.00  0.00           C  
ATOM    594  HB2 SER    42      87.207 111.152  93.907  1.00  0.00           H  
ATOM    595  HB3 SER    42      88.846 111.627  94.544  1.00  0.00           H  
ATOM    596  OG  SER    42      88.657 111.886  92.559  1.00  0.00           O  
ATOM    597  HG  SER    42      89.569 111.633  92.399  1.00  0.00           H  
ATOM    598  C   SER    42      90.206 109.629  93.225  1.00  0.00           C  
ATOM    599  O   SER    42      90.775 110.566  92.726  1.00  0.00           O  
ATOM    600  N   GLN    43      90.768 108.429  93.489  1.00  0.00           N  
ATOM    601  H   GLN    43      90.223 107.643  93.812  1.00  0.00           H  
ATOM    602  CA  GLN    43      92.201 108.066  93.387  1.00  0.00           C  
ATOM    603  HA  GLN    43      92.673 108.975  93.759  1.00  0.00           H  
ATOM    604  CB  GLN    43      92.507 106.957  94.398  1.00  0.00           C  
ATOM    605  HB2 GLN    43      93.563 106.709  94.289  1.00  0.00           H  
ATOM    606  HB3 GLN    43      92.327 107.333  95.406  1.00  0.00           H  
ATOM    607  CG  GLN    43      91.696 105.620  94.033  1.00  0.00           C  
ATOM    608  HG2 GLN    43      91.757 105.395  92.969  1.00  0.00           H  
ATOM    609  HG3 GLN    43      92.312 104.836  94.472  1.00  0.00           H  
ATOM    610  CD  GLN    43      90.291 105.542  94.588  1.00  0.00           C  
ATOM    611  OE1 GLN    43      89.730 106.399  95.230  1.00  0.00           O  
ATOM    612  NE2 GLN    43      89.572 104.405  94.384  1.00  0.00           N  
ATOM    613 HE21 GLN    43      90.096 103.686  93.906  1.00  0.00           H  
ATOM    614 HE22 GLN    43      88.685 104.247  94.840  1.00  0.00           H  
ATOM    615  C   GLN    43      92.696 107.791  91.954  1.00  0.00           C  
ATOM    616  O   GLN    43      91.902 107.663  91.041  1.00  0.00           O  
ATOM    617  N   SER    44      94.045 107.713  91.811  1.00  0.00           N  
ATOM    618  H   SER    44      94.726 107.882  92.537  1.00  0.00           H  
ATOM    619  CA  SER    44      94.621 107.678  90.501  1.00  0.00           C  
ATOM    620  HA  SER    44      94.215 108.520  89.941  1.00  0.00           H  
ATOM    621  CB  SER    44      96.065 107.940  90.632  1.00  0.00           C  
ATOM    622  HB2 SER    44      96.281 108.938  91.013  1.00  0.00           H  
ATOM    623  HB3 SER    44      96.462 107.221  91.348  1.00  0.00           H  
ATOM    624  OG  SER    44      96.823 107.756  89.447  1.00  0.00           O  
ATOM    625  HG  SER    44      96.692 108.557  88.935  1.00  0.00           H  
ATOM    626  C   SER    44      94.359 106.373  89.796  1.00  0.00           C  
ATOM    627  O   SER    44      94.214 105.282  90.416  1.00  0.00           O  
ATOM    628  N   THR    45      94.596 106.378  88.473  1.00  0.00           N  
ATOM    629  H   THR    45      94.997 107.213  88.069  1.00  0.00           H  
ATOM    630  CA  THR    45      94.689 105.216  87.600  1.00  0.00           C  
ATOM    631  HA  THR    45      93.828 104.622  87.908  1.00  0.00           H  
ATOM    632  CB  THR    45      94.632 105.692  86.131  1.00  0.00           C  
ATOM    633  HB  THR    45      93.698 106.253  86.103  1.00  0.00           H  
ATOM    634  CG2 THR    45      95.784 106.595  85.626  1.00  0.00           C  
ATOM    635 HG21 THR    45      95.446 107.031  84.686  1.00  0.00           H  
ATOM    636 HG22 THR    45      96.032 107.344  86.378  1.00  0.00           H  
ATOM    637 HG23 THR    45      96.656 105.976  85.413  1.00  0.00           H  
ATOM    638  OG1 THR    45      94.546 104.530  85.353  1.00  0.00           O  
ATOM    639  HG1 THR    45      93.638 104.250  85.489  1.00  0.00           H  
ATOM    640  C   THR    45      95.893 104.352  87.956  1.00  0.00           C  
ATOM    641  O   THR    45      95.755 103.174  87.732  1.00  0.00           O  
ATOM    642  N   ASP    46      96.998 104.941  88.440  1.00  0.00           N  
ATOM    643  H   ASP    46      96.957 105.873  88.827  1.00  0.00           H  
ATOM    644  CA  ASP    46      98.211 104.209  88.737  1.00  0.00           C  
ATOM    645  HA  ASP    46      98.000 103.273  89.254  1.00  0.00           H  
ATOM    646  CB  ASP    46      98.902 103.776  87.419  1.00  0.00           C  
ATOM    647  HB2 ASP    46      98.113 103.453  86.740  1.00  0.00           H  
ATOM    648  HB3 ASP    46      99.446 104.625  87.005  1.00  0.00           H  
ATOM    649  CG  ASP    46      99.908 102.648  87.588  1.00  0.00           C  
ATOM    650  OD1 ASP    46      99.873 101.946  88.647  1.00  0.00           O  
ATOM    651  OD2 ASP    46     100.727 102.407  86.674  1.00  0.00           O  
ATOM    652  C   ASP    46      99.149 105.100  89.600  1.00  0.00           C  
ATOM    653  O   ASP    46      99.572 106.218  89.309  1.00  0.00           O  
ATOM    654  N   THR    47      99.644 104.500  90.681  1.00  0.00           N  
ATOM    655  H   THR    47      99.295 103.579  90.908  1.00  0.00           H  
ATOM    656  CA  THR    47     100.626 105.092  91.637  1.00  0.00           C  
ATOM    657  HA  THR    47     100.964 106.077  91.314  1.00  0.00           H  
ATOM    658  CB  THR    47     100.031 105.219  93.090  1.00  0.00           C  
ATOM    659  HB  THR    47     100.750 105.749  93.716  1.00  0.00           H  
ATOM    660  CG2 THR    47      98.776 106.068  93.332  1.00  0.00           C  
ATOM    661 HG21 THR    47      98.807 107.042  92.844  1.00  0.00           H  
ATOM    662 HG22 THR    47      97.905 105.623  92.852  1.00  0.00           H  
ATOM    663 HG23 THR    47      98.493 106.073  94.385  1.00  0.00           H  
ATOM    664  OG1 THR    47      99.609 103.957  93.575  1.00  0.00           O  
ATOM    665  HG1 THR    47      98.847 103.703  93.050  1.00  0.00           H  
ATOM    666  C   THR    47     101.879 104.214  91.640  1.00  0.00           C  
ATOM    667  O   THR    47     102.816 104.368  92.387  1.00  0.00           O  
ATOM    668  N   SER    48     101.977 103.248  90.729  1.00  0.00           N  
ATOM    669  H   SER    48     101.126 103.021  90.236  1.00  0.00           H  
ATOM    670  CA  SER    48     103.173 102.432  90.609  1.00  0.00           C  
ATOM    671  HA  SER    48     103.497 102.256  91.635  1.00  0.00           H  
ATOM    672  CB  SER    48     102.924 101.017  89.995  1.00  0.00           C  
ATOM    673  HB2 SER    48     103.815 100.393  89.916  1.00  0.00           H  
ATOM    674  HB3 SER    48     102.129 100.613  90.621  1.00  0.00           H  
ATOM    675  OG  SER    48     102.490 101.071  88.707  1.00  0.00           O  
ATOM    676  HG  SER    48     101.566 101.332  88.703  1.00  0.00           H  
ATOM    677  C   SER    48     104.427 103.100  89.977  1.00  0.00           C  
ATOM    678  O   SER    48     105.538 102.842  90.464  1.00  0.00           O  
ATOM    679  N   GLY    49     104.282 103.905  88.892  1.00  0.00           N  
ATOM    680  H   GLY    49     103.380 104.202  88.547  1.00  0.00           H  
ATOM    681  CA  GLY    49     105.474 104.286  88.149  1.00  0.00           C  
ATOM    682  HA2 GLY    49     105.164 104.895  87.299  1.00  0.00           H  
ATOM    683  HA3 GLY    49     105.996 104.943  88.845  1.00  0.00           H  
ATOM    684  C   GLY    49     106.360 103.161  87.669  1.00  0.00           C  
ATOM    685  O   GLY    49     106.012 101.982  87.737  1.00  0.00           O  
ATOM    686  N   TYR    50     107.567 103.446  87.127  1.00  0.00           N  
ATOM    687  H   TYR    50     108.181 102.669  86.925  1.00  0.00           H  
ATOM    688  CA  TYR    50     108.231 104.710  86.937  1.00  0.00           C  
ATOM    689  HA  TYR    50     107.535 105.516  86.703  1.00  0.00           H  
ATOM    690  CB  TYR    50     108.980 105.109  88.218  1.00  0.00           C  
ATOM    691  HB2 TYR    50     108.298 104.991  89.060  1.00  0.00           H  
ATOM    692  HB3 TYR    50     109.789 104.383  88.297  1.00  0.00           H  
ATOM    693  CG  TYR    50     109.451 106.485  88.332  1.00  0.00           C  
ATOM    694  CD1 TYR    50     110.805 106.711  88.013  1.00  0.00           C  
ATOM    695  HD1 TYR    50     111.345 105.866  87.613  1.00  0.00           H  
ATOM    696  CE1 TYR    50     111.311 107.997  88.109  1.00  0.00           C  
ATOM    697  HE1 TYR    50     112.352 108.094  87.838  1.00  0.00           H  
ATOM    698  CZ  TYR    50     110.478 109.004  88.536  1.00  0.00           C  
ATOM    699  OH  TYR    50     110.882 110.271  88.745  1.00  0.00           O  
ATOM    700  HH  TYR    50     110.216 110.733  89.261  1.00  0.00           H  
ATOM    701  CE2 TYR    50     109.226 108.738  89.093  1.00  0.00           C  
ATOM    702  HE2 TYR    50     108.575 109.486  89.520  1.00  0.00           H  
ATOM    703  CD2 TYR    50     108.668 107.453  88.974  1.00  0.00           C  
ATOM    704  HD2 TYR    50     107.700 107.173  89.363  1.00  0.00           H  
ATOM    705  C   TYR    50     109.149 104.600  85.739  1.00  0.00           C  
ATOM    706  O   TYR    50     109.782 103.550  85.570  1.00  0.00           O  
ATOM    707  N   GLY    51     109.359 105.645  84.899  1.00  0.00           N  
ATOM    708  H   GLY    51     109.954 105.568  84.087  1.00  0.00           H  
ATOM    709  CA  GLY    51     108.758 107.044  84.995  1.00  0.00           C  
ATOM    710  HA2 GLY    51     107.723 106.883  84.694  1.00  0.00           H  
ATOM    711  HA3 GLY    51     108.777 107.371  86.034  1.00  0.00           H  
ATOM    712  C   GLY    51     109.454 108.088  84.187  1.00  0.00           C  
ATOM    713  O   GLY    51     110.661 108.025  84.161  1.00  0.00           O  
ATOM    714  N   GLN    52     108.688 108.917  83.547  1.00  0.00           N  
ATOM    715  H   GLN    52     107.722 108.721  83.765  1.00  0.00           H  
ATOM    716  CA  GLN    52     109.068 110.092  82.675  1.00  0.00           C  
ATOM    717  HA  GLN    52     108.189 110.207  82.042  1.00  0.00           H  
ATOM    718  CB  GLN    52     109.380 111.301  83.535  1.00  0.00           C  
ATOM    719  HB2 GLN    52     110.120 111.015  84.283  1.00  0.00           H  
ATOM    720  HB3 GLN    52     109.931 112.064  82.985  1.00  0.00           H  
ATOM    721  CG  GLN    52     108.128 111.864  84.253  1.00  0.00           C  
ATOM    722  HG2 GLN    52     107.821 111.135  85.003  1.00  0.00           H  
ATOM    723  HG3 GLN    52     108.333 112.792  84.787  1.00  0.00           H  
ATOM    724  CD  GLN    52     106.860 112.164  83.353  1.00  0.00           C  
ATOM    725  OE1 GLN    52     106.960 112.513  82.180  1.00  0.00           O  
ATOM    726  NE2 GLN    52     105.703 112.389  83.932  1.00  0.00           N  
ATOM    727 HE21 GLN    52     105.510 112.072  84.871  1.00  0.00           H  
ATOM    728 HE22 GLN    52     104.942 112.639  83.317  1.00  0.00           H  
ATOM    729  C   GLN    52     110.195 109.716  81.682  1.00  0.00           C  
ATOM    730  O   GLN    52     111.323 110.231  81.638  1.00  0.00           O  
ATOM    731  N   SER    53     109.973 108.711  80.782  1.00  0.00           N  
ATOM    732  H   SER    53     110.740 108.474  80.169  1.00  0.00           H  
ATOM    733  CA  SER    53     108.721 107.994  80.549  1.00  0.00           C  
ATOM    734  HA  SER    53     107.943 108.391  81.200  1.00  0.00           H  
ATOM    735  CB  SER    53     108.383 108.136  79.024  1.00  0.00           C  
ATOM    736  HB2 SER    53     108.454 109.196  78.782  1.00  0.00           H  
ATOM    737  HB3 SER    53     109.138 107.560  78.487  1.00  0.00           H  
ATOM    738  OG  SER    53     107.079 107.628  78.846  1.00  0.00           O  
ATOM    739  HG  SER    53     106.591 108.155  78.209  1.00  0.00           H  
ATOM    740  C   SER    53     108.704 106.481  80.890  1.00  0.00           C  
ATOM    741  O   SER    53     109.791 105.805  80.996  1.00  0.00           O  
ATOM    742  N   SER    54     107.514 105.892  81.151  1.00  0.00           N  
ATOM    743  H   SER    54     106.699 106.459  80.967  1.00  0.00           H  
ATOM    744  CA  SER    54     107.326 104.584  81.826  1.00  0.00           C  
ATOM    745  HA  SER    54     108.020 104.382  82.642  1.00  0.00           H  
ATOM    746  CB  SER    54     105.999 104.608  82.499  1.00  0.00           C  
ATOM    747  HB2 SER    54     105.283 104.722  81.685  1.00  0.00           H  
ATOM    748  HB3 SER    54     105.723 103.650  82.939  1.00  0.00           H  
ATOM    749  OG  SER    54     105.865 105.622  83.433  1.00  0.00           O  
ATOM    750  HG  SER    54     104.945 105.605  83.710  1.00  0.00           H  
ATOM    751  C   SER    54     107.236 103.326  80.880  1.00  0.00           C  
ATOM    752  O   SER    54     107.205 102.187  81.351  1.00  0.00           O  
ATOM    753  N   TYR    55     107.226 103.546  79.577  1.00  0.00           N  
ATOM    754  H   TYR    55     107.330 104.470  79.182  1.00  0.00           H  
ATOM    755  CA  TYR    55     106.937 102.473  78.576  1.00  0.00           C  
ATOM    756  HA  TYR    55     106.139 101.880  79.023  1.00  0.00           H  
ATOM    757  CB  TYR    55     106.416 103.119  77.296  1.00  0.00           C  
ATOM    758  HB2 TYR    55     107.208 103.759  76.906  1.00  0.00           H  
ATOM    759  HB3 TYR    55     106.339 102.384  76.495  1.00  0.00           H  
ATOM    760  CG  TYR    55     105.181 103.890  77.517  1.00  0.00           C  
ATOM    761  CD1 TYR    55     105.304 105.277  77.499  1.00  0.00           C  
ATOM    762  HD1 TYR    55     106.300 105.688  77.432  1.00  0.00           H  
ATOM    763  CE1 TYR    55     104.247 106.124  77.793  1.00  0.00           C  
ATOM    764  HE1 TYR    55     104.314 107.176  78.028  1.00  0.00           H  
ATOM    765  CZ  TYR    55     102.938 105.597  77.796  1.00  0.00           C  
ATOM    766  OH  TYR    55     101.894 106.403  78.079  1.00  0.00           O  
ATOM    767  HH  TYR    55     101.017 106.060  77.890  1.00  0.00           H  
ATOM    768  CE2 TYR    55     102.757 104.218  77.598  1.00  0.00           C  
ATOM    769  HE2 TYR    55     101.740 103.855  77.627  1.00  0.00           H  
ATOM    770  CD2 TYR    55     103.831 103.314  77.645  1.00  0.00           C  
ATOM    771  HD2 TYR    55     103.745 102.252  77.469  1.00  0.00           H  
ATOM    772  C   TYR    55     108.183 101.663  78.135  1.00  0.00           C  
ATOM    773  O   TYR    55     109.254 102.275  78.088  1.00  0.00           O  
ATOM    774  N   SER    56     108.151 100.369  77.814  1.00  0.00           N  
ATOM    775  H   SER    56     109.051  99.961  77.605  1.00  0.00           H  
ATOM    776  CA  SER    56     107.059  99.384  77.783  1.00  0.00           C  
ATOM    777  HA  SER    56     107.406  98.494  77.259  1.00  0.00           H  
ATOM    778  CB  SER    56     106.881  99.036  79.298  1.00  0.00           C  
ATOM    779  HB2 SER    56     107.830  98.587  79.590  1.00  0.00           H  
ATOM    780  HB3 SER    56     106.654  99.930  79.878  1.00  0.00           H  
ATOM    781  OG  SER    56     105.916  98.047  79.506  1.00  0.00           O  
ATOM    782  HG  SER    56     105.849  97.864  80.446  1.00  0.00           H  
ATOM    783  C   SER    56     105.674  99.773  77.126  1.00  0.00           C  
ATOM    784  O   SER    56     104.667 100.016  77.827  1.00  0.00           O  
ATOM    785  N   SER    57     105.512 100.011  75.811  1.00  0.00           N  
ATOM    786  H   SER    57     104.521 100.185  75.718  1.00  0.00           H  
ATOM    787  CA  SER    57     106.325  99.594  74.634  1.00  0.00           C  
ATOM    788  HA  SER    57     107.374  99.764  74.875  1.00  0.00           H  
ATOM    789  CB  SER    57     106.232  98.076  74.333  1.00  0.00           C  
ATOM    790  HB2 SER    57     106.531  97.383  75.120  1.00  0.00           H  
ATOM    791  HB3 SER    57     105.229  97.709  74.119  1.00  0.00           H  
ATOM    792  OG  SER    57     106.977  97.684  73.211  1.00  0.00           O  
ATOM    793  HG  SER    57     106.428  97.674  72.423  1.00  0.00           H  
ATOM    794  C   SER    57     106.032 100.621  73.518  1.00  0.00           C  
ATOM    795  O   SER    57     104.895 101.084  73.308  1.00  0.00           O  
ATOM    796  N   TYR    58     107.009 100.829  72.624  1.00  0.00           N  
ATOM    797  H   TYR    58     107.870 100.341  72.831  1.00  0.00           H  
ATOM    798  CA  TYR    58     106.966 101.900  71.601  1.00  0.00           C  
ATOM    799  HA  TYR    58     106.273 102.583  72.093  1.00  0.00           H  
ATOM    800  CB  TYR    58     108.355 102.621  71.496  1.00  0.00           C  
ATOM    801  HB2 TYR    58     109.133 101.892  71.270  1.00  0.00           H  
ATOM    802  HB3 TYR    58     108.236 103.372  70.715  1.00  0.00           H  
ATOM    803  CG  TYR    58     108.737 103.352  72.758  1.00  0.00           C  
ATOM    804  CD1 TYR    58     108.404 104.725  73.011  1.00  0.00           C  
ATOM    805  HD1 TYR    58     107.793 105.280  72.314  1.00  0.00           H  
ATOM    806  CE1 TYR    58     108.615 105.246  74.262  1.00  0.00           C  
ATOM    807  HE1 TYR    58     108.310 106.264  74.455  1.00  0.00           H  
ATOM    808  CZ  TYR    58     109.391 104.579  75.270  1.00  0.00           C  
ATOM    809  OH  TYR    58     109.841 105.234  76.390  1.00  0.00           O  
ATOM    810  HH  TYR    58     110.380 104.654  76.934  1.00  0.00           H  
ATOM    811  CE2 TYR    58     109.807 103.257  74.991  1.00  0.00           C  
ATOM    812  HE2 TYR    58     110.267 102.676  75.776  1.00  0.00           H  
ATOM    813  CD2 TYR    58     109.490 102.652  73.797  1.00  0.00           C  
ATOM    814  HD2 TYR    58     109.797 101.645  73.556  1.00  0.00           H  
ATOM    815  C   TYR    58     106.491 101.440  70.201  1.00  0.00           C  
ATOM    816  O   TYR    58     107.254 100.804  69.555  1.00  0.00           O  
ATOM    817  N   GLY    59     105.204 101.590  69.776  1.00  0.00           N  
ATOM    818  H   GLY    59     105.042 100.960  69.004  1.00  0.00           H  
ATOM    819  CA  GLY    59     104.054 102.331  70.330  1.00  0.00           C  
ATOM    820  HA2 GLY    59     103.161 102.276  69.707  1.00  0.00           H  
ATOM    821  HA3 GLY    59     103.751 101.973  71.314  1.00  0.00           H  
ATOM    822  C   GLY    59     104.413 103.844  70.471  1.00  0.00           C  
ATOM    823  O   GLY    59     105.285 104.357  69.783  1.00  0.00           O  
ATOM    824  N   GLN    60     103.775 104.586  71.339  1.00  0.00           N  
ATOM    825  H   GLN    60     103.970 105.571  71.230  1.00  0.00           H  
ATOM    826  CA  GLN    60     102.697 104.132  72.285  1.00  0.00           C  
ATOM    827  HA  GLN    60     102.978 103.233  72.832  1.00  0.00           H  
ATOM    828  CB  GLN    60     102.474 105.196  73.384  1.00  0.00           C  
ATOM    829  HB2 GLN    60     102.232 106.126  72.868  1.00  0.00           H  
ATOM    830  HB3 GLN    60     101.643 104.959  74.048  1.00  0.00           H  
ATOM    831  CG  GLN    60     103.644 105.167  74.255  1.00  0.00           C  
ATOM    832  HG2 GLN    60     103.348 105.410  75.276  1.00  0.00           H  
ATOM    833  HG3 GLN    60     104.130 104.200  74.130  1.00  0.00           H  
ATOM    834  CD  GLN    60     104.610 106.275  73.835  1.00  0.00           C  
ATOM    835  OE1 GLN    60     105.259 106.343  72.759  1.00  0.00           O  
ATOM    836  NE2 GLN    60     104.833 107.303  74.692  1.00  0.00           N  
ATOM    837 HE21 GLN    60     104.297 107.303  75.548  1.00  0.00           H  
ATOM    838 HE22 GLN    60     105.366 108.076  74.321  1.00  0.00           H  
ATOM    839  C   GLN    60     101.307 103.909  71.567  1.00  0.00           C  
ATOM    840  O   GLN    60     101.091 104.356  70.419  1.00  0.00           O  
ATOM    841  N   SER    61     100.397 103.249  72.251  1.00  0.00           N  
ATOM    842  H   SER    61     100.689 102.883  73.146  1.00  0.00           H  
ATOM    843  CA  SER    61      99.081 102.955  71.725  1.00  0.00           C  
ATOM    844  HA  SER    61      99.155 102.612  70.693  1.00  0.00           H  
ATOM    845  CB  SER    61      98.438 101.810  72.470  1.00  0.00           C  
ATOM    846  HB2 SER    61      99.048 100.907  72.465  1.00  0.00           H  
ATOM    847  HB3 SER    61      98.074 102.164  73.435  1.00  0.00           H  
ATOM    848  OG  SER    61      97.308 101.529  71.664  1.00  0.00           O  
ATOM    849  HG  SER    61      97.598 100.950  70.955  1.00  0.00           H  
ATOM    850  C   SER    61      98.186 104.186  71.787  1.00  0.00           C  
ATOM    851  O   SER    61      98.181 105.013  72.684  1.00  0.00           O  
ATOM    852  N   GLN    62      97.347 104.325  70.759  1.00  0.00           N  
ATOM    853  H   GLN    62      97.366 103.611  70.044  1.00  0.00           H  
ATOM    854  CA  GLN    62      96.235 105.331  70.662  1.00  0.00           C  
ATOM    855  HA  GLN    62      96.150 105.926  71.571  1.00  0.00           H  
ATOM    856  CB  GLN    62      96.476 106.388  69.528  1.00  0.00           C  
ATOM    857  HB2 GLN    62      96.220 105.924  68.576  1.00  0.00           H  
ATOM    858  HB3 GLN    62      95.818 107.229  69.746  1.00  0.00           H  
ATOM    859  CG  GLN    62      97.815 106.956  69.410  1.00  0.00           C  
ATOM    860  HG2 GLN    62      98.532 106.197  69.096  1.00  0.00           H  
ATOM    861  HG3 GLN    62      97.841 107.796  68.715  1.00  0.00           H  
ATOM    862  CD  GLN    62      98.421 107.616  70.562  1.00  0.00           C  
ATOM    863  OE1 GLN    62      97.896 107.722  71.644  1.00  0.00           O  
ATOM    864  NE2 GLN    62      99.608 107.946  70.502  1.00  0.00           N  
ATOM    865 HE21 GLN    62      99.937 108.456  71.310  1.00  0.00           H  
ATOM    866 HE22 GLN    62     100.262 107.645  69.793  1.00  0.00           H  
ATOM    867  C   GLN    62      94.875 104.732  70.409  1.00  0.00           C  
ATOM    868  O   GLN    62      93.895 105.435  70.224  1.00  0.00           O  
ATOM    869  N   ASN    63      94.748 103.416  70.278  1.00  0.00           N  
ATOM    870  H   ASN    63      95.674 103.024  70.372  1.00  0.00           H  
ATOM    871  CA  ASN    63      93.516 102.618  70.091  1.00  0.00           C  
ATOM    872  HA  ASN    63      92.619 103.211  70.272  1.00  0.00           H  
ATOM    873  CB  ASN    63      93.382 102.149  68.615  1.00  0.00           C  
ATOM    874  HB2 ASN    63      93.048 103.012  68.039  1.00  0.00           H  
ATOM    875  HB3 ASN    63      94.319 101.826  68.162  1.00  0.00           H  
ATOM    876  CG  ASN    63      92.315 101.156  68.281  1.00  0.00           C  
ATOM    877  OD1 ASN    63      91.182 101.598  68.197  1.00  0.00           O  
ATOM    878  ND2 ASN    63      92.588  99.965  68.059  1.00  0.00           N  
ATOM    879 HD21 ASN    63      91.904  99.260  67.822  1.00  0.00           H  
ATOM    880 HD22 ASN    63      93.532  99.607  68.073  1.00  0.00           H  
ATOM    881  C   ASN    63      93.408 101.454  71.082  1.00  0.00           C  
ATOM    882  O   ASN    63      92.310 100.934  71.295  1.00  0.00           O  
ATOM    883  N   THR    64      94.453 101.075  71.887  1.00  0.00           N  
ATOM    884  H   THR    64      95.328 101.546  71.708  1.00  0.00           H  
ATOM    885  CA  THR    64      94.518 100.055  72.904  1.00  0.00           C  
ATOM    886  HA  THR    64      93.503  99.764  73.173  1.00  0.00           H  
ATOM    887  CB  THR    64      95.317  98.777  72.560  1.00  0.00           C  
ATOM    888  HB  THR    64      96.381  98.990  72.453  1.00  0.00           H  
ATOM    889  CG2 THR    64      95.204  97.674  73.654  1.00  0.00           C  
ATOM    890 HG21 THR    64      95.733  96.744  73.446  1.00  0.00           H  
ATOM    891 HG22 THR    64      95.518  98.085  74.613  1.00  0.00           H  
ATOM    892 HG23 THR    64      94.160  97.484  73.902  1.00  0.00           H  
ATOM    893  OG1 THR    64      94.770  98.317  71.380  1.00  0.00           O  
ATOM    894  HG1 THR    64      95.026  99.006  70.762  1.00  0.00           H  
ATOM    895  C   THR    64      95.119 100.694  74.158  1.00  0.00           C  
ATOM    896  O   THR    64      96.291 100.592  74.565  1.00  0.00           O  
ATOM    897  N   GLY    65      94.395 101.561  74.874  1.00  0.00           N  
ATOM    898  H   GLY    65      94.910 102.062  75.584  1.00  0.00           H  
ATOM    899  CA  GLY    65      92.979 101.985  74.655  1.00  0.00           C  
ATOM    900  HA2 GLY    65      92.459 101.258  74.031  1.00  0.00           H  
ATOM    901  HA3 GLY    65      92.531 101.952  75.648  1.00  0.00           H  
ATOM    902  C   GLY    65      92.928 103.359  73.950  1.00  0.00           C  
ATOM    903  O   GLY    65      93.929 103.830  73.428  1.00  0.00           O  
ATOM    904  N   TYR    66      91.755 104.027  73.935  1.00  0.00           N  
ATOM    905  H   TYR    66      90.924 103.562  74.271  1.00  0.00           H  
ATOM    906  CA  TYR    66      91.697 105.332  73.256  1.00  0.00           C  
ATOM    907  HA  TYR    66      91.915 105.244  72.192  1.00  0.00           H  
ATOM    908  CB  TYR    66      90.229 105.733  73.354  1.00  0.00           C  
ATOM    909  HB2 TYR    66      89.655 104.975  72.822  1.00  0.00           H  
ATOM    910  HB3 TYR    66      89.988 105.843  74.411  1.00  0.00           H  
ATOM    911  CG  TYR    66      89.991 107.041  72.689  1.00  0.00           C  
ATOM    912  CD1 TYR    66      89.927 107.034  71.292  1.00  0.00           C  
ATOM    913  HD1 TYR    66      90.001 106.095  70.763  1.00  0.00           H  
ATOM    914  CE1 TYR    66      89.595 108.252  70.654  1.00  0.00           C  
ATOM    915  HE1 TYR    66      89.393 108.369  69.599  1.00  0.00           H  
ATOM    916  CZ  TYR    66      89.488 109.413  71.362  1.00  0.00           C  
ATOM    917  OH  TYR    66      89.015 110.460  70.658  1.00  0.00           O  
ATOM    918  HH  TYR    66      88.469 110.253  69.896  1.00  0.00           H  
ATOM    919  CE2 TYR    66      89.609 109.391  72.784  1.00  0.00           C  
ATOM    920  HE2 TYR    66      89.380 110.299  73.322  1.00  0.00           H  
ATOM    921  CD2 TYR    66      89.826 108.191  73.445  1.00  0.00           C  
ATOM    922  HD2 TYR    66      90.043 108.218  74.503  1.00  0.00           H  
ATOM    923  C   TYR    66      92.635 106.343  73.864  1.00  0.00           C  
ATOM    924  O   TYR    66      92.575 106.591  75.081  1.00  0.00           O  
ATOM    925  N   GLY    67      93.483 106.945  72.997  1.00  0.00           N  
ATOM    926  H   GLY    67      93.393 106.785  72.004  1.00  0.00           H  
ATOM    927  CA  GLY    67      94.254 108.199  73.311  1.00  0.00           C  
ATOM    928  HA2 GLY    67      93.768 108.663  74.170  1.00  0.00           H  
ATOM    929  HA3 GLY    67      95.245 107.861  73.617  1.00  0.00           H  
ATOM    930  C   GLY    67      94.218 109.087  72.087  1.00  0.00           C  
ATOM    931  O   GLY    67      93.192 109.596  71.550  1.00  0.00           O  
ATOM    932  N   THR    68      95.395 109.498  71.692  1.00  0.00           N  
ATOM    933  H   THR    68      96.158 109.076  72.201  1.00  0.00           H  
ATOM    934  CA  THR    68      95.658 110.747  70.903  1.00  0.00           C  
ATOM    935  HA  THR    68      95.016 111.561  71.239  1.00  0.00           H  
ATOM    936  CB  THR    68      97.162 111.114  71.162  1.00  0.00           C  
ATOM    937  HB  THR    68      97.831 110.360  70.748  1.00  0.00           H  
ATOM    938  CG2 THR    68      97.515 112.453  70.571  1.00  0.00           C  
ATOM    939 HG21 THR    68      96.932 113.335  70.839  1.00  0.00           H  
ATOM    940 HG22 THR    68      98.573 112.680  70.702  1.00  0.00           H  
ATOM    941 HG23 THR    68      97.390 112.274  69.503  1.00  0.00           H  
ATOM    942  OG1 THR    68      97.277 111.206  72.504  1.00  0.00           O  
ATOM    943  HG1 THR    68      96.829 112.033  72.691  1.00  0.00           H  
ATOM    944  C   THR    68      95.480 110.522  69.398  1.00  0.00           C  
ATOM    945  O   THR    68      96.448 110.330  68.660  1.00  0.00           O  
ATOM    946  N   GLN    69      94.239 110.499  68.919  1.00  0.00           N  
ATOM    947  H   GLN    69      93.435 110.561  69.527  1.00  0.00           H  
ATOM    948  CA  GLN    69      93.862 110.235  67.534  1.00  0.00           C  
ATOM    949  HA  GLN    69      94.631 109.581  67.123  1.00  0.00           H  
ATOM    950  CB  GLN    69      92.514 109.382  67.486  1.00  0.00           C  
ATOM    951  HB2 GLN    69      91.682 109.883  67.981  1.00  0.00           H  
ATOM    952  HB3 GLN    69      92.269 109.220  66.436  1.00  0.00           H  
ATOM    953  CG  GLN    69      92.630 108.001  68.236  1.00  0.00           C  
ATOM    954  HG2 GLN    69      93.566 107.468  68.069  1.00  0.00           H  
ATOM    955  HG3 GLN    69      92.642 108.161  69.314  1.00  0.00           H  
ATOM    956  CD  GLN    69      91.694 106.917  67.816  1.00  0.00           C  
ATOM    957  OE1 GLN    69      90.849 107.083  66.918  1.00  0.00           O  
ATOM    958  NE2 GLN    69      91.548 105.894  68.620  1.00  0.00           N  
ATOM    959 HE21 GLN    69      92.239 105.823  69.353  1.00  0.00           H  
ATOM    960 HE22 GLN    69      90.924 105.132  68.398  1.00  0.00           H  
ATOM    961  C   GLN    69      93.781 111.578  66.684  1.00  0.00           C  
ATOM    962  O   GLN    69      92.729 111.896  66.108  1.00  0.00           O  
ATOM    963  N   SER    70      94.830 112.380  66.618  1.00  0.00           N  
ATOM    964  H   SER    70      95.758 112.063  66.859  1.00  0.00           H  
ATOM    965  CA  SER    70      94.748 113.678  65.994  1.00  0.00           C  
ATOM    966  HA  SER    70      93.735 114.065  66.102  1.00  0.00           H  
ATOM    967  CB  SER    70      95.564 114.652  66.824  1.00  0.00           C  
ATOM    968  HB2 SER    70      95.154 114.776  67.827  1.00  0.00           H  
ATOM    969  HB3 SER    70      96.551 114.222  66.997  1.00  0.00           H  
ATOM    970  OG  SER    70      95.708 115.979  66.232  1.00  0.00           O  
ATOM    971  HG  SER    70      94.794 116.253  66.129  1.00  0.00           H  
ATOM    972  C   SER    70      95.086 113.658  64.502  1.00  0.00           C  
ATOM    973  O   SER    70      96.197 113.446  64.141  1.00  0.00           O  
ATOM    974  N   THR    71      94.071 113.750  63.617  1.00  0.00           N  
ATOM    975  H   THR    71      93.232 114.126  64.034  1.00  0.00           H  
ATOM    976  CA  THR    71      94.097 113.283  62.227  1.00  0.00           C  
ATOM    977  HA  THR    71      94.788 113.948  61.710  1.00  0.00           H  
ATOM    978  CB  THR    71      94.636 111.788  62.046  1.00  0.00           C  
ATOM    979  HB  THR    71      95.705 111.687  62.231  1.00  0.00           H  
ATOM    980  CG2 THR    71      93.973 110.712  62.977  1.00  0.00           C  
ATOM    981 HG21 THR    71      92.883 110.698  62.970  1.00  0.00           H  
ATOM    982 HG22 THR    71      94.304 109.693  62.775  1.00  0.00           H  
ATOM    983 HG23 THR    71      94.291 110.958  63.990  1.00  0.00           H  
ATOM    984  OG1 THR    71      94.437 111.439  60.679  1.00  0.00           O  
ATOM    985  HG1 THR    71      95.007 111.976  60.124  1.00  0.00           H  
ATOM    986  C   THR    71      92.649 113.324  61.684  1.00  0.00           C  
ATOM    987  O   THR    71      91.721 113.125  62.480  1.00  0.00           O  
ATOM    988  N   PRO    72      92.440 113.620  60.352  1.00  0.00           N  
ATOM    989  CD  PRO    72      93.452 113.911  59.382  1.00  0.00           C  
ATOM    990  HD2 PRO    72      93.997 113.022  59.066  1.00  0.00           H  
ATOM    991  HD3 PRO    72      94.162 114.633  59.785  1.00  0.00           H  
ATOM    992  CG  PRO    72      92.702 114.505  58.241  1.00  0.00           C  
ATOM    993  HG2 PRO    72      93.181 114.027  57.386  1.00  0.00           H  
ATOM    994  HG3 PRO    72      92.729 115.594  58.277  1.00  0.00           H  
ATOM    995  CB  PRO    72      91.252 114.033  58.364  1.00  0.00           C  
ATOM    996  HB2 PRO    72      91.136 113.093  57.823  1.00  0.00           H  
ATOM    997  HB3 PRO    72      90.448 114.712  58.081  1.00  0.00           H  
ATOM    998  CA  PRO    72      91.087 113.694  59.818  1.00  0.00           C  
ATOM    999  HA  PRO    72      90.660 114.582  60.285  1.00  0.00           H  
ATOM   1000  C   PRO    72      90.216 112.457  60.055  1.00  0.00           C  
ATOM   1001  O   PRO    72      90.693 111.361  60.003  1.00  0.00           O  
ATOM   1002  N   GLN    73      88.881 112.671  60.242  1.00  0.00           N  
ATOM   1003  H   GLN    73      88.554 113.626  60.236  1.00  0.00           H  
ATOM   1004  CA  GLN    73      87.927 111.708  60.764  1.00  0.00           C  
ATOM   1005  HA  GLN    73      88.533 111.140  61.470  1.00  0.00           H  
ATOM   1006  CB  GLN    73      86.718 112.257  61.523  1.00  0.00           C  
ATOM   1007  HB2 GLN    73      86.156 111.346  61.731  1.00  0.00           H  
ATOM   1008  HB3 GLN    73      87.128 112.626  62.464  1.00  0.00           H  
ATOM   1009  CG  GLN    73      86.040 113.361  60.719  1.00  0.00           C  
ATOM   1010  HG2 GLN    73      86.866 114.040  60.510  1.00  0.00           H  
ATOM   1011  HG3 GLN    73      85.718 112.908  59.781  1.00  0.00           H  
ATOM   1012  CD  GLN    73      84.985 114.155  61.403  1.00  0.00           C  
ATOM   1013  OE1 GLN    73      84.630 115.243  61.016  1.00  0.00           O  
ATOM   1014  NE2 GLN    73      84.369 113.753  62.510  1.00  0.00           N  
ATOM   1015 HE21 GLN    73      84.484 112.836  62.917  1.00  0.00           H  
ATOM   1016 HE22 GLN    73      83.815 114.426  63.020  1.00  0.00           H  
ATOM   1017  C   GLN    73      87.566 110.705  59.663  1.00  0.00           C  
ATOM   1018  O   GLN    73      87.197 111.152  58.599  1.00  0.00           O  
ATOM   1019  N   GLY    74      87.581 109.381  59.916  1.00  0.00           N  
ATOM   1020  H   GLY    74      87.831 109.149  60.866  1.00  0.00           H  
ATOM   1021  CA  GLY    74      87.153 108.216  59.087  1.00  0.00           C  
ATOM   1022  HA2 GLY    74      87.634 108.392  58.125  1.00  0.00           H  
ATOM   1023  HA3 GLY    74      87.570 107.337  59.579  1.00  0.00           H  
ATOM   1024  C   GLY    74      85.665 108.096  58.739  1.00  0.00           C  
ATOM   1025  O   GLY    74      84.949 109.105  58.657  1.00  0.00           O  
ATOM   1026  N   TYR    75      85.215 106.880  58.614  1.00  0.00           N  
ATOM   1027  H   TYR    75      85.888 106.147  58.787  1.00  0.00           H  
ATOM   1028  CA  TYR    75      83.966 106.536  57.843  1.00  0.00           C  
ATOM   1029  HA  TYR    75      83.765 107.337  57.131  1.00  0.00           H  
ATOM   1030  CB  TYR    75      84.222 105.281  56.972  1.00  0.00           C  
ATOM   1031  HB2 TYR    75      84.338 104.346  57.520  1.00  0.00           H  
ATOM   1032  HB3 TYR    75      83.296 105.141  56.415  1.00  0.00           H  
ATOM   1033  CG  TYR    75      85.427 105.481  55.975  1.00  0.00           C  
ATOM   1034  CD1 TYR    75      86.731 105.063  56.353  1.00  0.00           C  
ATOM   1035  HD1 TYR    75      86.855 104.634  57.336  1.00  0.00           H  
ATOM   1036  CE1 TYR    75      87.732 105.096  55.410  1.00  0.00           C  
ATOM   1037  HE1 TYR    75      88.675 104.608  55.606  1.00  0.00           H  
ATOM   1038  CZ  TYR    75      87.530 105.642  54.138  1.00  0.00           C  
ATOM   1039  OH  TYR    75      88.682 105.662  53.282  1.00  0.00           O  
ATOM   1040  HH  TYR    75      88.479 105.936  52.385  1.00  0.00           H  
ATOM   1041  CE2 TYR    75      86.270 105.979  53.670  1.00  0.00           C  
ATOM   1042  HE2 TYR    75      86.068 106.206  52.633  1.00  0.00           H  
ATOM   1043  CD2 TYR    75      85.192 105.854  54.627  1.00  0.00           C  
ATOM   1044  HD2 TYR    75      84.200 106.101  54.279  1.00  0.00           H  
ATOM   1045  C   TYR    75      82.636 106.388  58.661  1.00  0.00           C  
ATOM   1046  O   TYR    75      81.880 105.433  58.644  1.00  0.00           O  
ATOM   1047  N   GLY    76      82.340 107.499  59.324  1.00  0.00           N  
ATOM   1048  H   GLY    76      82.983 108.275  59.259  1.00  0.00           H  
ATOM   1049  CA  GLY    76      81.230 107.713  60.266  1.00  0.00           C  
ATOM   1050  HA2 GLY    76      81.013 108.760  60.478  1.00  0.00           H  
ATOM   1051  HA3 GLY    76      80.380 107.175  59.845  1.00  0.00           H  
ATOM   1052  C   GLY    76      81.294 107.025  61.616  1.00  0.00           C  
ATOM   1053  O   GLY    76      82.045 106.070  61.815  1.00  0.00           O  
ATOM   1054  N   SER    77      80.558 107.575  62.553  1.00  0.00           N  
ATOM   1055  H   SER    77      80.066 108.413  62.279  1.00  0.00           H  
ATOM   1056  CA  SER    77      80.529 107.107  63.916  1.00  0.00           C  
ATOM   1057  HA  SER    77      81.053 106.152  63.956  1.00  0.00           H  
ATOM   1058  CB  SER    77      81.319 108.053  64.775  1.00  0.00           C  
ATOM   1059  HB2 SER    77      82.286 108.291  64.332  1.00  0.00           H  
ATOM   1060  HB3 SER    77      80.793 109.005  64.850  1.00  0.00           H  
ATOM   1061  OG  SER    77      81.465 107.614  66.096  1.00  0.00           O  
ATOM   1062  HG  SER    77      82.003 108.174  66.661  1.00  0.00           H  
ATOM   1063  C   SER    77      79.118 106.900  64.359  1.00  0.00           C  
ATOM   1064  O   SER    77      78.277 107.804  64.098  1.00  0.00           O  
ATOM   1065  N   THR    78      78.650 105.783  64.932  1.00  0.00           N  
ATOM   1066  H   THR    78      77.664 105.798  65.151  1.00  0.00           H  
ATOM   1067  CA  THR    78      79.233 104.428  65.179  1.00  0.00           C  
ATOM   1068  HA  THR    78      79.944 104.170  64.395  1.00  0.00           H  
ATOM   1069  CB  THR    78      79.844 104.272  66.677  1.00  0.00           C  
ATOM   1070  HB  THR    78      79.024 104.611  67.311  1.00  0.00           H  
ATOM   1071  CG2 THR    78      80.156 102.789  66.995  1.00  0.00           C  
ATOM   1072 HG21 THR    78      80.786 102.773  67.885  1.00  0.00           H  
ATOM   1073 HG22 THR    78      79.248 102.210  67.164  1.00  0.00           H  
ATOM   1074 HG23 THR    78      80.763 102.395  66.179  1.00  0.00           H  
ATOM   1075  OG1 THR    78      80.989 105.048  66.828  1.00  0.00           O  
ATOM   1076  HG1 THR    78      80.717 105.958  66.689  1.00  0.00           H  
ATOM   1077  C   THR    78      78.116 103.395  64.932  1.00  0.00           C  
ATOM   1078  O   THR    78      76.967 103.699  65.232  1.00  0.00           O  
ATOM   1079  N   GLY    79      78.349 102.189  64.333  1.00  0.00           N  
ATOM   1080  H   GLY    79      79.287 101.832  64.224  1.00  0.00           H  
ATOM   1081  CA  GLY    79      77.201 101.354  63.828  1.00  0.00           C  
ATOM   1082  HA2 GLY    79      76.547 102.021  63.266  1.00  0.00           H  
ATOM   1083  HA3 GLY    79      77.504 100.535  63.176  1.00  0.00           H  
ATOM   1084  C   GLY    79      76.335 100.747  64.899  1.00  0.00           C  
ATOM   1085  O   GLY    79      76.714 100.791  66.074  1.00  0.00           O  
ATOM   1086  N   GLY    80      75.416  99.773  64.518  1.00  0.00           N  
ATOM   1087  H   GLY    80      74.970  99.364  65.327  1.00  0.00           H  
ATOM   1088  CA  GLY    80      74.849  99.507  63.228  1.00  0.00           C  
ATOM   1089  HA2 GLY    80      75.603  99.535  62.441  1.00  0.00           H  
ATOM   1090  HA3 GLY    80      74.385  98.523  63.296  1.00  0.00           H  
ATOM   1091  C   GLY    80      73.753 100.507  62.805  1.00  0.00           C  
ATOM   1092  O   GLY    80      73.472 101.474  63.548  1.00  0.00           O  
ATOM   1093  N   TYR    81      73.212 100.404  61.630  1.00  0.00           N  
ATOM   1094  H   TYR    81      73.468  99.606  61.065  1.00  0.00           H  
ATOM   1095  CA  TYR    81      72.341 101.354  61.031  1.00  0.00           C  
ATOM   1096  HA  TYR    81      72.122 102.160  61.730  1.00  0.00           H  
ATOM   1097  CB  TYR    81      73.101 102.174  59.926  1.00  0.00           C  
ATOM   1098  HB2 TYR    81      73.358 101.496  59.112  1.00  0.00           H  
ATOM   1099  HB3 TYR    81      72.372 102.932  59.640  1.00  0.00           H  
ATOM   1100  CG  TYR    81      74.351 102.982  60.420  1.00  0.00           C  
ATOM   1101  CD1 TYR    81      74.181 103.984  61.403  1.00  0.00           C  
ATOM   1102  HD1 TYR    81      73.160 104.147  61.716  1.00  0.00           H  
ATOM   1103  CE1 TYR    81      75.257 104.676  61.868  1.00  0.00           C  
ATOM   1104  HE1 TYR    81      75.036 105.381  62.656  1.00  0.00           H  
ATOM   1105  CZ  TYR    81      76.510 104.458  61.277  1.00  0.00           C  
ATOM   1106  OH  TYR    81      77.487 105.237  61.816  1.00  0.00           O  
ATOM   1107  HH  TYR    81      77.183 106.148  61.833  1.00  0.00           H  
ATOM   1108  CE2 TYR    81      76.696 103.521  60.255  1.00  0.00           C  
ATOM   1109  HE2 TYR    81      77.662 103.206  59.887  1.00  0.00           H  
ATOM   1110  CD2 TYR    81      75.582 102.675  59.925  1.00  0.00           C  
ATOM   1111  HD2 TYR    81      75.858 101.968  59.157  1.00  0.00           H  
ATOM   1112  C   TYR    81      71.129 100.675  60.486  1.00  0.00           C  
ATOM   1113  O   TYR    81      71.160  99.721  59.729  1.00  0.00           O  
ATOM   1114  N   GLY    82      69.862 101.056  60.853  1.00  0.00           N  
ATOM   1115  H   GLY    82      69.134 100.622  60.302  1.00  0.00           H  
ATOM   1116  CA  GLY    82      69.456 101.999  61.855  1.00  0.00           C  
ATOM   1117  HA2 GLY    82      68.399 101.740  61.907  1.00  0.00           H  
ATOM   1118  HA3 GLY    82      69.847 101.694  62.826  1.00  0.00           H  
ATOM   1119  C   GLY    82      69.707 103.503  61.431  1.00  0.00           C  
ATOM   1120  O   GLY    82      69.925 103.825  60.267  1.00  0.00           O  
ATOM   1121  N   SER    83      69.558 104.446  62.371  1.00  0.00           N  
ATOM   1122  H   SER    83      69.301 104.085  63.278  1.00  0.00           H  
ATOM   1123  CA  SER    83      69.545 105.888  62.203  1.00  0.00           C  
ATOM   1124  HA  SER    83      68.887 106.220  63.007  1.00  0.00           H  
ATOM   1125  CB  SER    83      70.939 106.465  62.484  1.00  0.00           C  
ATOM   1126  HB2 SER    83      71.605 106.243  61.650  1.00  0.00           H  
ATOM   1127  HB3 SER    83      70.874 107.551  62.545  1.00  0.00           H  
ATOM   1128  OG  SER    83      71.452 106.043  63.710  1.00  0.00           O  
ATOM   1129  HG  SER    83      71.619 105.097  63.712  1.00  0.00           H  
ATOM   1130  C   SER    83      68.952 106.452  60.864  1.00  0.00           C  
ATOM   1131  O   SER    83      69.607 106.997  59.973  1.00  0.00           O  
ATOM   1132  N   SER    84      67.638 106.321  60.616  1.00  0.00           N  
ATOM   1133  H   SER    84      67.250 106.772  59.800  1.00  0.00           H  
ATOM   1134  CA  SER    84      66.573 105.828  61.527  1.00  0.00           C  
ATOM   1135  HA  SER    84      67.014 105.629  62.503  1.00  0.00           H  
ATOM   1136  CB  SER    84      65.429 106.802  61.722  1.00  0.00           C  
ATOM   1137  HB2 SER    84      65.884 107.748  62.014  1.00  0.00           H  
ATOM   1138  HB3 SER    84      64.712 106.936  60.912  1.00  0.00           H  
ATOM   1139  OG  SER    84      64.650 106.350  62.841  1.00  0.00           O  
ATOM   1140  HG  SER    84      64.289 107.073  63.360  1.00  0.00           H  
ATOM   1141  C   SER    84      65.929 104.531  61.000  1.00  0.00           C  
ATOM   1142  O   SER    84      65.390 104.551  59.873  1.00  0.00           O  
ATOM   1143  N   GLN    85      65.974 103.392  61.680  1.00  0.00           N  
ATOM   1144  H   GLN    85      66.483 103.424  62.552  1.00  0.00           H  
ATOM   1145  CA  GLN    85      65.083 102.205  61.518  1.00  0.00           C  
ATOM   1146  HA  GLN    85      65.268 101.842  60.507  1.00  0.00           H  
ATOM   1147  CB  GLN    85      65.452 101.160  62.634  1.00  0.00           C  
ATOM   1148  HB2 GLN    85      66.541 101.127  62.682  1.00  0.00           H  
ATOM   1149  HB3 GLN    85      65.077 101.602  63.557  1.00  0.00           H  
ATOM   1150  CG  GLN    85      64.829  99.764  62.472  1.00  0.00           C  
ATOM   1151  HG2 GLN    85      65.207  99.048  63.201  1.00  0.00           H  
ATOM   1152  HG3 GLN    85      63.766  99.894  62.672  1.00  0.00           H  
ATOM   1153  CD  GLN    85      65.146  99.112  61.103  1.00  0.00           C  
ATOM   1154  OE1 GLN    85      66.247  99.299  60.584  1.00  0.00           O  
ATOM   1155  NE2 GLN    85      64.232  98.297  60.605  1.00  0.00           N  
ATOM   1156 HE21 GLN    85      64.476  97.722  59.812  1.00  0.00           H  
ATOM   1157 HE22 GLN    85      63.308  98.204  61.003  1.00  0.00           H  
ATOM   1158  C   GLN    85      63.616 102.572  61.572  1.00  0.00           C  
ATOM   1159  O   GLN    85      62.824 101.905  60.890  1.00  0.00           O  
ATOM   1160  N   SER    86      63.181 103.580  62.377  1.00  0.00           N  
ATOM   1161  H   SER    86      63.848 104.176  62.846  1.00  0.00           H  
ATOM   1162  CA  SER    86      61.762 103.950  62.459  1.00  0.00           C  
ATOM   1163  HA  SER    86      61.597 104.565  63.343  1.00  0.00           H  
ATOM   1164  CB  SER    86      61.205 104.831  61.328  1.00  0.00           C  
ATOM   1165  HB2 SER    86      61.201 104.315  60.368  1.00  0.00           H  
ATOM   1166  HB3 SER    86      60.149 105.092  61.408  1.00  0.00           H  
ATOM   1167  OG  SER    86      62.002 105.966  61.043  1.00  0.00           O  
ATOM   1168  HG  SER    86      62.607 105.805  60.316  1.00  0.00           H  
ATOM   1169  C   SER    86      60.896 102.722  62.854  1.00  0.00           C  
ATOM   1170  O   SER    86      59.950 102.389  62.190  1.00  0.00           O  
ATOM   1171  N   SER    87      61.331 102.022  63.870  1.00  0.00           N  
ATOM   1172  H   SER    87      62.216 102.260  64.293  1.00  0.00           H  
ATOM   1173  CA  SER    87      60.634 100.840  64.375  1.00  0.00           C  
ATOM   1174  HA  SER    87      60.342 100.241  63.512  1.00  0.00           H  
ATOM   1175  CB  SER    87      61.559 100.031  65.252  1.00  0.00           C  
ATOM   1176  HB2 SER    87      61.083  99.139  65.661  1.00  0.00           H  
ATOM   1177  HB3 SER    87      62.382  99.747  64.596  1.00  0.00           H  
ATOM   1178  OG  SER    87      62.135 100.776  66.334  1.00  0.00           O  
ATOM   1179  HG  SER    87      62.045 100.319  67.174  1.00  0.00           H  
ATOM   1180  C   SER    87      59.403 101.189  65.231  1.00  0.00           C  
ATOM   1181  O   SER    87      59.196 102.311  65.719  1.00  0.00           O  
ATOM   1182  N   GLN    88      58.498 100.196  65.427  1.00  0.00           N  
ATOM   1183  H   GLN    88      58.752  99.281  65.083  1.00  0.00           H  
ATOM   1184  CA  GLN    88      57.232 100.232  66.070  1.00  0.00           C  
ATOM   1185  HA  GLN    88      57.370 100.395  67.139  1.00  0.00           H  
ATOM   1186  CB  GLN    88      56.454 101.489  65.605  1.00  0.00           C  
ATOM   1187  HB2 GLN    88      55.499 101.354  66.114  1.00  0.00           H  
ATOM   1188  HB3 GLN    88      56.796 102.473  65.924  1.00  0.00           H  
ATOM   1189  CG  GLN    88      56.308 101.613  64.107  1.00  0.00           C  
ATOM   1190  HG2 GLN    88      57.238 102.140  63.893  1.00  0.00           H  
ATOM   1191  HG3 GLN    88      56.296 100.592  63.728  1.00  0.00           H  
ATOM   1192  CD  GLN    88      55.132 102.377  63.618  1.00  0.00           C  
ATOM   1193  OE1 GLN    88      54.179 102.647  64.344  1.00  0.00           O  
ATOM   1194  NE2 GLN    88      55.174 102.713  62.336  1.00  0.00           N  
ATOM   1195 HE21 GLN    88      56.121 102.692  61.985  1.00  0.00           H  
ATOM   1196 HE22 GLN    88      54.389 103.247  61.992  1.00  0.00           H  
ATOM   1197  C   GLN    88      56.549  98.908  65.713  1.00  0.00           C  
ATOM   1198  O   GLN    88      56.861  98.240  64.686  1.00  0.00           O  
ATOM   1199  N   SER    89      55.519  98.537  66.457  1.00  0.00           N  
ATOM   1200  H   SER    89      55.074  99.234  67.037  1.00  0.00           H  
ATOM   1201  CA  SER    89      54.941  97.199  66.333  1.00  0.00           C  
ATOM   1202  HA  SER    89      55.086  96.638  65.410  1.00  0.00           H  
ATOM   1203  CB  SER    89      55.615  96.286  67.340  1.00  0.00           C  
ATOM   1204  HB2 SER    89      56.689  96.468  67.320  1.00  0.00           H  
ATOM   1205  HB3 SER    89      55.228  96.615  68.305  1.00  0.00           H  
ATOM   1206  OG  SER    89      55.461  94.881  67.160  1.00  0.00           O  
ATOM   1207  HG  SER    89      55.849  94.583  66.334  1.00  0.00           H  
ATOM   1208  C   SER    89      53.475  97.161  66.711  1.00  0.00           C  
ATOM   1209  O   SER    89      53.067  97.939  67.569  1.00  0.00           O  
ATOM   1210  N   SER    90      52.738  96.317  66.039  1.00  0.00           N  
ATOM   1211  H   SER    90      53.277  95.816  65.347  1.00  0.00           H  
ATOM   1212  CA  SER    90      51.362  96.016  66.322  1.00  0.00           C  
ATOM   1213  HA  SER    90      51.230  96.430  67.322  1.00  0.00           H  
ATOM   1214  CB  SER    90      50.466  96.724  65.322  1.00  0.00           C  
ATOM   1215  HB2 SER    90      50.753  97.775  65.300  1.00  0.00           H  
ATOM   1216  HB3 SER    90      50.520  96.247  64.343  1.00  0.00           H  
ATOM   1217  OG  SER    90      49.188  96.577  65.785  1.00  0.00           O  
ATOM   1218  HG  SER    90      48.720  96.863  64.997  1.00  0.00           H  
ATOM   1219  C   SER    90      51.058  94.532  66.258  1.00  0.00           C  
ATOM   1220  O   SER    90      51.444  93.873  65.342  1.00  0.00           O  
ATOM   1221  N   TYR    91      50.284  94.031  67.248  1.00  0.00           N  
ATOM   1222  H   TYR    91      50.020  94.617  68.027  1.00  0.00           H  
ATOM   1223  CA  TYR    91      49.685  92.676  67.235  1.00  0.00           C  
ATOM   1224  HA  TYR    91      50.414  91.897  67.013  1.00  0.00           H  
ATOM   1225  CB  TYR    91      49.188  92.299  68.616  1.00  0.00           C  
ATOM   1226  HB2 TYR    91      50.087  92.318  69.233  1.00  0.00           H  
ATOM   1227  HB3 TYR    91      48.617  93.151  68.984  1.00  0.00           H  
ATOM   1228  CG  TYR    91      48.539  90.955  68.837  1.00  0.00           C  
ATOM   1229  CD1 TYR    91      47.173  90.873  68.843  1.00  0.00           C  
ATOM   1230  HD1 TYR    91      46.593  91.776  68.729  1.00  0.00           H  
ATOM   1231  CE1 TYR    91      46.521  89.644  68.952  1.00  0.00           C  
ATOM   1232  HE1 TYR    91      45.450  89.517  68.893  1.00  0.00           H  
ATOM   1233  CZ  TYR    91      47.221  88.463  69.013  1.00  0.00           C  
ATOM   1234  OH  TYR    91      46.586  87.255  69.273  1.00  0.00           O  
ATOM   1235  HH  TYR    91      47.280  86.592  69.260  1.00  0.00           H  
ATOM   1236  CE2 TYR    91      48.677  88.513  68.949  1.00  0.00           C  
ATOM   1237  HE2 TYR    91      49.264  87.607  68.917  1.00  0.00           H  
ATOM   1238  CD2 TYR    91      49.302  89.771  68.896  1.00  0.00           C  
ATOM   1239  HD2 TYR    91      50.378  89.852  68.943  1.00  0.00           H  
ATOM   1240  C   TYR    91      48.513  92.606  66.227  1.00  0.00           C  
ATOM   1241  O   TYR    91      47.574  93.441  66.326  1.00  0.00           O  
ATOM   1242  N   GLY    92      48.379  91.475  65.469  1.00  0.00           N  
ATOM   1243  H   GLY    92      47.458  91.336  65.078  1.00  0.00           H  
ATOM   1244  CA  GLY    92      49.432  90.402  65.201  1.00  0.00           C  
ATOM   1245  HA2 GLY    92      50.388  90.927  65.225  1.00  0.00           H  
ATOM   1246  HA3 GLY    92      49.220  89.617  65.927  1.00  0.00           H  
ATOM   1247  C   GLY    92      49.403  89.719  63.824  1.00  0.00           C  
ATOM   1248  O   GLY    92      49.256  90.453  62.892  1.00  0.00           O  
ATOM   1249  N   GLN    93      49.596  88.333  63.760  1.00  0.00           N  
ATOM   1250  H   GLN    93      49.798  87.831  64.613  1.00  0.00           H  
ATOM   1251  CA  GLN    93      49.435  87.637  62.528  1.00  0.00           C  
ATOM   1252  HA  GLN    93      48.677  88.187  61.970  1.00  0.00           H  
ATOM   1253  CB  GLN    93      50.729  87.515  61.654  1.00  0.00           C  
ATOM   1254  HB2 GLN    93      50.560  87.025  60.695  1.00  0.00           H  
ATOM   1255  HB3 GLN    93      50.922  88.567  61.446  1.00  0.00           H  
ATOM   1256  CG  GLN    93      51.745  86.656  62.382  1.00  0.00           C  
ATOM   1257  HG2 GLN    93      51.689  86.935  63.434  1.00  0.00           H  
ATOM   1258  HG3 GLN    93      51.622  85.580  62.258  1.00  0.00           H  
ATOM   1259  CD  GLN    93      53.146  86.961  61.844  1.00  0.00           C  
ATOM   1260  OE1 GLN    93      53.444  87.046  60.676  1.00  0.00           O  
ATOM   1261  NE2 GLN    93      54.127  87.170  62.663  1.00  0.00           N  
ATOM   1262 HE21 GLN    93      55.053  87.269  62.272  1.00  0.00           H  
ATOM   1263 HE22 GLN    93      54.001  87.286  63.658  1.00  0.00           H  
ATOM   1264  C   GLN    93      48.866  86.175  62.858  1.00  0.00           C  
ATOM   1265  O   GLN    93      49.065  85.543  63.861  1.00  0.00           O  
ATOM   1266  N   GLN    94      48.085  85.569  61.909  1.00  0.00           N  
ATOM   1267  H   GLN    94      47.656  86.134  61.190  1.00  0.00           H  
ATOM   1268  CA  GLN    94      47.749  84.121  61.720  1.00  0.00           C  
ATOM   1269  HA  GLN    94      47.237  83.715  62.592  1.00  0.00           H  
ATOM   1270  CB  GLN    94      46.797  83.938  60.439  1.00  0.00           C  
ATOM   1271  HB2 GLN    94      47.437  83.997  59.559  1.00  0.00           H  
ATOM   1272  HB3 GLN    94      46.342  82.948  60.409  1.00  0.00           H  
ATOM   1273  CG  GLN    94      45.707  85.042  60.314  1.00  0.00           C  
ATOM   1274  HG2 GLN    94      44.772  84.596  59.973  1.00  0.00           H  
ATOM   1275  HG3 GLN    94      45.493  85.401  61.321  1.00  0.00           H  
ATOM   1276  CD  GLN    94      46.158  86.174  59.375  1.00  0.00           C  
ATOM   1277  OE1 GLN    94      47.367  86.490  59.359  1.00  0.00           O  
ATOM   1278  NE2 GLN    94      45.343  86.535  58.470  1.00  0.00           N  
ATOM   1279 HE21 GLN    94      44.374  86.259  58.402  1.00  0.00           H  
ATOM   1280 HE22 GLN    94      45.805  87.020  57.714  1.00  0.00           H  
ATOM   1281  C   GLN    94      48.933  83.108  61.579  1.00  0.00           C  
ATOM   1282  O   GLN    94      50.066  83.518  61.237  1.00  0.00           O  
ATOM   1283  N   SER    95      48.721  81.814  61.723  1.00  0.00           N  
ATOM   1284  H   SER    95      47.846  81.548  62.152  1.00  0.00           H  
ATOM   1285  CA  SER    95      49.630  80.752  61.120  1.00  0.00           C  
ATOM   1286  HA  SER    95      50.543  80.817  61.713  1.00  0.00           H  
ATOM   1287  CB  SER    95      48.932  79.368  61.469  1.00  0.00           C  
ATOM   1288  HB2 SER    95      48.902  79.207  62.547  1.00  0.00           H  
ATOM   1289  HB3 SER    95      47.884  79.427  61.175  1.00  0.00           H  
ATOM   1290  OG  SER    95      49.459  78.250  60.831  1.00  0.00           O  
ATOM   1291  HG  SER    95      50.249  77.950  61.286  1.00  0.00           H  
ATOM   1292  C   SER    95      49.740  81.039  59.570  1.00  0.00           C  
ATOM   1293  O   SER    95      48.750  81.465  58.999  1.00  0.00           O  
ATOM   1294  N   SER    96      50.885  80.786  58.924  1.00  0.00           N  
ATOM   1295  H   SER    96      51.690  80.517  59.472  1.00  0.00           H  
ATOM   1296  CA  SER    96      51.040  81.004  57.491  1.00  0.00           C  
ATOM   1297  HA  SER    96      50.888  82.057  57.253  1.00  0.00           H  
ATOM   1298  CB  SER    96      52.510  80.643  57.135  1.00  0.00           C  
ATOM   1299  HB2 SER    96      52.744  79.605  57.369  1.00  0.00           H  
ATOM   1300  HB3 SER    96      52.675  80.816  56.072  1.00  0.00           H  
ATOM   1301  OG  SER    96      53.424  81.492  57.809  1.00  0.00           O  
ATOM   1302  HG  SER    96      53.443  82.378  57.439  1.00  0.00           H  
ATOM   1303  C   SER    96      50.080  80.044  56.665  1.00  0.00           C  
ATOM   1304  O   SER    96      49.893  78.937  57.112  1.00  0.00           O  
ATOM   1305  N   TYR    97      49.534  80.440  55.496  1.00  0.00           N  
ATOM   1306  H   TYR    97      49.046  79.656  55.086  1.00  0.00           H  
ATOM   1307  CA  TYR    97      49.730  81.636  54.684  1.00  0.00           C  
ATOM   1308  HA  TYR    97      49.376  81.317  53.704  1.00  0.00           H  
ATOM   1309  CB  TYR    97      48.826  82.795  55.154  1.00  0.00           C  
ATOM   1310  HB2 TYR    97      47.808  82.471  54.936  1.00  0.00           H  
ATOM   1311  HB3 TYR    97      48.941  82.844  56.237  1.00  0.00           H  
ATOM   1312  CG  TYR    97      49.073  84.073  54.369  1.00  0.00           C  
ATOM   1313  CD1 TYR    97      49.804  85.208  54.867  1.00  0.00           C  
ATOM   1314  HD1 TYR    97      50.226  85.252  55.860  1.00  0.00           H  
ATOM   1315  CE1 TYR    97      50.008  86.324  54.086  1.00  0.00           C  
ATOM   1316  HE1 TYR    97      50.460  87.220  54.484  1.00  0.00           H  
ATOM   1317  CZ  TYR    97      49.499  86.356  52.780  1.00  0.00           C  
ATOM   1318  OH  TYR    97      49.647  87.529  52.098  1.00  0.00           O  
ATOM   1319  HH  TYR    97      49.896  87.375  51.184  1.00  0.00           H  
ATOM   1320  CE2 TYR    97      48.762  85.246  52.233  1.00  0.00           C  
ATOM   1321  HE2 TYR    97      48.317  85.387  51.259  1.00  0.00           H  
ATOM   1322  CD2 TYR    97      48.511  84.140  53.015  1.00  0.00           C  
ATOM   1323  HD2 TYR    97      47.978  83.272  52.655  1.00  0.00           H  
ATOM   1324  C   TYR    97      51.236  81.991  54.352  1.00  0.00           C  
ATOM   1325  O   TYR    97      51.720  82.940  54.928  1.00  0.00           O  
ATOM   1326  N   PRO    98      52.041  81.217  53.615  1.00  0.00           N  
ATOM   1327  CD  PRO    98      53.373  81.494  53.169  1.00  0.00           C  
ATOM   1328  HD2 PRO    98      54.080  80.913  53.761  1.00  0.00           H  
ATOM   1329  HD3 PRO    98      53.469  82.574  53.064  1.00  0.00           H  
ATOM   1330  CG  PRO    98      53.484  80.927  51.742  1.00  0.00           C  
ATOM   1331  HG2 PRO    98      54.483  80.712  51.363  1.00  0.00           H  
ATOM   1332  HG3 PRO    98      52.886  81.570  51.097  1.00  0.00           H  
ATOM   1333  CB  PRO    98      52.661  79.682  51.856  1.00  0.00           C  
ATOM   1334  HB2 PRO    98      53.314  78.847  52.111  1.00  0.00           H  
ATOM   1335  HB3 PRO    98      52.159  79.409  50.928  1.00  0.00           H  
ATOM   1336  CA  PRO    98      51.635  79.957  52.971  1.00  0.00           C  
ATOM   1337  HA  PRO    98      50.708  80.184  52.445  1.00  0.00           H  
ATOM   1338  C   PRO    98      51.448  78.801  53.962  1.00  0.00           C  
ATOM   1339  O   PRO    98      52.216  78.646  54.959  1.00  0.00           O  
ATOM   1340  N   GLY    99      50.316  78.066  53.745  1.00  0.00           N  
ATOM   1341  H   GLY    99      49.942  78.238  52.823  1.00  0.00           H  
ATOM   1342  CA  GLY    99      49.996  76.832  54.319  1.00  0.00           C  
ATOM   1343  HA2 GLY    99      49.785  76.988  55.377  1.00  0.00           H  
ATOM   1344  HA3 GLY    99      49.015  76.470  54.010  1.00  0.00           H  
ATOM   1345  C   GLY    99      50.999  75.699  54.050  1.00  0.00           C  
ATOM   1346  O   GLY    99      51.858  75.746  53.127  1.00  0.00           O  
ATOM   1347  N   TYR   100      50.960  74.707  54.923  1.00  0.00           N  
ATOM   1348  H   TYR   100      50.189  74.643  55.571  1.00  0.00           H  
ATOM   1349  CA  TYR   100      51.818  73.505  54.955  1.00  0.00           C  
ATOM   1350  HA  TYR   100      52.210  73.376  53.946  1.00  0.00           H  
ATOM   1351  CB  TYR   100      53.090  73.758  55.890  1.00  0.00           C  
ATOM   1352  HB2 TYR   100      53.557  72.776  55.958  1.00  0.00           H  
ATOM   1353  HB3 TYR   100      53.752  74.422  55.334  1.00  0.00           H  
ATOM   1354  CG  TYR   100      52.877  74.242  57.352  1.00  0.00           C  
ATOM   1355  CD1 TYR   100      52.805  75.621  57.776  1.00  0.00           C  
ATOM   1356  HD1 TYR   100      52.854  76.362  56.992  1.00  0.00           H  
ATOM   1357  CE1 TYR   100      52.530  76.024  59.100  1.00  0.00           C  
ATOM   1358  HE1 TYR   100      52.526  77.081  59.325  1.00  0.00           H  
ATOM   1359  CZ  TYR   100      52.427  75.064  60.137  1.00  0.00           C  
ATOM   1360  OH  TYR   100      52.076  75.429  61.379  1.00  0.00           O  
ATOM   1361  HH  TYR   100      52.304  76.351  61.519  1.00  0.00           H  
ATOM   1362  CE2 TYR   100      52.618  73.723  59.763  1.00  0.00           C  
ATOM   1363  HE2 TYR   100      52.604  72.983  60.549  1.00  0.00           H  
ATOM   1364  CD2 TYR   100      52.900  73.320  58.424  1.00  0.00           C  
ATOM   1365  HD2 TYR   100      53.016  72.263  58.231  1.00  0.00           H  
ATOM   1366  C   TYR   100      50.887  72.336  55.333  1.00  0.00           C  
ATOM   1367  O   TYR   100      51.009  71.821  56.472  1.00  0.00           O  
ATOM   1368  N   GLY   101      49.879  72.074  54.559  1.00  0.00           N  
ATOM   1369  H   GLY   101      49.871  72.626  53.713  1.00  0.00           H  
ATOM   1370  CA  GLY   101      48.686  71.202  54.795  1.00  0.00           C  
ATOM   1371  HA2 GLY   101      48.941  70.302  55.355  1.00  0.00           H  
ATOM   1372  HA3 GLY   101      47.882  71.777  55.254  1.00  0.00           H  
ATOM   1373  C   GLY   101      48.166  70.702  53.444  1.00  0.00           C  
ATOM   1374  O   GLY   101      46.988  70.805  53.212  1.00  0.00           O  
ATOM   1375  N   GLN   102      49.012  70.185  52.604  1.00  0.00           N  
ATOM   1376  H   GLN   102      49.989  70.054  52.823  1.00  0.00           H  
ATOM   1377  CA  GLN   102      48.552  69.640  51.355  1.00  0.00           C  
ATOM   1378  HA  GLN   102      47.588  69.137  51.430  1.00  0.00           H  
ATOM   1379  CB  GLN   102      48.354  70.691  50.273  1.00  0.00           C  
ATOM   1380  HB2 GLN   102      47.878  70.108  49.484  1.00  0.00           H  
ATOM   1381  HB3 GLN   102      47.777  71.555  50.603  1.00  0.00           H  
ATOM   1382  CG  GLN   102      49.645  71.276  49.520  1.00  0.00           C  
ATOM   1383  HG2 GLN   102      50.174  70.528  48.929  1.00  0.00           H  
ATOM   1384  HG3 GLN   102      49.262  71.962  48.764  1.00  0.00           H  
ATOM   1385  CD  GLN   102      50.555  72.090  50.403  1.00  0.00           C  
ATOM   1386  OE1 GLN   102      50.166  72.912  51.149  1.00  0.00           O  
ATOM   1387  NE2 GLN   102      51.841  71.946  50.326  1.00  0.00           N  
ATOM   1388 HE21 GLN   102      52.201  71.246  49.693  1.00  0.00           H  
ATOM   1389 HE22 GLN   102      52.450  72.707  50.592  1.00  0.00           H  
ATOM   1390  C   GLN   102      49.609  68.626  50.882  1.00  0.00           C  
ATOM   1391  O   GLN   102      50.887  68.866  50.897  1.00  0.00           O  
ATOM   1392  N   GLN   103      49.243  67.336  50.565  1.00  0.00           N  
ATOM   1393  H   GLN   103      48.245  67.186  50.606  1.00  0.00           H  
ATOM   1394  CA  GLN   103      50.243  66.222  50.514  1.00  0.00           C  
ATOM   1395  HA  GLN   103      50.887  66.438  51.367  1.00  0.00           H  
ATOM   1396  CB  GLN   103      49.357  64.964  50.549  1.00  0.00           C  
ATOM   1397  HB2 GLN   103      48.611  64.872  51.339  1.00  0.00           H  
ATOM   1398  HB3 GLN   103      48.853  65.006  49.584  1.00  0.00           H  
ATOM   1399  CG  GLN   103      50.120  63.628  50.543  1.00  0.00           C  
ATOM   1400  HG2 GLN   103      49.377  62.841  50.674  1.00  0.00           H  
ATOM   1401  HG3 GLN   103      50.682  63.461  49.625  1.00  0.00           H  
ATOM   1402  CD  GLN   103      51.114  63.329  51.561  1.00  0.00           C  
ATOM   1403  OE1 GLN   103      51.227  63.995  52.571  1.00  0.00           O  
ATOM   1404  NE2 GLN   103      52.002  62.436  51.272  1.00  0.00           N  
ATOM   1405 HE21 GLN   103      52.815  62.316  51.858  1.00  0.00           H  
ATOM   1406 HE22 GLN   103      51.858  61.838  50.471  1.00  0.00           H  
ATOM   1407  C   GLN   103      51.092  66.318  49.200  1.00  0.00           C  
ATOM   1408  O   GLN   103      50.576  66.560  48.097  1.00  0.00           O  
ATOM   1409  N   PRO   104      52.377  66.029  49.218  1.00  0.00           N  
ATOM   1410  CD  PRO   104      53.220  65.667  50.409  1.00  0.00           C  
ATOM   1411  HD2 PRO   104      53.069  64.644  50.753  1.00  0.00           H  
ATOM   1412  HD3 PRO   104      53.041  66.377  51.217  1.00  0.00           H  
ATOM   1413  CG  PRO   104      54.675  65.896  49.959  1.00  0.00           C  
ATOM   1414  HG2 PRO   104      55.333  65.218  50.504  1.00  0.00           H  
ATOM   1415  HG3 PRO   104      54.821  66.965  50.113  1.00  0.00           H  
ATOM   1416  CB  PRO   104      54.650  65.528  48.544  1.00  0.00           C  
ATOM   1417  HB2 PRO   104      54.956  64.493  48.392  1.00  0.00           H  
ATOM   1418  HB3 PRO   104      55.352  66.068  47.909  1.00  0.00           H  
ATOM   1419  CA  PRO   104      53.233  65.845  48.051  1.00  0.00           C  
ATOM   1420  HA  PRO   104      53.328  66.735  47.430  1.00  0.00           H  
ATOM   1421  C   PRO   104      52.749  64.729  47.138  1.00  0.00           C  
ATOM   1422  O   PRO   104      52.249  63.685  47.599  1.00  0.00           O  
ATOM   1423  N   ALA   105      52.946  64.919  45.859  1.00  0.00           N  
ATOM   1424  H   ALA   105      53.333  65.754  45.442  1.00  0.00           H  
ATOM   1425  CA  ALA   105      52.941  63.867  44.815  1.00  0.00           C  
ATOM   1426  HA  ALA   105      51.957  63.405  44.893  1.00  0.00           H  
ATOM   1427  CB  ALA   105      53.061  64.565  43.445  1.00  0.00           C  
ATOM   1428  HB1 ALA   105      53.495  65.552  43.604  1.00  0.00           H  
ATOM   1429  HB2 ALA   105      53.735  64.021  42.784  1.00  0.00           H  
ATOM   1430  HB3 ALA   105      52.104  64.714  42.944  1.00  0.00           H  
ATOM   1431  C   ALA   105      54.073  62.825  44.968  1.00  0.00           C  
ATOM   1432  O   ALA   105      55.081  63.130  45.624  1.00  0.00           O  
ATOM   1433  N   PRO   106      53.994  61.621  44.377  1.00  0.00           N  
ATOM   1434  CD  PRO   106      52.912  61.195  43.440  1.00  0.00           C  
ATOM   1435  HD2 PRO   106      52.869  61.798  42.532  1.00  0.00           H  
ATOM   1436  HD3 PRO   106      52.036  60.971  44.049  1.00  0.00           H  
ATOM   1437  CG  PRO   106      53.394  59.895  42.881  1.00  0.00           C  
ATOM   1438  HG2 PRO   106      53.795  60.109  41.890  1.00  0.00           H  
ATOM   1439  HG3 PRO   106      52.600  59.148  42.879  1.00  0.00           H  
ATOM   1440  CB  PRO   106      54.564  59.445  43.743  1.00  0.00           C  
ATOM   1441  HB2 PRO   106      55.282  58.821  43.211  1.00  0.00           H  
ATOM   1442  HB3 PRO   106      54.243  58.719  44.490  1.00  0.00           H  
ATOM   1443  CA  PRO   106      55.110  60.692  44.394  1.00  0.00           C  
ATOM   1444  HA  PRO   106      55.297  60.518  45.454  1.00  0.00           H  
ATOM   1445  C   PRO   106      56.261  61.253  43.509  1.00  0.00           C  
ATOM   1446  O   PRO   106      56.031  61.743  42.450  1.00  0.00           O  
ATOM   1447  N   SER   107      57.481  61.052  43.990  1.00  0.00           N  
ATOM   1448  H   SER   107      57.527  60.651  44.916  1.00  0.00           H  
ATOM   1449  CA  SER   107      58.811  61.329  43.486  1.00  0.00           C  
ATOM   1450  HA  SER   107      58.796  61.233  42.401  1.00  0.00           H  
ATOM   1451  CB  SER   107      59.157  62.805  43.792  1.00  0.00           C  
ATOM   1452  HB2 SER   107      59.847  63.298  43.108  1.00  0.00           H  
ATOM   1453  HB3 SER   107      58.242  63.310  43.482  1.00  0.00           H  
ATOM   1454  OG  SER   107      59.387  62.855  45.172  1.00  0.00           O  
ATOM   1455  HG  SER   107      58.555  62.987  45.633  1.00  0.00           H  
ATOM   1456  C   SER   107      59.916  60.293  43.899  1.00  0.00           C  
ATOM   1457  O   SER   107      61.063  60.622  43.917  1.00  0.00           O  
ATOM   1458  N   SER   108      59.581  59.036  44.218  1.00  0.00           N  
ATOM   1459  H   SER   108      58.616  58.768  44.349  1.00  0.00           H  
ATOM   1460  CA  SER   108      60.584  58.031  44.579  1.00  0.00           C  
ATOM   1461  HA  SER   108      61.352  57.883  43.819  1.00  0.00           H  
ATOM   1462  CB  SER   108      61.156  58.376  45.928  1.00  0.00           C  
ATOM   1463  HB2 SER   108      61.945  57.709  46.274  1.00  0.00           H  
ATOM   1464  HB3 SER   108      61.618  59.355  45.801  1.00  0.00           H  
ATOM   1465  OG  SER   108      60.195  58.356  46.985  1.00  0.00           O  
ATOM   1466  HG  SER   108      59.430  58.741  46.552  1.00  0.00           H  
ATOM   1467  C   SER   108      59.941  56.620  44.697  1.00  0.00           C  
ATOM   1468  O   SER   108      58.740  56.479  44.789  1.00  0.00           O  
ATOM   1469  N   THR   109      60.839  55.611  44.602  1.00  0.00           N  
ATOM   1470  H   THR   109      61.809  55.892  44.604  1.00  0.00           H  
ATOM   1471  CA  THR   109      60.555  54.155  44.623  1.00  0.00           C  
ATOM   1472  HA  THR   109      59.803  53.923  43.868  1.00  0.00           H  
ATOM   1473  CB  THR   109      61.769  53.270  44.534  1.00  0.00           C  
ATOM   1474  HB  THR   109      62.479  53.575  45.302  1.00  0.00           H  
ATOM   1475  CG2 THR   109      61.491  51.767  44.591  1.00  0.00           C  
ATOM   1476 HG21 THR   109      62.394  51.170  44.460  1.00  0.00           H  
ATOM   1477 HG22 THR   109      60.978  51.571  45.532  1.00  0.00           H  
ATOM   1478 HG23 THR   109      60.784  51.539  43.793  1.00  0.00           H  
ATOM   1479  OG1 THR   109      62.256  53.449  43.156  1.00  0.00           O  
ATOM   1480  HG1 THR   109      62.575  54.352  43.228  1.00  0.00           H  
ATOM   1481  C   THR   109      59.931  53.777  45.949  1.00  0.00           C  
ATOM   1482  O   THR   109      60.470  54.000  47.023  1.00  0.00           O  
ATOM   1483  N   SER   110      58.790  53.067  45.918  1.00  0.00           N  
ATOM   1484  H   SER   110      58.388  52.933  45.001  1.00  0.00           H  
ATOM   1485  CA  SER   110      58.102  52.660  47.138  1.00  0.00           C  
ATOM   1486  HA  SER   110      58.044  53.515  47.812  1.00  0.00           H  
ATOM   1487  CB  SER   110      56.701  52.162  46.792  1.00  0.00           C  
ATOM   1488  HB2 SER   110      56.829  51.469  45.961  1.00  0.00           H  
ATOM   1489  HB3 SER   110      56.284  51.867  47.755  1.00  0.00           H  
ATOM   1490  OG  SER   110      55.997  53.278  46.182  1.00  0.00           O  
ATOM   1491  HG  SER   110      55.596  53.709  46.940  1.00  0.00           H  
ATOM   1492  C   SER   110      58.776  51.536  47.929  1.00  0.00           C  
ATOM   1493  O   SER   110      59.047  50.495  47.385  1.00  0.00           O  
ATOM   1494  N   GLY   111      59.154  51.807  49.218  1.00  0.00           N  
ATOM   1495  H   GLY   111      58.730  52.559  49.743  1.00  0.00           H  
ATOM   1496  CA  GLY   111      59.876  50.875  50.089  1.00  0.00           C  
ATOM   1497  HA2 GLY   111      60.941  50.813  49.862  1.00  0.00           H  
ATOM   1498  HA3 GLY   111      59.705  51.209  51.112  1.00  0.00           H  
ATOM   1499  C   GLY   111      59.249  49.423  50.090  1.00  0.00           C  
ATOM   1500  O   GLY   111      58.094  49.336  50.461  1.00  0.00           O  
ATOM   1501  N   SER   112      59.907  48.374  49.680  1.00  0.00           N  
ATOM   1502  H   SER   112      59.360  47.539  49.834  1.00  0.00           H  
ATOM   1503  CA  SER   112      61.350  48.218  49.382  1.00  0.00           C  
ATOM   1504  HA  SER   112      61.448  47.144  49.224  1.00  0.00           H  
ATOM   1505  CB  SER   112      61.773  48.919  48.052  1.00  0.00           C  
ATOM   1506  HB2 SER   112      61.733  49.995  48.217  1.00  0.00           H  
ATOM   1507  HB3 SER   112      62.795  48.718  47.730  1.00  0.00           H  
ATOM   1508  OG  SER   112      60.988  48.561  46.904  1.00  0.00           O  
ATOM   1509  HG  SER   112      60.242  49.161  46.983  1.00  0.00           H  
ATOM   1510  C   SER   112      62.237  48.593  50.591  1.00  0.00           C  
ATOM   1511  O   SER   112      62.898  49.601  50.567  1.00  0.00           O  
ATOM   1512  N   TYR   113      62.199  47.911  51.755  1.00  0.00           N  
ATOM   1513  H   TYR   113      62.747  48.249  52.533  1.00  0.00           H  
ATOM   1514  CA  TYR   113      61.550  46.574  52.029  1.00  0.00           C  
ATOM   1515  HA  TYR   113      60.742  46.363  51.327  1.00  0.00           H  
ATOM   1516  CB  TYR   113      62.570  45.426  51.949  1.00  0.00           C  
ATOM   1517  HB2 TYR   113      63.510  45.769  52.381  1.00  0.00           H  
ATOM   1518  HB3 TYR   113      62.265  44.514  52.462  1.00  0.00           H  
ATOM   1519  CG  TYR   113      62.852  45.117  50.549  1.00  0.00           C  
ATOM   1520  CD1 TYR   113      62.128  44.101  49.924  1.00  0.00           C  
ATOM   1521  HD1 TYR   113      61.391  43.558  50.497  1.00  0.00           H  
ATOM   1522  CE1 TYR   113      62.536  43.681  48.668  1.00  0.00           C  
ATOM   1523  HE1 TYR   113      62.020  42.807  48.300  1.00  0.00           H  
ATOM   1524  CZ  TYR   113      63.721  44.301  48.006  1.00  0.00           C  
ATOM   1525  OH  TYR   113      64.153  43.768  46.824  1.00  0.00           O  
ATOM   1526  HH  TYR   113      64.544  44.483  46.316  1.00  0.00           H  
ATOM   1527  CE2 TYR   113      64.374  45.382  48.632  1.00  0.00           C  
ATOM   1528  HE2 TYR   113      65.287  45.781  48.215  1.00  0.00           H  
ATOM   1529  CD2 TYR   113      63.900  45.812  49.854  1.00  0.00           C  
ATOM   1530  HD2 TYR   113      64.396  46.583  50.425  1.00  0.00           H  
ATOM   1531  C   TYR   113      60.848  46.604  53.411  1.00  0.00           C  
ATOM   1532  O   TYR   113      61.492  47.162  54.296  1.00  0.00           O  
ATOM   1533  N   GLY   114      59.691  46.077  53.569  1.00  0.00           N  
ATOM   1534  H   GLY   114      59.299  45.556  52.799  1.00  0.00           H  
ATOM   1535  CA  GLY   114      59.023  45.965  54.846  1.00  0.00           C  
ATOM   1536  HA2 GLY   114      58.051  45.528  54.620  1.00  0.00           H  
ATOM   1537  HA3 GLY   114      59.684  45.260  55.350  1.00  0.00           H  
ATOM   1538  C   GLY   114      58.865  47.311  55.591  1.00  0.00           C  
ATOM   1539  O   GLY   114      58.514  48.279  54.985  1.00  0.00           O  
ATOM   1540  N   SER   115      59.150  47.369  56.861  1.00  0.00           N  
ATOM   1541  H   SER   115      58.999  48.293  57.239  1.00  0.00           H  
ATOM   1542  CA  SER   115      59.822  46.435  57.767  1.00  0.00           C  
ATOM   1543  HA  SER   115      60.555  45.876  57.186  1.00  0.00           H  
ATOM   1544  CB  SER   115      60.724  47.332  58.718  1.00  0.00           C  
ATOM   1545  HB2 SER   115      60.135  48.157  59.118  1.00  0.00           H  
ATOM   1546  HB3 SER   115      61.127  46.757  59.552  1.00  0.00           H  
ATOM   1547  OG  SER   115      61.834  47.861  57.948  1.00  0.00           O  
ATOM   1548  HG  SER   115      61.633  48.747  57.637  1.00  0.00           H  
ATOM   1549  C   SER   115      58.927  45.466  58.559  1.00  0.00           C  
ATOM   1550  O   SER   115      59.390  44.645  59.349  1.00  0.00           O  
ATOM   1551  N   SER   116      57.651  45.512  58.268  1.00  0.00           N  
ATOM   1552  H   SER   116      57.339  46.128  57.531  1.00  0.00           H  
ATOM   1553  CA  SER   116      56.634  44.726  58.897  1.00  0.00           C  
ATOM   1554  HA  SER   116      55.619  44.954  58.573  1.00  0.00           H  
ATOM   1555  CB  SER   116      56.755  43.278  58.488  1.00  0.00           C  
ATOM   1556  HB2 SER   116      57.610  42.874  59.031  1.00  0.00           H  
ATOM   1557  HB3 SER   116      55.886  42.830  58.969  1.00  0.00           H  
ATOM   1558  OG  SER   116      56.838  43.151  57.055  1.00  0.00           O  
ATOM   1559  HG  SER   116      55.980  43.409  56.711  1.00  0.00           H  
ATOM   1560  C   SER   116      56.429  44.973  60.445  1.00  0.00           C  
ATOM   1561  O   SER   116      56.041  44.037  61.144  1.00  0.00           O  
ATOM   1562  N   SER   117      56.682  46.225  60.998  1.00  0.00           N  
ATOM   1563  H   SER   117      56.939  46.998  60.402  1.00  0.00           H  
ATOM   1564  CA  SER   117      56.538  46.489  62.438  1.00  0.00           C  
ATOM   1565  HA  SER   117      56.105  45.601  62.898  1.00  0.00           H  
ATOM   1566  CB  SER   117      57.944  46.683  63.045  1.00  0.00           C  
ATOM   1567  HB2 SER   117      58.603  45.841  62.832  1.00  0.00           H  
ATOM   1568  HB3 SER   117      58.426  47.577  62.648  1.00  0.00           H  
ATOM   1569  OG  SER   117      57.798  46.775  64.442  1.00  0.00           O  
ATOM   1570  HG  SER   117      57.490  45.929  64.773  1.00  0.00           H  
ATOM   1571  C   SER   117      55.638  47.639  62.777  1.00  0.00           C  
ATOM   1572  O   SER   117      55.800  48.660  62.082  1.00  0.00           O  
ATOM   1573  N   GLN   118      54.748  47.442  63.799  1.00  0.00           N  
ATOM   1574  H   GLN   118      54.731  46.519  64.208  1.00  0.00           H  
ATOM   1575  CA  GLN   118      53.710  48.394  64.159  1.00  0.00           C  
ATOM   1576  HA  GLN   118      53.633  48.163  65.222  1.00  0.00           H  
ATOM   1577  CB  GLN   118      54.077  49.903  64.036  1.00  0.00           C  
ATOM   1578  HB2 GLN   118      55.152  50.045  64.146  1.00  0.00           H  
ATOM   1579  HB3 GLN   118      53.814  50.358  63.081  1.00  0.00           H  
ATOM   1580  CG  GLN   118      53.307  50.663  65.170  1.00  0.00           C  
ATOM   1581  HG2 GLN   118      52.234  50.749  65.004  1.00  0.00           H  
ATOM   1582  HG3 GLN   118      53.355  50.192  66.152  1.00  0.00           H  
ATOM   1583  CD  GLN   118      53.833  52.094  65.384  1.00  0.00           C  
ATOM   1584  OE1 GLN   118      54.790  52.522  64.661  1.00  0.00           O  
ATOM   1585  NE2 GLN   118      53.295  52.749  66.376  1.00  0.00           N  
ATOM   1586 HE21 GLN   118      52.416  52.483  66.794  1.00  0.00           H  
ATOM   1587 HE22 GLN   118      53.786  53.543  66.763  1.00  0.00           H  
ATOM   1588  C   GLN   118      52.307  48.197  63.552  1.00  0.00           C  
ATOM   1589  O   GLN   118      52.098  48.295  62.345  1.00  0.00           O  
ATOM   1590  N   SER   119      51.231  48.073  64.331  1.00  0.00           N  
ATOM   1591  H   SER   119      50.395  47.984  63.772  1.00  0.00           H  
ATOM   1592  CA  SER   119      51.113  47.885  65.749  1.00  0.00           C  
ATOM   1593  HA  SER   119      51.907  48.317  66.358  1.00  0.00           H  
ATOM   1594  CB  SER   119      49.876  48.552  66.264  1.00  0.00           C  
ATOM   1595  HB2 SER   119      49.940  49.580  65.908  1.00  0.00           H  
ATOM   1596  HB3 SER   119      48.936  48.123  65.917  1.00  0.00           H  
ATOM   1597  OG  SER   119      49.679  48.599  67.690  1.00  0.00           O  
ATOM   1598  HG  SER   119      49.136  49.359  67.910  1.00  0.00           H  
ATOM   1599  C   SER   119      51.226  46.430  66.087  1.00  0.00           C  
ATOM   1600  O   SER   119      52.118  45.709  65.544  1.00  0.00           O  
ATOM   1601  N   SER   120      50.388  45.944  66.958  1.00  0.00           N  
ATOM   1602  H   SER   120      49.956  46.590  67.603  1.00  0.00           H  
ATOM   1603  CA  SER   120      50.358  44.559  67.302  1.00  0.00           C  
ATOM   1604  HA  SER   120      51.380  44.187  67.385  1.00  0.00           H  
ATOM   1605  CB  SER   120      49.692  44.461  68.680  1.00  0.00           C  
ATOM   1606  HB2 SER   120      48.640  44.728  68.581  1.00  0.00           H  
ATOM   1607  HB3 SER   120      49.857  43.461  69.081  1.00  0.00           H  
ATOM   1608  OG  SER   120      50.270  45.377  69.650  1.00  0.00           O  
ATOM   1609  HG  SER   120      49.853  45.391  70.515  1.00  0.00           H  
ATOM   1610  C   SER   120      49.691  43.638  66.270  1.00  0.00           C  
ATOM   1611  O   SER   120      48.874  44.090  65.446  1.00  0.00           O  
ATOM   1612  N   SER   121      49.998  42.338  66.239  1.00  0.00           N  
ATOM   1613  H   SER   121      49.520  41.872  65.481  1.00  0.00           H  
ATOM   1614  CA  SER   121      50.941  41.626  67.074  1.00  0.00           C  
ATOM   1615  HA  SER   121      50.754  41.961  68.094  1.00  0.00           H  
ATOM   1616  CB  SER   121      50.625  40.139  67.156  1.00  0.00           C  
ATOM   1617  HB2 SER   121      49.544  40.000  67.172  1.00  0.00           H  
ATOM   1618  HB3 SER   121      50.940  39.650  66.234  1.00  0.00           H  
ATOM   1619  OG  SER   121      51.292  39.455  68.231  1.00  0.00           O  
ATOM   1620  HG  SER   121      50.620  39.546  68.911  1.00  0.00           H  
ATOM   1621  C   SER   121      52.386  41.923  66.804  1.00  0.00           C  
ATOM   1622  O   SER   121      52.774  42.115  65.685  1.00  0.00           O  
ATOM   1623  N   TYR   122      53.273  41.851  67.731  1.00  0.00           N  
ATOM   1624  H   TYR   122      52.951  41.791  68.686  1.00  0.00           H  
ATOM   1625  CA  TYR   122      54.718  41.714  67.614  1.00  0.00           C  
ATOM   1626  HA  TYR   122      55.126  41.990  66.642  1.00  0.00           H  
ATOM   1627  CB  TYR   122      55.396  42.751  68.501  1.00  0.00           C  
ATOM   1628  HB2 TYR   122      55.409  42.531  69.568  1.00  0.00           H  
ATOM   1629  HB3 TYR   122      56.457  42.585  68.313  1.00  0.00           H  
ATOM   1630  CG  TYR   122      55.172  44.210  68.328  1.00  0.00           C  
ATOM   1631  CD1 TYR   122      53.982  44.886  68.606  1.00  0.00           C  
ATOM   1632  HD1 TYR   122      53.061  44.358  68.805  1.00  0.00           H  
ATOM   1633  CE1 TYR   122      53.747  46.279  68.560  1.00  0.00           C  
ATOM   1634  HE1 TYR   122      52.752  46.678  68.689  1.00  0.00           H  
ATOM   1635  CZ  TYR   122      54.806  47.086  68.145  1.00  0.00           C  
ATOM   1636  OH  TYR   122      54.583  48.493  67.808  1.00  0.00           O  
ATOM   1637  HH  TYR   122      55.372  49.001  67.606  1.00  0.00           H  
ATOM   1638  CE2 TYR   122      56.052  46.405  67.855  1.00  0.00           C  
ATOM   1639  HE2 TYR   122      56.793  47.003  67.343  1.00  0.00           H  
ATOM   1640  CD2 TYR   122      56.243  45.034  68.021  1.00  0.00           C  
ATOM   1641  HD2 TYR   122      57.214  44.623  67.789  1.00  0.00           H  
ATOM   1642  C   TYR   122      55.210  40.300  67.874  1.00  0.00           C  
ATOM   1643  O   TYR   122      54.965  39.794  68.921  1.00  0.00           O  
ATOM   1644  N   GLY   123      55.880  39.533  67.049  1.00  0.00           N  
ATOM   1645  H   GLY   123      56.350  38.762  67.501  1.00  0.00           H  
ATOM   1646  CA  GLY   123      56.213  39.826  65.644  1.00  0.00           C  
ATOM   1647  HA2 GLY   123      56.312  38.910  65.062  1.00  0.00           H  
ATOM   1648  HA3 GLY   123      55.366  40.336  65.185  1.00  0.00           H  
ATOM   1649  C   GLY   123      57.526  40.573  65.533  1.00  0.00           C  
ATOM   1650  O   GLY   123      58.257  40.776  66.557  1.00  0.00           O  
ATOM   1651  N   GLN   124      57.882  40.917  64.265  1.00  0.00           N  
ATOM   1652  H   GLN   124      57.474  40.509  63.437  1.00  0.00           H  
ATOM   1653  CA  GLN   124      59.038  41.834  64.073  1.00  0.00           C  
ATOM   1654  HA  GLN   124      60.012  41.351  64.152  1.00  0.00           H  
ATOM   1655  CB  GLN   124      59.069  42.299  62.645  1.00  0.00           C  
ATOM   1656  HB2 GLN   124      58.094  42.763  62.497  1.00  0.00           H  
ATOM   1657  HB3 GLN   124      59.785  43.120  62.669  1.00  0.00           H  
ATOM   1658  CG  GLN   124      59.340  41.197  61.572  1.00  0.00           C  
ATOM   1659  HG2 GLN   124      60.132  41.485  60.880  1.00  0.00           H  
ATOM   1660  HG3 GLN   124      59.813  40.380  62.116  1.00  0.00           H  
ATOM   1661  CD  GLN   124      58.178  40.569  60.840  1.00  0.00           C  
ATOM   1662  OE1 GLN   124      57.116  40.400  61.431  1.00  0.00           O  
ATOM   1663  NE2 GLN   124      58.357  40.184  59.569  1.00  0.00           N  
ATOM   1664 HE21 GLN   124      59.258  40.293  59.124  1.00  0.00           H  
ATOM   1665 HE22 GLN   124      57.609  39.708  59.087  1.00  0.00           H  
ATOM   1666  C   GLN   124      59.129  43.111  64.934  1.00  0.00           C  
ATOM   1667  O   GLN   124      58.032  43.768  65.214  1.00  0.00           O  
ATOM   1668  N   PRO   125      60.329  43.569  65.300  1.00  0.00           N  
ATOM   1669  CD  PRO   125      60.412  44.955  65.882  1.00  0.00           C  
ATOM   1670  HD2 PRO   125      59.596  45.111  66.588  1.00  0.00           H  
ATOM   1671  HD3 PRO   125      60.354  45.573  64.986  1.00  0.00           H  
ATOM   1672  CG  PRO   125      61.782  45.008  66.634  1.00  0.00           C  
ATOM   1673  HG2 PRO   125      61.565  44.600  67.621  1.00  0.00           H  
ATOM   1674  HG3 PRO   125      62.198  46.016  66.660  1.00  0.00           H  
ATOM   1675  CB  PRO   125      62.654  44.079  65.796  1.00  0.00           C  
ATOM   1676  HB2 PRO   125      63.585  43.719  66.233  1.00  0.00           H  
ATOM   1677  HB3 PRO   125      63.014  44.617  64.920  1.00  0.00           H  
ATOM   1678  CA  PRO   125      61.673  42.927  65.279  1.00  0.00           C  
ATOM   1679  HA  PRO   125      61.891  42.529  64.288  1.00  0.00           H  
ATOM   1680  C   PRO   125      61.597  41.734  66.258  1.00  0.00           C  
ATOM   1681  O   PRO   125      60.982  41.793  67.344  1.00  0.00           O  
ATOM   1682  N   GLN   126      61.917  40.575  65.735  1.00  0.00           N  
ATOM   1683  H   GLN   126      62.415  40.584  64.856  1.00  0.00           H  
ATOM   1684  CA  GLN   126      61.625  39.289  66.332  1.00  0.00           C  
ATOM   1685  HA  GLN   126      60.575  39.279  66.625  1.00  0.00           H  
ATOM   1686  CB  GLN   126      61.816  38.095  65.382  1.00  0.00           C  
ATOM   1687  HB2 GLN   126      62.854  38.110  65.050  1.00  0.00           H  
ATOM   1688  HB3 GLN   126      61.542  37.200  65.940  1.00  0.00           H  
ATOM   1689  CG  GLN   126      60.913  38.107  64.069  1.00  0.00           C  
ATOM   1690  HG2 GLN   126      60.885  39.121  63.672  1.00  0.00           H  
ATOM   1691  HG3 GLN   126      61.472  37.481  63.372  1.00  0.00           H  
ATOM   1692  CD  GLN   126      59.484  37.629  64.244  1.00  0.00           C  
ATOM   1693  OE1 GLN   126      58.889  37.658  65.274  1.00  0.00           O  
ATOM   1694  NE2 GLN   126      58.941  37.225  63.205  1.00  0.00           N  
ATOM   1695 HE21 GLN   126      59.370  37.390  62.305  1.00  0.00           H  
ATOM   1696 HE22 GLN   126      58.001  36.870  63.305  1.00  0.00           H  
ATOM   1697  C   GLN   126      62.615  39.149  67.568  1.00  0.00           C  
ATOM   1698  O   GLN   126      63.797  39.445  67.446  1.00  0.00           O  
ATOM   1699  N   SER   127      62.149  38.598  68.728  1.00  0.00           N  
ATOM   1700  H   SER   127      61.157  38.410  68.757  1.00  0.00           H  
ATOM   1701  CA  SER   127      62.821  38.289  69.996  1.00  0.00           C  
ATOM   1702  HA  SER   127      62.136  37.650  70.553  1.00  0.00           H  
ATOM   1703  CB  SER   127      64.140  37.496  69.744  1.00  0.00           C  
ATOM   1704  HB2 SER   127      64.879  38.173  69.314  1.00  0.00           H  
ATOM   1705  HB3 SER   127      64.540  37.114  70.683  1.00  0.00           H  
ATOM   1706  OG  SER   127      63.874  36.534  68.743  1.00  0.00           O  
ATOM   1707  HG  SER   127      63.473  35.787  69.195  1.00  0.00           H  
ATOM   1708  C   SER   127      63.262  39.488  70.864  1.00  0.00           C  
ATOM   1709  O   SER   127      64.194  39.349  71.640  1.00  0.00           O  
ATOM   1710  N   GLY   128      62.619  40.667  70.685  1.00  0.00           N  
ATOM   1711  H   GLY   128      61.871  40.658  70.006  1.00  0.00           H  
ATOM   1712  CA  GLY   128      62.811  41.845  71.555  1.00  0.00           C  
ATOM   1713  HA2 GLY   128      61.923  41.888  72.185  1.00  0.00           H  
ATOM   1714  HA3 GLY   128      63.722  41.771  72.150  1.00  0.00           H  
ATOM   1715  C   GLY   128      62.858  43.182  70.782  1.00  0.00           C  
ATOM   1716  O   GLY   128      63.528  43.265  69.786  1.00  0.00           O  
ATOM   1717  N   SER   129      62.237  44.246  71.312  1.00  0.00           N  
ATOM   1718  H   SER   129      62.401  45.168  70.932  1.00  0.00           H  
ATOM   1719  CA  SER   129      61.475  44.318  72.599  1.00  0.00           C  
ATOM   1720  HA  SER   129      60.886  45.223  72.450  1.00  0.00           H  
ATOM   1721  CB  SER   129      60.193  43.466  72.693  1.00  0.00           C  
ATOM   1722  HB2 SER   129      59.800  43.285  71.693  1.00  0.00           H  
ATOM   1723  HB3 SER   129      60.347  42.511  73.196  1.00  0.00           H  
ATOM   1724  OG  SER   129      59.052  44.143  73.279  1.00  0.00           O  
ATOM   1725  HG  SER   129      59.331  44.562  74.096  1.00  0.00           H  
ATOM   1726  C   SER   129      62.328  44.453  73.908  1.00  0.00           C  
ATOM   1727  O   SER   129      62.644  43.367  74.422  1.00  0.00           O  
ATOM   1728  N   TYR   130      62.524  45.687  74.363  1.00  0.00           N  
ATOM   1729  H   TYR   130      62.085  46.432  73.841  1.00  0.00           H  
ATOM   1730  CA  TYR   130      63.343  46.155  75.482  1.00  0.00           C  
ATOM   1731  HA  TYR   130      63.084  45.511  76.322  1.00  0.00           H  
ATOM   1732  CB  TYR   130      64.892  45.976  75.264  1.00  0.00           C  
ATOM   1733  HB2 TYR   130      65.099  46.598  74.393  1.00  0.00           H  
ATOM   1734  HB3 TYR   130      65.359  46.453  76.126  1.00  0.00           H  
ATOM   1735  CG  TYR   130      65.423  44.646  74.903  1.00  0.00           C  
ATOM   1736  CD1 TYR   130      65.856  44.343  73.556  1.00  0.00           C  
ATOM   1737  HD1 TYR   130      65.681  45.035  72.746  1.00  0.00           H  
ATOM   1738  CE1 TYR   130      66.343  43.045  73.293  1.00  0.00           C  
ATOM   1739  HE1 TYR   130      66.394  42.839  72.234  1.00  0.00           H  
ATOM   1740  CZ  TYR   130      66.546  42.103  74.274  1.00  0.00           C  
ATOM   1741  OH  TYR   130      66.958  40.839  74.043  1.00  0.00           O  
ATOM   1742  HH  TYR   130      66.790  40.579  73.135  1.00  0.00           H  
ATOM   1743  CE2 TYR   130      66.088  42.353  75.576  1.00  0.00           C  
ATOM   1744  HE2 TYR   130      66.186  41.619  76.362  1.00  0.00           H  
ATOM   1745  CD2 TYR   130      65.544  43.601  75.857  1.00  0.00           C  
ATOM   1746  HD2 TYR   130      65.129  43.880  76.814  1.00  0.00           H  
ATOM   1747  C   TYR   130      63.013  47.613  75.814  1.00  0.00           C  
ATOM   1748  O   TYR   130      63.180  48.481  74.906  1.00  0.00           O  
ATOM   1749  N   SER   131      62.561  47.981  77.035  1.00  0.00           N  
ATOM   1750  H   SER   131      62.322  48.962  77.064  1.00  0.00           H  
ATOM   1751  CA  SER   131      62.503  47.285  78.307  1.00  0.00           C  
ATOM   1752  HA  SER   131      62.369  48.021  79.100  1.00  0.00           H  
ATOM   1753  CB  SER   131      61.211  46.483  78.307  1.00  0.00           C  
ATOM   1754  HB2 SER   131      60.348  47.120  78.110  1.00  0.00           H  
ATOM   1755  HB3 SER   131      61.279  45.665  77.591  1.00  0.00           H  
ATOM   1756  OG  SER   131      61.007  46.048  79.635  1.00  0.00           O  
ATOM   1757  HG  SER   131      60.294  46.487  80.104  1.00  0.00           H  
ATOM   1758  C   SER   131      63.783  46.440  78.741  1.00  0.00           C  
ATOM   1759  O   SER   131      63.703  45.200  78.786  1.00  0.00           O  
ATOM   1760  N   GLN   132      64.939  47.098  78.944  1.00  0.00           N  
ATOM   1761  H   GLN   132      65.749  46.498  79.003  1.00  0.00           H  
ATOM   1762  CA  GLN   132      65.059  48.515  79.330  1.00  0.00           C  
ATOM   1763  HA  GLN   132      64.427  49.079  78.645  1.00  0.00           H  
ATOM   1764  CB  GLN   132      64.481  48.647  80.738  1.00  0.00           C  
ATOM   1765  HB2 GLN   132      63.484  48.218  80.645  1.00  0.00           H  
ATOM   1766  HB3 GLN   132      65.116  48.085  81.423  1.00  0.00           H  
ATOM   1767  CG  GLN   132      64.214  50.072  81.210  1.00  0.00           C  
ATOM   1768  HG2 GLN   132      64.025  50.014  82.281  1.00  0.00           H  
ATOM   1769  HG3 GLN   132      65.042  50.764  81.056  1.00  0.00           H  
ATOM   1770  CD  GLN   132      62.968  50.627  80.452  1.00  0.00           C  
ATOM   1771  OE1 GLN   132      62.859  50.665  79.272  1.00  0.00           O  
ATOM   1772  NE2 GLN   132      62.125  51.256  81.180  1.00  0.00           N  
ATOM   1773 HE21 GLN   132      62.216  50.993  82.151  1.00  0.00           H  
ATOM   1774 HE22 GLN   132      61.233  51.341  80.714  1.00  0.00           H  
ATOM   1775  C   GLN   132      66.536  48.957  79.273  1.00  0.00           C  
ATOM   1776  O   GLN   132      67.443  48.126  79.549  1.00  0.00           O  
ATOM   1777  N   GLN   133      66.801  50.224  78.998  1.00  0.00           N  
ATOM   1778  H   GLN   133      65.989  50.800  78.829  1.00  0.00           H  
ATOM   1779  CA  GLN   133      68.111  50.825  78.966  1.00  0.00           C  
ATOM   1780  HA  GLN   133      68.064  51.789  78.459  1.00  0.00           H  
ATOM   1781  CB  GLN   133      68.512  51.061  80.423  1.00  0.00           C  
ATOM   1782  HB2 GLN   133      68.389  50.176  81.048  1.00  0.00           H  
ATOM   1783  HB3 GLN   133      69.543  51.394  80.543  1.00  0.00           H  
ATOM   1784  CG  GLN   133      67.738  52.207  81.079  1.00  0.00           C  
ATOM   1785  HG2 GLN   133      68.158  53.203  80.939  1.00  0.00           H  
ATOM   1786  HG3 GLN   133      66.740  52.157  80.644  1.00  0.00           H  
ATOM   1787  CD  GLN   133      67.638  51.871  82.527  1.00  0.00           C  
ATOM   1788  OE1 GLN   133      66.898  51.011  82.979  1.00  0.00           O  
ATOM   1789  NE2 GLN   133      68.253  52.617  83.451  1.00  0.00           N  
ATOM   1790 HE21 GLN   133      68.867  53.372  83.180  1.00  0.00           H  
ATOM   1791 HE22 GLN   133      68.053  52.431  84.423  1.00  0.00           H  
ATOM   1792  C   GLN   133      69.191  50.117  78.129  1.00  0.00           C  
ATOM   1793  O   GLN   133      70.290  49.968  78.597  1.00  0.00           O  
ATOM   1794  N   PRO   134      69.037  50.004  76.815  1.00  0.00           N  
ATOM   1795  CD  PRO   134      70.127  49.352  75.991  1.00  0.00           C  
ATOM   1796  HD2 PRO   134      70.262  48.329  76.344  1.00  0.00           H  
ATOM   1797  HD3 PRO   134      71.006  49.990  76.074  1.00  0.00           H  
ATOM   1798  CG  PRO   134      69.686  49.313  74.600  1.00  0.00           C  
ATOM   1799  HG2 PRO   134      69.280  48.326  74.381  1.00  0.00           H  
ATOM   1800  HG3 PRO   134      70.554  49.484  73.964  1.00  0.00           H  
ATOM   1801  CB  PRO   134      68.670  50.459  74.607  1.00  0.00           C  
ATOM   1802  HB2 PRO   134      67.908  50.407  73.829  1.00  0.00           H  
ATOM   1803  HB3 PRO   134      69.293  51.352  74.577  1.00  0.00           H  
ATOM   1804  CA  PRO   134      67.906  50.457  75.973  1.00  0.00           C  
ATOM   1805  HA  PRO   134      67.655  51.493  76.203  1.00  0.00           H  
ATOM   1806  C   PRO   134      66.627  49.570  75.872  1.00  0.00           C  
ATOM   1807  O   PRO   134      66.649  48.371  76.221  1.00  0.00           O  
ATOM   1808  N   SER   135      65.475  50.028  75.416  1.00  0.00           N  
ATOM   1809  H   SER   135      64.793  49.299  75.259  1.00  0.00           H  
ATOM   1810  CA  SER   135      65.191  51.418  74.974  1.00  0.00           C  
ATOM   1811  HA  SER   135      66.031  51.743  74.360  1.00  0.00           H  
ATOM   1812  CB  SER   135      63.901  51.503  74.027  1.00  0.00           C  
ATOM   1813  HB2 SER   135      63.065  51.339  74.708  1.00  0.00           H  
ATOM   1814  HB3 SER   135      63.698  52.446  73.519  1.00  0.00           H  
ATOM   1815  OG  SER   135      63.803  50.517  73.043  1.00  0.00           O  
ATOM   1816  HG  SER   135      63.301  49.812  73.459  1.00  0.00           H  
ATOM   1817  C   SER   135      65.136  52.425  76.128  1.00  0.00           C  
ATOM   1818  O   SER   135      65.191  52.041  77.313  1.00  0.00           O  
ATOM   1819  N   TYR   136      65.108  53.739  75.880  1.00  0.00           N  
ATOM   1820  H   TYR   136      65.122  54.076  74.927  1.00  0.00           H  
ATOM   1821  CA  TYR   136      65.407  54.801  76.802  1.00  0.00           C  
ATOM   1822  HA  TYR   136      65.421  54.359  77.798  1.00  0.00           H  
ATOM   1823  CB  TYR   136      66.683  55.530  76.429  1.00  0.00           C  
ATOM   1824  HB2 TYR   136      66.498  56.078  75.505  1.00  0.00           H  
ATOM   1825  HB3 TYR   136      66.776  56.267  77.227  1.00  0.00           H  
ATOM   1826  CG  TYR   136      68.003  54.676  76.447  1.00  0.00           C  
ATOM   1827  CD1 TYR   136      68.566  54.243  77.660  1.00  0.00           C  
ATOM   1828  HD1 TYR   136      67.942  54.375  78.532  1.00  0.00           H  
ATOM   1829  CE1 TYR   136      69.816  53.577  77.752  1.00  0.00           C  
ATOM   1830  HE1 TYR   136      70.233  53.131  78.643  1.00  0.00           H  
ATOM   1831  CZ  TYR   136      70.523  53.407  76.530  1.00  0.00           C  
ATOM   1832  OH  TYR   136      71.787  52.950  76.494  1.00  0.00           O  
ATOM   1833  HH  TYR   136      72.007  52.948  75.559  1.00  0.00           H  
ATOM   1834  CE2 TYR   136      69.967  53.915  75.332  1.00  0.00           C  
ATOM   1835  HE2 TYR   136      70.420  53.779  74.361  1.00  0.00           H  
ATOM   1836  CD2 TYR   136      68.673  54.455  75.269  1.00  0.00           C  
ATOM   1837  HD2 TYR   136      68.244  54.757  74.325  1.00  0.00           H  
ATOM   1838  C   TYR   136      64.105  55.715  76.918  1.00  0.00           C  
ATOM   1839  O   TYR   136      64.004  56.648  76.104  1.00  0.00           O  
ATOM   1840  N   GLY   137      63.085  55.417  77.686  1.00  0.00           N  
ATOM   1841  H   GLY   137      62.272  55.953  77.422  1.00  0.00           H  
ATOM   1842  CA  GLY   137      62.918  54.457  78.830  1.00  0.00           C  
ATOM   1843  HA2 GLY   137      61.887  54.510  79.180  1.00  0.00           H  
ATOM   1844  HA3 GLY   137      63.106  53.433  78.507  1.00  0.00           H  
ATOM   1845  C   GLY   137      63.867  54.733  80.012  1.00  0.00           C  
ATOM   1846  O   GLY   137      64.640  55.678  80.091  1.00  0.00           O  
ATOM   1847  N   GLY   138      63.857  53.777  80.966  1.00  0.00           N  
ATOM   1848  H   GLY   138      63.144  53.080  80.806  1.00  0.00           H  
ATOM   1849  CA  GLY   138      64.596  53.983  82.248  1.00  0.00           C  
ATOM   1850  HA2 GLY   138      64.691  53.007  82.724  1.00  0.00           H  
ATOM   1851  HA3 GLY   138      65.590  54.237  81.880  1.00  0.00           H  
ATOM   1852  C   GLY   138      63.847  55.004  83.176  1.00  0.00           C  
ATOM   1853  O   GLY   138      62.914  55.681  82.707  1.00  0.00           O  
ATOM   1854  N   GLN   139      64.116  55.193  84.482  1.00  0.00           N  
ATOM   1855  H   GLN   139      63.643  55.903  85.023  1.00  0.00           H  
ATOM   1856  CA  GLN   139      65.141  54.470  85.276  1.00  0.00           C  
ATOM   1857  HA  GLN   139      65.285  53.547  84.715  1.00  0.00           H  
ATOM   1858  CB  GLN   139      66.444  55.216  85.153  1.00  0.00           C  
ATOM   1859  HB2 GLN   139      67.149  54.590  85.701  1.00  0.00           H  
ATOM   1860  HB3 GLN   139      66.754  55.362  84.118  1.00  0.00           H  
ATOM   1861  CG  GLN   139      66.373  56.601  85.726  1.00  0.00           C  
ATOM   1862  HG2 GLN   139      65.722  57.220  85.108  1.00  0.00           H  
ATOM   1863  HG3 GLN   139      65.911  56.494  86.707  1.00  0.00           H  
ATOM   1864  CD  GLN   139      67.760  57.239  85.941  1.00  0.00           C  
ATOM   1865  OE1 GLN   139      68.801  56.569  86.212  1.00  0.00           O  
ATOM   1866  NE2 GLN   139      67.931  58.489  85.545  1.00  0.00           N  
ATOM   1867 HE21 GLN   139      67.172  59.054  85.191  1.00  0.00           H  
ATOM   1868 HE22 GLN   139      68.786  58.974  85.773  1.00  0.00           H  
ATOM   1869  C   GLN   139      64.708  54.025  86.691  1.00  0.00           C  
ATOM   1870  O   GLN   139      65.445  53.465  87.462  1.00  0.00           O  
ATOM   1871  N   GLN   140      63.432  54.409  87.126  1.00  0.00           N  
ATOM   1872  H   GLN   140      62.912  55.061  86.557  1.00  0.00           H  
ATOM   1873  CA  GLN   140      62.722  54.052  88.355  1.00  0.00           C  
ATOM   1874  HA  GLN   140      61.700  54.357  88.129  1.00  0.00           H  
ATOM   1875  CB  GLN   140      62.674  52.498  88.589  1.00  0.00           C  
ATOM   1876  HB2 GLN   140      63.705  52.171  88.732  1.00  0.00           H  
ATOM   1877  HB3 GLN   140      62.190  52.318  89.549  1.00  0.00           H  
ATOM   1878  CG  GLN   140      61.965  51.694  87.515  1.00  0.00           C  
ATOM   1879  HG2 GLN   140      61.685  50.774  88.027  1.00  0.00           H  
ATOM   1880  HG3 GLN   140      61.094  52.249  87.167  1.00  0.00           H  
ATOM   1881  CD  GLN   140      62.984  51.380  86.359  1.00  0.00           C  
ATOM   1882  OE1 GLN   140      62.849  51.847  85.261  1.00  0.00           O  
ATOM   1883  NE2 GLN   140      64.005  50.560  86.677  1.00  0.00           N  
ATOM   1884 HE21 GLN   140      64.158  50.200  87.607  1.00  0.00           H  
ATOM   1885 HE22 GLN   140      64.597  50.230  85.928  1.00  0.00           H  
ATOM   1886  C   GLN   140      63.270  54.819  89.563  1.00  0.00           C  
ATOM   1887  O   GLN   140      62.918  54.494  90.706  1.00  0.00           O  
ATOM   1888  N   GLN   141      64.012  55.912  89.337  1.00  0.00           N  
ATOM   1889  H   GLN   141      64.124  56.204  88.376  1.00  0.00           H  
ATOM   1890  CA  GLN   141      64.984  56.374  90.321  1.00  0.00           C  
ATOM   1891  HA  GLN   141      64.682  56.180  91.351  1.00  0.00           H  
ATOM   1892  CB  GLN   141      66.393  55.872  90.073  1.00  0.00           C  
ATOM   1893  HB2 GLN   141      66.689  56.120  89.054  1.00  0.00           H  
ATOM   1894  HB3 GLN   141      67.068  56.468  90.688  1.00  0.00           H  
ATOM   1895  CG  GLN   141      66.716  54.347  90.183  1.00  0.00           C  
ATOM   1896  HG2 GLN   141      65.891  53.717  89.853  1.00  0.00           H  
ATOM   1897  HG3 GLN   141      67.612  54.262  89.569  1.00  0.00           H  
ATOM   1898  CD  GLN   141      66.965  53.952  91.566  1.00  0.00           C  
ATOM   1899  OE1 GLN   141      66.423  54.587  92.460  1.00  0.00           O  
ATOM   1900  NE2 GLN   141      67.789  52.983  91.797  1.00  0.00           N  
ATOM   1901 HE21 GLN   141      68.304  52.564  91.036  1.00  0.00           H  
ATOM   1902 HE22 GLN   141      67.970  52.708  92.752  1.00  0.00           H  
ATOM   1903  C   GLN   141      64.967  57.941  90.301  1.00  0.00           C  
ATOM   1904  O   GLN   141      65.389  58.564  89.283  1.00  0.00           O  
ATOM   1905  N   SER   142      64.494  58.666  91.334  1.00  0.00           N  
ATOM   1906  H   SER   142      64.453  59.660  91.163  1.00  0.00           H  
ATOM   1907  CA  SER   142      64.078  58.311  92.671  1.00  0.00           C  
ATOM   1908  HA  SER   142      63.843  59.215  93.233  1.00  0.00           H  
ATOM   1909  CB  SER   142      62.727  57.506  92.729  1.00  0.00           C  
ATOM   1910  HB2 SER   142      62.867  56.526  92.273  1.00  0.00           H  
ATOM   1911  HB3 SER   142      62.604  57.421  93.809  1.00  0.00           H  
ATOM   1912  OG  SER   142      61.649  58.205  92.239  1.00  0.00           O  
ATOM   1913  HG  SER   142      61.674  58.126  91.282  1.00  0.00           H  
ATOM   1914  C   SER   142      65.273  57.753  93.429  1.00  0.00           C  
ATOM   1915  O   SER   142      65.121  56.728  94.074  1.00  0.00           O  
ATOM   1916  N   TYR   143      66.444  58.384  93.302  1.00  0.00           N  
ATOM   1917  H   TYR   143      66.500  59.252  92.788  1.00  0.00           H  
ATOM   1918  CA  TYR   143      67.683  58.055  93.999  1.00  0.00           C  
ATOM   1919  HA  TYR   143      67.825  56.977  93.927  1.00  0.00           H  
ATOM   1920  CB  TYR   143      68.891  58.589  93.284  1.00  0.00           C  
ATOM   1921  HB2 TYR   143      68.917  59.669  93.140  1.00  0.00           H  
ATOM   1922  HB3 TYR   143      69.716  58.462  93.986  1.00  0.00           H  
ATOM   1923  CG  TYR   143      69.356  57.986  91.973  1.00  0.00           C  
ATOM   1924  CD1 TYR   143      70.194  56.854  91.942  1.00  0.00           C  
ATOM   1925  HD1 TYR   143      70.550  56.480  92.891  1.00  0.00           H  
ATOM   1926  CE1 TYR   143      70.582  56.285  90.733  1.00  0.00           C  
ATOM   1927  HE1 TYR   143      71.104  55.343  90.807  1.00  0.00           H  
ATOM   1928  CZ  TYR   143      70.338  56.880  89.483  1.00  0.00           C  
ATOM   1929  OH  TYR   143      70.707  56.391  88.260  1.00  0.00           O  
ATOM   1930  HH  TYR   143      70.222  56.824  87.553  1.00  0.00           H  
ATOM   1931  CE2 TYR   143      69.421  57.965  89.511  1.00  0.00           C  
ATOM   1932  HE2 TYR   143      69.203  58.388  88.542  1.00  0.00           H  
ATOM   1933  CD2 TYR   143      68.987  58.564  90.710  1.00  0.00           C  
ATOM   1934  HD2 TYR   143      68.360  59.443  90.684  1.00  0.00           H  
ATOM   1935  C   TYR   143      67.595  58.457  95.454  1.00  0.00           C  
ATOM   1936  O   TYR   143      67.031  59.511  95.720  1.00  0.00           O  
ATOM   1937  N   GLY   144      68.062  57.637  96.451  1.00  0.00           N  
ATOM   1938  H   GLY   144      68.453  56.753  96.158  1.00  0.00           H  
ATOM   1939  CA  GLY   144      68.064  57.745  97.938  1.00  0.00           C  
ATOM   1940  HA2 GLY   144      68.510  56.918  98.489  1.00  0.00           H  
ATOM   1941  HA3 GLY   144      68.656  58.633  98.158  1.00  0.00           H  
ATOM   1942  C   GLY   144      66.617  57.904  98.487  1.00  0.00           C  
ATOM   1943  O   GLY   144      65.740  57.116  98.076  1.00  0.00           O  
ATOM   1944  N   GLN   145      66.414  58.740  99.500  1.00  0.00           N  
ATOM   1945  H   GLN   145      67.185  59.238  99.923  1.00  0.00           H  
ATOM   1946  CA  GLN   145      65.096  58.857 100.041  1.00  0.00           C  
ATOM   1947  HA  GLN   145      64.850  57.833 100.320  1.00  0.00           H  
ATOM   1948  CB  GLN   145      65.149  59.622 101.424  1.00  0.00           C  
ATOM   1949  HB2 GLN   145      65.406  60.680 101.373  1.00  0.00           H  
ATOM   1950  HB3 GLN   145      64.118  59.605 101.778  1.00  0.00           H  
ATOM   1951  CG  GLN   145      66.158  58.901 102.346  1.00  0.00           C  
ATOM   1952  HG2 GLN   145      65.960  57.830 102.385  1.00  0.00           H  
ATOM   1953  HG3 GLN   145      67.172  59.010 101.962  1.00  0.00           H  
ATOM   1954  CD  GLN   145      66.115  59.453 103.762  1.00  0.00           C  
ATOM   1955  OE1 GLN   145      65.556  60.587 103.931  1.00  0.00           O  
ATOM   1956  NE2 GLN   145      66.721  58.741 104.709  1.00  0.00           N  
ATOM   1957 HE21 GLN   145      66.618  59.002 105.679  1.00  0.00           H  
ATOM   1958 HE22 GLN   145      67.149  57.852 104.495  1.00  0.00           H  
ATOM   1959  C   GLN   145      64.054  59.484  99.118  1.00  0.00           C  
ATOM   1960  O   GLN   145      64.354  59.885  97.995  1.00  0.00           O  
ATOM   1961  N   GLN   146      62.795  59.403  99.611  1.00  0.00           N  
ATOM   1962  H   GLN   146      62.527  58.886 100.436  1.00  0.00           H  
ATOM   1963  CA  GLN   146      61.644  59.709  98.777  1.00  0.00           C  
ATOM   1964  HA  GLN   146      61.990  60.296  97.926  1.00  0.00           H  
ATOM   1965  CB  GLN   146      60.981  58.476  98.205  1.00  0.00           C  
ATOM   1966  HB2 GLN   146      60.362  57.915  98.905  1.00  0.00           H  
ATOM   1967  HB3 GLN   146      60.211  58.798  97.503  1.00  0.00           H  
ATOM   1968  CG  GLN   146      61.981  57.626  97.364  1.00  0.00           C  
ATOM   1969  HG2 GLN   146      62.615  58.271  96.757  1.00  0.00           H  
ATOM   1970  HG3 GLN   146      62.674  57.101  98.022  1.00  0.00           H  
ATOM   1971  CD  GLN   146      61.382  56.465  96.439  1.00  0.00           C  
ATOM   1972  OE1 GLN   146      60.240  56.294  96.319  1.00  0.00           O  
ATOM   1973  NE2 GLN   146      62.332  55.741  95.851  1.00  0.00           N  
ATOM   1974 HE21 GLN   146      63.265  55.796  96.234  1.00  0.00           H  
ATOM   1975 HE22 GLN   146      61.941  54.972  95.326  1.00  0.00           H  
ATOM   1976  C   GLN   146      60.646  60.437  99.720  1.00  0.00           C  
ATOM   1977  O   GLN   146      60.523  60.121 100.918  1.00  0.00           O  
ATOM   1978  N   GLN   147      60.085  61.532  99.221  1.00  0.00           N  
ATOM   1979  H   GLN   147      60.284  61.779  98.262  1.00  0.00           H  
ATOM   1980  CA  GLN   147      59.201  62.462  99.964  1.00  0.00           C  
ATOM   1981  HA  GLN   147      58.697  61.869 100.727  1.00  0.00           H  
ATOM   1982  CB  GLN   147      60.070  63.579 100.501  1.00  0.00           C  
ATOM   1983  HB2 GLN   147      60.974  63.247 101.012  1.00  0.00           H  
ATOM   1984  HB3 GLN   147      60.465  64.246  99.734  1.00  0.00           H  
ATOM   1985  CG  GLN   147      59.345  64.468 101.585  1.00  0.00           C  
ATOM   1986  HG2 GLN   147      58.415  64.929 101.252  1.00  0.00           H  
ATOM   1987  HG3 GLN   147      59.186  63.808 102.438  1.00  0.00           H  
ATOM   1988  CD  GLN   147      60.338  65.497 102.119  1.00  0.00           C  
ATOM   1989  OE1 GLN   147      61.073  65.242 103.008  1.00  0.00           O  
ATOM   1990  NE2 GLN   147      60.488  66.677 101.521  1.00  0.00           N  
ATOM   1991 HE21 GLN   147      59.881  66.892 100.743  1.00  0.00           H  
ATOM   1992 HE22 GLN   147      61.101  67.358 101.945  1.00  0.00           H  
ATOM   1993  C   GLN   147      58.070  62.962  99.009  1.00  0.00           C  
ATOM   1994  O   GLN   147      58.300  63.191  97.761  1.00  0.00           O  
ATOM   1995  N   SER   148      56.916  63.218  99.577  1.00  0.00           N  
ATOM   1996  H   SER   148      56.752  63.022 100.554  1.00  0.00           H  
ATOM   1997  CA  SER   148      55.772  63.770  98.787  1.00  0.00           C  
ATOM   1998  HA  SER   148      55.614  63.203  97.869  1.00  0.00           H  
ATOM   1999  CB  SER   148      54.458  63.720  99.636  1.00  0.00           C  
ATOM   2000  HB2 SER   148      54.313  62.762 100.136  1.00  0.00           H  
ATOM   2001  HB3 SER   148      54.385  64.462 100.430  1.00  0.00           H  
ATOM   2002  OG  SER   148      53.304  63.851  98.806  1.00  0.00           O  
ATOM   2003  HG  SER   148      53.166  62.971  98.448  1.00  0.00           H  
ATOM   2004  C   SER   148      56.008  65.196  98.215  1.00  0.00           C  
ATOM   2005  O   SER   148      56.803  65.923  98.834  1.00  0.00           O  
ATOM   2006  N   TYR   149      55.289  65.542  97.152  1.00  0.00           N  
ATOM   2007  H   TYR   149      54.673  64.855  96.743  1.00  0.00           H  
ATOM   2008  CA  TYR   149      55.301  66.871  96.546  1.00  0.00           C  
ATOM   2009  HA  TYR   149      56.304  67.298  96.531  1.00  0.00           H  
ATOM   2010  CB  TYR   149      54.876  66.711  95.116  1.00  0.00           C  
ATOM   2011  HB2 TYR   149      55.306  65.841  94.620  1.00  0.00           H  
ATOM   2012  HB3 TYR   149      53.810  66.484  95.126  1.00  0.00           H  
ATOM   2013  CG  TYR   149      55.073  67.994  94.249  1.00  0.00           C  
ATOM   2014  CD1 TYR   149      54.454  69.207  94.469  1.00  0.00           C  
ATOM   2015  HD1 TYR   149      53.724  69.264  95.263  1.00  0.00           H  
ATOM   2016  CE1 TYR   149      54.722  70.312  93.710  1.00  0.00           C  
ATOM   2017  HE1 TYR   149      54.260  71.246  93.992  1.00  0.00           H  
ATOM   2018  CZ  TYR   149      55.661  70.267  92.683  1.00  0.00           C  
ATOM   2019  OH  TYR   149      56.000  71.408  92.021  1.00  0.00           O  
ATOM   2020  HH  TYR   149      56.501  71.082  91.270  1.00  0.00           H  
ATOM   2021  CE2 TYR   149      56.262  69.040  92.350  1.00  0.00           C  
ATOM   2022  HE2 TYR   149      56.896  68.921  91.484  1.00  0.00           H  
ATOM   2023  CD2 TYR   149      55.915  67.874  93.110  1.00  0.00           C  
ATOM   2024  HD2 TYR   149      56.490  66.962  93.045  1.00  0.00           H  
ATOM   2025  C   TYR   149      54.349  67.799  97.356  1.00  0.00           C  
ATOM   2026  O   TYR   149      53.177  67.547  97.679  1.00  0.00           O  
ATOM   2027  N   ASN   150      54.918  68.985  97.764  1.00  0.00           N  
ATOM   2028  H   ASN   150      55.889  69.120  97.523  1.00  0.00           H  
ATOM   2029  CA  ASN   150      54.397  70.072  98.538  1.00  0.00           C  
ATOM   2030  HA  ASN   150      53.852  69.654  99.384  1.00  0.00           H  
ATOM   2031  CB  ASN   150      55.601  70.858  99.014  1.00  0.00           C  
ATOM   2032  HB2 ASN   150      56.308  70.240  99.568  1.00  0.00           H  
ATOM   2033  HB3 ASN   150      56.208  71.229  98.189  1.00  0.00           H  
ATOM   2034  CG  ASN   150      55.262  72.123  99.791  1.00  0.00           C  
ATOM   2035  OD1 ASN   150      54.582  72.083 100.790  1.00  0.00           O  
ATOM   2036  ND2 ASN   150      55.889  73.185  99.443  1.00  0.00           N  
ATOM   2037 HD21 ASN   150      55.626  74.062  99.868  1.00  0.00           H  
ATOM   2038 HD22 ASN   150      56.573  73.139  98.701  1.00  0.00           H  
ATOM   2039  C   ASN   150      53.486  71.017  97.683  1.00  0.00           C  
ATOM   2040  O   ASN   150      53.956  71.438  96.577  1.00  0.00           O  
ATOM   2041  N   PRO   151      52.288  71.512  98.116  1.00  0.00           N  
ATOM   2042  CD  PRO   151      51.638  70.981  99.289  1.00  0.00           C  
ATOM   2043  HD2 PRO   151      52.150  71.162 100.234  1.00  0.00           H  
ATOM   2044  HD3 PRO   151      51.618  69.895  99.200  1.00  0.00           H  
ATOM   2045  CG  PRO   151      50.249  71.521  99.295  1.00  0.00           C  
ATOM   2046  HG2 PRO   151      50.169  72.157 100.177  1.00  0.00           H  
ATOM   2047  HG3 PRO   151      49.517  70.716  99.360  1.00  0.00           H  
ATOM   2048  CB  PRO   151      50.139  72.322  98.013  1.00  0.00           C  
ATOM   2049  HB2 PRO   151      49.479  73.189  98.049  1.00  0.00           H  
ATOM   2050  HB3 PRO   151      49.681  71.712  97.234  1.00  0.00           H  
ATOM   2051  CA  PRO   151      51.574  72.637  97.600  1.00  0.00           C  
ATOM   2052  HA  PRO   151      51.656  72.525  96.519  1.00  0.00           H  
ATOM   2053  C   PRO   151      52.128  73.957  98.099  1.00  0.00           C  
ATOM   2054  O   PRO   151      52.355  74.093  99.337  1.00  0.00           O  
ATOM   2055  N   PRO   152      52.384  74.967  97.184  1.00  0.00           N  
ATOM   2056  CD  PRO   152      51.974  75.051  95.737  1.00  0.00           C  
ATOM   2057  HD2 PRO   152      50.956  75.436  95.664  1.00  0.00           H  
ATOM   2058  HD3 PRO   152      51.923  74.063  95.279  1.00  0.00           H  
ATOM   2059  CG  PRO   152      52.980  75.964  95.028  1.00  0.00           C  
ATOM   2060  HG2 PRO   152      52.529  76.383  94.128  1.00  0.00           H  
ATOM   2061  HG3 PRO   152      53.926  75.540  94.693  1.00  0.00           H  
ATOM   2062  CB  PRO   152      53.350  76.943  96.074  1.00  0.00           C  
ATOM   2063  HB2 PRO   152      52.671  77.796  96.065  1.00  0.00           H  
ATOM   2064  HB3 PRO   152      54.353  77.344  95.933  1.00  0.00           H  
ATOM   2065  CA  PRO   152      53.279  76.120  97.452  1.00  0.00           C  
ATOM   2066  HA  PRO   152      54.268  75.708  97.651  1.00  0.00           H  
ATOM   2067  C   PRO   152      52.802  77.069  98.622  1.00  0.00           C  
ATOM   2068  O   PRO   152      51.622  77.296  98.879  1.00  0.00           O  
ATOM   2069  N   GLN   153      53.819  77.582  99.353  1.00  0.00           N  
ATOM   2070  H   GLN   153      54.805  77.403  99.230  1.00  0.00           H  
ATOM   2071  CA  GLN   153      53.645  78.558 100.426  1.00  0.00           C  
ATOM   2072  HA  GLN   153      52.580  78.596 100.655  1.00  0.00           H  
ATOM   2073  CB  GLN   153      54.438  78.052 101.606  1.00  0.00           C  
ATOM   2074  HB2 GLN   153      55.506  77.905 101.444  1.00  0.00           H  
ATOM   2075  HB3 GLN   153      54.393  78.832 102.366  1.00  0.00           H  
ATOM   2076  CG  GLN   153      53.891  76.788 102.317  1.00  0.00           C  
ATOM   2077  HG2 GLN   153      54.233  76.758 103.352  1.00  0.00           H  
ATOM   2078  HG3 GLN   153      52.803  76.819 102.360  1.00  0.00           H  
ATOM   2079  CD  GLN   153      54.409  75.542 101.642  1.00  0.00           C  
ATOM   2080  OE1 GLN   153      55.171  75.542 100.642  1.00  0.00           O  
ATOM   2081  NE2 GLN   153      53.841  74.445 102.185  1.00  0.00           N  
ATOM   2082 HE21 GLN   153      53.099  74.526 102.865  1.00  0.00           H  
ATOM   2083 HE22 GLN   153      54.068  73.517 101.855  1.00  0.00           H  
ATOM   2084  C   GLN   153      54.033  79.949  99.851  1.00  0.00           C  
ATOM   2085  O   GLN   153      53.758  80.952 100.492  1.00  0.00           O  
ATOM   2086  N   GLY   154      54.619  80.081  98.678  1.00  0.00           N  
ATOM   2087  H   GLY   154      55.209  79.331  98.346  1.00  0.00           H  
ATOM   2088  CA  GLY   154      54.906  81.327  97.985  1.00  0.00           C  
ATOM   2089  HA2 GLY   154      55.483  81.928  98.687  1.00  0.00           H  
ATOM   2090  HA3 GLY   154      55.418  81.140  97.041  1.00  0.00           H  
ATOM   2091  C   GLY   154      53.713  82.184  97.744  1.00  0.00           C  
ATOM   2092  O   GLY   154      52.597  81.725  97.702  1.00  0.00           O  
ATOM   2093  N   TYR   155      53.956  83.428  97.495  1.00  0.00           N  
ATOM   2094  H   TYR   155      54.914  83.747  97.469  1.00  0.00           H  
ATOM   2095  CA  TYR   155      52.868  84.367  97.151  1.00  0.00           C  
ATOM   2096  HA  TYR   155      51.906  83.990  97.499  1.00  0.00           H  
ATOM   2097  CB  TYR   155      53.138  85.764  97.799  1.00  0.00           C  
ATOM   2098  HB2 TYR   155      54.179  86.071  97.690  1.00  0.00           H  
ATOM   2099  HB3 TYR   155      52.516  86.514  97.311  1.00  0.00           H  
ATOM   2100  CG  TYR   155      52.890  85.744  99.291  1.00  0.00           C  
ATOM   2101  CD1 TYR   155      53.799  85.090 100.147  1.00  0.00           C  
ATOM   2102  HD1 TYR   155      54.688  84.687  99.684  1.00  0.00           H  
ATOM   2103  CE1 TYR   155      53.607  85.049 101.544  1.00  0.00           C  
ATOM   2104  HE1 TYR   155      54.286  84.507 102.186  1.00  0.00           H  
ATOM   2105  CZ  TYR   155      52.409  85.640 102.095  1.00  0.00           C  
ATOM   2106  OH  TYR   155      52.149  85.517 103.465  1.00  0.00           O  
ATOM   2107  HH  TYR   155      51.651  86.288 103.747  1.00  0.00           H  
ATOM   2108  CE2 TYR   155      51.518  86.302 101.228  1.00  0.00           C  
ATOM   2109  HE2 TYR   155      50.616  86.809 101.540  1.00  0.00           H  
ATOM   2110  CD2 TYR   155      51.769  86.355  99.853  1.00  0.00           C  
ATOM   2111  HD2 TYR   155      51.051  86.803  99.182  1.00  0.00           H  
ATOM   2112  C   TYR   155      52.843  84.520  95.626  1.00  0.00           C  
ATOM   2113  O   TYR   155      53.878  84.976  95.124  1.00  0.00           O  
ATOM   2114  N   GLY   156      51.734  84.171  94.879  1.00  0.00           N  
ATOM   2115  H   GLY   156      51.767  84.482  93.919  1.00  0.00           H  
ATOM   2116  CA  GLY   156      50.464  83.761  95.453  1.00  0.00           C  
ATOM   2117  HA2 GLY   156      49.870  83.339  94.643  1.00  0.00           H  
ATOM   2118  HA3 GLY   156      50.551  83.010  96.239  1.00  0.00           H  
ATOM   2119  C   GLY   156      49.578  84.879  96.011  1.00  0.00           C  
ATOM   2120  O   GLY   156      50.085  85.936  96.430  1.00  0.00           O  
ATOM   2121  N   GLN   157      48.268  84.713  96.113  1.00  0.00           N  
ATOM   2122  H   GLN   157      47.921  83.769  96.023  1.00  0.00           H  
ATOM   2123  CA  GLN   157      47.273  85.688  96.614  1.00  0.00           C  
ATOM   2124  HA  GLN   157      47.402  86.531  95.934  1.00  0.00           H  
ATOM   2125  CB  GLN   157      45.900  85.051  96.410  1.00  0.00           C  
ATOM   2126  HB2 GLN   157      45.669  84.251  97.113  1.00  0.00           H  
ATOM   2127  HB3 GLN   157      45.244  85.918  96.495  1.00  0.00           H  
ATOM   2128  CG  GLN   157      45.628  84.526  94.985  1.00  0.00           C  
ATOM   2129  HG2 GLN   157      46.121  85.198  94.283  1.00  0.00           H  
ATOM   2130  HG3 GLN   157      46.118  83.553  94.958  1.00  0.00           H  
ATOM   2131  CD  GLN   157      44.114  84.412  94.615  1.00  0.00           C  
ATOM   2132  OE1 GLN   157      43.335  85.284  94.855  1.00  0.00           O  
ATOM   2133  NE2 GLN   157      43.766  83.281  94.020  1.00  0.00           N  
ATOM   2134 HE21 GLN   157      44.425  82.663  93.568  1.00  0.00           H  
ATOM   2135 HE22 GLN   157      42.765  83.225  93.901  1.00  0.00           H  
ATOM   2136  C   GLN   157      47.419  86.385  98.013  1.00  0.00           C  
ATOM   2137  O   GLN   157      48.035  85.764  98.870  1.00  0.00           O  
ATOM   2138  N   GLN   158      46.921  87.595  98.210  1.00  0.00           N  
ATOM   2139  H   GLN   158      47.218  88.018  99.078  1.00  0.00           H  
ATOM   2140  CA  GLN   158      46.303  88.511  97.216  1.00  0.00           C  
ATOM   2141  HA  GLN   158      45.648  87.906  96.589  1.00  0.00           H  
ATOM   2142  CB  GLN   158      45.491  89.556  97.922  1.00  0.00           C  
ATOM   2143  HB2 GLN   158      46.145  90.117  98.589  1.00  0.00           H  
ATOM   2144  HB3 GLN   158      45.096  90.193  97.131  1.00  0.00           H  
ATOM   2145  CG  GLN   158      44.329  88.955  98.708  1.00  0.00           C  
ATOM   2146  HG2 GLN   158      43.696  88.375  98.037  1.00  0.00           H  
ATOM   2147  HG3 GLN   158      44.752  88.353  99.513  1.00  0.00           H  
ATOM   2148  CD  GLN   158      43.396  89.963  99.431  1.00  0.00           C  
ATOM   2149  OE1 GLN   158      43.213  91.157  99.108  1.00  0.00           O  
ATOM   2150  NE2 GLN   158      42.735  89.516 100.516  1.00  0.00           N  
ATOM   2151 HE21 GLN   158      42.714  88.530 100.734  1.00  0.00           H  
ATOM   2152 HE22 GLN   158      42.039  90.180 100.825  1.00  0.00           H  
ATOM   2153  C   GLN   158      47.392  89.250  96.380  1.00  0.00           C  
ATOM   2154  O   GLN   158      48.471  89.591  96.881  1.00  0.00           O  
ATOM   2155  N   ASN   159      47.116  89.419  95.066  1.00  0.00           N  
ATOM   2156  H   ASN   159      46.210  89.243  94.656  1.00  0.00           H  
ATOM   2157  CA  ASN   159      48.160  89.905  94.158  1.00  0.00           C  
ATOM   2158  HA  ASN   159      49.092  89.388  94.389  1.00  0.00           H  
ATOM   2159  CB  ASN   159      47.949  89.459  92.684  1.00  0.00           C  
ATOM   2160  HB2 ASN   159      47.072  89.962  92.279  1.00  0.00           H  
ATOM   2161  HB3 ASN   159      48.773  89.773  92.044  1.00  0.00           H  
ATOM   2162  CG  ASN   159      47.742  87.999  92.475  1.00  0.00           C  
ATOM   2163  OD1 ASN   159      47.491  87.239  93.396  1.00  0.00           O  
ATOM   2164  ND2 ASN   159      47.718  87.555  91.260  1.00  0.00           N  
ATOM   2165 HD21 ASN   159      47.828  88.237  90.522  1.00  0.00           H  
ATOM   2166 HD22 ASN   159      47.626  86.564  91.086  1.00  0.00           H  
ATOM   2167  C   ASN   159      48.438  91.479  94.129  1.00  0.00           C  
ATOM   2168  O   ASN   159      47.501  92.208  93.942  1.00  0.00           O  
ATOM   2169  N   GLN   160      49.602  92.094  94.412  1.00  0.00           N  
ATOM   2170  H   GLN   160      49.584  93.102  94.464  1.00  0.00           H  
ATOM   2171  CA  GLN   160      50.858  91.502  94.947  1.00  0.00           C  
ATOM   2172  HA  GLN   160      50.488  90.583  95.402  1.00  0.00           H  
ATOM   2173  CB  GLN   160      51.842  91.084  93.834  1.00  0.00           C  
ATOM   2174  HB2 GLN   160      51.178  90.806  93.015  1.00  0.00           H  
ATOM   2175  HB3 GLN   160      52.318  91.976  93.428  1.00  0.00           H  
ATOM   2176  CG  GLN   160      52.960  90.004  94.162  1.00  0.00           C  
ATOM   2177  HG2 GLN   160      53.347  89.624  93.217  1.00  0.00           H  
ATOM   2178  HG3 GLN   160      53.818  90.555  94.548  1.00  0.00           H  
ATOM   2179  CD  GLN   160      52.494  88.958  95.187  1.00  0.00           C  
ATOM   2180  OE1 GLN   160      52.405  89.219  96.371  1.00  0.00           O  
ATOM   2181  NE2 GLN   160      52.209  87.781  94.714  1.00  0.00           N  
ATOM   2182 HE21 GLN   160      52.438  87.507  93.769  1.00  0.00           H  
ATOM   2183 HE22 GLN   160      51.712  87.090  95.258  1.00  0.00           H  
ATOM   2184  C   GLN   160      51.499  92.313  96.129  1.00  0.00           C  
ATOM   2185  O   GLN   160      52.252  93.208  95.836  1.00  0.00           O  
ATOM   2186  N   TYR   161      51.188  92.079  97.450  1.00  0.00           N  
ATOM   2187  H   TYR   161      50.569  91.308  97.658  1.00  0.00           H  
ATOM   2188  CA  TYR   161      51.688  92.902  98.517  1.00  0.00           C  
ATOM   2189  HA  TYR   161      51.802  93.968  98.324  1.00  0.00           H  
ATOM   2190  CB  TYR   161      50.706  92.709  99.658  1.00  0.00           C  
ATOM   2191  HB2 TYR   161      50.540  91.683  99.987  1.00  0.00           H  
ATOM   2192  HB3 TYR   161      51.075  93.189 100.564  1.00  0.00           H  
ATOM   2193  CG  TYR   161      49.325  93.378  99.377  1.00  0.00           C  
ATOM   2194  CD1 TYR   161      49.227  94.758  99.365  1.00  0.00           C  
ATOM   2195  HD1 TYR   161      50.122  95.293  99.645  1.00  0.00           H  
ATOM   2196  CE1 TYR   161      48.081  95.483  99.037  1.00  0.00           C  
ATOM   2197  HE1 TYR   161      47.966  96.555  98.982  1.00  0.00           H  
ATOM   2198  CZ  TYR   161      46.901  94.729  98.849  1.00  0.00           C  
ATOM   2199  OH  TYR   161      45.636  95.238  98.728  1.00  0.00           O  
ATOM   2200  HH  TYR   161      45.551  95.961  98.102  1.00  0.00           H  
ATOM   2201  CE2 TYR   161      46.996  93.340  98.892  1.00  0.00           C  
ATOM   2202  HE2 TYR   161      46.052  92.827  98.780  1.00  0.00           H  
ATOM   2203  CD2 TYR   161      48.149  92.648  99.064  1.00  0.00           C  
ATOM   2204  HD2 TYR   161      48.148  91.569  99.096  1.00  0.00           H  
ATOM   2205  C   TYR   161      53.072  92.533  99.104  1.00  0.00           C  
ATOM   2206  O   TYR   161      53.536  93.311  99.959  1.00  0.00           O  
ATOM   2207  N   ASN   162      53.705  91.425  98.688  1.00  0.00           N  
ATOM   2208  H   ASN   162      53.220  90.971  97.927  1.00  0.00           H  
ATOM   2209  CA  ASN   162      55.013  90.858  99.107  1.00  0.00           C  
ATOM   2210  HA  ASN   162      55.015  90.942 100.194  1.00  0.00           H  
ATOM   2211  CB  ASN   162      55.059  89.335  98.597  1.00  0.00           C  
ATOM   2212  HB2 ASN   162      54.205  88.853  99.073  1.00  0.00           H  
ATOM   2213  HB3 ASN   162      55.060  89.247  97.511  1.00  0.00           H  
ATOM   2214  CG  ASN   162      56.157  88.488  99.182  1.00  0.00           C  
ATOM   2215  OD1 ASN   162      56.750  88.765 100.202  1.00  0.00           O  
ATOM   2216  ND2 ASN   162      56.481  87.406  98.535  1.00  0.00           N  
ATOM   2217 HD21 ASN   162      57.201  86.797  98.898  1.00  0.00           H  
ATOM   2218 HD22 ASN   162      56.163  87.256  97.588  1.00  0.00           H  
ATOM   2219  C   ASN   162      56.109  91.853  98.671  1.00  0.00           C  
ATOM   2220  O   ASN   162      55.894  92.825  97.915  1.00  0.00           O  
ATOM   2221  N   SER   163      57.360  91.736  99.167  1.00  0.00           N  
ATOM   2222  H   SER   163      57.569  91.080  99.906  1.00  0.00           H  
ATOM   2223  CA  SER   163      58.497  92.540  98.590  1.00  0.00           C  
ATOM   2224  HA  SER   163      58.287  93.507  99.047  1.00  0.00           H  
ATOM   2225  CB  SER   163      59.832  92.035  99.141  1.00  0.00           C  
ATOM   2226  HB2 SER   163      59.821  92.222 100.214  1.00  0.00           H  
ATOM   2227  HB3 SER   163      59.909  90.961  98.971  1.00  0.00           H  
ATOM   2228  OG  SER   163      60.867  92.711  98.499  1.00  0.00           O  
ATOM   2229  HG  SER   163      61.668  92.578  99.011  1.00  0.00           H  
ATOM   2230  C   SER   163      58.566  92.627  97.087  1.00  0.00           C  
ATOM   2231  O   SER   163      58.357  91.554  96.478  1.00  0.00           O  
ATOM   2232  N   SER   164      58.847  93.819  96.546  1.00  0.00           N  
ATOM   2233  H   SER   164      58.838  94.521  97.273  1.00  0.00           H  
ATOM   2234  CA  SER   164      58.742  94.319  95.229  1.00  0.00           C  
ATOM   2235  HA  SER   164      58.985  95.371  95.374  1.00  0.00           H  
ATOM   2236  CB  SER   164      57.277  94.215  94.668  1.00  0.00           C  
ATOM   2237  HB2 SER   164      57.018  93.161  94.568  1.00  0.00           H  
ATOM   2238  HB3 SER   164      56.544  94.581  95.387  1.00  0.00           H  
ATOM   2239  OG  SER   164      57.007  95.007  93.578  1.00  0.00           O  
ATOM   2240  HG  SER   164      56.316  95.638  93.795  1.00  0.00           H  
ATOM   2241  C   SER   164      59.608  93.795  94.148  1.00  0.00           C  
ATOM   2242  O   SER   164      59.635  92.538  93.962  1.00  0.00           O  
ATOM   2243  N   SER   165      60.299  94.675  93.419  1.00  0.00           N  
ATOM   2244  H   SER   165      60.164  95.660  93.594  1.00  0.00           H  
ATOM   2245  CA  SER   165      61.179  94.384  92.292  1.00  0.00           C  
ATOM   2246  HA  SER   165      61.015  93.421  91.808  1.00  0.00           H  
ATOM   2247  CB  SER   165      60.773  95.366  91.176  1.00  0.00           C  
ATOM   2248  HB2 SER   165      59.714  95.617  91.244  1.00  0.00           H  
ATOM   2249  HB3 SER   165      61.301  96.316  91.258  1.00  0.00           H  
ATOM   2250  OG  SER   165      61.102  94.943  89.835  1.00  0.00           O  
ATOM   2251  HG  SER   165      60.293  94.672  89.395  1.00  0.00           H  
ATOM   2252  C   SER   165      62.675  94.368  92.590  1.00  0.00           C  
ATOM   2253  O   SER   165      63.529  93.990  91.691  1.00  0.00           O  
ATOM   2254  N   GLY   166      63.066  94.585  93.821  1.00  0.00           N  
ATOM   2255  H   GLY   166      62.345  94.698  94.520  1.00  0.00           H  
ATOM   2256  CA  GLY   166      64.486  94.664  94.251  1.00  0.00           C  
ATOM   2257  HA2 GLY   166      64.879  95.545  93.744  1.00  0.00           H  
ATOM   2258  HA3 GLY   166      64.518  94.903  95.314  1.00  0.00           H  
ATOM   2259  C   GLY   166      65.261  93.468  93.891  1.00  0.00           C  
ATOM   2260  O   GLY   166      64.845  92.322  93.944  1.00  0.00           O  
ATOM   2261  N   GLY   167      66.466  93.730  93.395  1.00  0.00           N  
ATOM   2262  H   GLY   167      66.560  94.718  93.208  1.00  0.00           H  
ATOM   2263  CA  GLY   167      67.575  92.759  93.174  1.00  0.00           C  
ATOM   2264  HA2 GLY   167      67.679  92.159  94.078  1.00  0.00           H  
ATOM   2265  HA3 GLY   167      67.285  92.011  92.436  1.00  0.00           H  
ATOM   2266  C   GLY   167      68.852  93.497  92.748  1.00  0.00           C  
ATOM   2267  O   GLY   167      68.829  94.582  92.150  1.00  0.00           O  
ATOM   2268  N   GLY   168      70.037  92.934  93.062  1.00  0.00           N  
ATOM   2269  H   GLY   168      70.013  92.106  93.640  1.00  0.00           H  
ATOM   2270  CA  GLY   168      71.380  93.315  92.652  1.00  0.00           C  
ATOM   2271  HA2 GLY   168      71.322  93.648  91.615  1.00  0.00           H  
ATOM   2272  HA3 GLY   168      71.868  94.117  93.206  1.00  0.00           H  
ATOM   2273  C   GLY   168      72.345  92.107  92.609  1.00  0.00           C  
ATOM   2274  O   GLY   168      72.125  90.995  93.162  1.00  0.00           O  
ATOM   2275  N   GLY   169      73.499  92.283  91.961  1.00  0.00           N  
ATOM   2276  H   GLY   169      74.066  91.477  91.741  1.00  0.00           H  
ATOM   2277  CA  GLY   169      74.062  93.462  91.341  1.00  0.00           C  
ATOM   2278  HA2 GLY   169      73.792  94.280  92.009  1.00  0.00           H  
ATOM   2279  HA3 GLY   169      75.151  93.408  91.342  1.00  0.00           H  
ATOM   2280  C   GLY   169      73.584  93.678  89.842  1.00  0.00           C  
ATOM   2281  O   GLY   169      72.554  93.115  89.407  1.00  0.00           O  
ATOM   2282  N   GLY   170      74.328  94.450  89.127  1.00  0.00           N  
ATOM   2283  H   GLY   170      75.150  94.863  89.542  1.00  0.00           H  
ATOM   2284  CA  GLY   170      74.052  94.686  87.655  1.00  0.00           C  
ATOM   2285  HA2 GLY   170      74.146  93.805  87.020  1.00  0.00           H  
ATOM   2286  HA3 GLY   170      73.023  95.034  87.742  1.00  0.00           H  
ATOM   2287  C   GLY   170      74.869  95.835  87.093  1.00  0.00           C  
ATOM   2288  O   GLY   170      75.793  96.318  87.780  1.00  0.00           O  
ATOM   2289  N   GLY   171      74.628  96.279  85.886  1.00  0.00           N  
ATOM   2290  H   GLY   171      75.371  96.904  85.607  1.00  0.00           H  
ATOM   2291  CA  GLY   171      73.514  96.079  85.004  1.00  0.00           C  
ATOM   2292  HA2 GLY   171      73.784  96.564  84.066  1.00  0.00           H  
ATOM   2293  HA3 GLY   171      73.326  95.035  84.753  1.00  0.00           H  
ATOM   2294  C   GLY   171      72.242  96.760  85.600  1.00  0.00           C  
ATOM   2295  O   GLY   171      72.117  97.309  86.736  1.00  0.00           O  
ATOM   2296  N   GLY   172      71.163  96.852  84.879  1.00  0.00           N  
ATOM   2297  H   GLY   172      70.380  97.364  85.260  1.00  0.00           H  
ATOM   2298  CA  GLY   172      71.041  96.374  83.487  1.00  0.00           C  
ATOM   2299  HA2 GLY   172      71.235  95.303  83.424  1.00  0.00           H  
ATOM   2300  HA3 GLY   172      69.968  96.526  83.367  1.00  0.00           H  
ATOM   2301  C   GLY   172      71.772  97.211  82.437  1.00  0.00           C  
ATOM   2302  O   GLY   172      72.130  98.395  82.639  1.00  0.00           O  
ATOM   2303  N   GLY   173      72.110  96.605  81.262  1.00  0.00           N  
ATOM   2304  H   GLY   173      71.669  95.709  81.110  1.00  0.00           H  
ATOM   2305  CA  GLY   173      72.763  97.327  80.187  1.00  0.00           C  
ATOM   2306  HA2 GLY   173      73.741  97.631  80.559  1.00  0.00           H  
ATOM   2307  HA3 GLY   173      73.037  96.617  79.407  1.00  0.00           H  
ATOM   2308  C   GLY   173      71.944  98.543  79.641  1.00  0.00           C  
ATOM   2309  O   GLY   173      70.691  98.496  79.616  1.00  0.00           O  
ATOM   2310  N   GLY   174      72.554  99.701  79.314  1.00  0.00           N  
ATOM   2311  H   GLY   174      71.957 100.411  78.916  1.00  0.00           H  
ATOM   2312  CA  GLY   174      73.953  99.958  79.200  1.00  0.00           C  
ATOM   2313  HA2 GLY   174      74.123 101.015  79.405  1.00  0.00           H  
ATOM   2314  HA3 GLY   174      74.525  99.463  79.985  1.00  0.00           H  
ATOM   2315  C   GLY   174      74.635  99.383  77.959  1.00  0.00           C  
ATOM   2316  O   GLY   174      74.045  98.756  77.063  1.00  0.00           O  
ATOM   2317  N   GLY   175      75.975  99.562  77.835  1.00  0.00           N  
ATOM   2318  H   GLY   175      76.431  99.999  78.622  1.00  0.00           H  
ATOM   2319  CA  GLY   175      76.935  98.739  77.087  1.00  0.00           C  
ATOM   2320  HA2 GLY   175      77.931  99.145  77.263  1.00  0.00           H  
ATOM   2321  HA3 GLY   175      76.810  97.726  77.470  1.00  0.00           H  
ATOM   2322  C   GLY   175      76.620  98.490  75.642  1.00  0.00           C  
ATOM   2323  O   GLY   175      76.706  97.348  75.188  1.00  0.00           O  
ATOM   2324  N   ASN   176      76.252  99.511  74.899  1.00  0.00           N  
ATOM   2325  H   ASN   176      76.361 100.372  75.415  1.00  0.00           H  
ATOM   2326  CA  ASN   176      75.904  99.562  73.468  1.00  0.00           C  
ATOM   2327  HA  ASN   176      76.666  98.887  73.079  1.00  0.00           H  
ATOM   2328  CB  ASN   176      74.493  99.000  73.141  1.00  0.00           C  
ATOM   2329  HB2 ASN   176      74.508  98.772  72.075  1.00  0.00           H  
ATOM   2330  HB3 ASN   176      74.298  97.996  73.518  1.00  0.00           H  
ATOM   2331  CG  ASN   176      73.329  99.866  73.503  1.00  0.00           C  
ATOM   2332  OD1 ASN   176      72.808 100.438  72.532  1.00  0.00           O  
ATOM   2333  ND2 ASN   176      72.892  99.959  74.737  1.00  0.00           N  
ATOM   2334 HD21 ASN   176      71.974 100.348  74.900  1.00  0.00           H  
ATOM   2335 HD22 ASN   176      73.447  99.459  75.416  1.00  0.00           H  
ATOM   2336  C   ASN   176      76.257 100.951  72.852  1.00  0.00           C  
ATOM   2337  O   ASN   176      76.379 101.947  73.565  1.00  0.00           O  
ATOM   2338  N   TYR   177      76.358 101.075  71.492  1.00  0.00           N  
ATOM   2339  H   TYR   177      76.289 100.231  70.941  1.00  0.00           H  
ATOM   2340  CA  TYR   177      76.363 102.380  70.769  1.00  0.00           C  
ATOM   2341  HA  TYR   177      76.586 103.202  71.450  1.00  0.00           H  
ATOM   2342  CB  TYR   177      77.424 102.442  69.649  1.00  0.00           C  
ATOM   2343  HB2 TYR   177      77.267 101.619  68.953  1.00  0.00           H  
ATOM   2344  HB3 TYR   177      77.255 103.369  69.101  1.00  0.00           H  
ATOM   2345  CG  TYR   177      78.854 102.431  70.204  1.00  0.00           C  
ATOM   2346  CD1 TYR   177      79.414 103.641  70.615  1.00  0.00           C  
ATOM   2347  HD1 TYR   177      78.788 104.497  70.409  1.00  0.00           H  
ATOM   2348  CE1 TYR   177      80.703 103.780  71.127  1.00  0.00           C  
ATOM   2349  HE1 TYR   177      81.040 104.782  71.348  1.00  0.00           H  
ATOM   2350  CZ  TYR   177      81.544 102.653  71.221  1.00  0.00           C  
ATOM   2351  OH  TYR   177      82.840 102.787  71.621  1.00  0.00           O  
ATOM   2352  HH  TYR   177      83.135 103.689  71.479  1.00  0.00           H  
ATOM   2353  CE2 TYR   177      80.955 101.386  70.953  1.00  0.00           C  
ATOM   2354  HE2 TYR   177      81.605 100.533  71.079  1.00  0.00           H  
ATOM   2355  CD2 TYR   177      79.612 101.231  70.465  1.00  0.00           C  
ATOM   2356  HD2 TYR   177      79.211 100.260  70.216  1.00  0.00           H  
ATOM   2357  C   TYR   177      74.999 102.644  70.126  1.00  0.00           C  
ATOM   2358  O   TYR   177      74.496 101.852  69.402  1.00  0.00           O  
ATOM   2359  N   GLY   178      74.329 103.803  70.433  1.00  0.00           N  
ATOM   2360  H   GLY   178      73.558 104.004  69.812  1.00  0.00           H  
ATOM   2361  CA  GLY   178      74.528 104.721  71.575  1.00  0.00           C  
ATOM   2362  HA2 GLY   178      73.671 105.373  71.745  1.00  0.00           H  
ATOM   2363  HA3 GLY   178      74.673 104.005  72.383  1.00  0.00           H  
ATOM   2364  C   GLY   178      75.781 105.620  71.531  1.00  0.00           C  
ATOM   2365  O   GLY   178      76.544 105.627  70.561  1.00  0.00           O  
ATOM   2366  N   GLN   179      76.113 106.362  72.602  1.00  0.00           N  
ATOM   2367  H   GLN   179      75.490 106.172  73.374  1.00  0.00           H  
ATOM   2368  CA  GLN   179      77.418 107.121  72.835  1.00  0.00           C  
ATOM   2369  HA  GLN   179      77.666 107.720  71.958  1.00  0.00           H  
ATOM   2370  CB  GLN   179      77.191 108.034  74.094  1.00  0.00           C  
ATOM   2371  HB2 GLN   179      76.679 107.349  74.769  1.00  0.00           H  
ATOM   2372  HB3 GLN   179      78.099 108.211  74.670  1.00  0.00           H  
ATOM   2373  CG  GLN   179      76.301 109.281  73.969  1.00  0.00           C  
ATOM   2374  HG2 GLN   179      75.426 108.928  73.424  1.00  0.00           H  
ATOM   2375  HG3 GLN   179      76.056 109.701  74.945  1.00  0.00           H  
ATOM   2376  CD  GLN   179      76.978 110.330  73.036  1.00  0.00           C  
ATOM   2377  OE1 GLN   179      77.467 110.024  71.953  1.00  0.00           O  
ATOM   2378  NE2 GLN   179      76.870 111.618  73.262  1.00  0.00           N  
ATOM   2379 HE21 GLN   179      76.376 111.925  74.088  1.00  0.00           H  
ATOM   2380 HE22 GLN   179      77.510 112.270  72.831  1.00  0.00           H  
ATOM   2381  C   GLN   179      78.678 106.266  73.052  1.00  0.00           C  
ATOM   2382  O   GLN   179      78.574 105.114  73.427  1.00  0.00           O  
ATOM   2383  N   ASP   180      79.898 106.701  72.772  1.00  0.00           N  
ATOM   2384  H   ASP   180      80.608 106.033  73.038  1.00  0.00           H  
ATOM   2385  CA  ASP   180      80.400 107.977  72.227  1.00  0.00           C  
ATOM   2386  HA  ASP   180      79.643 108.730  72.449  1.00  0.00           H  
ATOM   2387  CB  ASP   180      81.782 108.269  72.881  1.00  0.00           C  
ATOM   2388  HB2 ASP   180      81.700 108.140  73.961  1.00  0.00           H  
ATOM   2389  HB3 ASP   180      82.496 107.536  72.507  1.00  0.00           H  
ATOM   2390  CG  ASP   180      82.284 109.713  72.747  1.00  0.00           C  
ATOM   2391  OD1 ASP   180      81.544 110.626  72.329  1.00  0.00           O  
ATOM   2392  OD2 ASP   180      83.454 109.913  73.143  1.00  0.00           O  
ATOM   2393  C   ASP   180      80.486 107.960  70.716  1.00  0.00           C  
ATOM   2394  O   ASP   180      81.461 107.484  70.142  1.00  0.00           O  
ATOM   2395  N   GLN   181      79.458 108.689  70.116  1.00  0.00           N  
ATOM   2396  H   GLN   181      78.728 109.032  70.724  1.00  0.00           H  
ATOM   2397  CA  GLN   181      79.425 109.035  68.672  1.00  0.00           C  
ATOM   2398  HA  GLN   181      80.462 109.019  68.338  1.00  0.00           H  
ATOM   2399  CB  GLN   181      78.721 107.808  67.904  1.00  0.00           C  
ATOM   2400  HB2 GLN   181      78.934 107.928  66.842  1.00  0.00           H  
ATOM   2401  HB3 GLN   181      79.213 106.890  68.226  1.00  0.00           H  
ATOM   2402  CG  GLN   181      77.249 107.647  68.230  1.00  0.00           C  
ATOM   2403  HG2 GLN   181      77.262 107.404  69.293  1.00  0.00           H  
ATOM   2404  HG3 GLN   181      76.861 108.648  68.044  1.00  0.00           H  
ATOM   2405  CD  GLN   181      76.480 106.582  67.318  1.00  0.00           C  
ATOM   2406  OE1 GLN   181      76.078 106.868  66.239  1.00  0.00           O  
ATOM   2407  NE2 GLN   181      76.105 105.452  67.860  1.00  0.00           N  
ATOM   2408 HE21 GLN   181      76.417 105.398  68.819  1.00  0.00           H  
ATOM   2409 HE22 GLN   181      75.437 104.868  67.377  1.00  0.00           H  
ATOM   2410  C   GLN   181      78.757 110.394  68.273  1.00  0.00           C  
ATOM   2411  O   GLN   181      78.666 110.848  67.125  1.00  0.00           O  
ATOM   2412  N   SER   182      78.348 111.197  69.310  1.00  0.00           N  
ATOM   2413  H   SER   182      78.494 110.748  70.203  1.00  0.00           H  
ATOM   2414  CA  SER   182      77.801 112.546  69.256  1.00  0.00           C  
ATOM   2415  HA  SER   182      77.819 112.790  68.194  1.00  0.00           H  
ATOM   2416  CB  SER   182      76.315 112.495  69.555  1.00  0.00           C  
ATOM   2417  HB2 SER   182      75.765 112.163  68.674  1.00  0.00           H  
ATOM   2418  HB3 SER   182      76.282 111.831  70.419  1.00  0.00           H  
ATOM   2419  OG  SER   182      75.805 113.762  69.832  1.00  0.00           O  
ATOM   2420  HG  SER   182      75.916 114.241  69.007  1.00  0.00           H  
ATOM   2421  C   SER   182      78.538 113.565  70.131  1.00  0.00           C  
ATOM   2422  O   SER   182      78.472 113.437  71.381  1.00  0.00           O  
ATOM   2423  N   SER   183      79.158 114.645  69.719  1.00  0.00           N  
ATOM   2424  H   SER   183      79.348 115.357  70.410  1.00  0.00           H  
ATOM   2425  CA  SER   183      79.710 114.937  68.361  1.00  0.00           C  
ATOM   2426  HA  SER   183      78.857 114.894  67.684  1.00  0.00           H  
ATOM   2427  CB  SER   183      80.301 116.381  68.441  1.00  0.00           C  
ATOM   2428  HB2 SER   183      79.585 117.024  68.952  1.00  0.00           H  
ATOM   2429  HB3 SER   183      81.232 116.458  69.003  1.00  0.00           H  
ATOM   2430  OG  SER   183      80.430 116.920  67.098  1.00  0.00           O  
ATOM   2431  HG  SER   183      80.692 117.843  67.130  1.00  0.00           H  
ATOM   2432  C   SER   183      80.840 113.933  67.913  1.00  0.00           C  
ATOM   2433  O   SER   183      81.184 112.891  68.536  1.00  0.00           O  
ATOM   2434  N   MET   184      81.427 114.229  66.755  1.00  0.00           N  
ATOM   2435  H   MET   184      81.223 115.124  66.335  1.00  0.00           H  
ATOM   2436  CA  MET   184      82.584 113.532  66.174  1.00  0.00           C  
ATOM   2437  HA  MET   184      82.767 112.627  66.752  1.00  0.00           H  
ATOM   2438  CB  MET   184      82.057 112.887  64.896  1.00  0.00           C  
ATOM   2439  HB2 MET   184      81.671 113.684  64.261  1.00  0.00           H  
ATOM   2440  HB3 MET   184      82.916 112.560  64.310  1.00  0.00           H  
ATOM   2441  CG  MET   184      81.081 111.770  65.055  1.00  0.00           C  
ATOM   2442  HG2 MET   184      81.538 110.977  65.648  1.00  0.00           H  
ATOM   2443  HG3 MET   184      80.232 112.117  65.645  1.00  0.00           H  
ATOM   2444  SD  MET   184      80.299 111.236  63.512  1.00  0.00           S  
ATOM   2445  CE  MET   184      79.643 112.814  62.797  1.00  0.00           C  
ATOM   2446  HE1 MET   184      80.485 113.318  62.323  1.00  0.00           H  
ATOM   2447  HE2 MET   184      78.827 112.646  62.094  1.00  0.00           H  
ATOM   2448  HE3 MET   184      79.300 113.466  63.601  1.00  0.00           H  
ATOM   2449  C   MET   184      83.741 114.499  66.059  1.00  0.00           C  
ATOM   2450  O   MET   184      83.649 115.297  65.111  1.00  0.00           O  
ATOM   2451  N   SER   185      84.787 114.498  66.875  1.00  0.00           N  
ATOM   2452  H   SER   185      84.758 113.827  67.630  1.00  0.00           H  
ATOM   2453  CA  SER   185      85.979 115.424  66.887  1.00  0.00           C  
ATOM   2454  HA  SER   185      85.585 116.440  66.890  1.00  0.00           H  
ATOM   2455  CB  SER   185      86.770 115.151  68.112  1.00  0.00           C  
ATOM   2456  HB2 SER   185      87.531 115.922  68.226  1.00  0.00           H  
ATOM   2457  HB3 SER   185      86.058 115.287  68.926  1.00  0.00           H  
ATOM   2458  OG  SER   185      87.298 113.835  68.332  1.00  0.00           O  
ATOM   2459  HG  SER   185      86.507 113.312  68.487  1.00  0.00           H  
ATOM   2460  C   SER   185      86.794 115.343  65.624  1.00  0.00           C  
ATOM   2461  O   SER   185      86.959 114.235  65.143  1.00  0.00           O  
ATOM   2462  N   SER   186      87.346 116.434  65.124  1.00  0.00           N  
ATOM   2463  H   SER   186      87.208 117.278  65.662  1.00  0.00           H  
ATOM   2464  CA  SER   186      88.166 116.436  63.897  1.00  0.00           C  
ATOM   2465  HA  SER   186      88.856 115.596  63.972  1.00  0.00           H  
ATOM   2466  CB  SER   186      87.265 116.207  62.688  1.00  0.00           C  
ATOM   2467  HB2 SER   186      86.854 115.200  62.763  1.00  0.00           H  
ATOM   2468  HB3 SER   186      86.409 116.880  62.660  1.00  0.00           H  
ATOM   2469  OG  SER   186      87.991 116.324  61.513  1.00  0.00           O  
ATOM   2470  HG  SER   186      87.581 116.945  60.907  1.00  0.00           H  
ATOM   2471  C   SER   186      89.048 117.663  63.800  1.00  0.00           C  
ATOM   2472  O   SER   186      88.722 118.812  64.208  1.00  0.00           O  
ATOM   2473  N   GLY   187      90.239 117.548  63.211  1.00  0.00           N  
ATOM   2474  H   GLY   187      90.610 118.477  63.066  1.00  0.00           H  
ATOM   2475  CA  GLY   187      90.952 116.330  62.849  1.00  0.00           C  
ATOM   2476  HA2 GLY   187      91.463 115.990  63.749  1.00  0.00           H  
ATOM   2477  HA3 GLY   187      90.237 115.584  62.500  1.00  0.00           H  
ATOM   2478  C   GLY   187      92.161 116.666  61.908  1.00  0.00           C  
ATOM   2479  O   GLY   187      93.276 116.350  62.227  1.00  0.00           O  
ATOM   2480  N   GLY   188      91.934 117.453  60.897  1.00  0.00           N  
ATOM   2481  H   GLY   188      90.966 117.740  60.900  1.00  0.00           H  
ATOM   2482  CA  GLY   188      92.919 118.100  60.027  1.00  0.00           C  
ATOM   2483  HA2 GLY   188      93.676 117.343  59.822  1.00  0.00           H  
ATOM   2484  HA3 GLY   188      92.389 118.403  59.124  1.00  0.00           H  
ATOM   2485  C   GLY   188      93.587 119.353  60.680  1.00  0.00           C  
ATOM   2486  O   GLY   188      93.246 119.738  61.784  1.00  0.00           O  
ATOM   2487  N   GLY   189      94.596 120.009  60.052  1.00  0.00           N  
ATOM   2488  H   GLY   189      95.157 120.624  60.624  1.00  0.00           H  
ATOM   2489  CA  GLY   189      95.148 119.739  58.664  1.00  0.00           C  
ATOM   2490  HA2 GLY   189      96.199 120.027  58.630  1.00  0.00           H  
ATOM   2491  HA3 GLY   189      95.108 118.686  58.386  1.00  0.00           H  
ATOM   2492  C   GLY   189      94.301 120.577  57.640  1.00  0.00           C  
ATOM   2493  O   GLY   189      93.077 120.708  57.741  1.00  0.00           O  
ATOM   2494  N   SER   190      95.033 121.101  56.640  1.00  0.00           N  
ATOM   2495  H   SER   190      96.031 120.944  56.641  1.00  0.00           H  
ATOM   2496  CA  SER   190      94.689 122.220  55.760  1.00  0.00           C  
ATOM   2497  HA  SER   190      95.611 122.736  55.490  1.00  0.00           H  
ATOM   2498  CB  SER   190      94.002 121.688  54.480  1.00  0.00           C  
ATOM   2499  HB2 SER   190      93.227 121.008  54.834  1.00  0.00           H  
ATOM   2500  HB3 SER   190      93.521 122.563  54.043  1.00  0.00           H  
ATOM   2501  OG  SER   190      95.049 121.159  53.637  1.00  0.00           O  
ATOM   2502  HG  SER   190      95.597 121.894  53.352  1.00  0.00           H  
ATOM   2503  C   SER   190      93.884 123.290  56.497  1.00  0.00           C  
ATOM   2504  O   SER   190      92.808 123.576  56.044  1.00  0.00           O  
ATOM   2505  N   GLY   191      94.343 123.962  57.551  1.00  0.00           N  
ATOM   2506  H   GLY   191      93.656 124.579  57.960  1.00  0.00           H  
ATOM   2507  CA  GLY   191      95.722 124.151  57.999  1.00  0.00           C  
ATOM   2508  HA2 GLY   191      95.690 124.763  58.901  1.00  0.00           H  
ATOM   2509  HA3 GLY   191      95.955 123.113  58.239  1.00  0.00           H  
ATOM   2510  C   GLY   191      96.722 124.707  56.952  1.00  0.00           C  
ATOM   2511  O   GLY   191      96.315 125.073  55.837  1.00  0.00           O  
ATOM   2512  N   GLY   192      97.994 124.826  57.328  1.00  0.00           N  
ATOM   2513  H   GLY   192      98.302 124.495  58.231  1.00  0.00           H  
ATOM   2514  CA  GLY   192      98.880 125.720  56.658  1.00  0.00           C  
ATOM   2515  HA2 GLY   192      98.330 126.658  56.578  1.00  0.00           H  
ATOM   2516  HA3 GLY   192      99.739 125.756  57.328  1.00  0.00           H  
ATOM   2517  C   GLY   192      99.241 125.093  55.245  1.00  0.00           C  
ATOM   2518  O   GLY   192      99.845 125.846  54.535  1.00  0.00           O  
ATOM   2519  N   GLY   193      98.962 123.808  54.942  1.00  0.00           N  
ATOM   2520  H   GLY   193      98.518 123.321  55.707  1.00  0.00           H  
ATOM   2521  CA  GLY   193      99.031 123.250  53.603  1.00  0.00           C  
ATOM   2522  HA2 GLY   193      99.970 123.489  53.105  1.00  0.00           H  
ATOM   2523  HA3 GLY   193      99.152 122.167  53.597  1.00  0.00           H  
ATOM   2524  C   GLY   193      97.791 123.703  52.753  1.00  0.00           C  
ATOM   2525  O   GLY   193      96.800 122.926  52.575  1.00  0.00           O  
ATOM   2526  N   TYR   194      97.855 124.875  52.151  1.00  0.00           N  
ATOM   2527  H   TYR   194      98.692 125.417  52.313  1.00  0.00           H  
ATOM   2528  CA  TYR   194      96.861 125.529  51.362  1.00  0.00           C  
ATOM   2529  HA  TYR   194      96.035 125.596  52.069  1.00  0.00           H  
ATOM   2530  CB  TYR   194      97.204 127.063  51.177  1.00  0.00           C  
ATOM   2531  HB2 TYR   194      97.965 127.060  50.396  1.00  0.00           H  
ATOM   2532  HB3 TYR   194      96.335 127.653  50.888  1.00  0.00           H  
ATOM   2533  CG  TYR   194      97.761 127.799  52.398  1.00  0.00           C  
ATOM   2534  CD1 TYR   194      97.117 127.732  53.693  1.00  0.00           C  
ATOM   2535  HD1 TYR   194      96.180 127.202  53.779  1.00  0.00           H  
ATOM   2536  CE1 TYR   194      97.763 128.329  54.791  1.00  0.00           C  
ATOM   2537  HE1 TYR   194      97.320 128.459  55.767  1.00  0.00           H  
ATOM   2538  CZ  TYR   194      98.926 129.076  54.564  1.00  0.00           C  
ATOM   2539  OH  TYR   194      99.458 129.688  55.657  1.00  0.00           O  
ATOM   2540  HH  TYR   194      99.447 129.283  56.528  1.00  0.00           H  
ATOM   2541  CE2 TYR   194      99.547 129.076  53.310  1.00  0.00           C  
ATOM   2542  HE2 TYR   194     100.424 129.691  53.176  1.00  0.00           H  
ATOM   2543  CD2 TYR   194      98.933 128.471  52.223  1.00  0.00           C  
ATOM   2544  HD2 TYR   194      99.360 128.396  51.233  1.00  0.00           H  
ATOM   2545  C   TYR   194      96.315 125.018  50.014  1.00  0.00           C  
ATOM   2546  O   TYR   194      97.024 124.352  49.240  1.00  0.00           O  
ATOM   2547  N   GLY   195      95.041 125.243  49.713  1.00  0.00           N  
ATOM   2548  H   GLY   195      94.801 124.886  48.800  1.00  0.00           H  
ATOM   2549  CA  GLY   195      93.962 125.915  50.419  1.00  0.00           C  
ATOM   2550  HA2 GLY   195      94.263 126.948  50.596  1.00  0.00           H  
ATOM   2551  HA3 GLY   195      93.033 125.963  49.851  1.00  0.00           H  
ATOM   2552  C   GLY   195      93.594 125.298  51.715  1.00  0.00           C  
ATOM   2553  O   GLY   195      93.815 124.074  52.084  1.00  0.00           O  
ATOM   2554  N   ASN   196      93.027 126.181  52.545  1.00  0.00           N  
ATOM   2555  H   ASN   196      92.812 127.074  52.123  1.00  0.00           H  
ATOM   2556  CA  ASN   196      92.183 125.837  53.738  1.00  0.00           C  
ATOM   2557  HA  ASN   196      92.764 125.209  54.414  1.00  0.00           H  
ATOM   2558  CB  ASN   196      91.744 127.093  54.477  1.00  0.00           C  
ATOM   2559  HB2 ASN   196      92.538 127.818  54.658  1.00  0.00           H  
ATOM   2560  HB3 ASN   196      91.010 127.574  53.831  1.00  0.00           H  
ATOM   2561  CG  ASN   196      90.988 126.863  55.783  1.00  0.00           C  
ATOM   2562  OD1 ASN   196      89.785 126.805  55.769  1.00  0.00           O  
ATOM   2563  ND2 ASN   196      91.659 126.598  56.851  1.00  0.00           N  
ATOM   2564 HD21 ASN   196      91.249 126.444  57.761  1.00  0.00           H  
ATOM   2565 HD22 ASN   196      92.659 126.591  56.713  1.00  0.00           H  
ATOM   2566  C   ASN   196      90.921 124.978  53.363  1.00  0.00           C  
ATOM   2567  O   ASN   196      90.425 124.997  52.223  1.00  0.00           O  
ATOM   2568  N   GLN   197      90.529 124.104  54.280  1.00  0.00           N  
ATOM   2569  H   GLN   197      91.043 124.015  55.144  1.00  0.00           H  
ATOM   2570  CA  GLN   197      89.307 123.288  54.131  1.00  0.00           C  
ATOM   2571  HA  GLN   197      88.869 123.566  53.172  1.00  0.00           H  
ATOM   2572  CB  GLN   197      89.668 121.820  54.452  1.00  0.00           C  
ATOM   2573  HB2 GLN   197      90.744 121.692  54.339  1.00  0.00           H  
ATOM   2574  HB3 GLN   197      89.416 121.510  55.466  1.00  0.00           H  
ATOM   2575  CG  GLN   197      88.977 120.815  53.532  1.00  0.00           C  
ATOM   2576  HG2 GLN   197      87.907 120.975  53.395  1.00  0.00           H  
ATOM   2577  HG3 GLN   197      89.348 120.888  52.510  1.00  0.00           H  
ATOM   2578  CD  GLN   197      89.100 119.357  53.959  1.00  0.00           C  
ATOM   2579  OE1 GLN   197      90.199 118.920  54.358  1.00  0.00           O  
ATOM   2580  NE2 GLN   197      88.015 118.579  53.951  1.00  0.00           N  
ATOM   2581 HE21 GLN   197      87.212 119.157  53.748  1.00  0.00           H  
ATOM   2582 HE22 GLN   197      87.978 117.572  54.016  1.00  0.00           H  
ATOM   2583  C   GLN   197      88.119 123.579  55.016  1.00  0.00           C  
ATOM   2584  O   GLN   197      87.036 122.918  54.849  1.00  0.00           O  
ATOM   2585  N   ASP   198      88.375 124.445  56.029  1.00  0.00           N  
ATOM   2586  H   ASP   198      89.327 124.643  56.301  1.00  0.00           H  
ATOM   2587  CA  ASP   198      87.470 124.676  57.206  1.00  0.00           C  
ATOM   2588  HA  ASP   198      87.260 123.710  57.665  1.00  0.00           H  
ATOM   2589  CB  ASP   198      88.097 125.465  58.327  1.00  0.00           C  
ATOM   2590  HB2 ASP   198      88.204 126.509  58.034  1.00  0.00           H  
ATOM   2591  HB3 ASP   198      87.381 125.477  59.148  1.00  0.00           H  
ATOM   2592  CG  ASP   198      89.468 125.040  58.825  1.00  0.00           C  
ATOM   2593  OD1 ASP   198      90.161 125.922  59.444  1.00  0.00           O  
ATOM   2594  OD2 ASP   198      89.878 123.843  58.653  1.00  0.00           O  
ATOM   2595  C   ASP   198      86.036 125.184  56.835  1.00  0.00           C  
ATOM   2596  O   ASP   198      85.868 125.660  55.704  1.00  0.00           O  
ATOM   2597  N   GLN   199      85.026 125.004  57.669  1.00  0.00           N  
ATOM   2598  H   GLN   199      85.196 124.841  58.651  1.00  0.00           H  
ATOM   2599  CA  GLN   199      83.660 125.137  57.261  1.00  0.00           C  
ATOM   2600  HA  GLN   199      83.692 125.704  56.330  1.00  0.00           H  
ATOM   2601  CB  GLN   199      83.006 123.759  57.138  1.00  0.00           C  
ATOM   2602  HB2 GLN   199      82.035 124.054  56.740  1.00  0.00           H  
ATOM   2603  HB3 GLN   199      83.459 123.121  56.378  1.00  0.00           H  
ATOM   2604  CG  GLN   199      82.954 123.019  58.478  1.00  0.00           C  
ATOM   2605  HG2 GLN   199      83.963 122.968  58.887  1.00  0.00           H  
ATOM   2606  HG3 GLN   199      82.255 123.521  59.147  1.00  0.00           H  
ATOM   2607  CD  GLN   199      82.432 121.579  58.400  1.00  0.00           C  
ATOM   2608  OE1 GLN   199      82.088 121.080  57.335  1.00  0.00           O  
ATOM   2609  NE2 GLN   199      82.383 120.849  59.493  1.00  0.00           N  
ATOM   2610 HE21 GLN   199      82.839 121.139  60.346  1.00  0.00           H  
ATOM   2611 HE22 GLN   199      82.174 119.912  59.181  1.00  0.00           H  
ATOM   2612  C   GLN   199      82.934 126.020  58.356  1.00  0.00           C  
ATOM   2613  O   GLN   199      82.914 125.698  59.548  1.00  0.00           O  
ATOM   2614  N   SER   200      82.060 126.957  57.952  1.00  0.00           N  
ATOM   2615  H   SER   200      81.567 127.397  58.716  1.00  0.00           H  
ATOM   2616  CA  SER   200      81.833 127.497  56.636  1.00  0.00           C  
ATOM   2617  HA  SER   200      81.795 126.683  55.912  1.00  0.00           H  
ATOM   2618  CB  SER   200      80.488 128.116  56.673  1.00  0.00           C  
ATOM   2619  HB2 SER   200      79.835 127.355  57.100  1.00  0.00           H  
ATOM   2620  HB3 SER   200      80.495 128.895  57.435  1.00  0.00           H  
ATOM   2621  OG  SER   200      79.938 128.492  55.491  1.00  0.00           O  
ATOM   2622  HG  SER   200      80.166 129.416  55.370  1.00  0.00           H  
ATOM   2623  C   SER   200      82.888 128.432  56.218  1.00  0.00           C  
ATOM   2624  O   SER   200      83.525 129.176  57.026  1.00  0.00           O  
ATOM   2625  N   GLY   201      83.231 128.465  54.959  1.00  0.00           N  
ATOM   2626  H   GLY   201      82.578 128.077  54.293  1.00  0.00           H  
ATOM   2627  CA  GLY   201      84.389 129.097  54.356  1.00  0.00           C  
ATOM   2628  HA2 GLY   201      84.602 129.993  54.940  1.00  0.00           H  
ATOM   2629  HA3 GLY   201      85.226 128.408  54.472  1.00  0.00           H  
ATOM   2630  C   GLY   201      84.264 129.330  52.847  1.00  0.00           C  
ATOM   2631  O   GLY   201      83.196 129.159  52.252  1.00  0.00           O  
ATOM   2632  N   GLY   202      85.345 129.635  52.124  1.00  0.00           N  
ATOM   2633  H   GLY   202      85.199 129.784  51.136  1.00  0.00           H  
ATOM   2634  CA  GLY   202      86.677 130.039  52.576  1.00  0.00           C  
ATOM   2635  HA2 GLY   202      87.177 129.187  53.036  1.00  0.00           H  
ATOM   2636  HA3 GLY   202      87.162 130.354  51.652  1.00  0.00           H  
ATOM   2637  C   GLY   202      86.738 131.202  53.521  1.00  0.00           C  
ATOM   2638  O   GLY   202      85.703 131.897  53.622  1.00  0.00           O  
ATOM   2639  N   GLY   203      87.809 131.467  54.266  1.00  0.00           N  
ATOM   2640  H   GLY   203      87.773 132.357  54.743  1.00  0.00           H  
ATOM   2641  CA  GLY   203      89.157 130.856  54.181  1.00  0.00           C  
ATOM   2642  HA2 GLY   203      89.031 129.818  54.489  1.00  0.00           H  
ATOM   2643  HA3 GLY   203      89.441 130.801  53.130  1.00  0.00           H  
ATOM   2644  C   GLY   203      90.123 131.621  55.082  1.00  0.00           C  
ATOM   2645  O   GLY   203      89.775 132.362  56.027  1.00  0.00           O  
ATOM   2646  N   GLY   204      91.387 131.334  54.854  1.00  0.00           N  
ATOM   2647  H   GLY   204      91.580 130.807  54.015  1.00  0.00           H  
ATOM   2648  CA  GLY   204      92.438 131.665  55.824  1.00  0.00           C  
ATOM   2649  HA2 GLY   204      93.353 131.714  55.232  1.00  0.00           H  
ATOM   2650  HA3 GLY   204      92.181 132.574  56.368  1.00  0.00           H  
ATOM   2651  C   GLY   204      92.700 130.692  57.022  1.00  0.00           C  
ATOM   2652  O   GLY   204      91.869 129.794  57.315  1.00  0.00           O  
ATOM   2653  N   SER   205      93.876 130.713  57.647  1.00  0.00           N  
ATOM   2654  H   SER   205      93.957 129.953  58.307  1.00  0.00           H  
ATOM   2655  CA  SER   205      95.052 131.470  57.158  1.00  0.00           C  
ATOM   2656  HA  SER   205      94.782 132.526  57.178  1.00  0.00           H  
ATOM   2657  CB  SER   205      96.142 131.272  58.219  1.00  0.00           C  
ATOM   2658  HB2 SER   205      95.817 131.436  59.247  1.00  0.00           H  
ATOM   2659  HB3 SER   205      96.553 130.265  58.148  1.00  0.00           H  
ATOM   2660  OG  SER   205      97.180 132.241  57.974  1.00  0.00           O  
ATOM   2661  HG  SER   205      96.957 133.149  58.191  1.00  0.00           H  
ATOM   2662  C   SER   205      95.587 130.907  55.794  1.00  0.00           C  
ATOM   2663  O   SER   205      95.093 129.861  55.342  1.00  0.00           O  
ATOM   2664  N   GLY   206      96.561 131.566  55.214  1.00  0.00           N  
ATOM   2665  H   GLY   206      97.006 132.367  55.640  1.00  0.00           H  
ATOM   2666  CA  GLY   206      96.810 131.508  53.783  1.00  0.00           C  
ATOM   2667  HA2 GLY   206      97.771 131.926  53.482  1.00  0.00           H  
ATOM   2668  HA3 GLY   206      97.015 130.455  53.588  1.00  0.00           H  
ATOM   2669  C   GLY   206      95.647 132.029  52.902  1.00  0.00           C  
ATOM   2670  O   GLY   206      94.642 132.599  53.309  1.00  0.00           O  
ATOM   2671  N   GLY   207      95.626 131.736  51.601  1.00  0.00           N  
ATOM   2672  H   GLY   207      94.759 131.897  51.107  1.00  0.00           H  
ATOM   2673  CA  GLY   207      96.705 131.075  50.846  1.00  0.00           C  
ATOM   2674  HA2 GLY   207      96.945 130.149  51.369  1.00  0.00           H  
ATOM   2675  HA3 GLY   207      96.313 130.804  49.866  1.00  0.00           H  
ATOM   2676  C   GLY   207      97.924 131.992  50.550  1.00  0.00           C  
ATOM   2677  O   GLY   207      98.050 133.075  51.147  1.00  0.00           O  
ATOM   2678  N   TYR   208      98.750 131.484  49.632  1.00  0.00           N  
ATOM   2679  H   TYR   208      98.535 130.611  49.172  1.00  0.00           H  
ATOM   2680  CA  TYR   208      99.957 132.231  49.212  1.00  0.00           C  
ATOM   2681  HA  TYR   208      99.726 133.296  49.206  1.00  0.00           H  
ATOM   2682  CB  TYR   208     101.149 131.927  50.203  1.00  0.00           C  
ATOM   2683  HB2 TYR   208     100.834 132.020  51.242  1.00  0.00           H  
ATOM   2684  HB3 TYR   208     101.476 130.897  50.057  1.00  0.00           H  
ATOM   2685  CG  TYR   208     102.438 132.719  49.994  1.00  0.00           C  
ATOM   2686  CD1 TYR   208     102.497 134.036  50.430  1.00  0.00           C  
ATOM   2687  HD1 TYR   208     101.646 134.561  50.838  1.00  0.00           H  
ATOM   2688  CE1 TYR   208     103.642 134.820  50.220  1.00  0.00           C  
ATOM   2689  HE1 TYR   208     103.644 135.761  50.750  1.00  0.00           H  
ATOM   2690  CZ  TYR   208     104.774 134.238  49.652  1.00  0.00           C  
ATOM   2691  OH  TYR   208     105.968 134.955  49.751  1.00  0.00           O  
ATOM   2692  HH  TYR   208     105.668 135.820  50.040  1.00  0.00           H  
ATOM   2693  CE2 TYR   208     104.762 132.866  49.167  1.00  0.00           C  
ATOM   2694  HE2 TYR   208     105.649 132.557  48.634  1.00  0.00           H  
ATOM   2695  CD2 TYR   208     103.640 132.116  49.452  1.00  0.00           C  
ATOM   2696  HD2 TYR   208     103.595 131.088  49.122  1.00  0.00           H  
ATOM   2697  C   TYR   208     100.334 131.704  47.812  1.00  0.00           C  
ATOM   2698  O   TYR   208     100.131 130.503  47.494  1.00  0.00           O  
ATOM   2699  N   GLY   209     100.998 132.547  47.025  1.00  0.00           N  
ATOM   2700  H   GLY   209     101.355 133.407  47.416  1.00  0.00           H  
ATOM   2701  CA  GLY   209     101.465 132.258  45.651  1.00  0.00           C  
ATOM   2702  HA2 GLY   209     100.556 131.943  45.139  1.00  0.00           H  
ATOM   2703  HA3 GLY   209     101.675 133.226  45.197  1.00  0.00           H  
ATOM   2704  C   GLY   209     102.501 131.139  45.535  1.00  0.00           C  
ATOM   2705  O   GLY   209     103.356 131.224  46.412  1.00  0.00           O  
ATOM   2706  N   GLN   210     102.593 130.399  44.471  1.00  0.00           N  
ATOM   2707  H   GLN   210     103.402 129.809  44.599  1.00  0.00           H  
ATOM   2708  CA  GLN   210     101.705 130.413  43.300  1.00  0.00           C  
ATOM   2709  HA  GLN   210     102.157 129.768  42.546  1.00  0.00           H  
ATOM   2710  CB  GLN   210     100.347 129.636  43.546  1.00  0.00           C  
ATOM   2711  HB2 GLN   210      99.744 130.385  44.059  1.00  0.00           H  
ATOM   2712  HB3 GLN   210      99.947 129.356  42.571  1.00  0.00           H  
ATOM   2713  CG  GLN   210     100.476 128.327  44.314  1.00  0.00           C  
ATOM   2714  HG2 GLN   210     101.168 127.656  43.805  1.00  0.00           H  
ATOM   2715  HG3 GLN   210     100.805 128.534  45.332  1.00  0.00           H  
ATOM   2716  CD  GLN   210      99.100 127.562  44.542  1.00  0.00           C  
ATOM   2717  OE1 GLN   210      97.972 127.978  44.193  1.00  0.00           O  
ATOM   2718  NE2 GLN   210      99.238 126.417  45.118  1.00  0.00           N  
ATOM   2719 HE21 GLN   210      98.392 125.946  45.406  1.00  0.00           H  
ATOM   2720 HE22 GLN   210     100.176 126.134  45.361  1.00  0.00           H  
ATOM   2721  C   GLN   210     101.559 131.825  42.689  1.00  0.00           C  
ATOM   2722  O   GLN   210     100.508 132.433  42.537  1.00  0.00           O  
ATOM   2723  N   GLN   211     102.738 132.304  42.229  1.00  0.00           N  
ATOM   2724  H   GLN   211     103.625 131.876  42.456  1.00  0.00           H  
ATOM   2725  CA  GLN   211     102.931 133.524  41.401  1.00  0.00           C  
ATOM   2726  HA  GLN   211     102.451 134.401  41.835  1.00  0.00           H  
ATOM   2727  CB  GLN   211     104.474 133.750  41.356  1.00  0.00           C  
ATOM   2728  HB2 GLN   211     104.912 132.895  40.841  1.00  0.00           H  
ATOM   2729  HB3 GLN   211     104.535 134.604  40.681  1.00  0.00           H  
ATOM   2730  CG  GLN   211     105.216 134.220  42.636  1.00  0.00           C  
ATOM   2731  HG2 GLN   211     106.149 134.696  42.335  1.00  0.00           H  
ATOM   2732  HG3 GLN   211     104.510 134.901  43.112  1.00  0.00           H  
ATOM   2733  CD  GLN   211     105.541 133.019  43.536  1.00  0.00           C  
ATOM   2734  OE1 GLN   211     105.440 131.842  43.181  1.00  0.00           O  
ATOM   2735  NE2 GLN   211     105.962 133.235  44.758  1.00  0.00           N  
ATOM   2736 HE21 GLN   211     105.729 134.091  45.241  1.00  0.00           H  
ATOM   2737 HE22 GLN   211     106.296 132.478  45.337  1.00  0.00           H  
ATOM   2738  C   GLN   211     102.367 133.266  40.006  1.00  0.00           C  
ATOM   2739  O   GLN   211     101.731 134.105  39.310  1.00  0.00           O  
ATOM   2740  N   ASP   212     102.421 132.045  39.497  1.00  0.00           N  
ATOM   2741  H   ASP   212     102.886 131.333  40.042  1.00  0.00           H  
ATOM   2742  CA  ASP   212     101.972 131.656  38.108  1.00  0.00           C  
ATOM   2743  HA  ASP   212     102.507 132.368  37.480  1.00  0.00           H  
ATOM   2744  CB  ASP   212     102.607 130.299  37.738  1.00  0.00           C  
ATOM   2745  HB2 ASP   212     103.688 130.433  37.760  1.00  0.00           H  
ATOM   2746  HB3 ASP   212     102.273 129.494  38.393  1.00  0.00           H  
ATOM   2747  CG  ASP   212     102.200 129.909  36.276  1.00  0.00           C  
ATOM   2748  OD1 ASP   212     101.132 129.337  36.056  1.00  0.00           O  
ATOM   2749  OD2 ASP   212     102.971 130.260  35.387  1.00  0.00           O  
ATOM   2750  C   ASP   212     100.422 131.671  37.893  1.00  0.00           C  
ATOM   2751  O   ASP   212      99.976 132.195  36.880  1.00  0.00           O  
ATOM   2752  N   ARG   213      99.659 131.106  38.839  1.00  0.00           N  
ATOM   2753  H   ARG   213     100.220 130.822  39.630  1.00  0.00           H  
ATOM   2754  CA  ARG   213      98.169 130.926  38.903  1.00  0.00           C  
ATOM   2755  HA  ARG   213      97.706 131.891  38.697  1.00  0.00           H  
ATOM   2756  CB  ARG   213      97.598 129.982  37.775  1.00  0.00           C  
ATOM   2757  HB2 ARG   213      97.951 130.254  36.781  1.00  0.00           H  
ATOM   2758  HB3 ARG   213      97.893 128.950  37.966  1.00  0.00           H  
ATOM   2759  CG  ARG   213      96.084 130.070  37.731  1.00  0.00           C  
ATOM   2760  HG2 ARG   213      95.681 130.083  38.744  1.00  0.00           H  
ATOM   2761  HG3 ARG   213      95.885 130.932  37.094  1.00  0.00           H  
ATOM   2762  CD  ARG   213      95.597 128.773  36.997  1.00  0.00           C  
ATOM   2763  HD2 ARG   213      95.920 128.782  35.956  1.00  0.00           H  
ATOM   2764  HD3 ARG   213      95.924 127.831  37.437  1.00  0.00           H  
ATOM   2765  NE  ARG   213      94.190 128.730  36.987  1.00  0.00           N  
ATOM   2766  HE  ARG   213      93.782 129.542  37.427  1.00  0.00           H  
ATOM   2767  CZ  ARG   213      93.367 127.713  36.698  1.00  0.00           C  
ATOM   2768  NH1 ARG   213      93.790 126.638  36.147  1.00  0.00           N  
ATOM   2769 HH11 ARG   213      93.061 126.122  35.677  1.00  0.00           H  
ATOM   2770 HH12 ARG   213      94.759 126.676  35.863  1.00  0.00           H  
ATOM   2771  NH2 ARG   213      92.093 127.758  36.904  1.00  0.00           N  
ATOM   2772 HH21 ARG   213      91.587 126.967  36.530  1.00  0.00           H  
ATOM   2773 HH22 ARG   213      91.659 128.432  37.519  1.00  0.00           H  
ATOM   2774  C   ARG   213      97.775 130.512  40.265  1.00  0.00           C  
ATOM   2775  O   ARG   213      98.246 129.461  40.674  1.00  0.00           O  
ATOM   2776  N   GLY   214      96.999 131.264  41.070  1.00  0.00           N  
ATOM   2777  H   GLY   214      96.931 131.005  42.044  1.00  0.00           H  
ATOM   2778  CA  GLY   214      96.219 132.423  40.712  1.00  0.00           C  
ATOM   2779  HA2 GLY   214      95.686 132.240  39.779  1.00  0.00           H  
ATOM   2780  HA3 GLY   214      95.437 132.485  41.469  1.00  0.00           H  
ATOM   2781  C   GLY   214      96.873 133.860  40.768  1.00  0.00           C  
ATOM   2782  O   GLY   214      96.732 134.528  41.837  1.00  0.00           O  
ATOM   2783  OXT GLY   214      97.487 134.307  39.767  1.00  0.00           O  
TER    2784      GLY   214 
END   
