# Supplementary material for: Visualization of oligomerization, clustering, and density transition of intrinsically disordered proteins
Source: Natl Sci Rev. 2026 Feb 14;13(7):nwag107. doi: 10.1093/nsr/nwag107 (PMC13114874; doi:10.1093/nsr/nwag107)
Supplement: nwag107_Supplemental_Files [file nwag107_supplemental_files.zip › SI-MD-Structures/MD-Sturctures/frame145.pdb]

CRYST1  135.094  149.256  136.857  90.00  90.00  90.00               1
ATOM      1  N   MET     1      27.132  83.118  87.291  1.00  0.00           N  
ATOM      2  H1  MET     1      26.415  82.421  87.151  1.00  0.00           H  
ATOM      3  H2  MET     1      28.000  82.646  87.081  1.00  0.00           H  
ATOM      4  H3  MET     1      27.095  83.424  88.253  1.00  0.00           H  
ATOM      5  CA  MET     1      26.913  84.176  86.343  1.00  0.00           C  
ATOM      6  HA  MET     1      26.030  84.795  86.502  1.00  0.00           H  
ATOM      7  CB  MET     1      28.016  85.292  86.273  1.00  0.00           C  
ATOM      8  HB2 MET     1      29.002  84.908  86.011  1.00  0.00           H  
ATOM      9  HB3 MET     1      27.885  86.032  85.484  1.00  0.00           H  
ATOM     10  CG  MET     1      28.241  86.015  87.644  1.00  0.00           C  
ATOM     11  HG2 MET     1      27.469  86.768  87.803  1.00  0.00           H  
ATOM     12  HG3 MET     1      28.224  85.350  88.508  1.00  0.00           H  
ATOM     13  SD  MET     1      29.787  86.890  87.523  1.00  0.00           S  
ATOM     14  CE  MET     1      29.612  87.999  88.886  1.00  0.00           C  
ATOM     15  HE1 MET     1      30.256  87.774  89.736  1.00  0.00           H  
ATOM     16  HE2 MET     1      29.795  89.012  88.527  1.00  0.00           H  
ATOM     17  HE3 MET     1      28.555  88.020  89.155  1.00  0.00           H  
ATOM     18  C   MET     1      26.608  83.508  84.929  1.00  0.00           C  
ATOM     19  O   MET     1      27.254  82.412  84.715  1.00  0.00           O  
ATOM     20  N   ALA     2      25.630  83.917  84.152  1.00  0.00           N  
ATOM     21  H   ALA     2      25.545  83.432  83.270  1.00  0.00           H  
ATOM     22  CA  ALA     2      24.496  84.826  84.394  1.00  0.00           C  
ATOM     23  HA  ALA     2      23.947  84.811  83.453  1.00  0.00           H  
ATOM     24  CB  ALA     2      23.551  84.156  85.435  1.00  0.00           C  
ATOM     25  HB1 ALA     2      22.662  84.766  85.593  1.00  0.00           H  
ATOM     26  HB2 ALA     2      23.283  83.133  85.168  1.00  0.00           H  
ATOM     27  HB3 ALA     2      24.082  83.977  86.370  1.00  0.00           H  
ATOM     28  C   ALA     2      24.784  86.290  84.761  1.00  0.00           C  
ATOM     29  O   ALA     2      24.862  86.589  85.932  1.00  0.00           O  
ATOM     30  N   SER     3      25.022  87.239  83.838  1.00  0.00           N  
ATOM     31  H   SER     3      25.243  88.118  84.283  1.00  0.00           H  
ATOM     32  CA  SER     3      25.157  87.040  82.326  1.00  0.00           C  
ATOM     33  HA  SER     3      24.198  86.670  81.965  1.00  0.00           H  
ATOM     34  CB  SER     3      25.513  88.327  81.619  1.00  0.00           C  
ATOM     35  HB2 SER     3      24.829  89.092  81.987  1.00  0.00           H  
ATOM     36  HB3 SER     3      26.574  88.431  81.846  1.00  0.00           H  
ATOM     37  OG  SER     3      25.253  88.212  80.207  1.00  0.00           O  
ATOM     38  HG  SER     3      25.510  89.071  79.863  1.00  0.00           H  
ATOM     39  C   SER     3      26.202  86.000  81.949  1.00  0.00           C  
ATOM     40  O   SER     3      27.214  85.792  82.609  1.00  0.00           O  
ATOM     41  N   ASN     4      25.974  85.393  80.803  1.00  0.00           N  
ATOM     42  H   ASN     4      25.144  85.730  80.337  1.00  0.00           H  
ATOM     43  CA  ASN     4      26.675  84.365  80.054  1.00  0.00           C  
ATOM     44  HA  ASN     4      27.462  83.865  80.619  1.00  0.00           H  
ATOM     45  CB  ASN     4      25.645  83.179  79.832  1.00  0.00           C  
ATOM     46  HB2 ASN     4      24.773  83.590  79.322  1.00  0.00           H  
ATOM     47  HB3 ASN     4      25.891  82.389  79.123  1.00  0.00           H  
ATOM     48  CG  ASN     4      25.179  82.496  81.114  1.00  0.00           C  
ATOM     49  OD1 ASN     4      25.947  81.902  81.899  1.00  0.00           O  
ATOM     50  ND2 ASN     4      24.004  82.787  81.502  1.00  0.00           N  
ATOM     51 HD21 ASN     4      23.715  82.235  82.297  1.00  0.00           H  
ATOM     52 HD22 ASN     4      23.335  83.268  80.918  1.00  0.00           H  
ATOM     53  C   ASN     4      27.275  84.887  78.738  1.00  0.00           C  
ATOM     54  O   ASN     4      26.580  85.083  77.726  1.00  0.00           O  
ATOM     55  N   ASP     5      28.552  85.352  78.642  1.00  0.00           N  
ATOM     56  H   ASP     5      28.812  85.629  77.706  1.00  0.00           H  
ATOM     57  CA  ASP     5      29.566  85.444  79.624  1.00  0.00           C  
ATOM     58  HA  ASP     5      29.190  85.499  80.646  1.00  0.00           H  
ATOM     59  CB  ASP     5      30.507  84.225  79.677  1.00  0.00           C  
ATOM     60  HB2 ASP     5      29.919  83.312  79.780  1.00  0.00           H  
ATOM     61  HB3 ASP     5      30.961  84.156  78.689  1.00  0.00           H  
ATOM     62  CG  ASP     5      31.528  84.353  80.731  1.00  0.00           C  
ATOM     63  OD1 ASP     5      31.387  85.111  81.705  1.00  0.00           O  
ATOM     64  OD2 ASP     5      32.501  83.534  80.702  1.00  0.00           O  
ATOM     65  C   ASP     5      30.249  86.859  79.575  1.00  0.00           C  
ATOM     66  O   ASP     5      30.560  87.292  78.490  1.00  0.00           O  
ATOM     67  N   TYR     6      30.376  87.539  80.715  1.00  0.00           N  
ATOM     68  H   TYR     6      30.158  87.119  81.607  1.00  0.00           H  
ATOM     69  CA  TYR     6      31.059  88.904  80.682  1.00  0.00           C  
ATOM     70  HA  TYR     6      30.414  89.571  80.110  1.00  0.00           H  
ATOM     71  CB  TYR     6      31.063  89.505  82.056  1.00  0.00           C  
ATOM     72  HB2 TYR     6      31.692  88.954  82.757  1.00  0.00           H  
ATOM     73  HB3 TYR     6      31.469  90.515  82.000  1.00  0.00           H  
ATOM     74  CG  TYR     6      29.739  89.703  82.718  1.00  0.00           C  
ATOM     75  CD1 TYR     6      29.331  88.829  83.761  1.00  0.00           C  
ATOM     76  HD1 TYR     6      29.891  87.960  84.072  1.00  0.00           H  
ATOM     77  CE1 TYR     6      28.052  89.064  84.347  1.00  0.00           C  
ATOM     78  HE1 TYR     6      27.788  88.482  85.217  1.00  0.00           H  
ATOM     79  CZ  TYR     6      27.174  90.090  83.820  1.00  0.00           C  
ATOM     80  OH  TYR     6      25.882  90.281  84.339  1.00  0.00           O  
ATOM     81  HH  TYR     6      25.398  90.927  83.819  1.00  0.00           H  
ATOM     82  CE2 TYR     6      27.556  90.932  82.728  1.00  0.00           C  
ATOM     83  HE2 TYR     6      26.913  91.663  82.260  1.00  0.00           H  
ATOM     84  CD2 TYR     6      28.822  90.663  82.179  1.00  0.00           C  
ATOM     85  HD2 TYR     6      29.206  91.136  81.288  1.00  0.00           H  
ATOM     86  C   TYR     6      32.490  88.922  80.145  1.00  0.00           C  
ATOM     87  O   TYR     6      33.227  87.931  80.161  1.00  0.00           O  
ATOM     88  N   THR     7      32.976  90.132  79.706  1.00  0.00           N  
ATOM     89  H   THR     7      32.409  90.966  79.754  1.00  0.00           H  
ATOM     90  CA  THR     7      34.277  90.242  79.042  1.00  0.00           C  
ATOM     91  HA  THR     7      34.311  89.491  78.253  1.00  0.00           H  
ATOM     92  CB  THR     7      34.389  91.614  78.395  1.00  0.00           C  
ATOM     93  HB  THR     7      33.485  91.850  77.834  1.00  0.00           H  
ATOM     94  CG2 THR     7      34.378  92.825  79.401  1.00  0.00           C  
ATOM     95 HG21 THR     7      33.485  92.855  80.025  1.00  0.00           H  
ATOM     96 HG22 THR     7      35.259  92.727  80.036  1.00  0.00           H  
ATOM     97 HG23 THR     7      34.365  93.748  78.821  1.00  0.00           H  
ATOM     98  OG1 THR     7      35.442  91.818  77.475  1.00  0.00           O  
ATOM     99  HG1 THR     7      35.389  91.114  76.824  1.00  0.00           H  
ATOM    100  C   THR     7      35.443  89.957  79.951  1.00  0.00           C  
ATOM    101  O   THR     7      35.400  90.001  81.177  1.00  0.00           O  
ATOM    102  N   GLN     8      36.683  89.658  79.446  1.00  0.00           N  
ATOM    103  H   GLN     8      36.753  89.506  78.450  1.00  0.00           H  
ATOM    104  CA  GLN     8      37.925  89.460  80.207  1.00  0.00           C  
ATOM    105  HA  GLN     8      37.822  90.063  81.109  1.00  0.00           H  
ATOM    106  CB  GLN     8      38.162  87.909  80.438  1.00  0.00           C  
ATOM    107  HB2 GLN     8      37.296  87.527  80.977  1.00  0.00           H  
ATOM    108  HB3 GLN     8      38.010  87.343  79.519  1.00  0.00           H  
ATOM    109  CG  GLN     8      39.484  87.644  81.223  1.00  0.00           C  
ATOM    110  HG2 GLN     8      40.271  88.268  80.800  1.00  0.00           H  
ATOM    111  HG3 GLN     8      39.319  87.849  82.281  1.00  0.00           H  
ATOM    112  CD  GLN     8      39.881  86.166  81.121  1.00  0.00           C  
ATOM    113  OE1 GLN     8      41.074  85.915  80.875  1.00  0.00           O  
ATOM    114  NE2 GLN     8      39.025  85.173  81.284  1.00  0.00           N  
ATOM    115 HE21 GLN     8      38.025  85.317  81.301  1.00  0.00           H  
ATOM    116 HE22 GLN     8      39.441  84.265  81.134  1.00  0.00           H  
ATOM    117  C   GLN     8      39.060  90.086  79.422  1.00  0.00           C  
ATOM    118  O   GLN     8      39.336  89.591  78.316  1.00  0.00           O  
ATOM    119  N   GLN     9      39.792  91.108  79.837  1.00  0.00           N  
ATOM    120  H   GLN     9      40.467  91.407  79.147  1.00  0.00           H  
ATOM    121  CA  GLN     9      39.465  92.194  80.793  1.00  0.00           C  
ATOM    122  HA  GLN     9      39.962  93.100  80.445  1.00  0.00           H  
ATOM    123  CB  GLN     9      38.015  92.725  80.684  1.00  0.00           C  
ATOM    124  HB2 GLN     9      37.873  92.919  79.621  1.00  0.00           H  
ATOM    125  HB3 GLN     9      37.272  92.110  81.191  1.00  0.00           H  
ATOM    126  CG  GLN     9      37.804  94.141  81.326  1.00  0.00           C  
ATOM    127  HG2 GLN     9      36.724  94.281  81.274  1.00  0.00           H  
ATOM    128  HG3 GLN     9      37.882  93.989  82.403  1.00  0.00           H  
ATOM    129  CD  GLN     9      38.494  95.343  80.772  1.00  0.00           C  
ATOM    130  OE1 GLN     9      39.413  95.278  79.967  1.00  0.00           O  
ATOM    131  NE2 GLN     9      38.222  96.466  81.231  1.00  0.00           N  
ATOM    132 HE21 GLN     9      37.770  96.484  82.134  1.00  0.00           H  
ATOM    133 HE22 GLN     9      38.903  97.208  81.156  1.00  0.00           H  
ATOM    134  C   GLN     9      39.859  91.713  82.232  1.00  0.00           C  
ATOM    135  O   GLN     9      39.333  90.746  82.745  1.00  0.00           O  
ATOM    136  N   ALA    10      40.667  92.460  82.967  1.00  0.00           N  
ATOM    137  H   ALA    10      40.834  92.207  83.930  1.00  0.00           H  
ATOM    138  CA  ALA    10      41.550  93.494  82.431  1.00  0.00           C  
ATOM    139  HA  ALA    10      40.973  94.307  81.990  1.00  0.00           H  
ATOM    140  CB  ALA    10      42.306  93.974  83.675  1.00  0.00           C  
ATOM    141  HB1 ALA    10      43.028  93.266  84.080  1.00  0.00           H  
ATOM    142  HB2 ALA    10      42.925  94.831  83.408  1.00  0.00           H  
ATOM    143  HB3 ALA    10      41.596  94.367  84.403  1.00  0.00           H  
ATOM    144  C   ALA    10      42.583  92.961  81.407  1.00  0.00           C  
ATOM    145  O   ALA    10      42.910  91.794  81.473  1.00  0.00           O  
ATOM    146  N   THR    11      42.947  93.782  80.435  1.00  0.00           N  
ATOM    147  H   THR    11      42.473  94.674  80.397  1.00  0.00           H  
ATOM    148  CA  THR    11      43.859  93.532  79.289  1.00  0.00           C  
ATOM    149  HA  THR    11      44.340  92.562  79.418  1.00  0.00           H  
ATOM    150  CB  THR    11      43.216  93.527  77.910  1.00  0.00           C  
ATOM    151  HB  THR    11      42.750  94.488  77.692  1.00  0.00           H  
ATOM    152  CG2 THR    11      44.169  93.125  76.729  1.00  0.00           C  
ATOM    153 HG21 THR    11      44.841  93.934  76.440  1.00  0.00           H  
ATOM    154 HG22 THR    11      44.773  92.278  77.053  1.00  0.00           H  
ATOM    155 HG23 THR    11      43.557  92.856  75.867  1.00  0.00           H  
ATOM    156  OG1 THR    11      42.176  92.583  77.866  1.00  0.00           O  
ATOM    157  HG1 THR    11      41.664  92.933  77.132  1.00  0.00           H  
ATOM    158  C   THR    11      45.069  94.536  79.280  1.00  0.00           C  
ATOM    159  O   THR    11      44.885  95.658  78.814  1.00  0.00           O  
ATOM    160  N   GLN    12      46.270  94.210  79.757  1.00  0.00           N  
ATOM    161  H   GLN    12      46.927  94.974  79.827  1.00  0.00           H  
ATOM    162  CA  GLN    12      46.753  92.918  80.401  1.00  0.00           C  
ATOM    163  HA  GLN    12      46.636  92.118  79.669  1.00  0.00           H  
ATOM    164  CB  GLN    12      48.255  93.012  80.690  1.00  0.00           C  
ATOM    165  HB2 GLN    12      48.466  93.804  81.407  1.00  0.00           H  
ATOM    166  HB3 GLN    12      48.595  92.107  81.194  1.00  0.00           H  
ATOM    167  CG  GLN    12      49.078  93.111  79.424  1.00  0.00           C  
ATOM    168  HG2 GLN    12      49.028  94.093  78.953  1.00  0.00           H  
ATOM    169  HG3 GLN    12      50.147  93.121  79.636  1.00  0.00           H  
ATOM    170  CD  GLN    12      48.776  92.067  78.294  1.00  0.00           C  
ATOM    171  OE1 GLN    12      47.984  92.283  77.431  1.00  0.00           O  
ATOM    172  NE2 GLN    12      49.240  90.839  78.372  1.00  0.00           N  
ATOM    173 HE21 GLN    12      48.764  90.115  77.854  1.00  0.00           H  
ATOM    174 HE22 GLN    12      49.805  90.607  79.177  1.00  0.00           H  
ATOM    175  C   GLN    12      45.959  92.676  81.690  1.00  0.00           C  
ATOM    176  O   GLN    12      45.394  93.597  82.272  1.00  0.00           O  
ATOM    177  N   SER    13      45.931  91.460  82.197  1.00  0.00           N  
ATOM    178  H   SER    13      46.445  90.720  81.741  1.00  0.00           H  
ATOM    179  CA  SER    13      45.523  91.105  83.571  1.00  0.00           C  
ATOM    180  HA  SER    13      44.485  91.380  83.757  1.00  0.00           H  
ATOM    181  CB  SER    13      45.783  89.604  83.672  1.00  0.00           C  
ATOM    182  HB2 SER    13      45.067  88.987  83.127  1.00  0.00           H  
ATOM    183  HB3 SER    13      46.801  89.571  83.285  1.00  0.00           H  
ATOM    184  OG  SER    13      45.830  89.139  84.950  1.00  0.00           O  
ATOM    185  HG  SER    13      46.722  88.789  85.009  1.00  0.00           H  
ATOM    186  C   SER    13      46.311  91.944  84.621  1.00  0.00           C  
ATOM    187  O   SER    13      47.510  92.215  84.453  1.00  0.00           O  
ATOM    188  N   TYR    14      45.706  92.328  85.672  1.00  0.00           N  
ATOM    189  H   TYR    14      44.725  92.112  85.775  1.00  0.00           H  
ATOM    190  CA  TYR    14      46.281  93.096  86.703  1.00  0.00           C  
ATOM    191  HA  TYR    14      47.341  92.862  86.808  1.00  0.00           H  
ATOM    192  CB  TYR    14      46.122  94.672  86.369  1.00  0.00           C  
ATOM    193  HB2 TYR    14      46.794  94.830  85.526  1.00  0.00           H  
ATOM    194  HB3 TYR    14      45.048  94.720  86.191  1.00  0.00           H  
ATOM    195  CG  TYR    14      46.509  95.673  87.488  1.00  0.00           C  
ATOM    196  CD1 TYR    14      47.830  96.040  87.637  1.00  0.00           C  
ATOM    197  HD1 TYR    14      48.567  95.747  86.903  1.00  0.00           H  
ATOM    198  CE1 TYR    14      48.258  96.935  88.650  1.00  0.00           C  
ATOM    199  HE1 TYR    14      49.313  97.122  88.791  1.00  0.00           H  
ATOM    200  CZ  TYR    14      47.295  97.572  89.468  1.00  0.00           C  
ATOM    201  OH  TYR    14      47.705  98.349  90.498  1.00  0.00           O  
ATOM    202  HH  TYR    14      48.635  98.265  90.720  1.00  0.00           H  
ATOM    203  CE2 TYR    14      45.929  97.170  89.392  1.00  0.00           C  
ATOM    204  HE2 TYR    14      45.227  97.462  90.159  1.00  0.00           H  
ATOM    205  CD2 TYR    14      45.557  96.248  88.339  1.00  0.00           C  
ATOM    206  HD2 TYR    14      44.580  95.789  88.341  1.00  0.00           H  
ATOM    207  C   TYR    14      45.604  92.783  87.996  1.00  0.00           C  
ATOM    208  O   TYR    14      44.412  92.413  88.036  1.00  0.00           O  
ATOM    209  N   GLY    15      46.407  92.769  89.119  1.00  0.00           N  
ATOM    210  H   GLY    15      46.077  92.408  90.003  1.00  0.00           H  
ATOM    211  CA  GLY    15      47.898  92.876  89.137  1.00  0.00           C  
ATOM    212  HA2 GLY    15      48.244  93.683  88.491  1.00  0.00           H  
ATOM    213  HA3 GLY    15      48.384  92.969  90.109  1.00  0.00           H  
ATOM    214  C   GLY    15      48.598  91.687  88.481  1.00  0.00           C  
ATOM    215  O   GLY    15      48.003  90.599  88.448  1.00  0.00           O  
ATOM    216  N   ALA    16      49.806  91.783  87.952  1.00  0.00           N  
ATOM    217  H   ALA    16      50.204  92.708  88.026  1.00  0.00           H  
ATOM    218  CA  ALA    16      50.419  90.681  87.135  1.00  0.00           C  
ATOM    219  HA  ALA    16      49.548  90.409  86.538  1.00  0.00           H  
ATOM    220  CB  ALA    16      51.543  91.245  86.256  1.00  0.00           C  
ATOM    221  HB1 ALA    16      52.408  91.554  86.843  1.00  0.00           H  
ATOM    222  HB2 ALA    16      51.846  90.594  85.436  1.00  0.00           H  
ATOM    223  HB3 ALA    16      51.191  92.158  85.777  1.00  0.00           H  
ATOM    224  C   ALA    16      50.887  89.576  88.078  1.00  0.00           C  
ATOM    225  O   ALA    16      50.893  89.721  89.326  1.00  0.00           O  
ATOM    226  N   TYR    17      51.235  88.465  87.403  1.00  0.00           N  
ATOM    227  H   TYR    17      51.166  88.441  86.396  1.00  0.00           H  
ATOM    228  CA  TYR    17      51.736  87.178  88.078  1.00  0.00           C  
ATOM    229  HA  TYR    17      50.899  86.839  88.689  1.00  0.00           H  
ATOM    230  CB  TYR    17      51.922  86.043  87.049  1.00  0.00           C  
ATOM    231  HB2 TYR    17      51.277  86.154  86.177  1.00  0.00           H  
ATOM    232  HB3 TYR    17      52.905  86.058  86.577  1.00  0.00           H  
ATOM    233  CG  TYR    17      51.540  84.671  87.556  1.00  0.00           C  
ATOM    234  CD1 TYR    17      52.500  83.835  88.104  1.00  0.00           C  
ATOM    235  HD1 TYR    17      53.548  84.079  88.006  1.00  0.00           H  
ATOM    236  CE1 TYR    17      52.072  82.569  88.639  1.00  0.00           C  
ATOM    237  HE1 TYR    17      52.854  81.879  88.921  1.00  0.00           H  
ATOM    238  CZ  TYR    17      50.723  82.336  88.939  1.00  0.00           C  
ATOM    239  OH  TYR    17      50.372  81.131  89.422  1.00  0.00           O  
ATOM    240  HH  TYR    17      50.984  80.440  89.158  1.00  0.00           H  
ATOM    241  CE2 TYR    17      49.750  83.196  88.337  1.00  0.00           C  
ATOM    242  HE2 TYR    17      48.727  82.850  88.330  1.00  0.00           H  
ATOM    243  CD2 TYR    17      50.171  84.338  87.666  1.00  0.00           C  
ATOM    244  HD2 TYR    17      49.459  85.094  87.371  1.00  0.00           H  
ATOM    245  C   TYR    17      52.986  87.354  88.896  1.00  0.00           C  
ATOM    246  O   TYR    17      53.841  88.166  88.546  1.00  0.00           O  
ATOM    247  N   PRO    18      53.134  86.702  90.096  1.00  0.00           N  
ATOM    248  CD  PRO    18      52.250  85.750  90.750  1.00  0.00           C  
ATOM    249  HD2 PRO    18      52.527  84.724  90.507  1.00  0.00           H  
ATOM    250  HD3 PRO    18      51.210  85.960  90.500  1.00  0.00           H  
ATOM    251  CG  PRO    18      52.513  85.905  92.214  1.00  0.00           C  
ATOM    252  HG2 PRO    18      52.280  84.976  92.734  1.00  0.00           H  
ATOM    253  HG3 PRO    18      52.049  86.813  92.600  1.00  0.00           H  
ATOM    254  CB  PRO    18      54.042  86.148  92.238  1.00  0.00           C  
ATOM    255  HB2 PRO    18      54.548  85.184  92.183  1.00  0.00           H  
ATOM    256  HB3 PRO    18      54.264  86.696  93.154  1.00  0.00           H  
ATOM    257  CA  PRO    18      54.278  87.013  90.992  1.00  0.00           C  
ATOM    258  HA  PRO    18      54.166  88.081  91.175  1.00  0.00           H  
ATOM    259  C   PRO    18      55.640  86.776  90.387  1.00  0.00           C  
ATOM    260  O   PRO    18      55.864  85.708  89.810  1.00  0.00           O  
ATOM    261  N   THR    19      56.557  87.711  90.524  1.00  0.00           N  
ATOM    262  H   THR    19      56.323  88.482  91.133  1.00  0.00           H  
ATOM    263  CA  THR    19      57.962  87.669  89.976  1.00  0.00           C  
ATOM    264  HA  THR    19      57.963  86.803  89.314  1.00  0.00           H  
ATOM    265  CB  THR    19      58.262  88.946  89.170  1.00  0.00           C  
ATOM    266  HB  THR    19      59.337  88.991  88.996  1.00  0.00           H  
ATOM    267  CG2 THR    19      57.566  88.943  87.784  1.00  0.00           C  
ATOM    268 HG21 THR    19      57.974  89.705  87.119  1.00  0.00           H  
ATOM    269 HG22 THR    19      57.744  87.963  87.341  1.00  0.00           H  
ATOM    270 HG23 THR    19      56.494  89.077  87.924  1.00  0.00           H  
ATOM    271  OG1 THR    19      57.848  90.162  89.874  1.00  0.00           O  
ATOM    272  HG1 THR    19      58.399  90.313  90.645  1.00  0.00           H  
ATOM    273  C   THR    19      58.956  87.461  91.137  1.00  0.00           C  
ATOM    274  O   THR    19      58.637  87.779  92.305  1.00  0.00           O  
ATOM    275  N   GLN    20      60.238  87.043  90.891  1.00  0.00           N  
ATOM    276  H   GLN    20      60.586  86.744  89.991  1.00  0.00           H  
ATOM    277  CA  GLN    20      61.180  86.909  91.997  1.00  0.00           C  
ATOM    278  HA  GLN    20      60.672  86.329  92.768  1.00  0.00           H  
ATOM    279  CB  GLN    20      62.341  86.008  91.744  1.00  0.00           C  
ATOM    280  HB2 GLN    20      62.873  85.903  92.689  1.00  0.00           H  
ATOM    281  HB3 GLN    20      61.978  85.047  91.380  1.00  0.00           H  
ATOM    282  CG  GLN    20      63.330  86.654  90.705  1.00  0.00           C  
ATOM    283  HG2 GLN    20      62.862  87.260  89.929  1.00  0.00           H  
ATOM    284  HG3 GLN    20      63.963  87.344  91.264  1.00  0.00           H  
ATOM    285  CD  GLN    20      64.082  85.570  89.896  1.00  0.00           C  
ATOM    286  OE1 GLN    20      64.508  84.522  90.461  1.00  0.00           O  
ATOM    287  NE2 GLN    20      64.320  85.724  88.630  1.00  0.00           N  
ATOM    288 HE21 GLN    20      64.125  86.612  88.188  1.00  0.00           H  
ATOM    289 HE22 GLN    20      64.867  85.012  88.167  1.00  0.00           H  
ATOM    290  C   GLN    20      61.668  88.252  92.595  1.00  0.00           C  
ATOM    291  O   GLN    20      61.902  89.250  91.872  1.00  0.00           O  
ATOM    292  N   PRO    21      61.674  88.369  93.906  1.00  0.00           N  
ATOM    293  CD  PRO    21      61.421  87.368  94.933  1.00  0.00           C  
ATOM    294  HD2 PRO    21      61.663  86.345  94.645  1.00  0.00           H  
ATOM    295  HD3 PRO    21      60.367  87.330  95.209  1.00  0.00           H  
ATOM    296  CG  PRO    21      62.223  87.829  96.078  1.00  0.00           C  
ATOM    297  HG2 PRO    21      63.219  87.398  95.979  1.00  0.00           H  
ATOM    298  HG3 PRO    21      61.817  87.389  96.989  1.00  0.00           H  
ATOM    299  CB  PRO    21      62.252  89.369  96.023  1.00  0.00           C  
ATOM    300  HB2 PRO    21      63.176  89.693  96.501  1.00  0.00           H  
ATOM    301  HB3 PRO    21      61.414  89.898  96.479  1.00  0.00           H  
ATOM    302  CA  PRO    21      62.363  89.579  94.509  1.00  0.00           C  
ATOM    303  HA  PRO    21      61.785  90.451  94.202  1.00  0.00           H  
ATOM    304  C   PRO    21      63.824  89.793  94.001  1.00  0.00           C  
ATOM    305  O   PRO    21      64.467  88.905  93.448  1.00  0.00           O  
ATOM    306  N   GLY    22      64.284  91.040  94.205  1.00  0.00           N  
ATOM    307  H   GLY    22      63.557  91.650  94.551  1.00  0.00           H  
ATOM    308  CA  GLY    22      65.575  91.546  93.997  1.00  0.00           C  
ATOM    309  HA2 GLY    22      66.043  91.138  93.102  1.00  0.00           H  
ATOM    310  HA3 GLY    22      65.546  92.632  93.904  1.00  0.00           H  
ATOM    311  C   GLY    22      66.494  91.002  95.173  1.00  0.00           C  
ATOM    312  O   GLY    22      66.018  90.263  96.062  1.00  0.00           O  
ATOM    313  N   GLN    23      67.713  91.525  95.204  1.00  0.00           N  
ATOM    314  H   GLN    23      67.944  92.332  94.642  1.00  0.00           H  
ATOM    315  CA  GLN    23      68.795  91.075  96.090  1.00  0.00           C  
ATOM    316  HA  GLN    23      68.355  90.586  96.959  1.00  0.00           H  
ATOM    317  CB  GLN    23      69.742  90.192  95.220  1.00  0.00           C  
ATOM    318  HB2 GLN    23      70.328  90.822  94.551  1.00  0.00           H  
ATOM    319  HB3 GLN    23      70.449  89.670  95.864  1.00  0.00           H  
ATOM    320  CG  GLN    23      69.090  89.087  94.356  1.00  0.00           C  
ATOM    321  HG2 GLN    23      68.326  89.477  93.682  1.00  0.00           H  
ATOM    322  HG3 GLN    23      69.967  88.780  93.787  1.00  0.00           H  
ATOM    323  CD  GLN    23      68.601  87.853  95.062  1.00  0.00           C  
ATOM    324  OE1 GLN    23      69.377  86.908  95.280  1.00  0.00           O  
ATOM    325  NE2 GLN    23      67.355  87.891  95.513  1.00  0.00           N  
ATOM    326 HE21 GLN    23      66.685  88.605  95.264  1.00  0.00           H  
ATOM    327 HE22 GLN    23      66.963  86.985  95.728  1.00  0.00           H  
ATOM    328  C   GLN    23      69.630  92.242  96.715  1.00  0.00           C  
ATOM    329  O   GLN    23      69.523  93.417  96.322  1.00  0.00           O  
ATOM    330  N   GLY    24      70.300  92.011  97.860  1.00  0.00           N  
ATOM    331  H   GLY    24      70.254  91.120  98.335  1.00  0.00           H  
ATOM    332  CA  GLY    24      71.449  92.846  98.242  1.00  0.00           C  
ATOM    333  HA2 GLY    24      71.098  93.876  98.293  1.00  0.00           H  
ATOM    334  HA3 GLY    24      71.721  92.561  99.258  1.00  0.00           H  
ATOM    335  C   GLY    24      72.656  92.890  97.307  1.00  0.00           C  
ATOM    336  O   GLY    24      72.969  91.904  96.683  1.00  0.00           O  
ATOM    337  N   TYR    25      73.297  94.057  97.279  1.00  0.00           N  
ATOM    338  H   TYR    25      72.827  94.824  97.739  1.00  0.00           H  
ATOM    339  CA  TYR    25      74.522  94.341  96.561  1.00  0.00           C  
ATOM    340  HA  TYR    25      75.140  93.447  96.641  1.00  0.00           H  
ATOM    341  CB  TYR    25      74.289  94.538  95.054  1.00  0.00           C  
ATOM    342  HB2 TYR    25      73.845  93.612  94.690  1.00  0.00           H  
ATOM    343  HB3 TYR    25      73.558  95.338  94.939  1.00  0.00           H  
ATOM    344  CG  TYR    25      75.607  94.965  94.328  1.00  0.00           C  
ATOM    345  CD1 TYR    25      76.566  93.983  94.139  1.00  0.00           C  
ATOM    346  HD1 TYR    25      76.391  92.919  94.206  1.00  0.00           H  
ATOM    347  CE1 TYR    25      77.809  94.265  93.520  1.00  0.00           C  
ATOM    348  HE1 TYR    25      78.528  93.467  93.409  1.00  0.00           H  
ATOM    349  CZ  TYR    25      78.056  95.594  93.079  1.00  0.00           C  
ATOM    350  OH  TYR    25      79.206  95.872  92.448  1.00  0.00           O  
ATOM    351  HH  TYR    25      79.136  96.570  91.793  1.00  0.00           H  
ATOM    352  CE2 TYR    25      77.140  96.595  93.419  1.00  0.00           C  
ATOM    353  HE2 TYR    25      77.235  97.639  93.160  1.00  0.00           H  
ATOM    354  CD2 TYR    25      75.934  96.299  94.056  1.00  0.00           C  
ATOM    355  HD2 TYR    25      75.265  97.107  94.313  1.00  0.00           H  
ATOM    356  C   TYR    25      75.128  95.553  97.275  1.00  0.00           C  
ATOM    357  O   TYR    25      74.348  96.349  97.840  1.00  0.00           O  
ATOM    358  N   SER    26      76.416  95.582  97.370  1.00  0.00           N  
ATOM    359  H   SER    26      76.895  94.727  97.124  1.00  0.00           H  
ATOM    360  CA  SER    26      77.232  96.620  98.010  1.00  0.00           C  
ATOM    361  HA  SER    26      76.872  96.621  99.039  1.00  0.00           H  
ATOM    362  CB  SER    26      78.730  96.327  98.046  1.00  0.00           C  
ATOM    363  HB2 SER    26      78.932  95.528  98.759  1.00  0.00           H  
ATOM    364  HB3 SER    26      79.020  95.901  97.086  1.00  0.00           H  
ATOM    365  OG  SER    26      79.547  97.460  98.356  1.00  0.00           O  
ATOM    366  HG  SER    26      79.324  97.653  99.269  1.00  0.00           H  
ATOM    367  C   SER    26      76.899  98.007  97.459  1.00  0.00           C  
ATOM    368  O   SER    26      76.872  98.211  96.269  1.00  0.00           O  
ATOM    369  N   GLN    27      76.814  99.026  98.358  1.00  0.00           N  
ATOM    370  H   GLN    27      76.763  98.866  99.354  1.00  0.00           H  
ATOM    371  CA  GLN    27      76.694 100.415  97.921  1.00  0.00           C  
ATOM    372  HA  GLN    27      76.096 100.426  97.010  1.00  0.00           H  
ATOM    373  CB  GLN    27      75.820 101.236  98.903  1.00  0.00           C  
ATOM    374  HB2 GLN    27      75.467 102.098  98.336  1.00  0.00           H  
ATOM    375  HB3 GLN    27      74.957 100.585  99.039  1.00  0.00           H  
ATOM    376  CG  GLN    27      76.490 101.438 100.285  1.00  0.00           C  
ATOM    377  HG2 GLN    27      77.077 100.582 100.618  1.00  0.00           H  
ATOM    378  HG3 GLN    27      77.196 102.254 100.133  1.00  0.00           H  
ATOM    379  CD  GLN    27      75.568 101.782 101.471  1.00  0.00           C  
ATOM    380  OE1 GLN    27      75.435 101.029 102.431  1.00  0.00           O  
ATOM    381  NE2 GLN    27      74.704 102.742 101.426  1.00  0.00           N  
ATOM    382 HE21 GLN    27      74.738 103.367 100.633  1.00  0.00           H  
ATOM    383 HE22 GLN    27      74.084 102.760 102.223  1.00  0.00           H  
ATOM    384  C   GLN    27      78.079 101.078  97.588  1.00  0.00           C  
ATOM    385  O   GLN    27      78.218 101.658  96.513  1.00  0.00           O  
ATOM    386  N   GLN    28      79.083 100.897  98.385  1.00  0.00           N  
ATOM    387  H   GLN    28      78.961 100.483  99.298  1.00  0.00           H  
ATOM    388  CA  GLN    28      80.468 101.137  98.021  1.00  0.00           C  
ATOM    389  HA  GLN    28      80.456 102.170  97.672  1.00  0.00           H  
ATOM    390  CB  GLN    28      81.376 100.997  99.216  1.00  0.00           C  
ATOM    391  HB2 GLN    28      81.356 100.038  99.733  1.00  0.00           H  
ATOM    392  HB3 GLN    28      82.452 101.041  99.044  1.00  0.00           H  
ATOM    393  CG  GLN    28      81.046 102.174 100.189  1.00  0.00           C  
ATOM    394  HG2 GLN    28      81.946 102.254 100.800  1.00  0.00           H  
ATOM    395  HG3 GLN    28      80.966 103.133  99.676  1.00  0.00           H  
ATOM    396  CD  GLN    28      79.939 101.897 101.159  1.00  0.00           C  
ATOM    397  OE1 GLN    28      79.519 100.717 101.258  1.00  0.00           O  
ATOM    398  NE2 GLN    28      79.393 102.822 101.855  1.00  0.00           N  
ATOM    399 HE21 GLN    28      78.701 102.551 102.540  1.00  0.00           H  
ATOM    400 HE22 GLN    28      79.567 103.802 101.683  1.00  0.00           H  
ATOM    401  C   GLN    28      80.995 100.429  96.743  1.00  0.00           C  
ATOM    402  O   GLN    28      81.660 101.052  95.970  1.00  0.00           O  
ATOM    403  N   SER    29      80.514  99.214  96.484  1.00  0.00           N  
ATOM    404  H   SER    29      79.869  98.791  97.137  1.00  0.00           H  
ATOM    405  CA  SER    29      80.443  98.516  95.160  1.00  0.00           C  
ATOM    406  HA  SER    29      79.939  97.566  95.337  1.00  0.00           H  
ATOM    407  CB  SER    29      79.430  99.289  94.245  1.00  0.00           C  
ATOM    408  HB2 SER    29      79.161  98.646  93.407  1.00  0.00           H  
ATOM    409  HB3 SER    29      78.498  99.563  94.738  1.00  0.00           H  
ATOM    410  OG  SER    29      80.146 100.377  93.733  1.00  0.00           O  
ATOM    411  HG  SER    29      80.579 100.862  94.440  1.00  0.00           H  
ATOM    412  C   SER    29      81.845  98.281  94.519  1.00  0.00           C  
ATOM    413  O   SER    29      82.840  98.510  95.272  1.00  0.00           O  
ATOM    414  N   SER    30      81.907  97.778  93.279  1.00  0.00           N  
ATOM    415  H   SER    30      81.018  97.791  92.799  1.00  0.00           H  
ATOM    416  CA  SER    30      83.159  97.340  92.561  1.00  0.00           C  
ATOM    417  HA  SER    30      83.681  96.636  93.210  1.00  0.00           H  
ATOM    418  CB  SER    30      82.780  96.858  91.153  1.00  0.00           C  
ATOM    419  HB2 SER    30      82.022  96.078  91.095  1.00  0.00           H  
ATOM    420  HB3 SER    30      82.512  97.745  90.579  1.00  0.00           H  
ATOM    421  OG  SER    30      83.897  96.368  90.482  1.00  0.00           O  
ATOM    422  HG  SER    30      84.089  96.945  89.739  1.00  0.00           H  
ATOM    423  C   SER    30      84.169  98.448  92.437  1.00  0.00           C  
ATOM    424  O   SER    30      83.815  99.607  92.181  1.00  0.00           O  
ATOM    425  N   GLN    31      85.450  98.172  92.750  1.00  0.00           N  
ATOM    426  H   GLN    31      85.997  99.022  92.758  1.00  0.00           H  
ATOM    427  CA  GLN    31      86.257  96.946  92.884  1.00  0.00           C  
ATOM    428  HA  GLN    31      85.590  96.085  92.859  1.00  0.00           H  
ATOM    429  CB  GLN    31      87.121  96.744  91.678  1.00  0.00           C  
ATOM    430  HB2 GLN    31      87.652  95.803  91.821  1.00  0.00           H  
ATOM    431  HB3 GLN    31      86.524  96.718  90.767  1.00  0.00           H  
ATOM    432  CG  GLN    31      88.266  97.769  91.589  1.00  0.00           C  
ATOM    433  HG2 GLN    31      87.871  98.785  91.611  1.00  0.00           H  
ATOM    434  HG3 GLN    31      88.998  97.608  92.380  1.00  0.00           H  
ATOM    435  CD  GLN    31      88.978  97.586  90.205  1.00  0.00           C  
ATOM    436  OE1 GLN    31      88.478  98.185  89.291  1.00  0.00           O  
ATOM    437  NE2 GLN    31      89.947  96.701  90.034  1.00  0.00           N  
ATOM    438 HE21 GLN    31      90.337  96.597  89.108  1.00  0.00           H  
ATOM    439 HE22 GLN    31      90.175  96.078  90.796  1.00  0.00           H  
ATOM    440  C   GLN    31      87.062  96.838  94.178  1.00  0.00           C  
ATOM    441  O   GLN    31      87.373  97.922  94.706  1.00  0.00           O  
ATOM    442  N   PRO    32      87.527  95.668  94.658  1.00  0.00           N  
ATOM    443  CD  PRO    32      87.271  94.351  94.134  1.00  0.00           C  
ATOM    444  HD2 PRO    32      87.957  94.109  93.322  1.00  0.00           H  
ATOM    445  HD3 PRO    32      86.259  94.221  93.749  1.00  0.00           H  
ATOM    446  CG  PRO    32      87.552  93.364  95.265  1.00  0.00           C  
ATOM    447  HG2 PRO    32      88.533  92.939  95.051  1.00  0.00           H  
ATOM    448  HG3 PRO    32      86.787  92.587  95.266  1.00  0.00           H  
ATOM    449  CB  PRO    32      87.594  94.259  96.544  1.00  0.00           C  
ATOM    450  HB2 PRO    32      88.348  93.891  97.240  1.00  0.00           H  
ATOM    451  HB3 PRO    32      86.581  94.301  96.942  1.00  0.00           H  
ATOM    452  CA  PRO    32      87.994  95.608  96.023  1.00  0.00           C  
ATOM    453  HA  PRO    32      87.496  96.310  96.692  1.00  0.00           H  
ATOM    454  C   PRO    32      89.543  95.826  96.141  1.00  0.00           C  
ATOM    455  O   PRO    32      90.315  95.234  95.381  1.00  0.00           O  
ATOM    456  N   TYR    33      89.942  96.377  97.261  1.00  0.00           N  
ATOM    457  H   TYR    33      89.272  96.600  97.983  1.00  0.00           H  
ATOM    458  CA  TYR    33      91.304  96.585  97.668  1.00  0.00           C  
ATOM    459  HA  TYR    33      91.930  95.876  97.127  1.00  0.00           H  
ATOM    460  CB  TYR    33      91.848  97.966  97.252  1.00  0.00           C  
ATOM    461  HB2 TYR    33      91.215  98.724  97.714  1.00  0.00           H  
ATOM    462  HB3 TYR    33      92.869  98.229  97.531  1.00  0.00           H  
ATOM    463  CG  TYR    33      91.719  98.287  95.733  1.00  0.00           C  
ATOM    464  CD1 TYR    33      92.476  97.503  94.841  1.00  0.00           C  
ATOM    465  HD1 TYR    33      92.954  96.642  95.283  1.00  0.00           H  
ATOM    466  CE1 TYR    33      92.588  97.791  93.455  1.00  0.00           C  
ATOM    467  HE1 TYR    33      93.196  97.180  92.805  1.00  0.00           H  
ATOM    468  CZ  TYR    33      91.747  98.788  92.918  1.00  0.00           C  
ATOM    469  OH  TYR    33      91.680  98.996  91.615  1.00  0.00           O  
ATOM    470  HH  TYR    33      91.028  99.674  91.419  1.00  0.00           H  
ATOM    471  CE2 TYR    33      90.913  99.578  93.778  1.00  0.00           C  
ATOM    472  HE2 TYR    33      90.370 100.405  93.344  1.00  0.00           H  
ATOM    473  CD2 TYR    33      90.850  99.269  95.197  1.00  0.00           C  
ATOM    474  HD2 TYR    33      90.171  99.820  95.830  1.00  0.00           H  
ATOM    475  C   TYR    33      91.533  96.222  99.136  1.00  0.00           C  
ATOM    476  O   TYR    33      92.181  96.976  99.818  1.00  0.00           O  
ATOM    477  N   GLY    34      90.994  95.157  99.682  1.00  0.00           N  
ATOM    478  H   GLY    34      90.441  94.535  99.110  1.00  0.00           H  
ATOM    479  CA  GLY    34      90.987  95.015 101.173  1.00  0.00           C  
ATOM    480  HA2 GLY    34      90.793  93.964 101.386  1.00  0.00           H  
ATOM    481  HA3 GLY    34      91.954  95.301 101.588  1.00  0.00           H  
ATOM    482  C   GLY    34      89.981  95.897 101.964  1.00  0.00           C  
ATOM    483  O   GLY    34      89.448  96.862 101.399  1.00  0.00           O  
ATOM    484  N   GLN    35      89.790  95.534 103.232  1.00  0.00           N  
ATOM    485  H   GLN    35      90.179  94.673 103.590  1.00  0.00           H  
ATOM    486  CA  GLN    35      89.010  96.382 104.124  1.00  0.00           C  
ATOM    487  HA  GLN    35      89.076  97.437 103.857  1.00  0.00           H  
ATOM    488  CB  GLN    35      87.534  96.060 104.014  1.00  0.00           C  
ATOM    489  HB2 GLN    35      87.226  96.381 103.019  1.00  0.00           H  
ATOM    490  HB3 GLN    35      87.495  94.971 103.978  1.00  0.00           H  
ATOM    491  CG  GLN    35      86.581  96.703 105.107  1.00  0.00           C  
ATOM    492  HG2 GLN    35      86.806  96.186 106.040  1.00  0.00           H  
ATOM    493  HG3 GLN    35      86.872  97.708 105.411  1.00  0.00           H  
ATOM    494  CD  GLN    35      85.133  96.554 104.774  1.00  0.00           C  
ATOM    495  OE1 GLN    35      84.613  97.271 103.928  1.00  0.00           O  
ATOM    496  NE2 GLN    35      84.428  95.742 105.471  1.00  0.00           N  
ATOM    497 HE21 GLN    35      84.937  95.341 106.245  1.00  0.00           H  
ATOM    498 HE22 GLN    35      83.418  95.755 105.493  1.00  0.00           H  
ATOM    499  C   GLN    35      89.418  96.244 105.591  1.00  0.00           C  
ATOM    500  O   GLN    35      89.372  95.171 106.149  1.00  0.00           O  
ATOM    501  N   GLN    36      89.935  97.298 106.284  1.00  0.00           N  
ATOM    502  H   GLN    36      90.236  97.099 107.227  1.00  0.00           H  
ATOM    503  CA  GLN    36      90.216  98.649 105.781  1.00  0.00           C  
ATOM    504  HA  GLN    36      89.236  98.868 105.357  1.00  0.00           H  
ATOM    505  CB  GLN    36      90.480  99.714 106.863  1.00  0.00           C  
ATOM    506  HB2 GLN    36      91.471  99.441 107.226  1.00  0.00           H  
ATOM    507  HB3 GLN    36      90.454 100.747 106.516  1.00  0.00           H  
ATOM    508  CG  GLN    36      89.513  99.596 107.998  1.00  0.00           C  
ATOM    509  HG2 GLN    36      88.493  99.576 107.614  1.00  0.00           H  
ATOM    510  HG3 GLN    36      89.614  98.635 108.503  1.00  0.00           H  
ATOM    511  CD  GLN    36      89.673 100.645 109.119  1.00  0.00           C  
ATOM    512  OE1 GLN    36      90.597 101.473 109.149  1.00  0.00           O  
ATOM    513  NE2 GLN    36      88.826 100.624 110.116  1.00  0.00           N  
ATOM    514 HE21 GLN    36      87.988 100.067 110.205  1.00  0.00           H  
ATOM    515 HE22 GLN    36      88.954 101.376 110.779  1.00  0.00           H  
ATOM    516  C   GLN    36      91.275  98.758 104.566  1.00  0.00           C  
ATOM    517  O   GLN    36      92.020  97.874 104.252  1.00  0.00           O  
ATOM    518  N   SER    37      91.157  99.930 103.805  1.00  0.00           N  
ATOM    519  H   SER    37      90.415 100.567 104.059  1.00  0.00           H  
ATOM    520  CA  SER    37      91.927 100.305 102.628  1.00  0.00           C  
ATOM    521  HA  SER    37      92.970 100.002 102.715  1.00  0.00           H  
ATOM    522  CB  SER    37      91.285  99.704 101.373  1.00  0.00           C  
ATOM    523  HB2 SER    37      90.979  98.679 101.584  1.00  0.00           H  
ATOM    524  HB3 SER    37      90.368 100.233 101.114  1.00  0.00           H  
ATOM    525  OG  SER    37      92.103  99.689 100.273  1.00  0.00           O  
ATOM    526  HG  SER    37      91.985  98.789  99.961  1.00  0.00           H  
ATOM    527  C   SER    37      91.813 101.833 102.522  1.00  0.00           C  
ATOM    528  O   SER    37      90.773 102.461 102.414  1.00  0.00           O  
ATOM    529  N   TYR    38      93.014 102.443 102.395  1.00  0.00           N  
ATOM    530  H   TYR    38      93.846 101.874 102.333  1.00  0.00           H  
ATOM    531  CA  TYR    38      93.181 103.837 101.983  1.00  0.00           C  
ATOM    532  HA  TYR    38      92.895 104.384 102.881  1.00  0.00           H  
ATOM    533  CB  TYR    38      94.675 104.139 101.680  1.00  0.00           C  
ATOM    534  HB2 TYR    38      94.788 105.113 102.157  1.00  0.00           H  
ATOM    535  HB3 TYR    38      95.382 103.477 102.180  1.00  0.00           H  
ATOM    536  CG  TYR    38      95.042 104.295 100.241  1.00  0.00           C  
ATOM    537  CD1 TYR    38      95.520 105.564  99.770  1.00  0.00           C  
ATOM    538  HD1 TYR    38      95.573 106.429 100.414  1.00  0.00           H  
ATOM    539  CE1 TYR    38      95.886 105.591  98.441  1.00  0.00           C  
ATOM    540  HE1 TYR    38      96.044 106.600  98.089  1.00  0.00           H  
ATOM    541  CZ  TYR    38      95.710 104.505  97.578  1.00  0.00           C  
ATOM    542  OH  TYR    38      96.097 104.769  96.324  1.00  0.00           O  
ATOM    543  HH  TYR    38      96.258 103.931  95.884  1.00  0.00           H  
ATOM    544  CE2 TYR    38      95.397 103.217  98.080  1.00  0.00           C  
ATOM    545  HE2 TYR    38      95.359 102.291  97.526  1.00  0.00           H  
ATOM    546  CD2 TYR    38      94.958 103.141  99.398  1.00  0.00           C  
ATOM    547  HD2 TYR    38      94.668 102.225  99.891  1.00  0.00           H  
ATOM    548  C   TYR    38      92.237 104.321 100.775  1.00  0.00           C  
ATOM    549  O   TYR    38      91.919 103.623  99.877  1.00  0.00           O  
ATOM    550  N   SER    39      91.846 105.577 100.794  1.00  0.00           N  
ATOM    551  H   SER    39      92.128 106.120 101.598  1.00  0.00           H  
ATOM    552  CA  SER    39      91.019 106.136  99.754  1.00  0.00           C  
ATOM    553  HA  SER    39      90.368 105.338  99.396  1.00  0.00           H  
ATOM    554  CB  SER    39      90.210 107.280 100.440  1.00  0.00           C  
ATOM    555  HB2 SER    39      89.868 106.930 101.414  1.00  0.00           H  
ATOM    556  HB3 SER    39      90.805 108.193 100.483  1.00  0.00           H  
ATOM    557  OG  SER    39      89.034 107.722  99.728  1.00  0.00           O  
ATOM    558  HG  SER    39      88.785 108.589 100.056  1.00  0.00           H  
ATOM    559  C   SER    39      91.885 106.480  98.529  1.00  0.00           C  
ATOM    560  O   SER    39      92.257 107.620  98.369  1.00  0.00           O  
ATOM    561  N   GLY    40      92.252 105.481  97.709  1.00  0.00           N  
ATOM    562  H   GLY    40      92.006 104.562  98.047  1.00  0.00           H  
ATOM    563  CA  GLY    40      92.862 105.626  96.377  1.00  0.00           C  
ATOM    564  HA2 GLY    40      93.533 106.484  96.398  1.00  0.00           H  
ATOM    565  HA3 GLY    40      93.432 104.728  96.137  1.00  0.00           H  
ATOM    566  C   GLY    40      91.806 105.874  95.304  1.00  0.00           C  
ATOM    567  O   GLY    40      90.755 106.515  95.543  1.00  0.00           O  
ATOM    568  N   TYR    41      91.982 105.415  94.037  1.00  0.00           N  
ATOM    569  H   TYR    41      91.132 105.537  93.506  1.00  0.00           H  
ATOM    570  CA  TYR    41      92.938 104.454  93.533  1.00  0.00           C  
ATOM    571  HA  TYR    41      93.759 104.404  94.247  1.00  0.00           H  
ATOM    572  CB  TYR    41      92.307 103.011  93.692  1.00  0.00           C  
ATOM    573  HB2 TYR    41      91.532 102.888  92.935  1.00  0.00           H  
ATOM    574  HB3 TYR    41      93.150 102.363  93.454  1.00  0.00           H  
ATOM    575  CG  TYR    41      91.796 102.676  95.028  1.00  0.00           C  
ATOM    576  CD1 TYR    41      92.675 102.250  96.045  1.00  0.00           C  
ATOM    577  HD1 TYR    41      93.694 102.006  95.782  1.00  0.00           H  
ATOM    578  CE1 TYR    41      92.197 101.927  97.286  1.00  0.00           C  
ATOM    579  HE1 TYR    41      92.854 101.489  98.024  1.00  0.00           H  
ATOM    580  CZ  TYR    41      90.791 102.069  97.545  1.00  0.00           C  
ATOM    581  OH  TYR    41      90.340 101.604  98.709  1.00  0.00           O  
ATOM    582  HH  TYR    41      90.915 101.442  99.460  1.00  0.00           H  
ATOM    583  CE2 TYR    41      89.889 102.555  96.553  1.00  0.00           C  
ATOM    584  HE2 TYR    41      88.848 102.551  96.839  1.00  0.00           H  
ATOM    585  CD2 TYR    41      90.421 102.808  95.326  1.00  0.00           C  
ATOM    586  HD2 TYR    41      89.790 103.075  94.490  1.00  0.00           H  
ATOM    587  C   TYR    41      93.422 104.669  92.117  1.00  0.00           C  
ATOM    588  O   TYR    41      94.218 103.910  91.591  1.00  0.00           O  
ATOM    589  N   SER    42      92.818 105.636  91.393  1.00  0.00           N  
ATOM    590  H   SER    42      92.361 106.324  91.975  1.00  0.00           H  
ATOM    591  CA  SER    42      93.315 106.093  90.033  1.00  0.00           C  
ATOM    592  HA  SER    42      93.184 105.228  89.383  1.00  0.00           H  
ATOM    593  CB  SER    42      92.347 107.171  89.617  1.00  0.00           C  
ATOM    594  HB2 SER    42      91.327 106.815  89.764  1.00  0.00           H  
ATOM    595  HB3 SER    42      92.462 108.114  90.151  1.00  0.00           H  
ATOM    596  OG  SER    42      92.668 107.466  88.229  1.00  0.00           O  
ATOM    597  HG  SER    42      92.527 106.679  87.698  1.00  0.00           H  
ATOM    598  C   SER    42      94.758 106.588  90.060  1.00  0.00           C  
ATOM    599  O   SER    42      95.170 107.212  91.041  1.00  0.00           O  
ATOM    600  N   GLN    43      95.550 106.240  89.029  1.00  0.00           N  
ATOM    601  H   GLN    43      95.194 105.646  88.294  1.00  0.00           H  
ATOM    602  CA  GLN    43      97.013 106.441  88.996  1.00  0.00           C  
ATOM    603  HA  GLN    43      97.216 107.493  89.195  1.00  0.00           H  
ATOM    604  CB  GLN    43      97.639 105.533  90.104  1.00  0.00           C  
ATOM    605  HB2 GLN    43      98.698 105.747  90.247  1.00  0.00           H  
ATOM    606  HB3 GLN    43      97.157 105.741  91.059  1.00  0.00           H  
ATOM    607  CG  GLN    43      97.596 104.065  89.784  1.00  0.00           C  
ATOM    608  HG2 GLN    43      96.847 103.820  89.031  1.00  0.00           H  
ATOM    609  HG3 GLN    43      98.571 103.896  89.326  1.00  0.00           H  
ATOM    610  CD  GLN    43      97.410 103.165  90.957  1.00  0.00           C  
ATOM    611  OE1 GLN    43      97.409 103.564  92.108  1.00  0.00           O  
ATOM    612  NE2 GLN    43      97.502 101.860  90.757  1.00  0.00           N  
ATOM    613 HE21 GLN    43      97.663 101.629  89.787  1.00  0.00           H  
ATOM    614 HE22 GLN    43      97.239 101.204  91.479  1.00  0.00           H  
ATOM    615  C   GLN    43      97.573 106.062  87.609  1.00  0.00           C  
ATOM    616  O   GLN    43      96.829 105.376  86.855  1.00  0.00           O  
ATOM    617  N   SER    44      98.792 106.518  87.240  1.00  0.00           N  
ATOM    618  H   SER    44      99.443 107.072  87.778  1.00  0.00           H  
ATOM    619  CA  SER    44      99.312 106.227  85.872  1.00  0.00           C  
ATOM    620  HA  SER    44      98.555 106.460  85.124  1.00  0.00           H  
ATOM    621  CB  SER    44     100.514 107.024  85.457  1.00  0.00           C  
ATOM    622  HB2 SER    44     100.483 108.038  85.856  1.00  0.00           H  
ATOM    623  HB3 SER    44     101.357 106.388  85.729  1.00  0.00           H  
ATOM    624  OG  SER    44     100.607 107.138  84.023  1.00  0.00           O  
ATOM    625  HG  SER    44     100.372 108.017  83.717  1.00  0.00           H  
ATOM    626  C   SER    44      99.467 104.714  85.772  1.00  0.00           C  
ATOM    627  O   SER    44      99.626 103.941  86.751  1.00  0.00           O  
ATOM    628  N   THR    45      99.427 104.161  84.539  1.00  0.00           N  
ATOM    629  H   THR    45      99.228 104.784  83.769  1.00  0.00           H  
ATOM    630  CA  THR    45      99.784 102.726  84.314  1.00  0.00           C  
ATOM    631  HA  THR    45      99.079 102.062  84.815  1.00  0.00           H  
ATOM    632  CB  THR    45      99.646 102.485  82.834  1.00  0.00           C  
ATOM    633  HB  THR    45      98.625 102.707  82.523  1.00  0.00           H  
ATOM    634  CG2 THR    45     100.689 103.175  82.011  1.00  0.00           C  
ATOM    635 HG21 THR    45     100.615 102.777  80.999  1.00  0.00           H  
ATOM    636 HG22 THR    45     100.487 104.244  81.933  1.00  0.00           H  
ATOM    637 HG23 THR    45     101.679 102.967  82.417  1.00  0.00           H  
ATOM    638  OG1 THR    45      99.785 101.070  82.586  1.00  0.00           O  
ATOM    639  HG1 THR    45      98.894 100.736  82.709  1.00  0.00           H  
ATOM    640  C   THR    45     101.246 102.186  84.781  1.00  0.00           C  
ATOM    641  O   THR    45     101.525 100.988  85.157  1.00  0.00           O  
ATOM    642  N   ASP    46     102.152 103.158  84.970  1.00  0.00           N  
ATOM    643  H   ASP    46     101.917 104.059  84.579  1.00  0.00           H  
ATOM    644  CA  ASP    46     103.511 103.091  85.552  1.00  0.00           C  
ATOM    645  HA  ASP    46     103.448 102.418  86.407  1.00  0.00           H  
ATOM    646  CB  ASP    46     104.418 102.246  84.733  1.00  0.00           C  
ATOM    647  HB2 ASP    46     104.037 101.229  84.653  1.00  0.00           H  
ATOM    648  HB3 ASP    46     104.435 102.665  83.727  1.00  0.00           H  
ATOM    649  CG  ASP    46     105.793 102.144  85.386  1.00  0.00           C  
ATOM    650  OD1 ASP    46     106.808 102.461  84.698  1.00  0.00           O  
ATOM    651  OD2 ASP    46     105.861 101.563  86.495  1.00  0.00           O  
ATOM    652  C   ASP    46     104.113 104.463  86.008  1.00  0.00           C  
ATOM    653  O   ASP    46     104.402 105.321  85.234  1.00  0.00           O  
ATOM    654  N   THR    47     104.507 104.525  87.324  1.00  0.00           N  
ATOM    655  H   THR    47     104.301 103.738  87.923  1.00  0.00           H  
ATOM    656  CA  THR    47     105.216 105.672  87.915  1.00  0.00           C  
ATOM    657  HA  THR    47     105.708 106.254  87.135  1.00  0.00           H  
ATOM    658  CB  THR    47     104.279 106.591  88.725  1.00  0.00           C  
ATOM    659  HB  THR    47     104.895 107.464  88.941  1.00  0.00           H  
ATOM    660  CG2 THR    47     103.134 107.046  87.797  1.00  0.00           C  
ATOM    661 HG21 THR    47     102.597 107.899  88.212  1.00  0.00           H  
ATOM    662 HG22 THR    47     103.593 107.348  86.856  1.00  0.00           H  
ATOM    663 HG23 THR    47     102.462 106.214  87.590  1.00  0.00           H  
ATOM    664  OG1 THR    47     103.706 106.077  89.873  1.00  0.00           O  
ATOM    665  HG1 THR    47     104.368 106.042  90.567  1.00  0.00           H  
ATOM    666  C   THR    47     106.337 105.210  88.781  1.00  0.00           C  
ATOM    667  O   THR    47     106.970 105.946  89.540  1.00  0.00           O  
ATOM    668  N   SER    48     106.739 103.891  88.612  1.00  0.00           N  
ATOM    669  H   SER    48     106.142 103.289  88.063  1.00  0.00           H  
ATOM    670  CA  SER    48     107.792 103.306  89.418  1.00  0.00           C  
ATOM    671  HA  SER    48     107.736 103.753  90.411  1.00  0.00           H  
ATOM    672  CB  SER    48     107.609 101.789  89.497  1.00  0.00           C  
ATOM    673  HB2 SER    48     108.392 101.522  90.207  1.00  0.00           H  
ATOM    674  HB3 SER    48     106.604 101.536  89.834  1.00  0.00           H  
ATOM    675  OG  SER    48     107.884 101.144  88.331  1.00  0.00           O  
ATOM    676  HG  SER    48     107.196 101.299  87.681  1.00  0.00           H  
ATOM    677  C   SER    48     109.246 103.658  88.865  1.00  0.00           C  
ATOM    678  O   SER    48     110.174 103.470  89.620  1.00  0.00           O  
ATOM    679  N   GLY    49     109.366 104.161  87.679  1.00  0.00           N  
ATOM    680  H   GLY    49     108.525 104.343  87.151  1.00  0.00           H  
ATOM    681  CA  GLY    49     110.641 104.396  86.962  1.00  0.00           C  
ATOM    682  HA2 GLY    49     110.410 104.855  86.001  1.00  0.00           H  
ATOM    683  HA3 GLY    49     111.300 105.080  87.496  1.00  0.00           H  
ATOM    684  C   GLY    49     111.456 103.121  86.623  1.00  0.00           C  
ATOM    685  O   GLY    49     110.935 102.031  86.880  1.00  0.00           O  
ATOM    686  N   TYR    50     112.613 103.238  86.020  1.00  0.00           N  
ATOM    687  H   TYR    50     113.077 102.373  85.782  1.00  0.00           H  
ATOM    688  CA  TYR    50     113.247 104.490  85.591  1.00  0.00           C  
ATOM    689  HA  TYR    50     112.490 105.232  85.338  1.00  0.00           H  
ATOM    690  CB  TYR    50     114.186 104.973  86.727  1.00  0.00           C  
ATOM    691  HB2 TYR    50     113.617 105.025  87.655  1.00  0.00           H  
ATOM    692  HB3 TYR    50     115.024 104.295  86.891  1.00  0.00           H  
ATOM    693  CG  TYR    50     114.649 106.450  86.526  1.00  0.00           C  
ATOM    694  CD1 TYR    50     115.922 106.660  86.029  1.00  0.00           C  
ATOM    695  HD1 TYR    50     116.639 105.856  85.944  1.00  0.00           H  
ATOM    696  CE1 TYR    50     116.343 108.063  85.785  1.00  0.00           C  
ATOM    697  HE1 TYR    50     117.347 108.241  85.429  1.00  0.00           H  
ATOM    698  CZ  TYR    50     115.363 109.057  85.983  1.00  0.00           C  
ATOM    699  OH  TYR    50     115.722 110.319  85.671  1.00  0.00           O  
ATOM    700  HH  TYR    50     115.182 110.980  86.112  1.00  0.00           H  
ATOM    701  CE2 TYR    50     114.128 108.812  86.590  1.00  0.00           C  
ATOM    702  HE2 TYR    50     113.500 109.659  86.822  1.00  0.00           H  
ATOM    703  CD2 TYR    50     113.785 107.495  86.912  1.00  0.00           C  
ATOM    704  HD2 TYR    50     112.787 107.330  87.290  1.00  0.00           H  
ATOM    705  C   TYR    50     114.128 104.212  84.329  1.00  0.00           C  
ATOM    706  O   TYR    50     114.958 103.239  84.202  1.00  0.00           O  
ATOM    707  N   GLY    51     114.128 105.073  83.350  1.00  0.00           N  
ATOM    708  H   GLY    51     114.522 104.667  82.514  1.00  0.00           H  
ATOM    709  CA  GLY    51     113.446 106.344  83.246  1.00  0.00           C  
ATOM    710  HA2 GLY    51     112.384 106.243  83.021  1.00  0.00           H  
ATOM    711  HA3 GLY    51     113.639 106.871  84.180  1.00  0.00           H  
ATOM    712  C   GLY    51     114.100 107.298  82.121  1.00  0.00           C  
ATOM    713  O   GLY    51     115.195 106.966  81.571  1.00  0.00           O  
ATOM    714  N   GLN    52     113.208 108.222  81.721  1.00  0.00           N  
ATOM    715  H   GLN    52     112.339 108.222  82.236  1.00  0.00           H  
ATOM    716  CA  GLN    52     113.344 109.277  80.711  1.00  0.00           C  
ATOM    717  HA  GLN    52     112.379 109.783  80.676  1.00  0.00           H  
ATOM    718  CB  GLN    52     114.291 110.381  81.160  1.00  0.00           C  
ATOM    719  HB2 GLN    52     115.292 109.950  81.126  1.00  0.00           H  
ATOM    720  HB3 GLN    52     114.252 111.227  80.474  1.00  0.00           H  
ATOM    721  CG  GLN    52     114.019 110.906  82.577  1.00  0.00           C  
ATOM    722  HG2 GLN    52     114.071 110.033  83.228  1.00  0.00           H  
ATOM    723  HG3 GLN    52     114.855 111.513  82.924  1.00  0.00           H  
ATOM    724  CD  GLN    52     112.703 111.621  82.804  1.00  0.00           C  
ATOM    725  OE1 GLN    52     111.667 111.512  82.149  1.00  0.00           O  
ATOM    726  NE2 GLN    52     112.642 112.371  83.881  1.00  0.00           N  
ATOM    727 HE21 GLN    52     113.407 112.443  84.537  1.00  0.00           H  
ATOM    728 HE22 GLN    52     111.770 112.873  83.967  1.00  0.00           H  
ATOM    729  C   GLN    52     113.545 108.665  79.369  1.00  0.00           C  
ATOM    730  O   GLN    52     114.441 108.969  78.616  1.00  0.00           O  
ATOM    731  N   SER    53     112.789 107.675  78.890  1.00  0.00           N  
ATOM    732  H   SER    53     113.156 107.463  77.972  1.00  0.00           H  
ATOM    733  CA  SER    53     111.752 106.789  79.511  1.00  0.00           C  
ATOM    734  HA  SER    53     111.342 107.361  80.343  1.00  0.00           H  
ATOM    735  CB  SER    53     110.592 106.645  78.481  1.00  0.00           C  
ATOM    736  HB2 SER    53     110.173 107.630  78.279  1.00  0.00           H  
ATOM    737  HB3 SER    53     110.969 106.298  77.519  1.00  0.00           H  
ATOM    738  OG  SER    53     109.517 105.830  78.920  1.00  0.00           O  
ATOM    739  HG  SER    53     108.780 106.289  78.509  1.00  0.00           H  
ATOM    740  C   SER    53     112.246 105.422  79.987  1.00  0.00           C  
ATOM    741  O   SER    53     113.343 104.957  79.673  1.00  0.00           O  
ATOM    742  N   SER    54     111.358 104.609  80.710  1.00  0.00           N  
ATOM    743  H   SER    54     110.476 105.005  81.003  1.00  0.00           H  
ATOM    744  CA  SER    54     111.660 103.242  81.106  1.00  0.00           C  
ATOM    745  HA  SER    54     112.734 103.165  81.280  1.00  0.00           H  
ATOM    746  CB  SER    54     110.969 102.891  82.427  1.00  0.00           C  
ATOM    747  HB2 SER    54     109.918 102.893  82.137  1.00  0.00           H  
ATOM    748  HB3 SER    54     111.340 101.965  82.866  1.00  0.00           H  
ATOM    749  OG  SER    54     111.038 104.030  83.343  1.00  0.00           O  
ATOM    750  HG  SER    54     110.508 104.667  82.858  1.00  0.00           H  
ATOM    751  C   SER    54     111.319 102.138  80.103  1.00  0.00           C  
ATOM    752  O   SER    54     111.727 100.974  80.319  1.00  0.00           O  
ATOM    753  N   TYR    55     110.632 102.473  79.037  1.00  0.00           N  
ATOM    754  H   TYR    55     110.102 103.333  79.029  1.00  0.00           H  
ATOM    755  CA  TYR    55     110.532 101.691  77.742  1.00  0.00           C  
ATOM    756  HA  TYR    55     109.777 100.910  77.836  1.00  0.00           H  
ATOM    757  CB  TYR    55     110.087 102.667  76.607  1.00  0.00           C  
ATOM    758  HB2 TYR    55     110.795 103.495  76.568  1.00  0.00           H  
ATOM    759  HB3 TYR    55     110.125 102.057  75.705  1.00  0.00           H  
ATOM    760  CG  TYR    55     108.662 103.192  76.706  1.00  0.00           C  
ATOM    761  CD1 TYR    55     108.407 104.571  76.433  1.00  0.00           C  
ATOM    762  HD1 TYR    55     109.216 105.108  75.960  1.00  0.00           H  
ATOM    763  CE1 TYR    55     107.057 105.036  76.484  1.00  0.00           C  
ATOM    764  HE1 TYR    55     106.738 106.034  76.225  1.00  0.00           H  
ATOM    765  CZ  TYR    55     106.036 104.232  77.027  1.00  0.00           C  
ATOM    766  OH  TYR    55     104.727 104.605  76.908  1.00  0.00           O  
ATOM    767  HH  TYR    55     104.209 103.875  76.561  1.00  0.00           H  
ATOM    768  CE2 TYR    55     106.347 102.917  77.314  1.00  0.00           C  
ATOM    769  HE2 TYR    55     105.522 102.273  77.582  1.00  0.00           H  
ATOM    770  CD2 TYR    55     107.642 102.387  77.254  1.00  0.00           C  
ATOM    771  HD2 TYR    55     107.850 101.343  77.441  1.00  0.00           H  
ATOM    772  C   TYR    55     111.880 101.167  77.340  1.00  0.00           C  
ATOM    773  O   TYR    55     112.849 101.926  77.250  1.00  0.00           O  
ATOM    774  N   SER    56     111.978  99.914  76.888  1.00  0.00           N  
ATOM    775  H   SER    56     112.865  99.810  76.416  1.00  0.00           H  
ATOM    776  CA  SER    56     111.009  98.792  76.954  1.00  0.00           C  
ATOM    777  HA  SER    56     111.554  98.025  76.403  1.00  0.00           H  
ATOM    778  CB  SER    56     110.859  98.277  78.348  1.00  0.00           C  
ATOM    779  HB2 SER    56     111.833  98.185  78.830  1.00  0.00           H  
ATOM    780  HB3 SER    56     110.283  99.008  78.915  1.00  0.00           H  
ATOM    781  OG  SER    56     110.229  97.082  78.353  1.00  0.00           O  
ATOM    782  HG  SER    56     109.346  97.174  77.986  1.00  0.00           H  
ATOM    783  C   SER    56     109.686  98.956  76.191  1.00  0.00           C  
ATOM    784  O   SER    56     108.597  98.935  76.811  1.00  0.00           O  
ATOM    785  N   SER    57     109.656  99.198  74.924  1.00  0.00           N  
ATOM    786  H   SER    57     108.725  99.162  74.536  1.00  0.00           H  
ATOM    787  CA  SER    57     110.774  99.240  73.910  1.00  0.00           C  
ATOM    788  HA  SER    57     111.729  99.605  74.290  1.00  0.00           H  
ATOM    789  CB  SER    57     110.996  97.828  73.284  1.00  0.00           C  
ATOM    790  HB2 SER    57     110.802  97.204  74.157  1.00  0.00           H  
ATOM    791  HB3 SER    57     110.250  97.769  72.492  1.00  0.00           H  
ATOM    792  OG  SER    57     112.359  97.604  72.880  1.00  0.00           O  
ATOM    793  HG  SER    57     112.808  97.235  73.645  1.00  0.00           H  
ATOM    794  C   SER    57     110.393 100.283  72.842  1.00  0.00           C  
ATOM    795  O   SER    57     109.257 100.575  72.699  1.00  0.00           O  
ATOM    796  N   TYR    58     111.343 100.720  72.017  1.00  0.00           N  
ATOM    797  H   TYR    58     112.281 100.361  72.123  1.00  0.00           H  
ATOM    798  CA  TYR    58     111.107 101.767  70.961  1.00  0.00           C  
ATOM    799  HA  TYR    58     110.246 102.396  71.185  1.00  0.00           H  
ATOM    800  CB  TYR    58     112.211 102.684  70.859  1.00  0.00           C  
ATOM    801  HB2 TYR    58     113.178 102.186  70.779  1.00  0.00           H  
ATOM    802  HB3 TYR    58     112.084 103.328  69.990  1.00  0.00           H  
ATOM    803  CG  TYR    58     112.272 103.640  72.048  1.00  0.00           C  
ATOM    804  CD1 TYR    58     111.715 104.906  71.935  1.00  0.00           C  
ATOM    805  HD1 TYR    58     111.374 105.304  70.990  1.00  0.00           H  
ATOM    806  CE1 TYR    58     111.683 105.732  73.059  1.00  0.00           C  
ATOM    807  HE1 TYR    58     111.206 106.697  72.966  1.00  0.00           H  
ATOM    808  CZ  TYR    58     112.224 105.315  74.316  1.00  0.00           C  
ATOM    809  OH  TYR    58     112.182 106.135  75.346  1.00  0.00           O  
ATOM    810  HH  TYR    58     112.959 106.161  75.908  1.00  0.00           H  
ATOM    811  CE2 TYR    58     112.781 103.972  74.393  1.00  0.00           C  
ATOM    812  HE2 TYR    58     113.207 103.618  75.321  1.00  0.00           H  
ATOM    813  CD2 TYR    58     112.823 103.160  73.250  1.00  0.00           C  
ATOM    814  HD2 TYR    58     113.258 102.173  73.307  1.00  0.00           H  
ATOM    815  C   TYR    58     110.734 101.086  69.632  1.00  0.00           C  
ATOM    816  O   TYR    58     111.654 100.479  69.088  1.00  0.00           O  
ATOM    817  N   GLY    59     109.502 101.221  69.178  1.00  0.00           N  
ATOM    818  H   GLY    59     109.443 100.753  68.285  1.00  0.00           H  
ATOM    819  CA  GLY    59     108.260 101.810  69.732  1.00  0.00           C  
ATOM    820  HA2 GLY    59     107.386 101.370  69.252  1.00  0.00           H  
ATOM    821  HA3 GLY    59     108.202 101.496  70.774  1.00  0.00           H  
ATOM    822  C   GLY    59     108.196 103.360  69.656  1.00  0.00           C  
ATOM    823  O   GLY    59     109.236 103.990  69.349  1.00  0.00           O  
ATOM    824  N   GLN    60     107.035 104.038  69.677  1.00  0.00           N  
ATOM    825  H   GLN    60     107.080 105.022  69.454  1.00  0.00           H  
ATOM    826  CA  GLN    60     105.815 103.558  70.364  1.00  0.00           C  
ATOM    827  HA  GLN    60     105.924 102.476  70.436  1.00  0.00           H  
ATOM    828  CB  GLN    60     105.658 104.105  71.783  1.00  0.00           C  
ATOM    829  HB2 GLN    60     105.728 105.192  71.738  1.00  0.00           H  
ATOM    830  HB3 GLN    60     104.634 103.899  72.094  1.00  0.00           H  
ATOM    831  CG  GLN    60     106.736 103.552  72.775  1.00  0.00           C  
ATOM    832  HG2 GLN    60     106.481 103.464  73.831  1.00  0.00           H  
ATOM    833  HG3 GLN    60     106.933 102.541  72.418  1.00  0.00           H  
ATOM    834  CD  GLN    60     108.025 104.343  72.916  1.00  0.00           C  
ATOM    835  OE1 GLN    60     107.983 105.532  72.742  1.00  0.00           O  
ATOM    836  NE2 GLN    60     109.175 103.692  73.194  1.00  0.00           N  
ATOM    837 HE21 GLN    60     109.198 102.686  73.281  1.00  0.00           H  
ATOM    838 HE22 GLN    60     110.032 104.213  73.073  1.00  0.00           H  
ATOM    839  C   GLN    60     104.481 103.826  69.565  1.00  0.00           C  
ATOM    840  O   GLN    60     104.138 104.911  69.080  1.00  0.00           O  
ATOM    841  N   SER    61     103.586 102.882  69.467  1.00  0.00           N  
ATOM    842  H   SER    61     103.924 102.001  69.825  1.00  0.00           H  
ATOM    843  CA  SER    61     102.299 103.042  68.877  1.00  0.00           C  
ATOM    844  HA  SER    61     102.499 103.517  67.917  1.00  0.00           H  
ATOM    845  CB  SER    61     101.639 101.663  68.529  1.00  0.00           C  
ATOM    846  HB2 SER    61     102.277 101.097  67.851  1.00  0.00           H  
ATOM    847  HB3 SER    61     101.572 101.050  69.428  1.00  0.00           H  
ATOM    848  OG  SER    61     100.356 102.017  67.977  1.00  0.00           O  
ATOM    849  HG  SER    61     100.385 101.639  67.095  1.00  0.00           H  
ATOM    850  C   SER    61     101.314 103.818  69.732  1.00  0.00           C  
ATOM    851  O   SER    61     101.383 103.824  70.946  1.00  0.00           O  
ATOM    852  N   GLN    62     100.595 104.699  69.001  1.00  0.00           N  
ATOM    853  H   GLN    62     100.736 104.693  68.001  1.00  0.00           H  
ATOM    854  CA  GLN    62      99.755 105.766  69.453  1.00  0.00           C  
ATOM    855  HA  GLN    62     100.013 106.045  70.474  1.00  0.00           H  
ATOM    856  CB  GLN    62      99.952 107.040  68.587  1.00  0.00           C  
ATOM    857  HB2 GLN    62      99.625 106.799  67.575  1.00  0.00           H  
ATOM    858  HB3 GLN    62      99.368 107.916  68.870  1.00  0.00           H  
ATOM    859  CG  GLN    62     101.399 107.626  68.596  1.00  0.00           C  
ATOM    860  HG2 GLN    62     101.693 107.710  69.642  1.00  0.00           H  
ATOM    861  HG3 GLN    62     102.067 106.947  68.065  1.00  0.00           H  
ATOM    862  CD  GLN    62     101.482 108.900  67.820  1.00  0.00           C  
ATOM    863  OE1 GLN    62     100.608 109.721  67.941  1.00  0.00           O  
ATOM    864  NE2 GLN    62     102.478 109.217  67.080  1.00  0.00           N  
ATOM    865 HE21 GLN    62     102.493 110.182  66.782  1.00  0.00           H  
ATOM    866 HE22 GLN    62     103.250 108.579  66.950  1.00  0.00           H  
ATOM    867  C   GLN    62      98.238 105.311  69.364  1.00  0.00           C  
ATOM    868  O   GLN    62      97.353 106.106  69.760  1.00  0.00           O  
ATOM    869  N   ASN    63      97.932 104.043  68.942  1.00  0.00           N  
ATOM    870  H   ASN    63      98.720 103.472  68.672  1.00  0.00           H  
ATOM    871  CA  ASN    63      96.615 103.471  68.892  1.00  0.00           C  
ATOM    872  HA  ASN    63      95.880 104.216  69.199  1.00  0.00           H  
ATOM    873  CB  ASN    63      96.282 103.147  67.424  1.00  0.00           C  
ATOM    874  HB2 ASN    63      96.568 104.020  66.838  1.00  0.00           H  
ATOM    875  HB3 ASN    63      96.976 102.359  67.132  1.00  0.00           H  
ATOM    876  CG  ASN    63      94.809 102.766  67.236  1.00  0.00           C  
ATOM    877  OD1 ASN    63      93.931 103.584  67.352  1.00  0.00           O  
ATOM    878  ND2 ASN    63      94.435 101.535  67.303  1.00  0.00           N  
ATOM    879 HD21 ASN    63      93.447 101.371  67.436  1.00  0.00           H  
ATOM    880 HD22 ASN    63      95.113 100.787  67.326  1.00  0.00           H  
ATOM    881  C   ASN    63      96.514 102.297  69.870  1.00  0.00           C  
ATOM    882  O   ASN    63      95.474 101.995  70.324  1.00  0.00           O  
ATOM    883  N   THR    64      97.644 101.708  70.250  1.00  0.00           N  
ATOM    884  H   THR    64      98.451 101.889  69.670  1.00  0.00           H  
ATOM    885  CA  THR    64      97.806 100.683  71.354  1.00  0.00           C  
ATOM    886  HA  THR    64      96.945 100.691  72.023  1.00  0.00           H  
ATOM    887  CB  THR    64      97.817  99.294  70.690  1.00  0.00           C  
ATOM    888  HB  THR    64      98.697  99.092  70.079  1.00  0.00           H  
ATOM    889  CG2 THR    64      97.860  98.239  71.806  1.00  0.00           C  
ATOM    890 HG21 THR    64      97.152  97.434  71.606  1.00  0.00           H  
ATOM    891 HG22 THR    64      98.891  97.958  72.021  1.00  0.00           H  
ATOM    892 HG23 THR    64      97.296  98.610  72.662  1.00  0.00           H  
ATOM    893  OG1 THR    64      96.712  98.991  69.919  1.00  0.00           O  
ATOM    894  HG1 THR    64      96.727  99.353  69.030  1.00  0.00           H  
ATOM    895  C   THR    64      99.081 100.984  72.185  1.00  0.00           C  
ATOM    896  O   THR    64     100.201 100.629  71.809  1.00  0.00           O  
ATOM    897  N   GLY    65      98.969 101.767  73.266  1.00  0.00           N  
ATOM    898  H   GLY    65      99.819 102.031  73.743  1.00  0.00           H  
ATOM    899  CA  GLY    65      97.778 102.523  73.746  1.00  0.00           C  
ATOM    900  HA2 GLY    65      96.924 101.941  74.094  1.00  0.00           H  
ATOM    901  HA3 GLY    65      98.079 102.946  74.704  1.00  0.00           H  
ATOM    902  C   GLY    65      97.273 103.650  72.809  1.00  0.00           C  
ATOM    903  O   GLY    65      98.079 104.261  72.045  1.00  0.00           O  
ATOM    904  N   TYR    66      95.991 103.986  72.948  1.00  0.00           N  
ATOM    905  H   TYR    66      95.315 103.371  73.378  1.00  0.00           H  
ATOM    906  CA  TYR    66      95.401 105.223  72.394  1.00  0.00           C  
ATOM    907  HA  TYR    66      95.497 105.277  71.309  1.00  0.00           H  
ATOM    908  CB  TYR    66      93.888 105.257  72.803  1.00  0.00           C  
ATOM    909  HB2 TYR    66      93.342 104.432  72.345  1.00  0.00           H  
ATOM    910  HB3 TYR    66      93.942 105.230  73.891  1.00  0.00           H  
ATOM    911  CG  TYR    66      93.228 106.568  72.455  1.00  0.00           C  
ATOM    912  CD1 TYR    66      92.637 106.742  71.182  1.00  0.00           C  
ATOM    913  HD1 TYR    66      92.542 105.868  70.556  1.00  0.00           H  
ATOM    914  CE1 TYR    66      92.201 108.025  70.715  1.00  0.00           C  
ATOM    915  HE1 TYR    66      91.717 108.155  69.758  1.00  0.00           H  
ATOM    916  CZ  TYR    66      92.279 109.087  71.620  1.00  0.00           C  
ATOM    917  OH  TYR    66      91.685 110.226  71.223  1.00  0.00           O  
ATOM    918  HH  TYR    66      92.091 111.046  71.515  1.00  0.00           H  
ATOM    919  CE2 TYR    66      92.743 108.876  72.937  1.00  0.00           C  
ATOM    920  HE2 TYR    66      92.723 109.695  73.641  1.00  0.00           H  
ATOM    921  CD2 TYR    66      93.144 107.615  73.358  1.00  0.00           C  
ATOM    922  HD2 TYR    66      93.403 107.536  74.404  1.00  0.00           H  
ATOM    923  C   TYR    66      96.180 106.412  72.915  1.00  0.00           C  
ATOM    924  O   TYR    66      96.338 106.499  74.150  1.00  0.00           O  
ATOM    925  N   GLY    67      96.345 107.423  72.036  1.00  0.00           N  
ATOM    926  H   GLY    67      96.294 107.211  71.050  1.00  0.00           H  
ATOM    927  CA  GLY    67      96.927 108.702  72.278  1.00  0.00           C  
ATOM    928  HA2 GLY    67      96.523 108.940  73.262  1.00  0.00           H  
ATOM    929  HA3 GLY    67      98.016 108.732  72.297  1.00  0.00           H  
ATOM    930  C   GLY    67      96.420 109.796  71.339  1.00  0.00           C  
ATOM    931  O   GLY    67      95.213 109.948  71.040  1.00  0.00           O  
ATOM    932  N   THR    68      97.321 110.666  70.872  1.00  0.00           N  
ATOM    933  H   THR    68      98.274 110.584  71.196  1.00  0.00           H  
ATOM    934  CA  THR    68      96.998 111.715  69.879  1.00  0.00           C  
ATOM    935  HA  THR    68      96.049 112.137  70.210  1.00  0.00           H  
ATOM    936  CB  THR    68      98.055 112.807  69.806  1.00  0.00           C  
ATOM    937  HB  THR    68      98.973 112.267  69.577  1.00  0.00           H  
ATOM    938  CG2 THR    68      97.877 113.919  68.781  1.00  0.00           C  
ATOM    939 HG21 THR    68      97.949 113.403  67.823  1.00  0.00           H  
ATOM    940 HG22 THR    68      96.845 114.265  68.838  1.00  0.00           H  
ATOM    941 HG23 THR    68      98.677 114.658  68.824  1.00  0.00           H  
ATOM    942  OG1 THR    68      98.252 113.443  71.035  1.00  0.00           O  
ATOM    943  HG1 THR    68      98.272 112.872  71.806  1.00  0.00           H  
ATOM    944  C   THR    68      96.734 111.128  68.530  1.00  0.00           C  
ATOM    945  O   THR    68      97.595 110.486  67.957  1.00  0.00           O  
ATOM    946  N   GLN    69      95.493 111.333  68.053  1.00  0.00           N  
ATOM    947  H   GLN    69      94.867 111.911  68.594  1.00  0.00           H  
ATOM    948  CA  GLN    69      94.967 110.785  66.784  1.00  0.00           C  
ATOM    949  HA  GLN    69      95.781 110.304  66.241  1.00  0.00           H  
ATOM    950  CB  GLN    69      93.964 109.617  67.202  1.00  0.00           C  
ATOM    951  HB2 GLN    69      93.347 110.028  68.001  1.00  0.00           H  
ATOM    952  HB3 GLN    69      93.484 109.234  66.301  1.00  0.00           H  
ATOM    953  CG  GLN    69      94.662 108.480  67.938  1.00  0.00           C  
ATOM    954  HG2 GLN    69      95.688 108.389  67.579  1.00  0.00           H  
ATOM    955  HG3 GLN    69      94.769 108.823  68.967  1.00  0.00           H  
ATOM    956  CD  GLN    69      94.111 107.095  67.756  1.00  0.00           C  
ATOM    957  OE1 GLN    69      93.172 106.825  66.990  1.00  0.00           O  
ATOM    958  NE2 GLN    69      94.562 106.157  68.544  1.00  0.00           N  
ATOM    959 HE21 GLN    69      95.363 106.316  69.138  1.00  0.00           H  
ATOM    960 HE22 GLN    69      94.163 105.237  68.421  1.00  0.00           H  
ATOM    961  C   GLN    69      94.294 111.832  65.849  1.00  0.00           C  
ATOM    962  O   GLN    69      93.729 111.413  64.825  1.00  0.00           O  
ATOM    963  N   SER    70      94.403 113.096  66.289  1.00  0.00           N  
ATOM    964  H   SER    70      95.138 113.145  66.979  1.00  0.00           H  
ATOM    965  CA  SER    70      93.852 114.230  65.530  1.00  0.00           C  
ATOM    966  HA  SER    70      92.797 114.170  65.799  1.00  0.00           H  
ATOM    967  CB  SER    70      94.409 115.533  66.111  1.00  0.00           C  
ATOM    968  HB2 SER    70      94.073 116.415  65.567  1.00  0.00           H  
ATOM    969  HB3 SER    70      94.142 115.559  67.168  1.00  0.00           H  
ATOM    970  OG  SER    70      95.794 115.640  66.103  1.00  0.00           O  
ATOM    971  HG  SER    70      96.063 116.219  66.820  1.00  0.00           H  
ATOM    972  C   SER    70      94.060 114.143  64.039  1.00  0.00           C  
ATOM    973  O   SER    70      95.226 113.832  63.566  1.00  0.00           O  
ATOM    974  N   THR    71      92.999 114.404  63.235  1.00  0.00           N  
ATOM    975  H   THR    71      92.118 114.436  63.727  1.00  0.00           H  
ATOM    976  CA  THR    71      92.894 114.234  61.756  1.00  0.00           C  
ATOM    977  HA  THR    71      93.863 114.571  61.390  1.00  0.00           H  
ATOM    978  CB  THR    71      92.894 112.679  61.572  1.00  0.00           C  
ATOM    979  HB  THR    71      92.441 112.236  62.460  1.00  0.00           H  
ATOM    980  CG2 THR    71      92.314 112.145  60.230  1.00  0.00           C  
ATOM    981 HG21 THR    71      92.645 111.107  60.259  1.00  0.00           H  
ATOM    982 HG22 THR    71      91.230 112.246  60.286  1.00  0.00           H  
ATOM    983 HG23 THR    71      92.770 112.648  59.377  1.00  0.00           H  
ATOM    984  OG1 THR    71      94.239 112.273  61.568  1.00  0.00           O  
ATOM    985  HG1 THR    71      94.560 112.467  62.452  1.00  0.00           H  
ATOM    986  C   THR    71      91.709 115.054  61.261  1.00  0.00           C  
ATOM    987  O   THR    71      90.733 115.295  61.950  1.00  0.00           O  
ATOM    988  N   PRO    72      91.625 115.466  59.947  1.00  0.00           N  
ATOM    989  CD  PRO    72      92.749 115.558  58.987  1.00  0.00           C  
ATOM    990  HD2 PRO    72      92.835 114.648  58.392  1.00  0.00           H  
ATOM    991  HD3 PRO    72      93.641 115.824  59.554  1.00  0.00           H  
ATOM    992  CG  PRO    72      92.442 116.782  58.086  1.00  0.00           C  
ATOM    993  HG2 PRO    72      92.898 116.696  57.100  1.00  0.00           H  
ATOM    994  HG3 PRO    72      92.773 117.766  58.416  1.00  0.00           H  
ATOM    995  CB  PRO    72      90.859 116.729  57.991  1.00  0.00           C  
ATOM    996  HB2 PRO    72      90.603 115.966  57.256  1.00  0.00           H  
ATOM    997  HB3 PRO    72      90.395 117.663  57.674  1.00  0.00           H  
ATOM    998  CA  PRO    72      90.481 116.256  59.402  1.00  0.00           C  
ATOM    999  HA  PRO    72      90.405 117.109  60.075  1.00  0.00           H  
ATOM   1000  C   PRO    72      89.243 115.443  59.274  1.00  0.00           C  
ATOM   1001  O   PRO    72      89.235 114.236  58.908  1.00  0.00           O  
ATOM   1002  N   GLN    73      88.164 115.992  59.884  1.00  0.00           N  
ATOM   1003  H   GLN    73      88.196 116.951  60.199  1.00  0.00           H  
ATOM   1004  CA  GLN    73      86.881 115.322  60.168  1.00  0.00           C  
ATOM   1005  HA  GLN    73      87.087 114.645  60.997  1.00  0.00           H  
ATOM   1006  CB  GLN    73      85.904 116.397  60.651  1.00  0.00           C  
ATOM   1007  HB2 GLN    73      85.188 115.758  61.169  1.00  0.00           H  
ATOM   1008  HB3 GLN    73      86.371 117.078  61.362  1.00  0.00           H  
ATOM   1009  CG  GLN    73      85.214 117.203  59.577  1.00  0.00           C  
ATOM   1010  HG2 GLN    73      85.975 117.726  58.997  1.00  0.00           H  
ATOM   1011  HG3 GLN    73      84.644 116.536  58.930  1.00  0.00           H  
ATOM   1012  CD  GLN    73      84.388 118.236  60.237  1.00  0.00           C  
ATOM   1013  OE1 GLN    73      84.848 119.414  60.402  1.00  0.00           O  
ATOM   1014  NE2 GLN    73      83.221 117.853  60.700  1.00  0.00           N  
ATOM   1015 HE21 GLN    73      82.873 117.004  60.278  1.00  0.00           H  
ATOM   1016 HE22 GLN    73      82.581 118.461  61.191  1.00  0.00           H  
ATOM   1017  C   GLN    73      86.381 114.430  58.958  1.00  0.00           C  
ATOM   1018  O   GLN    73      86.738 114.712  57.759  1.00  0.00           O  
ATOM   1019  N   GLY    74      85.843 113.224  59.290  1.00  0.00           N  
ATOM   1020  H   GLY    74      85.637 113.088  60.270  1.00  0.00           H  
ATOM   1021  CA  GLY    74      85.445 112.159  58.286  1.00  0.00           C  
ATOM   1022  HA2 GLY    74      86.153 112.147  57.456  1.00  0.00           H  
ATOM   1023  HA3 GLY    74      85.551 111.218  58.825  1.00  0.00           H  
ATOM   1024  C   GLY    74      84.002 112.264  57.765  1.00  0.00           C  
ATOM   1025  O   GLY    74      83.546 113.375  57.583  1.00  0.00           O  
ATOM   1026  N   TYR    75      83.382 111.097  57.552  1.00  0.00           N  
ATOM   1027  H   TYR    75      83.796 110.247  57.906  1.00  0.00           H  
ATOM   1028  CA  TYR    75      82.110 111.028  56.856  1.00  0.00           C  
ATOM   1029  HA  TYR    75      81.935 111.853  56.165  1.00  0.00           H  
ATOM   1030  CB  TYR    75      82.124 109.753  55.969  1.00  0.00           C  
ATOM   1031  HB2 TYR    75      82.351 108.822  56.489  1.00  0.00           H  
ATOM   1032  HB3 TYR    75      81.149 109.529  55.536  1.00  0.00           H  
ATOM   1033  CG  TYR    75      83.019 109.907  54.790  1.00  0.00           C  
ATOM   1034  CD1 TYR    75      84.221 109.138  54.787  1.00  0.00           C  
ATOM   1035  HD1 TYR    75      84.534 108.565  55.647  1.00  0.00           H  
ATOM   1036  CE1 TYR    75      85.137 109.273  53.733  1.00  0.00           C  
ATOM   1037  HE1 TYR    75      86.054 108.708  53.815  1.00  0.00           H  
ATOM   1038  CZ  TYR    75      84.785 109.984  52.581  1.00  0.00           C  
ATOM   1039  OH  TYR    75      85.533 109.958  51.465  1.00  0.00           O  
ATOM   1040  HH  TYR    75      85.007 110.156  50.687  1.00  0.00           H  
ATOM   1041  CE2 TYR    75      83.585 110.717  52.562  1.00  0.00           C  
ATOM   1042  HE2 TYR    75      83.301 111.140  51.609  1.00  0.00           H  
ATOM   1043  CD2 TYR    75      82.678 110.609  53.663  1.00  0.00           C  
ATOM   1044  HD2 TYR    75      81.731 111.100  53.497  1.00  0.00           H  
ATOM   1045  C   TYR    75      80.946 111.061  57.940  1.00  0.00           C  
ATOM   1046  O   TYR    75      80.276 110.031  58.100  1.00  0.00           O  
ATOM   1047  N   GLY    76      80.849 112.131  58.714  1.00  0.00           N  
ATOM   1048  H   GLY    76      81.475 112.871  58.429  1.00  0.00           H  
ATOM   1049  CA  GLY    76      80.067 112.197  59.983  1.00  0.00           C  
ATOM   1050  HA2 GLY    76      79.584 113.160  60.146  1.00  0.00           H  
ATOM   1051  HA3 GLY    76      79.229 111.516  59.829  1.00  0.00           H  
ATOM   1052  C   GLY    76      80.802 111.778  61.189  1.00  0.00           C  
ATOM   1053  O   GLY    76      81.980 111.483  61.128  1.00  0.00           O  
ATOM   1054  N   SER    77      80.141 111.889  62.355  1.00  0.00           N  
ATOM   1055  H   SER    77      79.217 112.295  62.330  1.00  0.00           H  
ATOM   1056  CA  SER    77      80.532 111.257  63.578  1.00  0.00           C  
ATOM   1057  HA  SER    77      80.927 110.243  63.502  1.00  0.00           H  
ATOM   1058  CB  SER    77      81.654 112.111  64.201  1.00  0.00           C  
ATOM   1059  HB2 SER    77      82.539 111.973  63.579  1.00  0.00           H  
ATOM   1060  HB3 SER    77      81.426 113.168  64.070  1.00  0.00           H  
ATOM   1061  OG  SER    77      81.951 111.772  65.589  1.00  0.00           O  
ATOM   1062  HG  SER    77      82.270 112.543  66.065  1.00  0.00           H  
ATOM   1063  C   SER    77      79.312 111.318  64.595  1.00  0.00           C  
ATOM   1064  O   SER    77      78.712 112.382  64.899  1.00  0.00           O  
ATOM   1065  N   THR    78      78.842 110.199  65.123  1.00  0.00           N  
ATOM   1066  H   THR    78      78.161 110.311  65.860  1.00  0.00           H  
ATOM   1067  CA  THR    78      79.255 108.819  64.754  1.00  0.00           C  
ATOM   1068  HA  THR    78      79.647 108.777  63.738  1.00  0.00           H  
ATOM   1069  CB  THR    78      80.500 108.378  65.579  1.00  0.00           C  
ATOM   1070  HB  THR    78      81.270 109.139  65.701  1.00  0.00           H  
ATOM   1071  CG2 THR    78      80.107 107.979  67.050  1.00  0.00           C  
ATOM   1072 HG21 THR    78      79.765 108.904  67.513  1.00  0.00           H  
ATOM   1073 HG22 THR    78      79.321 107.227  67.107  1.00  0.00           H  
ATOM   1074 HG23 THR    78      80.931 107.547  67.618  1.00  0.00           H  
ATOM   1075  OG1 THR    78      81.150 107.259  64.951  1.00  0.00           O  
ATOM   1076  HG1 THR    78      81.631 107.521  64.162  1.00  0.00           H  
ATOM   1077  C   THR    78      78.106 107.869  64.823  1.00  0.00           C  
ATOM   1078  O   THR    78      77.297 107.996  65.722  1.00  0.00           O  
ATOM   1079  N   GLY    79      78.036 106.915  63.917  1.00  0.00           N  
ATOM   1080  H   GLY    79      78.793 106.839  63.253  1.00  0.00           H  
ATOM   1081  CA  GLY    79      77.125 105.769  63.944  1.00  0.00           C  
ATOM   1082  HA2 GLY    79      76.135 106.118  64.239  1.00  0.00           H  
ATOM   1083  HA3 GLY    79      76.939 105.373  62.946  1.00  0.00           H  
ATOM   1084  C   GLY    79      77.473 104.557  64.844  1.00  0.00           C  
ATOM   1085  O   GLY    79      78.492 104.517  65.593  1.00  0.00           O  
ATOM   1086  N   GLY    80      76.761 103.423  64.763  1.00  0.00           N  
ATOM   1087  H   GLY    80      76.992 102.670  65.396  1.00  0.00           H  
ATOM   1088  CA  GLY    80      75.583 103.327  63.909  1.00  0.00           C  
ATOM   1089  HA2 GLY    80      75.781 103.706  62.907  1.00  0.00           H  
ATOM   1090  HA3 GLY    80      75.403 102.264  63.750  1.00  0.00           H  
ATOM   1091  C   GLY    80      74.331 103.941  64.631  1.00  0.00           C  
ATOM   1092  O   GLY    80      74.488 104.279  65.795  1.00  0.00           O  
ATOM   1093  N   TYR    81      73.194 104.117  63.976  1.00  0.00           N  
ATOM   1094  H   TYR    81      73.145 103.727  63.046  1.00  0.00           H  
ATOM   1095  CA  TYR    81      72.034 104.821  64.465  1.00  0.00           C  
ATOM   1096  HA  TYR    81      72.238 105.162  65.480  1.00  0.00           H  
ATOM   1097  CB  TYR    81      71.736 105.970  63.468  1.00  0.00           C  
ATOM   1098  HB2 TYR    81      71.561 105.528  62.487  1.00  0.00           H  
ATOM   1099  HB3 TYR    81      70.819 106.448  63.811  1.00  0.00           H  
ATOM   1100  CG  TYR    81      72.885 106.960  63.412  1.00  0.00           C  
ATOM   1101  CD1 TYR    81      73.026 108.081  64.323  1.00  0.00           C  
ATOM   1102  HD1 TYR    81      72.398 108.208  65.192  1.00  0.00           H  
ATOM   1103  CE1 TYR    81      73.939 109.122  64.000  1.00  0.00           C  
ATOM   1104  HE1 TYR    81      73.999 109.990  64.640  1.00  0.00           H  
ATOM   1105  CZ  TYR    81      74.848 109.008  62.929  1.00  0.00           C  
ATOM   1106  OH  TYR    81      75.690 110.066  62.740  1.00  0.00           O  
ATOM   1107  HH  TYR    81      75.623 110.747  63.413  1.00  0.00           H  
ATOM   1108  CE2 TYR    81      74.773 107.896  62.048  1.00  0.00           C  
ATOM   1109  HE2 TYR    81      75.506 107.691  61.282  1.00  0.00           H  
ATOM   1110  CD2 TYR    81      73.785 106.899  62.303  1.00  0.00           C  
ATOM   1111  HD2 TYR    81      73.704 106.049  61.642  1.00  0.00           H  
ATOM   1112  C   TYR    81      70.804 103.891  64.461  1.00  0.00           C  
ATOM   1113  O   TYR    81      70.400 103.318  63.427  1.00  0.00           O  
ATOM   1114  N   GLY    82      70.008 103.847  65.565  1.00  0.00           N  
ATOM   1115  H   GLY    82      69.207 103.238  65.474  1.00  0.00           H  
ATOM   1116  CA  GLY    82      70.287 104.115  66.997  1.00  0.00           C  
ATOM   1117  HA2 GLY    82      69.637 103.420  67.529  1.00  0.00           H  
ATOM   1118  HA3 GLY    82      71.332 103.961  67.267  1.00  0.00           H  
ATOM   1119  C   GLY    82      69.842 105.577  67.453  1.00  0.00           C  
ATOM   1120  O   GLY    82      70.240 106.562  66.813  1.00  0.00           O  
ATOM   1121  N   SER    83      69.176 105.743  68.582  1.00  0.00           N  
ATOM   1122  H   SER    83      69.074 104.926  69.167  1.00  0.00           H  
ATOM   1123  CA  SER    83      68.584 106.905  69.187  1.00  0.00           C  
ATOM   1124  HA  SER    83      67.751 106.585  69.813  1.00  0.00           H  
ATOM   1125  CB  SER    83      69.668 107.515  70.181  1.00  0.00           C  
ATOM   1126  HB2 SER    83      70.594 107.763  69.663  1.00  0.00           H  
ATOM   1127  HB3 SER    83      69.264 108.402  70.669  1.00  0.00           H  
ATOM   1128  OG  SER    83      69.873 106.499  71.181  1.00  0.00           O  
ATOM   1129  HG  SER    83      69.151 106.579  71.808  1.00  0.00           H  
ATOM   1130  C   SER    83      68.245 107.986  68.211  1.00  0.00           C  
ATOM   1131  O   SER    83      68.903 108.978  68.109  1.00  0.00           O  
ATOM   1132  N   SER    84      67.155 107.814  67.441  1.00  0.00           N  
ATOM   1133  H   SER    84      67.018 108.559  66.773  1.00  0.00           H  
ATOM   1134  CA  SER    84      66.103 106.720  67.529  1.00  0.00           C  
ATOM   1135  HA  SER    84      65.890 106.559  68.585  1.00  0.00           H  
ATOM   1136  CB  SER    84      64.866 107.160  66.774  1.00  0.00           C  
ATOM   1137  HB2 SER    84      64.570 108.182  67.011  1.00  0.00           H  
ATOM   1138  HB3 SER    84      65.047 107.329  65.712  1.00  0.00           H  
ATOM   1139  OG  SER    84      63.830 106.242  67.091  1.00  0.00           O  
ATOM   1140  HG  SER    84      63.393 106.604  67.865  1.00  0.00           H  
ATOM   1141  C   SER    84      66.522 105.431  66.876  1.00  0.00           C  
ATOM   1142  O   SER    84      66.831 105.385  65.665  1.00  0.00           O  
ATOM   1143  N   GLN    85      66.573 104.344  67.624  1.00  0.00           N  
ATOM   1144  H   GLN    85      66.185 104.512  68.541  1.00  0.00           H  
ATOM   1145  CA  GLN    85      66.610 102.951  67.139  1.00  0.00           C  
ATOM   1146  HA  GLN    85      67.534 102.861  66.568  1.00  0.00           H  
ATOM   1147  CB  GLN    85      66.833 102.058  68.355  1.00  0.00           C  
ATOM   1148  HB2 GLN    85      67.788 102.318  68.811  1.00  0.00           H  
ATOM   1149  HB3 GLN    85      66.066 102.328  69.081  1.00  0.00           H  
ATOM   1150  CG  GLN    85      66.673 100.582  68.066  1.00  0.00           C  
ATOM   1151  HG2 GLN    85      66.714  99.985  68.977  1.00  0.00           H  
ATOM   1152  HG3 GLN    85      65.735 100.289  67.595  1.00  0.00           H  
ATOM   1153  CD  GLN    85      67.836 100.067  67.188  1.00  0.00           C  
ATOM   1154  OE1 GLN    85      68.870 100.682  67.077  1.00  0.00           O  
ATOM   1155  NE2 GLN    85      67.740  98.917  66.621  1.00  0.00           N  
ATOM   1156 HE21 GLN    85      68.537  98.512  66.151  1.00  0.00           H  
ATOM   1157 HE22 GLN    85      66.922  98.329  66.697  1.00  0.00           H  
ATOM   1158  C   GLN    85      65.335 102.547  66.243  1.00  0.00           C  
ATOM   1159  O   GLN    85      65.232 101.610  65.446  1.00  0.00           O  
ATOM   1160  N   SER    86      64.257 103.325  66.471  1.00  0.00           N  
ATOM   1161  H   SER    86      64.186 103.920  67.284  1.00  0.00           H  
ATOM   1162  CA  SER    86      63.002 103.255  65.754  1.00  0.00           C  
ATOM   1163  HA  SER    86      62.228 103.821  66.272  1.00  0.00           H  
ATOM   1164  CB  SER    86      63.307 103.821  64.379  1.00  0.00           C  
ATOM   1165  HB2 SER    86      64.156 103.328  63.905  1.00  0.00           H  
ATOM   1166  HB3 SER    86      62.410 103.684  63.774  1.00  0.00           H  
ATOM   1167  OG  SER    86      63.595 105.210  64.439  1.00  0.00           O  
ATOM   1168  HG  SER    86      63.601 105.504  65.353  1.00  0.00           H  
ATOM   1169  C   SER    86      62.368 101.778  65.760  1.00  0.00           C  
ATOM   1170  O   SER    86      62.058 101.224  64.678  1.00  0.00           O  
ATOM   1171  N   SER    87      62.435 101.110  66.949  1.00  0.00           N  
ATOM   1172  H   SER    87      62.758 101.670  67.725  1.00  0.00           H  
ATOM   1173  CA  SER    87      61.909  99.756  67.256  1.00  0.00           C  
ATOM   1174  HA  SER    87      62.341  99.102  66.498  1.00  0.00           H  
ATOM   1175  CB  SER    87      62.410  99.316  68.624  1.00  0.00           C  
ATOM   1176  HB2 SER    87      62.050  98.288  68.578  1.00  0.00           H  
ATOM   1177  HB3 SER    87      63.497  99.274  68.694  1.00  0.00           H  
ATOM   1178  OG  SER    87      61.783  99.976  69.683  1.00  0.00           O  
ATOM   1179  HG  SER    87      62.168 100.843  69.833  1.00  0.00           H  
ATOM   1180  C   SER    87      60.410  99.676  66.952  1.00  0.00           C  
ATOM   1181  O   SER    87      59.614 100.621  66.958  1.00  0.00           O  
ATOM   1182  N   GLN    88      59.932  98.457  66.684  1.00  0.00           N  
ATOM   1183  H   GLN    88      60.611  97.763  66.406  1.00  0.00           H  
ATOM   1184  CA  GLN    88      58.542  98.024  66.587  1.00  0.00           C  
ATOM   1185  HA  GLN    88      57.935  98.833  66.995  1.00  0.00           H  
ATOM   1186  CB  GLN    88      58.167  97.792  65.172  1.00  0.00           C  
ATOM   1187  HB2 GLN    88      57.088  97.646  65.120  1.00  0.00           H  
ATOM   1188  HB3 GLN    88      58.350  98.743  64.673  1.00  0.00           H  
ATOM   1189  CG  GLN    88      58.872  96.708  64.370  1.00  0.00           C  
ATOM   1190  HG2 GLN    88      58.513  96.919  63.363  1.00  0.00           H  
ATOM   1191  HG3 GLN    88      59.961  96.734  64.331  1.00  0.00           H  
ATOM   1192  CD  GLN    88      58.349  95.341  64.710  1.00  0.00           C  
ATOM   1193  OE1 GLN    88      57.361  94.928  64.233  1.00  0.00           O  
ATOM   1194  NE2 GLN    88      59.055  94.650  65.572  1.00  0.00           N  
ATOM   1195 HE21 GLN    88      59.945  94.975  65.922  1.00  0.00           H  
ATOM   1196 HE22 GLN    88      58.619  93.824  65.957  1.00  0.00           H  
ATOM   1197  C   GLN    88      58.280  96.776  67.525  1.00  0.00           C  
ATOM   1198  O   GLN    88      59.232  96.233  68.095  1.00  0.00           O  
ATOM   1199  N   SER    89      57.046  96.373  67.684  1.00  0.00           N  
ATOM   1200  H   SER    89      56.405  97.017  67.243  1.00  0.00           H  
ATOM   1201  CA  SER    89      56.558  95.236  68.506  1.00  0.00           C  
ATOM   1202  HA  SER    89      57.285  94.424  68.541  1.00  0.00           H  
ATOM   1203  CB  SER    89      56.347  95.670  69.970  1.00  0.00           C  
ATOM   1204  HB2 SER    89      57.281  95.991  70.430  1.00  0.00           H  
ATOM   1205  HB3 SER    89      55.676  96.529  69.978  1.00  0.00           H  
ATOM   1206  OG  SER    89      55.801  94.605  70.766  1.00  0.00           O  
ATOM   1207  HG  SER    89      56.549  94.168  71.181  1.00  0.00           H  
ATOM   1208  C   SER    89      55.242  94.624  67.963  1.00  0.00           C  
ATOM   1209  O   SER    89      54.503  95.324  67.285  1.00  0.00           O  
ATOM   1210  N   SER    90      54.990  93.304  68.137  1.00  0.00           N  
ATOM   1211  H   SER    90      55.567  92.742  68.746  1.00  0.00           H  
ATOM   1212  CA  SER    90      53.826  92.613  67.624  1.00  0.00           C  
ATOM   1213  HA  SER    90      52.924  93.164  67.891  1.00  0.00           H  
ATOM   1214  CB  SER    90      53.799  92.637  66.054  1.00  0.00           C  
ATOM   1215  HB2 SER    90      53.770  93.656  65.669  1.00  0.00           H  
ATOM   1216  HB3 SER    90      54.684  92.164  65.629  1.00  0.00           H  
ATOM   1217  OG  SER    90      52.731  91.899  65.531  1.00  0.00           O  
ATOM   1218  HG  SER    90      51.852  92.116  65.852  1.00  0.00           H  
ATOM   1219  C   SER    90      53.680  91.197  68.268  1.00  0.00           C  
ATOM   1220  O   SER    90      54.683  90.515  68.557  1.00  0.00           O  
ATOM   1221  N   TYR    91      52.488  90.640  68.512  1.00  0.00           N  
ATOM   1222  H   TYR    91      51.705  91.231  68.271  1.00  0.00           H  
ATOM   1223  CA  TYR    91      52.215  89.231  68.740  1.00  0.00           C  
ATOM   1224  HA  TYR    91      52.963  88.674  68.176  1.00  0.00           H  
ATOM   1225  CB  TYR    91      52.302  88.879  70.256  1.00  0.00           C  
ATOM   1226  HB2 TYR    91      53.354  88.935  70.536  1.00  0.00           H  
ATOM   1227  HB3 TYR    91      51.742  89.649  70.787  1.00  0.00           H  
ATOM   1228  CG  TYR    91      51.814  87.499  70.593  1.00  0.00           C  
ATOM   1229  CD1 TYR    91      50.430  87.301  70.848  1.00  0.00           C  
ATOM   1230  HD1 TYR    91      49.764  88.139  70.703  1.00  0.00           H  
ATOM   1231  CE1 TYR    91      49.922  86.014  71.027  1.00  0.00           C  
ATOM   1232  HE1 TYR    91      48.874  85.818  71.199  1.00  0.00           H  
ATOM   1233  CZ  TYR    91      50.798  84.904  71.035  1.00  0.00           C  
ATOM   1234  OH  TYR    91      50.247  83.707  71.169  1.00  0.00           O  
ATOM   1235  HH  TYR    91      49.298  83.704  71.318  1.00  0.00           H  
ATOM   1236  CE2 TYR    91      52.167  85.137  70.878  1.00  0.00           C  
ATOM   1237  HE2 TYR    91      52.956  84.403  70.940  1.00  0.00           H  
ATOM   1238  CD2 TYR    91      52.696  86.462  70.623  1.00  0.00           C  
ATOM   1239  HD2 TYR    91      53.722  86.647  70.344  1.00  0.00           H  
ATOM   1240  C   TYR    91      50.797  88.870  68.251  1.00  0.00           C  
ATOM   1241  O   TYR    91      49.884  89.691  68.508  1.00  0.00           O  
ATOM   1242  N   GLY    92      50.531  87.713  67.649  1.00  0.00           N  
ATOM   1243  H   GLY    92      49.561  87.694  67.368  1.00  0.00           H  
ATOM   1244  CA  GLY    92      51.296  86.425  67.610  1.00  0.00           C  
ATOM   1245  HA2 GLY    92      52.090  86.629  68.329  1.00  0.00           H  
ATOM   1246  HA3 GLY    92      50.722  85.557  67.933  1.00  0.00           H  
ATOM   1247  C   GLY    92      51.814  86.082  66.186  1.00  0.00           C  
ATOM   1248  O   GLY    92      51.698  86.915  65.269  1.00  0.00           O  
ATOM   1249  N   GLN    93      52.283  84.836  65.980  1.00  0.00           N  
ATOM   1250  H   GLN    93      52.216  84.179  66.744  1.00  0.00           H  
ATOM   1251  CA  GLN    93      52.665  84.421  64.616  1.00  0.00           C  
ATOM   1252  HA  GLN    93      52.350  85.158  63.877  1.00  0.00           H  
ATOM   1253  CB  GLN    93      54.229  84.308  64.537  1.00  0.00           C  
ATOM   1254  HB2 GLN    93      54.706  83.639  65.254  1.00  0.00           H  
ATOM   1255  HB3 GLN    93      54.460  83.934  63.539  1.00  0.00           H  
ATOM   1256  CG  GLN    93      54.897  85.706  64.691  1.00  0.00           C  
ATOM   1257  HG2 GLN    93      54.574  86.337  63.863  1.00  0.00           H  
ATOM   1258  HG3 GLN    93      54.640  86.193  65.632  1.00  0.00           H  
ATOM   1259  CD  GLN    93      56.431  85.636  64.795  1.00  0.00           C  
ATOM   1260  OE1 GLN    93      56.969  84.672  64.251  1.00  0.00           O  
ATOM   1261  NE2 GLN    93      57.143  86.468  65.463  1.00  0.00           N  
ATOM   1262 HE21 GLN    93      58.121  86.269  65.617  1.00  0.00           H  
ATOM   1263 HE22 GLN    93      56.610  87.163  65.964  1.00  0.00           H  
ATOM   1264  C   GLN    93      52.048  83.073  64.311  1.00  0.00           C  
ATOM   1265  O   GLN    93      52.276  82.120  65.030  1.00  0.00           O  
ATOM   1266  N   GLN    94      51.158  83.072  63.348  1.00  0.00           N  
ATOM   1267  H   GLN    94      51.093  83.825  62.679  1.00  0.00           H  
ATOM   1268  CA  GLN    94      50.389  81.949  63.060  1.00  0.00           C  
ATOM   1269  HA  GLN    94      50.070  81.467  63.983  1.00  0.00           H  
ATOM   1270  CB  GLN    94      49.057  82.443  62.472  1.00  0.00           C  
ATOM   1271  HB2 GLN    94      49.226  82.916  61.505  1.00  0.00           H  
ATOM   1272  HB3 GLN    94      48.573  81.479  62.314  1.00  0.00           H  
ATOM   1273  CG  GLN    94      48.211  83.337  63.373  1.00  0.00           C  
ATOM   1274  HG2 GLN    94      47.146  83.166  63.218  1.00  0.00           H  
ATOM   1275  HG3 GLN    94      48.486  83.085  64.397  1.00  0.00           H  
ATOM   1276  CD  GLN    94      48.606  84.849  63.253  1.00  0.00           C  
ATOM   1277  OE1 GLN    94      49.057  85.340  62.215  1.00  0.00           O  
ATOM   1278  NE2 GLN    94      48.404  85.605  64.307  1.00  0.00           N  
ATOM   1279 HE21 GLN    94      48.097  85.185  65.173  1.00  0.00           H  
ATOM   1280 HE22 GLN    94      48.747  86.554  64.335  1.00  0.00           H  
ATOM   1281  C   GLN    94      51.029  80.920  62.051  1.00  0.00           C  
ATOM   1282  O   GLN    94      51.822  81.264  61.150  1.00  0.00           O  
ATOM   1283  N   SER    95      50.766  79.625  62.379  1.00  0.00           N  
ATOM   1284  H   SER    95      50.080  79.305  63.047  1.00  0.00           H  
ATOM   1285  CA  SER    95      51.212  78.562  61.493  1.00  0.00           C  
ATOM   1286  HA  SER    95      52.294  78.637  61.604  1.00  0.00           H  
ATOM   1287  CB  SER    95      50.667  77.228  62.008  1.00  0.00           C  
ATOM   1288  HB2 SER    95      50.893  77.065  63.062  1.00  0.00           H  
ATOM   1289  HB3 SER    95      49.588  77.348  61.906  1.00  0.00           H  
ATOM   1290  OG  SER    95      51.065  76.183  61.200  1.00  0.00           O  
ATOM   1291  HG  SER    95      51.483  75.596  61.835  1.00  0.00           H  
ATOM   1292  C   SER    95      50.897  78.767  59.966  1.00  0.00           C  
ATOM   1293  O   SER    95      49.934  79.564  59.637  1.00  0.00           O  
ATOM   1294  N   SER    96      51.567  78.112  59.055  1.00  0.00           N  
ATOM   1295  H   SER    96      52.319  77.516  59.371  1.00  0.00           H  
ATOM   1296  CA  SER    96      51.456  78.236  57.646  1.00  0.00           C  
ATOM   1297  HA  SER    96      51.343  79.310  57.503  1.00  0.00           H  
ATOM   1298  CB  SER    96      52.716  77.739  56.885  1.00  0.00           C  
ATOM   1299  HB2 SER    96      52.908  76.671  56.995  1.00  0.00           H  
ATOM   1300  HB3 SER    96      52.526  78.034  55.853  1.00  0.00           H  
ATOM   1301  OG  SER    96      53.925  78.314  57.382  1.00  0.00           O  
ATOM   1302  HG  SER    96      54.148  77.801  58.161  1.00  0.00           H  
ATOM   1303  C   SER    96      50.225  77.554  57.067  1.00  0.00           C  
ATOM   1304  O   SER    96      49.977  76.425  57.370  1.00  0.00           O  
ATOM   1305  N   TYR    97      49.467  77.978  55.994  1.00  0.00           N  
ATOM   1306  H   TYR    97      48.738  77.382  55.629  1.00  0.00           H  
ATOM   1307  CA  TYR    97      49.400  79.348  55.457  1.00  0.00           C  
ATOM   1308  HA  TYR    97      48.576  79.268  54.749  1.00  0.00           H  
ATOM   1309  CB  TYR    97      48.779  80.200  56.580  1.00  0.00           C  
ATOM   1310  HB2 TYR    97      47.990  79.683  57.126  1.00  0.00           H  
ATOM   1311  HB3 TYR    97      49.560  80.512  57.272  1.00  0.00           H  
ATOM   1312  CG  TYR    97      48.142  81.497  55.970  1.00  0.00           C  
ATOM   1313  CD1 TYR    97      48.951  82.644  55.891  1.00  0.00           C  
ATOM   1314  HD1 TYR    97      49.981  82.693  56.212  1.00  0.00           H  
ATOM   1315  CE1 TYR    97      48.377  83.822  55.369  1.00  0.00           C  
ATOM   1316  HE1 TYR    97      48.940  84.744  55.358  1.00  0.00           H  
ATOM   1317  CZ  TYR    97      47.106  83.830  54.754  1.00  0.00           C  
ATOM   1318  OH  TYR    97      46.679  84.985  54.127  1.00  0.00           O  
ATOM   1319  HH  TYR    97      45.769  85.068  53.832  1.00  0.00           H  
ATOM   1320  CE2 TYR    97      46.359  82.649  54.738  1.00  0.00           C  
ATOM   1321  HE2 TYR    97      45.461  82.668  54.139  1.00  0.00           H  
ATOM   1322  CD2 TYR    97      46.898  81.512  55.295  1.00  0.00           C  
ATOM   1323  HD2 TYR    97      46.363  80.575  55.350  1.00  0.00           H  
ATOM   1324  C   TYR    97      50.713  79.882  54.681  1.00  0.00           C  
ATOM   1325  O   TYR    97      51.456  80.750  55.170  1.00  0.00           O  
ATOM   1326  N   PRO    98      51.000  79.338  53.497  1.00  0.00           N  
ATOM   1327  CD  PRO    98      52.206  79.711  52.694  1.00  0.00           C  
ATOM   1328  HD2 PRO    98      53.049  79.242  53.201  1.00  0.00           H  
ATOM   1329  HD3 PRO    98      52.335  80.786  52.567  1.00  0.00           H  
ATOM   1330  CG  PRO    98      52.077  79.034  51.366  1.00  0.00           C  
ATOM   1331  HG2 PRO    98      52.646  78.106  51.322  1.00  0.00           H  
ATOM   1332  HG3 PRO    98      52.401  79.626  50.510  1.00  0.00           H  
ATOM   1333  CB  PRO    98      50.540  78.707  51.242  1.00  0.00           C  
ATOM   1334  HB2 PRO    98      50.300  77.869  50.587  1.00  0.00           H  
ATOM   1335  HB3 PRO    98      50.120  79.612  50.804  1.00  0.00           H  
ATOM   1336  CA  PRO    98      50.152  78.347  52.718  1.00  0.00           C  
ATOM   1337  HA  PRO    98      49.104  78.494  52.980  1.00  0.00           H  
ATOM   1338  C   PRO    98      50.409  76.892  53.075  1.00  0.00           C  
ATOM   1339  O   PRO    98      51.441  76.552  53.681  1.00  0.00           O  
ATOM   1340  N   GLY    99      49.368  76.120  52.693  1.00  0.00           N  
ATOM   1341  H   GLY    99      48.479  76.449  52.345  1.00  0.00           H  
ATOM   1342  CA  GLY    99      49.247  74.763  53.077  1.00  0.00           C  
ATOM   1343  HA2 GLY    99      48.889  74.658  54.102  1.00  0.00           H  
ATOM   1344  HA3 GLY    99      48.444  74.443  52.413  1.00  0.00           H  
ATOM   1345  C   GLY    99      50.462  73.917  52.889  1.00  0.00           C  
ATOM   1346  O   GLY    99      51.035  73.913  51.810  1.00  0.00           O  
ATOM   1347  N   TYR   100      50.717  72.999  53.782  1.00  0.00           N  
ATOM   1348  H   TYR   100      50.122  73.019  54.598  1.00  0.00           H  
ATOM   1349  CA  TYR   100      51.845  72.081  53.777  1.00  0.00           C  
ATOM   1350  HA  TYR   100      52.347  72.194  52.816  1.00  0.00           H  
ATOM   1351  CB  TYR   100      52.998  72.562  54.745  1.00  0.00           C  
ATOM   1352  HB2 TYR   100      53.839  71.924  54.475  1.00  0.00           H  
ATOM   1353  HB3 TYR   100      53.159  73.616  54.519  1.00  0.00           H  
ATOM   1354  CG  TYR   100      52.817  72.440  56.254  1.00  0.00           C  
ATOM   1355  CD1 TYR   100      52.186  73.448  56.995  1.00  0.00           C  
ATOM   1356  HD1 TYR   100      51.753  74.260  56.429  1.00  0.00           H  
ATOM   1357  CE1 TYR   100      51.998  73.408  58.403  1.00  0.00           C  
ATOM   1358  HE1 TYR   100      51.471  74.161  58.971  1.00  0.00           H  
ATOM   1359  CZ  TYR   100      52.603  72.327  59.118  1.00  0.00           C  
ATOM   1360  OH  TYR   100      52.219  72.118  60.434  1.00  0.00           O  
ATOM   1361  HH  TYR   100      51.321  72.393  60.633  1.00  0.00           H  
ATOM   1362  CE2 TYR   100      53.295  71.331  58.348  1.00  0.00           C  
ATOM   1363  HE2 TYR   100      53.641  70.456  58.878  1.00  0.00           H  
ATOM   1364  CD2 TYR   100      53.341  71.365  56.998  1.00  0.00           C  
ATOM   1365  HD2 TYR   100      53.850  70.577  56.463  1.00  0.00           H  
ATOM   1366  C   TYR   100      51.421  70.691  53.971  1.00  0.00           C  
ATOM   1367  O   TYR   100      52.271  69.839  54.036  1.00  0.00           O  
ATOM   1368  N   GLY   101      50.150  70.347  54.164  1.00  0.00           N  
ATOM   1369  H   GLY   101      49.419  71.043  54.106  1.00  0.00           H  
ATOM   1370  CA  GLY   101      49.583  69.000  54.477  1.00  0.00           C  
ATOM   1371  HA2 GLY   101      50.254  68.572  55.222  1.00  0.00           H  
ATOM   1372  HA3 GLY   101      48.575  69.039  54.890  1.00  0.00           H  
ATOM   1373  C   GLY   101      49.657  68.043  53.304  1.00  0.00           C  
ATOM   1374  O   GLY   101      49.514  66.807  53.455  1.00  0.00           O  
ATOM   1375  N   GLN   102      49.832  68.546  52.058  1.00  0.00           N  
ATOM   1376  H   GLN   102      49.932  69.537  51.885  1.00  0.00           H  
ATOM   1377  CA  GLN   102      50.083  67.617  50.914  1.00  0.00           C  
ATOM   1378  HA  GLN   102      49.255  66.917  50.802  1.00  0.00           H  
ATOM   1379  CB  GLN   102      50.017  68.425  49.571  1.00  0.00           C  
ATOM   1380  HB2 GLN   102      50.057  67.803  48.676  1.00  0.00           H  
ATOM   1381  HB3 GLN   102      48.991  68.791  49.578  1.00  0.00           H  
ATOM   1382  CG  GLN   102      51.050  69.503  49.447  1.00  0.00           C  
ATOM   1383  HG2 GLN   102      51.975  69.002  49.731  1.00  0.00           H  
ATOM   1384  HG3 GLN   102      51.127  69.732  48.384  1.00  0.00           H  
ATOM   1385  CD  GLN   102      50.846  70.791  50.280  1.00  0.00           C  
ATOM   1386  OE1 GLN   102      49.752  71.187  50.602  1.00  0.00           O  
ATOM   1387  NE2 GLN   102      51.878  71.493  50.646  1.00  0.00           N  
ATOM   1388 HE21 GLN   102      52.829  71.335  50.345  1.00  0.00           H  
ATOM   1389 HE22 GLN   102      51.762  72.402  51.072  1.00  0.00           H  
ATOM   1390  C   GLN   102      51.388  66.738  51.111  1.00  0.00           C  
ATOM   1391  O   GLN   102      52.340  67.313  51.627  1.00  0.00           O  
ATOM   1392  N   GLN   103      51.252  65.400  50.786  1.00  0.00           N  
ATOM   1393  H   GLN   103      50.419  65.059  50.327  1.00  0.00           H  
ATOM   1394  CA  GLN   103      52.320  64.478  50.981  1.00  0.00           C  
ATOM   1395  HA  GLN   103      52.470  64.534  52.059  1.00  0.00           H  
ATOM   1396  CB  GLN   103      51.824  62.989  50.726  1.00  0.00           C  
ATOM   1397  HB2 GLN   103      51.068  62.764  51.477  1.00  0.00           H  
ATOM   1398  HB3 GLN   103      51.453  62.932  49.702  1.00  0.00           H  
ATOM   1399  CG  GLN   103      52.906  61.887  50.726  1.00  0.00           C  
ATOM   1400  HG2 GLN   103      52.387  60.979  50.420  1.00  0.00           H  
ATOM   1401  HG3 GLN   103      53.731  62.123  50.052  1.00  0.00           H  
ATOM   1402  CD  GLN   103      53.429  61.522  52.139  1.00  0.00           C  
ATOM   1403  OE1 GLN   103      53.517  62.294  53.057  1.00  0.00           O  
ATOM   1404  NE2 GLN   103      53.999  60.328  52.304  1.00  0.00           N  
ATOM   1405 HE21 GLN   103      54.462  60.080  53.167  1.00  0.00           H  
ATOM   1406 HE22 GLN   103      53.818  59.670  51.560  1.00  0.00           H  
ATOM   1407  C   GLN   103      53.622  64.919  50.236  1.00  0.00           C  
ATOM   1408  O   GLN   103      53.566  65.221  49.022  1.00  0.00           O  
ATOM   1409  N   PRO   104      54.793  64.945  50.846  1.00  0.00           N  
ATOM   1410  CD  PRO   104      55.109  64.705  52.300  1.00  0.00           C  
ATOM   1411  HD2 PRO   104      55.527  63.724  52.528  1.00  0.00           H  
ATOM   1412  HD3 PRO   104      54.322  65.053  52.970  1.00  0.00           H  
ATOM   1413  CG  PRO   104      56.359  65.492  52.605  1.00  0.00           C  
ATOM   1414  HG2 PRO   104      56.934  65.083  53.436  1.00  0.00           H  
ATOM   1415  HG3 PRO   104      56.189  66.546  52.829  1.00  0.00           H  
ATOM   1416  CB  PRO   104      57.139  65.422  51.291  1.00  0.00           C  
ATOM   1417  HB2 PRO   104      57.604  64.436  51.290  1.00  0.00           H  
ATOM   1418  HB3 PRO   104      57.849  66.237  51.158  1.00  0.00           H  
ATOM   1419  CA  PRO   104      55.995  65.452  50.208  1.00  0.00           C  
ATOM   1420  HA  PRO   104      55.801  66.504  49.997  1.00  0.00           H  
ATOM   1421  C   PRO   104      56.270  64.658  48.904  1.00  0.00           C  
ATOM   1422  O   PRO   104      56.204  63.494  48.940  1.00  0.00           O  
ATOM   1423  N   ALA   105      56.451  65.379  47.804  1.00  0.00           N  
ATOM   1424  H   ALA   105      56.484  66.384  47.902  1.00  0.00           H  
ATOM   1425  CA  ALA   105      56.685  64.742  46.427  1.00  0.00           C  
ATOM   1426  HA  ALA   105      55.707  64.581  45.974  1.00  0.00           H  
ATOM   1427  CB  ALA   105      57.469  65.685  45.545  1.00  0.00           C  
ATOM   1428  HB1 ALA   105      58.255  66.258  46.037  1.00  0.00           H  
ATOM   1429  HB2 ALA   105      57.927  65.145  44.716  1.00  0.00           H  
ATOM   1430  HB3 ALA   105      56.858  66.424  45.025  1.00  0.00           H  
ATOM   1431  C   ALA   105      57.520  63.419  46.456  1.00  0.00           C  
ATOM   1432  O   ALA   105      58.577  63.444  47.177  1.00  0.00           O  
ATOM   1433  N   PRO   106      57.272  62.312  45.780  1.00  0.00           N  
ATOM   1434  CD  PRO   106      56.127  62.140  44.795  1.00  0.00           C  
ATOM   1435  HD2 PRO   106      55.915  63.032  44.205  1.00  0.00           H  
ATOM   1436  HD3 PRO   106      55.132  62.010  45.221  1.00  0.00           H  
ATOM   1437  CG  PRO   106      56.474  60.998  43.853  1.00  0.00           C  
ATOM   1438  HG2 PRO   106      57.016  61.467  43.032  1.00  0.00           H  
ATOM   1439  HG3 PRO   106      55.627  60.463  43.425  1.00  0.00           H  
ATOM   1440  CB  PRO   106      57.399  60.122  44.784  1.00  0.00           C  
ATOM   1441  HB2 PRO   106      58.096  59.608  44.121  1.00  0.00           H  
ATOM   1442  HB3 PRO   106      56.753  59.470  45.373  1.00  0.00           H  
ATOM   1443  CA  PRO   106      58.135  61.025  45.743  1.00  0.00           C  
ATOM   1444  HA  PRO   106      58.195  60.619  46.753  1.00  0.00           H  
ATOM   1445  C   PRO   106      59.628  61.212  45.278  1.00  0.00           C  
ATOM   1446  O   PRO   106      59.978  62.121  44.499  1.00  0.00           O  
ATOM   1447  N   SER   107      60.396  60.255  45.676  1.00  0.00           N  
ATOM   1448  H   SER   107      60.014  59.589  46.333  1.00  0.00           H  
ATOM   1449  CA  SER   107      61.809  60.262  45.236  1.00  0.00           C  
ATOM   1450  HA  SER   107      61.739  60.377  44.154  1.00  0.00           H  
ATOM   1451  CB  SER   107      62.567  61.441  45.912  1.00  0.00           C  
ATOM   1452  HB2 SER   107      63.584  61.467  45.521  1.00  0.00           H  
ATOM   1453  HB3 SER   107      62.021  62.353  45.671  1.00  0.00           H  
ATOM   1454  OG  SER   107      62.725  61.215  47.332  1.00  0.00           O  
ATOM   1455  HG  SER   107      61.884  61.384  47.764  1.00  0.00           H  
ATOM   1456  C   SER   107      62.537  58.952  45.464  1.00  0.00           C  
ATOM   1457  O   SER   107      63.693  58.797  45.096  1.00  0.00           O  
ATOM   1458  N   SER   108      61.861  57.847  45.850  1.00  0.00           N  
ATOM   1459  H   SER   108      60.889  57.865  46.124  1.00  0.00           H  
ATOM   1460  CA  SER   108      62.591  56.648  46.316  1.00  0.00           C  
ATOM   1461  HA  SER   108      63.529  56.551  45.770  1.00  0.00           H  
ATOM   1462  CB  SER   108      63.028  56.985  47.759  1.00  0.00           C  
ATOM   1463  HB2 SER   108      63.629  56.107  47.995  1.00  0.00           H  
ATOM   1464  HB3 SER   108      63.517  57.951  47.632  1.00  0.00           H  
ATOM   1465  OG  SER   108      61.954  57.104  48.665  1.00  0.00           O  
ATOM   1466  HG  SER   108      61.920  56.463  49.379  1.00  0.00           H  
ATOM   1467  C   SER   108      61.889  55.284  46.089  1.00  0.00           C  
ATOM   1468  O   SER   108      60.841  55.223  45.556  1.00  0.00           O  
ATOM   1469  N   THR   109      62.599  54.237  46.469  1.00  0.00           N  
ATOM   1470  H   THR   109      63.535  54.317  46.839  1.00  0.00           H  
ATOM   1471  CA  THR   109      62.005  52.886  46.442  1.00  0.00           C  
ATOM   1472  HA  THR   109      60.922  52.914  46.321  1.00  0.00           H  
ATOM   1473  CB  THR   109      62.545  52.122  45.241  1.00  0.00           C  
ATOM   1474  HB  THR   109      63.598  51.920  45.434  1.00  0.00           H  
ATOM   1475  CG2 THR   109      61.927  50.788  45.034  1.00  0.00           C  
ATOM   1476 HG21 THR   109      62.409  50.244  44.221  1.00  0.00           H  
ATOM   1477 HG22 THR   109      61.820  50.248  45.975  1.00  0.00           H  
ATOM   1478 HG23 THR   109      60.900  50.917  44.691  1.00  0.00           H  
ATOM   1479  OG1 THR   109      62.361  52.924  44.011  1.00  0.00           O  
ATOM   1480  HG1 THR   109      62.754  53.763  44.264  1.00  0.00           H  
ATOM   1481  C   THR   109      62.371  52.079  47.776  1.00  0.00           C  
ATOM   1482  O   THR   109      63.582  51.903  48.026  1.00  0.00           O  
ATOM   1483  N   SER   110      61.364  51.733  48.531  1.00  0.00           N  
ATOM   1484  H   SER   110      60.437  51.942  48.188  1.00  0.00           H  
ATOM   1485  CA  SER   110      61.528  50.936  49.748  1.00  0.00           C  
ATOM   1486  HA  SER   110      62.308  51.280  50.427  1.00  0.00           H  
ATOM   1487  CB  SER   110      60.293  51.064  50.577  1.00  0.00           C  
ATOM   1488  HB2 SER   110      59.535  50.550  49.986  1.00  0.00           H  
ATOM   1489  HB3 SER   110      60.332  50.634  51.578  1.00  0.00           H  
ATOM   1490  OG  SER   110      60.090  52.423  50.741  1.00  0.00           O  
ATOM   1491  HG  SER   110      59.426  52.537  51.424  1.00  0.00           H  
ATOM   1492  C   SER   110      61.753  49.458  49.420  1.00  0.00           C  
ATOM   1493  O   SER   110      61.350  48.888  48.422  1.00  0.00           O  
ATOM   1494  N   GLY   111      62.476  48.807  50.363  1.00  0.00           N  
ATOM   1495  H   GLY   111      62.820  49.453  51.059  1.00  0.00           H  
ATOM   1496  CA  GLY   111      62.840  47.394  50.346  1.00  0.00           C  
ATOM   1497  HA2 GLY   111      63.519  47.292  49.499  1.00  0.00           H  
ATOM   1498  HA3 GLY   111      63.327  47.072  51.267  1.00  0.00           H  
ATOM   1499  C   GLY   111      61.618  46.490  50.111  1.00  0.00           C  
ATOM   1500  O   GLY   111      60.496  46.849  50.560  1.00  0.00           O  
ATOM   1501  N   SER   112      61.715  45.354  49.368  1.00  0.00           N  
ATOM   1502  H   SER   112      60.842  44.862  49.247  1.00  0.00           H  
ATOM   1503  CA  SER   112      62.947  44.728  48.862  1.00  0.00           C  
ATOM   1504  HA  SER   112      62.691  43.673  48.768  1.00  0.00           H  
ATOM   1505  CB  SER   112      63.386  45.279  47.491  1.00  0.00           C  
ATOM   1506  HB2 SER   112      64.220  45.981  47.491  1.00  0.00           H  
ATOM   1507  HB3 SER   112      63.698  44.445  46.861  1.00  0.00           H  
ATOM   1508  OG  SER   112      62.352  45.950  46.790  1.00  0.00           O  
ATOM   1509  HG  SER   112      61.759  45.391  46.282  1.00  0.00           H  
ATOM   1510  C   SER   112      64.131  44.688  49.915  1.00  0.00           C  
ATOM   1511  O   SER   112      65.202  45.174  49.663  1.00  0.00           O  
ATOM   1512  N   TYR   113      63.875  44.120  51.105  1.00  0.00           N  
ATOM   1513  H   TYR   113      64.748  44.210  51.606  1.00  0.00           H  
ATOM   1514  CA  TYR   113      63.033  42.915  51.380  1.00  0.00           C  
ATOM   1515  HA  TYR   113      62.077  42.958  50.858  1.00  0.00           H  
ATOM   1516  CB  TYR   113      63.826  41.615  50.977  1.00  0.00           C  
ATOM   1517  HB2 TYR   113      64.828  41.645  51.405  1.00  0.00           H  
ATOM   1518  HB3 TYR   113      63.283  40.743  51.341  1.00  0.00           H  
ATOM   1519  CG  TYR   113      63.940  41.364  49.475  1.00  0.00           C  
ATOM   1520  CD1 TYR   113      62.800  40.836  48.818  1.00  0.00           C  
ATOM   1521  HD1 TYR   113      61.814  40.729  49.245  1.00  0.00           H  
ATOM   1522  CE1 TYR   113      62.881  40.595  47.452  1.00  0.00           C  
ATOM   1523  HE1 TYR   113      62.012  40.126  47.015  1.00  0.00           H  
ATOM   1524  CZ  TYR   113      64.126  40.763  46.740  1.00  0.00           C  
ATOM   1525  OH  TYR   113      64.350  40.194  45.518  1.00  0.00           O  
ATOM   1526  HH  TYR   113      65.148  40.556  45.126  1.00  0.00           H  
ATOM   1527  CE2 TYR   113      65.219  41.273  47.466  1.00  0.00           C  
ATOM   1528  HE2 TYR   113      66.145  41.405  46.925  1.00  0.00           H  
ATOM   1529  CD2 TYR   113      65.118  41.598  48.852  1.00  0.00           C  
ATOM   1530  HD2 TYR   113      65.987  41.983  49.364  1.00  0.00           H  
ATOM   1531  C   TYR   113      62.737  42.973  52.930  1.00  0.00           C  
ATOM   1532  O   TYR   113      63.387  43.753  53.615  1.00  0.00           O  
ATOM   1533  N   GLY   114      61.831  42.063  53.339  1.00  0.00           N  
ATOM   1534  H   GLY   114      61.439  41.426  52.661  1.00  0.00           H  
ATOM   1535  CA  GLY   114      61.233  41.998  54.666  1.00  0.00           C  
ATOM   1536  HA2 GLY   114      60.685  41.065  54.796  1.00  0.00           H  
ATOM   1537  HA3 GLY   114      62.082  41.965  55.349  1.00  0.00           H  
ATOM   1538  C   GLY   114      60.291  43.212  55.123  1.00  0.00           C  
ATOM   1539  O   GLY   114      59.986  44.054  54.288  1.00  0.00           O  
ATOM   1540  N   SER   115      59.839  43.343  56.416  1.00  0.00           N  
ATOM   1541  H   SER   115      59.282  44.161  56.616  1.00  0.00           H  
ATOM   1542  CA  SER   115      60.016  42.354  57.508  1.00  0.00           C  
ATOM   1543  HA  SER   115      60.316  41.386  57.107  1.00  0.00           H  
ATOM   1544  CB  SER   115      61.106  42.775  58.500  1.00  0.00           C  
ATOM   1545  HB2 SER   115      60.948  43.686  59.078  1.00  0.00           H  
ATOM   1546  HB3 SER   115      61.158  41.981  59.244  1.00  0.00           H  
ATOM   1547  OG  SER   115      62.277  42.948  57.758  1.00  0.00           O  
ATOM   1548  HG  SER   115      62.365  43.902  57.686  1.00  0.00           H  
ATOM   1549  C   SER   115      58.690  42.025  58.208  1.00  0.00           C  
ATOM   1550  O   SER   115      58.772  41.529  59.362  1.00  0.00           O  
ATOM   1551  N   SER   116      57.500  42.325  57.683  1.00  0.00           N  
ATOM   1552  H   SER   116      57.566  42.645  56.727  1.00  0.00           H  
ATOM   1553  CA  SER   116      56.178  41.989  58.336  1.00  0.00           C  
ATOM   1554  HA  SER   116      55.458  42.212  57.548  1.00  0.00           H  
ATOM   1555  CB  SER   116      56.015  40.537  58.656  1.00  0.00           C  
ATOM   1556  HB2 SER   116      56.552  40.222  59.550  1.00  0.00           H  
ATOM   1557  HB3 SER   116      54.983  40.321  58.931  1.00  0.00           H  
ATOM   1558  OG  SER   116      56.323  39.594  57.663  1.00  0.00           O  
ATOM   1559  HG  SER   116      57.242  39.316  57.629  1.00  0.00           H  
ATOM   1560  C   SER   116      55.922  42.745  59.635  1.00  0.00           C  
ATOM   1561  O   SER   116      55.338  42.205  60.556  1.00  0.00           O  
ATOM   1562  N   SER   117      56.526  43.962  59.721  1.00  0.00           N  
ATOM   1563  H   SER   117      56.961  44.334  58.888  1.00  0.00           H  
ATOM   1564  CA  SER   117      56.415  44.904  60.879  1.00  0.00           C  
ATOM   1565  HA  SER   117      56.020  44.368  61.742  1.00  0.00           H  
ATOM   1566  CB  SER   117      57.866  45.333  61.269  1.00  0.00           C  
ATOM   1567  HB2 SER   117      58.612  44.564  61.067  1.00  0.00           H  
ATOM   1568  HB3 SER   117      58.121  46.177  60.629  1.00  0.00           H  
ATOM   1569  OG  SER   117      57.889  45.722  62.622  1.00  0.00           O  
ATOM   1570  HG  SER   117      58.234  45.035  63.197  1.00  0.00           H  
ATOM   1571  C   SER   117      55.539  46.117  60.562  1.00  0.00           C  
ATOM   1572  O   SER   117      55.574  46.622  59.489  1.00  0.00           O  
ATOM   1573  N   GLN   118      54.693  46.484  61.570  1.00  0.00           N  
ATOM   1574  H   GLN   118      54.819  45.994  62.444  1.00  0.00           H  
ATOM   1575  CA  GLN   118      53.775  47.620  61.554  1.00  0.00           C  
ATOM   1576  HA  GLN   118      53.602  47.729  62.625  1.00  0.00           H  
ATOM   1577  CB  GLN   118      54.440  48.953  61.092  1.00  0.00           C  
ATOM   1578  HB2 GLN   118      55.382  49.046  61.631  1.00  0.00           H  
ATOM   1579  HB3 GLN   118      54.723  48.776  60.054  1.00  0.00           H  
ATOM   1580  CG  GLN   118      53.615  50.228  61.442  1.00  0.00           C  
ATOM   1581  HG2 GLN   118      53.880  50.952  60.671  1.00  0.00           H  
ATOM   1582  HG3 GLN   118      52.547  50.064  61.297  1.00  0.00           H  
ATOM   1583  CD  GLN   118      53.801  50.651  62.901  1.00  0.00           C  
ATOM   1584  OE1 GLN   118      53.316  50.077  63.849  1.00  0.00           O  
ATOM   1585  NE2 GLN   118      54.819  51.527  63.089  1.00  0.00           N  
ATOM   1586 HE21 GLN   118      55.290  52.056  62.369  1.00  0.00           H  
ATOM   1587 HE22 GLN   118      55.033  51.806  64.036  1.00  0.00           H  
ATOM   1588  C   GLN   118      52.493  47.377  60.695  1.00  0.00           C  
ATOM   1589  O   GLN   118      52.574  46.828  59.574  1.00  0.00           O  
ATOM   1590  N   SER   119      51.246  47.583  61.293  1.00  0.00           N  
ATOM   1591  H   SER   119      50.460  47.256  60.750  1.00  0.00           H  
ATOM   1592  CA  SER   119      50.886  48.022  62.656  1.00  0.00           C  
ATOM   1593  HA  SER   119      51.445  48.916  62.928  1.00  0.00           H  
ATOM   1594  CB  SER   119      49.414  48.638  62.742  1.00  0.00           C  
ATOM   1595  HB2 SER   119      49.287  49.312  61.895  1.00  0.00           H  
ATOM   1596  HB3 SER   119      48.721  47.797  62.770  1.00  0.00           H  
ATOM   1597  OG  SER   119      49.241  49.461  63.867  1.00  0.00           O  
ATOM   1598  HG  SER   119      49.355  50.341  63.502  1.00  0.00           H  
ATOM   1599  C   SER   119      51.245  47.007  63.761  1.00  0.00           C  
ATOM   1600  O   SER   119      51.874  45.989  63.536  1.00  0.00           O  
ATOM   1601  N   SER   120      50.782  47.351  64.981  1.00  0.00           N  
ATOM   1602  H   SER   120      50.442  48.300  65.044  1.00  0.00           H  
ATOM   1603  CA  SER   120      50.795  46.441  66.056  1.00  0.00           C  
ATOM   1604  HA  SER   120      51.813  46.067  66.169  1.00  0.00           H  
ATOM   1605  CB  SER   120      50.445  47.169  67.342  1.00  0.00           C  
ATOM   1606  HB2 SER   120      49.373  47.349  67.421  1.00  0.00           H  
ATOM   1607  HB3 SER   120      50.742  46.679  68.269  1.00  0.00           H  
ATOM   1608  OG  SER   120      51.025  48.441  67.390  1.00  0.00           O  
ATOM   1609  HG  SER   120      51.371  48.488  68.284  1.00  0.00           H  
ATOM   1610  C   SER   120      49.932  45.235  65.804  1.00  0.00           C  
ATOM   1611  O   SER   120      49.006  45.341  64.984  1.00  0.00           O  
ATOM   1612  N   SER   121      50.202  44.065  66.368  1.00  0.00           N  
ATOM   1613  H   SER   121      49.581  43.296  66.162  1.00  0.00           H  
ATOM   1614  CA  SER   121      51.004  43.729  67.517  1.00  0.00           C  
ATOM   1615  HA  SER   121      50.885  44.536  68.241  1.00  0.00           H  
ATOM   1616  CB  SER   121      50.514  42.454  68.295  1.00  0.00           C  
ATOM   1617  HB2 SER   121      49.432  42.543  68.388  1.00  0.00           H  
ATOM   1618  HB3 SER   121      50.872  41.686  67.609  1.00  0.00           H  
ATOM   1619  OG  SER   121      51.188  42.275  69.521  1.00  0.00           O  
ATOM   1620  HG  SER   121      50.784  41.481  69.879  1.00  0.00           H  
ATOM   1621  C   SER   121      52.552  43.576  67.179  1.00  0.00           C  
ATOM   1622  O   SER   121      52.982  43.648  66.028  1.00  0.00           O  
ATOM   1623  N   TYR   122      53.395  43.496  68.212  1.00  0.00           N  
ATOM   1624  H   TYR   122      52.937  43.498  69.112  1.00  0.00           H  
ATOM   1625  CA  TYR   122      54.825  43.281  68.067  1.00  0.00           C  
ATOM   1626  HA  TYR   122      55.115  43.306  67.016  1.00  0.00           H  
ATOM   1627  CB  TYR   122      55.494  44.434  68.796  1.00  0.00           C  
ATOM   1628  HB2 TYR   122      55.104  44.644  69.792  1.00  0.00           H  
ATOM   1629  HB3 TYR   122      56.545  44.163  68.890  1.00  0.00           H  
ATOM   1630  CG  TYR   122      55.473  45.616  67.858  1.00  0.00           C  
ATOM   1631  CD1 TYR   122      54.390  46.468  67.838  1.00  0.00           C  
ATOM   1632  HD1 TYR   122      53.644  46.360  68.611  1.00  0.00           H  
ATOM   1633  CE1 TYR   122      54.343  47.490  66.859  1.00  0.00           C  
ATOM   1634  HE1 TYR   122      53.452  48.092  66.958  1.00  0.00           H  
ATOM   1635  CZ  TYR   122      55.455  47.785  66.017  1.00  0.00           C  
ATOM   1636  OH  TYR   122      55.487  48.978  65.349  1.00  0.00           O  
ATOM   1637  HH  TYR   122      54.668  49.416  65.592  1.00  0.00           H  
ATOM   1638  CE2 TYR   122      56.599  47.003  66.145  1.00  0.00           C  
ATOM   1639  HE2 TYR   122      57.538  47.396  65.784  1.00  0.00           H  
ATOM   1640  CD2 TYR   122      56.637  45.933  67.066  1.00  0.00           C  
ATOM   1641  HD2 TYR   122      57.598  45.439  67.063  1.00  0.00           H  
ATOM   1642  C   TYR   122      55.125  41.907  68.630  1.00  0.00           C  
ATOM   1643  O   TYR   122      54.835  41.674  69.785  1.00  0.00           O  
ATOM   1644  N   GLY   123      55.757  40.962  67.963  1.00  0.00           N  
ATOM   1645  H   GLY   123      56.046  40.137  68.469  1.00  0.00           H  
ATOM   1646  CA  GLY   123      56.229  40.970  66.538  1.00  0.00           C  
ATOM   1647  HA2 GLY   123      56.272  39.927  66.225  1.00  0.00           H  
ATOM   1648  HA3 GLY   123      55.485  41.510  65.951  1.00  0.00           H  
ATOM   1649  C   GLY   123      57.644  41.435  66.444  1.00  0.00           C  
ATOM   1650  O   GLY   123      58.369  41.605  67.373  1.00  0.00           O  
ATOM   1651  N   GLN   124      58.044  41.645  65.193  1.00  0.00           N  
ATOM   1652  H   GLN   124      57.331  41.643  64.478  1.00  0.00           H  
ATOM   1653  CA  GLN   124      59.358  42.150  64.882  1.00  0.00           C  
ATOM   1654  HA  GLN   124      60.044  41.693  65.594  1.00  0.00           H  
ATOM   1655  CB  GLN   124      59.800  41.983  63.422  1.00  0.00           C  
ATOM   1656  HB2 GLN   124      58.990  42.266  62.751  1.00  0.00           H  
ATOM   1657  HB3 GLN   124      60.613  42.662  63.165  1.00  0.00           H  
ATOM   1658  CG  GLN   124      60.198  40.592  63.087  1.00  0.00           C  
ATOM   1659  HG2 GLN   124      60.777  40.673  62.167  1.00  0.00           H  
ATOM   1660  HG3 GLN   124      60.761  40.221  63.944  1.00  0.00           H  
ATOM   1661  CD  GLN   124      59.014  39.636  62.866  1.00  0.00           C  
ATOM   1662  OE1 GLN   124      58.834  38.705  63.662  1.00  0.00           O  
ATOM   1663  NE2 GLN   124      58.246  39.801  61.806  1.00  0.00           N  
ATOM   1664 HE21 GLN   124      58.546  40.464  61.106  1.00  0.00           H  
ATOM   1665 HE22 GLN   124      57.430  39.230  61.638  1.00  0.00           H  
ATOM   1666  C   GLN   124      59.434  43.629  65.331  1.00  0.00           C  
ATOM   1667  O   GLN   124      58.633  44.378  64.797  1.00  0.00           O  
ATOM   1668  N   PRO   125      60.483  44.058  66.068  1.00  0.00           N  
ATOM   1669  CD  PRO   125      60.828  45.418  66.182  1.00  0.00           C  
ATOM   1670  HD2 PRO   125      60.613  45.832  67.166  1.00  0.00           H  
ATOM   1671  HD3 PRO   125      60.390  46.026  65.389  1.00  0.00           H  
ATOM   1672  CG  PRO   125      62.302  45.357  65.936  1.00  0.00           C  
ATOM   1673  HG2 PRO   125      62.802  46.303  66.144  1.00  0.00           H  
ATOM   1674  HG3 PRO   125      62.438  45.038  64.902  1.00  0.00           H  
ATOM   1675  CB  PRO   125      62.750  44.193  66.817  1.00  0.00           C  
ATOM   1676  HB2 PRO   125      62.745  44.552  67.847  1.00  0.00           H  
ATOM   1677  HB3 PRO   125      63.724  43.844  66.475  1.00  0.00           H  
ATOM   1678  CA  PRO   125      61.648  43.207  66.480  1.00  0.00           C  
ATOM   1679  HA  PRO   125      61.956  42.691  65.571  1.00  0.00           H  
ATOM   1680  C   PRO   125      61.301  42.368  67.687  1.00  0.00           C  
ATOM   1681  O   PRO   125      60.995  42.883  68.765  1.00  0.00           O  
ATOM   1682  N   GLN   126      61.468  41.077  67.570  1.00  0.00           N  
ATOM   1683  H   GLN   126      61.582  40.735  66.626  1.00  0.00           H  
ATOM   1684  CA  GLN   126      61.165  40.089  68.626  1.00  0.00           C  
ATOM   1685  HA  GLN   126      60.138  40.200  68.973  1.00  0.00           H  
ATOM   1686  CB  GLN   126      61.479  38.705  68.017  1.00  0.00           C  
ATOM   1687  HB2 GLN   126      62.485  38.755  67.600  1.00  0.00           H  
ATOM   1688  HB3 GLN   126      61.439  37.953  68.805  1.00  0.00           H  
ATOM   1689  CG  GLN   126      60.545  38.289  66.858  1.00  0.00           C  
ATOM   1690  HG2 GLN   126      60.616  39.049  66.080  1.00  0.00           H  
ATOM   1691  HG3 GLN   126      61.028  37.354  66.574  1.00  0.00           H  
ATOM   1692  CD  GLN   126      59.063  38.036  67.150  1.00  0.00           C  
ATOM   1693  OE1 GLN   126      58.631  37.756  68.241  1.00  0.00           O  
ATOM   1694  NE2 GLN   126      58.336  37.988  66.132  1.00  0.00           N  
ATOM   1695 HE21 GLN   126      58.897  38.123  65.303  1.00  0.00           H  
ATOM   1696 HE22 GLN   126      57.396  37.632  66.233  1.00  0.00           H  
ATOM   1697  C   GLN   126      62.026  40.293  69.820  1.00  0.00           C  
ATOM   1698  O   GLN   126      63.144  40.911  69.713  1.00  0.00           O  
ATOM   1699  N   SER   127      61.644  39.599  70.882  1.00  0.00           N  
ATOM   1700  H   SER   127      60.867  38.983  70.688  1.00  0.00           H  
ATOM   1701  CA  SER   127      62.199  39.606  72.253  1.00  0.00           C  
ATOM   1702  HA  SER   127      61.752  38.867  72.918  1.00  0.00           H  
ATOM   1703  CB  SER   127      63.672  39.208  72.270  1.00  0.00           C  
ATOM   1704  HB2 SER   127      64.153  39.847  71.530  1.00  0.00           H  
ATOM   1705  HB3 SER   127      64.059  39.292  73.286  1.00  0.00           H  
ATOM   1706  OG  SER   127      63.862  37.881  71.805  1.00  0.00           O  
ATOM   1707  HG  SER   127      64.309  37.868  70.955  1.00  0.00           H  
ATOM   1708  C   SER   127      62.021  41.002  72.981  1.00  0.00           C  
ATOM   1709  O   SER   127      61.975  40.986  74.246  1.00  0.00           O  
ATOM   1710  N   GLY   128      61.799  42.111  72.252  1.00  0.00           N  
ATOM   1711  H   GLY   128      61.796  42.071  71.243  1.00  0.00           H  
ATOM   1712  CA  GLY   128      61.850  43.412  72.908  1.00  0.00           C  
ATOM   1713  HA2 GLY   128      60.820  43.558  73.231  1.00  0.00           H  
ATOM   1714  HA3 GLY   128      62.641  43.383  73.658  1.00  0.00           H  
ATOM   1715  C   GLY   128      62.270  44.633  71.980  1.00  0.00           C  
ATOM   1716  O   GLY   128      62.836  44.495  70.866  1.00  0.00           O  
ATOM   1717  N   SER   129      62.136  45.911  72.387  1.00  0.00           N  
ATOM   1718  H   SER   129      62.359  46.684  71.776  1.00  0.00           H  
ATOM   1719  CA  SER   129      61.471  46.460  73.628  1.00  0.00           C  
ATOM   1720  HA  SER   129      61.608  47.537  73.529  1.00  0.00           H  
ATOM   1721  CB  SER   129      59.963  46.151  73.582  1.00  0.00           C  
ATOM   1722  HB2 SER   129      59.672  45.899  72.562  1.00  0.00           H  
ATOM   1723  HB3 SER   129      59.830  45.199  74.097  1.00  0.00           H  
ATOM   1724  OG  SER   129      59.219  47.117  74.129  1.00  0.00           O  
ATOM   1725  HG  SER   129      59.281  47.905  73.583  1.00  0.00           H  
ATOM   1726  C   SER   129      62.176  46.022  74.868  1.00  0.00           C  
ATOM   1727  O   SER   129      61.546  45.494  75.798  1.00  0.00           O  
ATOM   1728  N   TYR   130      63.483  46.261  74.911  1.00  0.00           N  
ATOM   1729  H   TYR   130      63.910  46.728  74.124  1.00  0.00           H  
ATOM   1730  CA  TYR   130      64.271  46.132  76.164  1.00  0.00           C  
ATOM   1731  HA  TYR   130      63.992  45.363  76.885  1.00  0.00           H  
ATOM   1732  CB  TYR   130      65.708  45.706  75.751  1.00  0.00           C  
ATOM   1733  HB2 TYR   130      66.122  46.574  75.237  1.00  0.00           H  
ATOM   1734  HB3 TYR   130      66.314  45.532  76.640  1.00  0.00           H  
ATOM   1735  CG  TYR   130      65.887  44.502  74.939  1.00  0.00           C  
ATOM   1736  CD1 TYR   130      66.721  44.536  73.780  1.00  0.00           C  
ATOM   1737  HD1 TYR   130      67.192  45.470  73.512  1.00  0.00           H  
ATOM   1738  CE1 TYR   130      66.899  43.413  73.072  1.00  0.00           C  
ATOM   1739  HE1 TYR   130      67.525  43.488  72.195  1.00  0.00           H  
ATOM   1740  CZ  TYR   130      66.354  42.188  73.463  1.00  0.00           C  
ATOM   1741  OH  TYR   130      66.697  41.127  72.709  1.00  0.00           O  
ATOM   1742  HH  TYR   130      67.216  41.365  71.937  1.00  0.00           H  
ATOM   1743  CE2 TYR   130      65.580  42.132  74.596  1.00  0.00           C  
ATOM   1744  HE2 TYR   130      65.079  41.205  74.832  1.00  0.00           H  
ATOM   1745  CD2 TYR   130      65.430  43.246  75.446  1.00  0.00           C  
ATOM   1746  HD2 TYR   130      64.994  43.028  76.410  1.00  0.00           H  
ATOM   1747  C   TYR   130      64.203  47.429  77.011  1.00  0.00           C  
ATOM   1748  O   TYR   130      64.429  48.430  76.388  1.00  0.00           O  
ATOM   1749  N   SER   131      63.805  47.482  78.319  1.00  0.00           N  
ATOM   1750  H   SER   131      63.922  48.444  78.602  1.00  0.00           H  
ATOM   1751  CA  SER   131      64.052  46.518  79.401  1.00  0.00           C  
ATOM   1752  HA  SER   131      63.818  47.136  80.267  1.00  0.00           H  
ATOM   1753  CB  SER   131      62.904  45.501  79.407  1.00  0.00           C  
ATOM   1754  HB2 SER   131      61.983  46.080  79.462  1.00  0.00           H  
ATOM   1755  HB3 SER   131      62.918  44.711  78.656  1.00  0.00           H  
ATOM   1756  OG  SER   131      63.007  44.699  80.563  1.00  0.00           O  
ATOM   1757  HG  SER   131      62.347  44.011  80.447  1.00  0.00           H  
ATOM   1758  C   SER   131      65.415  45.790  79.539  1.00  0.00           C  
ATOM   1759  O   SER   131      65.486  44.573  79.305  1.00  0.00           O  
ATOM   1760  N   GLN   132      66.503  46.558  79.775  1.00  0.00           N  
ATOM   1761  H   GLN   132      67.378  46.054  79.807  1.00  0.00           H  
ATOM   1762  CA  GLN   132      66.584  47.847  80.470  1.00  0.00           C  
ATOM   1763  HA  GLN   132      65.906  48.571  80.018  1.00  0.00           H  
ATOM   1764  CB  GLN   132      66.212  47.600  81.958  1.00  0.00           C  
ATOM   1765  HB2 GLN   132      65.169  47.287  81.999  1.00  0.00           H  
ATOM   1766  HB3 GLN   132      66.882  46.802  82.278  1.00  0.00           H  
ATOM   1767  CG  GLN   132      66.338  48.818  82.937  1.00  0.00           C  
ATOM   1768  HG2 GLN   132      66.096  48.523  83.958  1.00  0.00           H  
ATOM   1769  HG3 GLN   132      67.380  49.139  82.925  1.00  0.00           H  
ATOM   1770  CD  GLN   132      65.444  50.008  82.598  1.00  0.00           C  
ATOM   1771  OE1 GLN   132      65.710  50.790  81.664  1.00  0.00           O  
ATOM   1772  NE2 GLN   132      64.359  50.217  83.348  1.00  0.00           N  
ATOM   1773 HE21 GLN   132      64.115  49.510  84.027  1.00  0.00           H  
ATOM   1774 HE22 GLN   132      63.726  50.969  83.115  1.00  0.00           H  
ATOM   1775  C   GLN   132      67.992  48.411  80.372  1.00  0.00           C  
ATOM   1776  O   GLN   132      68.903  47.601  80.299  1.00  0.00           O  
ATOM   1777  N   GLN   133      68.193  49.754  80.129  1.00  0.00           N  
ATOM   1778  H   GLN   133      67.347  50.298  80.216  1.00  0.00           H  
ATOM   1779  CA  GLN   133      69.487  50.433  80.022  1.00  0.00           C  
ATOM   1780  HA  GLN   133      69.264  51.433  79.649  1.00  0.00           H  
ATOM   1781  CB  GLN   133      69.981  50.589  81.466  1.00  0.00           C  
ATOM   1782  HB2 GLN   133      70.009  49.585  81.890  1.00  0.00           H  
ATOM   1783  HB3 GLN   133      70.982  51.015  81.531  1.00  0.00           H  
ATOM   1784  CG  GLN   133      69.182  51.572  82.317  1.00  0.00           C  
ATOM   1785  HG2 GLN   133      69.483  52.586  82.055  1.00  0.00           H  
ATOM   1786  HG3 GLN   133      68.119  51.413  82.135  1.00  0.00           H  
ATOM   1787  CD  GLN   133      69.390  51.404  83.870  1.00  0.00           C  
ATOM   1788  OE1 GLN   133      69.247  50.330  84.376  1.00  0.00           O  
ATOM   1789  NE2 GLN   133      69.690  52.409  84.669  1.00  0.00           N  
ATOM   1790 HE21 GLN   133      70.096  53.270  84.331  1.00  0.00           H  
ATOM   1791 HE22 GLN   133      69.461  52.350  85.651  1.00  0.00           H  
ATOM   1792  C   GLN   133      70.602  49.736  79.101  1.00  0.00           C  
ATOM   1793  O   GLN   133      71.682  49.447  79.585  1.00  0.00           O  
ATOM   1794  N   PRO   134      70.370  49.582  77.797  1.00  0.00           N  
ATOM   1795  CD  PRO   134      71.494  49.071  76.941  1.00  0.00           C  
ATOM   1796  HD2 PRO   134      71.743  48.037  77.181  1.00  0.00           H  
ATOM   1797  HD3 PRO   134      72.301  49.771  77.158  1.00  0.00           H  
ATOM   1798  CG  PRO   134      70.971  49.309  75.519  1.00  0.00           C  
ATOM   1799  HG2 PRO   134      70.379  48.443  75.224  1.00  0.00           H  
ATOM   1800  HG3 PRO   134      71.842  49.527  74.901  1.00  0.00           H  
ATOM   1801  CB  PRO   134      70.097  50.466  75.662  1.00  0.00           C  
ATOM   1802  HB2 PRO   134      69.401  50.570  74.829  1.00  0.00           H  
ATOM   1803  HB3 PRO   134      70.744  51.340  75.743  1.00  0.00           H  
ATOM   1804  CA  PRO   134      69.381  50.350  77.007  1.00  0.00           C  
ATOM   1805  HA  PRO   134      69.144  51.316  77.453  1.00  0.00           H  
ATOM   1806  C   PRO   134      68.217  49.424  76.657  1.00  0.00           C  
ATOM   1807  O   PRO   134      68.360  48.233  76.640  1.00  0.00           O  
ATOM   1808  N   SER   135      67.075  49.986  76.257  1.00  0.00           N  
ATOM   1809  H   SER   135      66.315  49.321  76.286  1.00  0.00           H  
ATOM   1810  CA  SER   135      66.573  51.403  76.209  1.00  0.00           C  
ATOM   1811  HA  SER   135      67.239  52.012  75.598  1.00  0.00           H  
ATOM   1812  CB  SER   135      65.205  51.551  75.451  1.00  0.00           C  
ATOM   1813  HB2 SER   135      64.553  50.769  75.839  1.00  0.00           H  
ATOM   1814  HB3 SER   135      64.768  52.547  75.514  1.00  0.00           H  
ATOM   1815  OG  SER   135      65.419  51.238  74.082  1.00  0.00           O  
ATOM   1816  HG  SER   135      65.840  51.984  73.649  1.00  0.00           H  
ATOM   1817  C   SER   135      66.525  52.221  77.546  1.00  0.00           C  
ATOM   1818  O   SER   135      66.324  51.546  78.575  1.00  0.00           O  
ATOM   1819  N   TYR   136      66.679  53.537  77.468  1.00  0.00           N  
ATOM   1820  H   TYR   136      66.564  53.880  76.525  1.00  0.00           H  
ATOM   1821  CA  TYR   136      66.797  54.487  78.587  1.00  0.00           C  
ATOM   1822  HA  TYR   136      67.113  53.903  79.452  1.00  0.00           H  
ATOM   1823  CB  TYR   136      68.092  55.337  78.188  1.00  0.00           C  
ATOM   1824  HB2 TYR   136      67.853  55.942  77.313  1.00  0.00           H  
ATOM   1825  HB3 TYR   136      68.246  56.066  78.984  1.00  0.00           H  
ATOM   1826  CG  TYR   136      69.341  54.512  78.087  1.00  0.00           C  
ATOM   1827  CD1 TYR   136      70.034  54.008  79.210  1.00  0.00           C  
ATOM   1828  HD1 TYR   136      69.579  54.084  80.187  1.00  0.00           H  
ATOM   1829  CE1 TYR   136      71.212  53.245  79.058  1.00  0.00           C  
ATOM   1830  HE1 TYR   136      71.694  52.934  79.973  1.00  0.00           H  
ATOM   1831  CZ  TYR   136      71.847  53.146  77.764  1.00  0.00           C  
ATOM   1832  OH  TYR   136      73.004  52.593  77.493  1.00  0.00           O  
ATOM   1833  HH  TYR   136      73.634  52.708  78.208  1.00  0.00           H  
ATOM   1834  CE2 TYR   136      71.177  53.725  76.633  1.00  0.00           C  
ATOM   1835  HE2 TYR   136      71.630  53.633  75.658  1.00  0.00           H  
ATOM   1836  CD2 TYR   136      69.916  54.343  76.770  1.00  0.00           C  
ATOM   1837  HD2 TYR   136      69.507  54.848  75.908  1.00  0.00           H  
ATOM   1838  C   TYR   136      65.577  55.434  78.783  1.00  0.00           C  
ATOM   1839  O   TYR   136      65.425  56.452  78.071  1.00  0.00           O  
ATOM   1840  N   GLY   137      64.513  55.103  79.596  1.00  0.00           N  
ATOM   1841  H   GLY   137      63.703  55.677  79.408  1.00  0.00           H  
ATOM   1842  CA  GLY   137      64.510  54.105  80.666  1.00  0.00           C  
ATOM   1843  HA2 GLY   137      63.537  54.113  81.156  1.00  0.00           H  
ATOM   1844  HA3 GLY   137      64.621  53.100  80.258  1.00  0.00           H  
ATOM   1845  C   GLY   137      65.446  54.414  81.857  1.00  0.00           C  
ATOM   1846  O   GLY   137      66.138  55.452  81.687  1.00  0.00           O  
ATOM   1847  N   GLY   138      65.487  53.589  82.880  1.00  0.00           N  
ATOM   1848  H   GLY   138      64.947  52.736  82.841  1.00  0.00           H  
ATOM   1849  CA  GLY   138      66.227  53.890  84.143  1.00  0.00           C  
ATOM   1850  HA2 GLY   138      66.018  53.058  84.815  1.00  0.00           H  
ATOM   1851  HA3 GLY   138      67.287  53.955  83.898  1.00  0.00           H  
ATOM   1852  C   GLY   138      65.770  55.159  84.803  1.00  0.00           C  
ATOM   1853  O   GLY   138      65.059  56.004  84.277  1.00  0.00           O  
ATOM   1854  N   GLN   139      66.309  55.511  85.957  1.00  0.00           N  
ATOM   1855  H   GLN   139      66.023  56.442  86.224  1.00  0.00           H  
ATOM   1856  CA  GLN   139      67.316  54.887  86.812  1.00  0.00           C  
ATOM   1857  HA  GLN   139      67.383  53.826  86.572  1.00  0.00           H  
ATOM   1858  CB  GLN   139      68.725  55.469  86.532  1.00  0.00           C  
ATOM   1859  HB2 GLN   139      69.490  54.929  87.090  1.00  0.00           H  
ATOM   1860  HB3 GLN   139      68.823  55.272  85.465  1.00  0.00           H  
ATOM   1861  CG  GLN   139      68.881  57.021  86.751  1.00  0.00           C  
ATOM   1862  HG2 GLN   139      67.998  57.585  86.451  1.00  0.00           H  
ATOM   1863  HG3 GLN   139      68.989  57.295  87.801  1.00  0.00           H  
ATOM   1864  CD  GLN   139      70.028  57.719  86.059  1.00  0.00           C  
ATOM   1865  OE1 GLN   139      70.877  57.116  85.425  1.00  0.00           O  
ATOM   1866  NE2 GLN   139      70.163  59.036  86.195  1.00  0.00           N  
ATOM   1867 HE21 GLN   139      69.465  59.520  86.741  1.00  0.00           H  
ATOM   1868 HE22 GLN   139      70.708  59.585  85.546  1.00  0.00           H  
ATOM   1869  C   GLN   139      66.976  54.978  88.333  1.00  0.00           C  
ATOM   1870  O   GLN   139      67.795  54.711  89.198  1.00  0.00           O  
ATOM   1871  N   GLN   140      65.700  55.309  88.619  1.00  0.00           N  
ATOM   1872  H   GLN   140      65.138  55.545  87.813  1.00  0.00           H  
ATOM   1873  CA  GLN   140      64.989  55.419  89.905  1.00  0.00           C  
ATOM   1874  HA  GLN   140      64.120  55.995  89.585  1.00  0.00           H  
ATOM   1875  CB  GLN   140      64.398  54.027  90.233  1.00  0.00           C  
ATOM   1876  HB2 GLN   140      65.249  53.376  90.434  1.00  0.00           H  
ATOM   1877  HB3 GLN   140      63.799  54.012  91.143  1.00  0.00           H  
ATOM   1878  CG  GLN   140      63.510  53.311  89.192  1.00  0.00           C  
ATOM   1879  HG2 GLN   140      62.844  52.554  89.606  1.00  0.00           H  
ATOM   1880  HG3 GLN   140      62.703  53.964  88.861  1.00  0.00           H  
ATOM   1881  CD  GLN   140      64.210  52.708  87.983  1.00  0.00           C  
ATOM   1882  OE1 GLN   140      64.173  53.155  86.841  1.00  0.00           O  
ATOM   1883  NE2 GLN   140      64.834  51.664  88.217  1.00  0.00           N  
ATOM   1884 HE21 GLN   140      65.196  51.485  89.143  1.00  0.00           H  
ATOM   1885 HE22 GLN   140      65.184  51.199  87.391  1.00  0.00           H  
ATOM   1886  C   GLN   140      65.622  56.091  91.144  1.00  0.00           C  
ATOM   1887  O   GLN   140      65.365  55.660  92.261  1.00  0.00           O  
ATOM   1888  N   GLN   141      66.416  57.200  90.947  1.00  0.00           N  
ATOM   1889  H   GLN   141      66.527  57.557  90.009  1.00  0.00           H  
ATOM   1890  CA  GLN   141      67.074  57.988  92.044  1.00  0.00           C  
ATOM   1891  HA  GLN   141      66.823  57.570  93.019  1.00  0.00           H  
ATOM   1892  CB  GLN   141      68.525  57.721  91.923  1.00  0.00           C  
ATOM   1893  HB2 GLN   141      68.874  58.051  90.945  1.00  0.00           H  
ATOM   1894  HB3 GLN   141      68.921  58.443  92.638  1.00  0.00           H  
ATOM   1895  CG  GLN   141      69.042  56.267  92.311  1.00  0.00           C  
ATOM   1896  HG2 GLN   141      68.328  55.529  91.945  1.00  0.00           H  
ATOM   1897  HG3 GLN   141      69.986  56.131  91.784  1.00  0.00           H  
ATOM   1898  CD  GLN   141      69.184  56.037  93.769  1.00  0.00           C  
ATOM   1899  OE1 GLN   141      68.529  56.635  94.621  1.00  0.00           O  
ATOM   1900  NE2 GLN   141      69.983  55.066  94.171  1.00  0.00           N  
ATOM   1901 HE21 GLN   141      70.654  54.686  93.518  1.00  0.00           H  
ATOM   1902 HE22 GLN   141      70.201  55.170  95.152  1.00  0.00           H  
ATOM   1903  C   GLN   141      66.707  59.496  92.035  1.00  0.00           C  
ATOM   1904  O   GLN   141      67.241  60.219  91.217  1.00  0.00           O  
ATOM   1905  N   SER   142      65.926  60.085  92.984  1.00  0.00           N  
ATOM   1906  H   SER   142      65.696  61.059  92.844  1.00  0.00           H  
ATOM   1907  CA  SER   142      65.505  59.476  94.370  1.00  0.00           C  
ATOM   1908  HA  SER   142      64.916  60.207  94.923  1.00  0.00           H  
ATOM   1909  CB  SER   142      64.603  58.200  94.194  1.00  0.00           C  
ATOM   1910  HB2 SER   142      65.210  57.334  93.933  1.00  0.00           H  
ATOM   1911  HB3 SER   142      64.147  57.962  95.155  1.00  0.00           H  
ATOM   1912  OG  SER   142      63.476  58.398  93.403  1.00  0.00           O  
ATOM   1913  HG  SER   142      63.915  58.532  92.560  1.00  0.00           H  
ATOM   1914  C   SER   142      66.568  59.200  95.444  1.00  0.00           C  
ATOM   1915  O   SER   142      66.441  58.286  96.288  1.00  0.00           O  
ATOM   1916  N   TYR   143      67.591  59.992  95.524  1.00  0.00           N  
ATOM   1917  H   TYR   143      67.593  60.797  94.913  1.00  0.00           H  
ATOM   1918  CA  TYR   143      68.698  59.789  96.489  1.00  0.00           C  
ATOM   1919  HA  TYR   143      68.957  58.730  96.490  1.00  0.00           H  
ATOM   1920  CB  TYR   143      69.948  60.559  96.060  1.00  0.00           C  
ATOM   1921  HB2 TYR   143      69.745  61.630  96.051  1.00  0.00           H  
ATOM   1922  HB3 TYR   143      70.748  60.236  96.726  1.00  0.00           H  
ATOM   1923  CG  TYR   143      70.425  60.127  94.720  1.00  0.00           C  
ATOM   1924  CD1 TYR   143      70.943  58.838  94.573  1.00  0.00           C  
ATOM   1925  HD1 TYR   143      70.841  58.214  95.449  1.00  0.00           H  
ATOM   1926  CE1 TYR   143      71.568  58.375  93.377  1.00  0.00           C  
ATOM   1927  HE1 TYR   143      71.974  57.394  93.177  1.00  0.00           H  
ATOM   1928  CZ  TYR   143      71.548  59.391  92.385  1.00  0.00           C  
ATOM   1929  OH  TYR   143      72.020  59.139  91.147  1.00  0.00           O  
ATOM   1930  HH  TYR   143      71.758  59.892  90.613  1.00  0.00           H  
ATOM   1931  CE2 TYR   143      70.839  60.623  92.430  1.00  0.00           C  
ATOM   1932  HE2 TYR   143      70.809  61.281  91.574  1.00  0.00           H  
ATOM   1933  CD2 TYR   143      70.368  61.053  93.675  1.00  0.00           C  
ATOM   1934  HD2 TYR   143      69.963  62.053  93.727  1.00  0.00           H  
ATOM   1935  C   TYR   143      68.340  60.073  97.922  1.00  0.00           C  
ATOM   1936  O   TYR   143      67.898  61.221  98.088  1.00  0.00           O  
ATOM   1937  N   GLY   144      68.520  59.202  98.884  1.00  0.00           N  
ATOM   1938  H   GLY   144      68.860  58.291  98.610  1.00  0.00           H  
ATOM   1939  CA  GLY   144      67.951  59.299 100.242  1.00  0.00           C  
ATOM   1940  HA2 GLY   144      68.440  58.526 100.834  1.00  0.00           H  
ATOM   1941  HA3 GLY   144      68.231  60.197 100.792  1.00  0.00           H  
ATOM   1942  C   GLY   144      66.436  59.120 100.317  1.00  0.00           C  
ATOM   1943  O   GLY   144      65.770  58.897  99.304  1.00  0.00           O  
ATOM   1944  N   GLN   145      65.932  59.175 101.500  1.00  0.00           N  
ATOM   1945  H   GLN   145      66.490  59.575 102.240  1.00  0.00           H  
ATOM   1946  CA  GLN   145      64.485  58.797 101.677  1.00  0.00           C  
ATOM   1947  HA  GLN   145      64.241  57.916 101.084  1.00  0.00           H  
ATOM   1948  CB  GLN   145      64.228  58.431 103.142  1.00  0.00           C  
ATOM   1949  HB2 GLN   145      64.647  59.128 103.867  1.00  0.00           H  
ATOM   1950  HB3 GLN   145      63.178  58.375 103.430  1.00  0.00           H  
ATOM   1951  CG  GLN   145      64.869  57.065 103.572  1.00  0.00           C  
ATOM   1952  HG2 GLN   145      64.369  56.232 103.078  1.00  0.00           H  
ATOM   1953  HG3 GLN   145      65.883  57.036 103.172  1.00  0.00           H  
ATOM   1954  CD  GLN   145      64.912  56.730 105.015  1.00  0.00           C  
ATOM   1955  OE1 GLN   145      64.046  57.077 105.791  1.00  0.00           O  
ATOM   1956  NE2 GLN   145      65.900  55.978 105.383  1.00  0.00           N  
ATOM   1957 HE21 GLN   145      65.820  55.620 106.324  1.00  0.00           H  
ATOM   1958 HE22 GLN   145      66.670  55.706 104.788  1.00  0.00           H  
ATOM   1959  C   GLN   145      63.692  60.087 101.224  1.00  0.00           C  
ATOM   1960  O   GLN   145      64.069  61.192 101.546  1.00  0.00           O  
ATOM   1961  N   GLN   146      62.632  59.823 100.428  1.00  0.00           N  
ATOM   1962  H   GLN   146      62.481  58.857 100.178  1.00  0.00           H  
ATOM   1963  CA  GLN   146      61.720  60.875  99.983  1.00  0.00           C  
ATOM   1964  HA  GLN   146      62.339  61.756  99.811  1.00  0.00           H  
ATOM   1965  CB  GLN   146      61.054  60.565  98.658  1.00  0.00           C  
ATOM   1966  HB2 GLN   146      60.604  59.573  98.604  1.00  0.00           H  
ATOM   1967  HB3 GLN   146      60.171  61.203  98.610  1.00  0.00           H  
ATOM   1968  CG  GLN   146      61.890  60.850  97.423  1.00  0.00           C  
ATOM   1969  HG2 GLN   146      61.427  60.542  96.486  1.00  0.00           H  
ATOM   1970  HG3 GLN   146      62.092  61.921  97.416  1.00  0.00           H  
ATOM   1971  CD  GLN   146      63.170  60.160  97.424  1.00  0.00           C  
ATOM   1972  OE1 GLN   146      63.277  58.950  97.377  1.00  0.00           O  
ATOM   1973  NE2 GLN   146      64.204  60.878  97.591  1.00  0.00           N  
ATOM   1974 HE21 GLN   146      64.189  61.877  97.741  1.00  0.00           H  
ATOM   1975 HE22 GLN   146      65.069  60.400  97.796  1.00  0.00           H  
ATOM   1976  C   GLN   146      60.662  61.369 101.055  1.00  0.00           C  
ATOM   1977  O   GLN   146      60.450  60.670 102.089  1.00  0.00           O  
ATOM   1978  N   GLN   147      59.936  62.456 100.726  1.00  0.00           N  
ATOM   1979  H   GLN   147      59.979  62.870  99.806  1.00  0.00           H  
ATOM   1980  CA  GLN   147      58.816  62.883 101.537  1.00  0.00           C  
ATOM   1981  HA  GLN   147      58.396  62.130 102.204  1.00  0.00           H  
ATOM   1982  CB  GLN   147      59.248  63.896 102.547  1.00  0.00           C  
ATOM   1983  HB2 GLN   147      60.189  63.627 103.027  1.00  0.00           H  
ATOM   1984  HB3 GLN   147      59.382  64.783 101.928  1.00  0.00           H  
ATOM   1985  CG  GLN   147      58.274  64.329 103.643  1.00  0.00           C  
ATOM   1986  HG2 GLN   147      57.404  64.850 103.243  1.00  0.00           H  
ATOM   1987  HG3 GLN   147      57.791  63.406 103.966  1.00  0.00           H  
ATOM   1988  CD  GLN   147      58.967  65.083 104.835  1.00  0.00           C  
ATOM   1989  OE1 GLN   147      60.072  65.500 104.794  1.00  0.00           O  
ATOM   1990  NE2 GLN   147      58.266  65.259 105.938  1.00  0.00           N  
ATOM   1991 HE21 GLN   147      57.421  64.721 106.058  1.00  0.00           H  
ATOM   1992 HE22 GLN   147      58.641  65.922 106.601  1.00  0.00           H  
ATOM   1993  C   GLN   147      57.684  63.404 100.695  1.00  0.00           C  
ATOM   1994  O   GLN   147      57.905  63.862  99.585  1.00  0.00           O  
ATOM   1995  N   SER   148      56.458  63.301 101.137  1.00  0.00           N  
ATOM   1996  H   SER   148      56.273  62.776 101.980  1.00  0.00           H  
ATOM   1997  CA  SER   148      55.294  63.873 100.456  1.00  0.00           C  
ATOM   1998  HA  SER   148      55.386  63.795  99.373  1.00  0.00           H  
ATOM   1999  CB  SER   148      54.036  63.133 100.996  1.00  0.00           C  
ATOM   2000  HB2 SER   148      54.105  62.046 100.976  1.00  0.00           H  
ATOM   2001  HB3 SER   148      53.921  63.381 102.051  1.00  0.00           H  
ATOM   2002  OG  SER   148      52.978  63.495 100.105  1.00  0.00           O  
ATOM   2003  HG  SER   148      52.990  62.782  99.462  1.00  0.00           H  
ATOM   2004  C   SER   148      55.179  65.426 100.556  1.00  0.00           C  
ATOM   2005  O   SER   148      55.688  66.011 101.489  1.00  0.00           O  
ATOM   2006  N   TYR   149      54.475  66.070  99.662  1.00  0.00           N  
ATOM   2007  H   TYR   149      53.834  65.400  99.263  1.00  0.00           H  
ATOM   2008  CA  TYR   149      54.306  67.485  99.457  1.00  0.00           C  
ATOM   2009  HA  TYR   149      55.191  67.807  98.909  1.00  0.00           H  
ATOM   2010  CB  TYR   149      53.149  67.677  98.441  1.00  0.00           C  
ATOM   2011  HB2 TYR   149      53.304  67.059  97.557  1.00  0.00           H  
ATOM   2012  HB3 TYR   149      52.233  67.280  98.877  1.00  0.00           H  
ATOM   2013  CG  TYR   149      52.836  69.139  98.118  1.00  0.00           C  
ATOM   2014  CD1 TYR   149      51.799  69.875  98.806  1.00  0.00           C  
ATOM   2015  HD1 TYR   149      51.217  69.333  99.536  1.00  0.00           H  
ATOM   2016  CE1 TYR   149      51.626  71.205  98.526  1.00  0.00           C  
ATOM   2017  HE1 TYR   149      50.797  71.692  99.019  1.00  0.00           H  
ATOM   2018  CZ  TYR   149      52.311  71.904  97.513  1.00  0.00           C  
ATOM   2019  OH  TYR   149      52.020  73.108  97.026  1.00  0.00           O  
ATOM   2020  HH  TYR   149      52.755  73.474  96.528  1.00  0.00           H  
ATOM   2021  CE2 TYR   149      53.251  71.125  96.733  1.00  0.00           C  
ATOM   2022  HE2 TYR   149      53.619  71.602  95.837  1.00  0.00           H  
ATOM   2023  CD2 TYR   149      53.530  69.776  97.071  1.00  0.00           C  
ATOM   2024  HD2 TYR   149      54.244  69.264  96.444  1.00  0.00           H  
ATOM   2025  C   TYR   149      54.055  68.300 100.722  1.00  0.00           C  
ATOM   2026  O   TYR   149      53.262  67.857 101.545  1.00  0.00           O  
ATOM   2027  N   ASN   150      54.725  69.435 100.921  1.00  0.00           N  
ATOM   2028  H   ASN   150      55.326  69.712 100.158  1.00  0.00           H  
ATOM   2029  CA  ASN   150      54.589  70.428 101.958  1.00  0.00           C  
ATOM   2030  HA  ASN   150      53.827  70.102 102.666  1.00  0.00           H  
ATOM   2031  CB  ASN   150      55.921  70.669 102.745  1.00  0.00           C  
ATOM   2032  HB2 ASN   150      56.301  69.657 102.879  1.00  0.00           H  
ATOM   2033  HB3 ASN   150      56.530  71.337 102.136  1.00  0.00           H  
ATOM   2034  CG  ASN   150      55.610  71.314 104.112  1.00  0.00           C  
ATOM   2035  OD1 ASN   150      54.751  72.156 104.335  1.00  0.00           O  
ATOM   2036  ND2 ASN   150      56.375  70.882 105.133  1.00  0.00           N  
ATOM   2037 HD21 ASN   150      56.302  71.366 106.016  1.00  0.00           H  
ATOM   2038 HD22 ASN   150      57.137  70.221 105.078  1.00  0.00           H  
ATOM   2039  C   ASN   150      54.095  71.833 101.366  1.00  0.00           C  
ATOM   2040  O   ASN   150      54.922  72.445 100.633  1.00  0.00           O  
ATOM   2041  N   PRO   151      52.854  72.410 101.593  1.00  0.00           N  
ATOM   2042  CD  PRO   151      51.823  71.601 102.310  1.00  0.00           C  
ATOM   2043  HD2 PRO   151      52.106  71.638 103.362  1.00  0.00           H  
ATOM   2044  HD3 PRO   151      51.705  70.573 101.968  1.00  0.00           H  
ATOM   2045  CG  PRO   151      50.543  72.292 101.991  1.00  0.00           C  
ATOM   2046  HG2 PRO   151      49.972  72.305 102.919  1.00  0.00           H  
ATOM   2047  HG3 PRO   151      50.007  71.733 101.223  1.00  0.00           H  
ATOM   2048  CB  PRO   151      50.842  73.715 101.403  1.00  0.00           C  
ATOM   2049  HB2 PRO   151      50.722  74.463 102.187  1.00  0.00           H  
ATOM   2050  HB3 PRO   151      50.176  73.818 100.547  1.00  0.00           H  
ATOM   2051  CA  PRO   151      52.309  73.636 101.025  1.00  0.00           C  
ATOM   2052  HA  PRO   151      52.399  73.446  99.956  1.00  0.00           H  
ATOM   2053  C   PRO   151      53.112  74.874 101.467  1.00  0.00           C  
ATOM   2054  O   PRO   151      53.458  74.933 102.675  1.00  0.00           O  
ATOM   2055  N   PRO   152      53.222  75.869 100.608  1.00  0.00           N  
ATOM   2056  CD  PRO   152      53.125  75.760  99.093  1.00  0.00           C  
ATOM   2057  HD2 PRO   152      52.229  76.307  98.803  1.00  0.00           H  
ATOM   2058  HD3 PRO   152      53.184  74.739  98.715  1.00  0.00           H  
ATOM   2059  CG  PRO   152      54.255  76.639  98.626  1.00  0.00           C  
ATOM   2060  HG2 PRO   152      54.009  77.022  97.636  1.00  0.00           H  
ATOM   2061  HG3 PRO   152      55.198  76.109  98.487  1.00  0.00           H  
ATOM   2062  CB  PRO   152      54.379  77.782  99.711  1.00  0.00           C  
ATOM   2063  HB2 PRO   152      53.564  78.493  99.575  1.00  0.00           H  
ATOM   2064  HB3 PRO   152      55.318  78.335  99.705  1.00  0.00           H  
ATOM   2065  CA  PRO   152      54.191  76.939 100.910  1.00  0.00           C  
ATOM   2066  HA  PRO   152      55.141  76.435 101.086  1.00  0.00           H  
ATOM   2067  C   PRO   152      53.899  77.890 102.124  1.00  0.00           C  
ATOM   2068  O   PRO   152      52.918  78.616 102.140  1.00  0.00           O  
ATOM   2069  N   GLN   153      54.850  78.019 103.043  1.00  0.00           N  
ATOM   2070  H   GLN   153      55.704  77.487 102.951  1.00  0.00           H  
ATOM   2071  CA  GLN   153      54.879  79.012 104.097  1.00  0.00           C  
ATOM   2072  HA  GLN   153      53.859  79.242 104.405  1.00  0.00           H  
ATOM   2073  CB  GLN   153      55.536  78.302 105.323  1.00  0.00           C  
ATOM   2074  HB2 GLN   153      56.584  78.103 105.097  1.00  0.00           H  
ATOM   2075  HB3 GLN   153      55.556  79.008 106.153  1.00  0.00           H  
ATOM   2076  CG  GLN   153      54.753  77.057 105.773  1.00  0.00           C  
ATOM   2077  HG2 GLN   153      54.810  77.024 106.861  1.00  0.00           H  
ATOM   2078  HG3 GLN   153      53.722  77.102 105.423  1.00  0.00           H  
ATOM   2079  CD  GLN   153      55.398  75.848 105.180  1.00  0.00           C  
ATOM   2080  OE1 GLN   153      56.213  75.858 104.281  1.00  0.00           O  
ATOM   2081  NE2 GLN   153      54.863  74.672 105.466  1.00  0.00           N  
ATOM   2082 HE21 GLN   153      54.190  74.616 106.217  1.00  0.00           H  
ATOM   2083 HE22 GLN   153      55.267  73.804 105.145  1.00  0.00           H  
ATOM   2084  C   GLN   153      55.569  80.406 103.832  1.00  0.00           C  
ATOM   2085  O   GLN   153      55.499  81.305 104.648  1.00  0.00           O  
ATOM   2086  N   GLY   154      56.053  80.614 102.566  1.00  0.00           N  
ATOM   2087  H   GLY   154      55.986  79.833 101.929  1.00  0.00           H  
ATOM   2088  CA  GLY   154      56.486  81.951 102.037  1.00  0.00           C  
ATOM   2089  HA2 GLY   154      57.237  82.353 102.717  1.00  0.00           H  
ATOM   2090  HA3 GLY   154      56.933  81.720 101.070  1.00  0.00           H  
ATOM   2091  C   GLY   154      55.356  82.941 101.740  1.00  0.00           C  
ATOM   2092  O   GLY   154      54.177  82.678 101.871  1.00  0.00           O  
ATOM   2093  N   TYR   155      55.841  84.055 101.213  1.00  0.00           N  
ATOM   2094  H   TYR   155      56.840  84.075 101.067  1.00  0.00           H  
ATOM   2095  CA  TYR   155      54.934  85.144 100.776  1.00  0.00           C  
ATOM   2096  HA  TYR   155      53.956  85.049 101.248  1.00  0.00           H  
ATOM   2097  CB  TYR   155      55.476  86.596 101.167  1.00  0.00           C  
ATOM   2098  HB2 TYR   155      56.552  86.562 100.998  1.00  0.00           H  
ATOM   2099  HB3 TYR   155      55.105  87.336 100.457  1.00  0.00           H  
ATOM   2100  CG  TYR   155      55.227  87.113 102.592  1.00  0.00           C  
ATOM   2101  CD1 TYR   155      56.146  87.979 103.201  1.00  0.00           C  
ATOM   2102  HD1 TYR   155      57.054  88.234 102.675  1.00  0.00           H  
ATOM   2103  CE1 TYR   155      55.996  88.358 104.597  1.00  0.00           C  
ATOM   2104  HE1 TYR   155      56.776  88.827 105.178  1.00  0.00           H  
ATOM   2105  CZ  TYR   155      54.960  87.866 105.319  1.00  0.00           C  
ATOM   2106  OH  TYR   155      54.834  88.124 106.681  1.00  0.00           O  
ATOM   2107  HH  TYR   155      55.484  88.766 106.975  1.00  0.00           H  
ATOM   2108  CE2 TYR   155      53.929  87.024 104.700  1.00  0.00           C  
ATOM   2109  HE2 TYR   155      53.087  86.671 105.277  1.00  0.00           H  
ATOM   2110  CD2 TYR   155      54.095  86.656 103.338  1.00  0.00           C  
ATOM   2111  HD2 TYR   155      53.310  86.059 102.896  1.00  0.00           H  
ATOM   2112  C   TYR   155      54.935  85.161  99.208  1.00  0.00           C  
ATOM   2113  O   TYR   155      56.012  85.343  98.615  1.00  0.00           O  
ATOM   2114  N   GLY   156      53.796  84.937  98.452  1.00  0.00           N  
ATOM   2115  H   GLY   156      53.895  85.178  97.476  1.00  0.00           H  
ATOM   2116  CA  GLY   156      52.391  84.747  98.911  1.00  0.00           C  
ATOM   2117  HA2 GLY   156      51.760  84.389  98.097  1.00  0.00           H  
ATOM   2118  HA3 GLY   156      52.253  83.974  99.667  1.00  0.00           H  
ATOM   2119  C   GLY   156      51.717  86.059  99.368  1.00  0.00           C  
ATOM   2120  O   GLY   156      52.334  87.048  99.792  1.00  0.00           O  
ATOM   2121  N   GLN   157      50.324  85.988  99.344  1.00  0.00           N  
ATOM   2122  H   GLN   157      49.856  85.107  99.191  1.00  0.00           H  
ATOM   2123  CA  GLN   157      49.490  87.210  99.467  1.00  0.00           C  
ATOM   2124  HA  GLN   157      49.988  87.935  98.824  1.00  0.00           H  
ATOM   2125  CB  GLN   157      48.064  86.986  98.788  1.00  0.00           C  
ATOM   2126  HB2 GLN   157      47.625  86.110  99.266  1.00  0.00           H  
ATOM   2127  HB3 GLN   157      47.398  87.843  98.891  1.00  0.00           H  
ATOM   2128  CG  GLN   157      48.174  86.666  97.315  1.00  0.00           C  
ATOM   2129  HG2 GLN   157      48.580  87.538  96.802  1.00  0.00           H  
ATOM   2130  HG3 GLN   157      48.844  85.812  97.221  1.00  0.00           H  
ATOM   2131  CD  GLN   157      46.829  86.262  96.647  1.00  0.00           C  
ATOM   2132  OE1 GLN   157      45.938  85.641  97.219  1.00  0.00           O  
ATOM   2133  NE2 GLN   157      46.774  86.536  95.320  1.00  0.00           N  
ATOM   2134 HE21 GLN   157      47.658  86.530  94.831  1.00  0.00           H  
ATOM   2135 HE22 GLN   157      45.952  86.269  94.797  1.00  0.00           H  
ATOM   2136  C   GLN   157      49.390  87.813 100.911  1.00  0.00           C  
ATOM   2137  O   GLN   157      49.646  87.088 101.896  1.00  0.00           O  
ATOM   2138  N   GLN   158      48.995  89.099 101.149  1.00  0.00           N  
ATOM   2139  H   GLN   158      49.278  89.383 102.076  1.00  0.00           H  
ATOM   2140  CA  GLN   158      48.639  90.160 100.229  1.00  0.00           C  
ATOM   2141  HA  GLN   158      47.829  89.845  99.571  1.00  0.00           H  
ATOM   2142  CB  GLN   158      48.199  91.467 101.018  1.00  0.00           C  
ATOM   2143  HB2 GLN   158      49.100  91.727 101.573  1.00  0.00           H  
ATOM   2144  HB3 GLN   158      47.918  92.184 100.246  1.00  0.00           H  
ATOM   2145  CG  GLN   158      47.133  91.284 102.156  1.00  0.00           C  
ATOM   2146  HG2 GLN   158      46.136  91.312 101.715  1.00  0.00           H  
ATOM   2147  HG3 GLN   158      47.253  90.360 102.721  1.00  0.00           H  
ATOM   2148  CD  GLN   158      47.121  92.485 103.150  1.00  0.00           C  
ATOM   2149  OE1 GLN   158      47.975  93.324 103.168  1.00  0.00           O  
ATOM   2150  NE2 GLN   158      46.012  92.616 103.759  1.00  0.00           N  
ATOM   2151 HE21 GLN   158      45.318  91.883 103.724  1.00  0.00           H  
ATOM   2152 HE22 GLN   158      46.052  93.393 104.404  1.00  0.00           H  
ATOM   2153  C   GLN   158      49.794  90.614  99.322  1.00  0.00           C  
ATOM   2154  O   GLN   158      50.927  90.524  99.823  1.00  0.00           O  
ATOM   2155  N   ASN   159      49.503  91.267  98.235  1.00  0.00           N  
ATOM   2156  H   ASN   159      48.571  91.496  97.920  1.00  0.00           H  
ATOM   2157  CA  ASN   159      50.565  91.627  97.300  1.00  0.00           C  
ATOM   2158  HA  ASN   159      51.316  90.839  97.348  1.00  0.00           H  
ATOM   2159  CB  ASN   159      49.873  91.682  95.897  1.00  0.00           C  
ATOM   2160  HB2 ASN   159      49.162  92.506  95.832  1.00  0.00           H  
ATOM   2161  HB3 ASN   159      50.572  91.865  95.081  1.00  0.00           H  
ATOM   2162  CG  ASN   159      49.234  90.421  95.419  1.00  0.00           C  
ATOM   2163  OD1 ASN   159      48.043  90.126  95.630  1.00  0.00           O  
ATOM   2164  ND2 ASN   159      49.942  89.551  94.761  1.00  0.00           N  
ATOM   2165 HD21 ASN   159      50.943  89.620  94.642  1.00  0.00           H  
ATOM   2166 HD22 ASN   159      49.511  88.671  94.517  1.00  0.00           H  
ATOM   2167  C   ASN   159      51.234  92.942  97.662  1.00  0.00           C  
ATOM   2168  O   ASN   159      50.544  93.975  97.603  1.00  0.00           O  
ATOM   2169  N   GLN   160      52.589  93.043  97.928  1.00  0.00           N  
ATOM   2170  H   GLN   160      52.876  94.011  97.922  1.00  0.00           H  
ATOM   2171  CA  GLN   160      53.626  92.065  98.011  1.00  0.00           C  
ATOM   2172  HA  GLN   160      53.266  91.102  98.375  1.00  0.00           H  
ATOM   2173  CB  GLN   160      54.164  91.736  96.594  1.00  0.00           C  
ATOM   2174  HB2 GLN   160      53.285  91.512  95.989  1.00  0.00           H  
ATOM   2175  HB3 GLN   160      54.723  92.623  96.296  1.00  0.00           H  
ATOM   2176  CG  GLN   160      55.073  90.538  96.489  1.00  0.00           C  
ATOM   2177  HG2 GLN   160      55.578  90.652  95.530  1.00  0.00           H  
ATOM   2178  HG3 GLN   160      55.907  90.655  97.181  1.00  0.00           H  
ATOM   2179  CD  GLN   160      54.380  89.213  96.528  1.00  0.00           C  
ATOM   2180  OE1 GLN   160      53.233  89.066  96.825  1.00  0.00           O  
ATOM   2181  NE2 GLN   160      55.018  88.215  96.033  1.00  0.00           N  
ATOM   2182 HE21 GLN   160      55.935  88.329  95.624  1.00  0.00           H  
ATOM   2183 HE22 GLN   160      54.813  87.235  96.161  1.00  0.00           H  
ATOM   2184  C   GLN   160      54.577  92.690  99.056  1.00  0.00           C  
ATOM   2185  O   GLN   160      54.964  93.885  98.928  1.00  0.00           O  
ATOM   2186  N   TYR   161      54.898  92.010 100.177  1.00  0.00           N  
ATOM   2187  H   TYR   161      54.451  91.134 100.406  1.00  0.00           H  
ATOM   2188  CA  TYR   161      55.584  92.488 101.349  1.00  0.00           C  
ATOM   2189  HA  TYR   161      55.722  93.556 101.179  1.00  0.00           H  
ATOM   2190  CB  TYR   161      54.581  92.387 102.486  1.00  0.00           C  
ATOM   2191  HB2 TYR   161      54.096  91.414 102.565  1.00  0.00           H  
ATOM   2192  HB3 TYR   161      55.090  92.613 103.423  1.00  0.00           H  
ATOM   2193  CG  TYR   161      53.430  93.333 102.298  1.00  0.00           C  
ATOM   2194  CD1 TYR   161      53.573  94.716 102.475  1.00  0.00           C  
ATOM   2195  HD1 TYR   161      54.487  95.059 102.937  1.00  0.00           H  
ATOM   2196  CE1 TYR   161      52.518  95.647 102.154  1.00  0.00           C  
ATOM   2197  HE1 TYR   161      52.648  96.715 102.252  1.00  0.00           H  
ATOM   2198  CZ  TYR   161      51.320  95.164 101.649  1.00  0.00           C  
ATOM   2199  OH  TYR   161      50.463  96.037 101.047  1.00  0.00           O  
ATOM   2200  HH  TYR   161      49.546  95.767 101.135  1.00  0.00           H  
ATOM   2201  CE2 TYR   161      51.217  93.770 101.468  1.00  0.00           C  
ATOM   2202  HE2 TYR   161      50.361  93.390 100.929  1.00  0.00           H  
ATOM   2203  CD2 TYR   161      52.237  92.852 101.728  1.00  0.00           C  
ATOM   2204  HD2 TYR   161      52.118  91.811 101.467  1.00  0.00           H  
ATOM   2205  C   TYR   161      56.967  91.929 101.498  1.00  0.00           C  
ATOM   2206  O   TYR   161      57.551  92.135 102.526  1.00  0.00           O  
ATOM   2207  N   ASN   162      57.532  91.385 100.416  1.00  0.00           N  
ATOM   2208  H   ASN   162      57.032  91.431  99.540  1.00  0.00           H  
ATOM   2209  CA  ASN   162      58.924  90.929 100.351  1.00  0.00           C  
ATOM   2210  HA  ASN   162      59.299  90.686 101.345  1.00  0.00           H  
ATOM   2211  CB  ASN   162      58.910  89.664  99.456  1.00  0.00           C  
ATOM   2212  HB2 ASN   162      57.942  89.698  98.956  1.00  0.00           H  
ATOM   2213  HB3 ASN   162      59.657  89.637  98.662  1.00  0.00           H  
ATOM   2214  CG  ASN   162      58.962  88.325 100.294  1.00  0.00           C  
ATOM   2215  OD1 ASN   162      59.254  88.309 101.475  1.00  0.00           O  
ATOM   2216  ND2 ASN   162      58.760  87.227  99.669  1.00  0.00           N  
ATOM   2217 HD21 ASN   162      58.834  86.375 100.207  1.00  0.00           H  
ATOM   2218 HD22 ASN   162      58.472  87.169  98.702  1.00  0.00           H  
ATOM   2219  C   ASN   162      59.862  92.131  99.935  1.00  0.00           C  
ATOM   2220  O   ASN   162      59.409  93.267  99.730  1.00  0.00           O  
ATOM   2221  N   SER   163      61.174  91.839  99.713  1.00  0.00           N  
ATOM   2222  H   SER   163      61.521  90.898  99.834  1.00  0.00           H  
ATOM   2223  CA  SER   163      62.158  92.579  98.923  1.00  0.00           C  
ATOM   2224  HA  SER   163      62.398  93.372  99.631  1.00  0.00           H  
ATOM   2225  CB  SER   163      63.416  91.695  98.850  1.00  0.00           C  
ATOM   2226  HB2 SER   163      63.831  91.406  99.816  1.00  0.00           H  
ATOM   2227  HB3 SER   163      63.040  90.918  98.184  1.00  0.00           H  
ATOM   2228  OG  SER   163      64.479  92.495  98.358  1.00  0.00           O  
ATOM   2229  HG  SER   163      64.930  92.853  99.126  1.00  0.00           H  
ATOM   2230  C   SER   163      61.704  93.072  97.521  1.00  0.00           C  
ATOM   2231  O   SER   163      60.958  92.319  96.922  1.00  0.00           O  
ATOM   2232  N   SER   164      62.242  94.202  97.050  1.00  0.00           N  
ATOM   2233  H   SER   164      62.963  94.636  97.608  1.00  0.00           H  
ATOM   2234  CA  SER   164      61.875  94.905  95.821  1.00  0.00           C  
ATOM   2235  HA  SER   164      62.316  95.900  95.885  1.00  0.00           H  
ATOM   2236  CB  SER   164      60.381  95.124  95.679  1.00  0.00           C  
ATOM   2237  HB2 SER   164      59.807  94.199  95.624  1.00  0.00           H  
ATOM   2238  HB3 SER   164      59.973  95.637  96.550  1.00  0.00           H  
ATOM   2239  OG  SER   164      60.183  95.857  94.490  1.00  0.00           O  
ATOM   2240  HG  SER   164      59.944  95.227  93.806  1.00  0.00           H  
ATOM   2241  C   SER   164      62.533  94.337  94.581  1.00  0.00           C  
ATOM   2242  O   SER   164      62.587  93.150  94.468  1.00  0.00           O  
ATOM   2243  N   SER   165      63.080  95.218  93.662  1.00  0.00           N  
ATOM   2244  H   SER   165      63.021  96.192  93.922  1.00  0.00           H  
ATOM   2245  CA  SER   165      63.977  94.789  92.567  1.00  0.00           C  
ATOM   2246  HA  SER   165      64.271  93.758  92.764  1.00  0.00           H  
ATOM   2247  CB  SER   165      63.249  94.715  91.206  1.00  0.00           C  
ATOM   2248  HB2 SER   165      62.978  95.734  90.930  1.00  0.00           H  
ATOM   2249  HB3 SER   165      63.900  94.323  90.425  1.00  0.00           H  
ATOM   2250  OG  SER   165      62.190  93.895  91.262  1.00  0.00           O  
ATOM   2251  HG  SER   165      61.780  93.963  92.127  1.00  0.00           H  
ATOM   2252  C   SER   165      65.311  95.548  92.538  1.00  0.00           C  
ATOM   2253  O   SER   165      65.694  95.983  91.436  1.00  0.00           O  
ATOM   2254  N   GLY   166      65.949  95.776  93.697  1.00  0.00           N  
ATOM   2255  H   GLY   166      65.413  95.441  94.486  1.00  0.00           H  
ATOM   2256  CA  GLY   166      67.326  96.302  93.755  1.00  0.00           C  
ATOM   2257  HA2 GLY   166      67.396  97.229  93.186  1.00  0.00           H  
ATOM   2258  HA3 GLY   166      67.529  96.577  94.791  1.00  0.00           H  
ATOM   2259  C   GLY   166      68.327  95.194  93.402  1.00  0.00           C  
ATOM   2260  O   GLY   166      67.891  94.053  93.331  1.00  0.00           O  
ATOM   2261  N   GLY   167      69.609  95.447  93.103  1.00  0.00           N  
ATOM   2262  H   GLY   167      69.904  96.409  93.196  1.00  0.00           H  
ATOM   2263  CA  GLY   167      70.614  94.348  92.888  1.00  0.00           C  
ATOM   2264  HA2 GLY   167      70.539  93.607  93.684  1.00  0.00           H  
ATOM   2265  HA3 GLY   167      70.411  93.878  91.926  1.00  0.00           H  
ATOM   2266  C   GLY   167      72.030  94.889  92.687  1.00  0.00           C  
ATOM   2267  O   GLY   167      72.405  96.059  92.898  1.00  0.00           O  
ATOM   2268  N   GLY   168      72.832  94.000  92.184  1.00  0.00           N  
ATOM   2269  H   GLY   168      72.552  93.040  92.042  1.00  0.00           H  
ATOM   2270  CA  GLY   168      74.062  94.316  91.483  1.00  0.00           C  
ATOM   2271  HA2 GLY   168      73.852  94.661  90.470  1.00  0.00           H  
ATOM   2272  HA3 GLY   168      74.634  95.105  91.971  1.00  0.00           H  
ATOM   2273  C   GLY   168      74.941  93.064  91.178  1.00  0.00           C  
ATOM   2274  O   GLY   168      74.663  91.921  91.604  1.00  0.00           O  
ATOM   2275  N   GLY   169      76.115  93.246  90.515  1.00  0.00           N  
ATOM   2276  H   GLY   169      76.651  92.394  90.437  1.00  0.00           H  
ATOM   2277  CA  GLY   169      76.701  94.424  89.964  1.00  0.00           C  
ATOM   2278  HA2 GLY   169      75.973  95.235  89.945  1.00  0.00           H  
ATOM   2279  HA3 GLY   169      77.510  94.786  90.598  1.00  0.00           H  
ATOM   2280  C   GLY   169      77.214  94.195  88.608  1.00  0.00           C  
ATOM   2281  O   GLY   169      77.958  93.181  88.499  1.00  0.00           O  
ATOM   2282  N   GLY   170      76.757  94.877  87.556  1.00  0.00           N  
ATOM   2283  H   GLY   170      76.056  95.580  87.739  1.00  0.00           H  
ATOM   2284  CA  GLY   170      77.428  95.025  86.268  1.00  0.00           C  
ATOM   2285  HA2 GLY   170      78.040  94.150  86.052  1.00  0.00           H  
ATOM   2286  HA3 GLY   170      76.616  95.194  85.560  1.00  0.00           H  
ATOM   2287  C   GLY   170      78.456  96.181  86.175  1.00  0.00           C  
ATOM   2288  O   GLY   170      79.418  96.225  86.950  1.00  0.00           O  
ATOM   2289  N   GLY   171      78.374  97.139  85.215  1.00  0.00           N  
ATOM   2290  H   GLY   171      79.028  97.900  85.331  1.00  0.00           H  
ATOM   2291  CA  GLY   171      77.279  97.379  84.258  1.00  0.00           C  
ATOM   2292  HA2 GLY   171      77.634  98.219  83.661  1.00  0.00           H  
ATOM   2293  HA3 GLY   171      77.152  96.492  83.637  1.00  0.00           H  
ATOM   2294  C   GLY   171      75.979  97.798  84.982  1.00  0.00           C  
ATOM   2295  O   GLY   171      76.016  97.850  86.184  1.00  0.00           O  
ATOM   2296  N   GLY   172      74.879  98.058  84.342  1.00  0.00           N  
ATOM   2297  H   GLY   172      74.068  98.200  84.927  1.00  0.00           H  
ATOM   2298  CA  GLY   172      74.709  98.190  82.904  1.00  0.00           C  
ATOM   2299  HA2 GLY   172      74.875  97.242  82.392  1.00  0.00           H  
ATOM   2300  HA3 GLY   172      73.654  98.419  82.751  1.00  0.00           H  
ATOM   2301  C   GLY   172      75.496  99.411  82.320  1.00  0.00           C  
ATOM   2302  O   GLY   172      76.103 100.195  83.008  1.00  0.00           O  
ATOM   2303  N   GLY   173      75.597  99.500  80.992  1.00  0.00           N  
ATOM   2304  H   GLY   173      75.036  98.841  80.472  1.00  0.00           H  
ATOM   2305  CA  GLY   173      76.411 100.476  80.259  1.00  0.00           C  
ATOM   2306  HA2 GLY   173      77.255 100.688  80.916  1.00  0.00           H  
ATOM   2307  HA3 GLY   173      76.878 100.014  79.390  1.00  0.00           H  
ATOM   2308  C   GLY   173      75.644 101.820  79.963  1.00  0.00           C  
ATOM   2309  O   GLY   173      74.596 102.110  80.571  1.00  0.00           O  
ATOM   2310  N   GLY   174      76.051 102.511  78.892  1.00  0.00           N  
ATOM   2311  H   GLY   174      75.328 103.145  78.583  1.00  0.00           H  
ATOM   2312  CA  GLY   174      77.321 102.438  78.211  1.00  0.00           C  
ATOM   2313  HA2 GLY   174      77.389 103.423  77.748  1.00  0.00           H  
ATOM   2314  HA3 GLY   174      78.042 102.360  79.024  1.00  0.00           H  
ATOM   2315  C   GLY   174      77.450 101.351  77.086  1.00  0.00           C  
ATOM   2316  O   GLY   174      76.482 100.883  76.486  1.00  0.00           O  
ATOM   2317  N   GLY   175      78.653 100.943  76.760  1.00  0.00           N  
ATOM   2318  H   GLY   175      79.403 101.498  77.146  1.00  0.00           H  
ATOM   2319  CA  GLY   175      78.899  99.994  75.678  1.00  0.00           C  
ATOM   2320  HA2 GLY   175      79.861  99.526  75.890  1.00  0.00           H  
ATOM   2321  HA3 GLY   175      78.114  99.239  75.709  1.00  0.00           H  
ATOM   2322  C   GLY   175      78.888 100.468  74.293  1.00  0.00           C  
ATOM   2323  O   GLY   175      79.120  99.672  73.390  1.00  0.00           O  
ATOM   2324  N   ASN   176      78.721 101.791  74.151  1.00  0.00           N  
ATOM   2325  H   ASN   176      78.962 102.355  74.954  1.00  0.00           H  
ATOM   2326  CA  ASN   176      78.657 102.580  72.858  1.00  0.00           C  
ATOM   2327  HA  ASN   176      79.602 102.415  72.340  1.00  0.00           H  
ATOM   2328  CB  ASN   176      77.510 102.030  71.939  1.00  0.00           C  
ATOM   2329  HB2 ASN   176      77.519 102.715  71.091  1.00  0.00           H  
ATOM   2330  HB3 ASN   176      77.928 101.029  71.835  1.00  0.00           H  
ATOM   2331  CG  ASN   176      76.101 102.002  72.573  1.00  0.00           C  
ATOM   2332  OD1 ASN   176      75.682 102.874  73.294  1.00  0.00           O  
ATOM   2333  ND2 ASN   176      75.374 100.974  72.229  1.00  0.00           N  
ATOM   2334 HD21 ASN   176      74.463 100.891  72.657  1.00  0.00           H  
ATOM   2335 HD22 ASN   176      75.635 100.303  71.521  1.00  0.00           H  
ATOM   2336  C   ASN   176      78.595 104.138  73.126  1.00  0.00           C  
ATOM   2337  O   ASN   176      78.337 104.592  74.252  1.00  0.00           O  
ATOM   2338  N   TYR   177      78.847 104.980  72.069  1.00  0.00           N  
ATOM   2339  H   TYR   177      79.090 104.603  71.164  1.00  0.00           H  
ATOM   2340  CA  TYR   177      79.067 106.462  72.172  1.00  0.00           C  
ATOM   2341  HA  TYR   177      79.341 106.597  73.218  1.00  0.00           H  
ATOM   2342  CB  TYR   177      80.119 106.945  71.064  1.00  0.00           C  
ATOM   2343  HB2 TYR   177      79.977 106.272  70.219  1.00  0.00           H  
ATOM   2344  HB3 TYR   177      79.862 107.934  70.685  1.00  0.00           H  
ATOM   2345  CG  TYR   177      81.609 106.737  71.415  1.00  0.00           C  
ATOM   2346  CD1 TYR   177      82.423 107.862  71.876  1.00  0.00           C  
ATOM   2347  HD1 TYR   177      81.967 108.825  72.052  1.00  0.00           H  
ATOM   2348  CE1 TYR   177      83.765 107.641  72.078  1.00  0.00           C  
ATOM   2349  HE1 TYR   177      84.317 108.443  72.546  1.00  0.00           H  
ATOM   2350  CZ  TYR   177      84.418 106.408  71.830  1.00  0.00           C  
ATOM   2351  OH  TYR   177      85.726 106.253  72.121  1.00  0.00           O  
ATOM   2352  HH  TYR   177      85.998 105.350  71.941  1.00  0.00           H  
ATOM   2353  CE2 TYR   177      83.659 105.349  71.316  1.00  0.00           C  
ATOM   2354  HE2 TYR   177      84.217 104.467  71.038  1.00  0.00           H  
ATOM   2355  CD2 TYR   177      82.278 105.509  71.173  1.00  0.00           C  
ATOM   2356  HD2 TYR   177      81.704 104.656  70.841  1.00  0.00           H  
ATOM   2357  C   TYR   177      77.771 107.215  71.961  1.00  0.00           C  
ATOM   2358  O   TYR   177      76.879 106.725  71.294  1.00  0.00           O  
ATOM   2359  N   GLY   178      77.472 108.371  72.595  1.00  0.00           N  
ATOM   2360  H   GLY   178      76.566 108.776  72.408  1.00  0.00           H  
ATOM   2361  CA  GLY   178      78.126 109.075  73.592  1.00  0.00           C  
ATOM   2362  HA2 GLY   178      77.437 109.777  74.061  1.00  0.00           H  
ATOM   2363  HA3 GLY   178      78.558 108.400  74.331  1.00  0.00           H  
ATOM   2364  C   GLY   178      79.237 110.047  73.178  1.00  0.00           C  
ATOM   2365  O   GLY   178      79.675 109.943  72.039  1.00  0.00           O  
ATOM   2366  N   GLN   179      79.628 110.936  74.081  1.00  0.00           N  
ATOM   2367  H   GLN   179      79.226 110.886  75.006  1.00  0.00           H  
ATOM   2368  CA  GLN   179      80.837 111.821  74.066  1.00  0.00           C  
ATOM   2369  HA  GLN   179      80.963 112.137  73.031  1.00  0.00           H  
ATOM   2370  CB  GLN   179      80.702 112.977  75.098  1.00  0.00           C  
ATOM   2371  HB2 GLN   179      80.593 112.516  76.080  1.00  0.00           H  
ATOM   2372  HB3 GLN   179      81.664 113.482  75.019  1.00  0.00           H  
ATOM   2373  CG  GLN   179      79.572 114.015  74.883  1.00  0.00           C  
ATOM   2374  HG2 GLN   179      78.650 113.450  75.021  1.00  0.00           H  
ATOM   2375  HG3 GLN   179      79.638 114.721  75.711  1.00  0.00           H  
ATOM   2376  CD  GLN   179      79.633 114.834  73.555  1.00  0.00           C  
ATOM   2377  OE1 GLN   179      80.205 114.328  72.584  1.00  0.00           O  
ATOM   2378  NE2 GLN   179      79.134 116.021  73.475  1.00  0.00           N  
ATOM   2379 HE21 GLN   179      78.705 116.492  74.259  1.00  0.00           H  
ATOM   2380 HE22 GLN   179      79.285 116.451  72.573  1.00  0.00           H  
ATOM   2381  C   GLN   179      82.157 111.102  74.251  1.00  0.00           C  
ATOM   2382  O   GLN   179      82.224 110.208  75.061  1.00  0.00           O  
ATOM   2383  N   ASP   180      83.276 111.461  73.562  1.00  0.00           N  
ATOM   2384  H   ASP   180      84.080 110.884  73.764  1.00  0.00           H  
ATOM   2385  CA  ASP   180      83.488 112.657  72.749  1.00  0.00           C  
ATOM   2386  HA  ASP   180      82.871 113.448  73.174  1.00  0.00           H  
ATOM   2387  CB  ASP   180      84.829 113.206  73.055  1.00  0.00           C  
ATOM   2388  HB2 ASP   180      84.962 113.328  74.130  1.00  0.00           H  
ATOM   2389  HB3 ASP   180      85.620 112.637  72.565  1.00  0.00           H  
ATOM   2390  CG  ASP   180      85.088 114.561  72.497  1.00  0.00           C  
ATOM   2391  OD1 ASP   180      84.421 115.007  71.515  1.00  0.00           O  
ATOM   2392  OD2 ASP   180      86.017 115.254  72.967  1.00  0.00           O  
ATOM   2393  C   ASP   180      83.113 112.430  71.288  1.00  0.00           C  
ATOM   2394  O   ASP   180      84.004 111.913  70.512  1.00  0.00           O  
ATOM   2395  N   GLN   181      81.912 112.887  70.829  1.00  0.00           N  
ATOM   2396  H   GLN   181      81.283 113.337  71.478  1.00  0.00           H  
ATOM   2397  CA  GLN   181      81.605 112.866  69.395  1.00  0.00           C  
ATOM   2398  HA  GLN   181      82.528 112.692  68.841  1.00  0.00           H  
ATOM   2399  CB  GLN   181      80.709 111.668  69.054  1.00  0.00           C  
ATOM   2400  HB2 GLN   181      80.794 111.636  67.967  1.00  0.00           H  
ATOM   2401  HB3 GLN   181      81.054 110.742  69.515  1.00  0.00           H  
ATOM   2402  CG  GLN   181      79.224 111.923  69.429  1.00  0.00           C  
ATOM   2403  HG2 GLN   181      79.034 112.070  70.492  1.00  0.00           H  
ATOM   2404  HG3 GLN   181      78.891 112.851  68.963  1.00  0.00           H  
ATOM   2405  CD  GLN   181      78.377 110.748  68.937  1.00  0.00           C  
ATOM   2406  OE1 GLN   181      77.953 110.740  67.773  1.00  0.00           O  
ATOM   2407  NE2 GLN   181      78.106 109.737  69.731  1.00  0.00           N  
ATOM   2408 HE21 GLN   181      78.503 109.654  70.656  1.00  0.00           H  
ATOM   2409 HE22 GLN   181      77.372 109.121  69.414  1.00  0.00           H  
ATOM   2410  C   GLN   181      81.026 114.158  68.738  1.00  0.00           C  
ATOM   2411  O   GLN   181      80.926 114.369  67.539  1.00  0.00           O  
ATOM   2412  N   SER   182      80.492 115.068  69.527  1.00  0.00           N  
ATOM   2413  H   SER   182      80.346 114.734  70.469  1.00  0.00           H  
ATOM   2414  CA  SER   182      79.896 116.297  69.159  1.00  0.00           C  
ATOM   2415  HA  SER   182      80.176 116.478  68.121  1.00  0.00           H  
ATOM   2416  CB  SER   182      78.373 116.161  69.103  1.00  0.00           C  
ATOM   2417  HB2 SER   182      78.114 115.281  68.514  1.00  0.00           H  
ATOM   2418  HB3 SER   182      78.017 115.928  70.106  1.00  0.00           H  
ATOM   2419  OG  SER   182      77.928 117.404  68.558  1.00  0.00           O  
ATOM   2420  HG  SER   182      77.328 117.832  69.173  1.00  0.00           H  
ATOM   2421  C   SER   182      80.423 117.487  70.049  1.00  0.00           C  
ATOM   2422  O   SER   182      80.202 117.501  71.251  1.00  0.00           O  
ATOM   2423  N   SER   183      81.022 118.599  69.588  1.00  0.00           N  
ATOM   2424  H   SER   183      81.404 119.229  70.278  1.00  0.00           H  
ATOM   2425  CA  SER   183      81.380 118.870  68.181  1.00  0.00           C  
ATOM   2426  HA  SER   183      80.515 118.920  67.518  1.00  0.00           H  
ATOM   2427  CB  SER   183      81.844 120.287  68.116  1.00  0.00           C  
ATOM   2428  HB2 SER   183      81.104 120.985  68.509  1.00  0.00           H  
ATOM   2429  HB3 SER   183      82.759 120.386  68.700  1.00  0.00           H  
ATOM   2430  OG  SER   183      82.049 120.681  66.743  1.00  0.00           O  
ATOM   2431  HG  SER   183      81.820 121.601  66.592  1.00  0.00           H  
ATOM   2432  C   SER   183      82.297 117.959  67.509  1.00  0.00           C  
ATOM   2433  O   SER   183      83.191 117.463  68.188  1.00  0.00           O  
ATOM   2434  N   MET   184      82.079 117.694  66.177  1.00  0.00           N  
ATOM   2435  H   MET   184      81.420 118.194  65.597  1.00  0.00           H  
ATOM   2436  CA  MET   184      82.925 116.671  65.420  1.00  0.00           C  
ATOM   2437  HA  MET   184      82.860 115.729  65.965  1.00  0.00           H  
ATOM   2438  CB  MET   184      82.365 116.437  64.064  1.00  0.00           C  
ATOM   2439  HB2 MET   184      82.390 117.409  63.571  1.00  0.00           H  
ATOM   2440  HB3 MET   184      83.020 115.738  63.542  1.00  0.00           H  
ATOM   2441  CG  MET   184      80.897 115.909  64.007  1.00  0.00           C  
ATOM   2442  HG2 MET   184      80.784 115.050  64.668  1.00  0.00           H  
ATOM   2443  HG3 MET   184      80.146 116.647  64.291  1.00  0.00           H  
ATOM   2444  SD  MET   184      80.326 115.415  62.356  1.00  0.00           S  
ATOM   2445  CE  MET   184      78.547 115.066  62.651  1.00  0.00           C  
ATOM   2446  HE1 MET   184      78.392 114.738  63.679  1.00  0.00           H  
ATOM   2447  HE2 MET   184      78.041 116.006  62.430  1.00  0.00           H  
ATOM   2448  HE3 MET   184      78.055 114.246  62.127  1.00  0.00           H  
ATOM   2449  C   MET   184      84.443 117.028  65.355  1.00  0.00           C  
ATOM   2450  O   MET   184      84.765 118.245  65.350  1.00  0.00           O  
ATOM   2451  N   SER   185      85.298 116.009  65.374  1.00  0.00           N  
ATOM   2452  H   SER   185      84.996 115.051  65.266  1.00  0.00           H  
ATOM   2453  CA  SER   185      86.705 116.147  65.747  1.00  0.00           C  
ATOM   2454  HA  SER   185      86.886 116.863  66.549  1.00  0.00           H  
ATOM   2455  CB  SER   185      87.281 114.818  66.282  1.00  0.00           C  
ATOM   2456  HB2 SER   185      88.366 114.900  66.357  1.00  0.00           H  
ATOM   2457  HB3 SER   185      86.821 114.713  67.264  1.00  0.00           H  
ATOM   2458  OG  SER   185      87.058 113.701  65.430  1.00  0.00           O  
ATOM   2459  HG  SER   185      87.228 112.985  66.047  1.00  0.00           H  
ATOM   2460  C   SER   185      87.526 116.693  64.531  1.00  0.00           C  
ATOM   2461  O   SER   185      88.070 115.921  63.781  1.00  0.00           O  
ATOM   2462  N   SER   186      87.679 117.988  64.386  1.00  0.00           N  
ATOM   2463  H   SER   186      87.362 118.538  65.172  1.00  0.00           H  
ATOM   2464  CA  SER   186      88.486 118.707  63.385  1.00  0.00           C  
ATOM   2465  HA  SER   186      88.873 117.901  62.760  1.00  0.00           H  
ATOM   2466  CB  SER   186      87.617 119.760  62.642  1.00  0.00           C  
ATOM   2467  HB2 SER   186      86.973 119.204  61.961  1.00  0.00           H  
ATOM   2468  HB3 SER   186      86.896 120.153  63.359  1.00  0.00           H  
ATOM   2469  OG  SER   186      88.462 120.629  61.849  1.00  0.00           O  
ATOM   2470  HG  SER   186      88.504 121.447  62.350  1.00  0.00           H  
ATOM   2471  C   SER   186      89.654 119.424  64.160  1.00  0.00           C  
ATOM   2472  O   SER   186      89.368 120.202  65.114  1.00  0.00           O  
ATOM   2473  N   GLY   187      90.937 119.183  63.930  1.00  0.00           N  
ATOM   2474  H   GLY   187      91.582 119.716  64.495  1.00  0.00           H  
ATOM   2475  CA  GLY   187      91.527 118.255  62.945  1.00  0.00           C  
ATOM   2476  HA2 GLY   187      91.860 117.392  63.521  1.00  0.00           H  
ATOM   2477  HA3 GLY   187      90.795 117.971  62.189  1.00  0.00           H  
ATOM   2478  C   GLY   187      92.773 118.619  62.269  1.00  0.00           C  
ATOM   2479  O   GLY   187      93.465 117.678  61.863  1.00  0.00           O  
ATOM   2480  N   GLY   188      93.077 119.925  62.137  1.00  0.00           N  
ATOM   2481  H   GLY   188      92.379 120.542  62.527  1.00  0.00           H  
ATOM   2482  CA  GLY   188      94.136 120.577  61.449  1.00  0.00           C  
ATOM   2483  HA2 GLY   188      94.883 119.843  61.145  1.00  0.00           H  
ATOM   2484  HA3 GLY   188      93.706 121.181  60.650  1.00  0.00           H  
ATOM   2485  C   GLY   188      94.946 121.595  62.277  1.00  0.00           C  
ATOM   2486  O   GLY   188      94.996 121.663  63.541  1.00  0.00           O  
ATOM   2487  N   GLY   189      95.772 122.421  61.676  1.00  0.00           N  
ATOM   2488  H   GLY   189      96.461 122.852  62.276  1.00  0.00           H  
ATOM   2489  CA  GLY   189      96.161 122.429  60.229  1.00  0.00           C  
ATOM   2490  HA2 GLY   189      97.218 122.681  60.138  1.00  0.00           H  
ATOM   2491  HA3 GLY   189      96.142 121.445  59.762  1.00  0.00           H  
ATOM   2492  C   GLY   189      95.196 123.295  59.448  1.00  0.00           C  
ATOM   2493  O   GLY   189      94.079 123.639  59.847  1.00  0.00           O  
ATOM   2494  N   SER   190      95.665 123.843  58.273  1.00  0.00           N  
ATOM   2495  H   SER   190      96.645 123.696  58.074  1.00  0.00           H  
ATOM   2496  CA  SER   190      94.943 124.734  57.372  1.00  0.00           C  
ATOM   2497  HA  SER   190      95.516 125.026  56.492  1.00  0.00           H  
ATOM   2498  CB  SER   190      93.797 123.992  56.774  1.00  0.00           C  
ATOM   2499  HB2 SER   190      93.041 123.832  57.543  1.00  0.00           H  
ATOM   2500  HB3 SER   190      93.353 124.711  56.085  1.00  0.00           H  
ATOM   2501  OG  SER   190      94.178 122.840  56.015  1.00  0.00           O  
ATOM   2502  HG  SER   190      94.873 123.106  55.410  1.00  0.00           H  
ATOM   2503  C   SER   190      94.513 126.037  58.105  1.00  0.00           C  
ATOM   2504  O   SER   190      93.335 126.338  58.113  1.00  0.00           O  
ATOM   2505  N   GLY   191      95.444 126.908  58.638  1.00  0.00           N  
ATOM   2506  H   GLY   191      95.050 127.772  58.981  1.00  0.00           H  
ATOM   2507  CA  GLY   191      96.893 126.738  58.785  1.00  0.00           C  
ATOM   2508  HA2 GLY   191      97.277 127.550  59.402  1.00  0.00           H  
ATOM   2509  HA3 GLY   191      97.043 125.768  59.258  1.00  0.00           H  
ATOM   2510  C   GLY   191      97.650 126.821  57.445  1.00  0.00           C  
ATOM   2511  O   GLY   191      97.010 126.869  56.407  1.00  0.00           O  
ATOM   2512  N   GLY   192      98.956 126.680  57.552  1.00  0.00           N  
ATOM   2513  H   GLY   192      99.388 126.706  58.464  1.00  0.00           H  
ATOM   2514  CA  GLY   192      99.926 126.767  56.437  1.00  0.00           C  
ATOM   2515  HA2 GLY   192      99.867 127.783  56.048  1.00  0.00           H  
ATOM   2516  HA3 GLY   192     100.875 126.444  56.866  1.00  0.00           H  
ATOM   2517  C   GLY   192      99.683 125.841  55.230  1.00  0.00           C  
ATOM   2518  O   GLY   192      99.985 126.150  54.085  1.00  0.00           O  
ATOM   2519  N   GLY   193      98.992 124.719  55.535  1.00  0.00           N  
ATOM   2520  H   GLY   193      98.836 124.586  56.524  1.00  0.00           H  
ATOM   2521  CA  GLY   193      98.309 123.942  54.515  1.00  0.00           C  
ATOM   2522  HA2 GLY   193      98.965 123.864  53.648  1.00  0.00           H  
ATOM   2523  HA3 GLY   193      98.104 122.895  54.743  1.00  0.00           H  
ATOM   2524  C   GLY   193      96.934 124.535  54.061  1.00  0.00           C  
ATOM   2525  O   GLY   193      95.840 123.914  54.286  1.00  0.00           O  
ATOM   2526  N   TYR   194      96.983 125.728  53.433  1.00  0.00           N  
ATOM   2527  H   TYR   194      97.832 126.261  53.308  1.00  0.00           H  
ATOM   2528  CA  TYR   194      95.815 126.296  52.829  1.00  0.00           C  
ATOM   2529  HA  TYR   194      95.113 126.642  53.587  1.00  0.00           H  
ATOM   2530  CB  TYR   194      96.238 127.625  52.125  1.00  0.00           C  
ATOM   2531  HB2 TYR   194      96.744 127.376  51.192  1.00  0.00           H  
ATOM   2532  HB3 TYR   194      95.273 128.111  51.978  1.00  0.00           H  
ATOM   2533  CG  TYR   194      97.081 128.532  52.965  1.00  0.00           C  
ATOM   2534  CD1 TYR   194      96.541 129.314  54.066  1.00  0.00           C  
ATOM   2535  HD1 TYR   194      95.497 129.360  54.338  1.00  0.00           H  
ATOM   2536  CE1 TYR   194      97.416 130.137  54.770  1.00  0.00           C  
ATOM   2537  HE1 TYR   194      97.167 130.679  55.670  1.00  0.00           H  
ATOM   2538  CZ  TYR   194      98.854 130.034  54.602  1.00  0.00           C  
ATOM   2539  OH  TYR   194      99.725 130.564  55.355  1.00  0.00           O  
ATOM   2540  HH  TYR   194      99.275 131.301  55.773  1.00  0.00           H  
ATOM   2541  CE2 TYR   194      99.350 129.202  53.546  1.00  0.00           C  
ATOM   2542  HE2 TYR   194     100.417 129.121  53.401  1.00  0.00           H  
ATOM   2543  CD2 TYR   194      98.445 128.512  52.665  1.00  0.00           C  
ATOM   2544  HD2 TYR   194      98.850 127.836  51.927  1.00  0.00           H  
ATOM   2545  C   TYR   194      95.051 125.408  51.798  1.00  0.00           C  
ATOM   2546  O   TYR   194      95.680 124.539  51.206  1.00  0.00           O  
ATOM   2547  N   GLY   195      93.825 125.714  51.374  1.00  0.00           N  
ATOM   2548  H   GLY   195      93.642 125.231  50.507  1.00  0.00           H  
ATOM   2549  CA  GLY   195      92.821 126.581  52.010  1.00  0.00           C  
ATOM   2550  HA2 GLY   195      93.238 127.575  52.173  1.00  0.00           H  
ATOM   2551  HA3 GLY   195      91.959 126.720  51.357  1.00  0.00           H  
ATOM   2552  C   GLY   195      92.361 126.215  53.389  1.00  0.00           C  
ATOM   2553  O   GLY   195      92.479 125.094  53.946  1.00  0.00           O  
ATOM   2554  N   ASN   196      91.872 127.227  54.107  1.00  0.00           N  
ATOM   2555  H   ASN   196      91.835 128.085  53.576  1.00  0.00           H  
ATOM   2556  CA  ASN   196      91.030 127.156  55.293  1.00  0.00           C  
ATOM   2557  HA  ASN   196      91.697 126.748  56.052  1.00  0.00           H  
ATOM   2558  CB  ASN   196      90.718 128.514  55.664  1.00  0.00           C  
ATOM   2559  HB2 ASN   196      91.630 128.934  56.087  1.00  0.00           H  
ATOM   2560  HB3 ASN   196      90.481 129.040  54.739  1.00  0.00           H  
ATOM   2561  CG  ASN   196      89.630 128.732  56.714  1.00  0.00           C  
ATOM   2562  OD1 ASN   196      88.424 128.663  56.514  1.00  0.00           O  
ATOM   2563  ND2 ASN   196      89.997 128.854  57.948  1.00  0.00           N  
ATOM   2564 HD21 ASN   196      89.300 129.029  58.657  1.00  0.00           H  
ATOM   2565 HD22 ASN   196      90.959 129.074  58.162  1.00  0.00           H  
ATOM   2566  C   ASN   196      89.838 126.237  55.043  1.00  0.00           C  
ATOM   2567  O   ASN   196      89.301 126.040  53.921  1.00  0.00           O  
ATOM   2568  N   GLN   197      89.355 125.568  56.075  1.00  0.00           N  
ATOM   2569  H   GLN   197      89.762 125.661  56.995  1.00  0.00           H  
ATOM   2570  CA  GLN   197      88.241 124.585  56.001  1.00  0.00           C  
ATOM   2571  HA  GLN   197      87.703 124.724  55.064  1.00  0.00           H  
ATOM   2572  CB  GLN   197      88.800 123.120  55.992  1.00  0.00           C  
ATOM   2573  HB2 GLN   197      89.481 122.987  56.833  1.00  0.00           H  
ATOM   2574  HB3 GLN   197      87.946 122.445  56.057  1.00  0.00           H  
ATOM   2575  CG  GLN   197      89.544 122.623  54.801  1.00  0.00           C  
ATOM   2576  HG2 GLN   197      88.910 122.973  53.986  1.00  0.00           H  
ATOM   2577  HG3 GLN   197      90.518 123.108  54.737  1.00  0.00           H  
ATOM   2578  CD  GLN   197      89.603 121.026  54.648  1.00  0.00           C  
ATOM   2579  OE1 GLN   197      88.839 120.240  55.132  1.00  0.00           O  
ATOM   2580  NE2 GLN   197      90.579 120.471  53.943  1.00  0.00           N  
ATOM   2581 HE21 GLN   197      91.367 121.062  53.718  1.00  0.00           H  
ATOM   2582 HE22 GLN   197      90.692 119.474  54.054  1.00  0.00           H  
ATOM   2583  C   GLN   197      87.184 124.807  57.142  1.00  0.00           C  
ATOM   2584  O   GLN   197      86.808 123.894  57.894  1.00  0.00           O  
ATOM   2585  N   ASP   198      86.905 126.110  57.376  1.00  0.00           N  
ATOM   2586  H   ASP   198      87.479 126.902  57.122  1.00  0.00           H  
ATOM   2587  CA  ASP   198      85.707 126.447  58.118  1.00  0.00           C  
ATOM   2588  HA  ASP   198      85.759 125.899  59.059  1.00  0.00           H  
ATOM   2589  CB  ASP   198      85.764 127.967  58.386  1.00  0.00           C  
ATOM   2590  HB2 ASP   198      85.779 128.497  57.434  1.00  0.00           H  
ATOM   2591  HB3 ASP   198      84.771 128.168  58.789  1.00  0.00           H  
ATOM   2592  CG  ASP   198      86.801 128.492  59.413  1.00  0.00           C  
ATOM   2593  OD1 ASP   198      87.302 129.602  59.207  1.00  0.00           O  
ATOM   2594  OD2 ASP   198      87.129 127.762  60.388  1.00  0.00           O  
ATOM   2595  C   ASP   198      84.444 125.955  57.318  1.00  0.00           C  
ATOM   2596  O   ASP   198      84.468 125.617  56.111  1.00  0.00           O  
ATOM   2597  N   GLN   199      83.319 125.768  58.016  1.00  0.00           N  
ATOM   2598  H   GLN   199      83.279 125.887  59.018  1.00  0.00           H  
ATOM   2599  CA  GLN   199      82.083 125.143  57.575  1.00  0.00           C  
ATOM   2600  HA  GLN   199      81.880 125.519  56.572  1.00  0.00           H  
ATOM   2601  CB  GLN   199      82.228 123.625  57.420  1.00  0.00           C  
ATOM   2602  HB2 GLN   199      81.342 123.186  56.962  1.00  0.00           H  
ATOM   2603  HB3 GLN   199      83.048 123.501  56.713  1.00  0.00           H  
ATOM   2604  CG  GLN   199      82.578 122.879  58.669  1.00  0.00           C  
ATOM   2605  HG2 GLN   199      83.505 122.397  58.357  1.00  0.00           H  
ATOM   2606  HG3 GLN   199      82.862 123.572  59.461  1.00  0.00           H  
ATOM   2607  CD  GLN   199      81.558 121.900  59.160  1.00  0.00           C  
ATOM   2608  OE1 GLN   199      80.374 122.207  59.397  1.00  0.00           O  
ATOM   2609  NE2 GLN   199      81.955 120.661  59.453  1.00  0.00           N  
ATOM   2610 HE21 GLN   199      82.833 120.256  59.162  1.00  0.00           H  
ATOM   2611 HE22 GLN   199      81.237 120.054  59.821  1.00  0.00           H  
ATOM   2612  C   GLN   199      80.892 125.562  58.474  1.00  0.00           C  
ATOM   2613  O   GLN   199      80.880 125.342  59.620  1.00  0.00           O  
ATOM   2614  N   SER   200      79.801 126.135  57.996  1.00  0.00           N  
ATOM   2615  H   SER   200      79.136 126.403  58.707  1.00  0.00           H  
ATOM   2616  CA  SER   200      79.767 126.836  56.628  1.00  0.00           C  
ATOM   2617  HA  SER   200      79.971 126.063  55.887  1.00  0.00           H  
ATOM   2618  CB  SER   200      78.353 127.392  56.358  1.00  0.00           C  
ATOM   2619  HB2 SER   200      77.730 126.499  56.408  1.00  0.00           H  
ATOM   2620  HB3 SER   200      78.097 128.046  57.192  1.00  0.00           H  
ATOM   2621  OG  SER   200      78.209 128.015  55.159  1.00  0.00           O  
ATOM   2622  HG  SER   200      77.263 127.980  54.996  1.00  0.00           H  
ATOM   2623  C   SER   200      80.820 127.902  56.440  1.00  0.00           C  
ATOM   2624  O   SER   200      81.105 128.648  57.373  1.00  0.00           O  
ATOM   2625  N   GLY   201      81.324 127.930  55.225  1.00  0.00           N  
ATOM   2626  H   GLY   201      80.867 127.332  54.552  1.00  0.00           H  
ATOM   2627  CA  GLY   201      82.393 128.778  54.818  1.00  0.00           C  
ATOM   2628  HA2 GLY   201      83.115 128.968  55.613  1.00  0.00           H  
ATOM   2629  HA3 GLY   201      82.988 128.151  54.154  1.00  0.00           H  
ATOM   2630  C   GLY   201      81.968 130.187  54.266  1.00  0.00           C  
ATOM   2631  O   GLY   201      80.827 130.624  54.304  1.00  0.00           O  
ATOM   2632  N   GLY   202      82.910 130.971  53.656  1.00  0.00           N  
ATOM   2633  H   GLY   202      82.688 131.922  53.399  1.00  0.00           H  
ATOM   2634  CA  GLY   202      84.324 130.584  53.444  1.00  0.00           C  
ATOM   2635  HA2 GLY   202      84.535 129.532  53.256  1.00  0.00           H  
ATOM   2636  HA3 GLY   202      84.737 131.048  52.548  1.00  0.00           H  
ATOM   2637  C   GLY   202      85.082 131.211  54.581  1.00  0.00           C  
ATOM   2638  O   GLY   202      84.521 131.396  55.681  1.00  0.00           O  
ATOM   2639  N   GLY   203      86.400 131.371  54.565  1.00  0.00           N  
ATOM   2640  H   GLY   203      86.770 131.471  55.499  1.00  0.00           H  
ATOM   2641  CA  GLY   203      87.320 131.517  53.441  1.00  0.00           C  
ATOM   2642  HA2 GLY   203      87.569 130.500  53.137  1.00  0.00           H  
ATOM   2643  HA3 GLY   203      86.819 132.045  52.630  1.00  0.00           H  
ATOM   2644  C   GLY   203      88.595 132.398  53.694  1.00  0.00           C  
ATOM   2645  O   GLY   203      88.375 133.321  54.442  1.00  0.00           O  
ATOM   2646  N   GLY   204      89.739 132.056  53.116  1.00  0.00           N  
ATOM   2647  H   GLY   204      89.845 131.288  52.469  1.00  0.00           H  
ATOM   2648  CA  GLY   204      90.993 132.718  53.451  1.00  0.00           C  
ATOM   2649  HA2 GLY   204      91.752 132.551  52.687  1.00  0.00           H  
ATOM   2650  HA3 GLY   204      90.843 133.792  53.560  1.00  0.00           H  
ATOM   2651  C   GLY   204      91.600 132.252  54.823  1.00  0.00           C  
ATOM   2652  O   GLY   204      90.987 131.492  55.609  1.00  0.00           O  
ATOM   2653  N   SER   205      92.841 132.644  55.187  1.00  0.00           N  
ATOM   2654  H   SER   205      93.183 132.341  56.088  1.00  0.00           H  
ATOM   2655  CA  SER   205      93.807 133.444  54.433  1.00  0.00           C  
ATOM   2656  HA  SER   205      93.232 134.254  53.985  1.00  0.00           H  
ATOM   2657  CB  SER   205      94.702 134.191  55.430  1.00  0.00           C  
ATOM   2658  HB2 SER   205      94.106 134.547  56.271  1.00  0.00           H  
ATOM   2659  HB3 SER   205      95.408 133.421  55.740  1.00  0.00           H  
ATOM   2660  OG  SER   205      95.545 135.174  54.693  1.00  0.00           O  
ATOM   2661  HG  SER   205      96.020 135.728  55.317  1.00  0.00           H  
ATOM   2662  C   SER   205      94.589 132.617  53.379  1.00  0.00           C  
ATOM   2663  O   SER   205      94.376 131.364  53.293  1.00  0.00           O  
ATOM   2664  N   GLY   206      95.414 133.288  52.623  1.00  0.00           N  
ATOM   2665  H   GLY   206      95.571 134.244  52.906  1.00  0.00           H  
ATOM   2666  CA  GLY   206      96.150 132.676  51.502  1.00  0.00           C  
ATOM   2667  HA2 GLY   206      96.927 133.310  51.076  1.00  0.00           H  
ATOM   2668  HA3 GLY   206      96.749 131.876  51.937  1.00  0.00           H  
ATOM   2669  C   GLY   206      95.251 132.158  50.345  1.00  0.00           C  
ATOM   2670  O   GLY   206      94.087 132.527  50.183  1.00  0.00           O  
ATOM   2671  N   GLY   207      95.802 131.244  49.448  1.00  0.00           N  
ATOM   2672  H   GLY   207      95.160 131.146  48.675  1.00  0.00           H  
ATOM   2673  CA  GLY   207      97.052 130.554  49.434  1.00  0.00           C  
ATOM   2674  HA2 GLY   207      97.193 130.248  50.471  1.00  0.00           H  
ATOM   2675  HA3 GLY   207      97.020 129.645  48.834  1.00  0.00           H  
ATOM   2676  C   GLY   207      98.318 131.412  49.202  1.00  0.00           C  
ATOM   2677  O   GLY   207      98.331 132.580  48.768  1.00  0.00           O  
ATOM   2678  N   TYR   208      99.496 130.910  49.623  1.00  0.00           N  
ATOM   2679  H   TYR   208      99.441 129.964  49.970  1.00  0.00           H  
ATOM   2680  CA  TYR   208     100.781 131.351  49.215  1.00  0.00           C  
ATOM   2681  HA  TYR   208     100.999 132.380  49.502  1.00  0.00           H  
ATOM   2682  CB  TYR   208     101.832 130.554  50.076  1.00  0.00           C  
ATOM   2683  HB2 TYR   208     101.831 130.917  51.104  1.00  0.00           H  
ATOM   2684  HB3 TYR   208     101.548 129.509  50.199  1.00  0.00           H  
ATOM   2685  CG  TYR   208     103.251 130.810  49.562  1.00  0.00           C  
ATOM   2686  CD1 TYR   208     103.997 131.885  50.043  1.00  0.00           C  
ATOM   2687  HD1 TYR   208     103.533 132.504  50.796  1.00  0.00           H  
ATOM   2688  CE1 TYR   208     105.291 132.146  49.609  1.00  0.00           C  
ATOM   2689  HE1 TYR   208     105.881 133.014  49.860  1.00  0.00           H  
ATOM   2690  CZ  TYR   208     105.949 131.219  48.844  1.00  0.00           C  
ATOM   2691  OH  TYR   208     107.231 131.482  48.513  1.00  0.00           O  
ATOM   2692  HH  TYR   208     107.675 130.773  48.043  1.00  0.00           H  
ATOM   2693  CE2 TYR   208     105.281 130.077  48.455  1.00  0.00           C  
ATOM   2694  HE2 TYR   208     105.779 129.285  47.914  1.00  0.00           H  
ATOM   2695  CD2 TYR   208     103.868 129.855  48.807  1.00  0.00           C  
ATOM   2696  HD2 TYR   208     103.297 128.996  48.487  1.00  0.00           H  
ATOM   2697  C   TYR   208     101.014 131.046  47.688  1.00  0.00           C  
ATOM   2698  O   TYR   208     100.382 130.149  47.136  1.00  0.00           O  
ATOM   2699  N   GLY   209     101.885 131.809  46.978  1.00  0.00           N  
ATOM   2700  H   GLY   209     102.361 132.573  47.435  1.00  0.00           H  
ATOM   2701  CA  GLY   209     102.009 131.667  45.526  1.00  0.00           C  
ATOM   2702  HA2 GLY   209     101.123 132.013  44.993  1.00  0.00           H  
ATOM   2703  HA3 GLY   209     102.828 132.267  45.130  1.00  0.00           H  
ATOM   2704  C   GLY   209     102.425 130.312  45.004  1.00  0.00           C  
ATOM   2705  O   GLY   209     102.984 129.509  45.764  1.00  0.00           O  
ATOM   2706  N   GLN   210     102.322 130.024  43.651  1.00  0.00           N  
ATOM   2707  H   GLN   210     102.704 129.107  43.466  1.00  0.00           H  
ATOM   2708  CA  GLN   210     101.432 130.589  42.631  1.00  0.00           C  
ATOM   2709  HA  GLN   210     101.837 130.354  41.647  1.00  0.00           H  
ATOM   2710  CB  GLN   210      99.977 130.059  42.815  1.00  0.00           C  
ATOM   2711  HB2 GLN   210      99.646 130.309  43.823  1.00  0.00           H  
ATOM   2712  HB3 GLN   210      99.287 130.585  42.155  1.00  0.00           H  
ATOM   2713  CG  GLN   210      99.746 128.584  42.632  1.00  0.00           C  
ATOM   2714  HG2 GLN   210     100.278 128.323  41.717  1.00  0.00           H  
ATOM   2715  HG3 GLN   210     100.133 128.049  43.500  1.00  0.00           H  
ATOM   2716  CD  GLN   210      98.261 128.297  42.484  1.00  0.00           C  
ATOM   2717  OE1 GLN   210      97.742 128.293  41.357  1.00  0.00           O  
ATOM   2718  NE2 GLN   210      97.443 128.241  43.512  1.00  0.00           N  
ATOM   2719 HE21 GLN   210      96.463 128.396  43.322  1.00  0.00           H  
ATOM   2720 HE22 GLN   210      97.701 128.239  44.489  1.00  0.00           H  
ATOM   2721  C   GLN   210     101.557 132.114  42.571  1.00  0.00           C  
ATOM   2722  O   GLN   210     100.601 132.880  42.742  1.00  0.00           O  
ATOM   2723  N   GLN   211     102.790 132.558  42.419  1.00  0.00           N  
ATOM   2724  H   GLN   211     103.443 131.790  42.360  1.00  0.00           H  
ATOM   2725  CA  GLN   211     103.061 133.937  42.172  1.00  0.00           C  
ATOM   2726  HA  GLN   211     102.628 134.445  43.034  1.00  0.00           H  
ATOM   2727  CB  GLN   211     104.598 134.049  42.201  1.00  0.00           C  
ATOM   2728  HB2 GLN   211     104.950 133.325  41.466  1.00  0.00           H  
ATOM   2729  HB3 GLN   211     104.875 135.017  41.784  1.00  0.00           H  
ATOM   2730  CG  GLN   211     105.369 133.978  43.499  1.00  0.00           C  
ATOM   2731  HG2 GLN   211     106.394 134.145  43.170  1.00  0.00           H  
ATOM   2732  HG3 GLN   211     105.192 134.763  44.234  1.00  0.00           H  
ATOM   2733  CD  GLN   211     105.357 132.607  44.218  1.00  0.00           C  
ATOM   2734  OE1 GLN   211     105.352 131.575  43.532  1.00  0.00           O  
ATOM   2735  NE2 GLN   211     105.337 132.577  45.559  1.00  0.00           N  
ATOM   2736 HE21 GLN   211     105.306 133.470  46.029  1.00  0.00           H  
ATOM   2737 HE22 GLN   211     105.127 131.710  46.033  1.00  0.00           H  
ATOM   2738  C   GLN   211     102.354 134.557  40.962  1.00  0.00           C  
ATOM   2739  O   GLN   211     101.590 135.471  41.173  1.00  0.00           O  
ATOM   2740  N   ASP   212     102.514 134.009  39.790  1.00  0.00           N  
ATOM   2741  H   ASP   212     103.066 133.165  39.734  1.00  0.00           H  
ATOM   2742  CA  ASP   212     101.819 134.552  38.579  1.00  0.00           C  
ATOM   2743  HA  ASP   212     101.873 135.637  38.499  1.00  0.00           H  
ATOM   2744  CB  ASP   212     102.555 133.912  37.321  1.00  0.00           C  
ATOM   2745  HB2 ASP   212     103.418 134.565  37.188  1.00  0.00           H  
ATOM   2746  HB3 ASP   212     102.852 132.929  37.686  1.00  0.00           H  
ATOM   2747  CG  ASP   212     101.814 133.900  35.989  1.00  0.00           C  
ATOM   2748  OD1 ASP   212     101.716 132.835  35.376  1.00  0.00           O  
ATOM   2749  OD2 ASP   212     101.411 134.947  35.482  1.00  0.00           O  
ATOM   2750  C   ASP   212     100.284 134.203  38.411  1.00  0.00           C  
ATOM   2751  O   ASP   212      99.463 135.111  38.187  1.00  0.00           O  
ATOM   2752  N   ARG   213      99.919 132.916  38.652  1.00  0.00           N  
ATOM   2753  H   ARG   213     100.672 132.276  38.860  1.00  0.00           H  
ATOM   2754  CA  ARG   213      98.545 132.385  38.816  1.00  0.00           C  
ATOM   2755  HA  ARG   213      98.015 133.227  39.261  1.00  0.00           H  
ATOM   2756  CB  ARG   213      98.088 132.111  37.373  1.00  0.00           C  
ATOM   2757  HB2 ARG   213      98.271 132.939  36.689  1.00  0.00           H  
ATOM   2758  HB3 ARG   213      98.511 131.208  36.933  1.00  0.00           H  
ATOM   2759  CG  ARG   213      96.543 131.960  37.468  1.00  0.00           C  
ATOM   2760  HG2 ARG   213      96.246 131.004  37.900  1.00  0.00           H  
ATOM   2761  HG3 ARG   213      96.090 132.832  37.940  1.00  0.00           H  
ATOM   2762  CD  ARG   213      96.027 131.950  36.087  1.00  0.00           C  
ATOM   2763  HD2 ARG   213      96.377 132.794  35.493  1.00  0.00           H  
ATOM   2764  HD3 ARG   213      96.471 131.102  35.565  1.00  0.00           H  
ATOM   2765  NE  ARG   213      94.576 131.747  35.997  1.00  0.00           N  
ATOM   2766  HE  ARG   213      94.194 130.876  36.337  1.00  0.00           H  
ATOM   2767  CZ  ARG   213      93.686 132.424  35.321  1.00  0.00           C  
ATOM   2768  NH1 ARG   213      93.936 133.671  34.928  1.00  0.00           N  
ATOM   2769 HH11 ARG   213      93.167 134.104  34.437  1.00  0.00           H  
ATOM   2770 HH12 ARG   213      94.835 134.076  35.146  1.00  0.00           H  
ATOM   2771  NH2 ARG   213      92.489 131.949  35.063  1.00  0.00           N  
ATOM   2772 HH21 ARG   213      91.862 132.376  34.396  1.00  0.00           H  
ATOM   2773 HH22 ARG   213      92.160 131.083  35.466  1.00  0.00           H  
ATOM   2774  C   ARG   213      98.463 131.093  39.698  1.00  0.00           C  
ATOM   2775  O   ARG   213      99.399 130.308  39.732  1.00  0.00           O  
ATOM   2776  N   GLY   214      97.388 131.010  40.483  1.00  0.00           N  
ATOM   2777  H   GLY   214      97.259 130.080  40.854  1.00  0.00           H  
ATOM   2778  CA  GLY   214      96.320 131.971  40.832  1.00  0.00           C  
ATOM   2779  HA2 GLY   214      96.172 132.833  40.181  1.00  0.00           H  
ATOM   2780  HA3 GLY   214      95.350 131.475  40.817  1.00  0.00           H  
ATOM   2781  C   GLY   214      96.324 132.449  42.264  1.00  0.00           C  
ATOM   2782  O   GLY   214      95.639 131.817  43.106  1.00  0.00           O  
ATOM   2783  OXT GLY   214      96.960 133.496  42.564  1.00  0.00           O  
TER    2784      GLY   214 
END   
