# Supplementary material for: Visualization of oligomerization, clustering, and density transition of intrinsically disordered proteins
Source: Natl Sci Rev. 2026 Feb 14;13(7):nwag107. doi: 10.1093/nsr/nwag107 (PMC13114874; doi:10.1093/nsr/nwag107)
Supplement: nwag107_Supplemental_Files [file nwag107_supplemental_files.zip › SI-MD-Structures/MD-Sturctures/frame146.pdb]

CRYST1  135.084  149.246  136.848  90.00  90.00  90.00               1
ATOM      1  N   MET     1      26.925  80.923  91.004  1.00  0.00           N  
ATOM      2  H1  MET     1      26.957  81.669  91.683  1.00  0.00           H  
ATOM      3  H2  MET     1      26.493  80.064  91.316  1.00  0.00           H  
ATOM      4  H3  MET     1      27.931  80.843  90.991  1.00  0.00           H  
ATOM      5  CA  MET     1      26.569  81.297  89.647  1.00  0.00           C  
ATOM      6  HA  MET     1      25.505  81.506  89.765  1.00  0.00           H  
ATOM      7  CB  MET     1      27.335  82.477  89.138  1.00  0.00           C  
ATOM      8  HB2 MET     1      28.373  82.301  89.419  1.00  0.00           H  
ATOM      9  HB3 MET     1      27.165  82.431  88.062  1.00  0.00           H  
ATOM     10  CG  MET     1      27.044  83.848  89.806  1.00  0.00           C  
ATOM     11  HG2 MET     1      27.366  84.608  89.094  1.00  0.00           H  
ATOM     12  HG3 MET     1      25.975  84.040  89.904  1.00  0.00           H  
ATOM     13  SD  MET     1      27.721  84.081  91.404  1.00  0.00           S  
ATOM     14  CE  MET     1      29.502  84.110  91.156  1.00  0.00           C  
ATOM     15  HE1 MET     1      29.803  84.624  90.242  1.00  0.00           H  
ATOM     16  HE2 MET     1      29.904  84.670  92.001  1.00  0.00           H  
ATOM     17  HE3 MET     1      29.890  83.103  91.005  1.00  0.00           H  
ATOM     18  C   MET     1      26.620  80.029  88.720  1.00  0.00           C  
ATOM     19  O   MET     1      27.511  79.217  88.990  1.00  0.00           O  
ATOM     20  N   ALA     2      25.672  79.777  87.792  1.00  0.00           N  
ATOM     21  H   ALA     2      25.683  78.883  87.321  1.00  0.00           H  
ATOM     22  CA  ALA     2      24.471  80.562  87.555  1.00  0.00           C  
ATOM     23  HA  ALA     2      23.960  80.154  86.683  1.00  0.00           H  
ATOM     24  CB  ALA     2      23.422  80.387  88.753  1.00  0.00           C  
ATOM     25  HB1 ALA     2      22.456  80.661  88.330  1.00  0.00           H  
ATOM     26  HB2 ALA     2      23.418  79.359  89.115  1.00  0.00           H  
ATOM     27  HB3 ALA     2      23.588  81.138  89.524  1.00  0.00           H  
ATOM     28  C   ALA     2      24.620  82.066  87.134  1.00  0.00           C  
ATOM     29  O   ALA     2      24.495  82.963  87.951  1.00  0.00           O  
ATOM     30  N   SER     3      25.059  82.361  85.913  1.00  0.00           N  
ATOM     31  H   SER     3      25.151  83.357  85.774  1.00  0.00           H  
ATOM     32  CA  SER     3      25.416  81.514  84.792  1.00  0.00           C  
ATOM     33  HA  SER     3      24.728  80.678  84.665  1.00  0.00           H  
ATOM     34  CB  SER     3      25.357  82.522  83.498  1.00  0.00           C  
ATOM     35  HB2 SER     3      24.384  83.014  83.489  1.00  0.00           H  
ATOM     36  HB3 SER     3      26.233  83.162  83.609  1.00  0.00           H  
ATOM     37  OG  SER     3      25.552  81.734  82.288  1.00  0.00           O  
ATOM     38  HG  SER     3      25.597  82.285  81.503  1.00  0.00           H  
ATOM     39  C   SER     3      26.779  80.864  84.875  1.00  0.00           C  
ATOM     40  O   SER     3      27.563  81.238  85.831  1.00  0.00           O  
ATOM     41  N   ASN     4      27.106  79.876  83.998  1.00  0.00           N  
ATOM     42  H   ASN     4      26.539  79.701  83.180  1.00  0.00           H  
ATOM     43  CA  ASN     4      28.453  79.264  83.850  1.00  0.00           C  
ATOM     44  HA  ASN     4      29.134  79.753  84.547  1.00  0.00           H  
ATOM     45  CB  ASN     4      28.404  77.787  84.288  1.00  0.00           C  
ATOM     46  HB2 ASN     4      27.781  77.238  83.582  1.00  0.00           H  
ATOM     47  HB3 ASN     4      29.373  77.297  84.390  1.00  0.00           H  
ATOM     48  CG  ASN     4      27.734  77.640  85.658  1.00  0.00           C  
ATOM     49  OD1 ASN     4      26.501  77.687  85.708  1.00  0.00           O  
ATOM     50  ND2 ASN     4      28.450  77.365  86.672  1.00  0.00           N  
ATOM     51 HD21 ASN     4      27.980  77.476  87.560  1.00  0.00           H  
ATOM     52 HD22 ASN     4      29.448  77.220  86.727  1.00  0.00           H  
ATOM     53  C   ASN     4      29.092  79.364  82.480  1.00  0.00           C  
ATOM     54  O   ASN     4      28.794  78.485  81.706  1.00  0.00           O  
ATOM     55  N   ASP     5      29.808  80.329  82.021  1.00  0.00           N  
ATOM     56  H   ASP     5      30.187  80.316  81.085  1.00  0.00           H  
ATOM     57  CA  ASP     5      30.180  81.563  82.769  1.00  0.00           C  
ATOM     58  HA  ASP     5      29.353  81.687  83.468  1.00  0.00           H  
ATOM     59  CB  ASP     5      31.587  81.508  83.331  1.00  0.00           C  
ATOM     60  HB2 ASP     5      31.614  80.634  83.982  1.00  0.00           H  
ATOM     61  HB3 ASP     5      32.304  81.330  82.529  1.00  0.00           H  
ATOM     62  CG  ASP     5      31.964  82.752  84.149  1.00  0.00           C  
ATOM     63  OD1 ASP     5      31.039  83.443  84.604  1.00  0.00           O  
ATOM     64  OD2 ASP     5      33.207  83.023  84.380  1.00  0.00           O  
ATOM     65  C   ASP     5      30.031  82.757  81.711  1.00  0.00           C  
ATOM     66  O   ASP     5      30.253  82.657  80.474  1.00  0.00           O  
ATOM     67  N   TYR     6      29.661  83.998  82.137  1.00  0.00           N  
ATOM     68  H   TYR     6      29.460  84.212  83.103  1.00  0.00           H  
ATOM     69  CA  TYR     6      29.676  85.222  81.308  1.00  0.00           C  
ATOM     70  HA  TYR     6      28.921  85.093  80.532  1.00  0.00           H  
ATOM     71  CB  TYR     6      29.297  86.350  82.302  1.00  0.00           C  
ATOM     72  HB2 TYR     6      30.028  86.544  83.087  1.00  0.00           H  
ATOM     73  HB3 TYR     6      29.260  87.280  81.735  1.00  0.00           H  
ATOM     74  CG  TYR     6      28.015  86.102  82.980  1.00  0.00           C  
ATOM     75  CD1 TYR     6      27.957  85.521  84.358  1.00  0.00           C  
ATOM     76  HD1 TYR     6      28.916  85.252  84.776  1.00  0.00           H  
ATOM     77  CE1 TYR     6      26.753  85.477  85.057  1.00  0.00           C  
ATOM     78  HE1 TYR     6      26.737  85.247  86.112  1.00  0.00           H  
ATOM     79  CZ  TYR     6      25.571  85.922  84.406  1.00  0.00           C  
ATOM     80  OH  TYR     6      24.369  85.627  85.011  1.00  0.00           O  
ATOM     81  HH  TYR     6      23.669  85.532  84.361  1.00  0.00           H  
ATOM     82  CE2 TYR     6      25.629  86.294  83.013  1.00  0.00           C  
ATOM     83  HE2 TYR     6      24.669  86.396  82.530  1.00  0.00           H  
ATOM     84  CD2 TYR     6      26.872  86.422  82.266  1.00  0.00           C  
ATOM     85  HD2 TYR     6      26.885  86.686  81.219  1.00  0.00           H  
ATOM     86  C   TYR     6      31.048  85.580  80.704  1.00  0.00           C  
ATOM     87  O   TYR     6      32.037  84.827  80.877  1.00  0.00           O  
ATOM     88  N   THR     7      31.236  86.713  79.980  1.00  0.00           N  
ATOM     89  H   THR     7      30.397  87.191  79.685  1.00  0.00           H  
ATOM     90  CA  THR     7      32.542  87.168  79.498  1.00  0.00           C  
ATOM     91  HA  THR     7      32.845  86.554  78.650  1.00  0.00           H  
ATOM     92  CB  THR     7      32.142  88.550  78.824  1.00  0.00           C  
ATOM     93  HB  THR     7      31.348  88.311  78.115  1.00  0.00           H  
ATOM     94  CG2 THR     7      31.582  89.646  79.721  1.00  0.00           C  
ATOM     95 HG21 THR     7      30.953  89.217  80.501  1.00  0.00           H  
ATOM     96 HG22 THR     7      32.451  90.048  80.243  1.00  0.00           H  
ATOM     97 HG23 THR     7      31.112  90.466  79.177  1.00  0.00           H  
ATOM     98  OG1 THR     7      33.186  89.125  78.091  1.00  0.00           O  
ATOM     99  HG1 THR     7      33.470  88.597  77.341  1.00  0.00           H  
ATOM    100  C   THR     7      33.698  87.375  80.373  1.00  0.00           C  
ATOM    101  O   THR     7      33.529  87.716  81.593  1.00  0.00           O  
ATOM    102  N   GLN     8      34.970  87.299  79.841  1.00  0.00           N  
ATOM    103  H   GLN     8      34.989  86.865  78.929  1.00  0.00           H  
ATOM    104  CA  GLN     8      36.266  87.698  80.333  1.00  0.00           C  
ATOM    105  HA  GLN     8      36.150  88.498  81.064  1.00  0.00           H  
ATOM    106  CB  GLN     8      36.860  86.590  81.196  1.00  0.00           C  
ATOM    107  HB2 GLN     8      36.256  86.248  82.037  1.00  0.00           H  
ATOM    108  HB3 GLN     8      36.899  85.645  80.655  1.00  0.00           H  
ATOM    109  CG  GLN     8      38.329  86.757  81.655  1.00  0.00           C  
ATOM    110  HG2 GLN     8      38.952  87.017  80.799  1.00  0.00           H  
ATOM    111  HG3 GLN     8      38.363  87.680  82.235  1.00  0.00           H  
ATOM    112  CD  GLN     8      38.873  85.598  82.454  1.00  0.00           C  
ATOM    113  OE1 GLN     8      38.231  85.118  83.414  1.00  0.00           O  
ATOM    114  NE2 GLN     8      40.102  85.118  82.294  1.00  0.00           N  
ATOM    115 HE21 GLN     8      40.691  85.623  81.647  1.00  0.00           H  
ATOM    116 HE22 GLN     8      40.378  84.313  82.839  1.00  0.00           H  
ATOM    117  C   GLN     8      37.207  88.089  79.205  1.00  0.00           C  
ATOM    118  O   GLN     8      37.439  87.256  78.294  1.00  0.00           O  
ATOM    119  N   GLN     9      37.776  89.280  79.183  1.00  0.00           N  
ATOM    120  H   GLN     9      38.389  89.336  78.382  1.00  0.00           H  
ATOM    121  CA  GLN     9      37.518  90.525  79.844  1.00  0.00           C  
ATOM    122  HA  GLN     9      38.134  91.203  79.252  1.00  0.00           H  
ATOM    123  CB  GLN     9      36.023  91.001  79.727  1.00  0.00           C  
ATOM    124  HB2 GLN     9      35.638  90.836  78.721  1.00  0.00           H  
ATOM    125  HB3 GLN     9      35.415  90.352  80.359  1.00  0.00           H  
ATOM    126  CG  GLN     9      35.833  92.467  80.213  1.00  0.00           C  
ATOM    127  HG2 GLN     9      34.822  92.548  80.613  1.00  0.00           H  
ATOM    128  HG3 GLN     9      36.422  92.798  81.069  1.00  0.00           H  
ATOM    129  CD  GLN     9      36.098  93.399  79.102  1.00  0.00           C  
ATOM    130  OE1 GLN     9      36.590  93.020  78.084  1.00  0.00           O  
ATOM    131  NE2 GLN     9      35.902  94.672  79.188  1.00  0.00           N  
ATOM    132 HE21 GLN     9      35.664  94.996  80.115  1.00  0.00           H  
ATOM    133 HE22 GLN     9      36.152  95.167  78.344  1.00  0.00           H  
ATOM    134  C   GLN     9      38.012  90.655  81.314  1.00  0.00           C  
ATOM    135  O   GLN     9      37.307  90.311  82.237  1.00  0.00           O  
ATOM    136  N   ALA    10      39.283  91.125  81.528  1.00  0.00           N  
ATOM    137  H   ALA    10      39.473  91.294  82.505  1.00  0.00           H  
ATOM    138  CA  ALA    10      40.390  91.374  80.620  1.00  0.00           C  
ATOM    139  HA  ALA    10      39.991  91.869  79.734  1.00  0.00           H  
ATOM    140  CB  ALA    10      41.319  92.429  81.323  1.00  0.00           C  
ATOM    141  HB1 ALA    10      41.846  91.998  82.175  1.00  0.00           H  
ATOM    142  HB2 ALA    10      41.974  92.805  80.538  1.00  0.00           H  
ATOM    143  HB3 ALA    10      40.683  93.240  81.676  1.00  0.00           H  
ATOM    144  C   ALA    10      41.140  90.105  80.177  1.00  0.00           C  
ATOM    145  O   ALA    10      40.845  89.021  80.686  1.00  0.00           O  
ATOM    146  N   THR    11      42.193  90.194  79.315  1.00  0.00           N  
ATOM    147  H   THR    11      42.306  91.046  78.783  1.00  0.00           H  
ATOM    148  CA  THR    11      43.105  89.042  79.030  1.00  0.00           C  
ATOM    149  HA  THR    11      42.917  88.330  79.833  1.00  0.00           H  
ATOM    150  CB  THR    11      42.704  88.382  77.656  1.00  0.00           C  
ATOM    151  HB  THR    11      42.679  89.107  76.843  1.00  0.00           H  
ATOM    152  CG2 THR    11      43.649  87.326  77.244  1.00  0.00           C  
ATOM    153 HG21 THR    11      43.114  86.674  76.555  1.00  0.00           H  
ATOM    154 HG22 THR    11      44.370  87.769  76.556  1.00  0.00           H  
ATOM    155 HG23 THR    11      44.118  86.803  78.078  1.00  0.00           H  
ATOM    156  OG1 THR    11      41.478  87.747  77.733  1.00  0.00           O  
ATOM    157  HG1 THR    11      40.777  88.247  77.310  1.00  0.00           H  
ATOM    158  C   THR    11      44.630  89.519  79.022  1.00  0.00           C  
ATOM    159  O   THR    11      44.988  90.437  78.291  1.00  0.00           O  
ATOM    160  N   GLN    12      45.545  88.906  79.760  1.00  0.00           N  
ATOM    161  H   GLN    12      46.492  89.239  79.643  1.00  0.00           H  
ATOM    162  CA  GLN    12      45.282  88.039  80.829  1.00  0.00           C  
ATOM    163  HA  GLN    12      44.691  87.172  80.534  1.00  0.00           H  
ATOM    164  CB  GLN    12      46.621  87.568  81.394  1.00  0.00           C  
ATOM    165  HB2 GLN    12      47.141  88.438  81.795  1.00  0.00           H  
ATOM    166  HB3 GLN    12      46.446  86.843  82.189  1.00  0.00           H  
ATOM    167  CG  GLN    12      47.608  87.045  80.320  1.00  0.00           C  
ATOM    168  HG2 GLN    12      48.010  87.855  79.710  1.00  0.00           H  
ATOM    169  HG3 GLN    12      48.489  86.680  80.848  1.00  0.00           H  
ATOM    170  CD  GLN    12      47.084  85.899  79.400  1.00  0.00           C  
ATOM    171  OE1 GLN    12      46.822  84.774  79.844  1.00  0.00           O  
ATOM    172  NE2 GLN    12      47.053  86.227  78.117  1.00  0.00           N  
ATOM    173 HE21 GLN    12      46.801  85.516  77.446  1.00  0.00           H  
ATOM    174 HE22 GLN    12      47.437  87.110  77.810  1.00  0.00           H  
ATOM    175  C   GLN    12      44.434  88.769  81.834  1.00  0.00           C  
ATOM    176  O   GLN    12      44.586  90.041  81.854  1.00  0.00           O  
ATOM    177  N   SER    13      43.534  88.212  82.596  1.00  0.00           N  
ATOM    178  H   SER    13      43.649  87.208  82.600  1.00  0.00           H  
ATOM    179  CA  SER    13      42.611  88.927  83.478  1.00  0.00           C  
ATOM    180  HA  SER    13      42.040  89.652  82.897  1.00  0.00           H  
ATOM    181  CB  SER    13      41.523  88.049  84.115  1.00  0.00           C  
ATOM    182  HB2 SER    13      41.043  87.434  83.354  1.00  0.00           H  
ATOM    183  HB3 SER    13      41.926  87.364  84.860  1.00  0.00           H  
ATOM    184  OG  SER    13      40.592  88.879  84.752  1.00  0.00           O  
ATOM    185  HG  SER    13      39.732  88.464  84.857  1.00  0.00           H  
ATOM    186  C   SER    13      43.408  89.652  84.539  1.00  0.00           C  
ATOM    187  O   SER    13      44.421  89.161  84.964  1.00  0.00           O  
ATOM    188  N   TYR    14      42.935  90.823  84.918  1.00  0.00           N  
ATOM    189  H   TYR    14      41.968  91.022  84.707  1.00  0.00           H  
ATOM    190  CA  TYR    14      43.557  91.665  85.937  1.00  0.00           C  
ATOM    191  HA  TYR    14      44.550  91.787  85.506  1.00  0.00           H  
ATOM    192  CB  TYR    14      42.848  92.939  85.881  1.00  0.00           C  
ATOM    193  HB2 TYR    14      42.698  93.269  84.853  1.00  0.00           H  
ATOM    194  HB3 TYR    14      41.860  92.819  86.323  1.00  0.00           H  
ATOM    195  CG  TYR    14      43.460  94.125  86.654  1.00  0.00           C  
ATOM    196  CD1 TYR    14      44.393  94.959  86.041  1.00  0.00           C  
ATOM    197  HD1 TYR    14      44.621  94.733  85.010  1.00  0.00           H  
ATOM    198  CE1 TYR    14      44.772  96.115  86.662  1.00  0.00           C  
ATOM    199  HE1 TYR    14      45.513  96.704  86.143  1.00  0.00           H  
ATOM    200  CZ  TYR    14      44.341  96.409  87.946  1.00  0.00           C  
ATOM    201  OH  TYR    14      44.814  97.556  88.488  1.00  0.00           O  
ATOM    202  HH  TYR    14      44.216  97.802  89.198  1.00  0.00           H  
ATOM    203  CE2 TYR    14      43.343  95.632  88.568  1.00  0.00           C  
ATOM    204  HE2 TYR    14      42.989  95.880  89.558  1.00  0.00           H  
ATOM    205  CD2 TYR    14      42.928  94.467  87.922  1.00  0.00           C  
ATOM    206  HD2 TYR    14      42.182  93.843  88.393  1.00  0.00           H  
ATOM    207  C   TYR    14      43.620  91.074  87.326  1.00  0.00           C  
ATOM    208  O   TYR    14      42.633  90.444  87.707  1.00  0.00           O  
ATOM    209  N   GLY    15      44.667  91.290  88.113  1.00  0.00           N  
ATOM    210  H   GLY    15      44.621  90.946  89.061  1.00  0.00           H  
ATOM    211  CA  GLY    15      45.877  92.074  87.731  1.00  0.00           C  
ATOM    212  HA2 GLY    15      45.706  92.819  86.955  1.00  0.00           H  
ATOM    213  HA3 GLY    15      46.175  92.449  88.710  1.00  0.00           H  
ATOM    214  C   GLY    15      46.925  91.108  87.222  1.00  0.00           C  
ATOM    215  O   GLY    15      46.740  90.535  86.139  1.00  0.00           O  
ATOM    216  N   ALA    16      48.042  90.925  87.907  1.00  0.00           N  
ATOM    217  H   ALA    16      48.208  91.350  88.808  1.00  0.00           H  
ATOM    218  CA  ALA    16      49.184  90.093  87.446  1.00  0.00           C  
ATOM    219  HA  ALA    16      48.649  89.236  87.037  1.00  0.00           H  
ATOM    220  CB  ALA    16      50.016  90.874  86.330  1.00  0.00           C  
ATOM    221  HB1 ALA    16      50.073  91.953  86.478  1.00  0.00           H  
ATOM    222  HB2 ALA    16      51.027  90.486  86.202  1.00  0.00           H  
ATOM    223  HB3 ALA    16      49.508  90.714  85.379  1.00  0.00           H  
ATOM    224  C   ALA    16      50.026  89.594  88.615  1.00  0.00           C  
ATOM    225  O   ALA    16      50.151  90.187  89.705  1.00  0.00           O  
ATOM    226  N   TYR    17      50.671  88.481  88.307  1.00  0.00           N  
ATOM    227  H   TYR    17      50.475  88.080  87.401  1.00  0.00           H  
ATOM    228  CA  TYR    17      51.483  87.661  89.253  1.00  0.00           C  
ATOM    229  HA  TYR    17      50.880  87.540  90.153  1.00  0.00           H  
ATOM    230  CB  TYR    17      51.897  86.240  88.652  1.00  0.00           C  
ATOM    231  HB2 TYR    17      50.971  85.759  88.338  1.00  0.00           H  
ATOM    232  HB3 TYR    17      52.540  86.371  87.782  1.00  0.00           H  
ATOM    233  CG  TYR    17      52.494  85.422  89.807  1.00  0.00           C  
ATOM    234  CD1 TYR    17      53.836  85.522  90.163  1.00  0.00           C  
ATOM    235  HD1 TYR    17      54.528  86.215  89.706  1.00  0.00           H  
ATOM    236  CE1 TYR    17      54.424  84.756  91.179  1.00  0.00           C  
ATOM    237  HE1 TYR    17      55.482  84.795  91.391  1.00  0.00           H  
ATOM    238  CZ  TYR    17      53.677  83.858  91.913  1.00  0.00           C  
ATOM    239  OH  TYR    17      54.064  83.309  93.121  1.00  0.00           O  
ATOM    240  HH  TYR    17      54.910  83.616  93.456  1.00  0.00           H  
ATOM    241  CE2 TYR    17      52.328  83.628  91.467  1.00  0.00           C  
ATOM    242  HE2 TYR    17      51.716  82.942  92.033  1.00  0.00           H  
ATOM    243  CD2 TYR    17      51.709  84.431  90.464  1.00  0.00           C  
ATOM    244  HD2 TYR    17      50.680  84.275  90.178  1.00  0.00           H  
ATOM    245  C   TYR    17      52.817  88.472  89.607  1.00  0.00           C  
ATOM    246  O   TYR    17      53.399  89.090  88.717  1.00  0.00           O  
ATOM    247  N   PRO    18      53.234  88.514  90.921  1.00  0.00           N  
ATOM    248  CD  PRO    18      52.716  87.886  92.184  1.00  0.00           C  
ATOM    249  HD2 PRO    18      52.903  86.812  92.206  1.00  0.00           H  
ATOM    250  HD3 PRO    18      51.690  88.128  92.461  1.00  0.00           H  
ATOM    251  CG  PRO    18      53.693  88.325  93.266  1.00  0.00           C  
ATOM    252  HG2 PRO    18      54.492  87.594  93.391  1.00  0.00           H  
ATOM    253  HG3 PRO    18      53.202  88.422  94.234  1.00  0.00           H  
ATOM    254  CB  PRO    18      54.367  89.604  92.741  1.00  0.00           C  
ATOM    255  HB2 PRO    18      55.371  89.793  93.123  1.00  0.00           H  
ATOM    256  HB3 PRO    18      53.776  90.501  92.929  1.00  0.00           H  
ATOM    257  CA  PRO    18      54.356  89.351  91.216  1.00  0.00           C  
ATOM    258  HA  PRO    18      54.253  90.274  90.647  1.00  0.00           H  
ATOM    259  C   PRO    18      55.766  88.838  90.906  1.00  0.00           C  
ATOM    260  O   PRO    18      56.134  87.716  91.117  1.00  0.00           O  
ATOM    261  N   THR    19      56.738  89.681  90.413  1.00  0.00           N  
ATOM    262  H   THR    19      56.540  90.654  90.224  1.00  0.00           H  
ATOM    263  CA  THR    19      58.043  89.187  89.990  1.00  0.00           C  
ATOM    264  HA  THR    19      57.920  88.244  89.459  1.00  0.00           H  
ATOM    265  CB  THR    19      58.659  90.225  89.024  1.00  0.00           C  
ATOM    266  HB  THR    19      59.646  89.798  88.842  1.00  0.00           H  
ATOM    267  CG2 THR    19      57.904  90.251  87.741  1.00  0.00           C  
ATOM    268 HG21 THR    19      58.313  91.106  87.204  1.00  0.00           H  
ATOM    269 HG22 THR    19      58.239  89.378  87.179  1.00  0.00           H  
ATOM    270 HG23 THR    19      56.834  90.245  87.951  1.00  0.00           H  
ATOM    271  OG1 THR    19      58.799  91.521  89.654  1.00  0.00           O  
ATOM    272  HG1 THR    19      57.935  91.937  89.633  1.00  0.00           H  
ATOM    273  C   THR    19      59.018  88.965  91.236  1.00  0.00           C  
ATOM    274  O   THR    19      58.677  89.225  92.378  1.00  0.00           O  
ATOM    275  N   GLN    20      60.179  88.367  90.885  1.00  0.00           N  
ATOM    276  H   GLN    20      60.372  88.291  89.897  1.00  0.00           H  
ATOM    277  CA  GLN    20      61.186  87.985  91.794  1.00  0.00           C  
ATOM    278  HA  GLN    20      60.769  87.208  92.434  1.00  0.00           H  
ATOM    279  CB  GLN    20      62.305  87.309  91.081  1.00  0.00           C  
ATOM    280  HB2 GLN    20      62.808  86.561  91.693  1.00  0.00           H  
ATOM    281  HB3 GLN    20      61.906  86.811  90.197  1.00  0.00           H  
ATOM    282  CG  GLN    20      63.461  88.257  90.556  1.00  0.00           C  
ATOM    283  HG2 GLN    20      63.047  89.038  89.918  1.00  0.00           H  
ATOM    284  HG3 GLN    20      64.047  88.704  91.358  1.00  0.00           H  
ATOM    285  CD  GLN    20      64.473  87.557  89.616  1.00  0.00           C  
ATOM    286  OE1 GLN    20      64.440  86.345  89.464  1.00  0.00           O  
ATOM    287  NE2 GLN    20      65.405  88.321  89.148  1.00  0.00           N  
ATOM    288 HE21 GLN    20      65.304  89.312  89.316  1.00  0.00           H  
ATOM    289 HE22 GLN    20      66.128  87.926  88.563  1.00  0.00           H  
ATOM    290  C   GLN    20      61.603  89.201  92.656  1.00  0.00           C  
ATOM    291  O   GLN    20      61.624  90.281  92.078  1.00  0.00           O  
ATOM    292  N   PRO    21      62.017  88.984  93.920  1.00  0.00           N  
ATOM    293  CD  PRO    21      62.214  87.662  94.572  1.00  0.00           C  
ATOM    294  HD2 PRO    21      62.937  87.096  93.986  1.00  0.00           H  
ATOM    295  HD3 PRO    21      61.280  87.103  94.513  1.00  0.00           H  
ATOM    296  CG  PRO    21      62.745  88.035  96.014  1.00  0.00           C  
ATOM    297  HG2 PRO    21      63.830  87.971  96.094  1.00  0.00           H  
ATOM    298  HG3 PRO    21      62.301  87.332  96.719  1.00  0.00           H  
ATOM    299  CB  PRO    21      62.261  89.445  96.291  1.00  0.00           C  
ATOM    300  HB2 PRO    21      62.932  90.001  96.946  1.00  0.00           H  
ATOM    301  HB3 PRO    21      61.262  89.414  96.725  1.00  0.00           H  
ATOM    302  CA  PRO    21      62.253  90.071  94.875  1.00  0.00           C  
ATOM    303  HA  PRO    21      61.496  90.834  94.693  1.00  0.00           H  
ATOM    304  C   PRO    21      63.649  90.615  94.534  1.00  0.00           C  
ATOM    305  O   PRO    21      64.541  89.876  94.140  1.00  0.00           O  
ATOM    306  N   GLY    22      63.800  91.927  94.819  1.00  0.00           N  
ATOM    307  H   GLY    22      63.000  92.414  95.197  1.00  0.00           H  
ATOM    308  CA  GLY    22      64.974  92.718  94.562  1.00  0.00           C  
ATOM    309  HA2 GLY    22      65.196  92.628  93.499  1.00  0.00           H  
ATOM    310  HA3 GLY    22      64.726  93.756  94.782  1.00  0.00           H  
ATOM    311  C   GLY    22      66.230  92.272  95.509  1.00  0.00           C  
ATOM    312  O   GLY    22      66.040  91.883  96.650  1.00  0.00           O  
ATOM    313  N   GLN    23      67.481  92.470  95.069  1.00  0.00           N  
ATOM    314  H   GLN    23      67.641  92.912  94.175  1.00  0.00           H  
ATOM    315  CA  GLN    23      68.741  91.981  95.688  1.00  0.00           C  
ATOM    316  HA  GLN    23      68.600  91.852  96.761  1.00  0.00           H  
ATOM    317  CB  GLN    23      69.149  90.573  95.149  1.00  0.00           C  
ATOM    318  HB2 GLN    23      69.231  90.679  94.068  1.00  0.00           H  
ATOM    319  HB3 GLN    23      70.065  90.251  95.645  1.00  0.00           H  
ATOM    320  CG  GLN    23      68.031  89.475  95.338  1.00  0.00           C  
ATOM    321  HG2 GLN    23      67.095  89.926  95.009  1.00  0.00           H  
ATOM    322  HG3 GLN    23      68.195  88.531  94.818  1.00  0.00           H  
ATOM    323  CD  GLN    23      67.795  89.024  96.743  1.00  0.00           C  
ATOM    324  OE1 GLN    23      68.410  89.480  97.685  1.00  0.00           O  
ATOM    325  NE2 GLN    23      66.733  88.240  96.973  1.00  0.00           N  
ATOM    326 HE21 GLN    23      66.078  88.052  96.228  1.00  0.00           H  
ATOM    327 HE22 GLN    23      66.739  87.661  97.800  1.00  0.00           H  
ATOM    328  C   GLN    23      69.801  93.046  95.526  1.00  0.00           C  
ATOM    329  O   GLN    23      69.757  93.829  94.608  1.00  0.00           O  
ATOM    330  N   GLY    24      70.817  93.044  96.465  1.00  0.00           N  
ATOM    331  H   GLY    24      70.666  92.491  97.297  1.00  0.00           H  
ATOM    332  CA  GLY    24      71.927  94.016  96.301  1.00  0.00           C  
ATOM    333  HA2 GLY    24      71.547  94.944  95.873  1.00  0.00           H  
ATOM    334  HA3 GLY    24      72.439  94.215  97.243  1.00  0.00           H  
ATOM    335  C   GLY    24      73.033  93.501  95.419  1.00  0.00           C  
ATOM    336  O   GLY    24      72.933  92.350  94.981  1.00  0.00           O  
ATOM    337  N   TYR    25      74.072  94.278  95.271  1.00  0.00           N  
ATOM    338  H   TYR    25      74.132  95.102  95.851  1.00  0.00           H  
ATOM    339  CA  TYR    25      75.265  93.943  94.529  1.00  0.00           C  
ATOM    340  HA  TYR    25      75.635  92.978  94.874  1.00  0.00           H  
ATOM    341  CB  TYR    25      75.029  93.726  93.073  1.00  0.00           C  
ATOM    342  HB2 TYR    25      74.213  93.022  92.908  1.00  0.00           H  
ATOM    343  HB3 TYR    25      74.629  94.558  92.495  1.00  0.00           H  
ATOM    344  CG  TYR    25      76.225  93.140  92.361  1.00  0.00           C  
ATOM    345  CD1 TYR    25      76.611  91.794  92.704  1.00  0.00           C  
ATOM    346  HD1 TYR    25      76.112  91.131  93.396  1.00  0.00           H  
ATOM    347  CE1 TYR    25      77.839  91.296  92.220  1.00  0.00           C  
ATOM    348  HE1 TYR    25      78.287  90.462  92.742  1.00  0.00           H  
ATOM    349  CZ  TYR    25      78.575  92.080  91.309  1.00  0.00           C  
ATOM    350  OH  TYR    25      79.787  91.703  90.850  1.00  0.00           O  
ATOM    351  HH  TYR    25      80.351  91.552  91.612  1.00  0.00           H  
ATOM    352  CE2 TYR    25      78.104  93.339  90.968  1.00  0.00           C  
ATOM    353  HE2 TYR    25      78.637  93.893  90.210  1.00  0.00           H  
ATOM    354  CD2 TYR    25      76.962  93.907  91.429  1.00  0.00           C  
ATOM    355  HD2 TYR    25      76.768  94.957  91.268  1.00  0.00           H  
ATOM    356  C   TYR    25      76.381  94.949  94.776  1.00  0.00           C  
ATOM    357  O   TYR    25      76.106  96.121  94.891  1.00  0.00           O  
ATOM    358  N   SER    26      77.632  94.417  94.792  1.00  0.00           N  
ATOM    359  H   SER    26      77.771  93.418  94.739  1.00  0.00           H  
ATOM    360  CA  SER    26      78.893  95.195  94.832  1.00  0.00           C  
ATOM    361  HA  SER    26      78.768  95.802  95.729  1.00  0.00           H  
ATOM    362  CB  SER    26      80.144  94.310  95.002  1.00  0.00           C  
ATOM    363  HB2 SER    26      80.027  93.563  95.787  1.00  0.00           H  
ATOM    364  HB3 SER    26      80.341  93.872  94.023  1.00  0.00           H  
ATOM    365  OG  SER    26      81.290  95.170  95.318  1.00  0.00           O  
ATOM    366  HG  SER    26      82.044  94.587  95.435  1.00  0.00           H  
ATOM    367  C   SER    26      79.091  96.328  93.778  1.00  0.00           C  
ATOM    368  O   SER    26      78.915  96.081  92.552  1.00  0.00           O  
ATOM    369  N   GLN    27      79.581  97.551  94.054  1.00  0.00           N  
ATOM    370  H   GLN    27      79.734  97.867  95.001  1.00  0.00           H  
ATOM    371  CA  GLN    27      80.149  98.536  92.972  1.00  0.00           C  
ATOM    372  HA  GLN    27      80.043  98.218  91.935  1.00  0.00           H  
ATOM    373  CB  GLN    27      79.313  99.848  93.023  1.00  0.00           C  
ATOM    374  HB2 GLN    27      79.611 100.447  92.163  1.00  0.00           H  
ATOM    375  HB3 GLN    27      78.273  99.564  92.862  1.00  0.00           H  
ATOM    376  CG  GLN    27      79.506 100.644  94.278  1.00  0.00           C  
ATOM    377  HG2 GLN    27      78.761 100.426  95.043  1.00  0.00           H  
ATOM    378  HG3 GLN    27      80.413 100.447  94.849  1.00  0.00           H  
ATOM    379  CD  GLN    27      79.451 102.135  94.037  1.00  0.00           C  
ATOM    380  OE1 GLN    27      79.727 102.625  92.950  1.00  0.00           O  
ATOM    381  NE2 GLN    27      79.084 102.887  95.005  1.00  0.00           N  
ATOM    382 HE21 GLN    27      78.806 102.485  95.889  1.00  0.00           H  
ATOM    383 HE22 GLN    27      78.683 103.747  94.658  1.00  0.00           H  
ATOM    384  C   GLN    27      81.670  98.750  93.055  1.00  0.00           C  
ATOM    385  O   GLN    27      82.224  99.596  92.338  1.00  0.00           O  
ATOM    386  N   GLN    28      82.393  97.878  93.757  1.00  0.00           N  
ATOM    387  H   GLN    28      81.964  97.049  94.140  1.00  0.00           H  
ATOM    388  CA  GLN    28      83.847  97.796  93.876  1.00  0.00           C  
ATOM    389  HA  GLN    28      84.301  98.642  93.360  1.00  0.00           H  
ATOM    390  CB  GLN    28      84.170  97.946  95.410  1.00  0.00           C  
ATOM    391  HB2 GLN    28      83.821  97.029  95.884  1.00  0.00           H  
ATOM    392  HB3 GLN    28      85.259  97.972  95.462  1.00  0.00           H  
ATOM    393  CG  GLN    28      83.581  99.279  96.032  1.00  0.00           C  
ATOM    394  HG2 GLN    28      84.158 100.160  95.752  1.00  0.00           H  
ATOM    395  HG3 GLN    28      82.655  99.382  95.465  1.00  0.00           H  
ATOM    396  CD  GLN    28      83.197  99.304  97.540  1.00  0.00           C  
ATOM    397  OE1 GLN    28      83.265  98.334  98.301  1.00  0.00           O  
ATOM    398  NE2 GLN    28      82.882 100.453  98.071  1.00  0.00           N  
ATOM    399 HE21 GLN    28      82.437 100.523  98.976  1.00  0.00           H  
ATOM    400 HE22 GLN    28      82.824 101.245  97.447  1.00  0.00           H  
ATOM    401  C   GLN    28      84.505  96.554  93.336  1.00  0.00           C  
ATOM    402  O   GLN    28      85.513  96.027  93.788  1.00  0.00           O  
ATOM    403  N   SER    29      83.766  95.965  92.373  1.00  0.00           N  
ATOM    404  H   SER    29      83.077  96.595  91.986  1.00  0.00           H  
ATOM    405  CA  SER    29      83.780  94.554  92.020  1.00  0.00           C  
ATOM    406  HA  SER    29      83.711  94.082  93.000  1.00  0.00           H  
ATOM    407  CB  SER    29      82.559  94.098  91.187  1.00  0.00           C  
ATOM    408  HB2 SER    29      82.676  93.015  91.148  1.00  0.00           H  
ATOM    409  HB3 SER    29      81.734  94.382  91.841  1.00  0.00           H  
ATOM    410  OG  SER    29      82.659  94.633  89.865  1.00  0.00           O  
ATOM    411  HG  SER    29      82.966  93.887  89.346  1.00  0.00           H  
ATOM    412  C   SER    29      85.081  94.030  91.496  1.00  0.00           C  
ATOM    413  O   SER    29      85.444  92.896  91.778  1.00  0.00           O  
ATOM    414  N   SER    30      85.895  94.877  90.726  1.00  0.00           N  
ATOM    415  H   SER    30      85.524  95.793  90.518  1.00  0.00           H  
ATOM    416  CA  SER    30      87.103  94.588  89.954  1.00  0.00           C  
ATOM    417  HA  SER    30      87.821  94.248  90.700  1.00  0.00           H  
ATOM    418  CB  SER    30      86.796  93.581  88.863  1.00  0.00           C  
ATOM    419  HB2 SER    30      86.302  92.704  89.280  1.00  0.00           H  
ATOM    420  HB3 SER    30      86.130  94.107  88.178  1.00  0.00           H  
ATOM    421  OG  SER    30      87.898  93.168  88.193  1.00  0.00           O  
ATOM    422  HG  SER    30      87.549  92.912  87.337  1.00  0.00           H  
ATOM    423  C   SER    30      87.665  95.788  89.242  1.00  0.00           C  
ATOM    424  O   SER    30      86.916  96.567  88.702  1.00  0.00           O  
ATOM    425  N   GLN    31      88.968  96.024  89.157  1.00  0.00           N  
ATOM    426  H   GLN    31      89.150  96.844  88.597  1.00  0.00           H  
ATOM    427  CA  GLN    31      90.079  95.241  89.749  1.00  0.00           C  
ATOM    428  HA  GLN    31      90.007  94.214  89.389  1.00  0.00           H  
ATOM    429  CB  GLN    31      91.412  95.825  89.235  1.00  0.00           C  
ATOM    430  HB2 GLN    31      92.181  95.054  89.208  1.00  0.00           H  
ATOM    431  HB3 GLN    31      91.254  96.022  88.174  1.00  0.00           H  
ATOM    432  CG  GLN    31      91.934  97.104  89.816  1.00  0.00           C  
ATOM    433  HG2 GLN    31      91.663  97.924  89.151  1.00  0.00           H  
ATOM    434  HG3 GLN    31      91.434  97.445  90.722  1.00  0.00           H  
ATOM    435  CD  GLN    31      93.432  97.106  89.814  1.00  0.00           C  
ATOM    436  OE1 GLN    31      94.175  97.057  88.798  1.00  0.00           O  
ATOM    437  NE2 GLN    31      94.022  97.225  90.997  1.00  0.00           N  
ATOM    438 HE21 GLN    31      95.013  97.421  91.010  1.00  0.00           H  
ATOM    439 HE22 GLN    31      93.584  97.039  91.888  1.00  0.00           H  
ATOM    440  C   GLN    31      90.076  95.191  91.293  1.00  0.00           C  
ATOM    441  O   GLN    31      89.519  96.045  92.022  1.00  0.00           O  
ATOM    442  N   PRO    32      90.704  94.196  92.018  1.00  0.00           N  
ATOM    443  CD  PRO    32      91.178  92.926  91.447  1.00  0.00           C  
ATOM    444  HD2 PRO    32      91.942  93.064  90.682  1.00  0.00           H  
ATOM    445  HD3 PRO    32      90.336  92.440  90.954  1.00  0.00           H  
ATOM    446  CG  PRO    32      91.899  92.167  92.584  1.00  0.00           C  
ATOM    447  HG2 PRO    32      92.944  92.462  92.493  1.00  0.00           H  
ATOM    448  HG3 PRO    32      91.721  91.094  92.515  1.00  0.00           H  
ATOM    449  CB  PRO    32      91.283  92.834  93.905  1.00  0.00           C  
ATOM    450  HB2 PRO    32      92.048  92.807  94.681  1.00  0.00           H  
ATOM    451  HB3 PRO    32      90.376  92.326  94.234  1.00  0.00           H  
ATOM    452  CA  PRO    32      90.948  94.297  93.497  1.00  0.00           C  
ATOM    453  HA  PRO    32      89.979  94.461  93.967  1.00  0.00           H  
ATOM    454  C   PRO    32      92.074  95.278  93.932  1.00  0.00           C  
ATOM    455  O   PRO    32      93.090  95.482  93.300  1.00  0.00           O  
ATOM    456  N   TYR    33      91.841  95.828  95.055  1.00  0.00           N  
ATOM    457  H   TYR    33      90.998  95.605  95.565  1.00  0.00           H  
ATOM    458  CA  TYR    33      92.654  96.855  95.746  1.00  0.00           C  
ATOM    459  HA  TYR    33      93.554  97.015  95.152  1.00  0.00           H  
ATOM    460  CB  TYR    33      91.982  98.258  95.724  1.00  0.00           C  
ATOM    461  HB2 TYR    33      91.064  98.280  96.311  1.00  0.00           H  
ATOM    462  HB3 TYR    33      92.683  98.974  96.154  1.00  0.00           H  
ATOM    463  CG  TYR    33      91.791  98.795  94.334  1.00  0.00           C  
ATOM    464  CD1 TYR    33      92.948  99.112  93.558  1.00  0.00           C  
ATOM    465  HD1 TYR    33      93.923  98.961  93.996  1.00  0.00           H  
ATOM    466  CE1 TYR    33      92.723  99.724  92.356  1.00  0.00           C  
ATOM    467  HE1 TYR    33      93.583 100.103  91.824  1.00  0.00           H  
ATOM    468  CZ  TYR    33      91.426  99.981  91.829  1.00  0.00           C  
ATOM    469  OH  TYR    33      91.330 100.639  90.613  1.00  0.00           O  
ATOM    470  HH  TYR    33      90.403 100.825  90.443  1.00  0.00           H  
ATOM    471  CE2 TYR    33      90.331  99.758  92.655  1.00  0.00           C  
ATOM    472  HE2 TYR    33      89.382 100.222  92.428  1.00  0.00           H  
ATOM    473  CD2 TYR    33      90.534  99.137  93.983  1.00  0.00           C  
ATOM    474  HD2 TYR    33      89.676  98.996  94.624  1.00  0.00           H  
ATOM    475  C   TYR    33      93.010  96.480  97.214  1.00  0.00           C  
ATOM    476  O   TYR    33      92.698  97.203  98.173  1.00  0.00           O  
ATOM    477  N   GLY    34      93.607  95.285  97.326  1.00  0.00           N  
ATOM    478  H   GLY    34      93.898  94.836  96.469  1.00  0.00           H  
ATOM    479  CA  GLY    34      93.813  94.620  98.633  1.00  0.00           C  
ATOM    480  HA2 GLY    34      94.516  93.789  98.574  1.00  0.00           H  
ATOM    481  HA3 GLY    34      94.205  95.303  99.387  1.00  0.00           H  
ATOM    482  C   GLY    34      92.603  94.258  99.460  1.00  0.00           C  
ATOM    483  O   GLY    34      91.490  94.419  99.118  1.00  0.00           O  
ATOM    484  N   GLN    35      92.970  93.559 100.604  1.00  0.00           N  
ATOM    485  H   GLN    35      93.920  93.451 100.931  1.00  0.00           H  
ATOM    486  CA  GLN    35      92.040  93.135 101.662  1.00  0.00           C  
ATOM    487  HA  GLN    35      91.011  93.455 101.500  1.00  0.00           H  
ATOM    488  CB  GLN    35      91.970  91.666 101.557  1.00  0.00           C  
ATOM    489  HB2 GLN    35      91.607  91.305 100.595  1.00  0.00           H  
ATOM    490  HB3 GLN    35      92.966  91.244 101.426  1.00  0.00           H  
ATOM    491  CG  GLN    35      91.174  90.904 102.648  1.00  0.00           C  
ATOM    492  HG2 GLN    35      91.253  89.852 102.373  1.00  0.00           H  
ATOM    493  HG3 GLN    35      91.613  90.943 103.645  1.00  0.00           H  
ATOM    494  CD  GLN    35      89.760  91.413 102.770  1.00  0.00           C  
ATOM    495  OE1 GLN    35      89.082  91.747 101.805  1.00  0.00           O  
ATOM    496  NE2 GLN    35      89.234  91.627 103.951  1.00  0.00           N  
ATOM    497 HE21 GLN    35      89.695  91.084 104.667  1.00  0.00           H  
ATOM    498 HE22 GLN    35      88.258  91.883 103.969  1.00  0.00           H  
ATOM    499  C   GLN    35      92.604  93.510 103.027  1.00  0.00           C  
ATOM    500  O   GLN    35      93.766  93.198 103.307  1.00  0.00           O  
ATOM    501  N   GLN    36      91.900  94.225 103.870  1.00  0.00           N  
ATOM    502  H   GLN    36      92.416  94.461 104.706  1.00  0.00           H  
ATOM    503  CA  GLN    36      90.705  95.098 103.476  1.00  0.00           C  
ATOM    504  HA  GLN    36      90.013  94.336 103.119  1.00  0.00           H  
ATOM    505  CB  GLN    36      90.121  95.830 104.709  1.00  0.00           C  
ATOM    506  HB2 GLN    36      90.992  96.242 105.219  1.00  0.00           H  
ATOM    507  HB3 GLN    36      89.347  96.536 104.411  1.00  0.00           H  
ATOM    508  CG  GLN    36      89.586  94.764 105.667  1.00  0.00           C  
ATOM    509  HG2 GLN    36      88.820  94.230 105.105  1.00  0.00           H  
ATOM    510  HG3 GLN    36      90.306  93.960 105.821  1.00  0.00           H  
ATOM    511  CD  GLN    36      89.110  95.304 106.980  1.00  0.00           C  
ATOM    512  OE1 GLN    36      89.825  96.093 107.660  1.00  0.00           O  
ATOM    513  NE2 GLN    36      87.947  94.888 107.482  1.00  0.00           N  
ATOM    514 HE21 GLN    36      87.460  94.157 106.983  1.00  0.00           H  
ATOM    515 HE22 GLN    36      87.519  95.311 108.292  1.00  0.00           H  
ATOM    516  C   GLN    36      91.075  96.141 102.400  1.00  0.00           C  
ATOM    517  O   GLN    36      92.247  96.249 102.097  1.00  0.00           O  
ATOM    518  N   SER    37      90.176  96.829 101.745  1.00  0.00           N  
ATOM    519  H   SER    37      89.234  96.502 101.908  1.00  0.00           H  
ATOM    520  CA  SER    37      90.487  97.701 100.544  1.00  0.00           C  
ATOM    521  HA  SER    37      91.058  97.142  99.804  1.00  0.00           H  
ATOM    522  CB  SER    37      89.201  98.049  99.844  1.00  0.00           C  
ATOM    523  HB2 SER    37      88.624  97.140  99.675  1.00  0.00           H  
ATOM    524  HB3 SER    37      88.545  98.631 100.491  1.00  0.00           H  
ATOM    525  OG  SER    37      89.545  98.658  98.602  1.00  0.00           O  
ATOM    526  HG  SER    37      89.231  98.125  97.868  1.00  0.00           H  
ATOM    527  C   SER    37      91.223  99.045 100.849  1.00  0.00           C  
ATOM    528  O   SER    37      90.848  99.883 101.692  1.00  0.00           O  
ATOM    529  N   TYR    38      92.334  99.192 100.118  1.00  0.00           N  
ATOM    530  H   TYR    38      92.612  98.488  99.449  1.00  0.00           H  
ATOM    531  CA  TYR    38      93.064 100.529  99.979  1.00  0.00           C  
ATOM    532  HA  TYR    38      93.482 100.730 100.965  1.00  0.00           H  
ATOM    533  CB  TYR    38      94.181 100.322  98.917  1.00  0.00           C  
ATOM    534  HB2 TYR    38      94.877  99.690  99.468  1.00  0.00           H  
ATOM    535  HB3 TYR    38      93.858  99.770  98.035  1.00  0.00           H  
ATOM    536  CG  TYR    38      94.904 101.598  98.478  1.00  0.00           C  
ATOM    537  CD1 TYR    38      95.248 102.615  99.385  1.00  0.00           C  
ATOM    538  HD1 TYR    38      94.989 102.492 100.426  1.00  0.00           H  
ATOM    539  CE1 TYR    38      95.999 103.735  98.908  1.00  0.00           C  
ATOM    540  HE1 TYR    38      96.371 104.481  99.594  1.00  0.00           H  
ATOM    541  CZ  TYR    38      96.246 103.984  97.542  1.00  0.00           C  
ATOM    542  OH  TYR    38      96.835 105.052  97.120  1.00  0.00           O  
ATOM    543  HH  TYR    38      97.211 105.492  97.886  1.00  0.00           H  
ATOM    544  CE2 TYR    38      95.764 102.995  96.644  1.00  0.00           C  
ATOM    545  HE2 TYR    38      95.890 103.240  95.600  1.00  0.00           H  
ATOM    546  CD2 TYR    38      95.167 101.821  97.115  1.00  0.00           C  
ATOM    547  HD2 TYR    38      94.826 101.088  96.398  1.00  0.00           H  
ATOM    548  C   TYR    38      92.090 101.626  99.565  1.00  0.00           C  
ATOM    549  O   TYR    38      91.341 101.495  98.608  1.00  0.00           O  
ATOM    550  N   SER    39      92.200 102.809 100.146  1.00  0.00           N  
ATOM    551  H   SER    39      92.991 103.020 100.739  1.00  0.00           H  
ATOM    552  CA  SER    39      91.562 103.983  99.662  1.00  0.00           C  
ATOM    553  HA  SER    39      90.715 103.630  99.074  1.00  0.00           H  
ATOM    554  CB  SER    39      91.012 104.872 100.789  1.00  0.00           C  
ATOM    555  HB2 SER    39      90.274 104.247 101.292  1.00  0.00           H  
ATOM    556  HB3 SER    39      91.821 105.060 101.494  1.00  0.00           H  
ATOM    557  OG  SER    39      90.399 106.039 100.347  1.00  0.00           O  
ATOM    558  HG  SER    39      89.498 105.733 100.218  1.00  0.00           H  
ATOM    559  C   SER    39      92.562 104.672  98.683  1.00  0.00           C  
ATOM    560  O   SER    39      93.441 105.396  99.157  1.00  0.00           O  
ATOM    561  N   GLY    40      92.400 104.478  97.342  1.00  0.00           N  
ATOM    562  H   GLY    40      91.636 103.870  97.085  1.00  0.00           H  
ATOM    563  CA  GLY    40      93.136 105.141  96.221  1.00  0.00           C  
ATOM    564  HA2 GLY    40      93.953 105.769  96.576  1.00  0.00           H  
ATOM    565  HA3 GLY    40      93.551 104.352  95.593  1.00  0.00           H  
ATOM    566  C   GLY    40      92.221 106.195  95.585  1.00  0.00           C  
ATOM    567  O   GLY    40      91.714 107.052  96.362  1.00  0.00           O  
ATOM    568  N   TYR    41      92.084 106.332  94.273  1.00  0.00           N  
ATOM    569  H   TYR    41      91.514 107.091  93.926  1.00  0.00           H  
ATOM    570  CA  TYR    41      92.720 105.462  93.272  1.00  0.00           C  
ATOM    571  HA  TYR    41      93.551 104.917  93.720  1.00  0.00           H  
ATOM    572  CB  TYR    41      91.621 104.487  92.869  1.00  0.00           C  
ATOM    573  HB2 TYR    41      90.761 104.874  92.323  1.00  0.00           H  
ATOM    574  HB3 TYR    41      91.883 103.820  92.048  1.00  0.00           H  
ATOM    575  CG  TYR    41      90.958 103.622  93.930  1.00  0.00           C  
ATOM    576  CD1 TYR    41      91.716 102.644  94.628  1.00  0.00           C  
ATOM    577  HD1 TYR    41      92.754 102.471  94.383  1.00  0.00           H  
ATOM    578  CE1 TYR    41      91.008 101.853  95.555  1.00  0.00           C  
ATOM    579  HE1 TYR    41      91.546 101.076  96.077  1.00  0.00           H  
ATOM    580  CZ  TYR    41      89.601 101.970  95.760  1.00  0.00           C  
ATOM    581  OH  TYR    41      88.978 101.111  96.661  1.00  0.00           O  
ATOM    582  HH  TYR    41      89.623 100.617  97.172  1.00  0.00           H  
ATOM    583  CE2 TYR    41      88.878 103.032  95.090  1.00  0.00           C  
ATOM    584  HE2 TYR    41      87.810 103.169  95.172  1.00  0.00           H  
ATOM    585  CD2 TYR    41      89.579 103.821  94.163  1.00  0.00           C  
ATOM    586  HD2 TYR    41      89.088 104.595  93.592  1.00  0.00           H  
ATOM    587  C   TYR    41      93.402 106.228  92.076  1.00  0.00           C  
ATOM    588  O   TYR    41      92.738 106.955  91.412  1.00  0.00           O  
ATOM    589  N   SER    42      94.669 105.995  91.831  1.00  0.00           N  
ATOM    590  H   SER    42      95.132 105.491  92.574  1.00  0.00           H  
ATOM    591  CA  SER    42      95.409 106.347  90.613  1.00  0.00           C  
ATOM    592  HA  SER    42      94.802 106.066  89.752  1.00  0.00           H  
ATOM    593  CB  SER    42      95.679 107.831  90.460  1.00  0.00           C  
ATOM    594  HB2 SER    42      94.826 108.456  90.197  1.00  0.00           H  
ATOM    595  HB3 SER    42      95.989 108.261  91.412  1.00  0.00           H  
ATOM    596  OG  SER    42      96.687 108.106  89.464  1.00  0.00           O  
ATOM    597  HG  SER    42      96.295 108.807  88.938  1.00  0.00           H  
ATOM    598  C   SER    42      96.682 105.485  90.631  1.00  0.00           C  
ATOM    599  O   SER    42      97.417 105.375  91.587  1.00  0.00           O  
ATOM    600  N   GLN    43      97.012 104.855  89.487  1.00  0.00           N  
ATOM    601  H   GLN    43      96.512 105.008  88.623  1.00  0.00           H  
ATOM    602  CA  GLN    43      98.161 103.919  89.420  1.00  0.00           C  
ATOM    603  HA  GLN    43      98.803 104.143  90.272  1.00  0.00           H  
ATOM    604  CB  GLN    43      97.658 102.490  89.768  1.00  0.00           C  
ATOM    605  HB2 GLN    43      98.472 101.779  89.912  1.00  0.00           H  
ATOM    606  HB3 GLN    43      97.177 102.523  90.746  1.00  0.00           H  
ATOM    607  CG  GLN    43      96.814 101.855  88.601  1.00  0.00           C  
ATOM    608  HG2 GLN    43      96.650 102.585  87.808  1.00  0.00           H  
ATOM    609  HG3 GLN    43      97.322 100.989  88.176  1.00  0.00           H  
ATOM    610  CD  GLN    43      95.418 101.283  89.064  1.00  0.00           C  
ATOM    611  OE1 GLN    43      95.059 101.175  90.256  1.00  0.00           O  
ATOM    612  NE2 GLN    43      94.569 100.827  88.155  1.00  0.00           N  
ATOM    613 HE21 GLN    43      94.819 100.797  87.177  1.00  0.00           H  
ATOM    614 HE22 GLN    43      93.874 100.248  88.605  1.00  0.00           H  
ATOM    615  C   GLN    43      99.043 104.005  88.227  1.00  0.00           C  
ATOM    616  O   GLN    43      98.610 104.184  87.056  1.00  0.00           O  
ATOM    617  N   SER    44     100.340 104.153  88.457  1.00  0.00           N  
ATOM    618  H   SER    44     100.652 104.259  89.411  1.00  0.00           H  
ATOM    619  CA  SER    44     101.250 104.308  87.362  1.00  0.00           C  
ATOM    620  HA  SER    44     101.063 105.202  86.768  1.00  0.00           H  
ATOM    621  CB  SER    44     102.689 104.414  87.947  1.00  0.00           C  
ATOM    622  HB2 SER    44     102.729 105.241  88.655  1.00  0.00           H  
ATOM    623  HB3 SER    44     102.910 103.519  88.528  1.00  0.00           H  
ATOM    624  OG  SER    44     103.625 104.483  86.919  1.00  0.00           O  
ATOM    625  HG  SER    44     104.458 104.778  87.294  1.00  0.00           H  
ATOM    626  C   SER    44     101.136 103.075  86.382  1.00  0.00           C  
ATOM    627  O   SER    44     100.981 101.900  86.818  1.00  0.00           O  
ATOM    628  N   THR    45     101.206 103.405  85.090  1.00  0.00           N  
ATOM    629  H   THR    45     101.307 104.379  84.841  1.00  0.00           H  
ATOM    630  CA  THR    45     100.924 102.456  83.990  1.00  0.00           C  
ATOM    631  HA  THR    45      99.862 102.225  84.069  1.00  0.00           H  
ATOM    632  CB  THR    45     100.945 103.196  82.670  1.00  0.00           C  
ATOM    633  HB  THR    45     100.571 104.217  82.739  1.00  0.00           H  
ATOM    634  CG2 THR    45     102.337 103.426  82.133  1.00  0.00           C  
ATOM    635 HG21 THR    45     102.200 104.271  81.458  1.00  0.00           H  
ATOM    636 HG22 THR    45     102.922 103.831  82.958  1.00  0.00           H  
ATOM    637 HG23 THR    45     102.822 102.555  81.691  1.00  0.00           H  
ATOM    638  OG1 THR    45     100.334 102.397  81.715  1.00  0.00           O  
ATOM    639  HG1 THR    45      99.415 102.203  81.914  1.00  0.00           H  
ATOM    640  C   THR    45     101.702 101.132  84.021  1.00  0.00           C  
ATOM    641  O   THR    45     101.171  99.999  83.939  1.00  0.00           O  
ATOM    642  N   ASP    46     103.036 101.210  84.196  1.00  0.00           N  
ATOM    643  H   ASP    46     103.406 102.147  84.262  1.00  0.00           H  
ATOM    644  CA  ASP    46     103.936 100.156  84.633  1.00  0.00           C  
ATOM    645  HA  ASP    46     103.364  99.244  84.805  1.00  0.00           H  
ATOM    646  CB  ASP    46     104.911  99.925  83.449  1.00  0.00           C  
ATOM    647  HB2 ASP    46     104.259  99.388  82.760  1.00  0.00           H  
ATOM    648  HB3 ASP    46     105.243 100.905  83.107  1.00  0.00           H  
ATOM    649  CG  ASP    46     106.073  98.968  83.764  1.00  0.00           C  
ATOM    650  OD1 ASP    46     107.053  98.971  82.978  1.00  0.00           O  
ATOM    651  OD2 ASP    46     105.974  98.191  84.712  1.00  0.00           O  
ATOM    652  C   ASP    46     104.727 100.440  85.961  1.00  0.00           C  
ATOM    653  O   ASP    46     105.413 101.455  85.992  1.00  0.00           O  
ATOM    654  N   THR    47     104.686  99.532  86.929  1.00  0.00           N  
ATOM    655  H   THR    47     104.094  98.733  86.754  1.00  0.00           H  
ATOM    656  CA  THR    47     105.349  99.575  88.284  1.00  0.00           C  
ATOM    657  HA  THR    47     105.815 100.561  88.280  1.00  0.00           H  
ATOM    658  CB  THR    47     104.359  99.580  89.421  1.00  0.00           C  
ATOM    659  HB  THR    47     104.852  99.473  90.388  1.00  0.00           H  
ATOM    660  CG2 THR    47     103.664 100.970  89.471  1.00  0.00           C  
ATOM    661 HG21 THR    47     104.278 101.870  89.516  1.00  0.00           H  
ATOM    662 HG22 THR    47     102.999 101.049  88.612  1.00  0.00           H  
ATOM    663 HG23 THR    47     102.969 101.046  90.307  1.00  0.00           H  
ATOM    664  OG1 THR    47     103.343  98.592  89.198  1.00  0.00           O  
ATOM    665  HG1 THR    47     103.532  97.753  89.624  1.00  0.00           H  
ATOM    666  C   THR    47     106.555  98.652  88.556  1.00  0.00           C  
ATOM    667  O   THR    47     106.985  98.523  89.662  1.00  0.00           O  
ATOM    668  N   SER    48     107.041  98.023  87.491  1.00  0.00           N  
ATOM    669  H   SER    48     106.644  98.273  86.597  1.00  0.00           H  
ATOM    670  CA  SER    48     108.206  97.090  87.440  1.00  0.00           C  
ATOM    671  HA  SER    48     107.981  96.346  88.205  1.00  0.00           H  
ATOM    672  CB  SER    48     108.329  96.281  86.103  1.00  0.00           C  
ATOM    673  HB2 SER    48     109.177  95.607  86.229  1.00  0.00           H  
ATOM    674  HB3 SER    48     107.450  95.650  85.973  1.00  0.00           H  
ATOM    675  OG  SER    48     108.413  97.167  85.093  1.00  0.00           O  
ATOM    676  HG  SER    48     107.522  97.444  84.866  1.00  0.00           H  
ATOM    677  C   SER    48     109.520  97.772  87.847  1.00  0.00           C  
ATOM    678  O   SER    48     110.136  97.463  88.865  1.00  0.00           O  
ATOM    679  N   GLY    49     110.050  98.677  86.992  1.00  0.00           N  
ATOM    680  H   GLY    49     109.431  99.032  86.277  1.00  0.00           H  
ATOM    681  CA  GLY    49     111.435  99.145  86.955  1.00  0.00           C  
ATOM    682  HA2 GLY    49     111.387 100.234  86.937  1.00  0.00           H  
ATOM    683  HA3 GLY    49     111.898  98.993  87.930  1.00  0.00           H  
ATOM    684  C   GLY    49     112.228  98.447  85.765  1.00  0.00           C  
ATOM    685  O   GLY    49     112.168  97.226  85.643  1.00  0.00           O  
ATOM    686  N   TYR    50     112.820  99.205  84.805  1.00  0.00           N  
ATOM    687  H   TYR    50     113.131  98.713  83.979  1.00  0.00           H  
ATOM    688  CA  TYR    50     112.981 100.671  84.814  1.00  0.00           C  
ATOM    689  HA  TYR    50     112.041 101.178  85.028  1.00  0.00           H  
ATOM    690  CB  TYR    50     114.107 100.960  85.944  1.00  0.00           C  
ATOM    691  HB2 TYR    50     113.897 100.522  86.919  1.00  0.00           H  
ATOM    692  HB3 TYR    50     115.097 100.635  85.625  1.00  0.00           H  
ATOM    693  CG  TYR    50     114.325 102.416  86.314  1.00  0.00           C  
ATOM    694  CD1 TYR    50     115.481 103.027  85.780  1.00  0.00           C  
ATOM    695  HD1 TYR    50     116.207 102.404  85.279  1.00  0.00           H  
ATOM    696  CE1 TYR    50     115.743 104.418  85.947  1.00  0.00           C  
ATOM    697  HE1 TYR    50     116.652 104.879  85.588  1.00  0.00           H  
ATOM    698  CZ  TYR    50     114.854 105.177  86.720  1.00  0.00           C  
ATOM    699  OH  TYR    50     115.126 106.457  87.027  1.00  0.00           O  
ATOM    700  HH  TYR    50     114.666 106.906  87.741  1.00  0.00           H  
ATOM    701  CE2 TYR    50     113.672 104.515  87.217  1.00  0.00           C  
ATOM    702  HE2 TYR    50     112.972 105.071  87.823  1.00  0.00           H  
ATOM    703  CD2 TYR    50     113.386 103.142  87.045  1.00  0.00           C  
ATOM    704  HD2 TYR    50     112.515 102.654  87.456  1.00  0.00           H  
ATOM    705  C   TYR    50     113.464 101.201  83.439  1.00  0.00           C  
ATOM    706  O   TYR    50     114.377 100.658  82.818  1.00  0.00           O  
ATOM    707  N   GLY    51     112.942 102.278  82.859  1.00  0.00           N  
ATOM    708  H   GLY    51     113.279 102.467  81.926  1.00  0.00           H  
ATOM    709  CA  GLY    51     112.052 103.278  83.537  1.00  0.00           C  
ATOM    710  HA2 GLY    51     111.000 103.032  83.395  1.00  0.00           H  
ATOM    711  HA3 GLY    51     112.371 103.399  84.572  1.00  0.00           H  
ATOM    712  C   GLY    51     112.359 104.654  83.057  1.00  0.00           C  
ATOM    713  O   GLY    51     113.485 105.020  82.785  1.00  0.00           O  
ATOM    714  N   GLN    52     111.330 105.567  83.117  1.00  0.00           N  
ATOM    715  H   GLN    52     110.547 105.213  83.647  1.00  0.00           H  
ATOM    716  CA  GLN    52     111.451 106.987  82.887  1.00  0.00           C  
ATOM    717  HA  GLN    52     110.460 107.366  82.642  1.00  0.00           H  
ATOM    718  CB  GLN    52     112.139 107.733  84.096  1.00  0.00           C  
ATOM    719  HB2 GLN    52     113.035 107.183  84.385  1.00  0.00           H  
ATOM    720  HB3 GLN    52     112.480 108.746  83.881  1.00  0.00           H  
ATOM    721  CG  GLN    52     111.295 107.746  85.351  1.00  0.00           C  
ATOM    722  HG2 GLN    52     110.372 108.248  85.059  1.00  0.00           H  
ATOM    723  HG3 GLN    52     110.983 106.735  85.614  1.00  0.00           H  
ATOM    724  CD  GLN    52     111.865 108.495  86.512  1.00  0.00           C  
ATOM    725  OE1 GLN    52     112.475 109.602  86.375  1.00  0.00           O  
ATOM    726  NE2 GLN    52     111.620 107.979  87.718  1.00  0.00           N  
ATOM    727 HE21 GLN    52     111.051 107.146  87.770  1.00  0.00           H  
ATOM    728 HE22 GLN    52     111.861 108.551  88.515  1.00  0.00           H  
ATOM    729  C   GLN    52     112.217 107.232  81.526  1.00  0.00           C  
ATOM    730  O   GLN    52     113.278 107.846  81.459  1.00  0.00           O  
ATOM    731  N   SER    53     111.712 106.858  80.348  1.00  0.00           N  
ATOM    732  H   SER    53     112.365 107.034  79.598  1.00  0.00           H  
ATOM    733  CA  SER    53     110.458 106.086  80.138  1.00  0.00           C  
ATOM    734  HA  SER    53     109.777 106.292  80.964  1.00  0.00           H  
ATOM    735  CB  SER    53     109.865 106.645  78.777  1.00  0.00           C  
ATOM    736  HB2 SER    53     109.794 107.729  78.691  1.00  0.00           H  
ATOM    737  HB3 SER    53     110.604 106.330  78.040  1.00  0.00           H  
ATOM    738  OG  SER    53     108.526 106.194  78.531  1.00  0.00           O  
ATOM    739  HG  SER    53     108.431 106.212  77.576  1.00  0.00           H  
ATOM    740  C   SER    53     110.663 104.533  80.028  1.00  0.00           C  
ATOM    741  O   SER    53     111.657 104.004  79.584  1.00  0.00           O  
ATOM    742  N   SER    54     109.641 103.788  80.357  1.00  0.00           N  
ATOM    743  H   SER    54     108.742 104.101  80.692  1.00  0.00           H  
ATOM    744  CA  SER    54     109.693 102.345  80.381  1.00  0.00           C  
ATOM    745  HA  SER    54     110.571 102.032  80.946  1.00  0.00           H  
ATOM    746  CB  SER    54     108.400 101.863  81.011  1.00  0.00           C  
ATOM    747  HB2 SER    54     107.572 102.323  80.472  1.00  0.00           H  
ATOM    748  HB3 SER    54     108.442 100.780  81.126  1.00  0.00           H  
ATOM    749  OG  SER    54     108.459 102.239  82.361  1.00  0.00           O  
ATOM    750  HG  SER    54     108.810 101.475  82.824  1.00  0.00           H  
ATOM    751  C   SER    54     109.749 101.690  78.970  1.00  0.00           C  
ATOM    752  O   SER    54     109.885 100.474  78.828  1.00  0.00           O  
ATOM    753  N   TYR    55     109.758 102.466  77.852  1.00  0.00           N  
ATOM    754  H   TYR    55     109.755 103.463  78.019  1.00  0.00           H  
ATOM    755  CA  TYR    55     109.715 101.960  76.437  1.00  0.00           C  
ATOM    756  HA  TYR    55     109.897 100.886  76.409  1.00  0.00           H  
ATOM    757  CB  TYR    55     108.256 102.256  75.973  1.00  0.00           C  
ATOM    758  HB2 TYR    55     108.281 103.305  75.678  1.00  0.00           H  
ATOM    759  HB3 TYR    55     108.079 101.687  75.060  1.00  0.00           H  
ATOM    760  CG  TYR    55     107.222 102.069  77.023  1.00  0.00           C  
ATOM    761  CD1 TYR    55     106.865 103.015  77.913  1.00  0.00           C  
ATOM    762  HD1 TYR    55     107.324 103.984  77.790  1.00  0.00           H  
ATOM    763  CE1 TYR    55     105.850 102.844  78.803  1.00  0.00           C  
ATOM    764  HE1 TYR    55     105.614 103.706  79.409  1.00  0.00           H  
ATOM    765  CZ  TYR    55     105.246 101.618  78.939  1.00  0.00           C  
ATOM    766  OH  TYR    55     104.404 101.311  79.884  1.00  0.00           O  
ATOM    767  HH  TYR    55     104.295 100.371  79.719  1.00  0.00           H  
ATOM    768  CE2 TYR    55     105.714 100.526  78.138  1.00  0.00           C  
ATOM    769  HE2 TYR    55     105.397  99.499  78.247  1.00  0.00           H  
ATOM    770  CD2 TYR    55     106.741 100.772  77.227  1.00  0.00           C  
ATOM    771  HD2 TYR    55     107.186 100.016  76.597  1.00  0.00           H  
ATOM    772  C   TYR    55     110.712 102.836  75.599  1.00  0.00           C  
ATOM    773  O   TYR    55     110.698 104.037  75.661  1.00  0.00           O  
ATOM    774  N   SER    56     111.561 102.207  74.766  1.00  0.00           N  
ATOM    775  H   SER    56     112.242 102.832  74.359  1.00  0.00           H  
ATOM    776  CA  SER    56     111.503 100.817  74.168  1.00  0.00           C  
ATOM    777  HA  SER    56     112.175 100.846  73.310  1.00  0.00           H  
ATOM    778  CB  SER    56     112.209  99.859  75.187  1.00  0.00           C  
ATOM    779  HB2 SER    56     113.212 100.258  75.342  1.00  0.00           H  
ATOM    780  HB3 SER    56     111.653  99.958  76.119  1.00  0.00           H  
ATOM    781  OG  SER    56     112.298  98.463  74.829  1.00  0.00           O  
ATOM    782  HG  SER    56     112.592  98.385  73.918  1.00  0.00           H  
ATOM    783  C   SER    56     110.128 100.381  73.606  1.00  0.00           C  
ATOM    784  O   SER    56     109.579  99.461  74.053  1.00  0.00           O  
ATOM    785  N   SER    57     109.503 101.030  72.704  1.00  0.00           N  
ATOM    786  H   SER    57     108.619 100.613  72.450  1.00  0.00           H  
ATOM    787  CA  SER    57     109.937 102.221  71.956  1.00  0.00           C  
ATOM    788  HA  SER    57     110.893 102.478  72.412  1.00  0.00           H  
ATOM    789  CB  SER    57     110.241 101.928  70.508  1.00  0.00           C  
ATOM    790  HB2 SER    57     110.892 101.058  70.425  1.00  0.00           H  
ATOM    791  HB3 SER    57     109.283 101.686  70.047  1.00  0.00           H  
ATOM    792  OG  SER    57     110.885 102.960  69.808  1.00  0.00           O  
ATOM    793  HG  SER    57     111.030 102.592  68.933  1.00  0.00           H  
ATOM    794  C   SER    57     108.919 103.393  72.079  1.00  0.00           C  
ATOM    795  O   SER    57     107.796 103.192  72.633  1.00  0.00           O  
ATOM    796  N   TYR    58     109.332 104.595  71.654  1.00  0.00           N  
ATOM    797  H   TYR    58     110.190 104.591  71.122  1.00  0.00           H  
ATOM    798  CA  TYR    58     108.480 105.736  71.416  1.00  0.00           C  
ATOM    799  HA  TYR    58     107.750 105.712  72.225  1.00  0.00           H  
ATOM    800  CB  TYR    58     109.294 107.047  71.534  1.00  0.00           C  
ATOM    801  HB2 TYR    58     110.114 107.049  70.815  1.00  0.00           H  
ATOM    802  HB3 TYR    58     108.767 107.856  71.026  1.00  0.00           H  
ATOM    803  CG  TYR    58     109.908 107.437  72.903  1.00  0.00           C  
ATOM    804  CD1 TYR    58     109.165 108.262  73.705  1.00  0.00           C  
ATOM    805  HD1 TYR    58     108.164 108.548  73.419  1.00  0.00           H  
ATOM    806  CE1 TYR    58     109.779 108.940  74.820  1.00  0.00           C  
ATOM    807  HE1 TYR    58     109.193 109.607  75.434  1.00  0.00           H  
ATOM    808  CZ  TYR    58     111.105 108.601  75.157  1.00  0.00           C  
ATOM    809  OH  TYR    58     111.613 109.129  76.241  1.00  0.00           O  
ATOM    810  HH  TYR    58     112.279 108.586  76.668  1.00  0.00           H  
ATOM    811  CE2 TYR    58     111.902 107.656  74.410  1.00  0.00           C  
ATOM    812  HE2 TYR    58     112.897 107.341  74.687  1.00  0.00           H  
ATOM    813  CD2 TYR    58     111.267 107.166  73.272  1.00  0.00           C  
ATOM    814  HD2 TYR    58     111.878 106.538  72.640  1.00  0.00           H  
ATOM    815  C   TYR    58     107.695 105.620  70.122  1.00  0.00           C  
ATOM    816  O   TYR    58     108.261 105.453  69.042  1.00  0.00           O  
ATOM    817  N   GLY    59     106.371 105.700  70.086  1.00  0.00           N  
ATOM    818  H   GLY    59     105.932 105.503  69.198  1.00  0.00           H  
ATOM    819  CA  GLY    59     105.503 105.804  71.335  1.00  0.00           C  
ATOM    820  HA2 GLY    59     104.500 105.593  70.965  1.00  0.00           H  
ATOM    821  HA3 GLY    59     105.869 105.052  72.033  1.00  0.00           H  
ATOM    822  C   GLY    59     105.452 107.111  72.055  1.00  0.00           C  
ATOM    823  O   GLY    59     106.309 107.959  71.702  1.00  0.00           O  
ATOM    824  N   GLN    60     104.504 107.402  72.901  1.00  0.00           N  
ATOM    825  H   GLN    60     104.505 108.312  73.340  1.00  0.00           H  
ATOM    826  CA  GLN    60     103.539 106.428  73.421  1.00  0.00           C  
ATOM    827  HA  GLN    60     104.064 105.498  73.640  1.00  0.00           H  
ATOM    828  CB  GLN    60     102.910 106.892  74.755  1.00  0.00           C  
ATOM    829  HB2 GLN    60     102.887 107.980  74.818  1.00  0.00           H  
ATOM    830  HB3 GLN    60     101.880 106.557  74.881  1.00  0.00           H  
ATOM    831  CG  GLN    60     103.711 106.400  76.004  1.00  0.00           C  
ATOM    832  HG2 GLN    60     103.296 106.964  76.840  1.00  0.00           H  
ATOM    833  HG3 GLN    60     103.560 105.342  76.217  1.00  0.00           H  
ATOM    834  CD  GLN    60     105.239 106.622  75.962  1.00  0.00           C  
ATOM    835  OE1 GLN    60     105.792 107.687  75.979  1.00  0.00           O  
ATOM    836  NE2 GLN    60     106.078 105.589  75.833  1.00  0.00           N  
ATOM    837 HE21 GLN    60     105.754 104.638  75.724  1.00  0.00           H  
ATOM    838 HE22 GLN    60     107.061 105.816  75.781  1.00  0.00           H  
ATOM    839  C   GLN    60     102.391 106.301  72.417  1.00  0.00           C  
ATOM    840  O   GLN    60     102.089 107.254  71.745  1.00  0.00           O  
ATOM    841  N   SER    61     101.866 105.138  72.200  1.00  0.00           N  
ATOM    842  H   SER    61     102.194 104.376  72.776  1.00  0.00           H  
ATOM    843  CA  SER    61     100.648 104.970  71.379  1.00  0.00           C  
ATOM    844  HA  SER    61     100.833 105.248  70.341  1.00  0.00           H  
ATOM    845  CB  SER    61     100.097 103.479  71.611  1.00  0.00           C  
ATOM    846  HB2 SER    61     100.866 102.784  71.273  1.00  0.00           H  
ATOM    847  HB3 SER    61      99.940 103.258  72.667  1.00  0.00           H  
ATOM    848  OG  SER    61      98.839 103.256  70.949  1.00  0.00           O  
ATOM    849  HG  SER    61      98.904 102.322  70.739  1.00  0.00           H  
ATOM    850  C   SER    61      99.531 105.899  71.860  1.00  0.00           C  
ATOM    851  O   SER    61      99.299 106.069  73.073  1.00  0.00           O  
ATOM    852  N   GLN    62      98.721 106.417  70.926  1.00  0.00           N  
ATOM    853  H   GLN    62      99.004 106.457  69.958  1.00  0.00           H  
ATOM    854  CA  GLN    62      97.384 107.105  71.138  1.00  0.00           C  
ATOM    855  HA  GLN    62      97.296 107.452  72.168  1.00  0.00           H  
ATOM    856  CB  GLN    62      97.271 108.405  70.308  1.00  0.00           C  
ATOM    857  HB2 GLN    62      97.234 108.281  69.226  1.00  0.00           H  
ATOM    858  HB3 GLN    62      96.535 109.115  70.684  1.00  0.00           H  
ATOM    859  CG  GLN    62      98.512 109.311  70.506  1.00  0.00           C  
ATOM    860  HG2 GLN    62      99.355 108.936  69.926  1.00  0.00           H  
ATOM    861  HG3 GLN    62      98.283 110.231  69.968  1.00  0.00           H  
ATOM    862  CD  GLN    62      98.844 109.791  71.947  1.00  0.00           C  
ATOM    863  OE1 GLN    62      98.151 110.502  72.618  1.00  0.00           O  
ATOM    864  NE2 GLN    62      99.918 109.295  72.586  1.00  0.00           N  
ATOM    865 HE21 GLN    62     100.128 109.652  73.507  1.00  0.00           H  
ATOM    866 HE22 GLN    62     100.541 108.665  72.101  1.00  0.00           H  
ATOM    867  C   GLN    62      96.147 106.312  70.926  1.00  0.00           C  
ATOM    868  O   GLN    62      95.020 106.787  71.097  1.00  0.00           O  
ATOM    869  N   ASN    63      96.270 105.061  70.481  1.00  0.00           N  
ATOM    870  H   ASN    63      97.227 104.849  70.241  1.00  0.00           H  
ATOM    871  CA  ASN    63      95.230 103.974  70.463  1.00  0.00           C  
ATOM    872  HA  ASN    63      94.236 104.415  70.387  1.00  0.00           H  
ATOM    873  CB  ASN    63      95.367 103.168  69.152  1.00  0.00           C  
ATOM    874  HB2 ASN    63      95.011 103.748  68.300  1.00  0.00           H  
ATOM    875  HB3 ASN    63      96.420 103.020  68.912  1.00  0.00           H  
ATOM    876  CG  ASN    63      94.693 101.747  69.368  1.00  0.00           C  
ATOM    877  OD1 ASN    63      95.286 100.893  69.997  1.00  0.00           O  
ATOM    878  ND2 ASN    63      93.498 101.514  68.906  1.00  0.00           N  
ATOM    879 HD21 ASN    63      93.168 100.569  69.038  1.00  0.00           H  
ATOM    880 HD22 ASN    63      93.007 102.236  68.398  1.00  0.00           H  
ATOM    881  C   ASN    63      95.152 103.162  71.794  1.00  0.00           C  
ATOM    882  O   ASN    63      94.014 103.116  72.264  1.00  0.00           O  
ATOM    883  N   THR    64      96.290 102.846  72.505  1.00  0.00           N  
ATOM    884  H   THR    64      97.169 103.060  72.056  1.00  0.00           H  
ATOM    885  CA  THR    64      96.297 102.042  73.748  1.00  0.00           C  
ATOM    886  HA  THR    64      95.324 102.071  74.238  1.00  0.00           H  
ATOM    887  CB  THR    64      96.465 100.509  73.547  1.00  0.00           C  
ATOM    888  HB  THR    64      97.438 100.217  73.153  1.00  0.00           H  
ATOM    889  CG2 THR    64      96.198  99.710  74.786  1.00  0.00           C  
ATOM    890 HG21 THR    64      96.747 100.139  75.624  1.00  0.00           H  
ATOM    891 HG22 THR    64      95.148  99.849  75.044  1.00  0.00           H  
ATOM    892 HG23 THR    64      96.398  98.649  74.633  1.00  0.00           H  
ATOM    893  OG1 THR    64      95.449 100.092  72.743  1.00  0.00           O  
ATOM    894  HG1 THR    64      95.440 100.453  71.853  1.00  0.00           H  
ATOM    895  C   THR    64      97.326 102.574  74.719  1.00  0.00           C  
ATOM    896  O   THR    64      98.525 102.412  74.426  1.00  0.00           O  
ATOM    897  N   GLY    65      97.034 103.266  75.821  1.00  0.00           N  
ATOM    898  H   GLY    65      97.807 103.528  76.416  1.00  0.00           H  
ATOM    899  CA  GLY    65      95.720 103.770  76.076  1.00  0.00           C  
ATOM    900  HA2 GLY    65      95.052 102.909  76.066  1.00  0.00           H  
ATOM    901  HA3 GLY    65      95.626 104.249  77.050  1.00  0.00           H  
ATOM    902  C   GLY    65      95.227 104.834  75.038  1.00  0.00           C  
ATOM    903  O   GLY    65      95.997 105.414  74.323  1.00  0.00           O  
ATOM    904  N   TYR    66      93.923 105.057  74.927  1.00  0.00           N  
ATOM    905  H   TYR    66      93.320 104.512  75.525  1.00  0.00           H  
ATOM    906  CA  TYR    66      93.287 106.064  74.041  1.00  0.00           C  
ATOM    907  HA  TYR    66      93.451 105.795  72.998  1.00  0.00           H  
ATOM    908  CB  TYR    66      91.767 106.101  74.178  1.00  0.00           C  
ATOM    909  HB2 TYR    66      91.431 105.065  74.207  1.00  0.00           H  
ATOM    910  HB3 TYR    66      91.692 106.597  75.146  1.00  0.00           H  
ATOM    911  CG  TYR    66      90.986 106.909  73.132  1.00  0.00           C  
ATOM    912  CD1 TYR    66      90.290 106.240  72.109  1.00  0.00           C  
ATOM    913  HD1 TYR    66      90.246 105.168  71.990  1.00  0.00           H  
ATOM    914  CE1 TYR    66      89.509 106.949  71.203  1.00  0.00           C  
ATOM    915  HE1 TYR    66      88.837 106.445  70.525  1.00  0.00           H  
ATOM    916  CZ  TYR    66      89.411 108.372  71.268  1.00  0.00           C  
ATOM    917  OH  TYR    66      88.583 109.101  70.393  1.00  0.00           O  
ATOM    918  HH  TYR    66      88.191 108.444  69.814  1.00  0.00           H  
ATOM    919  CE2 TYR    66      90.111 109.035  72.276  1.00  0.00           C  
ATOM    920  HE2 TYR    66      90.157 110.112  72.209  1.00  0.00           H  
ATOM    921  CD2 TYR    66      90.919 108.331  73.200  1.00  0.00           C  
ATOM    922  HD2 TYR    66      91.419 108.888  73.978  1.00  0.00           H  
ATOM    923  C   TYR    66      93.877 107.403  74.441  1.00  0.00           C  
ATOM    924  O   TYR    66      94.017 107.702  75.640  1.00  0.00           O  
ATOM    925  N   GLY    67      94.150 108.236  73.461  1.00  0.00           N  
ATOM    926  H   GLY    67      93.869 107.919  72.544  1.00  0.00           H  
ATOM    927  CA  GLY    67      94.847 109.513  73.562  1.00  0.00           C  
ATOM    928  HA2 GLY    67      94.669 109.964  74.538  1.00  0.00           H  
ATOM    929  HA3 GLY    67      95.919 109.340  73.470  1.00  0.00           H  
ATOM    930  C   GLY    67      94.354 110.508  72.438  1.00  0.00           C  
ATOM    931  O   GLY    67      93.275 110.474  71.907  1.00  0.00           O  
ATOM    932  N   THR    68      95.195 111.490  72.211  1.00  0.00           N  
ATOM    933  H   THR    68      96.074 111.384  72.698  1.00  0.00           H  
ATOM    934  CA  THR    68      95.050 112.551  71.241  1.00  0.00           C  
ATOM    935  HA  THR    68      93.981 112.760  71.268  1.00  0.00           H  
ATOM    936  CB  THR    68      95.828 113.777  71.703  1.00  0.00           C  
ATOM    937  HB  THR    68      96.855 113.506  71.947  1.00  0.00           H  
ATOM    938  CG2 THR    68      96.009 114.842  70.584  1.00  0.00           C  
ATOM    939 HG21 THR    68      96.918 114.690  70.002  1.00  0.00           H  
ATOM    940 HG22 THR    68      95.133 114.836  69.936  1.00  0.00           H  
ATOM    941 HG23 THR    68      96.062 115.777  71.141  1.00  0.00           H  
ATOM    942  OG1 THR    68      95.177 114.356  72.848  1.00  0.00           O  
ATOM    943  HG1 THR    68      95.134 113.601  73.439  1.00  0.00           H  
ATOM    944  C   THR    68      95.428 112.079  69.790  1.00  0.00           C  
ATOM    945  O   THR    68      96.647 111.936  69.492  1.00  0.00           O  
ATOM    946  N   GLN    69      94.450 111.666  69.075  1.00  0.00           N  
ATOM    947  H   GLN    69      93.481 111.681  69.361  1.00  0.00           H  
ATOM    948  CA  GLN    69      94.733 110.980  67.847  1.00  0.00           C  
ATOM    949  HA  GLN    69      95.672 110.442  67.978  1.00  0.00           H  
ATOM    950  CB  GLN    69      93.701 109.883  67.717  1.00  0.00           C  
ATOM    951  HB2 GLN    69      92.674 110.247  67.735  1.00  0.00           H  
ATOM    952  HB3 GLN    69      93.744 109.437  66.724  1.00  0.00           H  
ATOM    953  CG  GLN    69      93.781 108.652  68.626  1.00  0.00           C  
ATOM    954  HG2 GLN    69      94.689 108.071  68.467  1.00  0.00           H  
ATOM    955  HG3 GLN    69      93.704 108.902  69.684  1.00  0.00           H  
ATOM    956  CD  GLN    69      92.692 107.625  68.431  1.00  0.00           C  
ATOM    957  OE1 GLN    69      91.667 107.843  67.875  1.00  0.00           O  
ATOM    958  NE2 GLN    69      92.850 106.487  69.045  1.00  0.00           N  
ATOM    959 HE21 GLN    69      93.699 106.448  69.590  1.00  0.00           H  
ATOM    960 HE22 GLN    69      92.084 105.828  69.063  1.00  0.00           H  
ATOM    961  C   GLN    69      94.831 111.799  66.594  1.00  0.00           C  
ATOM    962  O   GLN    69      93.823 112.065  65.979  1.00  0.00           O  
ATOM    963  N   SER    70      96.098 112.265  66.277  1.00  0.00           N  
ATOM    964  H   SER    70      96.823 111.864  66.855  1.00  0.00           H  
ATOM    965  CA  SER    70      96.387 113.299  65.375  1.00  0.00           C  
ATOM    966  HA  SER    70      95.727 114.146  65.565  1.00  0.00           H  
ATOM    967  CB  SER    70      97.778 113.836  65.578  1.00  0.00           C  
ATOM    968  HB2 SER    70      97.947 114.569  64.790  1.00  0.00           H  
ATOM    969  HB3 SER    70      97.848 114.363  66.529  1.00  0.00           H  
ATOM    970  OG  SER    70      98.818 112.926  65.591  1.00  0.00           O  
ATOM    971  HG  SER    70      98.794 112.560  64.704  1.00  0.00           H  
ATOM    972  C   SER    70      96.151 112.910  63.913  1.00  0.00           C  
ATOM    973  O   SER    70      97.135 112.409  63.341  1.00  0.00           O  
ATOM    974  N   THR    71      94.940 113.024  63.363  1.00  0.00           N  
ATOM    975  H   THR    71      94.210 113.307  64.000  1.00  0.00           H  
ATOM    976  CA  THR    71      94.511 112.683  62.060  1.00  0.00           C  
ATOM    977  HA  THR    71      95.408 112.762  61.446  1.00  0.00           H  
ATOM    978  CB  THR    71      94.093 111.197  62.096  1.00  0.00           C  
ATOM    979  HB  THR    71      93.447 110.967  62.943  1.00  0.00           H  
ATOM    980  CG2 THR    71      93.396 110.628  60.909  1.00  0.00           C  
ATOM    981 HG21 THR    71      92.346 110.886  61.047  1.00  0.00           H  
ATOM    982 HG22 THR    71      93.765 111.022  59.962  1.00  0.00           H  
ATOM    983 HG23 THR    71      93.383 109.541  60.978  1.00  0.00           H  
ATOM    984  OG1 THR    71      95.281 110.287  62.270  1.00  0.00           O  
ATOM    985  HG1 THR    71      95.840 110.506  61.522  1.00  0.00           H  
ATOM    986  C   THR    71      93.335 113.468  61.493  1.00  0.00           C  
ATOM    987  O   THR    71      92.411 113.693  62.225  1.00  0.00           O  
ATOM    988  N   PRO    72      93.154 113.746  60.160  1.00  0.00           N  
ATOM    989  CD  PRO    72      94.252 113.651  59.212  1.00  0.00           C  
ATOM    990  HD2 PRO    72      94.174 112.691  58.702  1.00  0.00           H  
ATOM    991  HD3 PRO    72      95.222 113.761  59.697  1.00  0.00           H  
ATOM    992  CG  PRO    72      93.955 114.712  58.161  1.00  0.00           C  
ATOM    993  HG2 PRO    72      94.453 114.508  57.213  1.00  0.00           H  
ATOM    994  HG3 PRO    72      94.332 115.700  58.426  1.00  0.00           H  
ATOM    995  CB  PRO    72      92.413 114.759  58.132  1.00  0.00           C  
ATOM    996  HB2 PRO    72      92.041 113.887  57.593  1.00  0.00           H  
ATOM    997  HB3 PRO    72      92.010 115.662  57.672  1.00  0.00           H  
ATOM    998  CA  PRO    72      92.056 114.527  59.566  1.00  0.00           C  
ATOM    999  HA  PRO    72      92.076 115.481  60.092  1.00  0.00           H  
ATOM   1000  C   PRO    72      90.602 113.892  59.784  1.00  0.00           C  
ATOM   1001  O   PRO    72      90.394 112.721  60.023  1.00  0.00           O  
ATOM   1002  N   GLN    73      89.574 114.757  59.816  1.00  0.00           N  
ATOM   1003  H   GLN    73      89.919 115.702  59.728  1.00  0.00           H  
ATOM   1004  CA  GLN    73      88.137 114.625  60.098  1.00  0.00           C  
ATOM   1005  HA  GLN    73      88.102 114.306  61.140  1.00  0.00           H  
ATOM   1006  CB  GLN    73      87.363 115.930  59.942  1.00  0.00           C  
ATOM   1007  HB2 GLN    73      87.889 116.725  60.471  1.00  0.00           H  
ATOM   1008  HB3 GLN    73      87.438 116.187  58.885  1.00  0.00           H  
ATOM   1009  CG  GLN    73      85.895 115.799  60.444  1.00  0.00           C  
ATOM   1010  HG2 GLN    73      85.412 114.919  60.019  1.00  0.00           H  
ATOM   1011  HG3 GLN    73      85.958 115.789  61.532  1.00  0.00           H  
ATOM   1012  CD  GLN    73      84.892 116.879  60.029  1.00  0.00           C  
ATOM   1013  OE1 GLN    73      83.969 117.162  60.761  1.00  0.00           O  
ATOM   1014  NE2 GLN    73      85.024 117.452  58.823  1.00  0.00           N  
ATOM   1015 HE21 GLN    73      85.933 117.596  58.407  1.00  0.00           H  
ATOM   1016 HE22 GLN    73      84.392 118.240  58.792  1.00  0.00           H  
ATOM   1017  C   GLN    73      87.454 113.585  59.257  1.00  0.00           C  
ATOM   1018  O   GLN    73      87.284 113.802  58.087  1.00  0.00           O  
ATOM   1019  N   GLY    74      86.873 112.559  59.851  1.00  0.00           N  
ATOM   1020  H   GLY    74      86.970 112.413  60.845  1.00  0.00           H  
ATOM   1021  CA  GLY    74      86.294 111.351  59.148  1.00  0.00           C  
ATOM   1022  HA2 GLY    74      86.987 110.820  58.496  1.00  0.00           H  
ATOM   1023  HA3 GLY    74      85.915 110.766  59.987  1.00  0.00           H  
ATOM   1024  C   GLY    74      85.005 111.731  58.402  1.00  0.00           C  
ATOM   1025  O   GLY    74      84.505 112.824  58.384  1.00  0.00           O  
ATOM   1026  N   TYR    75      84.319 110.636  57.934  1.00  0.00           N  
ATOM   1027  H   TYR    75      84.805 109.754  58.006  1.00  0.00           H  
ATOM   1028  CA  TYR    75      82.963 110.629  57.296  1.00  0.00           C  
ATOM   1029  HA  TYR    75      82.959 111.420  56.546  1.00  0.00           H  
ATOM   1030  CB  TYR    75      82.656 109.275  56.698  1.00  0.00           C  
ATOM   1031  HB2 TYR    75      82.214 108.600  57.431  1.00  0.00           H  
ATOM   1032  HB3 TYR    75      81.856 109.625  56.045  1.00  0.00           H  
ATOM   1033  CG  TYR    75      83.803 108.695  55.930  1.00  0.00           C  
ATOM   1034  CD1 TYR    75      84.538 107.586  56.321  1.00  0.00           C  
ATOM   1035  HD1 TYR    75      84.361 107.073  57.254  1.00  0.00           H  
ATOM   1036  CE1 TYR    75      85.641 107.097  55.633  1.00  0.00           C  
ATOM   1037  HE1 TYR    75      86.109 106.204  56.021  1.00  0.00           H  
ATOM   1038  CZ  TYR    75      86.088 107.864  54.468  1.00  0.00           C  
ATOM   1039  OH  TYR    75      87.124 107.471  53.721  1.00  0.00           O  
ATOM   1040  HH  TYR    75      86.818 106.863  53.043  1.00  0.00           H  
ATOM   1041  CE2 TYR    75      85.245 108.879  53.977  1.00  0.00           C  
ATOM   1042  HE2 TYR    75      85.589 109.440  53.121  1.00  0.00           H  
ATOM   1043  CD2 TYR    75      84.156 109.269  54.689  1.00  0.00           C  
ATOM   1044  HD2 TYR    75      83.543 110.109  54.397  1.00  0.00           H  
ATOM   1045  C   TYR    75      81.859 111.002  58.332  1.00  0.00           C  
ATOM   1046  O   TYR    75      80.825 111.547  57.949  1.00  0.00           O  
ATOM   1047  N   GLY    76      81.990 110.617  59.622  1.00  0.00           N  
ATOM   1048  H   GLY    76      82.815 110.058  59.790  1.00  0.00           H  
ATOM   1049  CA  GLY    76      80.900 110.504  60.633  1.00  0.00           C  
ATOM   1050  HA2 GLY    76      80.485 111.493  60.834  1.00  0.00           H  
ATOM   1051  HA3 GLY    76      80.125 109.904  60.156  1.00  0.00           H  
ATOM   1052  C   GLY    76      81.238 109.967  62.018  1.00  0.00           C  
ATOM   1053  O   GLY    76      82.098 109.072  62.175  1.00  0.00           O  
ATOM   1054  N   SER    77      80.635 110.568  63.041  1.00  0.00           N  
ATOM   1055  H   SER    77      80.084 111.402  62.901  1.00  0.00           H  
ATOM   1056  CA  SER    77      80.952 110.304  64.395  1.00  0.00           C  
ATOM   1057  HA  SER    77      81.251 109.258  64.466  1.00  0.00           H  
ATOM   1058  CB  SER    77      82.196 111.114  64.764  1.00  0.00           C  
ATOM   1059  HB2 SER    77      83.010 111.026  64.045  1.00  0.00           H  
ATOM   1060  HB3 SER    77      81.983 112.183  64.750  1.00  0.00           H  
ATOM   1061  OG  SER    77      82.679 110.650  65.948  1.00  0.00           O  
ATOM   1062  HG  SER    77      82.594 111.377  66.569  1.00  0.00           H  
ATOM   1063  C   SER    77      79.773 110.444  65.368  1.00  0.00           C  
ATOM   1064  O   SER    77      79.377 111.588  65.574  1.00  0.00           O  
ATOM   1065  N   THR    78      79.200 109.433  66.048  1.00  0.00           N  
ATOM   1066  H   THR    78      78.422 109.567  66.679  1.00  0.00           H  
ATOM   1067  CA  THR    78      79.331 107.985  65.651  1.00  0.00           C  
ATOM   1068  HA  THR    78      79.537 107.861  64.588  1.00  0.00           H  
ATOM   1069  CB  THR    78      80.518 107.244  66.396  1.00  0.00           C  
ATOM   1070  HB  THR    78      81.413 107.834  66.199  1.00  0.00           H  
ATOM   1071  CG2 THR    78      80.237 107.007  67.872  1.00  0.00           C  
ATOM   1072 HG21 THR    78      79.531 106.184  67.975  1.00  0.00           H  
ATOM   1073 HG22 THR    78      81.178 106.715  68.339  1.00  0.00           H  
ATOM   1074 HG23 THR    78      79.900 107.979  68.233  1.00  0.00           H  
ATOM   1075  OG1 THR    78      80.659 106.019  65.759  1.00  0.00           O  
ATOM   1076  HG1 THR    78      80.288 105.316  66.297  1.00  0.00           H  
ATOM   1077  C   THR    78      77.968 107.303  66.000  1.00  0.00           C  
ATOM   1078  O   THR    78      77.147 107.825  66.735  1.00  0.00           O  
ATOM   1079  N   GLY    79      77.688 106.128  65.372  1.00  0.00           N  
ATOM   1080  H   GLY    79      78.279 105.817  64.614  1.00  0.00           H  
ATOM   1081  CA  GLY    79      76.301 105.503  65.507  1.00  0.00           C  
ATOM   1082  HA2 GLY    79      75.615 106.349  65.555  1.00  0.00           H  
ATOM   1083  HA3 GLY    79      76.026 104.910  64.635  1.00  0.00           H  
ATOM   1084  C   GLY    79      76.383 104.566  66.715  1.00  0.00           C  
ATOM   1085  O   GLY    79      77.211 104.665  67.627  1.00  0.00           O  
ATOM   1086  N   GLY    80      75.568 103.513  66.847  1.00  0.00           N  
ATOM   1087  H   GLY    80      75.715 102.887  67.626  1.00  0.00           H  
ATOM   1088  CA  GLY    80      74.356 103.247  66.040  1.00  0.00           C  
ATOM   1089  HA2 GLY    80      74.663 102.917  65.048  1.00  0.00           H  
ATOM   1090  HA3 GLY    80      73.845 102.445  66.574  1.00  0.00           H  
ATOM   1091  C   GLY    80      73.285 104.314  65.871  1.00  0.00           C  
ATOM   1092  O   GLY    80      73.157 105.242  66.693  1.00  0.00           O  
ATOM   1093  N   TYR    81      72.331 104.032  64.953  1.00  0.00           N  
ATOM   1094  H   TYR    81      72.495 103.193  64.415  1.00  0.00           H  
ATOM   1095  CA  TYR    81      71.158 104.901  64.697  1.00  0.00           C  
ATOM   1096  HA  TYR    81      70.945 105.499  65.583  1.00  0.00           H  
ATOM   1097  CB  TYR    81      71.560 105.771  63.520  1.00  0.00           C  
ATOM   1098  HB2 TYR    81      71.642 105.048  62.709  1.00  0.00           H  
ATOM   1099  HB3 TYR    81      70.745 106.468  63.326  1.00  0.00           H  
ATOM   1100  CG  TYR    81      72.745 106.534  63.591  1.00  0.00           C  
ATOM   1101  CD1 TYR    81      72.815 107.629  64.477  1.00  0.00           C  
ATOM   1102  HD1 TYR    81      71.895 107.822  65.008  1.00  0.00           H  
ATOM   1103  CE1 TYR    81      73.950 108.436  64.531  1.00  0.00           C  
ATOM   1104  HE1 TYR    81      74.025 109.258  65.227  1.00  0.00           H  
ATOM   1105  CZ  TYR    81      75.061 108.124  63.839  1.00  0.00           C  
ATOM   1106  OH  TYR    81      76.292 108.821  64.005  1.00  0.00           O  
ATOM   1107  HH  TYR    81      76.220 109.517  64.662  1.00  0.00           H  
ATOM   1108  CE2 TYR    81      75.074 107.000  63.007  1.00  0.00           C  
ATOM   1109  HE2 TYR    81      75.998 106.748  62.507  1.00  0.00           H  
ATOM   1110  CD2 TYR    81      73.915 106.234  62.848  1.00  0.00           C  
ATOM   1111  HD2 TYR    81      73.983 105.373  62.200  1.00  0.00           H  
ATOM   1112  C   TYR    81      69.856 104.105  64.428  1.00  0.00           C  
ATOM   1113  O   TYR    81      69.397 104.242  63.270  1.00  0.00           O  
ATOM   1114  N   GLY    82      69.194 103.313  65.316  1.00  0.00           N  
ATOM   1115  H   GLY    82      68.305 102.896  65.080  1.00  0.00           H  
ATOM   1116  CA  GLY    82      69.604 103.192  66.737  1.00  0.00           C  
ATOM   1117  HA2 GLY    82      69.145 102.258  67.063  1.00  0.00           H  
ATOM   1118  HA3 GLY    82      70.683 103.048  66.785  1.00  0.00           H  
ATOM   1119  C   GLY    82      69.175 104.419  67.641  1.00  0.00           C  
ATOM   1120  O   GLY    82      68.904 105.540  67.131  1.00  0.00           O  
ATOM   1121  N   SER    83      69.187 104.199  68.936  1.00  0.00           N  
ATOM   1122  H   SER    83      69.389 103.250  69.218  1.00  0.00           H  
ATOM   1123  CA  SER    83      68.638 105.152  69.996  1.00  0.00           C  
ATOM   1124  HA  SER    83      68.198 104.525  70.772  1.00  0.00           H  
ATOM   1125  CB  SER    83      69.805 105.866  70.645  1.00  0.00           C  
ATOM   1126  HB2 SER    83      70.289 106.536  69.934  1.00  0.00           H  
ATOM   1127  HB3 SER    83      69.341 106.442  71.445  1.00  0.00           H  
ATOM   1128  OG  SER    83      70.765 105.031  71.265  1.00  0.00           O  
ATOM   1129  HG  SER    83      70.355 104.491  71.945  1.00  0.00           H  
ATOM   1130  C   SER    83      67.589 106.117  69.573  1.00  0.00           C  
ATOM   1131  O   SER    83      67.804 107.303  69.545  1.00  0.00           O  
ATOM   1132  N   SER    84      66.320 105.670  69.407  1.00  0.00           N  
ATOM   1133  H   SER    84      65.626 106.394  69.290  1.00  0.00           H  
ATOM   1134  CA  SER    84      65.835 104.273  69.150  1.00  0.00           C  
ATOM   1135  HA  SER    84      66.491 103.555  69.643  1.00  0.00           H  
ATOM   1136  CB  SER    84      64.542 103.966  69.890  1.00  0.00           C  
ATOM   1137  HB2 SER    84      64.577 104.168  70.961  1.00  0.00           H  
ATOM   1138  HB3 SER    84      63.633 104.478  69.573  1.00  0.00           H  
ATOM   1139  OG  SER    84      64.366 102.576  69.616  1.00  0.00           O  
ATOM   1140  HG  SER    84      64.289 102.171  70.483  1.00  0.00           H  
ATOM   1141  C   SER    84      65.890 103.862  67.654  1.00  0.00           C  
ATOM   1142  O   SER    84      65.750 104.778  66.805  1.00  0.00           O  
ATOM   1143  N   GLN    85      66.142 102.629  67.310  1.00  0.00           N  
ATOM   1144  H   GLN    85      66.185 102.006  68.104  1.00  0.00           H  
ATOM   1145  CA  GLN    85      65.850 102.095  66.048  1.00  0.00           C  
ATOM   1146  HA  GLN    85      66.254 102.818  65.339  1.00  0.00           H  
ATOM   1147  CB  GLN    85      66.714 100.801  65.939  1.00  0.00           C  
ATOM   1148  HB2 GLN    85      67.779 100.966  66.107  1.00  0.00           H  
ATOM   1149  HB3 GLN    85      66.450 100.132  66.759  1.00  0.00           H  
ATOM   1150  CG  GLN    85      66.655 100.006  64.627  1.00  0.00           C  
ATOM   1151  HG2 GLN    85      67.374  99.189  64.687  1.00  0.00           H  
ATOM   1152  HG3 GLN    85      65.683  99.530  64.505  1.00  0.00           H  
ATOM   1153  CD  GLN    85      67.000 100.857  63.426  1.00  0.00           C  
ATOM   1154  OE1 GLN    85      67.861 101.726  63.463  1.00  0.00           O  
ATOM   1155  NE2 GLN    85      66.414 100.615  62.298  1.00  0.00           N  
ATOM   1156 HE21 GLN    85      66.604 101.233  61.522  1.00  0.00           H  
ATOM   1157 HE22 GLN    85      65.737  99.865  62.292  1.00  0.00           H  
ATOM   1158  C   GLN    85      64.338 101.847  65.801  1.00  0.00           C  
ATOM   1159  O   GLN    85      63.949 101.902  64.635  1.00  0.00           O  
ATOM   1160  N   SER    86      63.477 101.607  66.834  1.00  0.00           N  
ATOM   1161  H   SER    86      63.773 101.701  67.795  1.00  0.00           H  
ATOM   1162  CA  SER    86      61.990 101.551  66.766  1.00  0.00           C  
ATOM   1163  HA  SER    86      61.496 101.300  67.705  1.00  0.00           H  
ATOM   1164  CB  SER    86      61.458 102.993  66.327  1.00  0.00           C  
ATOM   1165  HB2 SER    86      61.842 103.151  65.319  1.00  0.00           H  
ATOM   1166  HB3 SER    86      60.375 102.974  66.446  1.00  0.00           H  
ATOM   1167  OG  SER    86      61.954 104.060  67.132  1.00  0.00           O  
ATOM   1168  HG  SER    86      61.219 104.350  67.676  1.00  0.00           H  
ATOM   1169  C   SER    86      61.415 100.537  65.755  1.00  0.00           C  
ATOM   1170  O   SER    86      60.259 100.732  65.283  1.00  0.00           O  
ATOM   1171  N   SER    87      62.242  99.533  65.358  1.00  0.00           N  
ATOM   1172  H   SER    87      63.035  99.220  65.900  1.00  0.00           H  
ATOM   1173  CA  SER    87      61.770  98.566  64.296  1.00  0.00           C  
ATOM   1174  HA  SER    87      61.872  99.115  63.360  1.00  0.00           H  
ATOM   1175  CB  SER    87      62.781  97.394  64.178  1.00  0.00           C  
ATOM   1176  HB2 SER    87      63.800  97.769  64.080  1.00  0.00           H  
ATOM   1177  HB3 SER    87      62.685  96.720  65.028  1.00  0.00           H  
ATOM   1178  OG  SER    87      62.465  96.586  63.029  1.00  0.00           O  
ATOM   1179  HG  SER    87      62.401  97.117  62.231  1.00  0.00           H  
ATOM   1180  C   SER    87      60.312  97.928  64.493  1.00  0.00           C  
ATOM   1181  O   SER    87      59.986  97.400  65.570  1.00  0.00           O  
ATOM   1182  N   GLN    88      59.516  98.022  63.414  1.00  0.00           N  
ATOM   1183  H   GLN    88      59.873  98.463  62.578  1.00  0.00           H  
ATOM   1184  CA  GLN    88      58.254  97.297  63.279  1.00  0.00           C  
ATOM   1185  HA  GLN    88      57.616  97.564  64.121  1.00  0.00           H  
ATOM   1186  CB  GLN    88      57.408  97.810  62.048  1.00  0.00           C  
ATOM   1187  HB2 GLN    88      56.384  97.472  62.208  1.00  0.00           H  
ATOM   1188  HB3 GLN    88      57.506  98.894  61.993  1.00  0.00           H  
ATOM   1189  CG  GLN    88      57.828  97.307  60.644  1.00  0.00           C  
ATOM   1190  HG2 GLN    88      57.380  97.951  59.887  1.00  0.00           H  
ATOM   1191  HG3 GLN    88      58.912  97.415  60.629  1.00  0.00           H  
ATOM   1192  CD  GLN    88      57.608  95.904  60.276  1.00  0.00           C  
ATOM   1193  OE1 GLN    88      56.708  95.278  60.837  1.00  0.00           O  
ATOM   1194  NE2 GLN    88      58.273  95.429  59.213  1.00  0.00           N  
ATOM   1195 HE21 GLN    88      58.924  95.997  58.690  1.00  0.00           H  
ATOM   1196 HE22 GLN    88      58.007  94.542  58.811  1.00  0.00           H  
ATOM   1197  C   GLN    88      58.553  95.806  63.339  1.00  0.00           C  
ATOM   1198  O   GLN    88      59.482  95.333  62.704  1.00  0.00           O  
ATOM   1199  N   SER    89      57.766  94.947  63.963  1.00  0.00           N  
ATOM   1200  H   SER    89      56.941  95.333  64.398  1.00  0.00           H  
ATOM   1201  CA  SER    89      57.986  93.500  63.886  1.00  0.00           C  
ATOM   1202  HA  SER    89      58.569  93.189  63.019  1.00  0.00           H  
ATOM   1203  CB  SER    89      58.801  93.145  65.097  1.00  0.00           C  
ATOM   1204  HB2 SER    89      59.789  93.596  65.009  1.00  0.00           H  
ATOM   1205  HB3 SER    89      58.225  93.467  65.965  1.00  0.00           H  
ATOM   1206  OG  SER    89      58.912  91.780  65.186  1.00  0.00           O  
ATOM   1207  HG  SER    89      58.127  91.465  65.639  1.00  0.00           H  
ATOM   1208  C   SER    89      56.659  92.713  63.856  1.00  0.00           C  
ATOM   1209  O   SER    89      55.940  92.714  64.850  1.00  0.00           O  
ATOM   1210  N   SER    90      56.410  92.069  62.722  1.00  0.00           N  
ATOM   1211  H   SER    90      57.158  91.960  62.051  1.00  0.00           H  
ATOM   1212  CA  SER    90      55.156  91.469  62.325  1.00  0.00           C  
ATOM   1213  HA  SER    90      54.359  92.209  62.400  1.00  0.00           H  
ATOM   1214  CB  SER    90      55.220  90.943  60.904  1.00  0.00           C  
ATOM   1215  HB2 SER    90      55.327  91.754  60.184  1.00  0.00           H  
ATOM   1216  HB3 SER    90      56.199  90.481  60.774  1.00  0.00           H  
ATOM   1217  OG  SER    90      54.255  90.026  60.404  1.00  0.00           O  
ATOM   1218  HG  SER    90      54.663  89.929  59.540  1.00  0.00           H  
ATOM   1219  C   SER    90      54.789  90.368  63.291  1.00  0.00           C  
ATOM   1220  O   SER    90      55.648  89.588  63.638  1.00  0.00           O  
ATOM   1221  N   TYR    91      53.533  90.242  63.618  1.00  0.00           N  
ATOM   1222  H   TYR    91      52.821  90.927  63.409  1.00  0.00           H  
ATOM   1223  CA  TYR    91      53.056  89.195  64.557  1.00  0.00           C  
ATOM   1224  HA  TYR    91      53.517  88.228  64.354  1.00  0.00           H  
ATOM   1225  CB  TYR    91      53.562  89.614  65.962  1.00  0.00           C  
ATOM   1226  HB2 TYR    91      54.652  89.608  65.938  1.00  0.00           H  
ATOM   1227  HB3 TYR    91      53.282  90.631  66.237  1.00  0.00           H  
ATOM   1228  CG  TYR    91      53.156  88.637  67.000  1.00  0.00           C  
ATOM   1229  CD1 TYR    91      51.911  88.839  67.634  1.00  0.00           C  
ATOM   1230  HD1 TYR    91      51.235  89.571  67.216  1.00  0.00           H  
ATOM   1231  CE1 TYR    91      51.657  87.990  68.711  1.00  0.00           C  
ATOM   1232  HE1 TYR    91      50.677  87.999  69.165  1.00  0.00           H  
ATOM   1233  CZ  TYR    91      52.533  87.005  69.134  1.00  0.00           C  
ATOM   1234  OH  TYR    91      52.251  86.250  70.226  1.00  0.00           O  
ATOM   1235  HH  TYR    91      52.710  85.408  70.265  1.00  0.00           H  
ATOM   1236  CE2 TYR    91      53.725  86.738  68.403  1.00  0.00           C  
ATOM   1237  HE2 TYR    91      54.474  86.075  68.811  1.00  0.00           H  
ATOM   1238  CD2 TYR    91      53.998  87.540  67.336  1.00  0.00           C  
ATOM   1239  HD2 TYR    91      54.896  87.386  66.756  1.00  0.00           H  
ATOM   1240  C   TYR    91      51.542  88.859  64.450  1.00  0.00           C  
ATOM   1241  O   TYR    91      50.778  89.795  64.242  1.00  0.00           O  
ATOM   1242  N   GLY    92      51.079  87.604  64.634  1.00  0.00           N  
ATOM   1243  H   GLY    92      50.069  87.579  64.631  1.00  0.00           H  
ATOM   1244  CA  GLY    92      51.711  86.289  64.710  1.00  0.00           C  
ATOM   1245  HA2 GLY    92      52.781  86.230  64.911  1.00  0.00           H  
ATOM   1246  HA3 GLY    92      51.255  85.905  65.622  1.00  0.00           H  
ATOM   1247  C   GLY    92      51.367  85.403  63.546  1.00  0.00           C  
ATOM   1248  O   GLY    92      50.342  85.743  62.869  1.00  0.00           O  
ATOM   1249  N   GLN    93      52.263  84.452  63.191  1.00  0.00           N  
ATOM   1250  H   GLN    93      53.121  84.325  63.708  1.00  0.00           H  
ATOM   1251  CA  GLN    93      52.043  83.495  62.074  1.00  0.00           C  
ATOM   1252  HA  GLN    93      51.776  83.995  61.143  1.00  0.00           H  
ATOM   1253  CB  GLN    93      53.324  82.748  61.816  1.00  0.00           C  
ATOM   1254  HB2 GLN    93      53.596  82.223  62.731  1.00  0.00           H  
ATOM   1255  HB3 GLN    93      53.196  81.869  61.184  1.00  0.00           H  
ATOM   1256  CG  GLN    93      54.544  83.490  61.256  1.00  0.00           C  
ATOM   1257  HG2 GLN    93      54.242  84.215  60.499  1.00  0.00           H  
ATOM   1258  HG3 GLN    93      55.060  84.046  62.038  1.00  0.00           H  
ATOM   1259  CD  GLN    93      55.679  82.645  60.605  1.00  0.00           C  
ATOM   1260  OE1 GLN    93      55.666  81.453  60.477  1.00  0.00           O  
ATOM   1261  NE2 GLN    93      56.552  83.341  59.939  1.00  0.00           N  
ATOM   1262 HE21 GLN    93      57.379  82.872  59.596  1.00  0.00           H  
ATOM   1263 HE22 GLN    93      56.585  84.349  59.883  1.00  0.00           H  
ATOM   1264  C   GLN    93      50.949  82.538  62.567  1.00  0.00           C  
ATOM   1265  O   GLN    93      50.576  82.540  63.741  1.00  0.00           O  
ATOM   1266  N   GLN    94      50.401  81.749  61.689  1.00  0.00           N  
ATOM   1267  H   GLN    94      50.768  81.795  60.750  1.00  0.00           H  
ATOM   1268  CA  GLN    94      49.454  80.724  61.939  1.00  0.00           C  
ATOM   1269  HA  GLN    94      49.434  80.502  63.006  1.00  0.00           H  
ATOM   1270  CB  GLN    94      48.070  81.170  61.571  1.00  0.00           C  
ATOM   1271  HB2 GLN    94      47.969  81.328  60.497  1.00  0.00           H  
ATOM   1272  HB3 GLN    94      47.460  80.298  61.803  1.00  0.00           H  
ATOM   1273  CG  GLN    94      47.451  82.405  62.329  1.00  0.00           C  
ATOM   1274  HG2 GLN    94      46.452  82.012  62.520  1.00  0.00           H  
ATOM   1275  HG3 GLN    94      47.905  82.606  63.300  1.00  0.00           H  
ATOM   1276  CD  GLN    94      47.313  83.616  61.444  1.00  0.00           C  
ATOM   1277  OE1 GLN    94      47.961  83.875  60.445  1.00  0.00           O  
ATOM   1278  NE2 GLN    94      46.455  84.486  61.919  1.00  0.00           N  
ATOM   1279 HE21 GLN    94      45.888  84.242  62.719  1.00  0.00           H  
ATOM   1280 HE22 GLN    94      46.111  85.225  61.323  1.00  0.00           H  
ATOM   1281  C   GLN    94      49.752  79.368  61.333  1.00  0.00           C  
ATOM   1282  O   GLN    94      50.882  79.117  60.928  1.00  0.00           O  
ATOM   1283  N   SER    95      48.841  78.430  61.323  1.00  0.00           N  
ATOM   1284  H   SER    95      47.919  78.636  61.679  1.00  0.00           H  
ATOM   1285  CA  SER    95      49.029  77.110  60.613  1.00  0.00           C  
ATOM   1286  HA  SER    95      49.930  76.680  61.050  1.00  0.00           H  
ATOM   1287  CB  SER    95      47.820  76.224  61.024  1.00  0.00           C  
ATOM   1288  HB2 SER    95      47.737  76.088  62.102  1.00  0.00           H  
ATOM   1289  HB3 SER    95      46.885  76.724  60.768  1.00  0.00           H  
ATOM   1290  OG  SER    95      47.963  74.861  60.520  1.00  0.00           O  
ATOM   1291  HG  SER    95      48.642  74.383  61.000  1.00  0.00           H  
ATOM   1292  C   SER    95      49.093  77.366  59.105  1.00  0.00           C  
ATOM   1293  O   SER    95      48.557  78.393  58.607  1.00  0.00           O  
ATOM   1294  N   SER    96      49.709  76.428  58.359  1.00  0.00           N  
ATOM   1295  H   SER    96      49.960  75.547  58.785  1.00  0.00           H  
ATOM   1296  CA  SER    96      49.642  76.514  56.897  1.00  0.00           C  
ATOM   1297  HA  SER    96      49.353  77.515  56.576  1.00  0.00           H  
ATOM   1298  CB  SER    96      51.048  76.360  56.242  1.00  0.00           C  
ATOM   1299  HB2 SER    96      51.439  75.377  56.504  1.00  0.00           H  
ATOM   1300  HB3 SER    96      50.802  76.335  55.180  1.00  0.00           H  
ATOM   1301  OG  SER    96      51.908  77.441  56.406  1.00  0.00           O  
ATOM   1302  HG  SER    96      52.046  77.496  57.355  1.00  0.00           H  
ATOM   1303  C   SER    96      48.637  75.456  56.407  1.00  0.00           C  
ATOM   1304  O   SER    96      48.582  74.406  57.027  1.00  0.00           O  
ATOM   1305  N   TYR    97      47.975  75.613  55.215  1.00  0.00           N  
ATOM   1306  H   TYR    97      47.410  74.850  54.873  1.00  0.00           H  
ATOM   1307  CA  TYR    97      47.668  76.785  54.366  1.00  0.00           C  
ATOM   1308  HA  TYR    97      46.928  76.486  53.624  1.00  0.00           H  
ATOM   1309  CB  TYR    97      46.835  77.744  55.305  1.00  0.00           C  
ATOM   1310  HB2 TYR    97      45.985  77.228  55.752  1.00  0.00           H  
ATOM   1311  HB3 TYR    97      47.430  78.077  56.155  1.00  0.00           H  
ATOM   1312  CG  TYR    97      46.243  78.932  54.558  1.00  0.00           C  
ATOM   1313  CD1 TYR    97      46.721  80.228  54.812  1.00  0.00           C  
ATOM   1314  HD1 TYR    97      47.428  80.355  55.618  1.00  0.00           H  
ATOM   1315  CE1 TYR    97      46.341  81.301  54.034  1.00  0.00           C  
ATOM   1316  HE1 TYR    97      46.763  82.270  54.258  1.00  0.00           H  
ATOM   1317  CZ  TYR    97      45.576  81.010  52.907  1.00  0.00           C  
ATOM   1318  OH  TYR    97      45.294  82.057  52.103  1.00  0.00           O  
ATOM   1319  HH  TYR    97      45.466  82.876  52.573  1.00  0.00           H  
ATOM   1320  CE2 TYR    97      45.083  79.725  52.624  1.00  0.00           C  
ATOM   1321  HE2 TYR    97      44.491  79.530  51.742  1.00  0.00           H  
ATOM   1322  CD2 TYR    97      45.364  78.684  53.480  1.00  0.00           C  
ATOM   1323  HD2 TYR    97      44.963  77.705  53.260  1.00  0.00           H  
ATOM   1324  C   TYR    97      48.912  77.499  53.708  1.00  0.00           C  
ATOM   1325  O   TYR    97      49.355  78.572  54.143  1.00  0.00           O  
ATOM   1326  N   PRO    98      49.482  76.937  52.642  1.00  0.00           N  
ATOM   1327  CD  PRO    98      50.705  77.455  51.941  1.00  0.00           C  
ATOM   1328  HD2 PRO    98      51.509  77.653  52.650  1.00  0.00           H  
ATOM   1329  HD3 PRO    98      50.327  78.285  51.344  1.00  0.00           H  
ATOM   1330  CG  PRO    98      51.200  76.296  51.069  1.00  0.00           C  
ATOM   1331  HG2 PRO    98      51.685  75.493  51.625  1.00  0.00           H  
ATOM   1332  HG3 PRO    98      51.739  76.640  50.186  1.00  0.00           H  
ATOM   1333  CB  PRO    98      49.797  75.744  50.588  1.00  0.00           C  
ATOM   1334  HB2 PRO    98      49.883  74.716  50.238  1.00  0.00           H  
ATOM   1335  HB3 PRO    98      49.403  76.428  49.836  1.00  0.00           H  
ATOM   1336  CA  PRO    98      48.980  75.810  51.868  1.00  0.00           C  
ATOM   1337  HA  PRO    98      47.919  75.888  51.628  1.00  0.00           H  
ATOM   1338  C   PRO    98      49.136  74.454  52.701  1.00  0.00           C  
ATOM   1339  O   PRO    98      50.123  74.366  53.425  1.00  0.00           O  
ATOM   1340  N   GLY    99      48.141  73.634  52.562  1.00  0.00           N  
ATOM   1341  H   GLY    99      47.501  73.880  51.821  1.00  0.00           H  
ATOM   1342  CA  GLY    99      47.953  72.350  53.332  1.00  0.00           C  
ATOM   1343  HA2 GLY    99      47.711  72.685  54.341  1.00  0.00           H  
ATOM   1344  HA3 GLY    99      47.140  71.767  52.898  1.00  0.00           H  
ATOM   1345  C   GLY    99      49.151  71.321  53.397  1.00  0.00           C  
ATOM   1346  O   GLY    99      49.960  71.195  52.470  1.00  0.00           O  
ATOM   1347  N   TYR   100      49.271  70.555  54.508  1.00  0.00           N  
ATOM   1348  H   TYR   100      48.535  70.482  55.195  1.00  0.00           H  
ATOM   1349  CA  TYR   100      50.216  69.408  54.733  1.00  0.00           C  
ATOM   1350  HA  TYR   100      50.929  69.313  53.914  1.00  0.00           H  
ATOM   1351  CB  TYR   100      51.053  69.655  55.987  1.00  0.00           C  
ATOM   1352  HB2 TYR   100      51.761  68.853  56.197  1.00  0.00           H  
ATOM   1353  HB3 TYR   100      51.632  70.559  55.800  1.00  0.00           H  
ATOM   1354  CG  TYR   100      50.195  69.899  57.181  1.00  0.00           C  
ATOM   1355  CD1 TYR   100      49.894  71.275  57.449  1.00  0.00           C  
ATOM   1356  HD1 TYR   100      50.245  72.046  56.779  1.00  0.00           H  
ATOM   1357  CE1 TYR   100      49.095  71.529  58.581  1.00  0.00           C  
ATOM   1358  HE1 TYR   100      48.805  72.546  58.802  1.00  0.00           H  
ATOM   1359  CZ  TYR   100      48.626  70.509  59.413  1.00  0.00           C  
ATOM   1360  OH  TYR   100      47.713  70.782  60.377  1.00  0.00           O  
ATOM   1361  HH  TYR   100      47.820  70.186  61.122  1.00  0.00           H  
ATOM   1362  CE2 TYR   100      48.917  69.151  59.144  1.00  0.00           C  
ATOM   1363  HE2 TYR   100      48.427  68.343  59.667  1.00  0.00           H  
ATOM   1364  CD2 TYR   100      49.678  68.852  58.009  1.00  0.00           C  
ATOM   1365  HD2 TYR   100      49.927  67.827  57.774  1.00  0.00           H  
ATOM   1366  C   TYR   100      49.540  68.044  54.910  1.00  0.00           C  
ATOM   1367  O   TYR   100      50.202  67.007  54.796  1.00  0.00           O  
ATOM   1368  N   GLY   101      48.220  68.031  55.032  1.00  0.00           N  
ATOM   1369  H   GLY   101      47.791  68.942  54.964  1.00  0.00           H  
ATOM   1370  CA  GLY   101      47.356  66.833  55.224  1.00  0.00           C  
ATOM   1371  HA2 GLY   101      47.764  66.289  56.076  1.00  0.00           H  
ATOM   1372  HA3 GLY   101      46.358  67.156  55.520  1.00  0.00           H  
ATOM   1373  C   GLY   101      47.352  65.846  54.051  1.00  0.00           C  
ATOM   1374  O   GLY   101      46.999  64.680  54.187  1.00  0.00           O  
ATOM   1375  N   GLN   102      47.814  66.274  52.825  1.00  0.00           N  
ATOM   1376  H   GLN   102      48.311  67.150  52.755  1.00  0.00           H  
ATOM   1377  CA  GLN   102      47.867  65.328  51.677  1.00  0.00           C  
ATOM   1378  HA  GLN   102      46.878  64.871  51.652  1.00  0.00           H  
ATOM   1379  CB  GLN   102      48.046  65.972  50.283  1.00  0.00           C  
ATOM   1380  HB2 GLN   102      48.119  65.113  49.615  1.00  0.00           H  
ATOM   1381  HB3 GLN   102      47.169  66.522  49.941  1.00  0.00           H  
ATOM   1382  CG  GLN   102      49.210  66.895  50.059  1.00  0.00           C  
ATOM   1383  HG2 GLN   102      50.130  66.362  50.299  1.00  0.00           H  
ATOM   1384  HG3 GLN   102      49.305  67.106  48.993  1.00  0.00           H  
ATOM   1385  CD  GLN   102      49.270  68.275  50.854  1.00  0.00           C  
ATOM   1386  OE1 GLN   102      48.253  68.726  51.390  1.00  0.00           O  
ATOM   1387  NE2 GLN   102      50.450  68.882  51.083  1.00  0.00           N  
ATOM   1388 HE21 GLN   102      51.321  68.526  50.717  1.00  0.00           H  
ATOM   1389 HE22 GLN   102      50.413  69.778  51.547  1.00  0.00           H  
ATOM   1390  C   GLN   102      48.996  64.264  51.880  1.00  0.00           C  
ATOM   1391  O   GLN   102      50.028  64.608  52.446  1.00  0.00           O  
ATOM   1392  N   GLN   103      48.836  63.025  51.386  1.00  0.00           N  
ATOM   1393  H   GLN   103      48.026  62.824  50.817  1.00  0.00           H  
ATOM   1394  CA  GLN   103      49.942  62.052  51.359  1.00  0.00           C  
ATOM   1395  HA  GLN   103      50.287  61.881  52.379  1.00  0.00           H  
ATOM   1396  CB  GLN   103      49.324  60.762  50.816  1.00  0.00           C  
ATOM   1397  HB2 GLN   103      48.495  60.467  51.460  1.00  0.00           H  
ATOM   1398  HB3 GLN   103      48.933  60.888  49.806  1.00  0.00           H  
ATOM   1399  CG  GLN   103      50.372  59.637  50.826  1.00  0.00           C  
ATOM   1400  HG2 GLN   103      51.208  59.805  50.146  1.00  0.00           H  
ATOM   1401  HG3 GLN   103      50.681  59.508  51.863  1.00  0.00           H  
ATOM   1402  CD  GLN   103      49.834  58.244  50.350  1.00  0.00           C  
ATOM   1403  OE1 GLN   103      48.694  57.967  49.994  1.00  0.00           O  
ATOM   1404  NE2 GLN   103      50.724  57.313  50.375  1.00  0.00           N  
ATOM   1405 HE21 GLN   103      50.523  56.376  50.058  1.00  0.00           H  
ATOM   1406 HE22 GLN   103      51.674  57.535  50.637  1.00  0.00           H  
ATOM   1407  C   GLN   103      51.077  62.586  50.443  1.00  0.00           C  
ATOM   1408  O   GLN   103      50.839  62.914  49.307  1.00  0.00           O  
ATOM   1409  N   PRO   104      52.320  62.685  50.932  1.00  0.00           N  
ATOM   1410  CD  PRO   104      52.779  62.191  52.245  1.00  0.00           C  
ATOM   1411  HD2 PRO   104      52.481  61.169  52.475  1.00  0.00           H  
ATOM   1412  HD3 PRO   104      52.356  62.865  52.990  1.00  0.00           H  
ATOM   1413  CG  PRO   104      54.342  62.273  52.211  1.00  0.00           C  
ATOM   1414  HG2 PRO   104      54.710  61.371  51.722  1.00  0.00           H  
ATOM   1415  HG3 PRO   104      54.800  62.361  53.196  1.00  0.00           H  
ATOM   1416  CB  PRO   104      54.591  63.496  51.311  1.00  0.00           C  
ATOM   1417  HB2 PRO   104      55.577  63.521  50.847  1.00  0.00           H  
ATOM   1418  HB3 PRO   104      54.498  64.493  51.742  1.00  0.00           H  
ATOM   1419  CA  PRO   104      53.467  63.262  50.301  1.00  0.00           C  
ATOM   1420  HA  PRO   104      53.298  64.227  49.823  1.00  0.00           H  
ATOM   1421  C   PRO   104      53.971  62.358  49.188  1.00  0.00           C  
ATOM   1422  O   PRO   104      53.830  61.160  49.160  1.00  0.00           O  
ATOM   1423  N   ALA   105      54.549  62.922  48.145  1.00  0.00           N  
ATOM   1424  H   ALA   105      54.386  63.913  48.038  1.00  0.00           H  
ATOM   1425  CA  ALA   105      54.799  62.325  46.872  1.00  0.00           C  
ATOM   1426  HA  ALA   105      53.815  61.938  46.609  1.00  0.00           H  
ATOM   1427  CB  ALA   105      55.141  63.393  45.829  1.00  0.00           C  
ATOM   1428  HB1 ALA   105      55.918  64.013  46.275  1.00  0.00           H  
ATOM   1429  HB2 ALA   105      55.578  63.016  44.905  1.00  0.00           H  
ATOM   1430  HB3 ALA   105      54.255  64.006  45.666  1.00  0.00           H  
ATOM   1431  C   ALA   105      55.865  61.223  46.917  1.00  0.00           C  
ATOM   1432  O   ALA   105      56.771  61.234  47.798  1.00  0.00           O  
ATOM   1433  N   PRO   106      55.755  60.238  45.967  1.00  0.00           N  
ATOM   1434  CD  PRO   106      54.641  59.809  45.097  1.00  0.00           C  
ATOM   1435  HD2 PRO   106      54.945  60.095  44.091  1.00  0.00           H  
ATOM   1436  HD3 PRO   106      53.719  60.276  45.442  1.00  0.00           H  
ATOM   1437  CG  PRO   106      54.720  58.315  45.112  1.00  0.00           C  
ATOM   1438  HG2 PRO   106      54.309  57.832  44.226  1.00  0.00           H  
ATOM   1439  HG3 PRO   106      54.283  58.033  46.070  1.00  0.00           H  
ATOM   1440  CB  PRO   106      56.229  58.009  45.270  1.00  0.00           C  
ATOM   1441  HB2 PRO   106      56.702  57.860  44.300  1.00  0.00           H  
ATOM   1442  HB3 PRO   106      56.335  57.093  45.852  1.00  0.00           H  
ATOM   1443  CA  PRO   106      56.839  59.234  45.932  1.00  0.00           C  
ATOM   1444  HA  PRO   106      56.970  58.901  46.961  1.00  0.00           H  
ATOM   1445  C   PRO   106      58.224  59.563  45.374  1.00  0.00           C  
ATOM   1446  O   PRO   106      58.375  60.134  44.262  1.00  0.00           O  
ATOM   1447  N   SER   107      59.299  59.056  46.072  1.00  0.00           N  
ATOM   1448  H   SER   107      59.082  58.520  46.901  1.00  0.00           H  
ATOM   1449  CA  SER   107      60.750  59.337  45.671  1.00  0.00           C  
ATOM   1450  HA  SER   107      60.782  59.808  44.689  1.00  0.00           H  
ATOM   1451  CB  SER   107      61.218  60.315  46.764  1.00  0.00           C  
ATOM   1452  HB2 SER   107      62.269  60.526  46.567  1.00  0.00           H  
ATOM   1453  HB3 SER   107      60.766  61.302  46.862  1.00  0.00           H  
ATOM   1454  OG  SER   107      61.088  59.705  48.090  1.00  0.00           O  
ATOM   1455  HG  SER   107      60.355  60.021  48.624  1.00  0.00           H  
ATOM   1456  C   SER   107      61.593  57.954  45.688  1.00  0.00           C  
ATOM   1457  O   SER   107      62.782  57.943  45.831  1.00  0.00           O  
ATOM   1458  N   SER   108      60.922  56.808  45.691  1.00  0.00           N  
ATOM   1459  H   SER   108      59.915  56.880  45.708  1.00  0.00           H  
ATOM   1460  CA  SER   108      61.433  55.406  45.660  1.00  0.00           C  
ATOM   1461  HA  SER   108      62.033  55.392  44.750  1.00  0.00           H  
ATOM   1462  CB  SER   108      62.357  55.114  46.877  1.00  0.00           C  
ATOM   1463  HB2 SER   108      62.708  54.086  46.782  1.00  0.00           H  
ATOM   1464  HB3 SER   108      63.253  55.733  46.841  1.00  0.00           H  
ATOM   1465  OG  SER   108      61.743  55.357  48.165  1.00  0.00           O  
ATOM   1466  HG  SER   108      61.618  54.484  48.545  1.00  0.00           H  
ATOM   1467  C   SER   108      60.248  54.385  45.633  1.00  0.00           C  
ATOM   1468  O   SER   108      59.087  54.780  45.752  1.00  0.00           O  
ATOM   1469  N   THR   109      60.526  53.112  45.468  1.00  0.00           N  
ATOM   1470  H   THR   109      61.489  52.826  45.372  1.00  0.00           H  
ATOM   1471  CA  THR   109      59.626  51.938  45.729  1.00  0.00           C  
ATOM   1472  HA  THR   109      58.624  52.340  45.878  1.00  0.00           H  
ATOM   1473  CB  THR   109      59.519  51.131  44.464  1.00  0.00           C  
ATOM   1474  HB  THR   109      60.552  51.075  44.119  1.00  0.00           H  
ATOM   1475  CG2 THR   109      58.859  49.769  44.730  1.00  0.00           C  
ATOM   1476 HG21 THR   109      58.840  49.163  43.824  1.00  0.00           H  
ATOM   1477 HG22 THR   109      59.422  49.139  45.418  1.00  0.00           H  
ATOM   1478 HG23 THR   109      57.827  50.026  44.968  1.00  0.00           H  
ATOM   1479  OG1 THR   109      58.894  51.743  43.351  1.00  0.00           O  
ATOM   1480  HG1 THR   109      59.624  52.184  42.909  1.00  0.00           H  
ATOM   1481  C   THR   109      59.988  51.209  47.051  1.00  0.00           C  
ATOM   1482  O   THR   109      61.133  50.957  47.277  1.00  0.00           O  
ATOM   1483  N   SER   110      58.995  50.838  47.821  1.00  0.00           N  
ATOM   1484  H   SER   110      58.124  51.217  47.478  1.00  0.00           H  
ATOM   1485  CA  SER   110      59.143  50.181  49.108  1.00  0.00           C  
ATOM   1486  HA  SER   110      59.577  50.788  49.903  1.00  0.00           H  
ATOM   1487  CB  SER   110      57.760  49.823  49.608  1.00  0.00           C  
ATOM   1488  HB2 SER   110      57.345  49.068  48.941  1.00  0.00           H  
ATOM   1489  HB3 SER   110      57.920  49.357  50.581  1.00  0.00           H  
ATOM   1490  OG  SER   110      56.917  51.024  49.709  1.00  0.00           O  
ATOM   1491  HG  SER   110      57.448  51.823  49.749  1.00  0.00           H  
ATOM   1492  C   SER   110      60.066  48.940  49.034  1.00  0.00           C  
ATOM   1493  O   SER   110      60.071  48.156  48.129  1.00  0.00           O  
ATOM   1494  N   GLY   111      60.748  48.722  50.129  1.00  0.00           N  
ATOM   1495  H   GLY   111      60.783  49.534  50.729  1.00  0.00           H  
ATOM   1496  CA  GLY   111      61.729  47.610  50.219  1.00  0.00           C  
ATOM   1497  HA2 GLY   111      62.345  47.539  49.323  1.00  0.00           H  
ATOM   1498  HA3 GLY   111      62.371  47.992  51.013  1.00  0.00           H  
ATOM   1499  C   GLY   111      61.052  46.279  50.540  1.00  0.00           C  
ATOM   1500  O   GLY   111      60.034  46.255  51.168  1.00  0.00           O  
ATOM   1501  N   SER   112      61.564  45.136  50.015  1.00  0.00           N  
ATOM   1502  H   SER   112      60.970  44.359  50.267  1.00  0.00           H  
ATOM   1503  CA  SER   112      62.820  44.816  49.383  1.00  0.00           C  
ATOM   1504  HA  SER   112      62.803  43.726  49.370  1.00  0.00           H  
ATOM   1505  CB  SER   112      62.601  45.180  47.869  1.00  0.00           C  
ATOM   1506  HB2 SER   112      62.435  46.257  47.819  1.00  0.00           H  
ATOM   1507  HB3 SER   112      63.476  44.848  47.310  1.00  0.00           H  
ATOM   1508  OG  SER   112      61.410  44.466  47.428  1.00  0.00           O  
ATOM   1509  HG  SER   112      61.624  44.096  46.568  1.00  0.00           H  
ATOM   1510  C   SER   112      64.103  45.343  49.996  1.00  0.00           C  
ATOM   1511  O   SER   112      64.869  45.950  49.352  1.00  0.00           O  
ATOM   1512  N   TYR   113      64.384  45.040  51.262  1.00  0.00           N  
ATOM   1513  H   TYR   113      65.277  45.328  51.635  1.00  0.00           H  
ATOM   1514  CA  TYR   113      63.739  43.952  52.099  1.00  0.00           C  
ATOM   1515  HA  TYR   113      62.704  43.890  51.762  1.00  0.00           H  
ATOM   1516  CB  TYR   113      64.486  42.565  52.025  1.00  0.00           C  
ATOM   1517  HB2 TYR   113      65.419  42.718  52.567  1.00  0.00           H  
ATOM   1518  HB3 TYR   113      63.860  41.785  52.460  1.00  0.00           H  
ATOM   1519  CG  TYR   113      64.787  42.194  50.508  1.00  0.00           C  
ATOM   1520  CD1 TYR   113      63.927  41.318  49.871  1.00  0.00           C  
ATOM   1521  HD1 TYR   113      63.082  41.002  50.465  1.00  0.00           H  
ATOM   1522  CE1 TYR   113      64.068  41.005  48.489  1.00  0.00           C  
ATOM   1523  HE1 TYR   113      63.309  40.379  48.043  1.00  0.00           H  
ATOM   1524  CZ  TYR   113      65.217  41.514  47.755  1.00  0.00           C  
ATOM   1525  OH  TYR   113      65.462  41.212  46.409  1.00  0.00           O  
ATOM   1526  HH  TYR   113      64.697  40.839  45.964  1.00  0.00           H  
ATOM   1527  CE2 TYR   113      66.128  42.323  48.507  1.00  0.00           C  
ATOM   1528  HE2 TYR   113      66.980  42.715  47.972  1.00  0.00           H  
ATOM   1529  CD2 TYR   113      65.885  42.736  49.807  1.00  0.00           C  
ATOM   1530  HD2 TYR   113      66.607  43.364  50.308  1.00  0.00           H  
ATOM   1531  C   TYR   113      63.743  44.439  53.579  1.00  0.00           C  
ATOM   1532  O   TYR   113      64.643  45.113  54.102  1.00  0.00           O  
ATOM   1533  N   GLY   114      62.757  43.925  54.371  1.00  0.00           N  
ATOM   1534  H   GLY   114      62.056  43.343  53.936  1.00  0.00           H  
ATOM   1535  CA  GLY   114      62.741  44.136  55.831  1.00  0.00           C  
ATOM   1536  HA2 GLY   114      62.248  43.283  56.298  1.00  0.00           H  
ATOM   1537  HA3 GLY   114      63.766  44.091  56.199  1.00  0.00           H  
ATOM   1538  C   GLY   114      62.035  45.392  56.341  1.00  0.00           C  
ATOM   1539  O   GLY   114      61.769  46.305  55.551  1.00  0.00           O  
ATOM   1540  N   SER   115      61.672  45.517  57.622  1.00  0.00           N  
ATOM   1541  H   SER   115      61.090  46.298  57.885  1.00  0.00           H  
ATOM   1542  CA  SER   115      62.252  44.707  58.747  1.00  0.00           C  
ATOM   1543  HA  SER   115      62.915  43.898  58.440  1.00  0.00           H  
ATOM   1544  CB  SER   115      63.066  45.578  59.653  1.00  0.00           C  
ATOM   1545  HB2 SER   115      62.401  46.265  60.176  1.00  0.00           H  
ATOM   1546  HB3 SER   115      63.586  44.991  60.409  1.00  0.00           H  
ATOM   1547  OG  SER   115      63.902  46.334  58.841  1.00  0.00           O  
ATOM   1548  HG  SER   115      64.684  45.782  58.769  1.00  0.00           H  
ATOM   1549  C   SER   115      61.195  43.898  59.577  1.00  0.00           C  
ATOM   1550  O   SER   115      61.588  43.328  60.606  1.00  0.00           O  
ATOM   1551  N   SER   116      59.923  43.973  59.236  1.00  0.00           N  
ATOM   1552  H   SER   116      59.623  44.322  58.337  1.00  0.00           H  
ATOM   1553  CA  SER   116      58.823  43.286  59.892  1.00  0.00           C  
ATOM   1554  HA  SER   116      57.903  43.573  59.382  1.00  0.00           H  
ATOM   1555  CB  SER   116      58.916  41.772  59.795  1.00  0.00           C  
ATOM   1556  HB2 SER   116      59.428  41.380  60.673  1.00  0.00           H  
ATOM   1557  HB3 SER   116      57.930  41.309  59.840  1.00  0.00           H  
ATOM   1558  OG  SER   116      59.613  41.426  58.640  1.00  0.00           O  
ATOM   1559  HG  SER   116      59.905  40.516  58.727  1.00  0.00           H  
ATOM   1560  C   SER   116      58.690  43.839  61.377  1.00  0.00           C  
ATOM   1561  O   SER   116      58.207  43.146  62.285  1.00  0.00           O  
ATOM   1562  N   SER   117      58.909  45.158  61.645  1.00  0.00           N  
ATOM   1563  H   SER   117      59.354  45.709  60.925  1.00  0.00           H  
ATOM   1564  CA  SER   117      58.724  45.821  62.918  1.00  0.00           C  
ATOM   1565  HA  SER   117      58.019  45.163  63.425  1.00  0.00           H  
ATOM   1566  CB  SER   117      60.053  45.808  63.653  1.00  0.00           C  
ATOM   1567  HB2 SER   117      60.498  44.817  63.741  1.00  0.00           H  
ATOM   1568  HB3 SER   117      60.776  46.492  63.209  1.00  0.00           H  
ATOM   1569  OG  SER   117      59.866  46.186  64.987  1.00  0.00           O  
ATOM   1570  HG  SER   117      59.723  45.362  65.459  1.00  0.00           H  
ATOM   1571  C   SER   117      58.131  47.237  62.847  1.00  0.00           C  
ATOM   1572  O   SER   117      58.561  48.084  62.013  1.00  0.00           O  
ATOM   1573  N   GLN   118      57.151  47.535  63.669  1.00  0.00           N  
ATOM   1574  H   GLN   118      56.874  46.754  64.246  1.00  0.00           H  
ATOM   1575  CA  GLN   118      56.498  48.808  63.926  1.00  0.00           C  
ATOM   1576  HA  GLN   118      56.127  48.632  64.936  1.00  0.00           H  
ATOM   1577  CB  GLN   118      57.428  50.104  64.052  1.00  0.00           C  
ATOM   1578  HB2 GLN   118      58.079  49.999  64.920  1.00  0.00           H  
ATOM   1579  HB3 GLN   118      58.114  50.126  63.206  1.00  0.00           H  
ATOM   1580  CG  GLN   118      56.690  51.446  64.198  1.00  0.00           C  
ATOM   1581  HG2 GLN   118      57.477  52.182  64.032  1.00  0.00           H  
ATOM   1582  HG3 GLN   118      55.891  51.534  63.461  1.00  0.00           H  
ATOM   1583  CD  GLN   118      56.152  51.706  65.660  1.00  0.00           C  
ATOM   1584  OE1 GLN   118      55.796  50.792  66.394  1.00  0.00           O  
ATOM   1585  NE2 GLN   118      56.081  52.989  66.043  1.00  0.00           N  
ATOM   1586 HE21 GLN   118      56.394  53.728  65.430  1.00  0.00           H  
ATOM   1587 HE22 GLN   118      55.971  53.130  67.037  1.00  0.00           H  
ATOM   1588  C   GLN   118      55.337  48.921  62.882  1.00  0.00           C  
ATOM   1589  O   GLN   118      55.514  49.077  61.685  1.00  0.00           O  
ATOM   1590  N   SER   119      54.061  48.733  63.233  1.00  0.00           N  
ATOM   1591  H   SER   119      53.351  48.777  62.516  1.00  0.00           H  
ATOM   1592  CA  SER   119      53.480  48.937  64.586  1.00  0.00           C  
ATOM   1593  HA  SER   119      54.035  49.744  65.064  1.00  0.00           H  
ATOM   1594  CB  SER   119      52.063  49.421  64.357  1.00  0.00           C  
ATOM   1595  HB2 SER   119      52.041  50.121  63.521  1.00  0.00           H  
ATOM   1596  HB3 SER   119      51.447  48.547  64.150  1.00  0.00           H  
ATOM   1597  OG  SER   119      51.530  50.103  65.509  1.00  0.00           O  
ATOM   1598  HG  SER   119      51.970  50.956  65.480  1.00  0.00           H  
ATOM   1599  C   SER   119      53.483  47.756  65.521  1.00  0.00           C  
ATOM   1600  O   SER   119      53.832  46.622  65.190  1.00  0.00           O  
ATOM   1601  N   SER   120      52.978  47.998  66.761  1.00  0.00           N  
ATOM   1602  H   SER   120      52.828  48.945  67.078  1.00  0.00           H  
ATOM   1603  CA  SER   120      52.242  46.993  67.474  1.00  0.00           C  
ATOM   1604  HA  SER   120      53.021  46.396  67.949  1.00  0.00           H  
ATOM   1605  CB  SER   120      51.518  47.777  68.557  1.00  0.00           C  
ATOM   1606  HB2 SER   120      50.878  48.513  68.069  1.00  0.00           H  
ATOM   1607  HB3 SER   120      50.817  47.126  69.079  1.00  0.00           H  
ATOM   1608  OG  SER   120      52.374  48.525  69.471  1.00  0.00           O  
ATOM   1609  HG  SER   120      52.750  49.336  69.121  1.00  0.00           H  
ATOM   1610  C   SER   120      51.281  46.127  66.678  1.00  0.00           C  
ATOM   1611  O   SER   120      50.887  46.483  65.614  1.00  0.00           O  
ATOM   1612  N   SER   121      50.846  44.890  67.109  1.00  0.00           N  
ATOM   1613  H   SER   121      50.191  44.484  66.456  1.00  0.00           H  
ATOM   1614  CA  SER   121      51.351  44.045  68.217  1.00  0.00           C  
ATOM   1615  HA  SER   121      51.035  44.588  69.108  1.00  0.00           H  
ATOM   1616  CB  SER   121      50.552  42.683  68.188  1.00  0.00           C  
ATOM   1617  HB2 SER   121      49.478  42.864  68.242  1.00  0.00           H  
ATOM   1618  HB3 SER   121      50.729  42.214  67.220  1.00  0.00           H  
ATOM   1619  OG  SER   121      50.913  41.919  69.292  1.00  0.00           O  
ATOM   1620  HG  SER   121      50.317  41.169  69.239  1.00  0.00           H  
ATOM   1621  C   SER   121      52.865  43.716  68.123  1.00  0.00           C  
ATOM   1622  O   SER   121      53.276  43.183  67.113  1.00  0.00           O  
ATOM   1623  N   TYR   122      53.616  43.939  69.114  1.00  0.00           N  
ATOM   1624  H   TYR   122      53.279  44.501  69.883  1.00  0.00           H  
ATOM   1625  CA  TYR   122      54.972  43.477  69.102  1.00  0.00           C  
ATOM   1626  HA  TYR   122      55.427  43.582  68.117  1.00  0.00           H  
ATOM   1627  CB  TYR   122      55.869  44.335  70.051  1.00  0.00           C  
ATOM   1628  HB2 TYR   122      55.274  44.663  70.904  1.00  0.00           H  
ATOM   1629  HB3 TYR   122      56.730  43.707  70.280  1.00  0.00           H  
ATOM   1630  CG  TYR   122      56.294  45.495  69.270  1.00  0.00           C  
ATOM   1631  CD1 TYR   122      55.484  46.633  69.166  1.00  0.00           C  
ATOM   1632  HD1 TYR   122      54.499  46.623  69.608  1.00  0.00           H  
ATOM   1633  CE1 TYR   122      55.961  47.780  68.477  1.00  0.00           C  
ATOM   1634  HE1 TYR   122      55.319  48.644  68.392  1.00  0.00           H  
ATOM   1635  CZ  TYR   122      57.245  47.777  67.929  1.00  0.00           C  
ATOM   1636  OH  TYR   122      57.700  48.902  67.351  1.00  0.00           O  
ATOM   1637  HH  TYR   122      57.050  49.608  67.375  1.00  0.00           H  
ATOM   1638  CE2 TYR   122      58.087  46.612  67.951  1.00  0.00           C  
ATOM   1639  HE2 TYR   122      59.031  46.643  67.428  1.00  0.00           H  
ATOM   1640  CD2 TYR   122      57.506  45.431  68.539  1.00  0.00           C  
ATOM   1641  HD2 TYR   122      58.120  44.546  68.602  1.00  0.00           H  
ATOM   1642  C   TYR   122      55.072  42.009  69.504  1.00  0.00           C  
ATOM   1643  O   TYR   122      54.668  41.800  70.675  1.00  0.00           O  
ATOM   1644  N   GLY   123      55.433  41.003  68.751  1.00  0.00           N  
ATOM   1645  H   GLY   123      55.541  40.125  69.237  1.00  0.00           H  
ATOM   1646  CA  GLY   123      56.011  41.037  67.370  1.00  0.00           C  
ATOM   1647  HA2 GLY   123      55.900  40.084  66.852  1.00  0.00           H  
ATOM   1648  HA3 GLY   123      55.410  41.738  66.791  1.00  0.00           H  
ATOM   1649  C   GLY   123      57.463  41.504  67.301  1.00  0.00           C  
ATOM   1650  O   GLY   123      58.023  42.055  68.216  1.00  0.00           O  
ATOM   1651  N   GLN   124      58.042  41.236  66.176  1.00  0.00           N  
ATOM   1652  H   GLN   124      57.566  40.611  65.541  1.00  0.00           H  
ATOM   1653  CA  GLN   124      59.483  41.331  65.884  1.00  0.00           C  
ATOM   1654  HA  GLN   124      59.954  40.631  66.573  1.00  0.00           H  
ATOM   1655  CB  GLN   124      59.805  40.995  64.367  1.00  0.00           C  
ATOM   1656  HB2 GLN   124      58.952  41.248  63.738  1.00  0.00           H  
ATOM   1657  HB3 GLN   124      60.709  41.519  64.054  1.00  0.00           H  
ATOM   1658  CG  GLN   124      60.105  39.514  64.164  1.00  0.00           C  
ATOM   1659  HG2 GLN   124      60.636  39.383  63.221  1.00  0.00           H  
ATOM   1660  HG3 GLN   124      60.707  39.099  64.973  1.00  0.00           H  
ATOM   1661  CD  GLN   124      58.832  38.737  64.031  1.00  0.00           C  
ATOM   1662  OE1 GLN   124      57.710  39.185  64.130  1.00  0.00           O  
ATOM   1663  NE2 GLN   124      58.943  37.469  63.666  1.00  0.00           N  
ATOM   1664 HE21 GLN   124      59.844  37.026  63.556  1.00  0.00           H  
ATOM   1665 HE22 GLN   124      58.087  36.974  63.871  1.00  0.00           H  
ATOM   1666  C   GLN   124      60.093  42.742  66.323  1.00  0.00           C  
ATOM   1667  O   GLN   124      59.387  43.786  66.176  1.00  0.00           O  
ATOM   1668  N   PRO   125      61.350  42.795  66.679  1.00  0.00           N  
ATOM   1669  CD  PRO   125      61.922  44.058  67.038  1.00  0.00           C  
ATOM   1670  HD2 PRO   125      61.477  44.634  67.849  1.00  0.00           H  
ATOM   1671  HD3 PRO   125      61.901  44.566  66.073  1.00  0.00           H  
ATOM   1672  CG  PRO   125      63.426  43.815  67.369  1.00  0.00           C  
ATOM   1673  HG2 PRO   125      63.602  43.910  68.440  1.00  0.00           H  
ATOM   1674  HG3 PRO   125      63.979  44.534  66.764  1.00  0.00           H  
ATOM   1675  CB  PRO   125      63.684  42.399  66.749  1.00  0.00           C  
ATOM   1676  HB2 PRO   125      64.415  41.867  67.357  1.00  0.00           H  
ATOM   1677  HB3 PRO   125      64.105  42.558  65.756  1.00  0.00           H  
ATOM   1678  CA  PRO   125      62.363  41.670  66.715  1.00  0.00           C  
ATOM   1679  HA  PRO   125      62.290  41.122  65.775  1.00  0.00           H  
ATOM   1680  C   PRO   125      62.148  40.809  67.984  1.00  0.00           C  
ATOM   1681  O   PRO   125      61.524  41.255  68.947  1.00  0.00           O  
ATOM   1682  N   GLN   126      62.400  39.499  67.875  1.00  0.00           N  
ATOM   1683  H   GLN   126      62.950  39.232  67.071  1.00  0.00           H  
ATOM   1684  CA  GLN   126      61.884  38.510  68.842  1.00  0.00           C  
ATOM   1685  HA  GLN   126      60.799  38.574  68.915  1.00  0.00           H  
ATOM   1686  CB  GLN   126      62.340  37.065  68.485  1.00  0.00           C  
ATOM   1687  HB2 GLN   126      63.396  36.903  68.704  1.00  0.00           H  
ATOM   1688  HB3 GLN   126      61.813  36.411  69.180  1.00  0.00           H  
ATOM   1689  CG  GLN   126      61.934  36.589  67.023  1.00  0.00           C  
ATOM   1690  HG2 GLN   126      62.493  37.212  66.325  1.00  0.00           H  
ATOM   1691  HG3 GLN   126      62.257  35.556  66.897  1.00  0.00           H  
ATOM   1692  CD  GLN   126      60.436  36.542  66.943  1.00  0.00           C  
ATOM   1693  OE1 GLN   126      59.705  37.134  67.708  1.00  0.00           O  
ATOM   1694  NE2 GLN   126      59.948  35.760  66.019  1.00  0.00           N  
ATOM   1695 HE21 GLN   126      60.555  35.233  65.408  1.00  0.00           H  
ATOM   1696 HE22 GLN   126      58.974  35.719  65.754  1.00  0.00           H  
ATOM   1697  C   GLN   126      62.382  38.759  70.287  1.00  0.00           C  
ATOM   1698  O   GLN   126      63.618  38.985  70.499  1.00  0.00           O  
ATOM   1699  N   SER   127      61.538  38.769  71.279  1.00  0.00           N  
ATOM   1700  H   SER   127      60.565  38.591  71.076  1.00  0.00           H  
ATOM   1701  CA  SER   127      61.765  38.914  72.744  1.00  0.00           C  
ATOM   1702  HA  SER   127      60.897  38.482  73.241  1.00  0.00           H  
ATOM   1703  CB  SER   127      62.948  38.018  73.177  1.00  0.00           C  
ATOM   1704  HB2 SER   127      62.955  37.052  72.673  1.00  0.00           H  
ATOM   1705  HB3 SER   127      63.946  38.388  72.940  1.00  0.00           H  
ATOM   1706  OG  SER   127      62.981  37.768  74.607  1.00  0.00           O  
ATOM   1707  HG  SER   127      62.946  36.814  74.709  1.00  0.00           H  
ATOM   1708  C   SER   127      61.882  40.293  73.329  1.00  0.00           C  
ATOM   1709  O   SER   127      61.489  40.434  74.471  1.00  0.00           O  
ATOM   1710  N   GLY   128      62.209  41.300  72.446  1.00  0.00           N  
ATOM   1711  H   GLY   128      62.554  40.965  71.558  1.00  0.00           H  
ATOM   1712  CA  GLY   128      62.122  42.742  72.772  1.00  0.00           C  
ATOM   1713  HA2 GLY   128      61.073  43.035  72.817  1.00  0.00           H  
ATOM   1714  HA3 GLY   128      62.627  42.843  73.733  1.00  0.00           H  
ATOM   1715  C   GLY   128      62.831  43.654  71.753  1.00  0.00           C  
ATOM   1716  O   GLY   128      63.783  43.159  71.126  1.00  0.00           O  
ATOM   1717  N   SER   129      62.425  44.903  71.622  1.00  0.00           N  
ATOM   1718  H   SER   129      62.812  45.327  70.791  1.00  0.00           H  
ATOM   1719  CA  SER   129      61.572  45.795  72.483  1.00  0.00           C  
ATOM   1720  HA  SER   129      61.822  46.784  72.099  1.00  0.00           H  
ATOM   1721  CB  SER   129      60.057  45.555  72.117  1.00  0.00           C  
ATOM   1722  HB2 SER   129      59.720  44.605  72.531  1.00  0.00           H  
ATOM   1723  HB3 SER   129      59.545  46.355  72.651  1.00  0.00           H  
ATOM   1724  OG  SER   129      59.871  45.697  70.724  1.00  0.00           O  
ATOM   1725  HG  SER   129      59.929  44.822  70.333  1.00  0.00           H  
ATOM   1726  C   SER   129      61.813  45.639  74.000  1.00  0.00           C  
ATOM   1727  O   SER   129      61.023  45.134  74.800  1.00  0.00           O  
ATOM   1728  N   TYR   130      63.075  46.027  74.345  1.00  0.00           N  
ATOM   1729  H   TYR   130      63.713  46.410  73.663  1.00  0.00           H  
ATOM   1730  CA  TYR   130      63.588  46.029  75.741  1.00  0.00           C  
ATOM   1731  HA  TYR   130      62.984  45.256  76.215  1.00  0.00           H  
ATOM   1732  CB  TYR   130      65.057  45.558  75.841  1.00  0.00           C  
ATOM   1733  HB2 TYR   130      65.663  46.258  75.265  1.00  0.00           H  
ATOM   1734  HB3 TYR   130      65.453  45.537  76.856  1.00  0.00           H  
ATOM   1735  CG  TYR   130      65.272  44.243  75.172  1.00  0.00           C  
ATOM   1736  CD1 TYR   130      65.851  44.082  73.908  1.00  0.00           C  
ATOM   1737  HD1 TYR   130      66.231  44.975  73.432  1.00  0.00           H  
ATOM   1738  CE1 TYR   130      65.931  42.777  73.330  1.00  0.00           C  
ATOM   1739  HE1 TYR   130      66.314  42.711  72.322  1.00  0.00           H  
ATOM   1740  CZ  TYR   130      65.508  41.625  74.089  1.00  0.00           C  
ATOM   1741  OH  TYR   130      65.490  40.368  73.540  1.00  0.00           O  
ATOM   1742  HH  TYR   130      65.958  40.545  72.721  1.00  0.00           H  
ATOM   1743  CE2 TYR   130      64.853  41.835  75.279  1.00  0.00           C  
ATOM   1744  HE2 TYR   130      64.388  40.991  75.767  1.00  0.00           H  
ATOM   1745  CD2 TYR   130      64.817  43.121  75.889  1.00  0.00           C  
ATOM   1746  HD2 TYR   130      64.358  43.286  76.852  1.00  0.00           H  
ATOM   1747  C   TYR   130      63.442  47.316  76.548  1.00  0.00           C  
ATOM   1748  O   TYR   130      63.846  48.362  75.983  1.00  0.00           O  
ATOM   1749  N   SER   131      62.811  47.446  77.692  1.00  0.00           N  
ATOM   1750  H   SER   131      62.779  48.412  77.986  1.00  0.00           H  
ATOM   1751  CA  SER   131      62.355  46.396  78.607  1.00  0.00           C  
ATOM   1752  HA  SER   131      62.019  46.945  79.487  1.00  0.00           H  
ATOM   1753  CB  SER   131      61.081  45.723  78.028  1.00  0.00           C  
ATOM   1754  HB2 SER   131      60.503  46.533  77.582  1.00  0.00           H  
ATOM   1755  HB3 SER   131      61.406  44.990  77.290  1.00  0.00           H  
ATOM   1756  OG  SER   131      60.305  45.082  79.042  1.00  0.00           O  
ATOM   1757  HG  SER   131      59.723  45.717  79.466  1.00  0.00           H  
ATOM   1758  C   SER   131      63.433  45.377  79.125  1.00  0.00           C  
ATOM   1759  O   SER   131      63.455  44.241  78.760  1.00  0.00           O  
ATOM   1760  N   GLN   132      64.349  45.850  79.979  1.00  0.00           N  
ATOM   1761  H   GLN   132      64.979  45.120  80.280  1.00  0.00           H  
ATOM   1762  CA  GLN   132      64.404  47.067  80.868  1.00  0.00           C  
ATOM   1763  HA  GLN   132      63.986  47.885  80.282  1.00  0.00           H  
ATOM   1764  CB  GLN   132      63.441  46.886  82.036  1.00  0.00           C  
ATOM   1765  HB2 GLN   132      62.422  46.923  81.652  1.00  0.00           H  
ATOM   1766  HB3 GLN   132      63.635  45.904  82.467  1.00  0.00           H  
ATOM   1767  CG  GLN   132      63.461  47.979  83.130  1.00  0.00           C  
ATOM   1768  HG2 GLN   132      63.002  47.526  84.009  1.00  0.00           H  
ATOM   1769  HG3 GLN   132      64.484  48.274  83.362  1.00  0.00           H  
ATOM   1770  CD  GLN   132      62.878  49.190  82.555  1.00  0.00           C  
ATOM   1771  OE1 GLN   132      63.413  49.829  81.642  1.00  0.00           O  
ATOM   1772  NE2 GLN   132      61.677  49.461  82.865  1.00  0.00           N  
ATOM   1773 HE21 GLN   132      61.107  48.897  83.480  1.00  0.00           H  
ATOM   1774 HE22 GLN   132      61.221  50.209  82.363  1.00  0.00           H  
ATOM   1775  C   GLN   132      65.772  47.438  81.269  1.00  0.00           C  
ATOM   1776  O   GLN   132      66.476  46.601  81.840  1.00  0.00           O  
ATOM   1777  N   GLN   133      66.147  48.672  80.987  1.00  0.00           N  
ATOM   1778  H   GLN   133      65.559  49.333  80.499  1.00  0.00           H  
ATOM   1779  CA  GLN   133      67.443  49.307  81.228  1.00  0.00           C  
ATOM   1780  HA  GLN   133      67.576  50.317  80.842  1.00  0.00           H  
ATOM   1781  CB  GLN   133      67.594  49.571  82.696  1.00  0.00           C  
ATOM   1782  HB2 GLN   133      67.407  48.627  83.206  1.00  0.00           H  
ATOM   1783  HB3 GLN   133      68.622  49.810  82.965  1.00  0.00           H  
ATOM   1784  CG  GLN   133      66.669  50.606  83.318  1.00  0.00           C  
ATOM   1785  HG2 GLN   133      66.799  51.658  83.061  1.00  0.00           H  
ATOM   1786  HG3 GLN   133      65.671  50.472  82.899  1.00  0.00           H  
ATOM   1787  CD  GLN   133      66.668  50.308  84.869  1.00  0.00           C  
ATOM   1788  OE1 GLN   133      65.917  49.493  85.367  1.00  0.00           O  
ATOM   1789  NE2 GLN   133      67.340  50.992  85.694  1.00  0.00           N  
ATOM   1790 HE21 GLN   133      67.871  51.775  85.341  1.00  0.00           H  
ATOM   1791 HE22 GLN   133      67.546  50.460  86.527  1.00  0.00           H  
ATOM   1792  C   GLN   133      68.595  48.463  80.665  1.00  0.00           C  
ATOM   1793  O   GLN   133      69.250  47.645  81.336  1.00  0.00           O  
ATOM   1794  N   PRO   134      68.915  48.489  79.358  1.00  0.00           N  
ATOM   1795  CD  PRO   134      70.213  48.037  78.873  1.00  0.00           C  
ATOM   1796  HD2 PRO   134      70.130  47.009  78.520  1.00  0.00           H  
ATOM   1797  HD3 PRO   134      71.026  48.145  79.591  1.00  0.00           H  
ATOM   1798  CG  PRO   134      70.624  48.947  77.678  1.00  0.00           C  
ATOM   1799  HG2 PRO   134      71.197  48.402  76.928  1.00  0.00           H  
ATOM   1800  HG3 PRO   134      71.233  49.760  78.073  1.00  0.00           H  
ATOM   1801  CB  PRO   134      69.264  49.352  77.165  1.00  0.00           C  
ATOM   1802  HB2 PRO   134      69.039  48.615  76.394  1.00  0.00           H  
ATOM   1803  HB3 PRO   134      69.297  50.312  76.649  1.00  0.00           H  
ATOM   1804  CA  PRO   134      68.276  49.347  78.350  1.00  0.00           C  
ATOM   1805  HA  PRO   134      68.211  50.337  78.802  1.00  0.00           H  
ATOM   1806  C   PRO   134      66.904  48.790  77.971  1.00  0.00           C  
ATOM   1807  O   PRO   134      66.676  47.583  78.103  1.00  0.00           O  
ATOM   1808  N   SER   135      65.949  49.582  77.527  1.00  0.00           N  
ATOM   1809  H   SER   135      65.279  49.040  77.000  1.00  0.00           H  
ATOM   1810  CA  SER   135      65.953  51.098  77.403  1.00  0.00           C  
ATOM   1811  HA  SER   135      66.911  51.413  76.990  1.00  0.00           H  
ATOM   1812  CB  SER   135      64.868  51.511  76.425  1.00  0.00           C  
ATOM   1813  HB2 SER   135      63.850  51.227  76.693  1.00  0.00           H  
ATOM   1814  HB3 SER   135      64.951  52.598  76.415  1.00  0.00           H  
ATOM   1815  OG  SER   135      65.134  50.919  75.135  1.00  0.00           O  
ATOM   1816  HG  SER   135      64.768  50.031  75.140  1.00  0.00           H  
ATOM   1817  C   SER   135      65.738  51.721  78.807  1.00  0.00           C  
ATOM   1818  O   SER   135      65.482  51.130  79.785  1.00  0.00           O  
ATOM   1819  N   TYR   136      66.116  52.987  78.856  1.00  0.00           N  
ATOM   1820  H   TYR   136      66.275  53.384  77.941  1.00  0.00           H  
ATOM   1821  CA  TYR   136      66.026  53.878  80.008  1.00  0.00           C  
ATOM   1822  HA  TYR   136      65.817  53.264  80.884  1.00  0.00           H  
ATOM   1823  CB  TYR   136      67.333  54.522  80.211  1.00  0.00           C  
ATOM   1824  HB2 TYR   136      67.603  55.066  79.306  1.00  0.00           H  
ATOM   1825  HB3 TYR   136      67.145  55.207  81.038  1.00  0.00           H  
ATOM   1826  CG  TYR   136      68.383  53.597  80.618  1.00  0.00           C  
ATOM   1827  CD1 TYR   136      68.692  53.300  81.984  1.00  0.00           C  
ATOM   1828  HD1 TYR   136      68.105  53.745  82.774  1.00  0.00           H  
ATOM   1829  CE1 TYR   136      69.880  52.673  82.401  1.00  0.00           C  
ATOM   1830  HE1 TYR   136      70.138  52.620  83.448  1.00  0.00           H  
ATOM   1831  CZ  TYR   136      70.654  52.069  81.411  1.00  0.00           C  
ATOM   1832  OH  TYR   136      71.765  51.327  81.717  1.00  0.00           O  
ATOM   1833  HH  TYR   136      71.800  50.976  82.610  1.00  0.00           H  
ATOM   1834  CE2 TYR   136      70.347  52.266  80.060  1.00  0.00           C  
ATOM   1835  HE2 TYR   136      71.072  51.856  79.373  1.00  0.00           H  
ATOM   1836  CD2 TYR   136      69.246  53.058  79.650  1.00  0.00           C  
ATOM   1837  HD2 TYR   136      69.152  53.379  78.623  1.00  0.00           H  
ATOM   1838  C   TYR   136      64.990  54.972  79.948  1.00  0.00           C  
ATOM   1839  O   TYR   136      65.238  55.986  79.259  1.00  0.00           O  
ATOM   1840  N   GLY   137      63.883  54.787  80.554  1.00  0.00           N  
ATOM   1841  H   GLY   137      63.278  55.594  80.591  1.00  0.00           H  
ATOM   1842  CA  GLY   137      63.284  53.551  81.122  1.00  0.00           C  
ATOM   1843  HA2 GLY   137      62.239  53.860  81.110  1.00  0.00           H  
ATOM   1844  HA3 GLY   137      63.406  52.724  80.423  1.00  0.00           H  
ATOM   1845  C   GLY   137      63.637  53.247  82.589  1.00  0.00           C  
ATOM   1846  O   GLY   137      64.535  53.906  83.097  1.00  0.00           O  
ATOM   1847  N   GLY   138      62.915  52.393  83.241  1.00  0.00           N  
ATOM   1848  H   GLY   138      62.283  51.788  82.737  1.00  0.00           H  
ATOM   1849  CA  GLY   138      63.000  52.178  84.721  1.00  0.00           C  
ATOM   1850  HA2 GLY   138      62.381  51.389  85.149  1.00  0.00           H  
ATOM   1851  HA3 GLY   138      64.022  51.891  84.971  1.00  0.00           H  
ATOM   1852  C   GLY   138      62.580  53.403  85.528  1.00  0.00           C  
ATOM   1853  O   GLY   138      61.854  54.202  84.987  1.00  0.00           O  
ATOM   1854  N   GLN   139      63.006  53.540  86.749  1.00  0.00           N  
ATOM   1855  H   GLN   139      62.659  54.384  87.181  1.00  0.00           H  
ATOM   1856  CA  GLN   139      63.839  52.677  87.527  1.00  0.00           C  
ATOM   1857  HA  GLN   139      63.730  51.637  87.220  1.00  0.00           H  
ATOM   1858  CB  GLN   139      65.275  53.160  87.424  1.00  0.00           C  
ATOM   1859  HB2 GLN   139      65.980  52.415  87.793  1.00  0.00           H  
ATOM   1860  HB3 GLN   139      65.506  53.292  86.367  1.00  0.00           H  
ATOM   1861  CG  GLN   139      65.506  54.562  88.069  1.00  0.00           C  
ATOM   1862  HG2 GLN   139      64.898  55.221  87.448  1.00  0.00           H  
ATOM   1863  HG3 GLN   139      65.159  54.656  89.098  1.00  0.00           H  
ATOM   1864  CD  GLN   139      66.938  55.028  88.173  1.00  0.00           C  
ATOM   1865  OE1 GLN   139      67.902  54.250  87.944  1.00  0.00           O  
ATOM   1866  NE2 GLN   139      67.244  56.275  88.570  1.00  0.00           N  
ATOM   1867 HE21 GLN   139      66.477  56.885  88.815  1.00  0.00           H  
ATOM   1868 HE22 GLN   139      68.174  56.668  88.582  1.00  0.00           H  
ATOM   1869  C   GLN   139      63.423  52.550  89.013  1.00  0.00           C  
ATOM   1870  O   GLN   139      64.065  51.780  89.748  1.00  0.00           O  
ATOM   1871  N   GLN   140      62.463  53.325  89.503  1.00  0.00           N  
ATOM   1872  H   GLN   140      62.111  54.099  88.959  1.00  0.00           H  
ATOM   1873  CA  GLN   140      61.811  53.113  90.806  1.00  0.00           C  
ATOM   1874  HA  GLN   140      60.913  53.706  90.634  1.00  0.00           H  
ATOM   1875  CB  GLN   140      61.265  51.685  91.075  1.00  0.00           C  
ATOM   1876  HB2 GLN   140      62.118  51.038  91.275  1.00  0.00           H  
ATOM   1877  HB3 GLN   140      60.755  51.714  92.038  1.00  0.00           H  
ATOM   1878  CG  GLN   140      60.288  51.029  90.103  1.00  0.00           C  
ATOM   1879  HG2 GLN   140      59.919  50.110  90.559  1.00  0.00           H  
ATOM   1880  HG3 GLN   140      59.481  51.746  89.958  1.00  0.00           H  
ATOM   1881  CD  GLN   140      60.933  50.546  88.827  1.00  0.00           C  
ATOM   1882  OE1 GLN   140      60.643  51.117  87.789  1.00  0.00           O  
ATOM   1883  NE2 GLN   140      61.742  49.568  88.778  1.00  0.00           N  
ATOM   1884 HE21 GLN   140      61.734  48.925  89.556  1.00  0.00           H  
ATOM   1885 HE22 GLN   140      62.087  49.362  87.851  1.00  0.00           H  
ATOM   1886  C   GLN   140      62.469  53.811  91.966  1.00  0.00           C  
ATOM   1887  O   GLN   140      62.419  53.337  93.118  1.00  0.00           O  
ATOM   1888  N   GLN   141      63.184  54.868  91.752  1.00  0.00           N  
ATOM   1889  H   GLN   141      63.116  55.264  90.825  1.00  0.00           H  
ATOM   1890  CA  GLN   141      63.647  55.710  92.851  1.00  0.00           C  
ATOM   1891  HA  GLN   141      63.223  55.376  93.798  1.00  0.00           H  
ATOM   1892  CB  GLN   141      65.175  55.708  92.977  1.00  0.00           C  
ATOM   1893  HB2 GLN   141      65.438  55.981  91.955  1.00  0.00           H  
ATOM   1894  HB3 GLN   141      65.412  56.490  93.699  1.00  0.00           H  
ATOM   1895  CG  GLN   141      65.720  54.280  93.245  1.00  0.00           C  
ATOM   1896  HG2 GLN   141      65.309  53.580  92.518  1.00  0.00           H  
ATOM   1897  HG3 GLN   141      66.808  54.257  93.176  1.00  0.00           H  
ATOM   1898  CD  GLN   141      65.426  53.814  94.669  1.00  0.00           C  
ATOM   1899  OE1 GLN   141      64.462  54.162  95.373  1.00  0.00           O  
ATOM   1900  NE2 GLN   141      66.316  52.992  95.286  1.00  0.00           N  
ATOM   1901 HE21 GLN   141      67.063  52.610  94.723  1.00  0.00           H  
ATOM   1902 HE22 GLN   141      66.039  52.671  96.202  1.00  0.00           H  
ATOM   1903  C   GLN   141      63.207  57.151  92.572  1.00  0.00           C  
ATOM   1904  O   GLN   141      63.638  57.768  91.592  1.00  0.00           O  
ATOM   1905  N   SER   142      62.317  57.802  93.343  1.00  0.00           N  
ATOM   1906  H   SER   142      62.403  58.804  93.245  1.00  0.00           H  
ATOM   1907  CA  SER   142      61.452  57.165  94.420  1.00  0.00           C  
ATOM   1908  HA  SER   142      60.769  57.965  94.708  1.00  0.00           H  
ATOM   1909  CB  SER   142      60.610  56.026  93.897  1.00  0.00           C  
ATOM   1910  HB2 SER   142      61.199  55.110  93.933  1.00  0.00           H  
ATOM   1911  HB3 SER   142      59.846  56.072  94.673  1.00  0.00           H  
ATOM   1912  OG  SER   142      60.046  56.321  92.667  1.00  0.00           O  
ATOM   1913  HG  SER   142      59.327  56.932  92.845  1.00  0.00           H  
ATOM   1914  C   SER   142      62.319  56.771  95.697  1.00  0.00           C  
ATOM   1915  O   SER   142      62.042  55.748  96.332  1.00  0.00           O  
ATOM   1916  N   TYR   143      63.307  57.583  96.031  1.00  0.00           N  
ATOM   1917  H   TYR   143      63.214  58.451  95.524  1.00  0.00           H  
ATOM   1918  CA  TYR   143      64.189  57.474  97.223  1.00  0.00           C  
ATOM   1919  HA  TYR   143      64.528  56.438  97.237  1.00  0.00           H  
ATOM   1920  CB  TYR   143      65.341  58.491  97.106  1.00  0.00           C  
ATOM   1921  HB2 TYR   143      64.886  59.477  97.010  1.00  0.00           H  
ATOM   1922  HB3 TYR   143      65.911  58.406  98.032  1.00  0.00           H  
ATOM   1923  CG  TYR   143      66.254  58.288  95.852  1.00  0.00           C  
ATOM   1924  CD1 TYR   143      67.108  57.139  95.890  1.00  0.00           C  
ATOM   1925  HD1 TYR   143      67.018  56.475  96.737  1.00  0.00           H  
ATOM   1926  CE1 TYR   143      67.976  56.883  94.775  1.00  0.00           C  
ATOM   1927  HE1 TYR   143      68.451  55.913  94.784  1.00  0.00           H  
ATOM   1928  CZ  TYR   143      68.082  57.860  93.749  1.00  0.00           C  
ATOM   1929  OH  TYR   143      68.901  57.616  92.700  1.00  0.00           O  
ATOM   1930  HH  TYR   143      68.544  57.834  91.835  1.00  0.00           H  
ATOM   1931  CE2 TYR   143      67.193  58.985  93.708  1.00  0.00           C  
ATOM   1932  HE2 TYR   143      67.227  59.644  92.853  1.00  0.00           H  
ATOM   1933  CD2 TYR   143      66.159  59.123  94.713  1.00  0.00           C  
ATOM   1934  HD2 TYR   143      65.424  59.913  94.656  1.00  0.00           H  
ATOM   1935  C   TYR   143      63.366  57.665  98.478  1.00  0.00           C  
ATOM   1936  O   TYR   143      62.544  58.531  98.499  1.00  0.00           O  
ATOM   1937  N   GLY   144      63.719  57.030  99.591  1.00  0.00           N  
ATOM   1938  H   GLY   144      64.501  56.390  99.590  1.00  0.00           H  
ATOM   1939  CA  GLY   144      62.810  57.157 100.764  1.00  0.00           C  
ATOM   1940  HA2 GLY   144      63.161  56.695 101.686  1.00  0.00           H  
ATOM   1941  HA3 GLY   144      62.776  58.210 101.043  1.00  0.00           H  
ATOM   1942  C   GLY   144      61.354  56.695 100.620  1.00  0.00           C  
ATOM   1943  O   GLY   144      61.044  55.603 100.095  1.00  0.00           O  
ATOM   1944  N   GLN   145      60.428  57.447 101.276  1.00  0.00           N  
ATOM   1945  H   GLN   145      60.762  58.230 101.819  1.00  0.00           H  
ATOM   1946  CA  GLN   145      59.061  57.186 101.335  1.00  0.00           C  
ATOM   1947  HA  GLN   145      58.823  56.464 100.554  1.00  0.00           H  
ATOM   1948  CB  GLN   145      58.636  56.538 102.619  1.00  0.00           C  
ATOM   1949  HB2 GLN   145      58.896  57.121 103.502  1.00  0.00           H  
ATOM   1950  HB3 GLN   145      57.548  56.498 102.675  1.00  0.00           H  
ATOM   1951  CG  GLN   145      59.055  55.062 102.759  1.00  0.00           C  
ATOM   1952  HG2 GLN   145      58.678  54.593 101.850  1.00  0.00           H  
ATOM   1953  HG3 GLN   145      60.134  54.971 102.632  1.00  0.00           H  
ATOM   1954  CD  GLN   145      58.485  54.348 104.003  1.00  0.00           C  
ATOM   1955  OE1 GLN   145      58.265  54.882 105.036  1.00  0.00           O  
ATOM   1956  NE2 GLN   145      58.141  53.022 103.913  1.00  0.00           N  
ATOM   1957 HE21 GLN   145      57.855  52.570 104.769  1.00  0.00           H  
ATOM   1958 HE22 GLN   145      58.326  52.492 103.073  1.00  0.00           H  
ATOM   1959  C   GLN   145      58.399  58.489 101.007  1.00  0.00           C  
ATOM   1960  O   GLN   145      58.596  59.456 101.788  1.00  0.00           O  
ATOM   1961  N   GLN   146      57.657  58.632  99.928  1.00  0.00           N  
ATOM   1962  H   GLN   146      57.651  57.875  99.260  1.00  0.00           H  
ATOM   1963  CA  GLN   146      56.759  59.773  99.559  1.00  0.00           C  
ATOM   1964  HA  GLN   146      57.359  60.629  99.249  1.00  0.00           H  
ATOM   1965  CB  GLN   146      55.782  59.367  98.466  1.00  0.00           C  
ATOM   1966  HB2 GLN   146      55.108  58.599  98.846  1.00  0.00           H  
ATOM   1967  HB3 GLN   146      55.029  60.123  98.241  1.00  0.00           H  
ATOM   1968  CG  GLN   146      56.390  58.952  97.102  1.00  0.00           C  
ATOM   1969  HG2 GLN   146      55.589  59.056  96.370  1.00  0.00           H  
ATOM   1970  HG3 GLN   146      57.218  59.579  96.771  1.00  0.00           H  
ATOM   1971  CD  GLN   146      56.862  57.524  96.998  1.00  0.00           C  
ATOM   1972  OE1 GLN   146      56.057  56.660  96.579  1.00  0.00           O  
ATOM   1973  NE2 GLN   146      58.187  57.290  97.197  1.00  0.00           N  
ATOM   1974 HE21 GLN   146      58.848  58.047  97.295  1.00  0.00           H  
ATOM   1975 HE22 GLN   146      58.583  56.409  96.902  1.00  0.00           H  
ATOM   1976  C   GLN   146      55.881  60.204 100.727  1.00  0.00           C  
ATOM   1977  O   GLN   146      55.440  59.505 101.542  1.00  0.00           O  
ATOM   1978  N   GLN   147      55.475  61.462 100.720  1.00  0.00           N  
ATOM   1979  H   GLN   147      55.854  62.083 100.019  1.00  0.00           H  
ATOM   1980  CA  GLN   147      54.747  62.105 101.842  1.00  0.00           C  
ATOM   1981  HA  GLN   147      54.036  61.370 102.219  1.00  0.00           H  
ATOM   1982  CB  GLN   147      55.770  62.569 102.888  1.00  0.00           C  
ATOM   1983  HB2 GLN   147      56.365  61.730 103.249  1.00  0.00           H  
ATOM   1984  HB3 GLN   147      56.344  63.373 102.427  1.00  0.00           H  
ATOM   1985  CG  GLN   147      55.166  63.175 104.148  1.00  0.00           C  
ATOM   1986  HG2 GLN   147      55.968  63.675 104.690  1.00  0.00           H  
ATOM   1987  HG3 GLN   147      54.325  63.812 103.871  1.00  0.00           H  
ATOM   1988  CD  GLN   147      54.626  62.036 105.061  1.00  0.00           C  
ATOM   1989  OE1 GLN   147      54.444  60.898 104.694  1.00  0.00           O  
ATOM   1990  NE2 GLN   147      54.364  62.312 106.361  1.00  0.00           N  
ATOM   1991 HE21 GLN   147      54.730  63.157 106.775  1.00  0.00           H  
ATOM   1992 HE22 GLN   147      53.772  61.625 106.805  1.00  0.00           H  
ATOM   1993  C   GLN   147      53.889  63.293 101.302  1.00  0.00           C  
ATOM   1994  O   GLN   147      54.172  63.934 100.278  1.00  0.00           O  
ATOM   1995  N   SER   148      52.779  63.578 101.940  1.00  0.00           N  
ATOM   1996  H   SER   148      52.424  62.986 102.678  1.00  0.00           H  
ATOM   1997  CA  SER   148      51.832  64.676 101.515  1.00  0.00           C  
ATOM   1998  HA  SER   148      51.484  64.353 100.533  1.00  0.00           H  
ATOM   1999  CB  SER   148      50.576  64.633 102.400  1.00  0.00           C  
ATOM   2000  HB2 SER   148      50.112  63.660 102.562  1.00  0.00           H  
ATOM   2001  HB3 SER   148      50.921  65.005 103.364  1.00  0.00           H  
ATOM   2002  OG  SER   148      49.546  65.495 102.088  1.00  0.00           O  
ATOM   2003  HG  SER   148      49.483  66.092 102.838  1.00  0.00           H  
ATOM   2004  C   SER   148      52.478  66.018 101.315  1.00  0.00           C  
ATOM   2005  O   SER   148      53.409  66.471 101.986  1.00  0.00           O  
ATOM   2006  N   TYR   149      51.813  66.707 100.365  1.00  0.00           N  
ATOM   2007  H   TYR   149      50.984  66.266  99.995  1.00  0.00           H  
ATOM   2008  CA  TYR   149      52.033  68.170 100.089  1.00  0.00           C  
ATOM   2009  HA  TYR   149      53.087  68.354  99.883  1.00  0.00           H  
ATOM   2010  CB  TYR   149      51.226  68.649  98.880  1.00  0.00           C  
ATOM   2011  HB2 TYR   149      51.383  68.050  97.983  1.00  0.00           H  
ATOM   2012  HB3 TYR   149      50.154  68.534  99.043  1.00  0.00           H  
ATOM   2013  CG  TYR   149      51.581  70.112  98.642  1.00  0.00           C  
ATOM   2014  CD1 TYR   149      50.701  71.154  98.896  1.00  0.00           C  
ATOM   2015  HD1 TYR   149      49.723  70.866  99.253  1.00  0.00           H  
ATOM   2016  CE1 TYR   149      51.172  72.478  98.854  1.00  0.00           C  
ATOM   2017  HE1 TYR   149      50.459  73.282  98.963  1.00  0.00           H  
ATOM   2018  CZ  TYR   149      52.495  72.708  98.445  1.00  0.00           C  
ATOM   2019  OH  TYR   149      52.864  74.034  98.378  1.00  0.00           O  
ATOM   2020  HH  TYR   149      53.757  74.181  98.058  1.00  0.00           H  
ATOM   2021  CE2 TYR   149      53.366  71.656  98.137  1.00  0.00           C  
ATOM   2022  HE2 TYR   149      54.331  71.831  97.684  1.00  0.00           H  
ATOM   2023  CD2 TYR   149      52.846  70.390  98.132  1.00  0.00           C  
ATOM   2024  HD2 TYR   149      53.523  69.549  98.157  1.00  0.00           H  
ATOM   2025  C   TYR   149      51.702  69.010 101.357  1.00  0.00           C  
ATOM   2026  O   TYR   149      50.781  68.723 102.108  1.00  0.00           O  
ATOM   2027  N   ASN   150      52.317  70.164 101.555  1.00  0.00           N  
ATOM   2028  H   ASN   150      53.155  70.425 101.056  1.00  0.00           H  
ATOM   2029  CA  ASN   150      52.013  71.176 102.555  1.00  0.00           C  
ATOM   2030  HA  ASN   150      50.942  71.176 102.757  1.00  0.00           H  
ATOM   2031  CB  ASN   150      52.724  70.752 103.891  1.00  0.00           C  
ATOM   2032  HB2 ASN   150      52.939  69.683 103.870  1.00  0.00           H  
ATOM   2033  HB3 ASN   150      53.736  71.156 103.912  1.00  0.00           H  
ATOM   2034  CG  ASN   150      52.027  71.022 105.206  1.00  0.00           C  
ATOM   2035  OD1 ASN   150      50.886  71.509 105.210  1.00  0.00           O  
ATOM   2036  ND2 ASN   150      52.538  70.674 106.344  1.00  0.00           N  
ATOM   2037 HD21 ASN   150      52.185  71.279 107.072  1.00  0.00           H  
ATOM   2038 HD22 ASN   150      53.523  70.455 106.301  1.00  0.00           H  
ATOM   2039  C   ASN   150      52.365  72.622 102.150  1.00  0.00           C  
ATOM   2040  O   ASN   150      53.496  72.922 101.809  1.00  0.00           O  
ATOM   2041  N   PRO   151      51.434  73.622 102.387  1.00  0.00           N  
ATOM   2042  CD  PRO   151      50.047  73.545 102.803  1.00  0.00           C  
ATOM   2043  HD2 PRO   151      49.953  73.405 103.880  1.00  0.00           H  
ATOM   2044  HD3 PRO   151      49.550  72.775 102.212  1.00  0.00           H  
ATOM   2045  CG  PRO   151      49.371  74.856 102.453  1.00  0.00           C  
ATOM   2046  HG2 PRO   151      48.519  74.981 103.121  1.00  0.00           H  
ATOM   2047  HG3 PRO   151      49.128  74.998 101.400  1.00  0.00           H  
ATOM   2048  CB  PRO   151      50.541  75.794 102.711  1.00  0.00           C  
ATOM   2049  HB2 PRO   151      50.655  75.918 103.788  1.00  0.00           H  
ATOM   2050  HB3 PRO   151      50.390  76.705 102.132  1.00  0.00           H  
ATOM   2051  CA  PRO   151      51.822  75.039 102.216  1.00  0.00           C  
ATOM   2052  HA  PRO   151      51.882  75.291 101.157  1.00  0.00           H  
ATOM   2053  C   PRO   151      53.044  75.456 103.033  1.00  0.00           C  
ATOM   2054  O   PRO   151      52.984  75.248 104.247  1.00  0.00           O  
ATOM   2055  N   PRO   152      54.114  76.006 102.410  1.00  0.00           N  
ATOM   2056  CD  PRO   152      54.453  75.806 101.018  1.00  0.00           C  
ATOM   2057  HD2 PRO   152      53.667  76.289 100.437  1.00  0.00           H  
ATOM   2058  HD3 PRO   152      54.634  74.804 100.629  1.00  0.00           H  
ATOM   2059  CG  PRO   152      55.702  76.644 100.762  1.00  0.00           C  
ATOM   2060  HG2 PRO   152      55.375  77.643 100.473  1.00  0.00           H  
ATOM   2061  HG3 PRO   152      56.257  76.207  99.932  1.00  0.00           H  
ATOM   2062  CB  PRO   152      56.503  76.595 102.064  1.00  0.00           C  
ATOM   2063  HB2 PRO   152      57.189  77.442 102.089  1.00  0.00           H  
ATOM   2064  HB3 PRO   152      57.000  75.629 101.979  1.00  0.00           H  
ATOM   2065  CA  PRO   152      55.350  76.531 103.126  1.00  0.00           C  
ATOM   2066  HA  PRO   152      55.711  75.957 103.980  1.00  0.00           H  
ATOM   2067  C   PRO   152      55.044  77.912 103.676  1.00  0.00           C  
ATOM   2068  O   PRO   152      54.372  78.674 103.013  1.00  0.00           O  
ATOM   2069  N   GLN   153      55.565  78.251 104.849  1.00  0.00           N  
ATOM   2070  H   GLN   153      56.121  77.516 105.261  1.00  0.00           H  
ATOM   2071  CA  GLN   153      55.599  79.563 105.421  1.00  0.00           C  
ATOM   2072  HA  GLN   153      54.574  79.868 105.632  1.00  0.00           H  
ATOM   2073  CB  GLN   153      56.185  79.594 106.856  1.00  0.00           C  
ATOM   2074  HB2 GLN   153      57.214  79.236 106.884  1.00  0.00           H  
ATOM   2075  HB3 GLN   153      56.235  80.647 107.131  1.00  0.00           H  
ATOM   2076  CG  GLN   153      55.081  78.915 107.788  1.00  0.00           C  
ATOM   2077  HG2 GLN   153      54.944  79.471 108.715  1.00  0.00           H  
ATOM   2078  HG3 GLN   153      54.081  78.752 107.386  1.00  0.00           H  
ATOM   2079  CD  GLN   153      55.509  77.562 108.308  1.00  0.00           C  
ATOM   2080  OE1 GLN   153      56.232  76.788 107.629  1.00  0.00           O  
ATOM   2081  NE2 GLN   153      55.234  77.147 109.520  1.00  0.00           N  
ATOM   2082 HE21 GLN   153      54.478  77.602 110.012  1.00  0.00           H  
ATOM   2083 HE22 GLN   153      55.334  76.168 109.747  1.00  0.00           H  
ATOM   2084  C   GLN   153      56.406  80.522 104.558  1.00  0.00           C  
ATOM   2085  O   GLN   153      57.387  80.125 103.970  1.00  0.00           O  
ATOM   2086  N   GLY   154      55.991  81.756 104.467  1.00  0.00           N  
ATOM   2087  H   GLY   154      55.149  81.993 104.973  1.00  0.00           H  
ATOM   2088  CA  GLY   154      56.471  82.720 103.568  1.00  0.00           C  
ATOM   2089  HA2 GLY   154      57.280  83.310 104.000  1.00  0.00           H  
ATOM   2090  HA3 GLY   154      56.777  82.271 102.624  1.00  0.00           H  
ATOM   2091  C   GLY   154      55.401  83.831 103.303  1.00  0.00           C  
ATOM   2092  O   GLY   154      54.459  84.013 104.102  1.00  0.00           O  
ATOM   2093  N   TYR   155      55.521  84.516 102.183  1.00  0.00           N  
ATOM   2094  H   TYR   155      56.299  84.177 101.635  1.00  0.00           H  
ATOM   2095  CA  TYR   155      54.634  85.558 101.623  1.00  0.00           C  
ATOM   2096  HA  TYR   155      53.553  85.460 101.725  1.00  0.00           H  
ATOM   2097  CB  TYR   155      55.156  86.914 102.166  1.00  0.00           C  
ATOM   2098  HB2 TYR   155      56.227  86.907 101.965  1.00  0.00           H  
ATOM   2099  HB3 TYR   155      54.830  87.713 101.501  1.00  0.00           H  
ATOM   2100  CG  TYR   155      54.810  87.214 103.571  1.00  0.00           C  
ATOM   2101  CD1 TYR   155      55.816  87.477 104.545  1.00  0.00           C  
ATOM   2102  HD1 TYR   155      56.880  87.350 104.412  1.00  0.00           H  
ATOM   2103  CE1 TYR   155      55.491  87.689 105.879  1.00  0.00           C  
ATOM   2104  HE1 TYR   155      56.270  87.865 106.606  1.00  0.00           H  
ATOM   2105  CZ  TYR   155      54.137  87.898 106.261  1.00  0.00           C  
ATOM   2106  OH  TYR   155      53.869  88.064 107.563  1.00  0.00           O  
ATOM   2107  HH  TYR   155      54.672  88.092 108.088  1.00  0.00           H  
ATOM   2108  CE2 TYR   155      53.159  87.807 105.267  1.00  0.00           C  
ATOM   2109  HE2 TYR   155      52.135  88.052 105.512  1.00  0.00           H  
ATOM   2110  CD2 TYR   155      53.465  87.487 103.908  1.00  0.00           C  
ATOM   2111  HD2 TYR   155      52.742  87.336 103.120  1.00  0.00           H  
ATOM   2112  C   TYR   155      54.935  85.432 100.133  1.00  0.00           C  
ATOM   2113  O   TYR   155      56.133  85.582  99.667  1.00  0.00           O  
ATOM   2114  N   GLY   156      53.993  85.385  99.230  1.00  0.00           N  
ATOM   2115  H   GLY   156      54.352  85.261  98.294  1.00  0.00           H  
ATOM   2116  CA  GLY   156      52.517  85.448  99.322  1.00  0.00           C  
ATOM   2117  HA2 GLY   156      52.240  85.079  98.335  1.00  0.00           H  
ATOM   2118  HA3 GLY   156      52.247  84.678 100.044  1.00  0.00           H  
ATOM   2119  C   GLY   156      51.854  86.796  99.604  1.00  0.00           C  
ATOM   2120  O   GLY   156      52.601  87.728  99.965  1.00  0.00           O  
ATOM   2121  N   GLN   157      50.598  86.817  99.640  1.00  0.00           N  
ATOM   2122  H   GLN   157      50.071  85.963  99.521  1.00  0.00           H  
ATOM   2123  CA  GLN   157      49.735  88.028  99.810  1.00  0.00           C  
ATOM   2124  HA  GLN   157      50.275  88.743  99.189  1.00  0.00           H  
ATOM   2125  CB  GLN   157      48.365  87.738  99.237  1.00  0.00           C  
ATOM   2126  HB2 GLN   157      47.679  87.212  99.901  1.00  0.00           H  
ATOM   2127  HB3 GLN   157      47.843  88.693  99.168  1.00  0.00           H  
ATOM   2128  CG  GLN   157      48.278  87.004  97.902  1.00  0.00           C  
ATOM   2129  HG2 GLN   157      49.125  87.247  97.261  1.00  0.00           H  
ATOM   2130  HG3 GLN   157      48.335  85.945  98.153  1.00  0.00           H  
ATOM   2131  CD  GLN   157      46.931  87.297  97.167  1.00  0.00           C  
ATOM   2132  OE1 GLN   157      45.908  87.821  97.634  1.00  0.00           O  
ATOM   2133  NE2 GLN   157      47.004  87.251  95.832  1.00  0.00           N  
ATOM   2134 HE21 GLN   157      47.606  86.580  95.377  1.00  0.00           H  
ATOM   2135 HE22 GLN   157      46.295  87.730  95.296  1.00  0.00           H  
ATOM   2136  C   GLN   157      49.798  88.506 101.291  1.00  0.00           C  
ATOM   2137  O   GLN   157      49.967  87.680 102.203  1.00  0.00           O  
ATOM   2138  N   GLN   158      49.386  89.755 101.601  1.00  0.00           N  
ATOM   2139  H   GLN   158      49.120  89.813 102.574  1.00  0.00           H  
ATOM   2140  CA  GLN   158      49.100  90.903 100.670  1.00  0.00           C  
ATOM   2141  HA  GLN   158      48.331  90.542  99.987  1.00  0.00           H  
ATOM   2142  CB  GLN   158      48.392  92.088 101.325  1.00  0.00           C  
ATOM   2143  HB2 GLN   158      48.794  92.526 102.239  1.00  0.00           H  
ATOM   2144  HB3 GLN   158      48.420  92.958 100.668  1.00  0.00           H  
ATOM   2145  CG  GLN   158      46.835  91.893 101.547  1.00  0.00           C  
ATOM   2146  HG2 GLN   158      46.284  91.676 100.632  1.00  0.00           H  
ATOM   2147  HG3 GLN   158      46.612  91.050 102.201  1.00  0.00           H  
ATOM   2148  CD  GLN   158      46.223  93.118 102.218  1.00  0.00           C  
ATOM   2149  OE1 GLN   158      45.860  94.088 101.534  1.00  0.00           O  
ATOM   2150  NE2 GLN   158      45.954  93.148 103.536  1.00  0.00           N  
ATOM   2151 HE21 GLN   158      46.127  92.356 104.139  1.00  0.00           H  
ATOM   2152 HE22 GLN   158      45.523  94.015 103.826  1.00  0.00           H  
ATOM   2153  C   GLN   158      50.383  91.398  99.911  1.00  0.00           C  
ATOM   2154  O   GLN   158      51.393  91.663 100.507  1.00  0.00           O  
ATOM   2155  N   ASN   159      50.280  91.398  98.607  1.00  0.00           N  
ATOM   2156  H   ASN   159      49.397  91.208  98.154  1.00  0.00           H  
ATOM   2157  CA  ASN   159      51.354  91.781  97.651  1.00  0.00           C  
ATOM   2158  HA  ASN   159      52.300  91.437  98.071  1.00  0.00           H  
ATOM   2159  CB  ASN   159      51.119  91.198  96.232  1.00  0.00           C  
ATOM   2160  HB2 ASN   159      50.342  91.784  95.742  1.00  0.00           H  
ATOM   2161  HB3 ASN   159      52.021  91.302  95.629  1.00  0.00           H  
ATOM   2162  CG  ASN   159      50.854  89.753  96.160  1.00  0.00           C  
ATOM   2163  OD1 ASN   159      49.672  89.385  95.913  1.00  0.00           O  
ATOM   2164  ND2 ASN   159      51.807  88.879  96.445  1.00  0.00           N  
ATOM   2165 HD21 ASN   159      52.755  89.134  96.684  1.00  0.00           H  
ATOM   2166 HD22 ASN   159      51.600  87.913  96.234  1.00  0.00           H  
ATOM   2167  C   ASN   159      51.515  93.349  97.702  1.00  0.00           C  
ATOM   2168  O   ASN   159      50.496  93.988  97.879  1.00  0.00           O  
ATOM   2169  N   GLN   160      52.690  94.029  97.516  1.00  0.00           N  
ATOM   2170  H   GLN   160      52.586  95.033  97.565  1.00  0.00           H  
ATOM   2171  CA  GLN   160      54.054  93.474  97.353  1.00  0.00           C  
ATOM   2172  HA  GLN   160      54.157  92.560  97.938  1.00  0.00           H  
ATOM   2173  CB  GLN   160      54.336  93.172  95.865  1.00  0.00           C  
ATOM   2174  HB2 GLN   160      53.433  92.667  95.524  1.00  0.00           H  
ATOM   2175  HB3 GLN   160      54.633  94.100  95.376  1.00  0.00           H  
ATOM   2176  CG  GLN   160      55.590  92.278  95.810  1.00  0.00           C  
ATOM   2177  HG2 GLN   160      55.880  92.347  94.762  1.00  0.00           H  
ATOM   2178  HG3 GLN   160      56.397  92.558  96.487  1.00  0.00           H  
ATOM   2179  CD  GLN   160      55.263  90.785  96.096  1.00  0.00           C  
ATOM   2180  OE1 GLN   160      54.399  90.429  96.883  1.00  0.00           O  
ATOM   2181  NE2 GLN   160      56.160  89.940  95.589  1.00  0.00           N  
ATOM   2182 HE21 GLN   160      56.860  90.257  94.934  1.00  0.00           H  
ATOM   2183 HE22 GLN   160      56.224  88.983  95.905  1.00  0.00           H  
ATOM   2184  C   GLN   160      55.062  94.404  97.997  1.00  0.00           C  
ATOM   2185  O   GLN   160      55.340  95.458  97.473  1.00  0.00           O  
ATOM   2186  N   TYR   161      55.535  94.112  99.233  1.00  0.00           N  
ATOM   2187  H   TYR   161      55.164  93.280  99.669  1.00  0.00           H  
ATOM   2188  CA  TYR   161      56.363  95.007 100.113  1.00  0.00           C  
ATOM   2189  HA  TYR   161      56.368  96.020  99.712  1.00  0.00           H  
ATOM   2190  CB  TYR   161      55.774  95.004 101.496  1.00  0.00           C  
ATOM   2191  HB2 TYR   161      55.500  93.992 101.795  1.00  0.00           H  
ATOM   2192  HB3 TYR   161      56.360  95.419 102.316  1.00  0.00           H  
ATOM   2193  CG  TYR   161      54.405  95.665 101.382  1.00  0.00           C  
ATOM   2194  CD1 TYR   161      54.264  97.027 101.568  1.00  0.00           C  
ATOM   2195  HD1 TYR   161      55.086  97.569 102.013  1.00  0.00           H  
ATOM   2196  CE1 TYR   161      53.044  97.692 101.384  1.00  0.00           C  
ATOM   2197  HE1 TYR   161      53.074  98.745 101.624  1.00  0.00           H  
ATOM   2198  CZ  TYR   161      51.850  96.929 101.115  1.00  0.00           C  
ATOM   2199  OH  TYR   161      50.662  97.521 100.952  1.00  0.00           O  
ATOM   2200  HH  TYR   161      50.858  98.405 100.635  1.00  0.00           H  
ATOM   2201  CE2 TYR   161      51.952  95.552 100.987  1.00  0.00           C  
ATOM   2202  HE2 TYR   161      51.012  95.037 100.858  1.00  0.00           H  
ATOM   2203  CD2 TYR   161      53.235  94.916 101.061  1.00  0.00           C  
ATOM   2204  HD2 TYR   161      53.332  93.842 101.018  1.00  0.00           H  
ATOM   2205  C   TYR   161      57.928  94.710 100.086  1.00  0.00           C  
ATOM   2206  O   TYR   161      58.723  95.582 100.159  1.00  0.00           O  
ATOM   2207  N   ASN   162      58.314  93.481  99.897  1.00  0.00           N  
ATOM   2208  H   ASN   162      57.621  92.761 100.040  1.00  0.00           H  
ATOM   2209  CA  ASN   162      59.742  93.093  99.609  1.00  0.00           C  
ATOM   2210  HA  ASN   162      60.344  93.373 100.474  1.00  0.00           H  
ATOM   2211  CB  ASN   162      59.849  91.609  99.367  1.00  0.00           C  
ATOM   2212  HB2 ASN   162      59.208  90.953  99.957  1.00  0.00           H  
ATOM   2213  HB3 ASN   162      59.596  91.358  98.337  1.00  0.00           H  
ATOM   2214  CG  ASN   162      61.257  91.031  99.522  1.00  0.00           C  
ATOM   2215  OD1 ASN   162      62.250  91.777  99.567  1.00  0.00           O  
ATOM   2216  ND2 ASN   162      61.464  89.755  99.688  1.00  0.00           N  
ATOM   2217 HD21 ASN   162      62.387  89.351  99.755  1.00  0.00           H  
ATOM   2218 HD22 ASN   162      60.689  89.121  99.559  1.00  0.00           H  
ATOM   2219  C   ASN   162      60.245  93.841  98.320  1.00  0.00           C  
ATOM   2220  O   ASN   162      59.444  94.072  97.432  1.00  0.00           O  
ATOM   2221  N   SER   163      61.494  94.251  98.270  1.00  0.00           N  
ATOM   2222  H   SER   163      62.078  94.019  99.061  1.00  0.00           H  
ATOM   2223  CA  SER   163      62.039  95.046  97.129  1.00  0.00           C  
ATOM   2224  HA  SER   163      61.723  96.065  97.351  1.00  0.00           H  
ATOM   2225  CB  SER   163      63.615  95.058  97.290  1.00  0.00           C  
ATOM   2226  HB2 SER   163      63.739  95.217  98.362  1.00  0.00           H  
ATOM   2227  HB3 SER   163      64.007  94.061  97.093  1.00  0.00           H  
ATOM   2228  OG  SER   163      64.250  96.058  96.535  1.00  0.00           O  
ATOM   2229  HG  SER   163      65.176  95.809  96.475  1.00  0.00           H  
ATOM   2230  C   SER   163      61.802  94.631  95.693  1.00  0.00           C  
ATOM   2231  O   SER   163      61.602  93.457  95.381  1.00  0.00           O  
ATOM   2232  N   SER   164      61.816  95.592  94.770  1.00  0.00           N  
ATOM   2233  H   SER   164      62.067  96.507  95.117  1.00  0.00           H  
ATOM   2234  CA  SER   164      61.435  95.556  93.329  1.00  0.00           C  
ATOM   2235  HA  SER   164      60.996  96.511  93.041  1.00  0.00           H  
ATOM   2236  CB  SER   164      60.320  94.458  93.048  1.00  0.00           C  
ATOM   2237  HB2 SER   164      60.627  93.447  93.318  1.00  0.00           H  
ATOM   2238  HB3 SER   164      59.427  94.693  93.628  1.00  0.00           H  
ATOM   2239  OG  SER   164      59.979  94.427  91.748  1.00  0.00           O  
ATOM   2240  HG  SER   164      59.458  95.228  91.653  1.00  0.00           H  
ATOM   2241  C   SER   164      62.683  95.417  92.493  1.00  0.00           C  
ATOM   2242  O   SER   164      63.357  94.373  92.605  1.00  0.00           O  
ATOM   2243  N   SER   165      62.949  96.347  91.524  1.00  0.00           N  
ATOM   2244  H   SER   165      62.462  97.226  91.629  1.00  0.00           H  
ATOM   2245  CA  SER   165      64.218  96.286  90.691  1.00  0.00           C  
ATOM   2246  HA  SER   165      64.356  95.305  90.236  1.00  0.00           H  
ATOM   2247  CB  SER   165      64.099  97.321  89.614  1.00  0.00           C  
ATOM   2248  HB2 SER   165      64.218  98.274  90.130  1.00  0.00           H  
ATOM   2249  HB3 SER   165      64.941  97.300  88.923  1.00  0.00           H  
ATOM   2250  OG  SER   165      62.853  97.257  88.936  1.00  0.00           O  
ATOM   2251  HG  SER   165      62.863  96.344  88.641  1.00  0.00           H  
ATOM   2252  C   SER   165      65.484  96.483  91.486  1.00  0.00           C  
ATOM   2253  O   SER   165      65.461  97.193  92.511  1.00  0.00           O  
ATOM   2254  N   GLY   166      66.570  95.860  90.990  1.00  0.00           N  
ATOM   2255  H   GLY   166      66.366  95.259  90.205  1.00  0.00           H  
ATOM   2256  CA  GLY   166      67.884  95.624  91.592  1.00  0.00           C  
ATOM   2257  HA2 GLY   166      68.541  96.242  90.981  1.00  0.00           H  
ATOM   2258  HA3 GLY   166      67.935  96.018  92.606  1.00  0.00           H  
ATOM   2259  C   GLY   166      68.335  94.197  91.543  1.00  0.00           C  
ATOM   2260  O   GLY   166      67.633  93.217  91.873  1.00  0.00           O  
ATOM   2261  N   GLY   167      69.478  93.908  90.982  1.00  0.00           N  
ATOM   2262  H   GLY   167      70.041  94.658  90.606  1.00  0.00           H  
ATOM   2263  CA  GLY   167      70.104  92.584  90.738  1.00  0.00           C  
ATOM   2264  HA2 GLY   167      70.224  92.138  91.725  1.00  0.00           H  
ATOM   2265  HA3 GLY   167      69.433  91.956  90.151  1.00  0.00           H  
ATOM   2266  C   GLY   167      71.405  92.678  90.014  1.00  0.00           C  
ATOM   2267  O   GLY   167      71.709  93.692  89.336  1.00  0.00           O  
ATOM   2268  N   GLY   168      72.262  91.644  90.212  1.00  0.00           N  
ATOM   2269  H   GLY   168      72.117  91.002  90.978  1.00  0.00           H  
ATOM   2270  CA  GLY   168      73.503  91.536  89.520  1.00  0.00           C  
ATOM   2271  HA2 GLY   168      73.265  91.258  88.493  1.00  0.00           H  
ATOM   2272  HA3 GLY   168      74.126  92.429  89.485  1.00  0.00           H  
ATOM   2273  C   GLY   168      74.437  90.368  89.849  1.00  0.00           C  
ATOM   2274  O   GLY   168      74.096  89.444  90.556  1.00  0.00           O  
ATOM   2275  N   GLY   169      75.687  90.396  89.360  1.00  0.00           N  
ATOM   2276  H   GLY   169      76.272  89.582  89.481  1.00  0.00           H  
ATOM   2277  CA  GLY   169      76.411  91.569  88.813  1.00  0.00           C  
ATOM   2278  HA2 GLY   169      76.158  92.516  89.289  1.00  0.00           H  
ATOM   2279  HA3 GLY   169      77.461  91.291  88.901  1.00  0.00           H  
ATOM   2280  C   GLY   169      76.246  91.980  87.354  1.00  0.00           C  
ATOM   2281  O   GLY   169      75.195  92.469  86.932  1.00  0.00           O  
ATOM   2282  N   GLY   170      77.327  91.962  86.558  1.00  0.00           N  
ATOM   2283  H   GLY   170      78.165  91.501  86.883  1.00  0.00           H  
ATOM   2284  CA  GLY   170      77.304  92.418  85.122  1.00  0.00           C  
ATOM   2285  HA2 GLY   170      78.146  92.067  84.523  1.00  0.00           H  
ATOM   2286  HA3 GLY   170      76.364  92.086  84.681  1.00  0.00           H  
ATOM   2287  C   GLY   170      77.395  94.010  84.930  1.00  0.00           C  
ATOM   2288  O   GLY   170      77.289  94.834  85.850  1.00  0.00           O  
ATOM   2289  N   GLY   171      77.546  94.523  83.664  1.00  0.00           N  
ATOM   2290  H   GLY   171      77.905  95.465  83.595  1.00  0.00           H  
ATOM   2291  CA  GLY   171      77.279  93.950  82.373  1.00  0.00           C  
ATOM   2292  HA2 GLY   171      77.728  94.680  81.699  1.00  0.00           H  
ATOM   2293  HA3 GLY   171      77.724  92.967  82.223  1.00  0.00           H  
ATOM   2294  C   GLY   171      75.737  93.770  82.192  1.00  0.00           C  
ATOM   2295  O   GLY   171      75.030  94.169  83.165  1.00  0.00           O  
ATOM   2296  N   GLY   172      75.191  93.364  81.017  1.00  0.00           N  
ATOM   2297  H   GLY   172      74.213  93.153  80.884  1.00  0.00           H  
ATOM   2298  CA  GLY   172      76.040  93.341  79.792  1.00  0.00           C  
ATOM   2299  HA2 GLY   172      77.076  93.036  79.943  1.00  0.00           H  
ATOM   2300  HA3 GLY   172      75.478  92.670  79.142  1.00  0.00           H  
ATOM   2301  C   GLY   172      76.056  94.732  79.075  1.00  0.00           C  
ATOM   2302  O   GLY   172      75.819  95.734  79.707  1.00  0.00           O  
ATOM   2303  N   GLY   173      76.290  94.732  77.755  1.00  0.00           N  
ATOM   2304  H   GLY   173      76.217  93.864  77.244  1.00  0.00           H  
ATOM   2305  CA  GLY   173      76.409  95.975  76.958  1.00  0.00           C  
ATOM   2306  HA2 GLY   173      76.667  96.718  77.712  1.00  0.00           H  
ATOM   2307  HA3 GLY   173      77.197  95.918  76.207  1.00  0.00           H  
ATOM   2308  C   GLY   173      75.200  96.533  76.208  1.00  0.00           C  
ATOM   2309  O   GLY   173      74.269  95.802  75.923  1.00  0.00           O  
ATOM   2310  N   GLY   174      75.148  97.817  75.882  1.00  0.00           N  
ATOM   2311  H   GLY   174      74.333  98.163  75.396  1.00  0.00           H  
ATOM   2312  CA  GLY   174      76.153  98.921  76.086  1.00  0.00           C  
ATOM   2313  HA2 GLY   174      75.726  99.890  75.828  1.00  0.00           H  
ATOM   2314  HA3 GLY   174      76.402  99.087  77.134  1.00  0.00           H  
ATOM   2315  C   GLY   174      77.537  98.775  75.445  1.00  0.00           C  
ATOM   2316  O   GLY   174      77.698  98.044  74.419  1.00  0.00           O  
ATOM   2317  N   GLY   175      78.489  99.517  75.956  1.00  0.00           N  
ATOM   2318  H   GLY   175      78.270  99.983  76.825  1.00  0.00           H  
ATOM   2319  CA  GLY   175      79.849  99.608  75.482  1.00  0.00           C  
ATOM   2320  HA2 GLY   175      80.439  99.751  76.387  1.00  0.00           H  
ATOM   2321  HA3 GLY   175      80.092  98.650  75.021  1.00  0.00           H  
ATOM   2322  C   GLY   175      80.025 100.767  74.531  1.00  0.00           C  
ATOM   2323  O   GLY   175      80.860 101.662  74.658  1.00  0.00           O  
ATOM   2324  N   ASN   176      79.100 100.776  73.543  1.00  0.00           N  
ATOM   2325  H   ASN   176      78.404 100.048  73.619  1.00  0.00           H  
ATOM   2326  CA  ASN   176      78.909 101.906  72.555  1.00  0.00           C  
ATOM   2327  HA  ASN   176      79.789 101.807  71.920  1.00  0.00           H  
ATOM   2328  CB  ASN   176      77.691 101.660  71.738  1.00  0.00           C  
ATOM   2329  HB2 ASN   176      77.893 102.237  70.835  1.00  0.00           H  
ATOM   2330  HB3 ASN   176      77.644 100.594  71.515  1.00  0.00           H  
ATOM   2331  CG  ASN   176      76.357 101.970  72.194  1.00  0.00           C  
ATOM   2332  OD1 ASN   176      75.716 101.261  72.933  1.00  0.00           O  
ATOM   2333  ND2 ASN   176      75.837 103.117  71.810  1.00  0.00           N  
ATOM   2334 HD21 ASN   176      74.869 103.151  72.097  1.00  0.00           H  
ATOM   2335 HD22 ASN   176      76.259 103.869  71.284  1.00  0.00           H  
ATOM   2336  C   ASN   176      78.863 103.422  73.070  1.00  0.00           C  
ATOM   2337  O   ASN   176      78.336 103.784  74.128  1.00  0.00           O  
ATOM   2338  N   TYR   177      79.410 104.282  72.280  1.00  0.00           N  
ATOM   2339  H   TYR   177      79.878 103.950  71.449  1.00  0.00           H  
ATOM   2340  CA  TYR   177      79.451 105.746  72.372  1.00  0.00           C  
ATOM   2341  HA  TYR   177      79.945 106.013  73.307  1.00  0.00           H  
ATOM   2342  CB  TYR   177      80.469 106.231  71.323  1.00  0.00           C  
ATOM   2343  HB2 TYR   177      80.376 105.747  70.351  1.00  0.00           H  
ATOM   2344  HB3 TYR   177      80.305 107.285  71.099  1.00  0.00           H  
ATOM   2345  CG  TYR   177      81.933 106.142  71.730  1.00  0.00           C  
ATOM   2346  CD1 TYR   177      82.576 107.337  71.857  1.00  0.00           C  
ATOM   2347  HD1 TYR   177      82.052 108.281  71.882  1.00  0.00           H  
ATOM   2348  CE1 TYR   177      83.951 107.409  72.188  1.00  0.00           C  
ATOM   2349  HE1 TYR   177      84.463 108.356  72.276  1.00  0.00           H  
ATOM   2350  CZ  TYR   177      84.658 106.218  72.359  1.00  0.00           C  
ATOM   2351  OH  TYR   177      86.036 106.209  72.473  1.00  0.00           O  
ATOM   2352  HH  TYR   177      86.429 105.372  72.215  1.00  0.00           H  
ATOM   2353  CE2 TYR   177      83.936 104.972  72.110  1.00  0.00           C  
ATOM   2354  HE2 TYR   177      84.477 104.039  72.052  1.00  0.00           H  
ATOM   2355  CD2 TYR   177      82.543 104.941  71.769  1.00  0.00           C  
ATOM   2356  HD2 TYR   177      82.008 104.010  71.649  1.00  0.00           H  
ATOM   2357  C   TYR   177      77.988 106.337  72.218  1.00  0.00           C  
ATOM   2358  O   TYR   177      77.279 105.990  71.342  1.00  0.00           O  
ATOM   2359  N   GLY   178      77.555 107.303  73.071  1.00  0.00           N  
ATOM   2360  H   GLY   178      76.562 107.467  72.991  1.00  0.00           H  
ATOM   2361  CA  GLY   178      78.281 107.898  74.203  1.00  0.00           C  
ATOM   2362  HA2 GLY   178      77.578 108.452  74.824  1.00  0.00           H  
ATOM   2363  HA3 GLY   178      78.733 107.211  74.919  1.00  0.00           H  
ATOM   2364  C   GLY   178      79.359 108.904  73.865  1.00  0.00           C  
ATOM   2365  O   GLY   178      79.740 109.134  72.717  1.00  0.00           O  
ATOM   2366  N   GLN   179      79.844 109.580  74.911  1.00  0.00           N  
ATOM   2367  H   GLN   179      79.581 109.344  75.857  1.00  0.00           H  
ATOM   2368  CA  GLN   179      80.931 110.580  74.793  1.00  0.00           C  
ATOM   2369  HA  GLN   179      80.744 111.057  73.831  1.00  0.00           H  
ATOM   2370  CB  GLN   179      80.890 111.591  75.960  1.00  0.00           C  
ATOM   2371  HB2 GLN   179      80.954 111.057  76.909  1.00  0.00           H  
ATOM   2372  HB3 GLN   179      81.708 112.278  75.746  1.00  0.00           H  
ATOM   2373  CG  GLN   179      79.621 112.470  76.065  1.00  0.00           C  
ATOM   2374  HG2 GLN   179      78.718 111.862  76.007  1.00  0.00           H  
ATOM   2375  HG3 GLN   179      79.717 112.947  77.040  1.00  0.00           H  
ATOM   2376  CD  GLN   179      79.558 113.436  74.888  1.00  0.00           C  
ATOM   2377  OE1 GLN   179      80.411 113.523  73.988  1.00  0.00           O  
ATOM   2378  NE2 GLN   179      78.403 114.133  74.792  1.00  0.00           N  
ATOM   2379 HE21 GLN   179      77.645 113.973  75.441  1.00  0.00           H  
ATOM   2380 HE22 GLN   179      78.122 114.655  73.974  1.00  0.00           H  
ATOM   2381  C   GLN   179      82.335 109.952  74.694  1.00  0.00           C  
ATOM   2382  O   GLN   179      82.502 108.894  75.233  1.00  0.00           O  
ATOM   2383  N   ASP   180      83.270 110.493  73.944  1.00  0.00           N  
ATOM   2384  H   ASP   180      84.078 109.888  73.907  1.00  0.00           H  
ATOM   2385  CA  ASP   180      83.437 111.730  73.083  1.00  0.00           C  
ATOM   2386  HA  ASP   180      82.581 112.388  73.235  1.00  0.00           H  
ATOM   2387  CB  ASP   180      84.779 112.426  73.429  1.00  0.00           C  
ATOM   2388  HB2 ASP   180      84.806 112.637  74.498  1.00  0.00           H  
ATOM   2389  HB3 ASP   180      85.621 111.790  73.156  1.00  0.00           H  
ATOM   2390  CG  ASP   180      84.945 113.771  72.590  1.00  0.00           C  
ATOM   2391  OD1 ASP   180      83.997 114.251  71.933  1.00  0.00           O  
ATOM   2392  OD2 ASP   180      85.988 114.398  72.698  1.00  0.00           O  
ATOM   2393  C   ASP   180      83.331 111.473  71.555  1.00  0.00           C  
ATOM   2394  O   ASP   180      84.088 110.640  71.094  1.00  0.00           O  
ATOM   2395  N   GLN   181      82.485 112.187  70.797  1.00  0.00           N  
ATOM   2396  H   GLN   181      81.982 112.905  71.298  1.00  0.00           H  
ATOM   2397  CA  GLN   181      82.211 111.787  69.360  1.00  0.00           C  
ATOM   2398  HA  GLN   181      83.037 111.226  68.922  1.00  0.00           H  
ATOM   2399  CB  GLN   181      81.010 110.841  69.179  1.00  0.00           C  
ATOM   2400  HB2 GLN   181      80.938 110.563  68.128  1.00  0.00           H  
ATOM   2401  HB3 GLN   181      81.143 109.964  69.813  1.00  0.00           H  
ATOM   2402  CG  GLN   181      79.601 111.443  69.476  1.00  0.00           C  
ATOM   2403  HG2 GLN   181      79.605 111.607  70.553  1.00  0.00           H  
ATOM   2404  HG3 GLN   181      79.365 112.376  68.964  1.00  0.00           H  
ATOM   2405  CD  GLN   181      78.489 110.492  69.223  1.00  0.00           C  
ATOM   2406  OE1 GLN   181      77.845 110.608  68.240  1.00  0.00           O  
ATOM   2407  NE2 GLN   181      78.065 109.574  70.101  1.00  0.00           N  
ATOM   2408 HE21 GLN   181      78.656 109.411  70.904  1.00  0.00           H  
ATOM   2409 HE22 GLN   181      77.254 109.017  69.876  1.00  0.00           H  
ATOM   2410  C   GLN   181      81.891 112.976  68.422  1.00  0.00           C  
ATOM   2411  O   GLN   181      81.879 112.851  67.196  1.00  0.00           O  
ATOM   2412  N   SER   182      81.623 114.182  68.943  1.00  0.00           N  
ATOM   2413  H   SER   182      81.444 114.267  69.933  1.00  0.00           H  
ATOM   2414  CA  SER   182      81.334 115.476  68.199  1.00  0.00           C  
ATOM   2415  HA  SER   182      81.929 115.436  67.287  1.00  0.00           H  
ATOM   2416  CB  SER   182      79.779 115.486  67.745  1.00  0.00           C  
ATOM   2417  HB2 SER   182      79.466 114.500  67.402  1.00  0.00           H  
ATOM   2418  HB3 SER   182      79.170 115.735  68.615  1.00  0.00           H  
ATOM   2419  OG  SER   182      79.522 116.340  66.657  1.00  0.00           O  
ATOM   2420  HG  SER   182      79.685 115.758  65.911  1.00  0.00           H  
ATOM   2421  C   SER   182      81.692 116.763  68.877  1.00  0.00           C  
ATOM   2422  O   SER   182      81.406 116.818  70.096  1.00  0.00           O  
ATOM   2423  N   SER   183      82.294 117.773  68.238  1.00  0.00           N  
ATOM   2424  H   SER   183      82.614 118.551  68.797  1.00  0.00           H  
ATOM   2425  CA  SER   183      82.725 117.731  66.804  1.00  0.00           C  
ATOM   2426  HA  SER   183      81.943 117.305  66.176  1.00  0.00           H  
ATOM   2427  CB  SER   183      82.984 119.084  66.222  1.00  0.00           C  
ATOM   2428  HB2 SER   183      82.060 119.505  65.826  1.00  0.00           H  
ATOM   2429  HB3 SER   183      83.354 119.797  66.960  1.00  0.00           H  
ATOM   2430  OG  SER   183      83.913 119.186  65.127  1.00  0.00           O  
ATOM   2431  HG  SER   183      83.527 118.817  64.329  1.00  0.00           H  
ATOM   2432  C   SER   183      83.959 116.833  66.785  1.00  0.00           C  
ATOM   2433  O   SER   183      84.729 116.751  67.766  1.00  0.00           O  
ATOM   2434  N   MET   184      84.175 116.147  65.698  1.00  0.00           N  
ATOM   2435  H   MET   184      83.531 116.272  64.931  1.00  0.00           H  
ATOM   2436  CA  MET   184      85.423 115.478  65.488  1.00  0.00           C  
ATOM   2437  HA  MET   184      85.542 114.654  66.192  1.00  0.00           H  
ATOM   2438  CB  MET   184      85.389 114.769  64.104  1.00  0.00           C  
ATOM   2439  HB2 MET   184      85.093 115.470  63.323  1.00  0.00           H  
ATOM   2440  HB3 MET   184      86.402 114.377  64.012  1.00  0.00           H  
ATOM   2441  CG  MET   184      84.352 113.602  64.030  1.00  0.00           C  
ATOM   2442  HG2 MET   184      84.461 112.874  64.834  1.00  0.00           H  
ATOM   2443  HG3 MET   184      83.418 114.099  64.294  1.00  0.00           H  
ATOM   2444  SD  MET   184      84.230 112.677  62.459  1.00  0.00           S  
ATOM   2445  CE  MET   184      82.865 113.575  61.615  1.00  0.00           C  
ATOM   2446  HE1 MET   184      83.061 113.711  60.551  1.00  0.00           H  
ATOM   2447  HE2 MET   184      81.932 113.121  61.950  1.00  0.00           H  
ATOM   2448  HE3 MET   184      82.875 114.605  61.971  1.00  0.00           H  
ATOM   2449  C   MET   184      86.632 116.421  65.567  1.00  0.00           C  
ATOM   2450  O   MET   184      86.697 117.552  65.117  1.00  0.00           O  
ATOM   2451  N   SER   185      87.588 115.957  66.398  1.00  0.00           N  
ATOM   2452  H   SER   185      87.426 115.063  66.840  1.00  0.00           H  
ATOM   2453  CA  SER   185      88.836 116.620  66.819  1.00  0.00           C  
ATOM   2454  HA  SER   185      88.575 117.664  66.992  1.00  0.00           H  
ATOM   2455  CB  SER   185      89.364 116.138  68.175  1.00  0.00           C  
ATOM   2456  HB2 SER   185      90.317 116.649  68.317  1.00  0.00           H  
ATOM   2457  HB3 SER   185      88.614 116.578  68.833  1.00  0.00           H  
ATOM   2458  OG  SER   185      89.359 114.701  68.289  1.00  0.00           O  
ATOM   2459  HG  SER   185      90.074 114.236  67.849  1.00  0.00           H  
ATOM   2460  C   SER   185      89.942 116.560  65.747  1.00  0.00           C  
ATOM   2461  O   SER   185      90.551 115.502  65.578  1.00  0.00           O  
ATOM   2462  N   SER   186      89.976 117.607  64.927  1.00  0.00           N  
ATOM   2463  H   SER   186      89.296 118.347  65.025  1.00  0.00           H  
ATOM   2464  CA  SER   186      90.792 117.543  63.664  1.00  0.00           C  
ATOM   2465  HA  SER   186      91.153 116.517  63.586  1.00  0.00           H  
ATOM   2466  CB  SER   186      89.913 117.626  62.356  1.00  0.00           C  
ATOM   2467  HB2 SER   186      89.005 117.048  62.528  1.00  0.00           H  
ATOM   2468  HB3 SER   186      89.676 118.651  62.069  1.00  0.00           H  
ATOM   2469  OG  SER   186      90.644 117.022  61.317  1.00  0.00           O  
ATOM   2470  HG  SER   186      90.547 117.594  60.552  1.00  0.00           H  
ATOM   2471  C   SER   186      92.054 118.509  63.684  1.00  0.00           C  
ATOM   2472  O   SER   186      91.912 119.623  64.200  1.00  0.00           O  
ATOM   2473  N   GLY   187      93.207 118.084  63.171  1.00  0.00           N  
ATOM   2474  H   GLY   187      94.003 118.661  63.399  1.00  0.00           H  
ATOM   2475  CA  GLY   187      93.599 116.715  62.850  1.00  0.00           C  
ATOM   2476  HA2 GLY   187      93.742 116.074  63.720  1.00  0.00           H  
ATOM   2477  HA3 GLY   187      92.806 116.322  62.213  1.00  0.00           H  
ATOM   2478  C   GLY   187      94.848 116.648  61.933  1.00  0.00           C  
ATOM   2479  O   GLY   187      95.536 115.591  61.845  1.00  0.00           O  
ATOM   2480  N   GLY   188      95.121 117.731  61.215  1.00  0.00           N  
ATOM   2481  H   GLY   188      94.442 118.480  61.205  1.00  0.00           H  
ATOM   2482  CA  GLY   188      96.220 117.848  60.296  1.00  0.00           C  
ATOM   2483  HA2 GLY   188      96.336 116.882  59.804  1.00  0.00           H  
ATOM   2484  HA3 GLY   188      96.093 118.650  59.570  1.00  0.00           H  
ATOM   2485  C   GLY   188      97.577 118.261  60.973  1.00  0.00           C  
ATOM   2486  O   GLY   188      97.809 118.025  62.126  1.00  0.00           O  
ATOM   2487  N   GLY   189      98.462 119.031  60.329  1.00  0.00           N  
ATOM   2488  H   GLY   189      99.280 119.396  60.795  1.00  0.00           H  
ATOM   2489  CA  GLY   189      98.541 119.235  58.865  1.00  0.00           C  
ATOM   2490  HA2 GLY   189      99.581 119.119  58.560  1.00  0.00           H  
ATOM   2491  HA3 GLY   189      97.893 118.489  58.404  1.00  0.00           H  
ATOM   2492  C   GLY   189      97.956 120.530  58.388  1.00  0.00           C  
ATOM   2493  O   GLY   189      96.925 121.011  58.901  1.00  0.00           O  
ATOM   2494  N   SER   190      98.475 121.166  57.347  1.00  0.00           N  
ATOM   2495  H   SER   190      99.339 120.806  56.967  1.00  0.00           H  
ATOM   2496  CA  SER   190      98.106 122.452  56.818  1.00  0.00           C  
ATOM   2497  HA  SER   190      98.880 122.739  56.106  1.00  0.00           H  
ATOM   2498  CB  SER   190      96.821 122.353  56.003  1.00  0.00           C  
ATOM   2499  HB2 SER   190      96.031 122.129  56.720  1.00  0.00           H  
ATOM   2500  HB3 SER   190      96.557 123.240  55.427  1.00  0.00           H  
ATOM   2501  OG  SER   190      97.037 121.263  55.137  1.00  0.00           O  
ATOM   2502  HG  SER   190      96.843 120.465  55.634  1.00  0.00           H  
ATOM   2503  C   SER   190      98.013 123.569  57.916  1.00  0.00           C  
ATOM   2504  O   SER   190      96.936 124.001  58.303  1.00  0.00           O  
ATOM   2505  N   GLY   191      99.110 124.136  58.519  1.00  0.00           N  
ATOM   2506  H   GLY   191      98.879 124.422  59.460  1.00  0.00           H  
ATOM   2507  CA  GLY   191     100.501 123.945  58.148  1.00  0.00           C  
ATOM   2508  HA2 GLY   191     101.068 124.439  58.937  1.00  0.00           H  
ATOM   2509  HA3 GLY   191     100.868 122.923  58.250  1.00  0.00           H  
ATOM   2510  C   GLY   191     100.869 124.603  56.874  1.00  0.00           C  
ATOM   2511  O   GLY   191     100.276 125.648  56.511  1.00  0.00           O  
ATOM   2512  N   GLY   192     101.944 124.124  56.253  1.00  0.00           N  
ATOM   2513  H   GLY   192     102.405 123.280  56.562  1.00  0.00           H  
ATOM   2514  CA  GLY   192     102.410 124.731  54.998  1.00  0.00           C  
ATOM   2515  HA2 GLY   192     102.614 125.787  55.172  1.00  0.00           H  
ATOM   2516  HA3 GLY   192     103.378 124.328  54.703  1.00  0.00           H  
ATOM   2517  C   GLY   192     101.500 124.582  53.700  1.00  0.00           C  
ATOM   2518  O   GLY   192     101.585 125.491  52.797  1.00  0.00           O  
ATOM   2519  N   GLY   193     100.666 123.550  53.666  1.00  0.00           N  
ATOM   2520  H   GLY   193     100.609 122.918  54.452  1.00  0.00           H  
ATOM   2521  CA  GLY   193      99.634 123.353  52.590  1.00  0.00           C  
ATOM   2522  HA2 GLY   193     100.181 123.490  51.657  1.00  0.00           H  
ATOM   2523  HA3 GLY   193      99.138 122.382  52.579  1.00  0.00           H  
ATOM   2524  C   GLY   193      98.419 124.380  52.644  1.00  0.00           C  
ATOM   2525  O   GLY   193      98.373 125.268  53.540  1.00  0.00           O  
ATOM   2526  N   TYR   194      97.432 124.181  51.770  1.00  0.00           N  
ATOM   2527  H   TYR   194      97.586 123.486  51.054  1.00  0.00           H  
ATOM   2528  CA  TYR   194      96.323 125.015  51.483  1.00  0.00           C  
ATOM   2529  HA  TYR   194      95.838 125.338  52.405  1.00  0.00           H  
ATOM   2530  CB  TYR   194      96.716 126.156  50.577  1.00  0.00           C  
ATOM   2531  HB2 TYR   194      97.497 125.768  49.923  1.00  0.00           H  
ATOM   2532  HB3 TYR   194      95.851 126.505  50.012  1.00  0.00           H  
ATOM   2533  CG  TYR   194      97.363 127.311  51.314  1.00  0.00           C  
ATOM   2534  CD1 TYR   194      96.632 127.871  52.399  1.00  0.00           C  
ATOM   2535  HD1 TYR   194      95.662 127.548  52.749  1.00  0.00           H  
ATOM   2536  CE1 TYR   194      97.147 129.008  52.972  1.00  0.00           C  
ATOM   2537  HE1 TYR   194      96.601 129.611  53.682  1.00  0.00           H  
ATOM   2538  CZ  TYR   194      98.384 129.550  52.497  1.00  0.00           C  
ATOM   2539  OH  TYR   194      98.817 130.702  53.086  1.00  0.00           O  
ATOM   2540  HH  TYR   194      98.494 130.780  53.987  1.00  0.00           H  
ATOM   2541  CE2 TYR   194      99.127 128.943  51.467  1.00  0.00           C  
ATOM   2542  HE2 TYR   194     100.147 129.179  51.201  1.00  0.00           H  
ATOM   2543  CD2 TYR   194      98.600 127.782  50.937  1.00  0.00           C  
ATOM   2544  HD2 TYR   194      99.137 127.225  50.183  1.00  0.00           H  
ATOM   2545  C   TYR   194      95.276 124.159  50.689  1.00  0.00           C  
ATOM   2546  O   TYR   194      95.614 123.174  50.007  1.00  0.00           O  
ATOM   2547  N   GLY   195      93.995 124.576  50.588  1.00  0.00           N  
ATOM   2548  H   GLY   195      93.461 124.126  49.859  1.00  0.00           H  
ATOM   2549  CA  GLY   195      93.269 125.735  51.212  1.00  0.00           C  
ATOM   2550  HA2 GLY   195      93.942 126.590  51.269  1.00  0.00           H  
ATOM   2551  HA3 GLY   195      92.311 125.924  50.729  1.00  0.00           H  
ATOM   2552  C   GLY   195      92.720 125.405  52.551  1.00  0.00           C  
ATOM   2553  O   GLY   195      92.812 124.257  53.011  1.00  0.00           O  
ATOM   2554  N   ASN   196      92.303 126.453  53.271  1.00  0.00           N  
ATOM   2555  H   ASN   196      92.303 127.309  52.735  1.00  0.00           H  
ATOM   2556  CA  ASN   196      91.447 126.244  54.430  1.00  0.00           C  
ATOM   2557  HA  ASN   196      91.864 125.492  55.099  1.00  0.00           H  
ATOM   2558  CB  ASN   196      91.373 127.538  55.207  1.00  0.00           C  
ATOM   2559  HB2 ASN   196      92.368 127.905  55.456  1.00  0.00           H  
ATOM   2560  HB3 ASN   196      90.866 128.349  54.684  1.00  0.00           H  
ATOM   2561  CG  ASN   196      90.627 127.371  56.523  1.00  0.00           C  
ATOM   2562  OD1 ASN   196      89.513 127.740  56.683  1.00  0.00           O  
ATOM   2563  ND2 ASN   196      91.209 126.693  57.537  1.00  0.00           N  
ATOM   2564 HD21 ASN   196      90.700 126.589  58.403  1.00  0.00           H  
ATOM   2565 HD22 ASN   196      92.160 126.353  57.496  1.00  0.00           H  
ATOM   2566  C   ASN   196      90.062 125.669  54.061  1.00  0.00           C  
ATOM   2567  O   ASN   196      89.416 126.194  53.153  1.00  0.00           O  
ATOM   2568  N   GLN   197      89.612 124.643  54.778  1.00  0.00           N  
ATOM   2569  H   GLN   197      90.247 124.167  55.404  1.00  0.00           H  
ATOM   2570  CA  GLN   197      88.391 123.869  54.484  1.00  0.00           C  
ATOM   2571  HA  GLN   197      87.860 124.322  53.647  1.00  0.00           H  
ATOM   2572  CB  GLN   197      88.640 122.442  53.968  1.00  0.00           C  
ATOM   2573  HB2 GLN   197      89.001 121.879  54.829  1.00  0.00           H  
ATOM   2574  HB3 GLN   197      87.713 121.922  53.729  1.00  0.00           H  
ATOM   2575  CG  GLN   197      89.592 122.339  52.813  1.00  0.00           C  
ATOM   2576  HG2 GLN   197      90.479 122.943  53.002  1.00  0.00           H  
ATOM   2577  HG3 GLN   197      89.893 121.293  52.868  1.00  0.00           H  
ATOM   2578  CD  GLN   197      88.969 122.429  51.415  1.00  0.00           C  
ATOM   2579  OE1 GLN   197      87.958 123.100  51.266  1.00  0.00           O  
ATOM   2580  NE2 GLN   197      89.439 121.707  50.457  1.00  0.00           N  
ATOM   2581 HE21 GLN   197      90.223 121.110  50.680  1.00  0.00           H  
ATOM   2582 HE22 GLN   197      88.855 121.576  49.644  1.00  0.00           H  
ATOM   2583  C   GLN   197      87.316 123.951  55.579  1.00  0.00           C  
ATOM   2584  O   GLN   197      86.331 123.228  55.582  1.00  0.00           O  
ATOM   2585  N   ASP   198      87.606 124.649  56.633  1.00  0.00           N  
ATOM   2586  H   ASP   198      88.471 125.171  56.610  1.00  0.00           H  
ATOM   2587  CA  ASP   198      86.668 124.926  57.695  1.00  0.00           C  
ATOM   2588  HA  ASP   198      86.435 123.923  58.051  1.00  0.00           H  
ATOM   2589  CB  ASP   198      87.361 125.787  58.805  1.00  0.00           C  
ATOM   2590  HB2 ASP   198      87.486 126.850  58.598  1.00  0.00           H  
ATOM   2591  HB3 ASP   198      86.694 125.861  59.664  1.00  0.00           H  
ATOM   2592  CG  ASP   198      88.750 125.269  59.338  1.00  0.00           C  
ATOM   2593  OD1 ASP   198      89.368 126.177  60.007  1.00  0.00           O  
ATOM   2594  OD2 ASP   198      89.134 124.109  59.276  1.00  0.00           O  
ATOM   2595  C   ASP   198      85.434 125.671  57.149  1.00  0.00           C  
ATOM   2596  O   ASP   198      85.536 126.516  56.272  1.00  0.00           O  
ATOM   2597  N   GLN   199      84.237 125.274  57.689  1.00  0.00           N  
ATOM   2598  H   GLN   199      84.286 124.470  58.298  1.00  0.00           H  
ATOM   2599  CA  GLN   199      82.872 125.774  57.268  1.00  0.00           C  
ATOM   2600  HA  GLN   199      82.979 126.842  57.081  1.00  0.00           H  
ATOM   2601  CB  GLN   199      82.508 125.155  55.938  1.00  0.00           C  
ATOM   2602  HB2 GLN   199      81.616 125.712  55.653  1.00  0.00           H  
ATOM   2603  HB3 GLN   199      83.368 125.511  55.370  1.00  0.00           H  
ATOM   2604  CG  GLN   199      82.360 123.670  55.866  1.00  0.00           C  
ATOM   2605  HG2 GLN   199      83.073 123.133  56.491  1.00  0.00           H  
ATOM   2606  HG3 GLN   199      81.355 123.458  56.229  1.00  0.00           H  
ATOM   2607  CD  GLN   199      82.608 123.097  54.480  1.00  0.00           C  
ATOM   2608  OE1 GLN   199      82.700 123.853  53.515  1.00  0.00           O  
ATOM   2609  NE2 GLN   199      82.733 121.805  54.347  1.00  0.00           N  
ATOM   2610 HE21 GLN   199      82.815 121.378  55.258  1.00  0.00           H  
ATOM   2611 HE22 GLN   199      83.064 121.326  53.522  1.00  0.00           H  
ATOM   2612  C   GLN   199      81.828 125.554  58.361  1.00  0.00           C  
ATOM   2613  O   GLN   199      81.799 124.555  59.080  1.00  0.00           O  
ATOM   2614  N   SER   200      80.750 126.351  58.464  1.00  0.00           N  
ATOM   2615  H   SER   200      80.145 126.188  59.256  1.00  0.00           H  
ATOM   2616  CA  SER   200      80.380 127.519  57.529  1.00  0.00           C  
ATOM   2617  HA  SER   200      80.295 127.081  56.534  1.00  0.00           H  
ATOM   2618  CB  SER   200      78.985 128.122  57.888  1.00  0.00           C  
ATOM   2619  HB2 SER   200      78.325 127.296  58.153  1.00  0.00           H  
ATOM   2620  HB3 SER   200      79.112 128.774  58.752  1.00  0.00           H  
ATOM   2621  OG  SER   200      78.399 128.832  56.851  1.00  0.00           O  
ATOM   2622  HG  SER   200      78.019 128.093  56.370  1.00  0.00           H  
ATOM   2623  C   SER   200      81.338 128.691  57.497  1.00  0.00           C  
ATOM   2624  O   SER   200      81.901 129.127  58.455  1.00  0.00           O  
ATOM   2625  N   GLY   201      81.457 129.247  56.258  1.00  0.00           N  
ATOM   2626  H   GLY   201      80.980 128.989  55.406  1.00  0.00           H  
ATOM   2627  CA  GLY   201      82.654 130.102  55.964  1.00  0.00           C  
ATOM   2628  HA2 GLY   201      83.515 129.434  55.999  1.00  0.00           H  
ATOM   2629  HA3 GLY   201      82.684 130.508  54.953  1.00  0.00           H  
ATOM   2630  C   GLY   201      82.760 131.273  56.934  1.00  0.00           C  
ATOM   2631  O   GLY   201      81.778 131.866  57.387  1.00  0.00           O  
ATOM   2632  N   GLY   202      83.967 131.722  57.173  1.00  0.00           N  
ATOM   2633  H   GLY   202      83.937 132.494  57.823  1.00  0.00           H  
ATOM   2634  CA  GLY   202      85.260 131.268  56.749  1.00  0.00           C  
ATOM   2635  HA2 GLY   202      85.365 131.207  55.666  1.00  0.00           H  
ATOM   2636  HA3 GLY   202      86.026 131.943  57.132  1.00  0.00           H  
ATOM   2637  C   GLY   202      85.730 129.928  57.327  1.00  0.00           C  
ATOM   2638  O   GLY   202      85.198 129.302  58.199  1.00  0.00           O  
ATOM   2639  N   GLY   203      86.827 129.365  56.741  1.00  0.00           N  
ATOM   2640  H   GLY   203      86.975 128.477  57.200  1.00  0.00           H  
ATOM   2641  CA  GLY   203      87.604 129.748  55.654  1.00  0.00           C  
ATOM   2642  HA2 GLY   203      87.878 128.814  55.164  1.00  0.00           H  
ATOM   2643  HA3 GLY   203      86.976 130.294  54.950  1.00  0.00           H  
ATOM   2644  C   GLY   203      88.770 130.728  55.889  1.00  0.00           C  
ATOM   2645  O   GLY   203      88.838 131.359  56.905  1.00  0.00           O  
ATOM   2646  N   GLY   204      89.694 130.936  54.959  1.00  0.00           N  
ATOM   2647  H   GLY   204      89.591 130.537  54.037  1.00  0.00           H  
ATOM   2648  CA  GLY   204      90.808 131.864  54.981  1.00  0.00           C  
ATOM   2649  HA2 GLY   204      91.176 132.031  53.968  1.00  0.00           H  
ATOM   2650  HA3 GLY   204      90.642 132.847  55.423  1.00  0.00           H  
ATOM   2651  C   GLY   204      92.035 131.267  55.718  1.00  0.00           C  
ATOM   2652  O   GLY   204      91.857 130.319  56.422  1.00  0.00           O  
ATOM   2653  N   SER   205      93.274 131.797  55.708  1.00  0.00           N  
ATOM   2654  H   SER   205      93.845 131.259  56.344  1.00  0.00           H  
ATOM   2655  CA  SER   205      93.780 132.886  54.880  1.00  0.00           C  
ATOM   2656  HA  SER   205      92.990 133.629  54.766  1.00  0.00           H  
ATOM   2657  CB  SER   205      94.976 133.523  55.623  1.00  0.00           C  
ATOM   2658  HB2 SER   205      94.863 133.625  56.702  1.00  0.00           H  
ATOM   2659  HB3 SER   205      95.825 132.857  55.469  1.00  0.00           H  
ATOM   2660  OG  SER   205      95.207 134.804  55.087  1.00  0.00           O  
ATOM   2661  HG  SER   205      96.086 135.035  55.395  1.00  0.00           H  
ATOM   2662  C   SER   205      94.271 132.407  53.467  1.00  0.00           C  
ATOM   2663  O   SER   205      93.778 131.372  53.028  1.00  0.00           O  
ATOM   2664  N   GLY   206      95.285 133.019  52.875  1.00  0.00           N  
ATOM   2665  H   GLY   206      95.614 133.918  53.199  1.00  0.00           H  
ATOM   2666  CA  GLY   206      95.923 132.425  51.691  1.00  0.00           C  
ATOM   2667  HA2 GLY   206      96.867 132.858  51.360  1.00  0.00           H  
ATOM   2668  HA3 GLY   206      96.389 131.478  51.959  1.00  0.00           H  
ATOM   2669  C   GLY   206      94.975 132.461  50.436  1.00  0.00           C  
ATOM   2670  O   GLY   206      93.980 133.206  50.456  1.00  0.00           O  
ATOM   2671  N   GLY   207      95.112 131.568  49.405  1.00  0.00           N  
ATOM   2672  H   GLY   207      94.409 131.626  48.683  1.00  0.00           H  
ATOM   2673  CA  GLY   207      96.124 130.572  49.248  1.00  0.00           C  
ATOM   2674  HA2 GLY   207      96.423 130.157  50.211  1.00  0.00           H  
ATOM   2675  HA3 GLY   207      95.719 129.752  48.656  1.00  0.00           H  
ATOM   2676  C   GLY   207      97.430 131.045  48.527  1.00  0.00           C  
ATOM   2677  O   GLY   207      98.035 132.043  48.880  1.00  0.00           O  
ATOM   2678  N   TYR   208      98.011 130.288  47.592  1.00  0.00           N  
ATOM   2679  H   TYR   208      97.512 129.464  47.288  1.00  0.00           H  
ATOM   2680  CA  TYR   208      99.403 130.406  47.134  1.00  0.00           C  
ATOM   2681  HA  TYR   208      99.731 131.441  47.231  1.00  0.00           H  
ATOM   2682  CB  TYR   208     100.301 129.592  48.105  1.00  0.00           C  
ATOM   2683  HB2 TYR   208     100.142 129.846  49.153  1.00  0.00           H  
ATOM   2684  HB3 TYR   208     100.052 128.550  47.907  1.00  0.00           H  
ATOM   2685  CG  TYR   208     101.757 129.767  47.783  1.00  0.00           C  
ATOM   2686  CD1 TYR   208     102.294 130.891  48.361  1.00  0.00           C  
ATOM   2687  HD1 TYR   208     101.727 131.499  49.050  1.00  0.00           H  
ATOM   2688  CE1 TYR   208     103.631 131.192  48.117  1.00  0.00           C  
ATOM   2689  HE1 TYR   208     104.147 132.032  48.558  1.00  0.00           H  
ATOM   2690  CZ  TYR   208     104.400 130.421  47.223  1.00  0.00           C  
ATOM   2691  OH  TYR   208     105.738 130.635  47.157  1.00  0.00           O  
ATOM   2692  HH  TYR   208     105.994 130.206  46.338  1.00  0.00           H  
ATOM   2693  CE2 TYR   208     103.813 129.288  46.582  1.00  0.00           C  
ATOM   2694  HE2 TYR   208     104.366 128.644  45.915  1.00  0.00           H  
ATOM   2695  CD2 TYR   208     102.488 128.929  46.879  1.00  0.00           C  
ATOM   2696  HD2 TYR   208     102.031 128.037  46.476  1.00  0.00           H  
ATOM   2697  C   TYR   208      99.492 129.965  45.672  1.00  0.00           C  
ATOM   2698  O   TYR   208      98.655 129.203  45.175  1.00  0.00           O  
ATOM   2699  N   GLY   209     100.259 130.676  44.832  1.00  0.00           N  
ATOM   2700  H   GLY   209     101.122 131.080  45.167  1.00  0.00           H  
ATOM   2701  CA  GLY   209     100.105 130.585  43.393  1.00  0.00           C  
ATOM   2702  HA2 GLY   209      99.049 130.675  43.140  1.00  0.00           H  
ATOM   2703  HA3 GLY   209     100.467 131.515  42.954  1.00  0.00           H  
ATOM   2704  C   GLY   209     100.812 129.389  42.680  1.00  0.00           C  
ATOM   2705  O   GLY   209     101.377 128.519  43.330  1.00  0.00           O  
ATOM   2706  N   GLN   210     101.122 129.301  41.390  1.00  0.00           N  
ATOM   2707  H   GLN   210     101.763 128.594  41.059  1.00  0.00           H  
ATOM   2708  CA  GLN   210     100.490 130.115  40.278  1.00  0.00           C  
ATOM   2709  HA  GLN   210     100.920 129.708  39.363  1.00  0.00           H  
ATOM   2710  CB  GLN   210      98.997 129.806  40.283  1.00  0.00           C  
ATOM   2711  HB2 GLN   210      98.433 130.115  41.163  1.00  0.00           H  
ATOM   2712  HB3 GLN   210      98.643 130.368  39.418  1.00  0.00           H  
ATOM   2713  CG  GLN   210      98.665 128.387  40.029  1.00  0.00           C  
ATOM   2714  HG2 GLN   210      99.296 128.100  39.188  1.00  0.00           H  
ATOM   2715  HG3 GLN   210      98.926 127.830  40.928  1.00  0.00           H  
ATOM   2716  CD  GLN   210      97.143 128.186  39.739  1.00  0.00           C  
ATOM   2717  OE1 GLN   210      96.619 128.681  38.748  1.00  0.00           O  
ATOM   2718  NE2 GLN   210      96.424 127.474  40.562  1.00  0.00           N  
ATOM   2719 HE21 GLN   210      95.520 127.232  40.184  1.00  0.00           H  
ATOM   2720 HE22 GLN   210      96.945 126.992  41.281  1.00  0.00           H  
ATOM   2721  C   GLN   210     100.798 131.607  40.183  1.00  0.00           C  
ATOM   2722  O   GLN   210      99.982 132.331  39.700  1.00  0.00           O  
ATOM   2723  N   GLN   211     101.968 132.095  40.563  1.00  0.00           N  
ATOM   2724  H   GLN   211     102.672 131.417  40.817  1.00  0.00           H  
ATOM   2725  CA  GLN   211     102.361 133.470  40.497  1.00  0.00           C  
ATOM   2726  HA  GLN   211     101.510 134.098  40.763  1.00  0.00           H  
ATOM   2727  CB  GLN   211     103.544 133.846  41.421  1.00  0.00           C  
ATOM   2728  HB2 GLN   211     104.477 133.390  41.089  1.00  0.00           H  
ATOM   2729  HB3 GLN   211     103.693 134.918  41.294  1.00  0.00           H  
ATOM   2730  CG  GLN   211     103.340 133.591  42.997  1.00  0.00           C  
ATOM   2731  HG2 GLN   211     104.201 134.117  43.408  1.00  0.00           H  
ATOM   2732  HG3 GLN   211     102.395 134.032  43.316  1.00  0.00           H  
ATOM   2733  CD  GLN   211     103.262 132.075  43.416  1.00  0.00           C  
ATOM   2734  OE1 GLN   211     103.388 131.171  42.630  1.00  0.00           O  
ATOM   2735  NE2 GLN   211     103.075 131.818  44.682  1.00  0.00           N  
ATOM   2736 HE21 GLN   211     103.289 132.519  45.378  1.00  0.00           H  
ATOM   2737 HE22 GLN   211     103.167 130.825  44.842  1.00  0.00           H  
ATOM   2738  C   GLN   211     102.517 133.933  39.089  1.00  0.00           C  
ATOM   2739  O   GLN   211     101.918 134.911  38.677  1.00  0.00           O  
ATOM   2740  N   ASP   212     103.379 133.260  38.320  1.00  0.00           N  
ATOM   2741  H   ASP   212     103.994 132.626  38.811  1.00  0.00           H  
ATOM   2742  CA  ASP   212     103.767 133.638  36.909  1.00  0.00           C  
ATOM   2743  HA  ASP   212     104.018 134.699  36.921  1.00  0.00           H  
ATOM   2744  CB  ASP   212     104.975 132.799  36.358  1.00  0.00           C  
ATOM   2745  HB2 ASP   212     105.713 132.853  37.158  1.00  0.00           H  
ATOM   2746  HB3 ASP   212     104.603 131.810  36.092  1.00  0.00           H  
ATOM   2747  CG  ASP   212     105.548 133.383  35.085  1.00  0.00           C  
ATOM   2748  OD1 ASP   212     106.016 132.690  34.098  1.00  0.00           O  
ATOM   2749  OD2 ASP   212     105.559 134.657  35.052  1.00  0.00           O  
ATOM   2750  C   ASP   212     102.538 133.520  35.986  1.00  0.00           C  
ATOM   2751  O   ASP   212     102.126 134.481  35.329  1.00  0.00           O  
ATOM   2752  N   ARG   213     101.816 132.375  36.186  1.00  0.00           N  
ATOM   2753  H   ARG   213     102.159 131.653  36.803  1.00  0.00           H  
ATOM   2754  CA  ARG   213     100.495 132.146  35.685  1.00  0.00           C  
ATOM   2755  HA  ARG   213      99.985 133.109  35.666  1.00  0.00           H  
ATOM   2756  CB  ARG   213     100.443 131.484  34.298  1.00  0.00           C  
ATOM   2757  HB2 ARG   213     100.995 132.116  33.602  1.00  0.00           H  
ATOM   2758  HB3 ARG   213     100.941 130.531  34.476  1.00  0.00           H  
ATOM   2759  CG  ARG   213      99.027 131.404  33.600  1.00  0.00           C  
ATOM   2760  HG2 ARG   213      98.443 130.615  34.073  1.00  0.00           H  
ATOM   2761  HG3 ARG   213      98.539 132.365  33.765  1.00  0.00           H  
ATOM   2762  CD  ARG   213      99.137 131.258  32.032  1.00  0.00           C  
ATOM   2763  HD2 ARG   213      99.879 131.938  31.614  1.00  0.00           H  
ATOM   2764  HD3 ARG   213      99.541 130.260  31.865  1.00  0.00           H  
ATOM   2765  NE  ARG   213      97.856 131.574  31.371  1.00  0.00           N  
ATOM   2766  HE  ARG   213      97.083 131.040  31.744  1.00  0.00           H  
ATOM   2767  CZ  ARG   213      97.718 132.214  30.239  1.00  0.00           C  
ATOM   2768  NH1 ARG   213      98.643 132.590  29.471  1.00  0.00           N  
ATOM   2769 HH11 ARG   213      98.458 133.008  28.570  1.00  0.00           H  
ATOM   2770 HH12 ARG   213      99.566 132.336  29.792  1.00  0.00           H  
ATOM   2771  NH2 ARG   213      96.469 132.420  29.812  1.00  0.00           N  
ATOM   2772 HH21 ARG   213      96.386 132.824  28.890  1.00  0.00           H  
ATOM   2773 HH22 ARG   213      95.624 132.168  30.305  1.00  0.00           H  
ATOM   2774  C   ARG   213      99.671 131.331  36.661  1.00  0.00           C  
ATOM   2775  O   ARG   213     100.156 130.310  37.176  1.00  0.00           O  
ATOM   2776  N   GLY   214      98.388 131.730  37.065  1.00  0.00           N  
ATOM   2777  H   GLY   214      97.810 131.008  37.471  1.00  0.00           H  
ATOM   2778  CA  GLY   214      97.606 132.963  36.726  1.00  0.00           C  
ATOM   2779  HA2 GLY   214      97.894 133.796  37.367  1.00  0.00           H  
ATOM   2780  HA3 GLY   214      97.745 133.306  35.701  1.00  0.00           H  
ATOM   2781  C   GLY   214      96.143 132.671  36.990  1.00  0.00           C  
ATOM   2782  O   GLY   214      95.741 132.503  38.178  1.00  0.00           O  
ATOM   2783  OXT GLY   214      95.343 132.438  36.092  1.00  0.00           O  
TER    2784      GLY   214 
END   
