# Supplementary material for: Visualization of oligomerization, clustering, and density transition of intrinsically disordered proteins
Source: Natl Sci Rev. 2026 Feb 14;13(7):nwag107. doi: 10.1093/nsr/nwag107 (PMC13114874; doi:10.1093/nsr/nwag107)
Supplement: nwag107_Supplemental_Files [file nwag107_supplemental_files.zip › SI-MD-Structures/MD-Sturctures/frame147.pdb]

CRYST1  135.095  149.258  136.859  90.00  90.00  90.00               1
ATOM      1  N   MET     1      24.985  79.935  88.220  1.00  0.00           N  
ATOM      2  H1  MET     1      24.660  80.646  88.859  1.00  0.00           H  
ATOM      3  H2  MET     1      24.318  79.225  87.953  1.00  0.00           H  
ATOM      4  H3  MET     1      25.789  79.463  88.607  1.00  0.00           H  
ATOM      5  CA  MET     1      25.426  80.647  86.986  1.00  0.00           C  
ATOM      6  HA  MET     1      24.624  81.340  86.734  1.00  0.00           H  
ATOM      7  CB  MET     1      26.636  81.515  87.267  1.00  0.00           C  
ATOM      8  HB2 MET     1      27.468  80.958  87.698  1.00  0.00           H  
ATOM      9  HB3 MET     1      26.923  81.968  86.318  1.00  0.00           H  
ATOM     10  CG  MET     1      26.375  82.672  88.208  1.00  0.00           C  
ATOM     11  HG2 MET     1      27.266  83.298  88.258  1.00  0.00           H  
ATOM     12  HG3 MET     1      25.491  83.181  87.823  1.00  0.00           H  
ATOM     13  SD  MET     1      26.080  82.218  89.946  1.00  0.00           S  
ATOM     14  CE  MET     1      27.043  83.358  90.977  1.00  0.00           C  
ATOM     15  HE1 MET     1      28.007  83.639  90.555  1.00  0.00           H  
ATOM     16  HE2 MET     1      26.449  84.272  90.942  1.00  0.00           H  
ATOM     17  HE3 MET     1      27.117  82.837  91.932  1.00  0.00           H  
ATOM     18  C   MET     1      25.816  79.650  85.929  1.00  0.00           C  
ATOM     19  O   MET     1      26.438  78.639  86.285  1.00  0.00           O  
ATOM     20  N   ALA     2      25.460  79.848  84.640  1.00  0.00           N  
ATOM     21  H   ALA     2      25.867  79.116  84.075  1.00  0.00           H  
ATOM     22  CA  ALA     2      24.529  80.822  84.025  1.00  0.00           C  
ATOM     23  HA  ALA     2      24.495  80.531  82.976  1.00  0.00           H  
ATOM     24  CB  ALA     2      23.087  80.612  84.582  1.00  0.00           C  
ATOM     25  HB1 ALA     2      22.728  79.600  84.398  1.00  0.00           H  
ATOM     26  HB2 ALA     2      23.185  80.788  85.653  1.00  0.00           H  
ATOM     27  HB3 ALA     2      22.349  81.271  84.125  1.00  0.00           H  
ATOM     28  C   ALA     2      24.862  82.310  84.101  1.00  0.00           C  
ATOM     29  O   ALA     2      24.496  82.883  85.100  1.00  0.00           O  
ATOM     30  N   SER     3      25.406  82.996  83.033  1.00  0.00           N  
ATOM     31  H   SER     3      25.602  83.973  83.200  1.00  0.00           H  
ATOM     32  CA  SER     3      25.898  82.374  81.863  1.00  0.00           C  
ATOM     33  HA  SER     3      25.069  81.832  81.409  1.00  0.00           H  
ATOM     34  CB  SER     3      26.270  83.349  80.772  1.00  0.00           C  
ATOM     35  HB2 SER     3      25.338  83.808  80.441  1.00  0.00           H  
ATOM     36  HB3 SER     3      26.962  84.094  81.165  1.00  0.00           H  
ATOM     37  OG  SER     3      26.731  82.676  79.650  1.00  0.00           O  
ATOM     38  HG  SER     3      26.686  83.271  78.898  1.00  0.00           H  
ATOM     39  C   SER     3      26.944  81.365  82.192  1.00  0.00           C  
ATOM     40  O   SER     3      27.731  81.646  83.045  1.00  0.00           O  
ATOM     41  N   ASN     4      27.195  80.404  81.339  1.00  0.00           N  
ATOM     42  H   ASN     4      26.532  80.340  80.580  1.00  0.00           H  
ATOM     43  CA  ASN     4      28.407  79.531  81.197  1.00  0.00           C  
ATOM     44  HA  ASN     4      29.143  79.696  81.984  1.00  0.00           H  
ATOM     45  CB  ASN     4      27.979  78.064  81.398  1.00  0.00           C  
ATOM     46  HB2 ASN     4      27.249  77.762  80.647  1.00  0.00           H  
ATOM     47  HB3 ASN     4      28.868  77.434  81.408  1.00  0.00           H  
ATOM     48  CG  ASN     4      27.228  77.826  82.670  1.00  0.00           C  
ATOM     49  OD1 ASN     4      25.998  77.846  82.711  1.00  0.00           O  
ATOM     50  ND2 ASN     4      27.951  77.838  83.789  1.00  0.00           N  
ATOM     51 HD21 ASN     4      27.399  77.543  84.582  1.00  0.00           H  
ATOM     52 HD22 ASN     4      28.959  77.900  83.790  1.00  0.00           H  
ATOM     53  C   ASN     4      28.998  79.730  79.802  1.00  0.00           C  
ATOM     54  O   ASN     4      28.697  79.022  78.828  1.00  0.00           O  
ATOM     55  N   ASP     5      29.782  80.751  79.580  1.00  0.00           N  
ATOM     56  H   ASP     5      30.138  80.905  78.647  1.00  0.00           H  
ATOM     57  CA  ASP     5      30.324  81.780  80.493  1.00  0.00           C  
ATOM     58  HA  ASP     5      29.681  81.892  81.366  1.00  0.00           H  
ATOM     59  CB  ASP     5      31.749  81.276  80.824  1.00  0.00           C  
ATOM     60  HB2 ASP     5      31.779  80.186  80.802  1.00  0.00           H  
ATOM     61  HB3 ASP     5      32.457  81.534  80.036  1.00  0.00           H  
ATOM     62  CG  ASP     5      32.286  81.863  82.145  1.00  0.00           C  
ATOM     63  OD1 ASP     5      31.598  82.473  83.026  1.00  0.00           O  
ATOM     64  OD2 ASP     5      33.493  81.697  82.330  1.00  0.00           O  
ATOM     65  C   ASP     5      30.242  83.179  79.852  1.00  0.00           C  
ATOM     66  O   ASP     5      30.279  83.322  78.669  1.00  0.00           O  
ATOM     67  N   TYR     6      30.222  84.307  80.569  1.00  0.00           N  
ATOM     68  H   TYR     6      30.156  84.261  81.575  1.00  0.00           H  
ATOM     69  CA  TYR     6      30.324  85.655  79.945  1.00  0.00           C  
ATOM     70  HA  TYR     6      29.499  85.761  79.240  1.00  0.00           H  
ATOM     71  CB  TYR     6      30.127  86.696  80.949  1.00  0.00           C  
ATOM     72  HB2 TYR     6      30.964  86.666  81.647  1.00  0.00           H  
ATOM     73  HB3 TYR     6      30.089  87.624  80.379  1.00  0.00           H  
ATOM     74  CG  TYR     6      28.868  86.557  81.889  1.00  0.00           C  
ATOM     75  CD1 TYR     6      28.911  85.859  83.075  1.00  0.00           C  
ATOM     76  HD1 TYR     6      29.816  85.333  83.342  1.00  0.00           H  
ATOM     77  CE1 TYR     6      27.752  85.734  83.864  1.00  0.00           C  
ATOM     78  HE1 TYR     6      27.744  85.291  84.849  1.00  0.00           H  
ATOM     79  CZ  TYR     6      26.550  86.330  83.418  1.00  0.00           C  
ATOM     80  OH  TYR     6      25.385  86.134  84.010  1.00  0.00           O  
ATOM     81  HH  TYR     6      25.562  86.171  84.953  1.00  0.00           H  
ATOM     82  CE2 TYR     6      26.527  87.033  82.218  1.00  0.00           C  
ATOM     83  HE2 TYR     6      25.656  87.557  81.853  1.00  0.00           H  
ATOM     84  CD2 TYR     6      27.686  87.168  81.429  1.00  0.00           C  
ATOM     85  HD2 TYR     6      27.739  87.716  80.500  1.00  0.00           H  
ATOM     86  C   TYR     6      31.678  85.796  79.085  1.00  0.00           C  
ATOM     87  O   TYR     6      32.719  85.209  79.490  1.00  0.00           O  
ATOM     88  N   THR     7      31.672  86.704  78.068  1.00  0.00           N  
ATOM     89  H   THR     7      30.853  87.164  77.699  1.00  0.00           H  
ATOM     90  CA  THR     7      32.896  86.995  77.378  1.00  0.00           C  
ATOM     91  HA  THR     7      33.539  86.115  77.347  1.00  0.00           H  
ATOM     92  CB  THR     7      32.697  87.381  75.951  1.00  0.00           C  
ATOM     93  HB  THR     7      31.864  86.778  75.590  1.00  0.00           H  
ATOM     94  CG2 THR     7      32.328  88.867  75.886  1.00  0.00           C  
ATOM     95 HG21 THR     7      33.201  89.497  76.055  1.00  0.00           H  
ATOM     96 HG22 THR     7      32.086  89.171  74.867  1.00  0.00           H  
ATOM     97 HG23 THR     7      31.574  89.181  76.606  1.00  0.00           H  
ATOM     98  OG1 THR     7      33.781  87.097  75.053  1.00  0.00           O  
ATOM     99  HG1 THR     7      33.678  86.208  74.705  1.00  0.00           H  
ATOM    100  C   THR     7      33.808  87.906  78.110  1.00  0.00           C  
ATOM    101  O   THR     7      33.335  88.742  78.939  1.00  0.00           O  
ATOM    102  N   GLN     8      35.087  87.865  77.820  1.00  0.00           N  
ATOM    103  H   GLN     8      35.331  87.252  77.056  1.00  0.00           H  
ATOM    104  CA  GLN     8      36.109  88.766  78.376  1.00  0.00           C  
ATOM    105  HA  GLN     8      35.663  89.731  78.618  1.00  0.00           H  
ATOM    106  CB  GLN     8      36.681  88.285  79.715  1.00  0.00           C  
ATOM    107  HB2 GLN     8      37.444  89.044  79.891  1.00  0.00           H  
ATOM    108  HB3 GLN     8      35.984  88.460  80.534  1.00  0.00           H  
ATOM    109  CG  GLN     8      37.322  86.911  79.888  1.00  0.00           C  
ATOM    110  HG2 GLN     8      36.533  86.172  79.747  1.00  0.00           H  
ATOM    111  HG3 GLN     8      38.024  86.824  79.059  1.00  0.00           H  
ATOM    112  CD  GLN     8      37.894  86.639  81.262  1.00  0.00           C  
ATOM    113  OE1 GLN     8      38.968  86.998  81.631  1.00  0.00           O  
ATOM    114  NE2 GLN     8      37.176  85.872  82.035  1.00  0.00           N  
ATOM    115 HE21 GLN     8      36.305  85.426  81.786  1.00  0.00           H  
ATOM    116 HE22 GLN     8      37.559  85.723  82.958  1.00  0.00           H  
ATOM    117  C   GLN     8      37.199  88.989  77.367  1.00  0.00           C  
ATOM    118  O   GLN     8      37.611  87.984  76.701  1.00  0.00           O  
ATOM    119  N   GLN     9      37.823  90.175  77.170  1.00  0.00           N  
ATOM    120  H   GLN     9      38.605  90.104  76.535  1.00  0.00           H  
ATOM    121  CA  GLN     9      37.455  91.537  77.589  1.00  0.00           C  
ATOM    122  HA  GLN     9      38.264  92.129  77.162  1.00  0.00           H  
ATOM    123  CB  GLN     9      36.250  92.107  76.858  1.00  0.00           C  
ATOM    124  HB2 GLN     9      36.159  91.660  75.868  1.00  0.00           H  
ATOM    125  HB3 GLN     9      35.410  91.616  77.348  1.00  0.00           H  
ATOM    126  CG  GLN     9      36.006  93.622  76.978  1.00  0.00           C  
ATOM    127  HG2 GLN     9      35.579  93.724  77.976  1.00  0.00           H  
ATOM    128  HG3 GLN     9      36.939  94.182  77.037  1.00  0.00           H  
ATOM    129  CD  GLN     9      35.145  94.281  75.877  1.00  0.00           C  
ATOM    130  OE1 GLN     9      35.050  93.894  74.701  1.00  0.00           O  
ATOM    131  NE2 GLN     9      34.438  95.336  76.249  1.00  0.00           N  
ATOM    132 HE21 GLN     9      34.517  95.647  77.207  1.00  0.00           H  
ATOM    133 HE22 GLN     9      34.080  95.927  75.513  1.00  0.00           H  
ATOM    134  C   GLN     9      37.386  91.833  79.109  1.00  0.00           C  
ATOM    135  O   GLN     9      36.263  91.853  79.683  1.00  0.00           O  
ATOM    136  N   ALA    10      38.536  92.135  79.707  1.00  0.00           N  
ATOM    137  H   ALA    10      38.542  92.435  80.671  1.00  0.00           H  
ATOM    138  CA  ALA    10      39.922  91.986  79.186  1.00  0.00           C  
ATOM    139  HA  ALA    10      40.054  92.339  78.163  1.00  0.00           H  
ATOM    140  CB  ALA    10      40.825  92.796  80.128  1.00  0.00           C  
ATOM    141  HB1 ALA    10      40.804  92.285  81.091  1.00  0.00           H  
ATOM    142  HB2 ALA    10      41.814  93.032  79.736  1.00  0.00           H  
ATOM    143  HB3 ALA    10      40.457  93.821  80.160  1.00  0.00           H  
ATOM    144  C   ALA    10      40.444  90.523  79.119  1.00  0.00           C  
ATOM    145  O   ALA    10      39.787  89.594  79.525  1.00  0.00           O  
ATOM    146  N   THR    11      41.664  90.278  78.585  1.00  0.00           N  
ATOM    147  H   THR    11      42.258  91.046  78.306  1.00  0.00           H  
ATOM    148  CA  THR    11      42.353  88.928  78.399  1.00  0.00           C  
ATOM    149  HA  THR    11      42.145  88.343  79.295  1.00  0.00           H  
ATOM    150  CB  THR    11      41.708  88.104  77.228  1.00  0.00           C  
ATOM    151  HB  THR    11      41.678  88.671  76.298  1.00  0.00           H  
ATOM    152  CG2 THR    11      42.462  86.841  76.943  1.00  0.00           C  
ATOM    153 HG21 THR    11      42.504  86.160  77.793  1.00  0.00           H  
ATOM    154 HG22 THR    11      42.125  86.308  76.054  1.00  0.00           H  
ATOM    155 HG23 THR    11      43.474  87.035  76.588  1.00  0.00           H  
ATOM    156  OG1 THR    11      40.484  87.608  77.746  1.00  0.00           O  
ATOM    157  HG1 THR    11      40.166  88.327  78.298  1.00  0.00           H  
ATOM    158  C   THR    11      43.857  89.221  78.125  1.00  0.00           C  
ATOM    159  O   THR    11      44.123  89.972  77.149  1.00  0.00           O  
ATOM    160  N   GLN    12      44.797  88.654  78.865  1.00  0.00           N  
ATOM    161  H   GLN    12      45.699  89.033  78.614  1.00  0.00           H  
ATOM    162  CA  GLN    12      44.542  87.866  80.141  1.00  0.00           C  
ATOM    163  HA  GLN    12      43.932  87.019  79.824  1.00  0.00           H  
ATOM    164  CB  GLN    12      45.972  87.338  80.550  1.00  0.00           C  
ATOM    165  HB2 GLN    12      46.599  88.214  80.715  1.00  0.00           H  
ATOM    166  HB3 GLN    12      45.959  86.654  81.399  1.00  0.00           H  
ATOM    167  CG  GLN    12      46.595  86.379  79.493  1.00  0.00           C  
ATOM    168  HG2 GLN    12      46.805  86.876  78.546  1.00  0.00           H  
ATOM    169  HG3 GLN    12      47.535  85.973  79.866  1.00  0.00           H  
ATOM    170  CD  GLN    12      45.741  85.137  79.169  1.00  0.00           C  
ATOM    171  OE1 GLN    12      45.065  84.566  80.053  1.00  0.00           O  
ATOM    172  NE2 GLN    12      45.703  84.769  77.905  1.00  0.00           N  
ATOM    173 HE21 GLN    12      45.244  83.901  77.667  1.00  0.00           H  
ATOM    174 HE22 GLN    12      46.039  85.431  77.220  1.00  0.00           H  
ATOM    175  C   GLN    12      43.932  88.682  81.341  1.00  0.00           C  
ATOM    176  O   GLN    12      44.108  89.856  81.558  1.00  0.00           O  
ATOM    177  N   SER    13      43.120  87.947  82.145  1.00  0.00           N  
ATOM    178  H   SER    13      42.921  86.986  81.903  1.00  0.00           H  
ATOM    179  CA  SER    13      42.478  88.659  83.266  1.00  0.00           C  
ATOM    180  HA  SER    13      41.824  89.437  82.871  1.00  0.00           H  
ATOM    181  CB  SER    13      41.528  87.589  83.878  1.00  0.00           C  
ATOM    182  HB2 SER    13      40.867  87.170  83.119  1.00  0.00           H  
ATOM    183  HB3 SER    13      42.130  86.791  84.313  1.00  0.00           H  
ATOM    184  OG  SER    13      40.785  88.189  84.929  1.00  0.00           O  
ATOM    185  HG  SER    13      40.049  88.672  84.547  1.00  0.00           H  
ATOM    186  C   SER    13      43.492  89.154  84.344  1.00  0.00           C  
ATOM    187  O   SER    13      44.518  88.532  84.522  1.00  0.00           O  
ATOM    188  N   TYR    14      43.054  90.181  85.066  1.00  0.00           N  
ATOM    189  H   TYR    14      42.085  90.459  85.016  1.00  0.00           H  
ATOM    190  CA  TYR    14      43.954  91.006  85.874  1.00  0.00           C  
ATOM    191  HA  TYR    14      44.757  91.337  85.216  1.00  0.00           H  
ATOM    192  CB  TYR    14      43.224  92.268  86.349  1.00  0.00           C  
ATOM    193  HB2 TYR    14      43.044  92.848  85.444  1.00  0.00           H  
ATOM    194  HB3 TYR    14      42.295  91.894  86.780  1.00  0.00           H  
ATOM    195  CG  TYR    14      44.040  93.069  87.455  1.00  0.00           C  
ATOM    196  CD1 TYR    14      45.122  93.859  86.973  1.00  0.00           C  
ATOM    197  HD1 TYR    14      45.307  94.085  85.933  1.00  0.00           H  
ATOM    198  CE1 TYR    14      45.956  94.447  87.944  1.00  0.00           C  
ATOM    199  HE1 TYR    14      46.737  95.141  87.669  1.00  0.00           H  
ATOM    200  CZ  TYR    14      45.691  94.294  89.322  1.00  0.00           C  
ATOM    201  OH  TYR    14      46.464  94.878  90.268  1.00  0.00           O  
ATOM    202  HH  TYR    14      46.507  94.406  91.104  1.00  0.00           H  
ATOM    203  CE2 TYR    14      44.634  93.500  89.760  1.00  0.00           C  
ATOM    204  HE2 TYR    14      44.585  93.246  90.808  1.00  0.00           H  
ATOM    205  CD2 TYR    14      43.868  92.873  88.823  1.00  0.00           C  
ATOM    206  HD2 TYR    14      43.117  92.231  89.259  1.00  0.00           H  
ATOM    207  C   TYR    14      44.568  90.292  87.130  1.00  0.00           C  
ATOM    208  O   TYR    14      43.836  89.856  88.014  1.00  0.00           O  
ATOM    209  N   GLY    15      45.893  90.271  87.261  1.00  0.00           N  
ATOM    210  H   GLY    15      46.177  89.734  88.068  1.00  0.00           H  
ATOM    211  CA  GLY    15      46.929  90.447  86.243  1.00  0.00           C  
ATOM    212  HA2 GLY    15      46.476  89.925  85.400  1.00  0.00           H  
ATOM    213  HA3 GLY    15      47.016  91.503  85.987  1.00  0.00           H  
ATOM    214  C   GLY    15      48.260  89.902  86.690  1.00  0.00           C  
ATOM    215  O   GLY    15      48.347  89.238  87.721  1.00  0.00           O  
ATOM    216  N   ALA    16      49.298  90.106  85.859  1.00  0.00           N  
ATOM    217  H   ALA    16      49.116  90.619  85.008  1.00  0.00           H  
ATOM    218  CA  ALA    16      50.646  89.513  85.845  1.00  0.00           C  
ATOM    219  HA  ALA    16      50.635  88.561  85.315  1.00  0.00           H  
ATOM    220  CB  ALA    16      51.575  90.344  84.947  1.00  0.00           C  
ATOM    221  HB1 ALA    16      51.016  90.614  84.051  1.00  0.00           H  
ATOM    222  HB2 ALA    16      51.904  91.248  85.460  1.00  0.00           H  
ATOM    223  HB3 ALA    16      52.485  89.808  84.675  1.00  0.00           H  
ATOM    224  C   ALA    16      51.382  89.275  87.119  1.00  0.00           C  
ATOM    225  O   ALA    16      51.443  90.140  87.984  1.00  0.00           O  
ATOM    226  N   TYR    17      52.045  88.088  87.190  1.00  0.00           N  
ATOM    227  H   TYR    17      52.000  87.477  86.388  1.00  0.00           H  
ATOM    228  CA  TYR    17      52.690  87.600  88.402  1.00  0.00           C  
ATOM    229  HA  TYR    17      51.922  87.560  89.175  1.00  0.00           H  
ATOM    230  CB  TYR    17      53.083  86.169  88.138  1.00  0.00           C  
ATOM    231  HB2 TYR    17      52.330  85.693  87.510  1.00  0.00           H  
ATOM    232  HB3 TYR    17      54.011  86.213  87.569  1.00  0.00           H  
ATOM    233  CG  TYR    17      53.363  85.254  89.344  1.00  0.00           C  
ATOM    234  CD1 TYR    17      54.682  84.849  89.724  1.00  0.00           C  
ATOM    235  HD1 TYR    17      55.545  85.180  89.166  1.00  0.00           H  
ATOM    236  CE1 TYR    17      54.920  84.113  90.889  1.00  0.00           C  
ATOM    237  HE1 TYR    17      55.935  83.862  91.161  1.00  0.00           H  
ATOM    238  CZ  TYR    17      53.873  83.961  91.811  1.00  0.00           C  
ATOM    239  OH  TYR    17      54.140  83.478  93.030  1.00  0.00           O  
ATOM    240  HH  TYR    17      55.078  83.454  93.236  1.00  0.00           H  
ATOM    241  CE2 TYR    17      52.565  84.390  91.470  1.00  0.00           C  
ATOM    242  HE2 TYR    17      51.846  84.281  92.268  1.00  0.00           H  
ATOM    243  CD2 TYR    17      52.285  85.014  90.254  1.00  0.00           C  
ATOM    244  HD2 TYR    17      51.302  85.392  90.018  1.00  0.00           H  
ATOM    245  C   TYR    17      53.848  88.500  88.961  1.00  0.00           C  
ATOM    246  O   TYR    17      54.637  88.884  88.121  1.00  0.00           O  
ATOM    247  N   PRO    18      53.903  88.721  90.298  1.00  0.00           N  
ATOM    248  CD  PRO    18      53.082  88.330  91.394  1.00  0.00           C  
ATOM    249  HD2 PRO    18      52.804  87.276  91.391  1.00  0.00           H  
ATOM    250  HD3 PRO    18      52.183  88.945  91.429  1.00  0.00           H  
ATOM    251  CG  PRO    18      53.856  88.638  92.658  1.00  0.00           C  
ATOM    252  HG2 PRO    18      54.372  87.697  92.850  1.00  0.00           H  
ATOM    253  HG3 PRO    18      53.228  89.025  93.460  1.00  0.00           H  
ATOM    254  CB  PRO    18      54.957  89.611  92.174  1.00  0.00           C  
ATOM    255  HB2 PRO    18      55.858  89.638  92.786  1.00  0.00           H  
ATOM    256  HB3 PRO    18      54.535  90.616  92.161  1.00  0.00           H  
ATOM    257  CA  PRO    18      55.193  89.257  90.782  1.00  0.00           C  
ATOM    258  HA  PRO    18      55.316  90.176  90.209  1.00  0.00           H  
ATOM    259  C   PRO    18      56.440  88.383  90.656  1.00  0.00           C  
ATOM    260  O   PRO    18      56.426  87.192  91.133  1.00  0.00           O  
ATOM    261  N   THR    19      57.532  88.824  90.050  1.00  0.00           N  
ATOM    262  H   THR    19      57.565  89.783  89.733  1.00  0.00           H  
ATOM    263  CA  THR    19      58.804  88.058  89.806  1.00  0.00           C  
ATOM    264  HA  THR    19      58.709  87.105  89.284  1.00  0.00           H  
ATOM    265  CB  THR    19      59.883  88.940  89.046  1.00  0.00           C  
ATOM    266  HB  THR    19      60.880  88.501  89.015  1.00  0.00           H  
ATOM    267  CG2 THR    19      59.533  89.071  87.563  1.00  0.00           C  
ATOM    268 HG21 THR    19      59.772  88.255  86.881  1.00  0.00           H  
ATOM    269 HG22 THR    19      58.485  89.345  87.441  1.00  0.00           H  
ATOM    270 HG23 THR    19      60.080  89.914  87.140  1.00  0.00           H  
ATOM    271  OG1 THR    19      59.926  90.119  89.749  1.00  0.00           O  
ATOM    272  HG1 THR    19      60.351  89.922  90.587  1.00  0.00           H  
ATOM    273  C   THR    19      59.539  87.718  91.148  1.00  0.00           C  
ATOM    274  O   THR    19      59.358  88.338  92.214  1.00  0.00           O  
ATOM    275  N   GLN    20      60.580  86.858  91.092  1.00  0.00           N  
ATOM    276  H   GLN    20      60.749  86.374  90.221  1.00  0.00           H  
ATOM    277  CA  GLN    20      61.479  86.484  92.223  1.00  0.00           C  
ATOM    278  HA  GLN    20      60.845  86.021  92.979  1.00  0.00           H  
ATOM    279  CB  GLN    20      62.487  85.425  91.688  1.00  0.00           C  
ATOM    280  HB2 GLN    20      63.042  84.927  92.483  1.00  0.00           H  
ATOM    281  HB3 GLN    20      61.936  84.651  91.154  1.00  0.00           H  
ATOM    282  CG  GLN    20      63.464  85.980  90.650  1.00  0.00           C  
ATOM    283  HG2 GLN    20      63.980  85.205  90.082  1.00  0.00           H  
ATOM    284  HG3 GLN    20      62.987  86.453  89.791  1.00  0.00           H  
ATOM    285  CD  GLN    20      64.600  86.848  91.099  1.00  0.00           C  
ATOM    286  OE1 GLN    20      65.094  86.802  92.265  1.00  0.00           O  
ATOM    287  NE2 GLN    20      64.968  87.850  90.296  1.00  0.00           N  
ATOM    288 HE21 GLN    20      64.602  87.848  89.355  1.00  0.00           H  
ATOM    289 HE22 GLN    20      65.796  88.381  90.527  1.00  0.00           H  
ATOM    290  C   GLN    20      62.043  87.789  92.927  1.00  0.00           C  
ATOM    291  O   GLN    20      62.367  88.790  92.238  1.00  0.00           O  
ATOM    292  N   PRO    21      62.184  87.811  94.239  1.00  0.00           N  
ATOM    293  CD  PRO    21      61.873  86.716  95.192  1.00  0.00           C  
ATOM    294  HD2 PRO    21      62.529  85.866  95.005  1.00  0.00           H  
ATOM    295  HD3 PRO    21      60.832  86.399  95.134  1.00  0.00           H  
ATOM    296  CG  PRO    21      62.237  87.286  96.519  1.00  0.00           C  
ATOM    297  HG2 PRO    21      63.195  86.883  96.845  1.00  0.00           H  
ATOM    298  HG3 PRO    21      61.484  87.049  97.271  1.00  0.00           H  
ATOM    299  CB  PRO    21      62.227  88.819  96.416  1.00  0.00           C  
ATOM    300  HB2 PRO    21      62.865  89.324  97.142  1.00  0.00           H  
ATOM    301  HB3 PRO    21      61.244  89.265  96.569  1.00  0.00           H  
ATOM    302  CA  PRO    21      62.614  89.041  94.939  1.00  0.00           C  
ATOM    303  HA  PRO    21      62.069  89.905  94.557  1.00  0.00           H  
ATOM    304  C   PRO    21      64.134  89.268  94.770  1.00  0.00           C  
ATOM    305  O   PRO    21      64.870  88.464  95.313  1.00  0.00           O  
ATOM    306  N   GLY    22      64.526  90.373  94.100  1.00  0.00           N  
ATOM    307  H   GLY    22      63.854  91.056  93.782  1.00  0.00           H  
ATOM    308  CA  GLY    22      65.909  90.696  93.730  1.00  0.00           C  
ATOM    309  HA2 GLY    22      66.391  89.771  93.414  1.00  0.00           H  
ATOM    310  HA3 GLY    22      65.937  91.378  92.880  1.00  0.00           H  
ATOM    311  C   GLY    22      66.702  91.351  94.873  1.00  0.00           C  
ATOM    312  O   GLY    22      66.263  91.388  96.043  1.00  0.00           O  
ATOM    313  N   GLN    23      67.879  91.839  94.429  1.00  0.00           N  
ATOM    314  H   GLN    23      68.107  91.858  93.445  1.00  0.00           H  
ATOM    315  CA  GLN    23      68.932  92.400  95.327  1.00  0.00           C  
ATOM    316  HA  GLN    23      68.669  92.539  96.376  1.00  0.00           H  
ATOM    317  CB  GLN    23      70.082  91.281  95.304  1.00  0.00           C  
ATOM    318  HB2 GLN    23      70.382  91.069  94.277  1.00  0.00           H  
ATOM    319  HB3 GLN    23      71.004  91.642  95.759  1.00  0.00           H  
ATOM    320  CG  GLN    23      69.695  89.934  95.862  1.00  0.00           C  
ATOM    321  HG2 GLN    23      68.921  89.553  95.195  1.00  0.00           H  
ATOM    322  HG3 GLN    23      70.563  89.274  95.869  1.00  0.00           H  
ATOM    323  CD  GLN    23      69.211  90.094  97.306  1.00  0.00           C  
ATOM    324  OE1 GLN    23      69.818  90.793  98.110  1.00  0.00           O  
ATOM    325  NE2 GLN    23      68.284  89.349  97.729  1.00  0.00           N  
ATOM    326 HE21 GLN    23      67.882  88.756  97.017  1.00  0.00           H  
ATOM    327 HE22 GLN    23      68.039  89.327  98.709  1.00  0.00           H  
ATOM    328  C   GLN    23      69.504  93.747  94.791  1.00  0.00           C  
ATOM    329  O   GLN    23      69.459  94.158  93.593  1.00  0.00           O  
ATOM    330  N   GLY    24      69.912  94.641  95.732  1.00  0.00           N  
ATOM    331  H   GLY    24      69.849  94.403  96.711  1.00  0.00           H  
ATOM    332  CA  GLY    24      70.789  95.798  95.413  1.00  0.00           C  
ATOM    333  HA2 GLY    24      70.419  96.331  94.537  1.00  0.00           H  
ATOM    334  HA3 GLY    24      70.822  96.416  96.311  1.00  0.00           H  
ATOM    335  C   GLY    24      72.242  95.445  95.216  1.00  0.00           C  
ATOM    336  O   GLY    24      72.808  94.565  95.822  1.00  0.00           O  
ATOM    337  N   TYR    25      72.834  96.242  94.280  1.00  0.00           N  
ATOM    338  H   TYR    25      72.308  97.021  93.912  1.00  0.00           H  
ATOM    339  CA  TYR    25      74.166  95.907  93.680  1.00  0.00           C  
ATOM    340  HA  TYR    25      74.673  95.151  94.279  1.00  0.00           H  
ATOM    341  CB  TYR    25      73.911  95.218  92.291  1.00  0.00           C  
ATOM    342  HB2 TYR    25      73.263  94.381  92.550  1.00  0.00           H  
ATOM    343  HB3 TYR    25      73.391  95.945  91.668  1.00  0.00           H  
ATOM    344  CG  TYR    25      75.110  94.661  91.566  1.00  0.00           C  
ATOM    345  CD1 TYR    25      75.722  93.480  92.070  1.00  0.00           C  
ATOM    346  HD1 TYR    25      75.244  92.923  92.862  1.00  0.00           H  
ATOM    347  CE1 TYR    25      76.937  92.959  91.532  1.00  0.00           C  
ATOM    348  HE1 TYR    25      77.283  92.014  91.925  1.00  0.00           H  
ATOM    349  CZ  TYR    25      77.528  93.622  90.501  1.00  0.00           C  
ATOM    350  OH  TYR    25      78.734  93.255  90.010  1.00  0.00           O  
ATOM    351  HH  TYR    25      78.990  92.361  90.249  1.00  0.00           H  
ATOM    352  CE2 TYR    25      76.926  94.824  89.980  1.00  0.00           C  
ATOM    353  HE2 TYR    25      77.364  95.437  89.206  1.00  0.00           H  
ATOM    354  CD2 TYR    25      75.756  95.353  90.575  1.00  0.00           C  
ATOM    355  HD2 TYR    25      75.390  96.310  90.234  1.00  0.00           H  
ATOM    356  C   TYR    25      75.112  97.123  93.659  1.00  0.00           C  
ATOM    357  O   TYR    25      74.714  98.176  93.180  1.00  0.00           O  
ATOM    358  N   SER    26      76.306  97.029  94.298  1.00  0.00           N  
ATOM    359  H   SER    26      76.475  96.122  94.709  1.00  0.00           H  
ATOM    360  CA  SER    26      77.174  98.119  94.715  1.00  0.00           C  
ATOM    361  HA  SER    26      76.608  98.785  95.366  1.00  0.00           H  
ATOM    362  CB  SER    26      78.206  97.560  95.641  1.00  0.00           C  
ATOM    363  HB2 SER    26      77.608  97.165  96.462  1.00  0.00           H  
ATOM    364  HB3 SER    26      78.790  96.860  95.043  1.00  0.00           H  
ATOM    365  OG  SER    26      78.978  98.631  96.206  1.00  0.00           O  
ATOM    366  HG  SER    26      79.154  98.327  97.100  1.00  0.00           H  
ATOM    367  C   SER    26      77.869  98.815  93.531  1.00  0.00           C  
ATOM    368  O   SER    26      77.867  98.353  92.398  1.00  0.00           O  
ATOM    369  N   GLN    27      78.536  99.916  93.849  1.00  0.00           N  
ATOM    370  H   GLN    27      78.477 100.279  94.790  1.00  0.00           H  
ATOM    371  CA  GLN    27      79.543 100.603  93.040  1.00  0.00           C  
ATOM    372  HA  GLN    27      79.769 100.030  92.141  1.00  0.00           H  
ATOM    373  CB  GLN    27      78.927 101.933  92.520  1.00  0.00           C  
ATOM    374  HB2 GLN    27      79.656 102.302  91.798  1.00  0.00           H  
ATOM    375  HB3 GLN    27      78.016 101.760  91.948  1.00  0.00           H  
ATOM    376  CG  GLN    27      78.621 102.910  93.626  1.00  0.00           C  
ATOM    377  HG2 GLN    27      78.224 102.349  94.472  1.00  0.00           H  
ATOM    378  HG3 GLN    27      79.544 103.363  93.989  1.00  0.00           H  
ATOM    379  CD  GLN    27      77.633 104.001  93.215  1.00  0.00           C  
ATOM    380  OE1 GLN    27      76.996 104.009  92.143  1.00  0.00           O  
ATOM    381  NE2 GLN    27      77.369 104.957  94.048  1.00  0.00           N  
ATOM    382 HE21 GLN    27      77.842 104.908  94.939  1.00  0.00           H  
ATOM    383 HE22 GLN    27      76.806 105.757  93.798  1.00  0.00           H  
ATOM    384  C   GLN    27      80.837 100.904  93.715  1.00  0.00           C  
ATOM    385  O   GLN    27      81.818 101.292  93.073  1.00  0.00           O  
ATOM    386  N   GLN    28      80.883 100.723  95.017  1.00  0.00           N  
ATOM    387  H   GLN    28      80.094 100.259  95.444  1.00  0.00           H  
ATOM    388  CA  GLN    28      82.174 100.703  95.734  1.00  0.00           C  
ATOM    389  HA  GLN    28      82.910 101.339  95.242  1.00  0.00           H  
ATOM    390  CB  GLN    28      81.916 101.210  97.197  1.00  0.00           C  
ATOM    391  HB2 GLN    28      81.100 100.711  97.719  1.00  0.00           H  
ATOM    392  HB3 GLN    28      82.844 101.086  97.755  1.00  0.00           H  
ATOM    393  CG  GLN    28      81.588 102.698  97.123  1.00  0.00           C  
ATOM    394  HG2 GLN    28      82.539 103.189  96.913  1.00  0.00           H  
ATOM    395  HG3 GLN    28      80.974 102.966  96.264  1.00  0.00           H  
ATOM    396  CD  GLN    28      80.738 103.283  98.367  1.00  0.00           C  
ATOM    397  OE1 GLN    28      79.858 104.123  98.225  1.00  0.00           O  
ATOM    398  NE2 GLN    28      80.986 102.733  99.499  1.00  0.00           N  
ATOM    399 HE21 GLN    28      80.439 103.087 100.271  1.00  0.00           H  
ATOM    400 HE22 GLN    28      81.877 102.313  99.719  1.00  0.00           H  
ATOM    401  C   GLN    28      82.793  99.278  95.929  1.00  0.00           C  
ATOM    402  O   GLN    28      83.942  99.174  96.285  1.00  0.00           O  
ATOM    403  N   SER    29      82.125  98.149  95.459  1.00  0.00           N  
ATOM    404  H   SER    29      81.141  98.248  95.251  1.00  0.00           H  
ATOM    405  CA  SER    29      82.653  96.840  95.433  1.00  0.00           C  
ATOM    406  HA  SER    29      83.228  96.836  96.359  1.00  0.00           H  
ATOM    407  CB  SER    29      81.531  95.794  95.391  1.00  0.00           C  
ATOM    408  HB2 SER    29      81.941  94.796  95.545  1.00  0.00           H  
ATOM    409  HB3 SER    29      80.829  96.067  96.178  1.00  0.00           H  
ATOM    410  OG  SER    29      80.991  95.835  94.051  1.00  0.00           O  
ATOM    411  HG  SER    29      80.950  94.894  93.865  1.00  0.00           H  
ATOM    412  C   SER    29      83.692  96.592  94.349  1.00  0.00           C  
ATOM    413  O   SER    29      84.322  95.520  94.378  1.00  0.00           O  
ATOM    414  N   SER    30      83.974  97.511  93.443  1.00  0.00           N  
ATOM    415  H   SER    30      83.372  98.322  93.444  1.00  0.00           H  
ATOM    416  CA  SER    30      84.860  97.300  92.271  1.00  0.00           C  
ATOM    417  HA  SER    30      85.600  96.556  92.563  1.00  0.00           H  
ATOM    418  CB  SER    30      84.011  96.582  91.159  1.00  0.00           C  
ATOM    419  HB2 SER    30      83.635  95.597  91.438  1.00  0.00           H  
ATOM    420  HB3 SER    30      83.208  97.246  90.840  1.00  0.00           H  
ATOM    421  OG  SER    30      84.915  96.414  90.105  1.00  0.00           O  
ATOM    422  HG  SER    30      85.513  95.665  90.150  1.00  0.00           H  
ATOM    423  C   SER    30      85.330  98.637  91.694  1.00  0.00           C  
ATOM    424  O   SER    30      84.536  99.583  91.562  1.00  0.00           O  
ATOM    425  N   GLN    31      86.595  98.852  91.323  1.00  0.00           N  
ATOM    426  H   GLN    31      86.752  99.698  90.795  1.00  0.00           H  
ATOM    427  CA  GLN    31      87.695  97.838  91.488  1.00  0.00           C  
ATOM    428  HA  GLN    31      87.257  96.968  91.000  1.00  0.00           H  
ATOM    429  CB  GLN    31      88.908  98.175  90.578  1.00  0.00           C  
ATOM    430  HB2 GLN    31      89.510  97.277  90.441  1.00  0.00           H  
ATOM    431  HB3 GLN    31      88.551  98.636  89.657  1.00  0.00           H  
ATOM    432  CG  GLN    31      89.868  99.265  91.124  1.00  0.00           C  
ATOM    433  HG2 GLN    31      89.289 100.179  91.260  1.00  0.00           H  
ATOM    434  HG3 GLN    31      90.243  99.012  92.115  1.00  0.00           H  
ATOM    435  CD  GLN    31      91.049  99.601  90.281  1.00  0.00           C  
ATOM    436  OE1 GLN    31      91.310  99.107  89.198  1.00  0.00           O  
ATOM    437  NE2 GLN    31      91.902 100.480  90.728  1.00  0.00           N  
ATOM    438 HE21 GLN    31      92.757 100.661  90.221  1.00  0.00           H  
ATOM    439 HE22 GLN    31      91.786 100.912  91.633  1.00  0.00           H  
ATOM    440  C   GLN    31      88.082  97.627  92.961  1.00  0.00           C  
ATOM    441  O   GLN    31      88.094  98.616  93.711  1.00  0.00           O  
ATOM    442  N   PRO    32      88.421  96.374  93.379  1.00  0.00           N  
ATOM    443  CD  PRO    32      88.337  95.174  92.606  1.00  0.00           C  
ATOM    444  HD2 PRO    32      88.964  95.145  91.715  1.00  0.00           H  
ATOM    445  HD3 PRO    32      87.305  95.085  92.268  1.00  0.00           H  
ATOM    446  CG  PRO    32      88.818  94.037  93.491  1.00  0.00           C  
ATOM    447  HG2 PRO    32      89.900  93.918  93.435  1.00  0.00           H  
ATOM    448  HG3 PRO    32      88.390  93.037  93.420  1.00  0.00           H  
ATOM    449  CB  PRO    32      88.453  94.546  94.914  1.00  0.00           C  
ATOM    450  HB2 PRO    32      89.236  94.200  95.589  1.00  0.00           H  
ATOM    451  HB3 PRO    32      87.502  94.112  95.221  1.00  0.00           H  
ATOM    452  CA  PRO    32      88.576  96.104  94.770  1.00  0.00           C  
ATOM    453  HA  PRO    32      87.835  96.660  95.343  1.00  0.00           H  
ATOM    454  C   PRO    32      89.954  96.633  95.225  1.00  0.00           C  
ATOM    455  O   PRO    32      90.822  96.757  94.380  1.00  0.00           O  
ATOM    456  N   TYR    33      90.167  96.929  96.499  1.00  0.00           N  
ATOM    457  H   TYR    33      89.347  96.989  97.086  1.00  0.00           H  
ATOM    458  CA  TYR    33      91.397  97.290  97.185  1.00  0.00           C  
ATOM    459  HA  TYR    33      92.193  97.066  96.475  1.00  0.00           H  
ATOM    460  CB  TYR    33      91.369  98.734  97.476  1.00  0.00           C  
ATOM    461  HB2 TYR    33      90.571  99.007  98.166  1.00  0.00           H  
ATOM    462  HB3 TYR    33      92.304  98.987  97.977  1.00  0.00           H  
ATOM    463  CG  TYR    33      91.263  99.621  96.237  1.00  0.00           C  
ATOM    464  CD1 TYR    33      92.418  99.843  95.472  1.00  0.00           C  
ATOM    465  HD1 TYR    33      93.313  99.296  95.728  1.00  0.00           H  
ATOM    466  CE1 TYR    33      92.310 100.648  94.327  1.00  0.00           C  
ATOM    467  HE1 TYR    33      93.175 100.873  93.721  1.00  0.00           H  
ATOM    468  CZ  TYR    33      91.069 101.244  93.972  1.00  0.00           C  
ATOM    469  OH  TYR    33      91.016 102.118  92.981  1.00  0.00           O  
ATOM    470  HH  TYR    33      90.108 102.243  92.695  1.00  0.00           H  
ATOM    471  CE2 TYR    33      89.907 101.079  94.750  1.00  0.00           C  
ATOM    472  HE2 TYR    33      88.966 101.605  94.692  1.00  0.00           H  
ATOM    473  CD2 TYR    33      90.060 100.223  95.857  1.00  0.00           C  
ATOM    474  HD2 TYR    33      89.147  99.973  96.378  1.00  0.00           H  
ATOM    475  C   TYR    33      91.748  96.518  98.415  1.00  0.00           C  
ATOM    476  O   TYR    33      91.976  97.002  99.505  1.00  0.00           O  
ATOM    477  N   GLY    34      91.823  95.193  98.231  1.00  0.00           N  
ATOM    478  H   GLY    34      91.784  94.828  97.290  1.00  0.00           H  
ATOM    479  CA  GLY    34      92.188  94.273  99.313  1.00  0.00           C  
ATOM    480  HA2 GLY    34      92.585  93.392  98.809  1.00  0.00           H  
ATOM    481  HA3 GLY    34      92.950  94.661  99.989  1.00  0.00           H  
ATOM    482  C   GLY    34      91.005  93.859 100.132  1.00  0.00           C  
ATOM    483  O   GLY    34      89.833  93.995  99.743  1.00  0.00           O  
ATOM    484  N   GLN    35      91.275  93.356 101.335  1.00  0.00           N  
ATOM    485  H   GLN    35      92.243  93.143 101.531  1.00  0.00           H  
ATOM    486  CA  GLN    35      90.418  92.514 102.166  1.00  0.00           C  
ATOM    487  HA  GLN    35      89.405  92.847 101.942  1.00  0.00           H  
ATOM    488  CB  GLN    35      90.540  91.011 101.694  1.00  0.00           C  
ATOM    489  HB2 GLN    35      90.446  90.905 100.614  1.00  0.00           H  
ATOM    490  HB3 GLN    35      91.558  90.662 101.866  1.00  0.00           H  
ATOM    491  CG  GLN    35      89.579  89.930 102.191  1.00  0.00           C  
ATOM    492  HG2 GLN    35      89.382  89.087 101.529  1.00  0.00           H  
ATOM    493  HG3 GLN    35      89.963  89.636 103.167  1.00  0.00           H  
ATOM    494  CD  GLN    35      88.210  90.493 102.393  1.00  0.00           C  
ATOM    495  OE1 GLN    35      87.516  90.935 101.512  1.00  0.00           O  
ATOM    496  NE2 GLN    35      87.746  90.719 103.604  1.00  0.00           N  
ATOM    497 HE21 GLN    35      88.214  90.488 104.469  1.00  0.00           H  
ATOM    498 HE22 GLN    35      86.823  91.099 103.753  1.00  0.00           H  
ATOM    499  C   GLN    35      90.905  92.525 103.643  1.00  0.00           C  
ATOM    500  O   GLN    35      91.831  91.857 103.981  1.00  0.00           O  
ATOM    501  N   GLN    36      90.280  93.244 104.573  1.00  0.00           N  
ATOM    502  H   GLN    36      90.476  92.969 105.525  1.00  0.00           H  
ATOM    503  CA  GLN    36      89.222  94.287 104.285  1.00  0.00           C  
ATOM    504  HA  GLN    36      88.408  93.881 103.683  1.00  0.00           H  
ATOM    505  CB  GLN    36      88.594  94.802 105.634  1.00  0.00           C  
ATOM    506  HB2 GLN    36      89.338  95.461 106.082  1.00  0.00           H  
ATOM    507  HB3 GLN    36      87.745  95.450 105.415  1.00  0.00           H  
ATOM    508  CG  GLN    36      88.124  93.681 106.633  1.00  0.00           C  
ATOM    509  HG2 GLN    36      87.191  93.948 107.129  1.00  0.00           H  
ATOM    510  HG3 GLN    36      87.934  92.750 106.100  1.00  0.00           H  
ATOM    511  CD  GLN    36      89.192  93.440 107.688  1.00  0.00           C  
ATOM    512  OE1 GLN    36      90.372  93.343 107.453  1.00  0.00           O  
ATOM    513  NE2 GLN    36      88.806  93.354 108.926  1.00  0.00           N  
ATOM    514 HE21 GLN    36      87.830  93.495 109.142  1.00  0.00           H  
ATOM    515 HE22 GLN    36      89.553  93.442 109.600  1.00  0.00           H  
ATOM    516  C   GLN    36      89.734  95.480 103.506  1.00  0.00           C  
ATOM    517  O   GLN    36      90.911  95.738 103.712  1.00  0.00           O  
ATOM    518  N   SER    37      88.903  96.108 102.640  1.00  0.00           N  
ATOM    519  H   SER    37      87.955  95.761 102.681  1.00  0.00           H  
ATOM    520  CA  SER    37      89.338  97.095 101.640  1.00  0.00           C  
ATOM    521  HA  SER    37      90.052  96.646 100.950  1.00  0.00           H  
ATOM    522  CB  SER    37      88.203  97.471 100.844  1.00  0.00           C  
ATOM    523  HB2 SER    37      87.567  96.615 100.619  1.00  0.00           H  
ATOM    524  HB3 SER    37      87.533  98.095 101.435  1.00  0.00           H  
ATOM    525  OG  SER    37      88.643  98.079  99.658  1.00  0.00           O  
ATOM    526  HG  SER    37      88.142  97.603  98.992  1.00  0.00           H  
ATOM    527  C   SER    37      90.137  98.278 102.284  1.00  0.00           C  
ATOM    528  O   SER    37      89.964  98.582 103.480  1.00  0.00           O  
ATOM    529  N   TYR    38      90.807  99.103 101.484  1.00  0.00           N  
ATOM    530  H   TYR    38      90.760  98.943 100.488  1.00  0.00           H  
ATOM    531  CA  TYR    38      91.455 100.411 102.003  1.00  0.00           C  
ATOM    532  HA  TYR    38      91.236 100.615 103.051  1.00  0.00           H  
ATOM    533  CB  TYR    38      92.968 100.266 101.857  1.00  0.00           C  
ATOM    534  HB2 TYR    38      93.470 101.085 102.372  1.00  0.00           H  
ATOM    535  HB3 TYR    38      93.237  99.320 102.328  1.00  0.00           H  
ATOM    536  CG  TYR    38      93.600 100.272 100.436  1.00  0.00           C  
ATOM    537  CD1 TYR    38      93.765 101.441  99.704  1.00  0.00           C  
ATOM    538  HD1 TYR    38      93.277 102.364  99.978  1.00  0.00           H  
ATOM    539  CE1 TYR    38      94.462 101.457  98.474  1.00  0.00           C  
ATOM    540  HE1 TYR    38      94.450 102.382  97.917  1.00  0.00           H  
ATOM    541  CZ  TYR    38      94.984 100.268  97.899  1.00  0.00           C  
ATOM    542  OH  TYR    38      95.668 100.291  96.690  1.00  0.00           O  
ATOM    543  HH  TYR    38      95.235 101.000  96.208  1.00  0.00           H  
ATOM    544  CE2 TYR    38      94.853  99.076  98.666  1.00  0.00           C  
ATOM    545  HE2 TYR    38      95.155  98.095  98.330  1.00  0.00           H  
ATOM    546  CD2 TYR    38      94.147  99.104  99.870  1.00  0.00           C  
ATOM    547  HD2 TYR    38      93.921  98.200 100.415  1.00  0.00           H  
ATOM    548  C   TYR    38      90.947 101.588 101.222  1.00  0.00           C  
ATOM    549  O   TYR    38      90.293 101.559 100.181  1.00  0.00           O  
ATOM    550  N   SER    39      91.140 102.827 101.772  1.00  0.00           N  
ATOM    551  H   SER    39      91.554 102.849 102.693  1.00  0.00           H  
ATOM    552  CA  SER    39      90.428 104.071 101.339  1.00  0.00           C  
ATOM    553  HA  SER    39      89.523 103.743 100.827  1.00  0.00           H  
ATOM    554  CB  SER    39      90.171 104.837 102.664  1.00  0.00           C  
ATOM    555  HB2 SER    39      89.494 104.232 103.268  1.00  0.00           H  
ATOM    556  HB3 SER    39      91.118 105.024 103.169  1.00  0.00           H  
ATOM    557  OG  SER    39      89.500 106.030 102.378  1.00  0.00           O  
ATOM    558  HG  SER    39      90.147 106.675 102.084  1.00  0.00           H  
ATOM    559  C   SER    39      91.281 104.960 100.442  1.00  0.00           C  
ATOM    560  O   SER    39      92.510 104.909 100.522  1.00  0.00           O  
ATOM    561  N   GLY    40      90.643 105.757  99.596  1.00  0.00           N  
ATOM    562  H   GLY    40      89.639 105.842  99.666  1.00  0.00           H  
ATOM    563  CA  GLY    40      91.332 106.907  98.893  1.00  0.00           C  
ATOM    564  HA2 GLY    40      91.456 107.664  99.668  1.00  0.00           H  
ATOM    565  HA3 GLY    40      92.324 106.561  98.605  1.00  0.00           H  
ATOM    566  C   GLY    40      90.621 107.597  97.708  1.00  0.00           C  
ATOM    567  O   GLY    40      89.464 108.058  97.816  1.00  0.00           O  
ATOM    568  N   TYR    41      91.332 107.865  96.593  1.00  0.00           N  
ATOM    569  H   TYR    41      90.776 108.316  95.881  1.00  0.00           H  
ATOM    570  CA  TYR    41      92.561 107.223  96.093  1.00  0.00           C  
ATOM    571  HA  TYR    41      93.111 107.102  97.026  1.00  0.00           H  
ATOM    572  CB  TYR    41      92.350 105.901  95.401  1.00  0.00           C  
ATOM    573  HB2 TYR    41      92.068 105.981  94.351  1.00  0.00           H  
ATOM    574  HB3 TYR    41      93.331 105.425  95.412  1.00  0.00           H  
ATOM    575  CG  TYR    41      91.460 104.952  96.144  1.00  0.00           C  
ATOM    576  CD1 TYR    41      91.854 103.907  96.986  1.00  0.00           C  
ATOM    577  HD1 TYR    41      92.889 103.842  97.286  1.00  0.00           H  
ATOM    578  CE1 TYR    41      91.016 103.027  97.621  1.00  0.00           C  
ATOM    579  HE1 TYR    41      91.409 102.223  98.226  1.00  0.00           H  
ATOM    580  CZ  TYR    41      89.594 103.130  97.469  1.00  0.00           C  
ATOM    581  OH  TYR    41      88.665 102.420  98.133  1.00  0.00           O  
ATOM    582  HH  TYR    41      89.167 102.068  98.872  1.00  0.00           H  
ATOM    583  CE2 TYR    41      89.142 104.188  96.557  1.00  0.00           C  
ATOM    584  HE2 TYR    41      88.078 104.214  96.369  1.00  0.00           H  
ATOM    585  CD2 TYR    41      90.066 105.026  95.859  1.00  0.00           C  
ATOM    586  HD2 TYR    41      89.745 105.787  95.163  1.00  0.00           H  
ATOM    587  C   TYR    41      93.307 108.212  95.224  1.00  0.00           C  
ATOM    588  O   TYR    41      92.687 108.829  94.310  1.00  0.00           O  
ATOM    589  N   SER    42      94.620 108.441  95.432  1.00  0.00           N  
ATOM    590  H   SER    42      95.146 107.939  96.133  1.00  0.00           H  
ATOM    591  CA  SER    42      95.437 109.410  94.643  1.00  0.00           C  
ATOM    592  HA  SER    42      94.957 109.442  93.665  1.00  0.00           H  
ATOM    593  CB  SER    42      95.351 110.809  95.289  1.00  0.00           C  
ATOM    594  HB2 SER    42      94.282 111.020  95.270  1.00  0.00           H  
ATOM    595  HB3 SER    42      95.678 110.755  96.328  1.00  0.00           H  
ATOM    596  OG  SER    42      96.144 111.698  94.526  1.00  0.00           O  
ATOM    597  HG  SER    42      96.785 112.056  95.145  1.00  0.00           H  
ATOM    598  C   SER    42      96.918 108.963  94.611  1.00  0.00           C  
ATOM    599  O   SER    42      97.547 108.786  95.629  1.00  0.00           O  
ATOM    600  N   GLN    43      97.457 108.669  93.421  1.00  0.00           N  
ATOM    601  H   GLN    43      96.818 108.556  92.646  1.00  0.00           H  
ATOM    602  CA  GLN    43      98.963 108.489  93.172  1.00  0.00           C  
ATOM    603  HA  GLN    43      99.590 109.112  93.809  1.00  0.00           H  
ATOM    604  CB  GLN    43      99.234 107.011  93.548  1.00  0.00           C  
ATOM    605  HB2 GLN    43     100.152 106.573  93.155  1.00  0.00           H  
ATOM    606  HB3 GLN    43      99.452 107.015  94.616  1.00  0.00           H  
ATOM    607  CG  GLN    43      98.170 105.916  93.251  1.00  0.00           C  
ATOM    608  HG2 GLN    43      97.453 105.955  94.070  1.00  0.00           H  
ATOM    609  HG3 GLN    43      97.774 106.258  92.295  1.00  0.00           H  
ATOM    610  CD  GLN    43      98.709 104.457  93.128  1.00  0.00           C  
ATOM    611  OE1 GLN    43      99.846 104.067  93.502  1.00  0.00           O  
ATOM    612  NE2 GLN    43      97.932 103.621  92.462  1.00  0.00           N  
ATOM    613 HE21 GLN    43      96.975 103.897  92.292  1.00  0.00           H  
ATOM    614 HE22 GLN    43      98.176 102.649  92.583  1.00  0.00           H  
ATOM    615  C   GLN    43      99.455 108.778  91.772  1.00  0.00           C  
ATOM    616  O   GLN    43      98.572 108.941  90.905  1.00  0.00           O  
ATOM    617  N   SER    44     100.762 108.576  91.492  1.00  0.00           N  
ATOM    618  H   SER    44     101.413 108.483  92.258  1.00  0.00           H  
ATOM    619  CA  SER    44     101.207 108.297  90.168  1.00  0.00           C  
ATOM    620  HA  SER    44     100.930 109.210  89.641  1.00  0.00           H  
ATOM    621  CB  SER    44     102.682 107.932  90.021  1.00  0.00           C  
ATOM    622  HB2 SER    44     103.327 108.688  90.470  1.00  0.00           H  
ATOM    623  HB3 SER    44     102.981 107.067  90.614  1.00  0.00           H  
ATOM    624  OG  SER    44     103.056 107.772  88.657  1.00  0.00           O  
ATOM    625  HG  SER    44     103.757 107.117  88.649  1.00  0.00           H  
ATOM    626  C   SER    44     100.474 107.173  89.475  1.00  0.00           C  
ATOM    627  O   SER    44     100.273 106.127  90.070  1.00  0.00           O  
ATOM    628  N   THR    45     100.214 107.372  88.184  1.00  0.00           N  
ATOM    629  H   THR    45     100.531 108.264  87.831  1.00  0.00           H  
ATOM    630  CA  THR    45      99.614 106.423  87.194  1.00  0.00           C  
ATOM    631  HA  THR    45      98.588 106.303  87.539  1.00  0.00           H  
ATOM    632  CB  THR    45      99.613 107.055  85.757  1.00  0.00           C  
ATOM    633  HB  THR    45      98.774 107.750  85.786  1.00  0.00           H  
ATOM    634  CG2 THR    45     100.917 107.776  85.262  1.00  0.00           C  
ATOM    635 HG21 THR    45     101.787 107.119  85.285  1.00  0.00           H  
ATOM    636 HG22 THR    45     100.673 108.194  84.285  1.00  0.00           H  
ATOM    637 HG23 THR    45     101.124 108.624  85.914  1.00  0.00           H  
ATOM    638  OG1 THR    45      99.291 106.217  84.676  1.00  0.00           O  
ATOM    639  HG1 THR    45      98.375 105.958  84.804  1.00  0.00           H  
ATOM    640  C   THR    45     100.302 105.040  87.234  1.00  0.00           C  
ATOM    641  O   THR    45      99.678 103.993  86.988  1.00  0.00           O  
ATOM    642  N   ASP    46     101.646 105.103  87.428  1.00  0.00           N  
ATOM    643  H   ASP    46     102.066 106.021  87.395  1.00  0.00           H  
ATOM    644  CA  ASP    46     102.483 103.915  87.600  1.00  0.00           C  
ATOM    645  HA  ASP    46     101.908 103.094  88.029  1.00  0.00           H  
ATOM    646  CB  ASP    46     102.997 103.573  86.211  1.00  0.00           C  
ATOM    647  HB2 ASP    46     102.139 103.295  85.598  1.00  0.00           H  
ATOM    648  HB3 ASP    46     103.574 104.405  85.810  1.00  0.00           H  
ATOM    649  CG  ASP    46     103.860 102.330  86.258  1.00  0.00           C  
ATOM    650  OD1 ASP    46     104.513 102.093  85.221  1.00  0.00           O  
ATOM    651  OD2 ASP    46     103.944 101.560  87.263  1.00  0.00           O  
ATOM    652  C   ASP    46     103.706 104.238  88.463  1.00  0.00           C  
ATOM    653  O   ASP    46     104.325 105.270  88.307  1.00  0.00           O  
ATOM    654  N   THR    47     103.943 103.361  89.463  1.00  0.00           N  
ATOM    655  H   THR    47     103.470 102.469  89.427  1.00  0.00           H  
ATOM    656  CA  THR    47     105.113 103.447  90.371  1.00  0.00           C  
ATOM    657  HA  THR    47     105.680 104.358  90.182  1.00  0.00           H  
ATOM    658  CB  THR    47     104.623 103.555  91.813  1.00  0.00           C  
ATOM    659  HB  THR    47     105.549 103.597  92.386  1.00  0.00           H  
ATOM    660  CG2 THR    47     103.849 104.806  92.079  1.00  0.00           C  
ATOM    661 HG21 THR    47     104.364 105.715  91.769  1.00  0.00           H  
ATOM    662 HG22 THR    47     103.056 104.818  91.331  1.00  0.00           H  
ATOM    663 HG23 THR    47     103.575 104.797  93.134  1.00  0.00           H  
ATOM    664  OG1 THR    47     103.763 102.513  92.242  1.00  0.00           O  
ATOM    665  HG1 THR    47     103.647 101.855  91.553  1.00  0.00           H  
ATOM    666  C   THR    47     106.058 102.194  90.279  1.00  0.00           C  
ATOM    667  O   THR    47     106.983 101.999  91.088  1.00  0.00           O  
ATOM    668  N   SER    48     105.820 101.326  89.340  1.00  0.00           N  
ATOM    669  H   SER    48     105.028 101.555  88.758  1.00  0.00           H  
ATOM    670  CA  SER    48     106.710 100.140  89.099  1.00  0.00           C  
ATOM    671  HA  SER    48     106.842  99.652  90.064  1.00  0.00           H  
ATOM    672  CB  SER    48     105.967  99.208  88.077  1.00  0.00           C  
ATOM    673  HB2 SER    48     106.493  98.254  88.032  1.00  0.00           H  
ATOM    674  HB3 SER    48     104.911  99.270  88.339  1.00  0.00           H  
ATOM    675  OG  SER    48     105.942  99.750  86.804  1.00  0.00           O  
ATOM    676  HG  SER    48     105.325 100.485  86.832  1.00  0.00           H  
ATOM    677  C   SER    48     108.111 100.519  88.536  1.00  0.00           C  
ATOM    678  O   SER    48     109.059  99.937  89.040  1.00  0.00           O  
ATOM    679  N   GLY    49     108.193 101.500  87.625  1.00  0.00           N  
ATOM    680  H   GLY    49     107.295 101.864  87.340  1.00  0.00           H  
ATOM    681  CA  GLY    49     109.324 101.754  86.732  1.00  0.00           C  
ATOM    682  HA2 GLY    49     109.025 102.404  85.910  1.00  0.00           H  
ATOM    683  HA3 GLY    49     110.117 102.199  87.334  1.00  0.00           H  
ATOM    684  C   GLY    49     109.858 100.457  85.987  1.00  0.00           C  
ATOM    685  O   GLY    49     109.118  99.479  85.841  1.00  0.00           O  
ATOM    686  N   TYR    50     111.119 100.448  85.610  1.00  0.00           N  
ATOM    687  H   TYR    50     111.346  99.592  85.123  1.00  0.00           H  
ATOM    688  CA  TYR    50     112.119 101.613  85.652  1.00  0.00           C  
ATOM    689  HA  TYR    50     111.572 102.529  85.427  1.00  0.00           H  
ATOM    690  CB  TYR    50     112.827 101.602  87.002  1.00  0.00           C  
ATOM    691  HB2 TYR    50     112.079 101.461  87.783  1.00  0.00           H  
ATOM    692  HB3 TYR    50     113.462 100.717  87.026  1.00  0.00           H  
ATOM    693  CG  TYR    50     113.586 102.907  87.343  1.00  0.00           C  
ATOM    694  CD1 TYR    50     114.999 103.038  87.073  1.00  0.00           C  
ATOM    695  HD1 TYR    50     115.576 102.168  86.798  1.00  0.00           H  
ATOM    696  CE1 TYR    50     115.655 104.317  87.193  1.00  0.00           C  
ATOM    697  HE1 TYR    50     116.683 104.443  86.888  1.00  0.00           H  
ATOM    698  CZ  TYR    50     114.900 105.449  87.544  1.00  0.00           C  
ATOM    699  OH  TYR    50     115.466 106.704  87.656  1.00  0.00           O  
ATOM    700  HH  TYR    50     115.061 107.358  88.231  1.00  0.00           H  
ATOM    701  CE2 TYR    50     113.537 105.303  87.878  1.00  0.00           C  
ATOM    702  HE2 TYR    50     112.911 106.148  88.124  1.00  0.00           H  
ATOM    703  CD2 TYR    50     112.915 104.019  87.747  1.00  0.00           C  
ATOM    704  HD2 TYR    50     111.851 103.970  87.924  1.00  0.00           H  
ATOM    705  C   TYR    50     113.124 101.456  84.486  1.00  0.00           C  
ATOM    706  O   TYR    50     113.358 100.305  84.074  1.00  0.00           O  
ATOM    707  N   GLY    51     113.678 102.490  83.908  1.00  0.00           N  
ATOM    708  H   GLY    51     114.215 102.269  83.082  1.00  0.00           H  
ATOM    709  CA  GLY    51     113.339 103.866  84.113  1.00  0.00           C  
ATOM    710  HA2 GLY    51     112.469 104.131  83.512  1.00  0.00           H  
ATOM    711  HA3 GLY    51     113.158 104.107  85.160  1.00  0.00           H  
ATOM    712  C   GLY    51     114.418 104.901  83.744  1.00  0.00           C  
ATOM    713  O   GLY    51     115.620 104.611  83.810  1.00  0.00           O  
ATOM    714  N   GLN    52     114.042 106.103  83.409  1.00  0.00           N  
ATOM    715  H   GLN    52     113.072 106.283  83.627  1.00  0.00           H  
ATOM    716  CA  GLN    52     114.836 107.207  82.823  1.00  0.00           C  
ATOM    717  HA  GLN    52     114.135 107.938  82.421  1.00  0.00           H  
ATOM    718  CB  GLN    52     115.723 107.942  83.878  1.00  0.00           C  
ATOM    719  HB2 GLN    52     116.334 107.156  84.322  1.00  0.00           H  
ATOM    720  HB3 GLN    52     116.379 108.678  83.412  1.00  0.00           H  
ATOM    721  CG  GLN    52     114.917 108.809  84.837  1.00  0.00           C  
ATOM    722  HG2 GLN    52     114.597 109.731  84.351  1.00  0.00           H  
ATOM    723  HG3 GLN    52     114.022 108.301  85.197  1.00  0.00           H  
ATOM    724  CD  GLN    52     115.749 109.186  86.015  1.00  0.00           C  
ATOM    725  OE1 GLN    52     116.917 108.854  86.228  1.00  0.00           O  
ATOM    726  NE2 GLN    52     115.090 109.915  86.947  1.00  0.00           N  
ATOM    727 HE21 GLN    52     114.135 110.217  86.818  1.00  0.00           H  
ATOM    728 HE22 GLN    52     115.662 110.131  87.751  1.00  0.00           H  
ATOM    729  C   GLN    52     115.690 106.663  81.625  1.00  0.00           C  
ATOM    730  O   GLN    52     116.875 106.896  81.511  1.00  0.00           O  
ATOM    731  N   SER    53     115.107 105.920  80.633  1.00  0.00           N  
ATOM    732  H   SER    53     115.739 105.692  79.879  1.00  0.00           H  
ATOM    733  CA  SER    53     113.676 105.737  80.303  1.00  0.00           C  
ATOM    734  HA  SER    53     113.262 105.359  81.238  1.00  0.00           H  
ATOM    735  CB  SER    53     112.962 107.084  79.942  1.00  0.00           C  
ATOM    736  HB2 SER    53     112.777 107.802  80.741  1.00  0.00           H  
ATOM    737  HB3 SER    53     113.371 107.634  79.094  1.00  0.00           H  
ATOM    738  OG  SER    53     111.680 106.751  79.591  1.00  0.00           O  
ATOM    739  HG  SER    53     111.564 106.715  78.639  1.00  0.00           H  
ATOM    740  C   SER    53     113.614 104.684  79.173  1.00  0.00           C  
ATOM    741  O   SER    53     114.457 104.624  78.244  1.00  0.00           O  
ATOM    742  N   SER    54     112.563 103.842  79.320  1.00  0.00           N  
ATOM    743  H   SER    54     111.942 104.110  80.069  1.00  0.00           H  
ATOM    744  CA  SER    54     112.494 102.408  78.820  1.00  0.00           C  
ATOM    745  HA  SER    54     113.515 102.030  78.766  1.00  0.00           H  
ATOM    746  CB  SER    54     111.871 101.503  79.933  1.00  0.00           C  
ATOM    747  HB2 SER    54     110.820 101.732  80.110  1.00  0.00           H  
ATOM    748  HB3 SER    54     111.991 100.450  79.680  1.00  0.00           H  
ATOM    749  OG  SER    54     112.603 101.603  81.122  1.00  0.00           O  
ATOM    750  HG  SER    54     113.428 101.141  80.955  1.00  0.00           H  
ATOM    751  C   SER    54     112.009 102.201  77.391  1.00  0.00           C  
ATOM    752  O   SER    54     111.700 101.125  76.963  1.00  0.00           O  
ATOM    753  N   TYR    55     112.001 103.238  76.605  1.00  0.00           N  
ATOM    754  H   TYR    55     112.299 104.147  76.929  1.00  0.00           H  
ATOM    755  CA  TYR    55     111.815 103.193  75.172  1.00  0.00           C  
ATOM    756  HA  TYR    55     111.475 102.207  74.854  1.00  0.00           H  
ATOM    757  CB  TYR    55     110.571 104.117  74.792  1.00  0.00           C  
ATOM    758  HB2 TYR    55     110.804 105.181  74.839  1.00  0.00           H  
ATOM    759  HB3 TYR    55     110.373 103.982  73.729  1.00  0.00           H  
ATOM    760  CG  TYR    55     109.259 103.884  75.528  1.00  0.00           C  
ATOM    761  CD1 TYR    55     108.862 104.765  76.507  1.00  0.00           C  
ATOM    762  HD1 TYR    55     109.461 105.655  76.627  1.00  0.00           H  
ATOM    763  CE1 TYR    55     107.798 104.389  77.340  1.00  0.00           C  
ATOM    764  HE1 TYR    55     107.557 105.103  78.114  1.00  0.00           H  
ATOM    765  CZ  TYR    55     107.129 103.162  77.179  1.00  0.00           C  
ATOM    766  OH  TYR    55     106.154 102.901  78.112  1.00  0.00           O  
ATOM    767  HH  TYR    55     105.947 101.965  78.060  1.00  0.00           H  
ATOM    768  CE2 TYR    55     107.435 102.390  76.036  1.00  0.00           C  
ATOM    769  HE2 TYR    55     106.928 101.453  75.862  1.00  0.00           H  
ATOM    770  CD2 TYR    55     108.525 102.687  75.240  1.00  0.00           C  
ATOM    771  HD2 TYR    55     108.845 101.998  74.472  1.00  0.00           H  
ATOM    772  C   TYR    55     113.077 103.732  74.441  1.00  0.00           C  
ATOM    773  O   TYR    55     113.690 104.701  74.886  1.00  0.00           O  
ATOM    774  N   SER    56     113.657 103.029  73.505  1.00  0.00           N  
ATOM    775  H   SER    56     114.514 103.448  73.173  1.00  0.00           H  
ATOM    776  CA  SER    56     113.276 101.817  72.774  1.00  0.00           C  
ATOM    777  HA  SER    56     113.852 101.679  71.859  1.00  0.00           H  
ATOM    778  CB  SER    56     113.637 100.615  73.704  1.00  0.00           C  
ATOM    779  HB2 SER    56     114.457 100.799  74.398  1.00  0.00           H  
ATOM    780  HB3 SER    56     112.751 100.440  74.314  1.00  0.00           H  
ATOM    781  OG  SER    56     114.095  99.536  72.892  1.00  0.00           O  
ATOM    782  HG  SER    56     114.907  99.823  72.467  1.00  0.00           H  
ATOM    783  C   SER    56     111.824 101.760  72.340  1.00  0.00           C  
ATOM    784  O   SER    56     111.116 100.829  72.598  1.00  0.00           O  
ATOM    785  N   SER    57     111.280 102.856  71.676  1.00  0.00           N  
ATOM    786  H   SER    57     110.281 102.770  71.550  1.00  0.00           H  
ATOM    787  CA  SER    57     111.950 104.036  71.078  1.00  0.00           C  
ATOM    788  HA  SER    57     112.826 104.336  71.653  1.00  0.00           H  
ATOM    789  CB  SER    57     112.257 103.688  69.618  1.00  0.00           C  
ATOM    790  HB2 SER    57     113.063 104.353  69.308  1.00  0.00           H  
ATOM    791  HB3 SER    57     112.578 102.647  69.605  1.00  0.00           H  
ATOM    792  OG  SER    57     111.056 103.746  68.794  1.00  0.00           O  
ATOM    793  HG  SER    57     110.586 102.923  68.951  1.00  0.00           H  
ATOM    794  C   SER    57     110.926 105.170  71.043  1.00  0.00           C  
ATOM    795  O   SER    57     109.824 105.071  71.571  1.00  0.00           O  
ATOM    796  N   TYR    58     111.309 106.309  70.491  1.00  0.00           N  
ATOM    797  H   TYR    58     112.281 106.394  70.228  1.00  0.00           H  
ATOM    798  CA  TYR    58     110.540 107.543  70.308  1.00  0.00           C  
ATOM    799  HA  TYR    58     109.761 107.544  71.070  1.00  0.00           H  
ATOM    800  CB  TYR    58     111.438 108.809  70.422  1.00  0.00           C  
ATOM    801  HB2 TYR    58     112.208 108.867  69.654  1.00  0.00           H  
ATOM    802  HB3 TYR    58     110.822 109.693  70.255  1.00  0.00           H  
ATOM    803  CG  TYR    58     111.985 108.917  71.805  1.00  0.00           C  
ATOM    804  CD1 TYR    58     111.091 109.250  72.872  1.00  0.00           C  
ATOM    805  HD1 TYR    58     110.034 109.405  72.713  1.00  0.00           H  
ATOM    806  CE1 TYR    58     111.616 109.094  74.197  1.00  0.00           C  
ATOM    807  HE1 TYR    58     110.990 109.275  75.059  1.00  0.00           H  
ATOM    808  CZ  TYR    58     112.980 108.830  74.387  1.00  0.00           C  
ATOM    809  OH  TYR    58     113.538 108.870  75.596  1.00  0.00           O  
ATOM    810  HH  TYR    58     114.403 109.285  75.548  1.00  0.00           H  
ATOM    811  CE2 TYR    58     113.833 108.630  73.308  1.00  0.00           C  
ATOM    812  HE2 TYR    58     114.834 108.469  73.678  1.00  0.00           H  
ATOM    813  CD2 TYR    58     113.352 108.629  72.043  1.00  0.00           C  
ATOM    814  HD2 TYR    58     114.038 108.534  71.214  1.00  0.00           H  
ATOM    815  C   TYR    58     109.892 107.629  68.918  1.00  0.00           C  
ATOM    816  O   TYR    58     110.562 107.887  67.944  1.00  0.00           O  
ATOM    817  N   GLY    59     108.543 107.436  68.751  1.00  0.00           N  
ATOM    818  H   GLY    59     108.134 107.601  67.842  1.00  0.00           H  
ATOM    819  CA  GLY    59     107.526 107.237  69.877  1.00  0.00           C  
ATOM    820  HA2 GLY    59     106.584 106.898  69.447  1.00  0.00           H  
ATOM    821  HA3 GLY    59     107.837 106.492  70.609  1.00  0.00           H  
ATOM    822  C   GLY    59     107.259 108.542  70.625  1.00  0.00           C  
ATOM    823  O   GLY    59     108.046 109.500  70.564  1.00  0.00           O  
ATOM    824  N   GLN    60     106.123 108.710  71.323  1.00  0.00           N  
ATOM    825  H   GLN    60     105.903 109.653  71.610  1.00  0.00           H  
ATOM    826  CA  GLN    60     105.216 107.638  71.697  1.00  0.00           C  
ATOM    827  HA  GLN    60     105.270 106.808  70.993  1.00  0.00           H  
ATOM    828  CB  GLN    60     105.491 107.111  73.132  1.00  0.00           C  
ATOM    829  HB2 GLN    60     105.283 107.884  73.872  1.00  0.00           H  
ATOM    830  HB3 GLN    60     104.679 106.433  73.394  1.00  0.00           H  
ATOM    831  CG  GLN    60     106.763 106.338  73.350  1.00  0.00           C  
ATOM    832  HG2 GLN    60     106.528 105.635  74.148  1.00  0.00           H  
ATOM    833  HG3 GLN    60     107.040 105.831  72.425  1.00  0.00           H  
ATOM    834  CD  GLN    60     107.909 107.248  73.772  1.00  0.00           C  
ATOM    835  OE1 GLN    60     107.881 108.424  74.043  1.00  0.00           O  
ATOM    836  NE2 GLN    60     109.095 106.709  73.696  1.00  0.00           N  
ATOM    837 HE21 GLN    60     109.134 105.791  73.278  1.00  0.00           H  
ATOM    838 HE22 GLN    60     109.926 107.277  73.779  1.00  0.00           H  
ATOM    839  C   GLN    60     103.726 108.156  71.627  1.00  0.00           C  
ATOM    840  O   GLN    60     103.399 109.276  72.003  1.00  0.00           O  
ATOM    841  N   SER    61     102.854 107.199  71.322  1.00  0.00           N  
ATOM    842  H   SER    61     103.212 106.289  71.069  1.00  0.00           H  
ATOM    843  CA  SER    61     101.411 107.447  71.214  1.00  0.00           C  
ATOM    844  HA  SER    61     101.174 108.095  70.370  1.00  0.00           H  
ATOM    845  CB  SER    61     100.727 106.031  71.001  1.00  0.00           C  
ATOM    846  HB2 SER    61     101.042 105.658  70.027  1.00  0.00           H  
ATOM    847  HB3 SER    61     100.834 105.344  71.841  1.00  0.00           H  
ATOM    848  OG  SER    61      99.278 106.230  70.826  1.00  0.00           O  
ATOM    849  HG  SER    61      98.942 105.340  70.692  1.00  0.00           H  
ATOM    850  C   SER    61     100.794 108.075  72.507  1.00  0.00           C  
ATOM    851  O   SER    61     101.036 107.630  73.638  1.00  0.00           O  
ATOM    852  N   GLN    62      99.928 109.035  72.277  1.00  0.00           N  
ATOM    853  H   GLN    62      99.752 109.363  71.338  1.00  0.00           H  
ATOM    854  CA  GLN    62      99.113 109.654  73.310  1.00  0.00           C  
ATOM    855  HA  GLN    62      99.479 109.346  74.290  1.00  0.00           H  
ATOM    856  CB  GLN    62      99.257 111.207  73.112  1.00  0.00           C  
ATOM    857  HB2 GLN    62      98.784 111.459  72.163  1.00  0.00           H  
ATOM    858  HB3 GLN    62      98.722 111.794  73.859  1.00  0.00           H  
ATOM    859  CG  GLN    62     100.655 111.718  73.066  1.00  0.00           C  
ATOM    860  HG2 GLN    62     101.170 111.223  72.243  1.00  0.00           H  
ATOM    861  HG3 GLN    62     100.643 112.776  72.802  1.00  0.00           H  
ATOM    862  CD  GLN    62     101.474 111.514  74.366  1.00  0.00           C  
ATOM    863  OE1 GLN    62     101.104 111.977  75.428  1.00  0.00           O  
ATOM    864  NE2 GLN    62     102.603 110.810  74.199  1.00  0.00           N  
ATOM    865 HE21 GLN    62     103.190 110.579  74.987  1.00  0.00           H  
ATOM    866 HE22 GLN    62     102.789 110.440  73.278  1.00  0.00           H  
ATOM    867  C   GLN    62      97.599 109.254  73.270  1.00  0.00           C  
ATOM    868  O   GLN    62      96.825 109.993  73.835  1.00  0.00           O  
ATOM    869  N   ASN    63      97.204 108.190  72.629  1.00  0.00           N  
ATOM    870  H   ASN    63      97.874 107.608  72.146  1.00  0.00           H  
ATOM    871  CA  ASN    63      95.867 107.671  72.831  1.00  0.00           C  
ATOM    872  HA  ASN    63      95.217 108.534  72.683  1.00  0.00           H  
ATOM    873  CB  ASN    63      95.553 106.507  71.855  1.00  0.00           C  
ATOM    874  HB2 ASN    63      95.957 106.775  70.879  1.00  0.00           H  
ATOM    875  HB3 ASN    63      96.026 105.636  72.308  1.00  0.00           H  
ATOM    876  CG  ASN    63      94.063 106.232  71.500  1.00  0.00           C  
ATOM    877  OD1 ASN    63      93.518 105.160  71.659  1.00  0.00           O  
ATOM    878  ND2 ASN    63      93.426 107.291  71.054  1.00  0.00           N  
ATOM    879 HD21 ASN    63      92.436 107.354  70.861  1.00  0.00           H  
ATOM    880 HD22 ASN    63      94.007 108.091  70.851  1.00  0.00           H  
ATOM    881  C   ASN    63      95.687 107.238  74.231  1.00  0.00           C  
ATOM    882  O   ASN    63      94.619 107.420  74.835  1.00  0.00           O  
ATOM    883  N   THR    64      96.716 106.536  74.686  1.00  0.00           N  
ATOM    884  H   THR    64      97.553 106.507  74.122  1.00  0.00           H  
ATOM    885  CA  THR    64      96.631 105.852  76.024  1.00  0.00           C  
ATOM    886  HA  THR    64      95.679 106.006  76.530  1.00  0.00           H  
ATOM    887  CB  THR    64      96.759 104.310  75.858  1.00  0.00           C  
ATOM    888  HB  THR    64      97.762 104.081  75.499  1.00  0.00           H  
ATOM    889  CG2 THR    64      96.739 103.663  77.240  1.00  0.00           C  
ATOM    890 HG21 THR    64      97.730 103.564  77.682  1.00  0.00           H  
ATOM    891 HG22 THR    64      96.008 104.138  77.894  1.00  0.00           H  
ATOM    892 HG23 THR    64      96.467 102.615  77.116  1.00  0.00           H  
ATOM    893  OG1 THR    64      95.650 103.710  75.160  1.00  0.00           O  
ATOM    894  HG1 THR    64      95.893 103.696  74.231  1.00  0.00           H  
ATOM    895  C   THR    64      97.848 106.282  76.975  1.00  0.00           C  
ATOM    896  O   THR    64      99.035 105.964  76.769  1.00  0.00           O  
ATOM    897  N   GLY    65      97.610 106.885  78.174  1.00  0.00           N  
ATOM    898  H   GLY    65      98.431 106.942  78.760  1.00  0.00           H  
ATOM    899  CA  GLY    65      96.408 107.695  78.549  1.00  0.00           C  
ATOM    900  HA2 GLY    65      95.532 107.071  78.724  1.00  0.00           H  
ATOM    901  HA3 GLY    65      96.620 108.189  79.498  1.00  0.00           H  
ATOM    902  C   GLY    65      96.007 108.802  77.559  1.00  0.00           C  
ATOM    903  O   GLY    65      96.959 109.414  77.041  1.00  0.00           O  
ATOM    904  N   TYR    66      94.740 109.107  77.383  1.00  0.00           N  
ATOM    905  H   TYR    66      94.135 108.650  78.049  1.00  0.00           H  
ATOM    906  CA  TYR    66      94.319 110.085  76.347  1.00  0.00           C  
ATOM    907  HA  TYR    66      94.559 109.771  75.331  1.00  0.00           H  
ATOM    908  CB  TYR    66      92.790 110.323  76.542  1.00  0.00           C  
ATOM    909  HB2 TYR    66      92.244 109.422  76.821  1.00  0.00           H  
ATOM    910  HB3 TYR    66      92.630 110.947  77.421  1.00  0.00           H  
ATOM    911  CG  TYR    66      92.229 111.044  75.389  1.00  0.00           C  
ATOM    912  CD1 TYR    66      91.612 110.278  74.420  1.00  0.00           C  
ATOM    913  HD1 TYR    66      91.568 109.207  74.552  1.00  0.00           H  
ATOM    914  CE1 TYR    66      91.094 110.910  73.222  1.00  0.00           C  
ATOM    915  HE1 TYR    66      90.627 110.411  72.385  1.00  0.00           H  
ATOM    916  CZ  TYR    66      91.120 112.313  73.112  1.00  0.00           C  
ATOM    917  OH  TYR    66      90.412 112.914  72.146  1.00  0.00           O  
ATOM    918  HH  TYR    66      90.423 113.867  72.267  1.00  0.00           H  
ATOM    919  CE2 TYR    66      91.699 113.094  74.129  1.00  0.00           C  
ATOM    920  HE2 TYR    66      91.649 114.162  73.977  1.00  0.00           H  
ATOM    921  CD2 TYR    66      92.285 112.462  75.261  1.00  0.00           C  
ATOM    922  HD2 TYR    66      92.710 112.997  76.097  1.00  0.00           H  
ATOM    923  C   TYR    66      95.073 111.454  76.536  1.00  0.00           C  
ATOM    924  O   TYR    66      94.999 112.043  77.616  1.00  0.00           O  
ATOM    925  N   GLY    67      96.009 111.832  75.651  1.00  0.00           N  
ATOM    926  H   GLY    67      96.167 111.443  74.733  1.00  0.00           H  
ATOM    927  CA  GLY    67      96.880 113.018  75.837  1.00  0.00           C  
ATOM    928  HA2 GLY    67      96.892 113.227  76.907  1.00  0.00           H  
ATOM    929  HA3 GLY    67      97.919 112.794  75.599  1.00  0.00           H  
ATOM    930  C   GLY    67      96.412 114.246  74.946  1.00  0.00           C  
ATOM    931  O   GLY    67      95.249 114.321  74.608  1.00  0.00           O  
ATOM    932  N   THR    68      97.357 115.054  74.476  1.00  0.00           N  
ATOM    933  H   THR    68      98.316 114.953  74.776  1.00  0.00           H  
ATOM    934  CA  THR    68      97.047 115.849  73.287  1.00  0.00           C  
ATOM    935  HA  THR    68      95.989 116.109  73.259  1.00  0.00           H  
ATOM    936  CB  THR    68      97.916 117.120  73.302  1.00  0.00           C  
ATOM    937  HB  THR    68      98.970 116.931  73.510  1.00  0.00           H  
ATOM    938  CG2 THR    68      97.723 118.093  72.071  1.00  0.00           C  
ATOM    939 HG21 THR    68      98.338 118.961  72.305  1.00  0.00           H  
ATOM    940 HG22 THR    68      98.118 117.714  71.128  1.00  0.00           H  
ATOM    941 HG23 THR    68      96.720 118.506  71.956  1.00  0.00           H  
ATOM    942  OG1 THR    68      97.426 117.899  74.414  1.00  0.00           O  
ATOM    943  HG1 THR    68      96.507 118.130  74.260  1.00  0.00           H  
ATOM    944  C   THR    68      97.307 115.055  72.026  1.00  0.00           C  
ATOM    945  O   THR    68      98.442 115.047  71.647  1.00  0.00           O  
ATOM    946  N   GLN    69      96.278 114.398  71.472  1.00  0.00           N  
ATOM    947  H   GLN    69      95.397 114.588  71.927  1.00  0.00           H  
ATOM    948  CA  GLN    69      96.299 113.697  70.168  1.00  0.00           C  
ATOM    949  HA  GLN    69      97.138 113.001  70.139  1.00  0.00           H  
ATOM    950  CB  GLN    69      95.045 112.832  70.087  1.00  0.00           C  
ATOM    951  HB2 GLN    69      94.128 113.411  70.195  1.00  0.00           H  
ATOM    952  HB3 GLN    69      95.050 112.370  69.100  1.00  0.00           H  
ATOM    953  CG  GLN    69      95.252 111.688  71.109  1.00  0.00           C  
ATOM    954  HG2 GLN    69      96.309 111.449  71.226  1.00  0.00           H  
ATOM    955  HG3 GLN    69      94.889 111.959  72.101  1.00  0.00           H  
ATOM    956  CD  GLN    69      94.505 110.439  70.668  1.00  0.00           C  
ATOM    957  OE1 GLN    69      95.151 109.455  70.233  1.00  0.00           O  
ATOM    958  NE2 GLN    69      93.176 110.490  70.679  1.00  0.00           N  
ATOM    959 HE21 GLN    69      92.811 111.368  71.021  1.00  0.00           H  
ATOM    960 HE22 GLN    69      92.527 109.862  70.229  1.00  0.00           H  
ATOM    961  C   GLN    69      96.345 114.739  68.972  1.00  0.00           C  
ATOM    962  O   GLN    69      95.443 115.547  68.822  1.00  0.00           O  
ATOM    963  N   SER    70      97.500 114.849  68.382  1.00  0.00           N  
ATOM    964  H   SER    70      98.277 114.333  68.769  1.00  0.00           H  
ATOM    965  CA  SER    70      97.892 115.752  67.307  1.00  0.00           C  
ATOM    966  HA  SER    70      97.757 116.792  67.605  1.00  0.00           H  
ATOM    967  CB  SER    70      99.335 115.416  67.093  1.00  0.00           C  
ATOM    968  HB2 SER    70      99.768 116.006  66.285  1.00  0.00           H  
ATOM    969  HB3 SER    70      99.925 115.571  67.996  1.00  0.00           H  
ATOM    970  OG  SER    70      99.545 114.079  66.635  1.00  0.00           O  
ATOM    971  HG  SER    70      99.708 113.579  67.439  1.00  0.00           H  
ATOM    972  C   SER    70      97.143 115.665  65.916  1.00  0.00           C  
ATOM    973  O   SER    70      97.241 116.664  65.219  1.00  0.00           O  
ATOM    974  N   THR    71      96.412 114.606  65.583  1.00  0.00           N  
ATOM    975  H   THR    71      96.441 113.763  66.139  1.00  0.00           H  
ATOM    976  CA  THR    71      95.665 114.542  64.274  1.00  0.00           C  
ATOM    977  HA  THR    71      96.324 114.940  63.502  1.00  0.00           H  
ATOM    978  CB  THR    71      95.463 113.124  63.789  1.00  0.00           C  
ATOM    979  HB  THR    71      94.821 112.544  64.452  1.00  0.00           H  
ATOM    980  CG2 THR    71      94.710 113.166  62.474  1.00  0.00           C  
ATOM    981 HG21 THR    71      93.684 113.525  62.556  1.00  0.00           H  
ATOM    982 HG22 THR    71      95.291 113.850  61.855  1.00  0.00           H  
ATOM    983 HG23 THR    71      94.798 112.166  62.050  1.00  0.00           H  
ATOM    984  OG1 THR    71      96.628 112.390  63.521  1.00  0.00           O  
ATOM    985  HG1 THR    71      96.320 111.481  63.508  1.00  0.00           H  
ATOM    986  C   THR    71      94.311 115.237  64.375  1.00  0.00           C  
ATOM    987  O   THR    71      93.569 114.890  65.329  1.00  0.00           O  
ATOM    988  N   PRO    72      94.034 116.305  63.618  1.00  0.00           N  
ATOM    989  CD  PRO    72      94.898 116.844  62.554  1.00  0.00           C  
ATOM    990  HD2 PRO    72      95.026 116.186  61.695  1.00  0.00           H  
ATOM    991  HD3 PRO    72      95.923 117.083  62.837  1.00  0.00           H  
ATOM    992  CG  PRO    72      94.273 118.188  62.149  1.00  0.00           C  
ATOM    993  HG2 PRO    72      94.358 118.336  61.072  1.00  0.00           H  
ATOM    994  HG3 PRO    72      94.822 118.931  62.728  1.00  0.00           H  
ATOM    995  CB  PRO    72      92.765 118.125  62.497  1.00  0.00           C  
ATOM    996  HB2 PRO    72      92.236 117.736  61.627  1.00  0.00           H  
ATOM    997  HB3 PRO    72      92.424 119.092  62.866  1.00  0.00           H  
ATOM    998  CA  PRO    72      92.708 117.034  63.574  1.00  0.00           C  
ATOM    999  HA  PRO    72      92.696 117.679  64.453  1.00  0.00           H  
ATOM   1000  C   PRO    72      91.530 116.057  63.274  1.00  0.00           C  
ATOM   1001  O   PRO    72      91.634 114.923  62.802  1.00  0.00           O  
ATOM   1002  N   GLN    73      90.328 116.527  63.748  1.00  0.00           N  
ATOM   1003  H   GLN    73      90.386 117.416  64.223  1.00  0.00           H  
ATOM   1004  CA  GLN    73      89.023 115.766  63.757  1.00  0.00           C  
ATOM   1005  HA  GLN    73      89.063 115.110  64.627  1.00  0.00           H  
ATOM   1006  CB  GLN    73      87.953 116.865  63.843  1.00  0.00           C  
ATOM   1007  HB2 GLN    73      87.890 117.017  64.921  1.00  0.00           H  
ATOM   1008  HB3 GLN    73      88.238 117.798  63.357  1.00  0.00           H  
ATOM   1009  CG  GLN    73      86.564 116.350  63.459  1.00  0.00           C  
ATOM   1010  HG2 GLN    73      86.539 116.049  62.411  1.00  0.00           H  
ATOM   1011  HG3 GLN    73      86.387 115.472  64.079  1.00  0.00           H  
ATOM   1012  CD  GLN    73      85.510 117.407  63.593  1.00  0.00           C  
ATOM   1013  OE1 GLN    73      85.383 118.110  64.603  1.00  0.00           O  
ATOM   1014  NE2 GLN    73      84.685 117.725  62.585  1.00  0.00           N  
ATOM   1015 HE21 GLN    73      84.614 117.161  61.750  1.00  0.00           H  
ATOM   1016 HE22 GLN    73      84.396 118.692  62.616  1.00  0.00           H  
ATOM   1017  C   GLN    73      88.964 114.953  62.472  1.00  0.00           C  
ATOM   1018  O   GLN    73      89.251 115.427  61.374  1.00  0.00           O  
ATOM   1019  N   GLY    74      88.393 113.700  62.564  1.00  0.00           N  
ATOM   1020  H   GLY    74      88.164 113.362  63.488  1.00  0.00           H  
ATOM   1021  CA  GLY    74      88.146 112.758  61.519  1.00  0.00           C  
ATOM   1022  HA2 GLY    74      88.550 113.109  60.570  1.00  0.00           H  
ATOM   1023  HA3 GLY    74      88.579 111.798  61.801  1.00  0.00           H  
ATOM   1024  C   GLY    74      86.631 112.627  61.291  1.00  0.00           C  
ATOM   1025  O   GLY    74      85.833 113.540  61.527  1.00  0.00           O  
ATOM   1026  N   TYR    75      86.299 111.472  60.746  1.00  0.00           N  
ATOM   1027  H   TYR    75      86.966 110.724  60.620  1.00  0.00           H  
ATOM   1028  CA  TYR    75      85.054 111.302  59.992  1.00  0.00           C  
ATOM   1029  HA  TYR    75      84.827 112.272  59.550  1.00  0.00           H  
ATOM   1030  CB  TYR    75      85.369 110.290  58.847  1.00  0.00           C  
ATOM   1031  HB2 TYR    75      85.389 109.258  59.199  1.00  0.00           H  
ATOM   1032  HB3 TYR    75      84.492 110.366  58.204  1.00  0.00           H  
ATOM   1033  CG  TYR    75      86.638 110.615  58.110  1.00  0.00           C  
ATOM   1034  CD1 TYR    75      87.790 109.831  58.086  1.00  0.00           C  
ATOM   1035  HD1 TYR    75      87.763 108.891  58.618  1.00  0.00           H  
ATOM   1036  CE1 TYR    75      88.937 110.253  57.380  1.00  0.00           C  
ATOM   1037  HE1 TYR    75      89.751 109.546  57.341  1.00  0.00           H  
ATOM   1038  CZ  TYR    75      89.069 111.531  56.831  1.00  0.00           C  
ATOM   1039  OH  TYR    75      90.253 111.979  56.232  1.00  0.00           O  
ATOM   1040  HH  TYR    75      90.180 112.879  55.908  1.00  0.00           H  
ATOM   1041  CE2 TYR    75      87.849 112.236  56.813  1.00  0.00           C  
ATOM   1042  HE2 TYR    75      87.742 113.226  56.395  1.00  0.00           H  
ATOM   1043  CD2 TYR    75      86.672 111.836  57.517  1.00  0.00           C  
ATOM   1044  HD2 TYR    75      85.801 112.443  57.318  1.00  0.00           H  
ATOM   1045  C   TYR    75      83.898 110.876  60.884  1.00  0.00           C  
ATOM   1046  O   TYR    75      83.454 109.729  60.835  1.00  0.00           O  
ATOM   1047  N   GLY    76      83.404 111.772  61.740  1.00  0.00           N  
ATOM   1048  H   GLY    76      83.891 112.647  61.872  1.00  0.00           H  
ATOM   1049  CA  GLY    76      82.344 111.677  62.719  1.00  0.00           C  
ATOM   1050  HA2 GLY    76      82.127 112.688  63.063  1.00  0.00           H  
ATOM   1051  HA3 GLY    76      81.426 111.428  62.187  1.00  0.00           H  
ATOM   1052  C   GLY    76      82.563 110.766  63.932  1.00  0.00           C  
ATOM   1053  O   GLY    76      83.563 110.071  64.095  1.00  0.00           O  
ATOM   1054  N   SER    77      81.585 110.783  64.863  1.00  0.00           N  
ATOM   1055  H   SER    77      80.836 111.427  64.653  1.00  0.00           H  
ATOM   1056  CA  SER    77      81.636 110.116  66.205  1.00  0.00           C  
ATOM   1057  HA  SER    77      82.059 109.123  66.051  1.00  0.00           H  
ATOM   1058  CB  SER    77      82.495 110.987  67.064  1.00  0.00           C  
ATOM   1059  HB2 SER    77      83.346 111.155  66.403  1.00  0.00           H  
ATOM   1060  HB3 SER    77      81.979 111.917  67.303  1.00  0.00           H  
ATOM   1061  OG  SER    77      82.796 110.273  68.207  1.00  0.00           O  
ATOM   1062  HG  SER    77      83.652 110.584  68.511  1.00  0.00           H  
ATOM   1063  C   SER    77      80.249 110.035  66.753  1.00  0.00           C  
ATOM   1064  O   SER    77      79.576 111.069  66.890  1.00  0.00           O  
ATOM   1065  N   THR    78      79.741 108.842  67.160  1.00  0.00           N  
ATOM   1066  H   THR    78      78.814 108.872  67.559  1.00  0.00           H  
ATOM   1067  CA  THR    78      80.250 107.444  66.919  1.00  0.00           C  
ATOM   1068  HA  THR    78      80.852 107.376  66.013  1.00  0.00           H  
ATOM   1069  CB  THR    78      81.116 106.957  68.169  1.00  0.00           C  
ATOM   1070  HB  THR    78      80.645 107.244  69.110  1.00  0.00           H  
ATOM   1071  CG2 THR    78      81.252 105.447  68.190  1.00  0.00           C  
ATOM   1072 HG21 THR    78      82.222 105.153  68.593  1.00  0.00           H  
ATOM   1073 HG22 THR    78      80.469 105.055  68.839  1.00  0.00           H  
ATOM   1074 HG23 THR    78      81.090 105.027  67.198  1.00  0.00           H  
ATOM   1075  OG1 THR    78      82.333 107.601  68.022  1.00  0.00           O  
ATOM   1076  HG1 THR    78      82.193 108.512  68.293  1.00  0.00           H  
ATOM   1077  C   THR    78      79.028 106.598  66.628  1.00  0.00           C  
ATOM   1078  O   THR    78      78.036 106.677  67.416  1.00  0.00           O  
ATOM   1079  N   GLY    79      79.025 105.854  65.523  1.00  0.00           N  
ATOM   1080  H   GLY    79      79.775 105.977  64.858  1.00  0.00           H  
ATOM   1081  CA  GLY    79      77.892 105.091  64.929  1.00  0.00           C  
ATOM   1082  HA2 GLY    79      76.914 105.571  64.902  1.00  0.00           H  
ATOM   1083  HA3 GLY    79      78.015 104.802  63.886  1.00  0.00           H  
ATOM   1084  C   GLY    79      77.764 103.747  65.788  1.00  0.00           C  
ATOM   1085  O   GLY    79      78.309 103.619  66.875  1.00  0.00           O  
ATOM   1086  N   GLY    80      77.128 102.675  65.229  1.00  0.00           N  
ATOM   1087  H   GLY    80      77.138 101.819  65.766  1.00  0.00           H  
ATOM   1088  CA  GLY    80      76.185 102.688  64.064  1.00  0.00           C  
ATOM   1089  HA2 GLY    80      76.701 103.051  63.176  1.00  0.00           H  
ATOM   1090  HA3 GLY    80      75.785 101.714  63.784  1.00  0.00           H  
ATOM   1091  C   GLY    80      75.093 103.641  64.244  1.00  0.00           C  
ATOM   1092  O   GLY    80      74.990 104.393  65.210  1.00  0.00           O  
ATOM   1093  N   TYR    81      74.169 103.693  63.271  1.00  0.00           N  
ATOM   1094  H   TYR    81      74.305 103.033  62.518  1.00  0.00           H  
ATOM   1095  CA  TYR    81      72.810 104.208  63.417  1.00  0.00           C  
ATOM   1096  HA  TYR    81      72.619 104.388  64.475  1.00  0.00           H  
ATOM   1097  CB  TYR    81      72.904 105.552  62.696  1.00  0.00           C  
ATOM   1098  HB2 TYR    81      73.024 105.359  61.630  1.00  0.00           H  
ATOM   1099  HB3 TYR    81      71.976 106.090  62.892  1.00  0.00           H  
ATOM   1100  CG  TYR    81      73.995 106.510  63.247  1.00  0.00           C  
ATOM   1101  CD1 TYR    81      73.846 107.269  64.416  1.00  0.00           C  
ATOM   1102  HD1 TYR    81      72.992 107.162  65.068  1.00  0.00           H  
ATOM   1103  CE1 TYR    81      74.880 108.176  64.921  1.00  0.00           C  
ATOM   1104  HE1 TYR    81      74.679 108.677  65.856  1.00  0.00           H  
ATOM   1105  CZ  TYR    81      76.037 108.313  64.139  1.00  0.00           C  
ATOM   1106  OH  TYR    81      77.025 109.177  64.432  1.00  0.00           O  
ATOM   1107  HH  TYR    81      76.724 109.753  65.138  1.00  0.00           H  
ATOM   1108  CE2 TYR    81      76.257 107.443  63.048  1.00  0.00           C  
ATOM   1109  HE2 TYR    81      77.229 107.509  62.581  1.00  0.00           H  
ATOM   1110  CD2 TYR    81      75.247 106.518  62.633  1.00  0.00           C  
ATOM   1111  HD2 TYR    81      75.471 105.909  61.770  1.00  0.00           H  
ATOM   1112  C   TYR    81      71.662 103.389  62.845  1.00  0.00           C  
ATOM   1113  O   TYR    81      71.750 103.002  61.683  1.00  0.00           O  
ATOM   1114  N   GLY    82      70.593 103.072  63.534  1.00  0.00           N  
ATOM   1115  H   GLY    82      69.988 102.423  63.051  1.00  0.00           H  
ATOM   1116  CA  GLY    82      70.300 103.378  64.915  1.00  0.00           C  
ATOM   1117  HA2 GLY    82      69.622 102.605  65.276  1.00  0.00           H  
ATOM   1118  HA3 GLY    82      71.163 103.233  65.565  1.00  0.00           H  
ATOM   1119  C   GLY    82      69.653 104.806  65.123  1.00  0.00           C  
ATOM   1120  O   GLY    82      69.959 105.787  64.423  1.00  0.00           O  
ATOM   1121  N   SER    83      68.679 104.846  66.021  1.00  0.00           N  
ATOM   1122  H   SER    83      68.380 103.960  66.402  1.00  0.00           H  
ATOM   1123  CA  SER    83      67.851 106.026  66.410  1.00  0.00           C  
ATOM   1124  HA  SER    83      66.931 105.653  66.858  1.00  0.00           H  
ATOM   1125  CB  SER    83      68.627 106.781  67.464  1.00  0.00           C  
ATOM   1126  HB2 SER    83      69.574 107.034  66.985  1.00  0.00           H  
ATOM   1127  HB3 SER    83      68.178 107.688  67.867  1.00  0.00           H  
ATOM   1128  OG  SER    83      68.910 105.902  68.524  1.00  0.00           O  
ATOM   1129  HG  SER    83      69.227 106.469  69.230  1.00  0.00           H  
ATOM   1130  C   SER    83      67.480 107.015  65.326  1.00  0.00           C  
ATOM   1131  O   SER    83      67.966 108.199  65.317  1.00  0.00           O  
ATOM   1132  N   SER    84      66.534 106.739  64.420  1.00  0.00           N  
ATOM   1133  H   SER    84      66.524 107.406  63.662  1.00  0.00           H  
ATOM   1134  CA  SER    84      65.784 105.450  64.297  1.00  0.00           C  
ATOM   1135  HA  SER    84      65.548 105.198  65.331  1.00  0.00           H  
ATOM   1136  CB  SER    84      64.487 105.693  63.510  1.00  0.00           C  
ATOM   1137  HB2 SER    84      64.065 106.652  63.810  1.00  0.00           H  
ATOM   1138  HB3 SER    84      64.765 105.688  62.456  1.00  0.00           H  
ATOM   1139  OG  SER    84      63.507 104.715  63.739  1.00  0.00           O  
ATOM   1140  HG  SER    84      62.841 105.025  63.121  1.00  0.00           H  
ATOM   1141  C   SER    84      66.596 104.262  63.748  1.00  0.00           C  
ATOM   1142  O   SER    84      67.539 104.436  63.087  1.00  0.00           O  
ATOM   1143  N   GLN    85      66.131 103.028  63.999  1.00  0.00           N  
ATOM   1144  H   GLN    85      65.357 102.858  64.625  1.00  0.00           H  
ATOM   1145  CA  GLN    85      66.599 101.748  63.313  1.00  0.00           C  
ATOM   1146  HA  GLN    85      67.441 101.991  62.665  1.00  0.00           H  
ATOM   1147  CB  GLN    85      67.113 100.782  64.436  1.00  0.00           C  
ATOM   1148  HB2 GLN    85      67.914 101.267  64.994  1.00  0.00           H  
ATOM   1149  HB3 GLN    85      66.296 100.577  65.127  1.00  0.00           H  
ATOM   1150  CG  GLN    85      67.624  99.356  64.102  1.00  0.00           C  
ATOM   1151  HG2 GLN    85      67.949  98.905  65.039  1.00  0.00           H  
ATOM   1152  HG3 GLN    85      66.833  98.698  63.741  1.00  0.00           H  
ATOM   1153  CD  GLN    85      68.730  99.287  63.073  1.00  0.00           C  
ATOM   1154  OE1 GLN    85      69.256 100.314  62.718  1.00  0.00           O  
ATOM   1155  NE2 GLN    85      69.073  98.151  62.567  1.00  0.00           N  
ATOM   1156 HE21 GLN    85      69.855  98.111  61.929  1.00  0.00           H  
ATOM   1157 HE22 GLN    85      68.768  97.255  62.921  1.00  0.00           H  
ATOM   1158  C   GLN    85      65.498 101.095  62.477  1.00  0.00           C  
ATOM   1159  O   GLN    85      65.790 100.257  61.657  1.00  0.00           O  
ATOM   1160  N   SER    86      64.196 101.479  62.601  1.00  0.00           N  
ATOM   1161  H   SER    86      64.038 102.142  63.346  1.00  0.00           H  
ATOM   1162  CA  SER    86      63.020 101.081  61.809  1.00  0.00           C  
ATOM   1163  HA  SER    86      62.149 101.300  62.426  1.00  0.00           H  
ATOM   1164  CB  SER    86      62.820 102.004  60.581  1.00  0.00           C  
ATOM   1165  HB2 SER    86      63.626 101.844  59.864  1.00  0.00           H  
ATOM   1166  HB3 SER    86      61.848 101.798  60.132  1.00  0.00           H  
ATOM   1167  OG  SER    86      62.693 103.421  60.935  1.00  0.00           O  
ATOM   1168  HG  SER    86      61.986 103.522  61.577  1.00  0.00           H  
ATOM   1169  C   SER    86      63.010  99.570  61.398  1.00  0.00           C  
ATOM   1170  O   SER    86      62.851  99.147  60.273  1.00  0.00           O  
ATOM   1171  N   SER    87      63.110  98.673  62.400  1.00  0.00           N  
ATOM   1172  H   SER    87      63.027  98.944  63.370  1.00  0.00           H  
ATOM   1173  CA  SER    87      63.269  97.157  62.112  1.00  0.00           C  
ATOM   1174  HA  SER    87      63.307  96.973  61.038  1.00  0.00           H  
ATOM   1175  CB  SER    87      64.558  96.665  62.730  1.00  0.00           C  
ATOM   1176  HB2 SER    87      65.390  97.263  62.359  1.00  0.00           H  
ATOM   1177  HB3 SER    87      64.444  96.807  63.804  1.00  0.00           H  
ATOM   1178  OG  SER    87      64.990  95.412  62.417  1.00  0.00           O  
ATOM   1179  HG  SER    87      65.149  94.836  63.169  1.00  0.00           H  
ATOM   1180  C   SER    87      62.049  96.509  62.666  1.00  0.00           C  
ATOM   1181  O   SER    87      61.636  96.670  63.787  1.00  0.00           O  
ATOM   1182  N   GLN    88      61.321  95.823  61.752  1.00  0.00           N  
ATOM   1183  H   GLN    88      61.835  95.324  61.040  1.00  0.00           H  
ATOM   1184  CA  GLN    88      60.063  95.203  62.120  1.00  0.00           C  
ATOM   1185  HA  GLN    88      59.387  95.872  62.651  1.00  0.00           H  
ATOM   1186  CB  GLN    88      59.363  94.965  60.772  1.00  0.00           C  
ATOM   1187  HB2 GLN    88      58.278  94.974  60.872  1.00  0.00           H  
ATOM   1188  HB3 GLN    88      59.313  95.828  60.107  1.00  0.00           H  
ATOM   1189  CG  GLN    88      59.768  93.613  60.169  1.00  0.00           C  
ATOM   1190  HG2 GLN    88      59.637  93.767  59.098  1.00  0.00           H  
ATOM   1191  HG3 GLN    88      60.827  93.411  60.330  1.00  0.00           H  
ATOM   1192  CD  GLN    88      58.876  92.437  60.446  1.00  0.00           C  
ATOM   1193  OE1 GLN    88      57.800  92.571  60.969  1.00  0.00           O  
ATOM   1194  NE2 GLN    88      59.247  91.221  60.005  1.00  0.00           N  
ATOM   1195 HE21 GLN    88      60.085  90.991  59.490  1.00  0.00           H  
ATOM   1196 HE22 GLN    88      58.543  90.498  60.052  1.00  0.00           H  
ATOM   1197  C   GLN    88      60.276  93.855  62.970  1.00  0.00           C  
ATOM   1198  O   GLN    88      61.411  93.446  63.091  1.00  0.00           O  
ATOM   1199  N   SER    89      59.188  93.432  63.626  1.00  0.00           N  
ATOM   1200  H   SER    89      58.306  93.891  63.449  1.00  0.00           H  
ATOM   1201  CA  SER    89      59.258  92.293  64.489  1.00  0.00           C  
ATOM   1202  HA  SER    89      60.027  91.552  64.270  1.00  0.00           H  
ATOM   1203  CB  SER    89      59.538  92.691  65.904  1.00  0.00           C  
ATOM   1204  HB2 SER    89      60.519  93.154  66.017  1.00  0.00           H  
ATOM   1205  HB3 SER    89      58.851  93.502  66.146  1.00  0.00           H  
ATOM   1206  OG  SER    89      59.392  91.580  66.816  1.00  0.00           O  
ATOM   1207  HG  SER    89      60.083  90.950  66.601  1.00  0.00           H  
ATOM   1208  C   SER    89      57.904  91.560  64.398  1.00  0.00           C  
ATOM   1209  O   SER    89      56.888  92.016  64.957  1.00  0.00           O  
ATOM   1210  N   SER    90      57.919  90.492  63.594  1.00  0.00           N  
ATOM   1211  H   SER    90      58.817  90.263  63.193  1.00  0.00           H  
ATOM   1212  CA  SER    90      56.693  89.777  63.196  1.00  0.00           C  
ATOM   1213  HA  SER    90      55.879  90.483  63.030  1.00  0.00           H  
ATOM   1214  CB  SER    90      56.757  89.034  61.826  1.00  0.00           C  
ATOM   1215  HB2 SER    90      56.956  89.800  61.076  1.00  0.00           H  
ATOM   1216  HB3 SER    90      57.675  88.446  61.805  1.00  0.00           H  
ATOM   1217  OG  SER    90      55.535  88.400  61.540  1.00  0.00           O  
ATOM   1218  HG  SER    90      55.669  88.031  60.664  1.00  0.00           H  
ATOM   1219  C   SER    90      56.212  88.775  64.297  1.00  0.00           C  
ATOM   1220  O   SER    90      56.928  87.760  64.485  1.00  0.00           O  
ATOM   1221  N   TYR    91      55.218  89.132  65.050  1.00  0.00           N  
ATOM   1222  H   TYR    91      54.725  90.010  64.970  1.00  0.00           H  
ATOM   1223  CA  TYR    91      54.485  88.058  65.846  1.00  0.00           C  
ATOM   1224  HA  TYR    91      54.411  87.124  65.289  1.00  0.00           H  
ATOM   1225  CB  TYR    91      55.192  87.910  67.150  1.00  0.00           C  
ATOM   1226  HB2 TYR    91      56.160  87.498  66.863  1.00  0.00           H  
ATOM   1227  HB3 TYR    91      55.235  88.909  67.584  1.00  0.00           H  
ATOM   1228  CG  TYR    91      54.436  86.926  67.998  1.00  0.00           C  
ATOM   1229  CD1 TYR    91      53.448  87.267  68.947  1.00  0.00           C  
ATOM   1230  HD1 TYR    91      53.008  88.252  68.990  1.00  0.00           H  
ATOM   1231  CE1 TYR    91      52.876  86.216  69.651  1.00  0.00           C  
ATOM   1232  HE1 TYR    91      52.185  86.483  70.437  1.00  0.00           H  
ATOM   1233  CZ  TYR    91      53.305  84.846  69.651  1.00  0.00           C  
ATOM   1234  OH  TYR    91      52.719  83.954  70.461  1.00  0.00           O  
ATOM   1235  HH  TYR    91      51.782  84.128  70.577  1.00  0.00           H  
ATOM   1236  CE2 TYR    91      54.246  84.492  68.619  1.00  0.00           C  
ATOM   1237  HE2 TYR    91      54.527  83.475  68.387  1.00  0.00           H  
ATOM   1238  CD2 TYR    91      54.694  85.592  67.838  1.00  0.00           C  
ATOM   1239  HD2 TYR    91      55.376  85.291  67.057  1.00  0.00           H  
ATOM   1240  C   TYR    91      53.017  88.562  66.044  1.00  0.00           C  
ATOM   1241  O   TYR    91      52.635  89.727  66.332  1.00  0.00           O  
ATOM   1242  N   GLY    92      51.982  87.721  65.905  1.00  0.00           N  
ATOM   1243  H   GLY    92      51.110  88.213  66.037  1.00  0.00           H  
ATOM   1244  CA  GLY    92      51.895  86.277  65.772  1.00  0.00           C  
ATOM   1245  HA2 GLY    92      52.336  85.721  66.599  1.00  0.00           H  
ATOM   1246  HA3 GLY    92      50.810  86.171  65.757  1.00  0.00           H  
ATOM   1247  C   GLY    92      52.375  85.806  64.356  1.00  0.00           C  
ATOM   1248  O   GLY    92      52.717  86.626  63.523  1.00  0.00           O  
ATOM   1249  N   GLN    93      52.439  84.501  64.084  1.00  0.00           N  
ATOM   1250  H   GLN    93      52.159  83.779  64.732  1.00  0.00           H  
ATOM   1251  CA  GLN    93      52.853  83.902  62.804  1.00  0.00           C  
ATOM   1252  HA  GLN    93      52.758  84.645  62.012  1.00  0.00           H  
ATOM   1253  CB  GLN    93      54.335  83.498  62.683  1.00  0.00           C  
ATOM   1254  HB2 GLN    93      54.486  82.666  63.371  1.00  0.00           H  
ATOM   1255  HB3 GLN    93      54.509  83.240  61.638  1.00  0.00           H  
ATOM   1256  CG  GLN    93      55.313  84.607  63.149  1.00  0.00           C  
ATOM   1257  HG2 GLN    93      54.892  85.473  62.637  1.00  0.00           H  
ATOM   1258  HG3 GLN    93      55.260  84.836  64.213  1.00  0.00           H  
ATOM   1259  CD  GLN    93      56.807  84.621  62.684  1.00  0.00           C  
ATOM   1260  OE1 GLN    93      57.307  83.631  62.083  1.00  0.00           O  
ATOM   1261  NE2 GLN    93      57.480  85.754  62.802  1.00  0.00           N  
ATOM   1262 HE21 GLN    93      58.488  85.689  62.832  1.00  0.00           H  
ATOM   1263 HE22 GLN    93      57.071  86.461  63.396  1.00  0.00           H  
ATOM   1264  C   GLN    93      52.043  82.694  62.340  1.00  0.00           C  
ATOM   1265  O   GLN    93      51.526  81.982  63.182  1.00  0.00           O  
ATOM   1266  N   GLN    94      51.981  82.451  61.053  1.00  0.00           N  
ATOM   1267  H   GLN    94      52.578  83.017  60.466  1.00  0.00           H  
ATOM   1268  CA  GLN    94      51.079  81.555  60.351  1.00  0.00           C  
ATOM   1269  HA  GLN    94      50.574  80.875  61.037  1.00  0.00           H  
ATOM   1270  CB  GLN    94      49.970  82.243  59.559  1.00  0.00           C  
ATOM   1271  HB2 GLN    94      50.373  82.732  58.672  1.00  0.00           H  
ATOM   1272  HB3 GLN    94      49.295  81.430  59.295  1.00  0.00           H  
ATOM   1273  CG  GLN    94      49.129  83.281  60.373  1.00  0.00           C  
ATOM   1274  HG2 GLN    94      48.788  82.713  61.239  1.00  0.00           H  
ATOM   1275  HG3 GLN    94      49.840  84.043  60.690  1.00  0.00           H  
ATOM   1276  CD  GLN    94      47.909  83.976  59.613  1.00  0.00           C  
ATOM   1277  OE1 GLN    94      47.289  83.369  58.721  1.00  0.00           O  
ATOM   1278  NE2 GLN    94      47.559  85.247  59.828  1.00  0.00           N  
ATOM   1279 HE21 GLN    94      48.026  85.772  60.553  1.00  0.00           H  
ATOM   1280 HE22 GLN    94      46.766  85.600  59.311  1.00  0.00           H  
ATOM   1281  C   GLN    94      51.824  80.578  59.428  1.00  0.00           C  
ATOM   1282  O   GLN    94      52.815  80.864  58.780  1.00  0.00           O  
ATOM   1283  N   SER    95      51.322  79.329  59.497  1.00  0.00           N  
ATOM   1284  H   SER    95      50.435  79.145  59.944  1.00  0.00           H  
ATOM   1285  CA  SER    95      51.948  78.212  58.826  1.00  0.00           C  
ATOM   1286  HA  SER    95      53.016  78.426  58.842  1.00  0.00           H  
ATOM   1287  CB  SER    95      51.632  76.871  59.527  1.00  0.00           C  
ATOM   1288  HB2 SER    95      51.152  76.956  60.502  1.00  0.00           H  
ATOM   1289  HB3 SER    95      50.909  76.316  58.930  1.00  0.00           H  
ATOM   1290  OG  SER    95      52.802  76.169  59.525  1.00  0.00           O  
ATOM   1291  HG  SER    95      53.118  76.092  60.428  1.00  0.00           H  
ATOM   1292  C   SER    95      51.678  78.101  57.324  1.00  0.00           C  
ATOM   1293  O   SER    95      50.907  78.918  56.809  1.00  0.00           O  
ATOM   1294  N   SER    96      52.254  77.126  56.678  1.00  0.00           N  
ATOM   1295  H   SER    96      52.899  76.557  57.207  1.00  0.00           H  
ATOM   1296  CA  SER    96      52.209  76.849  55.204  1.00  0.00           C  
ATOM   1297  HA  SER    96      52.308  77.774  54.636  1.00  0.00           H  
ATOM   1298  CB  SER    96      53.390  75.946  54.851  1.00  0.00           C  
ATOM   1299  HB2 SER    96      53.313  75.070  55.495  1.00  0.00           H  
ATOM   1300  HB3 SER    96      53.243  75.572  53.837  1.00  0.00           H  
ATOM   1301  OG  SER    96      54.706  76.440  55.083  1.00  0.00           O  
ATOM   1302  HG  SER    96      54.886  76.298  56.016  1.00  0.00           H  
ATOM   1303  C   SER    96      50.846  76.112  54.853  1.00  0.00           C  
ATOM   1304  O   SER    96      50.418  75.237  55.550  1.00  0.00           O  
ATOM   1305  N   TYR    97      50.173  76.388  53.730  1.00  0.00           N  
ATOM   1306  H   TYR    97      49.275  75.938  53.830  1.00  0.00           H  
ATOM   1307  CA  TYR    97      50.322  77.369  52.638  1.00  0.00           C  
ATOM   1308  HA  TYR    97      49.535  77.216  51.899  1.00  0.00           H  
ATOM   1309  CB  TYR    97      50.155  78.760  53.224  1.00  0.00           C  
ATOM   1310  HB2 TYR    97      49.400  78.802  54.009  1.00  0.00           H  
ATOM   1311  HB3 TYR    97      51.105  79.099  53.635  1.00  0.00           H  
ATOM   1312  CG  TYR    97      49.705  79.781  52.247  1.00  0.00           C  
ATOM   1313  CD1 TYR    97      50.663  80.563  51.538  1.00  0.00           C  
ATOM   1314  HD1 TYR    97      51.692  80.293  51.728  1.00  0.00           H  
ATOM   1315  CE1 TYR    97      50.216  81.469  50.587  1.00  0.00           C  
ATOM   1316  HE1 TYR    97      50.850  82.179  50.077  1.00  0.00           H  
ATOM   1317  CZ  TYR    97      48.841  81.607  50.308  1.00  0.00           C  
ATOM   1318  OH  TYR    97      48.507  82.579  49.392  1.00  0.00           O  
ATOM   1319  HH  TYR    97      47.579  82.815  49.328  1.00  0.00           H  
ATOM   1320  CE2 TYR    97      47.897  80.916  51.113  1.00  0.00           C  
ATOM   1321  HE2 TYR    97      46.852  81.009  50.858  1.00  0.00           H  
ATOM   1322  CD2 TYR    97      48.321  79.943  52.060  1.00  0.00           C  
ATOM   1323  HD2 TYR    97      47.632  79.330  52.622  1.00  0.00           H  
ATOM   1324  C   TYR    97      51.705  77.175  51.882  1.00  0.00           C  
ATOM   1325  O   TYR    97      52.615  78.012  51.990  1.00  0.00           O  
ATOM   1326  N   PRO    98      51.948  76.067  51.157  1.00  0.00           N  
ATOM   1327  CD  PRO    98      53.217  75.773  50.407  1.00  0.00           C  
ATOM   1328  HD2 PRO    98      54.061  75.739  51.097  1.00  0.00           H  
ATOM   1329  HD3 PRO    98      53.330  76.581  49.685  1.00  0.00           H  
ATOM   1330  CG  PRO    98      52.942  74.440  49.686  1.00  0.00           C  
ATOM   1331  HG2 PRO    98      53.257  73.519  50.178  1.00  0.00           H  
ATOM   1332  HG3 PRO    98      53.413  74.416  48.704  1.00  0.00           H  
ATOM   1333  CB  PRO    98      51.423  74.329  49.536  1.00  0.00           C  
ATOM   1334  HB2 PRO    98      51.162  73.274  49.456  1.00  0.00           H  
ATOM   1335  HB3 PRO    98      51.183  74.867  48.618  1.00  0.00           H  
ATOM   1336  CA  PRO    98      50.926  75.039  50.868  1.00  0.00           C  
ATOM   1337  HA  PRO    98      49.943  75.471  50.676  1.00  0.00           H  
ATOM   1338  C   PRO    98      50.921  73.976  51.988  1.00  0.00           C  
ATOM   1339  O   PRO    98      51.966  73.652  52.594  1.00  0.00           O  
ATOM   1340  N   GLY    99      49.724  73.510  52.257  1.00  0.00           N  
ATOM   1341  H   GLY    99      48.926  73.817  51.720  1.00  0.00           H  
ATOM   1342  CA  GLY    99      49.336  72.627  53.366  1.00  0.00           C  
ATOM   1343  HA2 GLY    99      49.591  73.043  54.341  1.00  0.00           H  
ATOM   1344  HA3 GLY    99      48.247  72.598  53.332  1.00  0.00           H  
ATOM   1345  C   GLY    99      49.909  71.229  53.217  1.00  0.00           C  
ATOM   1346  O   GLY    99      49.992  70.691  52.165  1.00  0.00           O  
ATOM   1347  N   TYR   100      50.327  70.687  54.352  1.00  0.00           N  
ATOM   1348  H   TYR   100      50.195  71.190  55.218  1.00  0.00           H  
ATOM   1349  CA  TYR   100      51.235  69.549  54.400  1.00  0.00           C  
ATOM   1350  HA  TYR   100      51.484  69.174  53.407  1.00  0.00           H  
ATOM   1351  CB  TYR   100      52.573  70.066  54.954  1.00  0.00           C  
ATOM   1352  HB2 TYR   100      53.288  69.244  55.000  1.00  0.00           H  
ATOM   1353  HB3 TYR   100      52.965  70.849  54.306  1.00  0.00           H  
ATOM   1354  CG  TYR   100      52.547  70.895  56.305  1.00  0.00           C  
ATOM   1355  CD1 TYR   100      52.392  72.311  56.348  1.00  0.00           C  
ATOM   1356  HD1 TYR   100      52.336  72.864  55.422  1.00  0.00           H  
ATOM   1357  CE1 TYR   100      52.315  73.020  57.579  1.00  0.00           C  
ATOM   1358  HE1 TYR   100      52.387  74.097  57.527  1.00  0.00           H  
ATOM   1359  CZ  TYR   100      52.350  72.253  58.778  1.00  0.00           C  
ATOM   1360  OH  TYR   100      52.277  72.889  59.962  1.00  0.00           O  
ATOM   1361  HH  TYR   100      51.790  73.717  59.960  1.00  0.00           H  
ATOM   1362  CE2 TYR   100      52.438  70.893  58.720  1.00  0.00           C  
ATOM   1363  HE2 TYR   100      52.350  70.258  59.590  1.00  0.00           H  
ATOM   1364  CD2 TYR   100      52.533  70.252  57.505  1.00  0.00           C  
ATOM   1365  HD2 TYR   100      52.805  69.209  57.575  1.00  0.00           H  
ATOM   1366  C   TYR   100      50.814  68.320  55.151  1.00  0.00           C  
ATOM   1367  O   TYR   100      51.590  67.436  55.236  1.00  0.00           O  
ATOM   1368  N   GLY   101      49.583  68.186  55.719  1.00  0.00           N  
ATOM   1369  H   GLY   101      48.952  68.970  55.640  1.00  0.00           H  
ATOM   1370  CA  GLY   101      49.197  67.105  56.622  1.00  0.00           C  
ATOM   1371  HA2 GLY   101      49.731  67.155  57.571  1.00  0.00           H  
ATOM   1372  HA3 GLY   101      48.184  67.332  56.952  1.00  0.00           H  
ATOM   1373  C   GLY   101      49.189  65.689  56.042  1.00  0.00           C  
ATOM   1374  O   GLY   101      49.496  64.744  56.773  1.00  0.00           O  
ATOM   1375  N   GLN   102      48.914  65.527  54.743  1.00  0.00           N  
ATOM   1376  H   GLN   102      48.796  66.408  54.262  1.00  0.00           H  
ATOM   1377  CA  GLN   102      49.005  64.291  53.942  1.00  0.00           C  
ATOM   1378  HA  GLN   102      48.198  63.654  54.304  1.00  0.00           H  
ATOM   1379  CB  GLN   102      48.820  64.709  52.474  1.00  0.00           C  
ATOM   1380  HB2 GLN   102      48.682  63.828  51.847  1.00  0.00           H  
ATOM   1381  HB3 GLN   102      47.942  65.354  52.431  1.00  0.00           H  
ATOM   1382  CG  GLN   102      50.062  65.404  51.820  1.00  0.00           C  
ATOM   1383  HG2 GLN   102      50.948  65.054  52.350  1.00  0.00           H  
ATOM   1384  HG3 GLN   102      49.978  65.050  50.792  1.00  0.00           H  
ATOM   1385  CD  GLN   102      49.947  66.904  51.921  1.00  0.00           C  
ATOM   1386  OE1 GLN   102      49.032  67.504  52.605  1.00  0.00           O  
ATOM   1387  NE2 GLN   102      50.761  67.678  51.271  1.00  0.00           N  
ATOM   1388 HE21 GLN   102      51.606  67.277  50.889  1.00  0.00           H  
ATOM   1389 HE22 GLN   102      50.540  68.662  51.321  1.00  0.00           H  
ATOM   1390  C   GLN   102      50.278  63.388  54.194  1.00  0.00           C  
ATOM   1391  O   GLN   102      51.332  63.911  54.598  1.00  0.00           O  
ATOM   1392  N   GLN   103      50.222  62.083  53.920  1.00  0.00           N  
ATOM   1393  H   GLN   103      49.333  61.677  53.663  1.00  0.00           H  
ATOM   1394  CA  GLN   103      51.391  61.260  54.018  1.00  0.00           C  
ATOM   1395  HA  GLN   103      51.945  61.565  54.906  1.00  0.00           H  
ATOM   1396  CB  GLN   103      50.915  59.867  53.975  1.00  0.00           C  
ATOM   1397  HB2 GLN   103      50.062  59.772  54.647  1.00  0.00           H  
ATOM   1398  HB3 GLN   103      50.551  59.620  52.978  1.00  0.00           H  
ATOM   1399  CG  GLN   103      51.963  58.808  54.451  1.00  0.00           C  
ATOM   1400  HG2 GLN   103      52.924  58.976  53.966  1.00  0.00           H  
ATOM   1401  HG3 GLN   103      52.158  58.916  55.518  1.00  0.00           H  
ATOM   1402  CD  GLN   103      51.432  57.364  54.250  1.00  0.00           C  
ATOM   1403  OE1 GLN   103      50.376  57.052  54.626  1.00  0.00           O  
ATOM   1404  NE2 GLN   103      52.151  56.454  53.673  1.00  0.00           N  
ATOM   1405 HE21 GLN   103      51.613  55.600  53.689  1.00  0.00           H  
ATOM   1406 HE22 GLN   103      53.075  56.669  53.326  1.00  0.00           H  
ATOM   1407  C   GLN   103      52.469  61.616  52.922  1.00  0.00           C  
ATOM   1408  O   GLN   103      52.101  61.813  51.729  1.00  0.00           O  
ATOM   1409  N   PRO   104      53.799  61.681  53.280  1.00  0.00           N  
ATOM   1410  CD  PRO   104      54.426  61.473  54.643  1.00  0.00           C  
ATOM   1411  HD2 PRO   104      53.885  60.651  55.110  1.00  0.00           H  
ATOM   1412  HD3 PRO   104      54.224  62.396  55.187  1.00  0.00           H  
ATOM   1413  CG  PRO   104      55.885  61.241  54.396  1.00  0.00           C  
ATOM   1414  HG2 PRO   104      56.144  60.229  54.085  1.00  0.00           H  
ATOM   1415  HG3 PRO   104      56.485  61.576  55.243  1.00  0.00           H  
ATOM   1416  CB  PRO   104      56.173  62.136  53.273  1.00  0.00           C  
ATOM   1417  HB2 PRO   104      57.089  61.969  52.706  1.00  0.00           H  
ATOM   1418  HB3 PRO   104      56.216  63.159  53.646  1.00  0.00           H  
ATOM   1419  CA  PRO   104      54.879  62.083  52.388  1.00  0.00           C  
ATOM   1420  HA  PRO   104      54.632  62.993  51.840  1.00  0.00           H  
ATOM   1421  C   PRO   104      55.054  61.017  51.300  1.00  0.00           C  
ATOM   1422  O   PRO   104      54.955  59.819  51.625  1.00  0.00           O  
ATOM   1423  N   ALA   105      55.298  61.427  50.085  1.00  0.00           N  
ATOM   1424  H   ALA   105      55.351  62.394  49.798  1.00  0.00           H  
ATOM   1425  CA  ALA   105      55.398  60.433  48.985  1.00  0.00           C  
ATOM   1426  HA  ALA   105      54.709  59.622  49.222  1.00  0.00           H  
ATOM   1427  CB  ALA   105      55.094  61.125  47.641  1.00  0.00           C  
ATOM   1428  HB1 ALA   105      55.856  61.886  47.470  1.00  0.00           H  
ATOM   1429  HB2 ALA   105      54.959  60.434  46.809  1.00  0.00           H  
ATOM   1430  HB3 ALA   105      54.132  61.624  47.758  1.00  0.00           H  
ATOM   1431  C   ALA   105      56.832  59.880  48.922  1.00  0.00           C  
ATOM   1432  O   ALA   105      57.730  60.541  49.431  1.00  0.00           O  
ATOM   1433  N   PRO   106      57.068  58.665  48.395  1.00  0.00           N  
ATOM   1434  CD  PRO   106      56.118  57.650  47.901  1.00  0.00           C  
ATOM   1435  HD2 PRO   106      55.735  57.916  46.915  1.00  0.00           H  
ATOM   1436  HD3 PRO   106      55.193  57.573  48.473  1.00  0.00           H  
ATOM   1437  CG  PRO   106      56.815  56.294  47.818  1.00  0.00           C  
ATOM   1438  HG2 PRO   106      56.575  55.695  46.940  1.00  0.00           H  
ATOM   1439  HG3 PRO   106      56.413  55.795  48.699  1.00  0.00           H  
ATOM   1440  CB  PRO   106      58.266  56.651  47.787  1.00  0.00           C  
ATOM   1441  HB2 PRO   106      58.673  56.555  46.781  1.00  0.00           H  
ATOM   1442  HB3 PRO   106      58.839  55.963  48.409  1.00  0.00           H  
ATOM   1443  CA  PRO   106      58.429  58.127  48.403  1.00  0.00           C  
ATOM   1444  HA  PRO   106      58.797  58.147  49.429  1.00  0.00           H  
ATOM   1445  C   PRO   106      59.503  58.950  47.606  1.00  0.00           C  
ATOM   1446  O   PRO   106      59.249  59.363  46.450  1.00  0.00           O  
ATOM   1447  N   SER   107      60.650  59.132  48.286  1.00  0.00           N  
ATOM   1448  H   SER   107      60.761  58.746  49.213  1.00  0.00           H  
ATOM   1449  CA  SER   107      61.776  59.945  47.702  1.00  0.00           C  
ATOM   1450  HA  SER   107      61.235  60.719  47.157  1.00  0.00           H  
ATOM   1451  CB  SER   107      62.517  60.691  48.814  1.00  0.00           C  
ATOM   1452  HB2 SER   107      62.968  61.570  48.354  1.00  0.00           H  
ATOM   1453  HB3 SER   107      61.798  60.970  49.584  1.00  0.00           H  
ATOM   1454  OG  SER   107      63.480  59.900  49.382  1.00  0.00           O  
ATOM   1455  HG  SER   107      63.291  59.915  50.323  1.00  0.00           H  
ATOM   1456  C   SER   107      62.693  59.093  46.702  1.00  0.00           C  
ATOM   1457  O   SER   107      63.653  59.661  46.125  1.00  0.00           O  
ATOM   1458  N   SER   108      62.390  57.842  46.469  1.00  0.00           N  
ATOM   1459  H   SER   108      61.749  57.427  47.129  1.00  0.00           H  
ATOM   1460  CA  SER   108      63.005  56.857  45.588  1.00  0.00           C  
ATOM   1461  HA  SER   108      62.966  57.239  44.568  1.00  0.00           H  
ATOM   1462  CB  SER   108      64.526  56.664  45.819  1.00  0.00           C  
ATOM   1463  HB2 SER   108      64.968  55.941  45.134  1.00  0.00           H  
ATOM   1464  HB3 SER   108      64.986  57.640  45.664  1.00  0.00           H  
ATOM   1465  OG  SER   108      64.794  56.177  47.096  1.00  0.00           O  
ATOM   1466  HG  SER   108      65.156  56.873  47.649  1.00  0.00           H  
ATOM   1467  C   SER   108      62.144  55.607  45.545  1.00  0.00           C  
ATOM   1468  O   SER   108      61.100  55.504  46.162  1.00  0.00           O  
ATOM   1469  N   THR   109      62.701  54.502  45.042  1.00  0.00           N  
ATOM   1470  H   THR   109      63.608  54.521  44.598  1.00  0.00           H  
ATOM   1471  CA  THR   109      62.130  53.121  45.149  1.00  0.00           C  
ATOM   1472  HA  THR   109      61.057  53.273  45.028  1.00  0.00           H  
ATOM   1473  CB  THR   109      62.728  52.205  44.040  1.00  0.00           C  
ATOM   1474  HB  THR   109      63.769  52.016  44.301  1.00  0.00           H  
ATOM   1475  CG2 THR   109      62.164  50.854  43.758  1.00  0.00           C  
ATOM   1476 HG21 THR   109      62.149  50.290  44.691  1.00  0.00           H  
ATOM   1477 HG22 THR   109      61.217  50.941  43.226  1.00  0.00           H  
ATOM   1478 HG23 THR   109      62.912  50.353  43.142  1.00  0.00           H  
ATOM   1479  OG1 THR   109      62.754  52.851  42.829  1.00  0.00           O  
ATOM   1480  HG1 THR   109      62.981  53.766  43.013  1.00  0.00           H  
ATOM   1481  C   THR   109      62.446  52.485  46.537  1.00  0.00           C  
ATOM   1482  O   THR   109      63.614  52.102  46.830  1.00  0.00           O  
ATOM   1483  N   SER   110      61.502  52.623  47.420  1.00  0.00           N  
ATOM   1484  H   SER   110      60.647  53.110  47.195  1.00  0.00           H  
ATOM   1485  CA  SER   110      61.725  52.188  48.826  1.00  0.00           C  
ATOM   1486  HA  SER   110      62.638  52.528  49.316  1.00  0.00           H  
ATOM   1487  CB  SER   110      60.581  52.660  49.683  1.00  0.00           C  
ATOM   1488  HB2 SER   110      59.615  52.380  49.261  1.00  0.00           H  
ATOM   1489  HB3 SER   110      60.719  52.278  50.695  1.00  0.00           H  
ATOM   1490  OG  SER   110      60.488  54.080  49.616  1.00  0.00           O  
ATOM   1491  HG  SER   110      59.562  54.275  49.781  1.00  0.00           H  
ATOM   1492  C   SER   110      61.736  50.635  48.879  1.00  0.00           C  
ATOM   1493  O   SER   110      61.011  49.898  48.245  1.00  0.00           O  
ATOM   1494  N   GLY   111      62.642  50.144  49.730  1.00  0.00           N  
ATOM   1495  H   GLY   111      63.241  50.761  50.260  1.00  0.00           H  
ATOM   1496  CA  GLY   111      62.882  48.706  50.062  1.00  0.00           C  
ATOM   1497  HA2 GLY   111      63.293  48.349  49.117  1.00  0.00           H  
ATOM   1498  HA3 GLY   111      63.683  48.671  50.800  1.00  0.00           H  
ATOM   1499  C   GLY   111      61.712  47.814  50.630  1.00  0.00           C  
ATOM   1500  O   GLY   111      60.717  48.323  51.078  1.00  0.00           O  
ATOM   1501  N   SER   112      61.784  46.487  50.665  1.00  0.00           N  
ATOM   1502  H   SER   112      60.922  46.023  50.913  1.00  0.00           H  
ATOM   1503  CA  SER   112      62.860  45.545  50.357  1.00  0.00           C  
ATOM   1504  HA  SER   112      62.595  44.552  50.721  1.00  0.00           H  
ATOM   1505  CB  SER   112      63.009  45.269  48.849  1.00  0.00           C  
ATOM   1506  HB2 SER   112      63.438  46.151  48.373  1.00  0.00           H  
ATOM   1507  HB3 SER   112      63.777  44.511  48.698  1.00  0.00           H  
ATOM   1508  OG  SER   112      61.868  44.851  48.166  1.00  0.00           O  
ATOM   1509  HG  SER   112      61.357  45.662  48.109  1.00  0.00           H  
ATOM   1510  C   SER   112      64.258  45.962  50.926  1.00  0.00           C  
ATOM   1511  O   SER   112      65.172  46.384  50.125  1.00  0.00           O  
ATOM   1512  N   TYR   113      64.500  45.973  52.244  1.00  0.00           N  
ATOM   1513  H   TYR   113      65.377  46.371  52.547  1.00  0.00           H  
ATOM   1514  CA  TYR   113      63.635  45.254  53.249  1.00  0.00           C  
ATOM   1515  HA  TYR   113      62.583  45.216  52.968  1.00  0.00           H  
ATOM   1516  CB  TYR   113      64.141  43.797  53.398  1.00  0.00           C  
ATOM   1517  HB2 TYR   113      65.099  43.770  53.917  1.00  0.00           H  
ATOM   1518  HB3 TYR   113      63.416  43.177  53.926  1.00  0.00           H  
ATOM   1519  CG  TYR   113      64.175  42.994  52.061  1.00  0.00           C  
ATOM   1520  CD1 TYR   113      62.961  42.287  51.730  1.00  0.00           C  
ATOM   1521  HD1 TYR   113      62.042  42.429  52.280  1.00  0.00           H  
ATOM   1522  CE1 TYR   113      62.964  41.524  50.566  1.00  0.00           C  
ATOM   1523  HE1 TYR   113      62.114  40.947  50.234  1.00  0.00           H  
ATOM   1524  CZ  TYR   113      64.149  41.432  49.819  1.00  0.00           C  
ATOM   1525  OH  TYR   113      64.055  40.827  48.592  1.00  0.00           O  
ATOM   1526  HH  TYR   113      63.370  40.156  48.567  1.00  0.00           H  
ATOM   1527  CE2 TYR   113      65.356  42.130  50.097  1.00  0.00           C  
ATOM   1528  HE2 TYR   113      66.191  42.079  49.413  1.00  0.00           H  
ATOM   1529  CD2 TYR   113      65.371  42.902  51.269  1.00  0.00           C  
ATOM   1530  HD2 TYR   113      66.217  43.550  51.442  1.00  0.00           H  
ATOM   1531  C   TYR   113      63.678  45.890  54.646  1.00  0.00           C  
ATOM   1532  O   TYR   113      64.460  46.779  54.820  1.00  0.00           O  
ATOM   1533  N   GLY   114      62.751  45.483  55.487  1.00  0.00           N  
ATOM   1534  H   GLY   114      62.135  44.709  55.286  1.00  0.00           H  
ATOM   1535  CA  GLY   114      62.829  45.813  56.911  1.00  0.00           C  
ATOM   1536  HA2 GLY   114      62.262  44.987  57.341  1.00  0.00           H  
ATOM   1537  HA3 GLY   114      63.877  45.820  57.213  1.00  0.00           H  
ATOM   1538  C   GLY   114      62.134  47.131  57.351  1.00  0.00           C  
ATOM   1539  O   GLY   114      61.663  47.888  56.518  1.00  0.00           O  
ATOM   1540  N   SER   115      61.954  47.342  58.690  1.00  0.00           N  
ATOM   1541  H   SER   115      61.223  47.982  58.967  1.00  0.00           H  
ATOM   1542  CA  SER   115      62.674  46.601  59.709  1.00  0.00           C  
ATOM   1543  HA  SER   115      63.596  46.180  59.308  1.00  0.00           H  
ATOM   1544  CB  SER   115      62.935  47.521  60.930  1.00  0.00           C  
ATOM   1545  HB2 SER   115      61.983  47.761  61.403  1.00  0.00           H  
ATOM   1546  HB3 SER   115      63.509  46.950  61.659  1.00  0.00           H  
ATOM   1547  OG  SER   115      63.741  48.613  60.511  1.00  0.00           O  
ATOM   1548  HG  SER   115      63.720  49.245  61.234  1.00  0.00           H  
ATOM   1549  C   SER   115      61.834  45.361  60.209  1.00  0.00           C  
ATOM   1550  O   SER   115      62.445  44.640  61.015  1.00  0.00           O  
ATOM   1551  N   SER   116      60.655  45.023  59.668  1.00  0.00           N  
ATOM   1552  H   SER   116      60.232  45.718  59.070  1.00  0.00           H  
ATOM   1553  CA  SER   116      59.863  43.802  59.994  1.00  0.00           C  
ATOM   1554  HA  SER   116      58.915  43.848  59.457  1.00  0.00           H  
ATOM   1555  CB  SER   116      60.682  42.577  59.531  1.00  0.00           C  
ATOM   1556  HB2 SER   116      61.397  42.208  60.266  1.00  0.00           H  
ATOM   1557  HB3 SER   116      59.914  41.824  59.352  1.00  0.00           H  
ATOM   1558  OG  SER   116      61.392  42.794  58.280  1.00  0.00           O  
ATOM   1559  HG  SER   116      60.682  43.008  57.670  1.00  0.00           H  
ATOM   1560  C   SER   116      59.423  43.753  61.490  1.00  0.00           C  
ATOM   1561  O   SER   116      59.228  42.650  62.007  1.00  0.00           O  
ATOM   1562  N   SER   117      59.121  44.874  62.056  1.00  0.00           N  
ATOM   1563  H   SER   117      59.260  45.668  61.447  1.00  0.00           H  
ATOM   1564  CA  SER   117      58.697  45.015  63.502  1.00  0.00           C  
ATOM   1565  HA  SER   117      58.302  44.069  63.871  1.00  0.00           H  
ATOM   1566  CB  SER   117      59.815  45.383  64.467  1.00  0.00           C  
ATOM   1567  HB2 SER   117      60.650  44.717  64.246  1.00  0.00           H  
ATOM   1568  HB3 SER   117      60.033  46.448  64.384  1.00  0.00           H  
ATOM   1569  OG  SER   117      59.377  45.253  65.810  1.00  0.00           O  
ATOM   1570  HG  SER   117      59.630  44.378  66.115  1.00  0.00           H  
ATOM   1571  C   SER   117      57.539  46.017  63.743  1.00  0.00           C  
ATOM   1572  O   SER   117      57.448  47.047  63.072  1.00  0.00           O  
ATOM   1573  N   GLN   118      56.584  45.633  64.589  1.00  0.00           N  
ATOM   1574  H   GLN   118      56.822  44.791  65.095  1.00  0.00           H  
ATOM   1575  CA  GLN   118      55.487  46.477  64.991  1.00  0.00           C  
ATOM   1576  HA  GLN   118      55.108  45.915  65.845  1.00  0.00           H  
ATOM   1577  CB  GLN   118      55.873  47.770  65.660  1.00  0.00           C  
ATOM   1578  HB2 GLN   118      56.789  47.695  66.246  1.00  0.00           H  
ATOM   1579  HB3 GLN   118      56.127  48.474  64.867  1.00  0.00           H  
ATOM   1580  CG  GLN   118      54.702  48.471  66.446  1.00  0.00           C  
ATOM   1581  HG2 GLN   118      54.831  49.552  66.512  1.00  0.00           H  
ATOM   1582  HG3 GLN   118      53.727  48.277  65.998  1.00  0.00           H  
ATOM   1583  CD  GLN   118      54.576  48.026  67.853  1.00  0.00           C  
ATOM   1584  OE1 GLN   118      54.683  46.840  68.151  1.00  0.00           O  
ATOM   1585  NE2 GLN   118      54.208  48.872  68.738  1.00  0.00           N  
ATOM   1586 HE21 GLN   118      53.995  49.824  68.475  1.00  0.00           H  
ATOM   1587 HE22 GLN   118      54.204  48.588  69.707  1.00  0.00           H  
ATOM   1588  C   GLN   118      54.290  46.612  64.018  1.00  0.00           C  
ATOM   1589  O   GLN   118      54.453  47.091  62.904  1.00  0.00           O  
ATOM   1590  N   SER   119      53.087  46.166  64.388  1.00  0.00           N  
ATOM   1591  H   SER   119      52.468  46.250  63.595  1.00  0.00           H  
ATOM   1592  CA  SER   119      52.533  45.526  65.618  1.00  0.00           C  
ATOM   1593  HA  SER   119      52.801  46.224  66.412  1.00  0.00           H  
ATOM   1594  CB  SER   119      50.945  45.444  65.460  1.00  0.00           C  
ATOM   1595  HB2 SER   119      50.612  46.267  64.828  1.00  0.00           H  
ATOM   1596  HB3 SER   119      50.699  44.544  64.896  1.00  0.00           H  
ATOM   1597  OG  SER   119      50.314  45.310  66.717  1.00  0.00           O  
ATOM   1598  HG  SER   119      50.511  46.161  67.117  1.00  0.00           H  
ATOM   1599  C   SER   119      53.162  44.174  65.972  1.00  0.00           C  
ATOM   1600  O   SER   119      53.980  43.600  65.185  1.00  0.00           O  
ATOM   1601  N   SER   120      52.721  43.679  67.093  1.00  0.00           N  
ATOM   1602  H   SER   120      52.206  44.223  67.770  1.00  0.00           H  
ATOM   1603  CA  SER   120      52.881  42.256  67.471  1.00  0.00           C  
ATOM   1604  HA  SER   120      53.925  42.016  67.674  1.00  0.00           H  
ATOM   1605  CB  SER   120      51.931  41.948  68.651  1.00  0.00           C  
ATOM   1606  HB2 SER   120      50.947  42.224  68.271  1.00  0.00           H  
ATOM   1607  HB3 SER   120      51.882  40.872  68.818  1.00  0.00           H  
ATOM   1608  OG  SER   120      52.411  42.502  69.887  1.00  0.00           O  
ATOM   1609  HG  SER   120      52.533  43.439  69.718  1.00  0.00           H  
ATOM   1610  C   SER   120      52.420  41.336  66.347  1.00  0.00           C  
ATOM   1611  O   SER   120      51.552  41.750  65.559  1.00  0.00           O  
ATOM   1612  N   SER   121      52.802  40.034  66.231  1.00  0.00           N  
ATOM   1613  H   SER   121      52.444  39.534  65.430  1.00  0.00           H  
ATOM   1614  CA  SER   121      53.750  39.225  66.943  1.00  0.00           C  
ATOM   1615  HA  SER   121      53.495  39.179  68.001  1.00  0.00           H  
ATOM   1616  CB  SER   121      53.736  37.782  66.366  1.00  0.00           C  
ATOM   1617  HB2 SER   121      52.670  37.561  66.324  1.00  0.00           H  
ATOM   1618  HB3 SER   121      53.949  37.738  65.297  1.00  0.00           H  
ATOM   1619  OG  SER   121      54.578  36.843  67.110  1.00  0.00           O  
ATOM   1620  HG  SER   121      53.901  36.313  67.538  1.00  0.00           H  
ATOM   1621  C   SER   121      55.157  39.852  66.812  1.00  0.00           C  
ATOM   1622  O   SER   121      55.358  40.892  66.129  1.00  0.00           O  
ATOM   1623  N   TYR   122      56.094  39.263  67.569  1.00  0.00           N  
ATOM   1624  H   TYR   122      55.845  38.329  67.861  1.00  0.00           H  
ATOM   1625  CA  TYR   122      57.543  39.462  67.548  1.00  0.00           C  
ATOM   1626  HA  TYR   122      57.701  40.024  66.628  1.00  0.00           H  
ATOM   1627  CB  TYR   122      57.982  40.245  68.849  1.00  0.00           C  
ATOM   1628  HB2 TYR   122      57.566  39.788  69.747  1.00  0.00           H  
ATOM   1629  HB3 TYR   122      59.057  40.130  68.989  1.00  0.00           H  
ATOM   1630  CG  TYR   122      57.680  41.761  68.835  1.00  0.00           C  
ATOM   1631  CD1 TYR   122      56.378  42.329  68.863  1.00  0.00           C  
ATOM   1632  HD1 TYR   122      55.504  41.695  68.897  1.00  0.00           H  
ATOM   1633  CE1 TYR   122      56.237  43.729  68.715  1.00  0.00           C  
ATOM   1634  HE1 TYR   122      55.296  44.256  68.650  1.00  0.00           H  
ATOM   1635  CZ  TYR   122      57.409  44.587  68.616  1.00  0.00           C  
ATOM   1636  OH  TYR   122      57.206  45.924  68.543  1.00  0.00           O  
ATOM   1637  HH  TYR   122      56.268  46.126  68.499  1.00  0.00           H  
ATOM   1638  CE2 TYR   122      58.680  43.933  68.815  1.00  0.00           C  
ATOM   1639  HE2 TYR   122      59.614  44.473  68.848  1.00  0.00           H  
ATOM   1640  CD2 TYR   122      58.784  42.592  68.797  1.00  0.00           C  
ATOM   1641  HD2 TYR   122      59.776  42.168  68.733  1.00  0.00           H  
ATOM   1642  C   TYR   122      58.305  38.131  67.502  1.00  0.00           C  
ATOM   1643  O   TYR   122      58.135  37.320  68.358  1.00  0.00           O  
ATOM   1644  N   GLY   123      59.206  37.883  66.512  1.00  0.00           N  
ATOM   1645  H   GLY   123      59.511  36.920  66.540  1.00  0.00           H  
ATOM   1646  CA  GLY   123      59.699  38.678  65.402  1.00  0.00           C  
ATOM   1647  HA2 GLY   123      59.982  37.852  64.750  1.00  0.00           H  
ATOM   1648  HA3 GLY   123      58.896  39.280  64.977  1.00  0.00           H  
ATOM   1649  C   GLY   123      60.944  39.475  65.822  1.00  0.00           C  
ATOM   1650  O   GLY   123      61.593  39.318  66.848  1.00  0.00           O  
ATOM   1651  N   GLN   124      61.228  40.400  64.873  1.00  0.00           N  
ATOM   1652  H   GLN   124      60.620  40.564  64.084  1.00  0.00           H  
ATOM   1653  CA  GLN   124      62.328  41.291  65.092  1.00  0.00           C  
ATOM   1654  HA  GLN   124      63.232  40.840  65.502  1.00  0.00           H  
ATOM   1655  CB  GLN   124      62.669  41.978  63.644  1.00  0.00           C  
ATOM   1656  HB2 GLN   124      61.794  42.461  63.209  1.00  0.00           H  
ATOM   1657  HB3 GLN   124      63.371  42.806  63.738  1.00  0.00           H  
ATOM   1658  CG  GLN   124      63.339  41.044  62.584  1.00  0.00           C  
ATOM   1659  HG2 GLN   124      63.844  41.738  61.913  1.00  0.00           H  
ATOM   1660  HG3 GLN   124      64.069  40.290  62.879  1.00  0.00           H  
ATOM   1661  CD  GLN   124      62.342  40.283  61.683  1.00  0.00           C  
ATOM   1662  OE1 GLN   124      61.286  39.833  62.136  1.00  0.00           O  
ATOM   1663  NE2 GLN   124      62.717  39.923  60.469  1.00  0.00           N  
ATOM   1664 HE21 GLN   124      63.613  40.216  60.105  1.00  0.00           H  
ATOM   1665 HE22 GLN   124      62.167  39.250  59.955  1.00  0.00           H  
ATOM   1666  C   GLN   124      61.825  42.447  66.046  1.00  0.00           C  
ATOM   1667  O   GLN   124      60.645  42.608  66.278  1.00  0.00           O  
ATOM   1668  N   PRO   125      62.732  43.347  66.534  1.00  0.00           N  
ATOM   1669  CD  PRO   125      62.447  44.660  67.112  1.00  0.00           C  
ATOM   1670  HD2 PRO   125      61.611  44.510  67.796  1.00  0.00           H  
ATOM   1671  HD3 PRO   125      62.186  45.436  66.392  1.00  0.00           H  
ATOM   1672  CG  PRO   125      63.735  44.996  67.900  1.00  0.00           C  
ATOM   1673  HG2 PRO   125      63.658  44.425  68.825  1.00  0.00           H  
ATOM   1674  HG3 PRO   125      63.906  46.047  68.131  1.00  0.00           H  
ATOM   1675  CB  PRO   125      64.821  44.388  67.117  1.00  0.00           C  
ATOM   1676  HB2 PRO   125      65.675  44.025  67.688  1.00  0.00           H  
ATOM   1677  HB3 PRO   125      65.088  44.968  66.233  1.00  0.00           H  
ATOM   1678  CA  PRO   125      64.175  43.076  66.639  1.00  0.00           C  
ATOM   1679  HA  PRO   125      64.476  42.820  65.624  1.00  0.00           H  
ATOM   1680  C   PRO   125      64.506  41.867  67.498  1.00  0.00           C  
ATOM   1681  O   PRO   125      63.822  41.555  68.484  1.00  0.00           O  
ATOM   1682  N   GLN   126      65.490  41.086  67.095  1.00  0.00           N  
ATOM   1683  H   GLN   126      65.937  41.361  66.232  1.00  0.00           H  
ATOM   1684  CA  GLN   126      65.871  39.799  67.697  1.00  0.00           C  
ATOM   1685  HA  GLN   126      65.004  39.176  67.914  1.00  0.00           H  
ATOM   1686  CB  GLN   126      66.742  38.942  66.739  1.00  0.00           C  
ATOM   1687  HB2 GLN   126      67.491  39.609  66.313  1.00  0.00           H  
ATOM   1688  HB3 GLN   126      67.308  38.203  67.305  1.00  0.00           H  
ATOM   1689  CG  GLN   126      66.005  38.257  65.583  1.00  0.00           C  
ATOM   1690  HG2 GLN   126      65.499  39.069  65.061  1.00  0.00           H  
ATOM   1691  HG3 GLN   126      66.833  37.718  65.123  1.00  0.00           H  
ATOM   1692  CD  GLN   126      64.882  37.250  65.945  1.00  0.00           C  
ATOM   1693  OE1 GLN   126      63.883  37.195  65.254  1.00  0.00           O  
ATOM   1694  NE2 GLN   126      64.888  36.556  67.051  1.00  0.00           N  
ATOM   1695 HE21 GLN   126      65.793  36.477  67.493  1.00  0.00           H  
ATOM   1696 HE22 GLN   126      64.208  35.827  67.213  1.00  0.00           H  
ATOM   1697  C   GLN   126      66.626  40.048  69.045  1.00  0.00           C  
ATOM   1698  O   GLN   126      67.405  41.048  69.041  1.00  0.00           O  
ATOM   1699  N   SER   127      66.532  39.203  70.061  1.00  0.00           N  
ATOM   1700  H   SER   127      65.810  38.501  69.982  1.00  0.00           H  
ATOM   1701  CA  SER   127      67.456  39.161  71.164  1.00  0.00           C  
ATOM   1702  HA  SER   127      67.008  38.432  71.840  1.00  0.00           H  
ATOM   1703  CB  SER   127      68.839  38.625  70.749  1.00  0.00           C  
ATOM   1704  HB2 SER   127      68.769  37.618  70.339  1.00  0.00           H  
ATOM   1705  HB3 SER   127      69.452  39.213  70.066  1.00  0.00           H  
ATOM   1706  OG  SER   127      69.664  38.530  71.868  1.00  0.00           O  
ATOM   1707  HG  SER   127      69.771  37.632  72.191  1.00  0.00           H  
ATOM   1708  C   SER   127      67.442  40.504  71.988  1.00  0.00           C  
ATOM   1709  O   SER   127      68.469  41.201  72.081  1.00  0.00           O  
ATOM   1710  N   GLY   128      66.224  40.925  72.339  1.00  0.00           N  
ATOM   1711  H   GLY   128      65.496  40.244  72.175  1.00  0.00           H  
ATOM   1712  CA  GLY   128      65.803  42.159  72.951  1.00  0.00           C  
ATOM   1713  HA2 GLY   128      64.884  41.881  73.468  1.00  0.00           H  
ATOM   1714  HA3 GLY   128      66.511  42.375  73.751  1.00  0.00           H  
ATOM   1715  C   GLY   128      65.571  43.361  72.043  1.00  0.00           C  
ATOM   1716  O   GLY   128      66.291  43.552  71.058  1.00  0.00           O  
ATOM   1717  N   SER   129      64.678  44.268  72.358  1.00  0.00           N  
ATOM   1718  H   SER   129      64.648  45.047  71.716  1.00  0.00           H  
ATOM   1719  CA  SER   129      63.627  44.297  73.337  1.00  0.00           C  
ATOM   1720  HA  SER   129      63.315  45.341  73.346  1.00  0.00           H  
ATOM   1721  CB  SER   129      62.473  43.453  72.891  1.00  0.00           C  
ATOM   1722  HB2 SER   129      62.639  42.395  73.096  1.00  0.00           H  
ATOM   1723  HB3 SER   129      61.611  43.704  73.508  1.00  0.00           H  
ATOM   1724  OG  SER   129      62.009  43.667  71.587  1.00  0.00           O  
ATOM   1725  HG  SER   129      61.699  44.570  71.485  1.00  0.00           H  
ATOM   1726  C   SER   129      64.080  44.053  74.780  1.00  0.00           C  
ATOM   1727  O   SER   129      63.417  43.424  75.600  1.00  0.00           O  
ATOM   1728  N   TYR   130      65.183  44.647  75.195  1.00  0.00           N  
ATOM   1729  H   TYR   130      65.768  45.095  74.503  1.00  0.00           H  
ATOM   1730  CA  TYR   130      65.473  44.881  76.634  1.00  0.00           C  
ATOM   1731  HA  TYR   130      65.245  43.974  77.193  1.00  0.00           H  
ATOM   1732  CB  TYR   130      66.975  45.095  76.733  1.00  0.00           C  
ATOM   1733  HB2 TYR   130      67.370  45.952  76.187  1.00  0.00           H  
ATOM   1734  HB3 TYR   130      67.243  45.364  77.755  1.00  0.00           H  
ATOM   1735  CG  TYR   130      67.882  43.958  76.297  1.00  0.00           C  
ATOM   1736  CD1 TYR   130      69.031  44.239  75.487  1.00  0.00           C  
ATOM   1737  HD1 TYR   130      69.252  45.239  75.142  1.00  0.00           H  
ATOM   1738  CE1 TYR   130      69.684  43.130  74.901  1.00  0.00           C  
ATOM   1739  HE1 TYR   130      70.512  43.312  74.231  1.00  0.00           H  
ATOM   1740  CZ  TYR   130      69.276  41.787  75.175  1.00  0.00           C  
ATOM   1741  OH  TYR   130      69.885  40.725  74.645  1.00  0.00           O  
ATOM   1742  HH  TYR   130      70.616  40.950  74.065  1.00  0.00           H  
ATOM   1743  CE2 TYR   130      68.316  41.558  76.151  1.00  0.00           C  
ATOM   1744  HE2 TYR   130      68.117  40.510  76.320  1.00  0.00           H  
ATOM   1745  CD2 TYR   130      67.583  42.618  76.640  1.00  0.00           C  
ATOM   1746  HD2 TYR   130      66.666  42.328  77.131  1.00  0.00           H  
ATOM   1747  C   TYR   130      64.629  45.999  77.180  1.00  0.00           C  
ATOM   1748  O   TYR   130      64.571  47.083  76.620  1.00  0.00           O  
ATOM   1749  N   SER   131      64.051  46.005  78.324  1.00  0.00           N  
ATOM   1750  H   SER   131      63.531  46.831  78.586  1.00  0.00           H  
ATOM   1751  CA  SER   131      64.013  44.965  79.402  1.00  0.00           C  
ATOM   1752  HA  SER   131      63.389  45.384  80.191  1.00  0.00           H  
ATOM   1753  CB  SER   131      63.144  43.848  78.871  1.00  0.00           C  
ATOM   1754  HB2 SER   131      62.252  44.367  78.521  1.00  0.00           H  
ATOM   1755  HB3 SER   131      63.450  43.173  78.071  1.00  0.00           H  
ATOM   1756  OG  SER   131      62.811  43.137  80.016  1.00  0.00           O  
ATOM   1757  HG  SER   131      62.585  43.811  80.661  1.00  0.00           H  
ATOM   1758  C   SER   131      65.396  44.528  79.842  1.00  0.00           C  
ATOM   1759  O   SER   131      65.837  43.447  79.514  1.00  0.00           O  
ATOM   1760  N   GLN   132      66.181  45.326  80.607  1.00  0.00           N  
ATOM   1761  H   GLN   132      67.046  44.840  80.795  1.00  0.00           H  
ATOM   1762  CA  GLN   132      65.739  46.422  81.375  1.00  0.00           C  
ATOM   1763  HA  GLN   132      65.038  47.010  80.781  1.00  0.00           H  
ATOM   1764  CB  GLN   132      64.960  46.012  82.672  1.00  0.00           C  
ATOM   1765  HB2 GLN   132      64.071  45.413  82.478  1.00  0.00           H  
ATOM   1766  HB3 GLN   132      65.642  45.338  83.191  1.00  0.00           H  
ATOM   1767  CG  GLN   132      64.526  47.086  83.671  1.00  0.00           C  
ATOM   1768  HG2 GLN   132      64.110  46.595  84.550  1.00  0.00           H  
ATOM   1769  HG3 GLN   132      65.376  47.674  84.017  1.00  0.00           H  
ATOM   1770  CD  GLN   132      63.440  48.086  83.180  1.00  0.00           C  
ATOM   1771  OE1 GLN   132      63.358  48.387  81.998  1.00  0.00           O  
ATOM   1772  NE2 GLN   132      62.573  48.624  84.044  1.00  0.00           N  
ATOM   1773 HE21 GLN   132      62.617  48.316  85.005  1.00  0.00           H  
ATOM   1774 HE22 GLN   132      61.800  49.198  83.740  1.00  0.00           H  
ATOM   1775  C   GLN   132      66.948  47.383  81.695  1.00  0.00           C  
ATOM   1776  O   GLN   132      68.022  46.895  82.064  1.00  0.00           O  
ATOM   1777  N   GLN   133      66.729  48.694  81.646  1.00  0.00           N  
ATOM   1778  H   GLN   133      65.808  49.040  81.418  1.00  0.00           H  
ATOM   1779  CA  GLN   133      67.765  49.797  81.918  1.00  0.00           C  
ATOM   1780  HA  GLN   133      67.444  50.664  81.341  1.00  0.00           H  
ATOM   1781  CB  GLN   133      67.868  50.231  83.374  1.00  0.00           C  
ATOM   1782  HB2 GLN   133      68.300  49.450  83.999  1.00  0.00           H  
ATOM   1783  HB3 GLN   133      68.611  51.029  83.379  1.00  0.00           H  
ATOM   1784  CG  GLN   133      66.519  50.548  83.977  1.00  0.00           C  
ATOM   1785  HG2 GLN   133      66.331  51.597  83.748  1.00  0.00           H  
ATOM   1786  HG3 GLN   133      65.687  50.092  83.440  1.00  0.00           H  
ATOM   1787  CD  GLN   133      66.327  50.426  85.530  1.00  0.00           C  
ATOM   1788  OE1 GLN   133      65.488  49.690  86.080  1.00  0.00           O  
ATOM   1789  NE2 GLN   133      67.154  51.203  86.256  1.00  0.00           N  
ATOM   1790 HE21 GLN   133      67.792  51.796  85.745  1.00  0.00           H  
ATOM   1791 HE22 GLN   133      67.382  50.960  87.209  1.00  0.00           H  
ATOM   1792  C   GLN   133      69.197  49.478  81.342  1.00  0.00           C  
ATOM   1793  O   GLN   133      70.195  49.270  82.148  1.00  0.00           O  
ATOM   1794  N   PRO   134      69.379  49.515  80.004  1.00  0.00           N  
ATOM   1795  CD  PRO   134      70.704  49.558  79.385  1.00  0.00           C  
ATOM   1796  HD2 PRO   134      70.750  48.586  78.894  1.00  0.00           H  
ATOM   1797  HD3 PRO   134      71.624  49.711  79.950  1.00  0.00           H  
ATOM   1798  CG  PRO   134      70.579  50.766  78.438  1.00  0.00           C  
ATOM   1799  HG2 PRO   134      71.377  50.744  77.696  1.00  0.00           H  
ATOM   1800  HG3 PRO   134      70.811  51.661  79.015  1.00  0.00           H  
ATOM   1801  CB  PRO   134      69.159  50.783  77.888  1.00  0.00           C  
ATOM   1802  HB2 PRO   134      69.139  50.284  76.919  1.00  0.00           H  
ATOM   1803  HB3 PRO   134      68.856  51.821  77.752  1.00  0.00           H  
ATOM   1804  CA  PRO   134      68.376  50.079  78.996  1.00  0.00           C  
ATOM   1805  HA  PRO   134      67.721  50.838  79.424  1.00  0.00           H  
ATOM   1806  C   PRO   134      67.441  48.913  78.557  1.00  0.00           C  
ATOM   1807  O   PRO   134      67.771  47.759  78.639  1.00  0.00           O  
ATOM   1808  N   SER   135      66.261  49.161  77.969  1.00  0.00           N  
ATOM   1809  H   SER   135      65.846  48.375  77.488  1.00  0.00           H  
ATOM   1810  CA  SER   135      65.608  50.424  77.708  1.00  0.00           C  
ATOM   1811  HA  SER   135      66.320  51.154  77.323  1.00  0.00           H  
ATOM   1812  CB  SER   135      64.574  50.193  76.529  1.00  0.00           C  
ATOM   1813  HB2 SER   135      63.817  49.531  76.949  1.00  0.00           H  
ATOM   1814  HB3 SER   135      64.063  51.057  76.105  1.00  0.00           H  
ATOM   1815  OG  SER   135      65.144  49.407  75.535  1.00  0.00           O  
ATOM   1816  HG  SER   135      64.979  48.475  75.694  1.00  0.00           H  
ATOM   1817  C   SER   135      65.010  51.085  78.939  1.00  0.00           C  
ATOM   1818  O   SER   135      64.944  50.563  80.085  1.00  0.00           O  
ATOM   1819  N   TYR   136      64.508  52.290  78.734  1.00  0.00           N  
ATOM   1820  H   TYR   136      64.623  52.706  77.821  1.00  0.00           H  
ATOM   1821  CA  TYR   136      64.077  53.224  79.804  1.00  0.00           C  
ATOM   1822  HA  TYR   136      64.200  52.757  80.781  1.00  0.00           H  
ATOM   1823  CB  TYR   136      65.039  54.420  79.762  1.00  0.00           C  
ATOM   1824  HB2 TYR   136      64.928  54.929  78.805  1.00  0.00           H  
ATOM   1825  HB3 TYR   136      64.757  55.140  80.530  1.00  0.00           H  
ATOM   1826  CG  TYR   136      66.537  54.155  80.059  1.00  0.00           C  
ATOM   1827  CD1 TYR   136      66.871  53.885  81.400  1.00  0.00           C  
ATOM   1828  HD1 TYR   136      66.065  53.880  82.119  1.00  0.00           H  
ATOM   1829  CE1 TYR   136      68.220  53.595  81.788  1.00  0.00           C  
ATOM   1830  HE1 TYR   136      68.411  53.273  82.801  1.00  0.00           H  
ATOM   1831  CZ  TYR   136      69.264  53.729  80.847  1.00  0.00           C  
ATOM   1832  OH  TYR   136      70.583  53.550  81.216  1.00  0.00           O  
ATOM   1833  HH  TYR   136      70.665  53.394  82.159  1.00  0.00           H  
ATOM   1834  CE2 TYR   136      68.943  54.152  79.511  1.00  0.00           C  
ATOM   1835  HE2 TYR   136      69.719  54.499  78.845  1.00  0.00           H  
ATOM   1836  CD2 TYR   136      67.584  54.253  79.083  1.00  0.00           C  
ATOM   1837  HD2 TYR   136      67.397  54.585  78.073  1.00  0.00           H  
ATOM   1838  C   TYR   136      62.646  53.793  79.658  1.00  0.00           C  
ATOM   1839  O   TYR   136      62.387  54.581  78.774  1.00  0.00           O  
ATOM   1840  N   GLY   137      61.698  53.262  80.398  1.00  0.00           N  
ATOM   1841  H   GLY   137      60.727  53.468  80.210  1.00  0.00           H  
ATOM   1842  CA  GLY   137      61.855  52.306  81.406  1.00  0.00           C  
ATOM   1843  HA2 GLY   137      60.833  51.963  81.567  1.00  0.00           H  
ATOM   1844  HA3 GLY   137      62.404  51.436  81.045  1.00  0.00           H  
ATOM   1845  C   GLY   137      62.391  52.825  82.729  1.00  0.00           C  
ATOM   1846  O   GLY   137      62.926  53.912  82.808  1.00  0.00           O  
ATOM   1847  N   GLY   138      62.453  51.985  83.722  1.00  0.00           N  
ATOM   1848  H   GLY   138      61.883  51.151  83.712  1.00  0.00           H  
ATOM   1849  CA  GLY   138      63.049  52.319  84.974  1.00  0.00           C  
ATOM   1850  HA2 GLY   138      63.306  51.406  85.510  1.00  0.00           H  
ATOM   1851  HA3 GLY   138      63.952  52.907  84.811  1.00  0.00           H  
ATOM   1852  C   GLY   138      62.069  53.226  85.718  1.00  0.00           C  
ATOM   1853  O   GLY   138      60.902  53.188  85.432  1.00  0.00           O  
ATOM   1854  N   GLN   139      62.500  53.872  86.807  1.00  0.00           N  
ATOM   1855  H   GLN   139      61.873  54.570  87.182  1.00  0.00           H  
ATOM   1856  CA  GLN   139      63.886  53.877  87.354  1.00  0.00           C  
ATOM   1857  HA  GLN   139      64.495  53.082  86.924  1.00  0.00           H  
ATOM   1858  CB  GLN   139      64.593  55.170  87.088  1.00  0.00           C  
ATOM   1859  HB2 GLN   139      65.573  54.991  87.531  1.00  0.00           H  
ATOM   1860  HB3 GLN   139      64.636  55.262  86.003  1.00  0.00           H  
ATOM   1861  CG  GLN   139      64.075  56.358  87.817  1.00  0.00           C  
ATOM   1862  HG2 GLN   139      63.184  56.677  87.276  1.00  0.00           H  
ATOM   1863  HG3 GLN   139      63.716  56.126  88.820  1.00  0.00           H  
ATOM   1864  CD  GLN   139      65.005  57.540  87.958  1.00  0.00           C  
ATOM   1865  OE1 GLN   139      66.159  57.540  87.476  1.00  0.00           O  
ATOM   1866  NE2 GLN   139      64.552  58.493  88.727  1.00  0.00           N  
ATOM   1867 HE21 GLN   139      63.584  58.434  89.008  1.00  0.00           H  
ATOM   1868 HE22 GLN   139      65.116  59.316  88.883  1.00  0.00           H  
ATOM   1869  C   GLN   139      63.893  53.463  88.844  1.00  0.00           C  
ATOM   1870  O   GLN   139      65.014  53.386  89.422  1.00  0.00           O  
ATOM   1871  N   GLN   140      62.774  53.046  89.488  1.00  0.00           N  
ATOM   1872  H   GLN   140      61.931  52.901  88.951  1.00  0.00           H  
ATOM   1873  CA  GLN   140      62.677  52.655  90.956  1.00  0.00           C  
ATOM   1874  HA  GLN   140      61.614  52.568  91.180  1.00  0.00           H  
ATOM   1875  CB  GLN   140      63.274  51.217  91.242  1.00  0.00           C  
ATOM   1876  HB2 GLN   140      64.351  51.298  91.091  1.00  0.00           H  
ATOM   1877  HB3 GLN   140      62.907  50.854  92.201  1.00  0.00           H  
ATOM   1878  CG  GLN   140      62.611  50.175  90.379  1.00  0.00           C  
ATOM   1879  HG2 GLN   140      62.706  49.186  90.826  1.00  0.00           H  
ATOM   1880  HG3 GLN   140      61.586  50.547  90.367  1.00  0.00           H  
ATOM   1881  CD  GLN   140      63.159  50.104  88.979  1.00  0.00           C  
ATOM   1882  OE1 GLN   140      62.439  50.257  87.987  1.00  0.00           O  
ATOM   1883  NE2 GLN   140      64.423  49.938  88.680  1.00  0.00           N  
ATOM   1884 HE21 GLN   140      65.101  49.879  89.426  1.00  0.00           H  
ATOM   1885 HE22 GLN   140      64.627  50.042  87.696  1.00  0.00           H  
ATOM   1886  C   GLN   140      63.093  53.790  91.955  1.00  0.00           C  
ATOM   1887  O   GLN   140      63.790  53.406  92.933  1.00  0.00           O  
ATOM   1888  N   GLN   141      62.644  55.010  91.703  1.00  0.00           N  
ATOM   1889  H   GLN   141      62.049  55.164  90.902  1.00  0.00           H  
ATOM   1890  CA  GLN   141      63.023  56.237  92.399  1.00  0.00           C  
ATOM   1891  HA  GLN   141      62.912  56.115  93.477  1.00  0.00           H  
ATOM   1892  CB  GLN   141      64.525  56.582  92.005  1.00  0.00           C  
ATOM   1893  HB2 GLN   141      64.668  56.530  90.926  1.00  0.00           H  
ATOM   1894  HB3 GLN   141      64.731  57.594  92.354  1.00  0.00           H  
ATOM   1895  CG  GLN   141      65.608  55.742  92.630  1.00  0.00           C  
ATOM   1896  HG2 GLN   141      65.589  54.741  92.198  1.00  0.00           H  
ATOM   1897  HG3 GLN   141      66.531  56.269  92.389  1.00  0.00           H  
ATOM   1898  CD  GLN   141      65.734  55.695  94.190  1.00  0.00           C  
ATOM   1899  OE1 GLN   141      64.930  56.290  94.938  1.00  0.00           O  
ATOM   1900  NE2 GLN   141      66.743  54.999  94.712  1.00  0.00           N  
ATOM   1901 HE21 GLN   141      67.367  54.481  94.110  1.00  0.00           H  
ATOM   1902 HE22 GLN   141      66.804  54.902  95.715  1.00  0.00           H  
ATOM   1903  C   GLN   141      62.093  57.301  91.882  1.00  0.00           C  
ATOM   1904  O   GLN   141      62.173  57.676  90.727  1.00  0.00           O  
ATOM   1905  N   SER   142      61.106  57.828  92.627  1.00  0.00           N  
ATOM   1906  H   SER   142      60.556  58.537  92.163  1.00  0.00           H  
ATOM   1907  CA  SER   142      60.791  57.483  94.021  1.00  0.00           C  
ATOM   1908  HA  SER   142      59.940  58.110  94.287  1.00  0.00           H  
ATOM   1909  CB  SER   142      60.221  56.035  94.148  1.00  0.00           C  
ATOM   1910  HB2 SER   142      61.033  55.316  94.036  1.00  0.00           H  
ATOM   1911  HB3 SER   142      59.783  55.988  95.145  1.00  0.00           H  
ATOM   1912  OG  SER   142      59.143  55.645  93.352  1.00  0.00           O  
ATOM   1913  HG  SER   142      58.404  56.204  93.601  1.00  0.00           H  
ATOM   1914  C   SER   142      61.930  57.834  94.967  1.00  0.00           C  
ATOM   1915  O   SER   142      62.127  57.039  95.869  1.00  0.00           O  
ATOM   1916  N   TYR   143      62.639  58.914  94.822  1.00  0.00           N  
ATOM   1917  H   TYR   143      62.442  59.402  93.960  1.00  0.00           H  
ATOM   1918  CA  TYR   143      63.580  59.528  95.775  1.00  0.00           C  
ATOM   1919  HA  TYR   143      64.364  58.779  95.889  1.00  0.00           H  
ATOM   1920  CB  TYR   143      64.339  60.693  95.073  1.00  0.00           C  
ATOM   1921  HB2 TYR   143      63.523  61.211  94.570  1.00  0.00           H  
ATOM   1922  HB3 TYR   143      64.835  61.324  95.810  1.00  0.00           H  
ATOM   1923  CG  TYR   143      65.356  60.307  93.979  1.00  0.00           C  
ATOM   1924  CD1 TYR   143      66.309  59.320  94.180  1.00  0.00           C  
ATOM   1925  HD1 TYR   143      66.380  58.738  95.087  1.00  0.00           H  
ATOM   1926  CE1 TYR   143      67.291  58.947  93.237  1.00  0.00           C  
ATOM   1927  HE1 TYR   143      67.985  58.180  93.545  1.00  0.00           H  
ATOM   1928  CZ  TYR   143      67.238  59.561  91.995  1.00  0.00           C  
ATOM   1929  OH  TYR   143      68.103  59.184  91.091  1.00  0.00           O  
ATOM   1930  HH  TYR   143      68.420  60.007  90.710  1.00  0.00           H  
ATOM   1931  CE2 TYR   143      66.307  60.583  91.698  1.00  0.00           C  
ATOM   1932  HE2 TYR   143      66.184  60.922  90.680  1.00  0.00           H  
ATOM   1933  CD2 TYR   143      65.418  61.006  92.755  1.00  0.00           C  
ATOM   1934  HD2 TYR   143      64.722  61.829  92.689  1.00  0.00           H  
ATOM   1935  C   TYR   143      63.032  59.929  97.139  1.00  0.00           C  
ATOM   1936  O   TYR   143      62.124  60.739  97.202  1.00  0.00           O  
ATOM   1937  N   GLY   144      63.741  59.559  98.190  1.00  0.00           N  
ATOM   1938  H   GLY   144      64.480  58.887  98.038  1.00  0.00           H  
ATOM   1939  CA  GLY   144      63.205  59.696  99.526  1.00  0.00           C  
ATOM   1940  HA2 GLY   144      63.782  59.221 100.320  1.00  0.00           H  
ATOM   1941  HA3 GLY   144      63.321  60.771  99.665  1.00  0.00           H  
ATOM   1942  C   GLY   144      61.722  59.203  99.625  1.00  0.00           C  
ATOM   1943  O   GLY   144      61.293  58.160  99.082  1.00  0.00           O  
ATOM   1944  N   GLN   145      60.970  59.967 100.487  1.00  0.00           N  
ATOM   1945  H   GLN   145      61.342  60.812 100.896  1.00  0.00           H  
ATOM   1946  CA  GLN   145      59.584  59.774 100.826  1.00  0.00           C  
ATOM   1947  HA  GLN   145      59.456  58.772 101.235  1.00  0.00           H  
ATOM   1948  CB  GLN   145      59.330  60.786 101.951  1.00  0.00           C  
ATOM   1949  HB2 GLN   145      59.721  61.767 101.682  1.00  0.00           H  
ATOM   1950  HB3 GLN   145      58.248  60.847 102.074  1.00  0.00           H  
ATOM   1951  CG  GLN   145      59.967  60.402 103.248  1.00  0.00           C  
ATOM   1952  HG2 GLN   145      61.032  60.234 103.088  1.00  0.00           H  
ATOM   1953  HG3 GLN   145      59.719  61.278 103.848  1.00  0.00           H  
ATOM   1954  CD  GLN   145      59.324  59.328 104.108  1.00  0.00           C  
ATOM   1955  OE1 GLN   145      58.254  58.862 103.920  1.00  0.00           O  
ATOM   1956  NE2 GLN   145      60.041  58.977 105.190  1.00  0.00           N  
ATOM   1957 HE21 GLN   145      59.638  58.265 105.783  1.00  0.00           H  
ATOM   1958 HE22 GLN   145      61.025  59.197 105.244  1.00  0.00           H  
ATOM   1959  C   GLN   145      58.567  59.872  99.682  1.00  0.00           C  
ATOM   1960  O   GLN   145      58.539  60.737  98.744  1.00  0.00           O  
ATOM   1961  N   GLN   146      57.558  59.034  99.658  1.00  0.00           N  
ATOM   1962  H   GLN   146      57.505  58.346 100.396  1.00  0.00           H  
ATOM   1963  CA  GLN   146      56.451  59.087  98.748  1.00  0.00           C  
ATOM   1964  HA  GLN   146      56.649  59.643  97.831  1.00  0.00           H  
ATOM   1965  CB  GLN   146      56.019  57.646  98.387  1.00  0.00           C  
ATOM   1966  HB2 GLN   146      56.074  57.036  99.288  1.00  0.00           H  
ATOM   1967  HB3 GLN   146      55.014  57.656  97.965  1.00  0.00           H  
ATOM   1968  CG  GLN   146      56.856  56.999  97.234  1.00  0.00           C  
ATOM   1969  HG2 GLN   146      56.512  56.060  96.800  1.00  0.00           H  
ATOM   1970  HG3 GLN   146      56.895  57.664  96.370  1.00  0.00           H  
ATOM   1971  CD  GLN   146      58.214  56.720  97.644  1.00  0.00           C  
ATOM   1972  OE1 GLN   146      58.572  55.815  98.390  1.00  0.00           O  
ATOM   1973  NE2 GLN   146      59.193  57.470  97.171  1.00  0.00           N  
ATOM   1974 HE21 GLN   146      58.840  58.295  96.708  1.00  0.00           H  
ATOM   1975 HE22 GLN   146      60.087  57.571  97.631  1.00  0.00           H  
ATOM   1976  C   GLN   146      55.317  59.829  99.415  1.00  0.00           C  
ATOM   1977  O   GLN   146      54.503  59.272 100.176  1.00  0.00           O  
ATOM   1978  N   GLN   147      55.336  61.153  99.297  1.00  0.00           N  
ATOM   1979  H   GLN   147      56.035  61.545  98.682  1.00  0.00           H  
ATOM   1980  CA  GLN   147      54.426  62.017 100.084  1.00  0.00           C  
ATOM   1981  HA  GLN   147      53.506  61.443 100.200  1.00  0.00           H  
ATOM   1982  CB  GLN   147      55.066  62.237 101.433  1.00  0.00           C  
ATOM   1983  HB2 GLN   147      55.129  61.264 101.920  1.00  0.00           H  
ATOM   1984  HB3 GLN   147      56.092  62.501 101.177  1.00  0.00           H  
ATOM   1985  CG  GLN   147      54.369  63.306 102.394  1.00  0.00           C  
ATOM   1986  HG2 GLN   147      54.948  63.247 103.316  1.00  0.00           H  
ATOM   1987  HG3 GLN   147      54.381  64.292 101.931  1.00  0.00           H  
ATOM   1988  CD  GLN   147      52.924  62.972 102.729  1.00  0.00           C  
ATOM   1989  OE1 GLN   147      51.908  63.478 102.246  1.00  0.00           O  
ATOM   1990  NE2 GLN   147      52.829  62.043 103.629  1.00  0.00           N  
ATOM   1991 HE21 GLN   147      53.627  61.484 103.898  1.00  0.00           H  
ATOM   1992 HE22 GLN   147      51.909  61.634 103.707  1.00  0.00           H  
ATOM   1993  C   GLN   147      54.208  63.298  99.260  1.00  0.00           C  
ATOM   1994  O   GLN   147      55.119  63.756  98.562  1.00  0.00           O  
ATOM   1995  N   SER   148      52.937  63.814  99.228  1.00  0.00           N  
ATOM   1996  H   SER   148      52.233  63.228  99.653  1.00  0.00           H  
ATOM   1997  CA  SER   148      52.586  65.051  98.490  1.00  0.00           C  
ATOM   1998  HA  SER   148      52.654  64.844  97.422  1.00  0.00           H  
ATOM   1999  CB  SER   148      51.105  65.211  98.798  1.00  0.00           C  
ATOM   2000  HB2 SER   148      50.571  64.269  98.674  1.00  0.00           H  
ATOM   2001  HB3 SER   148      51.000  65.525  99.836  1.00  0.00           H  
ATOM   2002  OG  SER   148      50.426  66.116  97.951  1.00  0.00           O  
ATOM   2003  HG  SER   148      49.727  66.603  98.394  1.00  0.00           H  
ATOM   2004  C   SER   148      53.303  66.408  98.785  1.00  0.00           C  
ATOM   2005  O   SER   148      53.550  66.598  99.969  1.00  0.00           O  
ATOM   2006  N   TYR   149      53.489  67.256  97.787  1.00  0.00           N  
ATOM   2007  H   TYR   149      53.066  67.050  96.893  1.00  0.00           H  
ATOM   2008  CA  TYR   149      54.179  68.468  97.900  1.00  0.00           C  
ATOM   2009  HA  TYR   149      55.118  68.212  98.390  1.00  0.00           H  
ATOM   2010  CB  TYR   149      54.448  68.859  96.424  1.00  0.00           C  
ATOM   2011  HB2 TYR   149      54.945  68.078  95.848  1.00  0.00           H  
ATOM   2012  HB3 TYR   149      53.436  68.924  96.026  1.00  0.00           H  
ATOM   2013  CG  TYR   149      55.137  70.160  96.099  1.00  0.00           C  
ATOM   2014  CD1 TYR   149      54.765  70.965  95.032  1.00  0.00           C  
ATOM   2015  HD1 TYR   149      53.954  70.685  94.376  1.00  0.00           H  
ATOM   2016  CE1 TYR   149      55.353  72.239  94.857  1.00  0.00           C  
ATOM   2017  HE1 TYR   149      55.060  72.799  93.981  1.00  0.00           H  
ATOM   2018  CZ  TYR   149      56.348  72.731  95.720  1.00  0.00           C  
ATOM   2019  OH  TYR   149      56.905  73.975  95.436  1.00  0.00           O  
ATOM   2020  HH  TYR   149      57.661  74.188  95.988  1.00  0.00           H  
ATOM   2021  CE2 TYR   149      56.746  71.944  96.812  1.00  0.00           C  
ATOM   2022  HE2 TYR   149      57.393  72.250  97.621  1.00  0.00           H  
ATOM   2023  CD2 TYR   149      56.243  70.571  96.854  1.00  0.00           C  
ATOM   2024  HD2 TYR   149      56.541  69.902  97.648  1.00  0.00           H  
ATOM   2025  C   TYR   149      53.268  69.559  98.596  1.00  0.00           C  
ATOM   2026  O   TYR   149      52.068  69.697  98.374  1.00  0.00           O  
ATOM   2027  N   ASN   150      53.890  70.386  99.482  1.00  0.00           N  
ATOM   2028  H   ASN   150      54.859  70.175  99.675  1.00  0.00           H  
ATOM   2029  CA  ASN   150      53.399  71.620 100.014  1.00  0.00           C  
ATOM   2030  HA  ASN   150      52.319  71.699  99.885  1.00  0.00           H  
ATOM   2031  CB  ASN   150      53.634  71.519 101.487  1.00  0.00           C  
ATOM   2032  HB2 ASN   150      54.690  71.516 101.756  1.00  0.00           H  
ATOM   2033  HB3 ASN   150      53.185  72.414 101.917  1.00  0.00           H  
ATOM   2034  CG  ASN   150      52.788  70.431 102.108  1.00  0.00           C  
ATOM   2035  OD1 ASN   150      51.563  70.511 102.281  1.00  0.00           O  
ATOM   2036  ND2 ASN   150      53.459  69.323 102.322  1.00  0.00           N  
ATOM   2037 HD21 ASN   150      53.037  68.429 102.530  1.00  0.00           H  
ATOM   2038 HD22 ASN   150      54.431  69.369 102.050  1.00  0.00           H  
ATOM   2039  C   ASN   150      54.060  72.696  99.337  1.00  0.00           C  
ATOM   2040  O   ASN   150      55.277  72.939  99.517  1.00  0.00           O  
ATOM   2041  N   PRO   151      53.321  73.536  98.578  1.00  0.00           N  
ATOM   2042  CD  PRO   151      52.042  73.274  98.070  1.00  0.00           C  
ATOM   2043  HD2 PRO   151      51.345  73.682  98.803  1.00  0.00           H  
ATOM   2044  HD3 PRO   151      51.921  72.218  97.828  1.00  0.00           H  
ATOM   2045  CG  PRO   151      51.789  74.185  96.845  1.00  0.00           C  
ATOM   2046  HG2 PRO   151      50.731  74.438  96.775  1.00  0.00           H  
ATOM   2047  HG3 PRO   151      52.105  73.737  95.903  1.00  0.00           H  
ATOM   2048  CB  PRO   151      52.584  75.381  97.157  1.00  0.00           C  
ATOM   2049  HB2 PRO   151      51.953  76.065  97.723  1.00  0.00           H  
ATOM   2050  HB3 PRO   151      53.000  75.866  96.274  1.00  0.00           H  
ATOM   2051  CA  PRO   151      53.790  74.797  98.001  1.00  0.00           C  
ATOM   2052  HA  PRO   151      54.573  74.663  97.254  1.00  0.00           H  
ATOM   2053  C   PRO   151      54.255  75.812  99.086  1.00  0.00           C  
ATOM   2054  O   PRO   151      53.625  75.946 100.158  1.00  0.00           O  
ATOM   2055  N   PRO   152      55.377  76.534  98.848  1.00  0.00           N  
ATOM   2056  CD  PRO   152      56.260  76.474  97.737  1.00  0.00           C  
ATOM   2057  HD2 PRO   152      55.753  76.247  96.798  1.00  0.00           H  
ATOM   2058  HD3 PRO   152      56.962  75.644  97.811  1.00  0.00           H  
ATOM   2059  CG  PRO   152      57.033  77.780  97.732  1.00  0.00           C  
ATOM   2060  HG2 PRO   152      56.382  78.493  97.226  1.00  0.00           H  
ATOM   2061  HG3 PRO   152      58.015  77.600  97.294  1.00  0.00           H  
ATOM   2062  CB  PRO   152      57.156  77.989  99.257  1.00  0.00           C  
ATOM   2063  HB2 PRO   152      57.221  79.058  99.461  1.00  0.00           H  
ATOM   2064  HB3 PRO   152      58.056  77.502  99.634  1.00  0.00           H  
ATOM   2065  CA  PRO   152      55.911  77.478  99.867  1.00  0.00           C  
ATOM   2066  HA  PRO   152      56.066  76.892 100.774  1.00  0.00           H  
ATOM   2067  C   PRO   152      54.923  78.645 100.194  1.00  0.00           C  
ATOM   2068  O   PRO   152      54.515  79.415  99.342  1.00  0.00           O  
ATOM   2069  N   GLN   153      54.842  78.905 101.483  1.00  0.00           N  
ATOM   2070  H   GLN   153      55.427  78.340 102.081  1.00  0.00           H  
ATOM   2071  CA  GLN   153      54.175  80.099 102.048  1.00  0.00           C  
ATOM   2072  HA  GLN   153      53.207  80.335 101.606  1.00  0.00           H  
ATOM   2073  CB  GLN   153      53.873  79.870 103.563  1.00  0.00           C  
ATOM   2074  HB2 GLN   153      54.766  79.994 104.175  1.00  0.00           H  
ATOM   2075  HB3 GLN   153      53.260  80.705 103.904  1.00  0.00           H  
ATOM   2076  CG  GLN   153      53.091  78.636 103.917  1.00  0.00           C  
ATOM   2077  HG2 GLN   153      52.669  78.658 104.922  1.00  0.00           H  
ATOM   2078  HG3 GLN   153      52.267  78.583 103.205  1.00  0.00           H  
ATOM   2079  CD  GLN   153      53.966  77.396 103.931  1.00  0.00           C  
ATOM   2080  OE1 GLN   153      55.129  77.258 103.567  1.00  0.00           O  
ATOM   2081  NE2 GLN   153      53.347  76.324 104.314  1.00  0.00           N  
ATOM   2082 HE21 GLN   153      52.364  76.384 104.541  1.00  0.00           H  
ATOM   2083 HE22 GLN   153      53.780  75.417 104.413  1.00  0.00           H  
ATOM   2084  C   GLN   153      54.937  81.318 101.835  1.00  0.00           C  
ATOM   2085  O   GLN   153      56.185  81.320 101.883  1.00  0.00           O  
ATOM   2086  N   GLY   154      54.310  82.503 101.927  1.00  0.00           N  
ATOM   2087  H   GLY   154      53.307  82.519 102.046  1.00  0.00           H  
ATOM   2088  CA  GLY   154      54.764  83.790 101.569  1.00  0.00           C  
ATOM   2089  HA2 GLY   154      55.114  84.235 102.500  1.00  0.00           H  
ATOM   2090  HA3 GLY   154      55.459  83.719 100.732  1.00  0.00           H  
ATOM   2091  C   GLY   154      53.624  84.633 101.147  1.00  0.00           C  
ATOM   2092  O   GLY   154      52.557  84.535 101.691  1.00  0.00           O  
ATOM   2093  N   TYR   155      53.797  85.608 100.264  1.00  0.00           N  
ATOM   2094  H   TYR   155      54.781  85.785 100.122  1.00  0.00           H  
ATOM   2095  CA  TYR   155      52.720  86.591  99.820  1.00  0.00           C  
ATOM   2096  HA  TYR   155      51.799  86.008  99.805  1.00  0.00           H  
ATOM   2097  CB  TYR   155      52.605  87.787 100.800  1.00  0.00           C  
ATOM   2098  HB2 TYR   155      53.626  88.167 100.810  1.00  0.00           H  
ATOM   2099  HB3 TYR   155      52.042  88.625 100.389  1.00  0.00           H  
ATOM   2100  CG  TYR   155      52.127  87.520 102.170  1.00  0.00           C  
ATOM   2101  CD1 TYR   155      53.011  87.484 103.291  1.00  0.00           C  
ATOM   2102  HD1 TYR   155      54.072  87.680 103.245  1.00  0.00           H  
ATOM   2103  CE1 TYR   155      52.543  87.092 104.586  1.00  0.00           C  
ATOM   2104  HE1 TYR   155      53.189  87.203 105.445  1.00  0.00           H  
ATOM   2105  CZ  TYR   155      51.178  86.775 104.777  1.00  0.00           C  
ATOM   2106  OH  TYR   155      50.682  86.609 105.996  1.00  0.00           O  
ATOM   2107  HH  TYR   155      49.726  86.534 106.031  1.00  0.00           H  
ATOM   2108  CE2 TYR   155      50.295  86.887 103.629  1.00  0.00           C  
ATOM   2109  HE2 TYR   155      49.238  86.696 103.744  1.00  0.00           H  
ATOM   2110  CD2 TYR   155      50.771  87.241 102.372  1.00  0.00           C  
ATOM   2111  HD2 TYR   155      50.046  87.331 101.576  1.00  0.00           H  
ATOM   2112  C   TYR   155      53.082  87.090  98.444  1.00  0.00           C  
ATOM   2113  O   TYR   155      54.243  87.265  98.146  1.00  0.00           O  
ATOM   2114  N   GLY   156      52.121  87.251  97.577  1.00  0.00           N  
ATOM   2115  H   GLY   156      52.423  87.815  96.795  1.00  0.00           H  
ATOM   2116  CA  GLY   156      50.667  87.190  97.722  1.00  0.00           C  
ATOM   2117  HA2 GLY   156      50.319  86.739  96.793  1.00  0.00           H  
ATOM   2118  HA3 GLY   156      50.332  86.479  98.477  1.00  0.00           H  
ATOM   2119  C   GLY   156      50.049  88.538  98.018  1.00  0.00           C  
ATOM   2120  O   GLY   156      50.803  89.474  98.166  1.00  0.00           O  
ATOM   2121  N   GLN   157      48.698  88.679  98.138  1.00  0.00           N  
ATOM   2122  H   GLN   157      48.122  87.850  98.133  1.00  0.00           H  
ATOM   2123  CA  GLN   157      47.968  89.914  98.489  1.00  0.00           C  
ATOM   2124  HA  GLN   157      48.152  90.606  97.667  1.00  0.00           H  
ATOM   2125  CB  GLN   157      46.437  89.724  98.558  1.00  0.00           C  
ATOM   2126  HB2 GLN   157      46.321  88.757  99.048  1.00  0.00           H  
ATOM   2127  HB3 GLN   157      45.878  90.411  99.193  1.00  0.00           H  
ATOM   2128  CG  GLN   157      45.716  89.727  97.181  1.00  0.00           C  
ATOM   2129  HG2 GLN   157      46.336  89.384  96.353  1.00  0.00           H  
ATOM   2130  HG3 GLN   157      44.721  89.285  97.226  1.00  0.00           H  
ATOM   2131  CD  GLN   157      45.503  91.101  96.594  1.00  0.00           C  
ATOM   2132  OE1 GLN   157      46.062  92.135  97.001  1.00  0.00           O  
ATOM   2133  NE2 GLN   157      44.684  91.288  95.630  1.00  0.00           N  
ATOM   2134 HE21 GLN   157      44.132  90.519  95.277  1.00  0.00           H  
ATOM   2135 HE22 GLN   157      44.335  92.187  95.329  1.00  0.00           H  
ATOM   2136  C   GLN   157      48.380  90.467  99.876  1.00  0.00           C  
ATOM   2137  O   GLN   157      48.387  89.693 100.814  1.00  0.00           O  
ATOM   2138  N   GLN   158      48.715  91.731 100.006  1.00  0.00           N  
ATOM   2139  H   GLN   158      49.092  91.954 100.916  1.00  0.00           H  
ATOM   2140  CA  GLN   158      48.680  92.858  99.023  1.00  0.00           C  
ATOM   2141  HA  GLN   158      47.863  92.716  98.315  1.00  0.00           H  
ATOM   2142  CB  GLN   158      48.367  94.179  99.800  1.00  0.00           C  
ATOM   2143  HB2 GLN   158      49.085  94.369 100.598  1.00  0.00           H  
ATOM   2144  HB3 GLN   158      48.372  94.969  99.049  1.00  0.00           H  
ATOM   2145  CG  GLN   158      46.941  94.261 100.368  1.00  0.00           C  
ATOM   2146  HG2 GLN   158      46.570  95.285 100.395  1.00  0.00           H  
ATOM   2147  HG3 GLN   158      46.291  93.733  99.671  1.00  0.00           H  
ATOM   2148  CD  GLN   158      46.706  93.836 101.800  1.00  0.00           C  
ATOM   2149  OE1 GLN   158      47.294  94.428 102.696  1.00  0.00           O  
ATOM   2150  NE2 GLN   158      45.872  92.895 102.077  1.00  0.00           N  
ATOM   2151 HE21 GLN   158      45.326  92.446 101.355  1.00  0.00           H  
ATOM   2152 HE22 GLN   158      45.685  92.664 103.042  1.00  0.00           H  
ATOM   2153  C   GLN   158      50.022  92.950  98.327  1.00  0.00           C  
ATOM   2154  O   GLN   158      51.068  93.306  98.967  1.00  0.00           O  
ATOM   2155  N   ASN   159      49.992  92.609  97.087  1.00  0.00           N  
ATOM   2156  H   ASN   159      49.116  92.524  96.591  1.00  0.00           H  
ATOM   2157  CA  ASN   159      51.094  92.421  96.150  1.00  0.00           C  
ATOM   2158  HA  ASN   159      51.732  91.682  96.636  1.00  0.00           H  
ATOM   2159  CB  ASN   159      50.548  91.824  94.816  1.00  0.00           C  
ATOM   2160  HB2 ASN   159      49.893  92.490  94.254  1.00  0.00           H  
ATOM   2161  HB3 ASN   159      51.426  91.587  94.215  1.00  0.00           H  
ATOM   2162  CG  ASN   159      49.916  90.382  94.989  1.00  0.00           C  
ATOM   2163  OD1 ASN   159      48.682  90.229  95.076  1.00  0.00           O  
ATOM   2164  ND2 ASN   159      50.799  89.409  94.785  1.00  0.00           N  
ATOM   2165 HD21 ASN   159      51.762  89.648  94.972  1.00  0.00           H  
ATOM   2166 HD22 ASN   159      50.535  88.434  94.766  1.00  0.00           H  
ATOM   2167  C   ASN   159      51.774  93.789  96.013  1.00  0.00           C  
ATOM   2168  O   ASN   159      51.092  94.727  95.680  1.00  0.00           O  
ATOM   2169  N   GLN   160      53.106  93.872  96.179  1.00  0.00           N  
ATOM   2170  H   GLN   160      53.524  94.791  96.149  1.00  0.00           H  
ATOM   2171  CA  GLN   160      54.030  92.832  96.656  1.00  0.00           C  
ATOM   2172  HA  GLN   160      53.471  92.095  97.232  1.00  0.00           H  
ATOM   2173  CB  GLN   160      54.647  92.267  95.399  1.00  0.00           C  
ATOM   2174  HB2 GLN   160      53.818  92.175  94.697  1.00  0.00           H  
ATOM   2175  HB3 GLN   160      55.337  92.961  94.919  1.00  0.00           H  
ATOM   2176  CG  GLN   160      55.366  90.957  95.483  1.00  0.00           C  
ATOM   2177  HG2 GLN   160      55.936  90.838  94.562  1.00  0.00           H  
ATOM   2178  HG3 GLN   160      56.002  91.010  96.367  1.00  0.00           H  
ATOM   2179  CD  GLN   160      54.538  89.690  95.667  1.00  0.00           C  
ATOM   2180  OE1 GLN   160      53.368  89.726  96.029  1.00  0.00           O  
ATOM   2181  NE2 GLN   160      55.137  88.520  95.484  1.00  0.00           N  
ATOM   2182 HE21 GLN   160      56.114  88.464  95.235  1.00  0.00           H  
ATOM   2183 HE22 GLN   160      54.667  87.654  95.707  1.00  0.00           H  
ATOM   2184  C   GLN   160      55.082  93.400  97.572  1.00  0.00           C  
ATOM   2185  O   GLN   160      55.741  94.403  97.253  1.00  0.00           O  
ATOM   2186  N   TYR   161      55.097  92.867  98.803  1.00  0.00           N  
ATOM   2187  H   TYR   161      54.313  92.270  99.023  1.00  0.00           H  
ATOM   2188  CA  TYR   161      55.909  93.412  99.871  1.00  0.00           C  
ATOM   2189  HA  TYR   161      55.810  94.493  99.968  1.00  0.00           H  
ATOM   2190  CB  TYR   161      55.520  92.698 101.161  1.00  0.00           C  
ATOM   2191  HB2 TYR   161      55.917  91.684 101.104  1.00  0.00           H  
ATOM   2192  HB3 TYR   161      56.063  93.219 101.950  1.00  0.00           H  
ATOM   2193  CG  TYR   161      54.060  92.628 101.524  1.00  0.00           C  
ATOM   2194  CD1 TYR   161      53.262  93.796 101.537  1.00  0.00           C  
ATOM   2195  HD1 TYR   161      53.777  94.723 101.331  1.00  0.00           H  
ATOM   2196  CE1 TYR   161      51.888  93.797 101.898  1.00  0.00           C  
ATOM   2197  HE1 TYR   161      51.259  94.655 102.081  1.00  0.00           H  
ATOM   2198  CZ  TYR   161      51.328  92.564 102.311  1.00  0.00           C  
ATOM   2199  OH  TYR   161      50.084  92.455 102.752  1.00  0.00           O  
ATOM   2200  HH  TYR   161      49.890  93.190 103.338  1.00  0.00           H  
ATOM   2201  CE2 TYR   161      52.134  91.389 102.440  1.00  0.00           C  
ATOM   2202  HE2 TYR   161      51.667  90.443 102.672  1.00  0.00           H  
ATOM   2203  CD2 TYR   161      53.500  91.459 102.049  1.00  0.00           C  
ATOM   2204  HD2 TYR   161      54.069  90.557 102.222  1.00  0.00           H  
ATOM   2205  C   TYR   161      57.448  93.194  99.629  1.00  0.00           C  
ATOM   2206  O   TYR   161      58.269  93.995  99.986  1.00  0.00           O  
ATOM   2207  N   ASN   162      57.888  92.058  99.172  1.00  0.00           N  
ATOM   2208  H   ASN   162      57.220  91.346  98.913  1.00  0.00           H  
ATOM   2209  CA  ASN   162      59.281  91.648  99.140  1.00  0.00           C  
ATOM   2210  HA  ASN   162      59.625  91.831 100.158  1.00  0.00           H  
ATOM   2211  CB  ASN   162      59.441  90.204  98.653  1.00  0.00           C  
ATOM   2212  HB2 ASN   162      58.792  89.913  97.827  1.00  0.00           H  
ATOM   2213  HB3 ASN   162      60.517  90.040  98.588  1.00  0.00           H  
ATOM   2214  CG  ASN   162      59.209  89.141  99.721  1.00  0.00           C  
ATOM   2215  OD1 ASN   162      59.103  89.386 100.913  1.00  0.00           O  
ATOM   2216  ND2 ASN   162      59.136  87.880  99.426  1.00  0.00           N  
ATOM   2217 HD21 ASN   162      59.030  87.175 100.142  1.00  0.00           H  
ATOM   2218 HD22 ASN   162      59.244  87.576  98.469  1.00  0.00           H  
ATOM   2219  C   ASN   162      60.144  92.555  98.169  1.00  0.00           C  
ATOM   2220  O   ASN   162      59.595  93.138  97.242  1.00  0.00           O  
ATOM   2221  N   SER   163      61.479  92.426  98.279  1.00  0.00           N  
ATOM   2222  H   SER   163      61.756  91.826  99.042  1.00  0.00           H  
ATOM   2223  CA  SER   163      62.491  93.244  97.576  1.00  0.00           C  
ATOM   2224  HA  SER   163      62.514  94.215  98.071  1.00  0.00           H  
ATOM   2225  CB  SER   163      63.896  92.628  97.659  1.00  0.00           C  
ATOM   2226  HB2 SER   163      64.373  92.813  98.621  1.00  0.00           H  
ATOM   2227  HB3 SER   163      63.912  91.565  97.415  1.00  0.00           H  
ATOM   2228  OG  SER   163      64.636  93.188  96.636  1.00  0.00           O  
ATOM   2229  HG  SER   163      65.380  92.589  96.543  1.00  0.00           H  
ATOM   2230  C   SER   163      62.035  93.346  96.027  1.00  0.00           C  
ATOM   2231  O   SER   163      61.661  92.380  95.382  1.00  0.00           O  
ATOM   2232  N   SER   164      62.350  94.485  95.483  1.00  0.00           N  
ATOM   2233  H   SER   164      62.789  95.142  96.112  1.00  0.00           H  
ATOM   2234  CA  SER   164      62.295  94.871  94.068  1.00  0.00           C  
ATOM   2235  HA  SER   164      62.662  95.878  93.871  1.00  0.00           H  
ATOM   2236  CB  SER   164      60.817  95.051  93.643  1.00  0.00           C  
ATOM   2237  HB2 SER   164      60.318  94.081  93.630  1.00  0.00           H  
ATOM   2238  HB3 SER   164      60.323  95.777  94.289  1.00  0.00           H  
ATOM   2239  OG  SER   164      60.817  95.528  92.306  1.00  0.00           O  
ATOM   2240  HG  SER   164      59.929  95.876  92.198  1.00  0.00           H  
ATOM   2241  C   SER   164      63.165  94.092  93.067  1.00  0.00           C  
ATOM   2242  O   SER   164      63.582  92.958  93.325  1.00  0.00           O  
ATOM   2243  N   SER   165      63.502  94.615  91.860  1.00  0.00           N  
ATOM   2244  H   SER   165      63.095  95.475  91.521  1.00  0.00           H  
ATOM   2245  CA  SER   165      64.327  93.946  90.830  1.00  0.00           C  
ATOM   2246  HA  SER   165      64.040  92.896  90.892  1.00  0.00           H  
ATOM   2247  CB  SER   165      64.012  94.650  89.510  1.00  0.00           C  
ATOM   2248  HB2 SER   165      64.255  95.711  89.579  1.00  0.00           H  
ATOM   2249  HB3 SER   165      64.448  94.250  88.595  1.00  0.00           H  
ATOM   2250  OG  SER   165      62.591  94.454  89.207  1.00  0.00           O  
ATOM   2251  HG  SER   165      62.454  93.771  88.546  1.00  0.00           H  
ATOM   2252  C   SER   165      65.807  94.128  91.194  1.00  0.00           C  
ATOM   2253  O   SER   165      66.194  94.228  92.361  1.00  0.00           O  
ATOM   2254  N   GLY   166      66.723  93.858  90.257  1.00  0.00           N  
ATOM   2255  H   GLY   166      66.362  93.481  89.392  1.00  0.00           H  
ATOM   2256  CA  GLY   166      68.134  94.021  90.344  1.00  0.00           C  
ATOM   2257  HA2 GLY   166      68.420  94.475  89.396  1.00  0.00           H  
ATOM   2258  HA3 GLY   166      68.455  94.739  91.098  1.00  0.00           H  
ATOM   2259  C   GLY   166      68.884  92.728  90.660  1.00  0.00           C  
ATOM   2260  O   GLY   166      68.535  91.908  91.523  1.00  0.00           O  
ATOM   2261  N   GLY   167      69.762  92.357  89.730  1.00  0.00           N  
ATOM   2262  H   GLY   167      69.822  92.943  88.909  1.00  0.00           H  
ATOM   2263  CA  GLY   167      70.606  91.151  89.840  1.00  0.00           C  
ATOM   2264  HA2 GLY   167      70.698  90.749  90.849  1.00  0.00           H  
ATOM   2265  HA3 GLY   167      70.027  90.347  89.384  1.00  0.00           H  
ATOM   2266  C   GLY   167      72.006  91.326  89.102  1.00  0.00           C  
ATOM   2267  O   GLY   167      72.363  90.525  88.192  1.00  0.00           O  
ATOM   2268  N   GLY   168      72.659  92.429  89.438  1.00  0.00           N  
ATOM   2269  H   GLY   168      72.267  93.108  90.075  1.00  0.00           H  
ATOM   2270  CA  GLY   168      73.999  92.667  88.960  1.00  0.00           C  
ATOM   2271  HA2 GLY   168      74.023  92.706  87.871  1.00  0.00           H  
ATOM   2272  HA3 GLY   168      74.422  93.574  89.392  1.00  0.00           H  
ATOM   2273  C   GLY   168      74.970  91.547  89.332  1.00  0.00           C  
ATOM   2274  O   GLY   168      74.785  90.873  90.315  1.00  0.00           O  
ATOM   2275  N   GLY   169      76.011  91.331  88.499  1.00  0.00           N  
ATOM   2276  H   GLY   169      76.520  90.459  88.541  1.00  0.00           H  
ATOM   2277  CA  GLY   169      76.545  92.200  87.422  1.00  0.00           C  
ATOM   2278  HA2 GLY   169      76.432  93.254  87.674  1.00  0.00           H  
ATOM   2279  HA3 GLY   169      77.609  91.972  87.345  1.00  0.00           H  
ATOM   2280  C   GLY   169      75.875  91.951  86.079  1.00  0.00           C  
ATOM   2281  O   GLY   169      74.845  91.298  85.971  1.00  0.00           O  
ATOM   2282  N   GLY   170      76.538  92.627  85.118  1.00  0.00           N  
ATOM   2283  H   GLY   170      77.290  93.222  85.437  1.00  0.00           H  
ATOM   2284  CA  GLY   170      76.067  92.704  83.719  1.00  0.00           C  
ATOM   2285  HA2 GLY   170      76.936  93.000  83.131  1.00  0.00           H  
ATOM   2286  HA3 GLY   170      75.906  91.675  83.399  1.00  0.00           H  
ATOM   2287  C   GLY   170      74.816  93.466  83.306  1.00  0.00           C  
ATOM   2288  O   GLY   170      73.990  93.768  84.183  1.00  0.00           O  
ATOM   2289  N   GLY   171      74.635  93.742  82.021  1.00  0.00           N  
ATOM   2290  H   GLY   171      73.720  94.133  81.843  1.00  0.00           H  
ATOM   2291  CA  GLY   171      75.443  93.272  80.911  1.00  0.00           C  
ATOM   2292  HA2 GLY   171      76.423  93.747  80.879  1.00  0.00           H  
ATOM   2293  HA3 GLY   171      75.422  92.185  80.984  1.00  0.00           H  
ATOM   2294  C   GLY   171      74.724  93.413  79.536  1.00  0.00           C  
ATOM   2295  O   GLY   171      73.465  93.435  79.487  1.00  0.00           O  
ATOM   2296  N   GLY   172      75.372  93.335  78.405  1.00  0.00           N  
ATOM   2297  H   GLY   172      74.820  93.366  77.560  1.00  0.00           H  
ATOM   2298  CA  GLY   172      76.843  93.126  78.224  1.00  0.00           C  
ATOM   2299  HA2 GLY   172      77.245  92.430  78.961  1.00  0.00           H  
ATOM   2300  HA3 GLY   172      76.987  92.637  77.260  1.00  0.00           H  
ATOM   2301  C   GLY   172      77.674  94.436  78.355  1.00  0.00           C  
ATOM   2302  O   GLY   172      77.405  95.288  79.224  1.00  0.00           O  
ATOM   2303  N   GLY   173      78.681  94.615  77.461  1.00  0.00           N  
ATOM   2304  H   GLY   173      78.828  93.858  76.809  1.00  0.00           H  
ATOM   2305  CA  GLY   173      79.512  95.824  77.300  1.00  0.00           C  
ATOM   2306  HA2 GLY   173      80.058  96.131  78.192  1.00  0.00           H  
ATOM   2307  HA3 GLY   173      80.139  95.785  76.409  1.00  0.00           H  
ATOM   2308  C   GLY   173      78.525  97.031  77.107  1.00  0.00           C  
ATOM   2309  O   GLY   173      77.567  96.829  76.369  1.00  0.00           O  
ATOM   2310  N   GLY   174      78.761  98.225  77.681  1.00  0.00           N  
ATOM   2311  H   GLY   174      77.990  98.852  77.499  1.00  0.00           H  
ATOM   2312  CA  GLY   174      80.008  98.766  78.178  1.00  0.00           C  
ATOM   2313  HA2 GLY   174      79.840  99.640  78.808  1.00  0.00           H  
ATOM   2314  HA3 GLY   174      80.352  97.994  78.868  1.00  0.00           H  
ATOM   2315  C   GLY   174      80.969  99.076  77.076  1.00  0.00           C  
ATOM   2316  O   GLY   174      80.751  98.624  75.948  1.00  0.00           O  
ATOM   2317  N   GLY   175      82.061  99.787  77.286  1.00  0.00           N  
ATOM   2318  H   GLY   175      82.080 100.396  78.092  1.00  0.00           H  
ATOM   2319  CA  GLY   175      83.124 100.155  76.293  1.00  0.00           C  
ATOM   2320  HA2 GLY   175      83.847 100.827  76.754  1.00  0.00           H  
ATOM   2321  HA3 GLY   175      83.579  99.218  75.973  1.00  0.00           H  
ATOM   2322  C   GLY   175      82.640 100.908  75.038  1.00  0.00           C  
ATOM   2323  O   GLY   175      82.955 100.647  73.847  1.00  0.00           O  
ATOM   2324  N   ASN   176      81.724 101.858  75.237  1.00  0.00           N  
ATOM   2325  H   ASN   176      81.522 102.112  76.193  1.00  0.00           H  
ATOM   2326  CA  ASN   176      80.901 102.354  74.184  1.00  0.00           C  
ATOM   2327  HA  ASN   176      81.442 102.299  73.239  1.00  0.00           H  
ATOM   2328  CB  ASN   176      79.735 101.374  74.126  1.00  0.00           C  
ATOM   2329  HB2 ASN   176      79.306 101.343  73.125  1.00  0.00           H  
ATOM   2330  HB3 ASN   176      80.090 100.343  74.141  1.00  0.00           H  
ATOM   2331  CG  ASN   176      78.619 101.524  75.200  1.00  0.00           C  
ATOM   2332  OD1 ASN   176      78.757 101.592  76.446  1.00  0.00           O  
ATOM   2333  ND2 ASN   176      77.369 101.570  74.814  1.00  0.00           N  
ATOM   2334 HD21 ASN   176      76.694 101.834  75.518  1.00  0.00           H  
ATOM   2335 HD22 ASN   176      77.124 101.560  73.835  1.00  0.00           H  
ATOM   2336  C   ASN   176      80.476 103.827  74.382  1.00  0.00           C  
ATOM   2337  O   ASN   176      80.582 104.441  75.506  1.00  0.00           O  
ATOM   2338  N   TYR   177      79.973 104.441  73.283  1.00  0.00           N  
ATOM   2339  H   TYR   177      79.874 103.983  72.388  1.00  0.00           H  
ATOM   2340  CA  TYR   177      79.606 105.893  73.258  1.00  0.00           C  
ATOM   2341  HA  TYR   177      80.067 106.330  74.144  1.00  0.00           H  
ATOM   2342  CB  TYR   177      80.216 106.520  72.010  1.00  0.00           C  
ATOM   2343  HB2 TYR   177      80.040 105.889  71.139  1.00  0.00           H  
ATOM   2344  HB3 TYR   177      79.759 107.496  71.848  1.00  0.00           H  
ATOM   2345  CG  TYR   177      81.767 106.844  72.049  1.00  0.00           C  
ATOM   2346  CD1 TYR   177      82.187 108.037  72.718  1.00  0.00           C  
ATOM   2347  HD1 TYR   177      81.405 108.688  73.079  1.00  0.00           H  
ATOM   2348  CE1 TYR   177      83.591 108.242  72.884  1.00  0.00           C  
ATOM   2349  HE1 TYR   177      83.940 109.084  73.463  1.00  0.00           H  
ATOM   2350  CZ  TYR   177      84.543 107.413  72.304  1.00  0.00           C  
ATOM   2351  OH  TYR   177      85.883 107.688  72.451  1.00  0.00           O  
ATOM   2352  HH  TYR   177      86.439 106.912  72.349  1.00  0.00           H  
ATOM   2353  CE2 TYR   177      84.039 106.237  71.597  1.00  0.00           C  
ATOM   2354  HE2 TYR   177      84.764 105.631  71.074  1.00  0.00           H  
ATOM   2355  CD2 TYR   177      82.671 105.958  71.557  1.00  0.00           C  
ATOM   2356  HD2 TYR   177      82.300 105.044  71.116  1.00  0.00           H  
ATOM   2357  C   TYR   177      78.083 106.001  73.074  1.00  0.00           C  
ATOM   2358  O   TYR   177      77.571 105.469  72.160  1.00  0.00           O  
ATOM   2359  N   GLY   178      77.333 106.705  73.945  1.00  0.00           N  
ATOM   2360  H   GLY   178      76.357 106.758  73.691  1.00  0.00           H  
ATOM   2361  CA  GLY   178      77.747 107.311  75.185  1.00  0.00           C  
ATOM   2362  HA2 GLY   178      76.865 107.463  75.809  1.00  0.00           H  
ATOM   2363  HA3 GLY   178      78.466 106.621  75.627  1.00  0.00           H  
ATOM   2364  C   GLY   178      78.382 108.688  75.169  1.00  0.00           C  
ATOM   2365  O   GLY   178      78.489 109.306  74.087  1.00  0.00           O  
ATOM   2366  N   GLN   179      78.719 109.258  76.292  1.00  0.00           N  
ATOM   2367  H   GLN   179      78.647 108.662  77.104  1.00  0.00           H  
ATOM   2368  CA  GLN   179      79.689 110.384  76.307  1.00  0.00           C  
ATOM   2369  HA  GLN   179      79.367 111.147  75.599  1.00  0.00           H  
ATOM   2370  CB  GLN   179      79.512 111.110  77.717  1.00  0.00           C  
ATOM   2371  HB2 GLN   179      79.462 110.437  78.573  1.00  0.00           H  
ATOM   2372  HB3 GLN   179      80.358 111.755  77.953  1.00  0.00           H  
ATOM   2373  CG  GLN   179      78.230 111.992  77.620  1.00  0.00           C  
ATOM   2374  HG2 GLN   179      78.179 112.471  76.642  1.00  0.00           H  
ATOM   2375  HG3 GLN   179      77.316 111.397  77.616  1.00  0.00           H  
ATOM   2376  CD  GLN   179      78.227 113.035  78.711  1.00  0.00           C  
ATOM   2377  OE1 GLN   179      79.222 113.605  79.112  1.00  0.00           O  
ATOM   2378  NE2 GLN   179      77.116 113.247  79.377  1.00  0.00           N  
ATOM   2379 HE21 GLN   179      76.230 112.843  79.108  1.00  0.00           H  
ATOM   2380 HE22 GLN   179      77.139 113.814  80.213  1.00  0.00           H  
ATOM   2381  C   GLN   179      81.142 109.977  76.176  1.00  0.00           C  
ATOM   2382  O   GLN   179      81.404 108.858  76.672  1.00  0.00           O  
ATOM   2383  N   ASP   180      82.062 110.771  75.596  1.00  0.00           N  
ATOM   2384  H   ASP   180      83.036 110.520  75.680  1.00  0.00           H  
ATOM   2385  CA  ASP   180      81.881 112.134  75.006  1.00  0.00           C  
ATOM   2386  HA  ASP   180      80.868 112.438  75.272  1.00  0.00           H  
ATOM   2387  CB  ASP   180      82.844 112.969  75.876  1.00  0.00           C  
ATOM   2388  HB2 ASP   180      82.612 112.918  76.940  1.00  0.00           H  
ATOM   2389  HB3 ASP   180      83.835 112.602  75.608  1.00  0.00           H  
ATOM   2390  CG  ASP   180      82.834 114.442  75.724  1.00  0.00           C  
ATOM   2391  OD1 ASP   180      83.726 115.098  76.300  1.00  0.00           O  
ATOM   2392  OD2 ASP   180      81.860 114.912  75.074  1.00  0.00           O  
ATOM   2393  C   ASP   180      82.024 112.256  73.497  1.00  0.00           C  
ATOM   2394  O   ASP   180      82.913 112.856  72.997  1.00  0.00           O  
ATOM   2395  N   GLN   181      81.093 111.662  72.758  1.00  0.00           N  
ATOM   2396  H   GLN   181      80.373 111.111  73.201  1.00  0.00           H  
ATOM   2397  CA  GLN   181      81.235 111.551  71.240  1.00  0.00           C  
ATOM   2398  HA  GLN   181      82.262 111.258  71.020  1.00  0.00           H  
ATOM   2399  CB  GLN   181      80.264 110.440  70.784  1.00  0.00           C  
ATOM   2400  HB2 GLN   181      80.651 110.052  69.841  1.00  0.00           H  
ATOM   2401  HB3 GLN   181      80.362 109.610  71.484  1.00  0.00           H  
ATOM   2402  CG  GLN   181      78.819 110.848  70.744  1.00  0.00           C  
ATOM   2403  HG2 GLN   181      78.482 111.195  71.720  1.00  0.00           H  
ATOM   2404  HG3 GLN   181      78.630 111.566  69.945  1.00  0.00           H  
ATOM   2405  CD  GLN   181      77.905 109.669  70.395  1.00  0.00           C  
ATOM   2406  OE1 GLN   181      77.529 109.414  69.208  1.00  0.00           O  
ATOM   2407  NE2 GLN   181      77.732 108.781  71.320  1.00  0.00           N  
ATOM   2408 HE21 GLN   181      77.802 109.106  72.273  1.00  0.00           H  
ATOM   2409 HE22 GLN   181      77.107 108.032  71.057  1.00  0.00           H  
ATOM   2410  C   GLN   181      80.907 112.869  70.515  1.00  0.00           C  
ATOM   2411  O   GLN   181      81.293 113.019  69.349  1.00  0.00           O  
ATOM   2412  N   SER   182      80.150 113.811  71.123  1.00  0.00           N  
ATOM   2413  H   SER   182      79.591 113.462  71.889  1.00  0.00           H  
ATOM   2414  CA  SER   182      79.719 115.050  70.501  1.00  0.00           C  
ATOM   2415  HA  SER   182      80.541 115.326  69.841  1.00  0.00           H  
ATOM   2416  CB  SER   182      78.489 114.680  69.657  1.00  0.00           C  
ATOM   2417  HB2 SER   182      78.664 113.667  69.296  1.00  0.00           H  
ATOM   2418  HB3 SER   182      77.542 114.788  70.186  1.00  0.00           H  
ATOM   2419  OG  SER   182      78.443 115.537  68.598  1.00  0.00           O  
ATOM   2420  HG  SER   182      78.334 115.019  67.796  1.00  0.00           H  
ATOM   2421  C   SER   182      79.458 116.204  71.490  1.00  0.00           C  
ATOM   2422  O   SER   182      78.958 116.059  72.594  1.00  0.00           O  
ATOM   2423  N   SER   183      79.841 117.448  71.123  1.00  0.00           N  
ATOM   2424  H   SER   183      79.845 118.041  71.940  1.00  0.00           H  
ATOM   2425  CA  SER   183      80.666 117.862  70.017  1.00  0.00           C  
ATOM   2426  HA  SER   183      80.194 117.672  69.053  1.00  0.00           H  
ATOM   2427  CB  SER   183      80.742 119.395  70.071  1.00  0.00           C  
ATOM   2428  HB2 SER   183      79.750 119.771  69.823  1.00  0.00           H  
ATOM   2429  HB3 SER   183      80.984 119.720  71.083  1.00  0.00           H  
ATOM   2430  OG  SER   183      81.665 119.931  69.118  1.00  0.00           O  
ATOM   2431  HG  SER   183      81.107 120.415  68.506  1.00  0.00           H  
ATOM   2432  C   SER   183      82.088 117.250  70.053  1.00  0.00           C  
ATOM   2433  O   SER   183      82.688 117.073  71.137  1.00  0.00           O  
ATOM   2434  N   MET   184      82.616 116.836  68.892  1.00  0.00           N  
ATOM   2435  H   MET   184      82.039 116.858  68.064  1.00  0.00           H  
ATOM   2436  CA  MET   184      83.993 116.527  68.791  1.00  0.00           C  
ATOM   2437  HA  MET   184      84.243 115.972  69.696  1.00  0.00           H  
ATOM   2438  CB  MET   184      84.236 115.810  67.392  1.00  0.00           C  
ATOM   2439  HB2 MET   184      84.086 116.555  66.611  1.00  0.00           H  
ATOM   2440  HB3 MET   184      85.262 115.450  67.475  1.00  0.00           H  
ATOM   2441  CG  MET   184      83.292 114.651  67.042  1.00  0.00           C  
ATOM   2442  HG2 MET   184      83.270 113.961  67.886  1.00  0.00           H  
ATOM   2443  HG3 MET   184      82.250 114.963  66.969  1.00  0.00           H  
ATOM   2444  SD  MET   184      83.688 113.738  65.525  1.00  0.00           S  
ATOM   2445  CE  MET   184      82.922 114.954  64.283  1.00  0.00           C  
ATOM   2446  HE1 MET   184      83.206 115.983  64.503  1.00  0.00           H  
ATOM   2447  HE2 MET   184      83.294 114.655  63.303  1.00  0.00           H  
ATOM   2448  HE3 MET   184      81.846 114.875  64.437  1.00  0.00           H  
ATOM   2449  C   MET   184      84.821 117.829  68.805  1.00  0.00           C  
ATOM   2450  O   MET   184      84.361 118.863  68.390  1.00  0.00           O  
ATOM   2451  N   SER   185      85.993 117.758  69.430  1.00  0.00           N  
ATOM   2452  H   SER   185      86.426 116.848  69.495  1.00  0.00           H  
ATOM   2453  CA  SER   185      86.854 118.954  69.556  1.00  0.00           C  
ATOM   2454  HA  SER   185      86.331 119.829  69.170  1.00  0.00           H  
ATOM   2455  CB  SER   185      87.387 119.151  71.031  1.00  0.00           C  
ATOM   2456  HB2 SER   185      88.148 119.931  71.038  1.00  0.00           H  
ATOM   2457  HB3 SER   185      86.600 119.383  71.749  1.00  0.00           H  
ATOM   2458  OG  SER   185      87.990 117.942  71.406  1.00  0.00           O  
ATOM   2459  HG  SER   185      88.887 118.019  71.738  1.00  0.00           H  
ATOM   2460  C   SER   185      88.065 118.937  68.594  1.00  0.00           C  
ATOM   2461  O   SER   185      88.359 117.882  68.077  1.00  0.00           O  
ATOM   2462  N   SER   186      88.784 119.993  68.605  1.00  0.00           N  
ATOM   2463  H   SER   186      88.536 120.819  69.130  1.00  0.00           H  
ATOM   2464  CA  SER   186      89.993 120.023  67.762  1.00  0.00           C  
ATOM   2465  HA  SER   186      90.418 119.022  67.689  1.00  0.00           H  
ATOM   2466  CB  SER   186      89.522 120.326  66.297  1.00  0.00           C  
ATOM   2467  HB2 SER   186      88.548 119.887  66.080  1.00  0.00           H  
ATOM   2468  HB3 SER   186      89.396 121.407  66.233  1.00  0.00           H  
ATOM   2469  OG  SER   186      90.277 119.799  65.292  1.00  0.00           O  
ATOM   2470  HG  SER   186      89.985 120.225  64.483  1.00  0.00           H  
ATOM   2471  C   SER   186      90.995 121.123  68.200  1.00  0.00           C  
ATOM   2472  O   SER   186      90.516 122.087  68.831  1.00  0.00           O  
ATOM   2473  N   GLY   187      92.293 121.065  67.977  1.00  0.00           N  
ATOM   2474  H   GLY   187      92.833 121.846  68.322  1.00  0.00           H  
ATOM   2475  CA  GLY   187      93.074 120.006  67.258  1.00  0.00           C  
ATOM   2476  HA2 GLY   187      93.920 119.648  67.845  1.00  0.00           H  
ATOM   2477  HA3 GLY   187      92.448 119.121  67.145  1.00  0.00           H  
ATOM   2478  C   GLY   187      93.647 120.303  65.900  1.00  0.00           C  
ATOM   2479  O   GLY   187      94.426 119.476  65.406  1.00  0.00           O  
ATOM   2480  N   GLY   188      93.279 121.414  65.384  1.00  0.00           N  
ATOM   2481  H   GLY   188      92.784 122.118  65.913  1.00  0.00           H  
ATOM   2482  CA  GLY   188      93.864 121.854  64.126  1.00  0.00           C  
ATOM   2483  HA2 GLY   188      93.899 120.989  63.463  1.00  0.00           H  
ATOM   2484  HA3 GLY   188      93.107 122.579  63.826  1.00  0.00           H  
ATOM   2485  C   GLY   188      95.286 122.488  64.201  1.00  0.00           C  
ATOM   2486  O   GLY   188      95.698 122.922  65.268  1.00  0.00           O  
ATOM   2487  N   GLY   189      96.061 122.533  63.113  1.00  0.00           N  
ATOM   2488  H   GLY   189      97.017 122.788  63.312  1.00  0.00           H  
ATOM   2489  CA  GLY   189      95.720 122.218  61.710  1.00  0.00           C  
ATOM   2490  HA2 GLY   189      96.584 121.757  61.231  1.00  0.00           H  
ATOM   2491  HA3 GLY   189      94.922 121.479  61.644  1.00  0.00           H  
ATOM   2492  C   GLY   189      95.252 123.582  61.030  1.00  0.00           C  
ATOM   2493  O   GLY   189      94.606 124.313  61.758  1.00  0.00           O  
ATOM   2494  N   SER   190      95.641 123.915  59.794  1.00  0.00           N  
ATOM   2495  H   SER   190      96.192 123.206  59.330  1.00  0.00           H  
ATOM   2496  CA  SER   190      95.356 125.135  59.062  1.00  0.00           C  
ATOM   2497  HA  SER   190      96.031 125.219  58.210  1.00  0.00           H  
ATOM   2498  CB  SER   190      93.948 124.970  58.316  1.00  0.00           C  
ATOM   2499  HB2 SER   190      93.193 124.559  58.986  1.00  0.00           H  
ATOM   2500  HB3 SER   190      93.669 125.940  57.906  1.00  0.00           H  
ATOM   2501  OG  SER   190      94.184 124.058  57.285  1.00  0.00           O  
ATOM   2502  HG  SER   190      93.330 123.623  57.224  1.00  0.00           H  
ATOM   2503  C   SER   190      95.346 126.490  59.796  1.00  0.00           C  
ATOM   2504  O   SER   190      94.296 127.043  60.063  1.00  0.00           O  
ATOM   2505  N   GLY   191      96.453 126.881  60.406  1.00  0.00           N  
ATOM   2506  H   GLY   191      96.349 127.712  60.970  1.00  0.00           H  
ATOM   2507  CA  GLY   191      97.826 126.450  60.153  1.00  0.00           C  
ATOM   2508  HA2 GLY   191      98.394 126.832  61.001  1.00  0.00           H  
ATOM   2509  HA3 GLY   191      97.792 125.360  60.147  1.00  0.00           H  
ATOM   2510  C   GLY   191      98.381 126.935  58.834  1.00  0.00           C  
ATOM   2511  O   GLY   191      97.600 127.077  57.921  1.00  0.00           O  
ATOM   2512  N   GLY   192      99.727 127.194  58.716  1.00  0.00           N  
ATOM   2513  H   GLY   192     100.282 127.024  59.542  1.00  0.00           H  
ATOM   2514  CA  GLY   192     100.306 127.892  57.498  1.00  0.00           C  
ATOM   2515  HA2 GLY   192      99.824 128.837  57.248  1.00  0.00           H  
ATOM   2516  HA3 GLY   192     101.314 128.178  57.799  1.00  0.00           H  
ATOM   2517  C   GLY   192     100.294 127.080  56.159  1.00  0.00           C  
ATOM   2518  O   GLY   192     100.683 127.594  55.110  1.00  0.00           O  
ATOM   2519  N   GLY   193      99.925 125.771  56.246  1.00  0.00           N  
ATOM   2520  H   GLY   193      99.827 125.403  57.182  1.00  0.00           H  
ATOM   2521  CA  GLY   193      99.751 124.926  55.025  1.00  0.00           C  
ATOM   2522  HA2 GLY   193     100.563 124.933  54.299  1.00  0.00           H  
ATOM   2523  HA3 GLY   193      99.693 123.870  55.289  1.00  0.00           H  
ATOM   2524  C   GLY   193      98.441 125.232  54.362  1.00  0.00           C  
ATOM   2525  O   GLY   193      97.687 126.123  54.863  1.00  0.00           O  
ATOM   2526  N   TYR   194      98.097 124.521  53.322  1.00  0.00           N  
ATOM   2527  H   TYR   194      98.588 123.673  53.079  1.00  0.00           H  
ATOM   2528  CA  TYR   194      96.865 124.783  52.523  1.00  0.00           C  
ATOM   2529  HA  TYR   194      96.072 125.146  53.178  1.00  0.00           H  
ATOM   2530  CB  TYR   194      97.134 125.724  51.367  1.00  0.00           C  
ATOM   2531  HB2 TYR   194      98.044 125.377  50.877  1.00  0.00           H  
ATOM   2532  HB3 TYR   194      96.381 125.805  50.583  1.00  0.00           H  
ATOM   2533  CG  TYR   194      97.505 127.156  51.809  1.00  0.00           C  
ATOM   2534  CD1 TYR   194      96.472 127.885  52.494  1.00  0.00           C  
ATOM   2535  HD1 TYR   194      95.502 127.433  52.638  1.00  0.00           H  
ATOM   2536  CE1 TYR   194      96.781 129.147  53.055  1.00  0.00           C  
ATOM   2537  HE1 TYR   194      96.069 129.664  53.681  1.00  0.00           H  
ATOM   2538  CZ  TYR   194      98.084 129.654  53.016  1.00  0.00           C  
ATOM   2539  OH  TYR   194      98.444 130.767  53.703  1.00  0.00           O  
ATOM   2540  HH  TYR   194      99.250 130.598  54.197  1.00  0.00           H  
ATOM   2541  CE2 TYR   194      99.072 128.920  52.286  1.00  0.00           C  
ATOM   2542  HE2 TYR   194     100.021 129.399  52.098  1.00  0.00           H  
ATOM   2543  CD2 TYR   194      98.768 127.706  51.685  1.00  0.00           C  
ATOM   2544  HD2 TYR   194      99.635 127.252  51.227  1.00  0.00           H  
ATOM   2545  C   TYR   194      96.250 123.504  51.920  1.00  0.00           C  
ATOM   2546  O   TYR   194      97.020 122.557  51.875  1.00  0.00           O  
ATOM   2547  N   GLY   195      94.964 123.435  51.601  1.00  0.00           N  
ATOM   2548  H   GLY   195      94.567 122.558  51.295  1.00  0.00           H  
ATOM   2549  CA  GLY   195      93.976 124.560  51.648  1.00  0.00           C  
ATOM   2550  HA2 GLY   195      94.443 125.543  51.585  1.00  0.00           H  
ATOM   2551  HA3 GLY   195      93.292 124.423  50.811  1.00  0.00           H  
ATOM   2552  C   GLY   195      93.150 124.559  53.038  1.00  0.00           C  
ATOM   2553  O   GLY   195      93.182 123.602  53.827  1.00  0.00           O  
ATOM   2554  N   ASN   196      92.408 125.649  53.360  1.00  0.00           N  
ATOM   2555  H   ASN   196      92.421 126.488  52.798  1.00  0.00           H  
ATOM   2556  CA  ASN   196      91.550 125.659  54.524  1.00  0.00           C  
ATOM   2557  HA  ASN   196      92.109 125.235  55.357  1.00  0.00           H  
ATOM   2558  CB  ASN   196      91.359 127.131  54.992  1.00  0.00           C  
ATOM   2559  HB2 ASN   196      92.333 127.479  55.336  1.00  0.00           H  
ATOM   2560  HB3 ASN   196      90.926 127.749  54.205  1.00  0.00           H  
ATOM   2561  CG  ASN   196      90.521 127.249  56.194  1.00  0.00           C  
ATOM   2562  OD1 ASN   196      89.297 127.078  56.086  1.00  0.00           O  
ATOM   2563  ND2 ASN   196      91.063 127.496  57.339  1.00  0.00           N  
ATOM   2564 HD21 ASN   196      90.550 127.477  58.209  1.00  0.00           H  
ATOM   2565 HD22 ASN   196      91.983 127.901  57.247  1.00  0.00           H  
ATOM   2566  C   ASN   196      90.236 124.866  54.218  1.00  0.00           C  
ATOM   2567  O   ASN   196      89.562 125.049  53.183  1.00  0.00           O  
ATOM   2568  N   GLN   197      89.900 123.958  55.139  1.00  0.00           N  
ATOM   2569  H   GLN   197      90.571 123.788  55.875  1.00  0.00           H  
ATOM   2570  CA  GLN   197      88.741 123.015  55.298  1.00  0.00           C  
ATOM   2571  HA  GLN   197      88.176 123.074  54.368  1.00  0.00           H  
ATOM   2572  CB  GLN   197      89.060 121.508  55.366  1.00  0.00           C  
ATOM   2573  HB2 GLN   197      89.391 121.210  56.361  1.00  0.00           H  
ATOM   2574  HB3 GLN   197      88.117 120.961  55.369  1.00  0.00           H  
ATOM   2575  CG  GLN   197      90.021 121.023  54.261  1.00  0.00           C  
ATOM   2576  HG2 GLN   197      90.898 121.664  54.172  1.00  0.00           H  
ATOM   2577  HG3 GLN   197      90.452 120.053  54.510  1.00  0.00           H  
ATOM   2578  CD  GLN   197      89.211 120.973  52.914  1.00  0.00           C  
ATOM   2579  OE1 GLN   197      87.975 120.749  52.805  1.00  0.00           O  
ATOM   2580  NE2 GLN   197      89.786 121.047  51.746  1.00  0.00           N  
ATOM   2581 HE21 GLN   197      90.794 121.113  51.743  1.00  0.00           H  
ATOM   2582 HE22 GLN   197      89.337 121.117  50.844  1.00  0.00           H  
ATOM   2583  C   GLN   197      87.748 123.396  56.477  1.00  0.00           C  
ATOM   2584  O   GLN   197      86.951 122.583  56.926  1.00  0.00           O  
ATOM   2585  N   ASP   198      87.912 124.537  57.142  1.00  0.00           N  
ATOM   2586  H   ASP   198      88.448 125.266  56.693  1.00  0.00           H  
ATOM   2587  CA  ASP   198      87.081 125.066  58.230  1.00  0.00           C  
ATOM   2588  HA  ASP   198      87.063 124.405  59.097  1.00  0.00           H  
ATOM   2589  CB  ASP   198      87.613 126.410  58.819  1.00  0.00           C  
ATOM   2590  HB2 ASP   198      87.718 127.214  58.091  1.00  0.00           H  
ATOM   2591  HB3 ASP   198      86.805 126.810  59.431  1.00  0.00           H  
ATOM   2592  CG  ASP   198      88.932 126.446  59.629  1.00  0.00           C  
ATOM   2593  OD1 ASP   198      89.515 127.515  59.830  1.00  0.00           O  
ATOM   2594  OD2 ASP   198      89.307 125.413  60.181  1.00  0.00           O  
ATOM   2595  C   ASP   198      85.618 125.214  57.812  1.00  0.00           C  
ATOM   2596  O   ASP   198      85.322 125.884  56.828  1.00  0.00           O  
ATOM   2597  N   GLN   199      84.678 124.697  58.624  1.00  0.00           N  
ATOM   2598  H   GLN   199      85.060 124.123  59.362  1.00  0.00           H  
ATOM   2599  CA  GLN   199      83.265 124.746  58.453  1.00  0.00           C  
ATOM   2600  HA  GLN   199      83.025 125.505  57.709  1.00  0.00           H  
ATOM   2601  CB  GLN   199      82.841 123.402  57.831  1.00  0.00           C  
ATOM   2602  HB2 GLN   199      81.850 123.512  57.390  1.00  0.00           H  
ATOM   2603  HB3 GLN   199      83.397 123.131  56.933  1.00  0.00           H  
ATOM   2604  CG  GLN   199      82.952 122.188  58.752  1.00  0.00           C  
ATOM   2605  HG2 GLN   199      83.552 121.462  58.203  1.00  0.00           H  
ATOM   2606  HG3 GLN   199      83.451 122.461  59.682  1.00  0.00           H  
ATOM   2607  CD  GLN   199      81.592 121.578  59.085  1.00  0.00           C  
ATOM   2608  OE1 GLN   199      80.624 122.290  59.307  1.00  0.00           O  
ATOM   2609  NE2 GLN   199      81.517 120.295  59.239  1.00  0.00           N  
ATOM   2610 HE21 GLN   199      82.294 119.656  59.335  1.00  0.00           H  
ATOM   2611 HE22 GLN   199      80.625 119.886  59.478  1.00  0.00           H  
ATOM   2612  C   GLN   199      82.523 125.077  59.819  1.00  0.00           C  
ATOM   2613  O   GLN   199      82.906 124.800  60.928  1.00  0.00           O  
ATOM   2614  N   SER   200      81.237 125.483  59.684  1.00  0.00           N  
ATOM   2615  H   SER   200      80.709 125.659  60.527  1.00  0.00           H  
ATOM   2616  CA  SER   200      80.448 125.938  58.446  1.00  0.00           C  
ATOM   2617  HA  SER   200      80.166 125.060  57.864  1.00  0.00           H  
ATOM   2618  CB  SER   200      79.059 126.523  58.798  1.00  0.00           C  
ATOM   2619  HB2 SER   200      78.470 125.824  59.392  1.00  0.00           H  
ATOM   2620  HB3 SER   200      79.194 127.460  59.337  1.00  0.00           H  
ATOM   2621  OG  SER   200      78.293 126.854  57.724  1.00  0.00           O  
ATOM   2622  HG  SER   200      77.907 127.720  57.872  1.00  0.00           H  
ATOM   2623  C   SER   200      81.168 126.979  57.543  1.00  0.00           C  
ATOM   2624  O   SER   200      82.036 127.666  58.074  1.00  0.00           O  
ATOM   2625  N   GLY   201      81.008 126.960  56.219  1.00  0.00           N  
ATOM   2626  H   GLY   201      80.487 126.163  55.881  1.00  0.00           H  
ATOM   2627  CA  GLY   201      81.713 127.725  55.160  1.00  0.00           C  
ATOM   2628  HA2 GLY   201      82.757 127.438  55.285  1.00  0.00           H  
ATOM   2629  HA3 GLY   201      81.496 127.355  54.158  1.00  0.00           H  
ATOM   2630  C   GLY   201      81.655 129.274  55.127  1.00  0.00           C  
ATOM   2631  O   GLY   201      80.660 129.899  55.569  1.00  0.00           O  
ATOM   2632  N   GLY   202      82.728 129.984  54.723  1.00  0.00           N  
ATOM   2633  H   GLY   202      82.671 130.969  54.937  1.00  0.00           H  
ATOM   2634  CA  GLY   202      83.973 129.530  54.121  1.00  0.00           C  
ATOM   2635  HA2 GLY   202      83.867 128.542  53.674  1.00  0.00           H  
ATOM   2636  HA3 GLY   202      84.409 130.249  53.428  1.00  0.00           H  
ATOM   2637  C   GLY   202      85.020 129.363  55.231  1.00  0.00           C  
ATOM   2638  O   GLY   202      84.652 129.381  56.397  1.00  0.00           O  
ATOM   2639  N   GLY   203      86.286 129.495  54.963  1.00  0.00           N  
ATOM   2640  H   GLY   203      86.907 129.714  55.729  1.00  0.00           H  
ATOM   2641  CA  GLY   203      86.906 129.579  53.690  1.00  0.00           C  
ATOM   2642  HA2 GLY   203      87.294 128.585  53.466  1.00  0.00           H  
ATOM   2643  HA3 GLY   203      86.161 129.773  52.917  1.00  0.00           H  
ATOM   2644  C   GLY   203      88.037 130.615  53.568  1.00  0.00           C  
ATOM   2645  O   GLY   203      88.054 131.792  54.070  1.00  0.00           O  
ATOM   2646  N   GLY   204      89.109 130.124  52.939  1.00  0.00           N  
ATOM   2647  H   GLY   204      89.008 129.322  52.332  1.00  0.00           H  
ATOM   2648  CA  GLY   204      90.490 130.660  53.039  1.00  0.00           C  
ATOM   2649  HA2 GLY   204      91.091 129.900  52.542  1.00  0.00           H  
ATOM   2650  HA3 GLY   204      90.550 131.683  52.668  1.00  0.00           H  
ATOM   2651  C   GLY   204      91.000 130.896  54.537  1.00  0.00           C  
ATOM   2652  O   GLY   204      90.540 130.197  55.410  1.00  0.00           O  
ATOM   2653  N   SER   205      91.927 131.819  54.797  1.00  0.00           N  
ATOM   2654  H   SER   205      91.958 132.049  55.780  1.00  0.00           H  
ATOM   2655  CA  SER   205      92.751 132.523  53.822  1.00  0.00           C  
ATOM   2656  HA  SER   205      92.152 133.071  53.094  1.00  0.00           H  
ATOM   2657  CB  SER   205      93.591 133.486  54.606  1.00  0.00           C  
ATOM   2658  HB2 SER   205      92.901 134.104  55.181  1.00  0.00           H  
ATOM   2659  HB3 SER   205      94.270 132.934  55.256  1.00  0.00           H  
ATOM   2660  OG  SER   205      94.412 134.335  53.783  1.00  0.00           O  
ATOM   2661  HG  SER   205      95.293 134.179  54.130  1.00  0.00           H  
ATOM   2662  C   SER   205      93.573 131.581  52.901  1.00  0.00           C  
ATOM   2663  O   SER   205      93.712 130.366  53.186  1.00  0.00           O  
ATOM   2664  N   GLY   206      94.115 132.077  51.825  1.00  0.00           N  
ATOM   2665  H   GLY   206      94.081 133.081  51.720  1.00  0.00           H  
ATOM   2666  CA  GLY   206      94.794 131.353  50.706  1.00  0.00           C  
ATOM   2667  HA2 GLY   206      95.475 132.018  50.176  1.00  0.00           H  
ATOM   2668  HA3 GLY   206      95.365 130.600  51.250  1.00  0.00           H  
ATOM   2669  C   GLY   206      93.957 130.710  49.603  1.00  0.00           C  
ATOM   2670  O   GLY   206      92.783 131.093  49.495  1.00  0.00           O  
ATOM   2671  N   GLY   207      94.516 129.749  48.843  1.00  0.00           N  
ATOM   2672  H   GLY   207      93.876 129.240  48.250  1.00  0.00           H  
ATOM   2673  CA  GLY   207      95.918 129.329  49.029  1.00  0.00           C  
ATOM   2674  HA2 GLY   207      96.147 129.050  50.058  1.00  0.00           H  
ATOM   2675  HA3 GLY   207      96.124 128.549  48.297  1.00  0.00           H  
ATOM   2676  C   GLY   207      96.843 130.515  48.604  1.00  0.00           C  
ATOM   2677  O   GLY   207      96.416 131.440  47.979  1.00  0.00           O  
ATOM   2678  N   TYR   208      98.181 130.309  48.803  1.00  0.00           N  
ATOM   2679  H   TYR   208      98.391 129.365  49.094  1.00  0.00           H  
ATOM   2680  CA  TYR   208      99.450 131.110  48.338  1.00  0.00           C  
ATOM   2681  HA  TYR   208      99.299 132.152  48.622  1.00  0.00           H  
ATOM   2682  CB  TYR   208     100.725 130.488  49.021  1.00  0.00           C  
ATOM   2683  HB2 TYR   208     100.565 130.392  50.095  1.00  0.00           H  
ATOM   2684  HB3 TYR   208     100.813 129.527  48.514  1.00  0.00           H  
ATOM   2685  CG  TYR   208     102.073 131.263  48.815  1.00  0.00           C  
ATOM   2686  CD1 TYR   208     102.260 132.605  49.206  1.00  0.00           C  
ATOM   2687  HD1 TYR   208     101.481 133.148  49.722  1.00  0.00           H  
ATOM   2688  CE1 TYR   208     103.516 133.198  49.183  1.00  0.00           C  
ATOM   2689  HE1 TYR   208     103.564 134.180  49.631  1.00  0.00           H  
ATOM   2690  CZ  TYR   208     104.611 132.515  48.591  1.00  0.00           C  
ATOM   2691  OH  TYR   208     105.857 132.996  48.622  1.00  0.00           O  
ATOM   2692  HH  TYR   208     106.670 132.570  48.341  1.00  0.00           H  
ATOM   2693  CE2 TYR   208     104.362 131.232  48.040  1.00  0.00           C  
ATOM   2694  HE2 TYR   208     105.106 130.741  47.430  1.00  0.00           H  
ATOM   2695  CD2 TYR   208     103.128 130.601  48.169  1.00  0.00           C  
ATOM   2696  HD2 TYR   208     103.072 129.534  48.012  1.00  0.00           H  
ATOM   2697  C   TYR   208      99.631 131.097  46.781  1.00  0.00           C  
ATOM   2698  O   TYR   208      99.383 130.102  46.144  1.00  0.00           O  
ATOM   2699  N   GLY   209      99.990 132.187  46.200  1.00  0.00           N  
ATOM   2700  H   GLY   209      99.887 133.055  46.704  1.00  0.00           H  
ATOM   2701  CA  GLY   209     100.252 132.228  44.743  1.00  0.00           C  
ATOM   2702  HA2 GLY   209      99.384 131.907  44.167  1.00  0.00           H  
ATOM   2703  HA3 GLY   209     100.490 133.260  44.485  1.00  0.00           H  
ATOM   2704  C   GLY   209     101.466 131.386  44.354  1.00  0.00           C  
ATOM   2705  O   GLY   209     102.319 131.173  45.256  1.00  0.00           O  
ATOM   2706  N   GLN   210     101.755 130.989  43.122  1.00  0.00           N  
ATOM   2707  H   GLN   210     102.679 130.583  43.096  1.00  0.00           H  
ATOM   2708  CA  GLN   210     101.026 131.324  41.881  1.00  0.00           C  
ATOM   2709  HA  GLN   210     101.594 131.077  40.983  1.00  0.00           H  
ATOM   2710  CB  GLN   210      99.765 130.345  41.927  1.00  0.00           C  
ATOM   2711  HB2 GLN   210      99.111 130.584  42.766  1.00  0.00           H  
ATOM   2712  HB3 GLN   210      99.268 130.507  40.971  1.00  0.00           H  
ATOM   2713  CG  GLN   210     100.151 128.865  41.912  1.00  0.00           C  
ATOM   2714  HG2 GLN   210     101.049 128.686  41.320  1.00  0.00           H  
ATOM   2715  HG3 GLN   210     100.301 128.660  42.972  1.00  0.00           H  
ATOM   2716  CD  GLN   210      99.085 127.913  41.380  1.00  0.00           C  
ATOM   2717  OE1 GLN   210      99.334 127.501  40.273  1.00  0.00           O  
ATOM   2718  NE2 GLN   210      98.091 127.546  42.175  1.00  0.00           N  
ATOM   2719 HE21 GLN   210      97.316 127.108  41.697  1.00  0.00           H  
ATOM   2720 HE22 GLN   210      97.895 128.125  42.979  1.00  0.00           H  
ATOM   2721  C   GLN   210     100.681 132.795  41.707  1.00  0.00           C  
ATOM   2722  O   GLN   210      99.531 133.265  41.480  1.00  0.00           O  
ATOM   2723  N   GLN   211     101.762 133.592  41.735  1.00  0.00           N  
ATOM   2724  H   GLN   211     102.673 133.163  41.812  1.00  0.00           H  
ATOM   2725  CA  GLN   211     101.681 135.090  41.725  1.00  0.00           C  
ATOM   2726  HA  GLN   211     100.726 135.441  42.117  1.00  0.00           H  
ATOM   2727  CB  GLN   211     102.850 135.731  42.428  1.00  0.00           C  
ATOM   2728  HB2 GLN   211     103.686 135.283  41.891  1.00  0.00           H  
ATOM   2729  HB3 GLN   211     102.884 136.802  42.226  1.00  0.00           H  
ATOM   2730  CG  GLN   211     102.981 135.641  43.946  1.00  0.00           C  
ATOM   2731  HG2 GLN   211     103.763 136.365  44.179  1.00  0.00           H  
ATOM   2732  HG3 GLN   211     102.085 136.060  44.404  1.00  0.00           H  
ATOM   2733  CD  GLN   211     103.503 134.304  44.452  1.00  0.00           C  
ATOM   2734  OE1 GLN   211     104.185 133.505  43.819  1.00  0.00           O  
ATOM   2735  NE2 GLN   211     103.223 133.945  45.680  1.00  0.00           N  
ATOM   2736 HE21 GLN   211     102.512 134.442  46.196  1.00  0.00           H  
ATOM   2737 HE22 GLN   211     103.446 133.035  46.058  1.00  0.00           H  
ATOM   2738  C   GLN   211     101.636 135.554  40.310  1.00  0.00           C  
ATOM   2739  O   GLN   211     101.169 136.697  40.154  1.00  0.00           O  
ATOM   2740  N   ASP   212     102.188 134.811  39.361  1.00  0.00           N  
ATOM   2741  H   ASP   212     102.680 133.977  39.648  1.00  0.00           H  
ATOM   2742  CA  ASP   212     102.186 135.093  37.910  1.00  0.00           C  
ATOM   2743  HA  ASP   212     102.609 136.095  37.845  1.00  0.00           H  
ATOM   2744  CB  ASP   212     103.115 134.046  37.233  1.00  0.00           C  
ATOM   2745  HB2 ASP   212     103.783 133.567  37.950  1.00  0.00           H  
ATOM   2746  HB3 ASP   212     102.615 133.216  36.734  1.00  0.00           H  
ATOM   2747  CG  ASP   212     103.990 134.587  36.200  1.00  0.00           C  
ATOM   2748  OD1 ASP   212     103.933 135.766  35.754  1.00  0.00           O  
ATOM   2749  OD2 ASP   212     104.822 133.807  35.675  1.00  0.00           O  
ATOM   2750  C   ASP   212     100.739 135.115  37.261  1.00  0.00           C  
ATOM   2751  O   ASP   212     100.436 135.840  36.294  1.00  0.00           O  
ATOM   2752  N   ARG   213      99.909 134.275  37.831  1.00  0.00           N  
ATOM   2753  H   ARG   213     100.370 133.654  38.481  1.00  0.00           H  
ATOM   2754  CA  ARG   213      98.502 134.052  37.439  1.00  0.00           C  
ATOM   2755  HA  ARG   213      97.943 134.945  37.158  1.00  0.00           H  
ATOM   2756  CB  ARG   213      98.581 133.290  36.153  1.00  0.00           C  
ATOM   2757  HB2 ARG   213      99.003 133.904  35.357  1.00  0.00           H  
ATOM   2758  HB3 ARG   213      99.311 132.492  36.288  1.00  0.00           H  
ATOM   2759  CG  ARG   213      97.220 132.821  35.675  1.00  0.00           C  
ATOM   2760  HG2 ARG   213      97.471 132.107  34.891  1.00  0.00           H  
ATOM   2761  HG3 ARG   213      96.712 132.339  36.511  1.00  0.00           H  
ATOM   2762  CD  ARG   213      96.422 133.997  35.079  1.00  0.00           C  
ATOM   2763  HD2 ARG   213      96.318 134.759  35.852  1.00  0.00           H  
ATOM   2764  HD3 ARG   213      97.005 134.371  34.238  1.00  0.00           H  
ATOM   2765  NE  ARG   213      95.063 133.524  34.694  1.00  0.00           N  
ATOM   2766  HE  ARG   213      94.545 133.164  35.483  1.00  0.00           H  
ATOM   2767  CZ  ARG   213      94.590 133.494  33.451  1.00  0.00           C  
ATOM   2768  NH1 ARG   213      95.314 133.723  32.366  1.00  0.00           N  
ATOM   2769 HH11 ARG   213      94.952 133.354  31.499  1.00  0.00           H  
ATOM   2770 HH12 ARG   213      96.260 134.062  32.474  1.00  0.00           H  
ATOM   2771  NH2 ARG   213      93.382 133.112  33.159  1.00  0.00           N  
ATOM   2772 HH21 ARG   213      92.976 133.118  32.234  1.00  0.00           H  
ATOM   2773 HH22 ARG   213      92.879 132.870  34.000  1.00  0.00           H  
ATOM   2774  C   ARG   213      97.848 133.361  38.616  1.00  0.00           C  
ATOM   2775  O   ARG   213      98.281 132.227  38.914  1.00  0.00           O  
ATOM   2776  N   GLY   214      96.866 133.978  39.298  1.00  0.00           N  
ATOM   2777  H   GLY   214      96.604 133.433  40.107  1.00  0.00           H  
ATOM   2778  CA  GLY   214      96.144 135.243  39.015  1.00  0.00           C  
ATOM   2779  HA2 GLY   214      96.637 136.119  39.437  1.00  0.00           H  
ATOM   2780  HA3 GLY   214      96.062 135.337  37.932  1.00  0.00           H  
ATOM   2781  C   GLY   214      94.639 135.265  39.446  1.00  0.00           C  
ATOM   2782  O   GLY   214      93.765 135.724  38.709  1.00  0.00           O  
ATOM   2783  OXT GLY   214      94.306 135.062  40.638  1.00  0.00           O  
TER    2784      GLY   214 
END   
