# Supplementary material for: Visualization of oligomerization, clustering, and density transition of intrinsically disordered proteins
Source: Natl Sci Rev. 2026 Feb 14;13(7):nwag107. doi: 10.1093/nsr/nwag107 (PMC13114874; doi:10.1093/nsr/nwag107)
Supplement: nwag107_Supplemental_Files [file nwag107_supplemental_files.zip › SI-MD-Structures/MD-Sturctures/frame148.pdb]

CRYST1  135.056  149.215  136.819  90.00  90.00  90.00               1
ATOM      1  N   MET     1      21.878  84.574  88.476  1.00  0.00           N  
ATOM      2  H1  MET     1      22.675  84.059  88.821  1.00  0.00           H  
ATOM      3  H2  MET     1      21.667  85.281  89.166  1.00  0.00           H  
ATOM      4  H3  MET     1      21.021  84.043  88.409  1.00  0.00           H  
ATOM      5  CA  MET     1      22.274  85.231  87.157  1.00  0.00           C  
ATOM      6  HA  MET     1      21.483  85.936  86.899  1.00  0.00           H  
ATOM      7  CB  MET     1      23.702  85.731  87.181  1.00  0.00           C  
ATOM      8  HB2 MET     1      24.345  84.916  87.512  1.00  0.00           H  
ATOM      9  HB3 MET     1      24.042  85.841  86.151  1.00  0.00           H  
ATOM     10  CG  MET     1      23.834  87.057  87.877  1.00  0.00           C  
ATOM     11  HG2 MET     1      24.854  87.418  87.741  1.00  0.00           H  
ATOM     12  HG3 MET     1      23.028  87.735  87.597  1.00  0.00           H  
ATOM     13  SD  MET     1      23.589  86.789  89.608  1.00  0.00           S  
ATOM     14  CE  MET     1      25.300  86.370  90.105  1.00  0.00           C  
ATOM     15  HE1 MET     1      26.026  86.905  89.492  1.00  0.00           H  
ATOM     16  HE2 MET     1      25.385  86.546  91.178  1.00  0.00           H  
ATOM     17  HE3 MET     1      25.386  85.324  89.813  1.00  0.00           H  
ATOM     18  C   MET     1      22.289  84.172  86.031  1.00  0.00           C  
ATOM     19  O   MET     1      22.594  83.045  86.387  1.00  0.00           O  
ATOM     20  N   ALA     2      22.003  84.496  84.767  1.00  0.00           N  
ATOM     21  H   ALA     2      21.969  83.668  84.190  1.00  0.00           H  
ATOM     22  CA  ALA     2      21.481  85.748  84.186  1.00  0.00           C  
ATOM     23  HA  ALA     2      21.483  85.561  83.112  1.00  0.00           H  
ATOM     24  CB  ALA     2      19.999  85.733  84.465  1.00  0.00           C  
ATOM     25  HB1 ALA     2      19.600  86.736  84.314  1.00  0.00           H  
ATOM     26  HB2 ALA     2      19.487  85.005  83.836  1.00  0.00           H  
ATOM     27  HB3 ALA     2      19.732  85.556  85.506  1.00  0.00           H  
ATOM     28  C   ALA     2      22.198  86.971  84.474  1.00  0.00           C  
ATOM     29  O   ALA     2      21.901  87.615  85.492  1.00  0.00           O  
ATOM     30  N   SER     3      23.193  87.312  83.669  1.00  0.00           N  
ATOM     31  H   SER     3      23.666  88.143  83.993  1.00  0.00           H  
ATOM     32  CA  SER     3      23.707  86.644  82.403  1.00  0.00           C  
ATOM     33  HA  SER     3      22.901  86.300  81.754  1.00  0.00           H  
ATOM     34  CB  SER     3      24.317  87.674  81.512  1.00  0.00           C  
ATOM     35  HB2 SER     3      23.534  88.351  81.172  1.00  0.00           H  
ATOM     36  HB3 SER     3      25.040  88.176  82.155  1.00  0.00           H  
ATOM     37  OG  SER     3      24.917  87.136  80.329  1.00  0.00           O  
ATOM     38  HG  SER     3      25.102  87.885  79.758  1.00  0.00           H  
ATOM     39  C   SER     3      24.609  85.449  82.793  1.00  0.00           C  
ATOM     40  O   SER     3      25.415  85.590  83.663  1.00  0.00           O  
ATOM     41  N   ASN     4      24.637  84.439  81.906  1.00  0.00           N  
ATOM     42  H   ASN     4      23.924  84.429  81.190  1.00  0.00           H  
ATOM     43  CA  ASN     4      25.659  83.352  81.793  1.00  0.00           C  
ATOM     44  HA  ASN     4      26.523  83.428  82.453  1.00  0.00           H  
ATOM     45  CB  ASN     4      25.133  81.951  82.075  1.00  0.00           C  
ATOM     46  HB2 ASN     4      24.377  81.724  81.323  1.00  0.00           H  
ATOM     47  HB3 ASN     4      25.926  81.268  81.771  1.00  0.00           H  
ATOM     48  CG  ASN     4      24.679  81.684  83.497  1.00  0.00           C  
ATOM     49  OD1 ASN     4      23.599  81.183  83.760  1.00  0.00           O  
ATOM     50  ND2 ASN     4      25.455  81.865  84.496  1.00  0.00           N  
ATOM     51 HD21 ASN     4      25.084  81.681  85.417  1.00  0.00           H  
ATOM     52 HD22 ASN     4      26.363  82.289  84.365  1.00  0.00           H  
ATOM     53  C   ASN     4      26.289  83.500  80.364  1.00  0.00           C  
ATOM     54  O   ASN     4      25.949  82.763  79.449  1.00  0.00           O  
ATOM     55  N   ASP     5      27.173  84.382  80.114  1.00  0.00           N  
ATOM     56  H   ASP     5      27.288  84.618  79.138  1.00  0.00           H  
ATOM     57  CA  ASP     5      27.950  85.233  81.027  1.00  0.00           C  
ATOM     58  HA  ASP     5      27.346  85.386  81.921  1.00  0.00           H  
ATOM     59  CB  ASP     5      29.223  84.466  81.364  1.00  0.00           C  
ATOM     60  HB2 ASP     5      29.086  83.392  81.490  1.00  0.00           H  
ATOM     61  HB3 ASP     5      29.910  84.567  80.523  1.00  0.00           H  
ATOM     62  CG  ASP     5      29.860  84.864  82.659  1.00  0.00           C  
ATOM     63  OD1 ASP     5      29.376  85.842  83.281  1.00  0.00           O  
ATOM     64  OD2 ASP     5      30.936  84.385  83.038  1.00  0.00           O  
ATOM     65  C   ASP     5      28.275  86.586  80.445  1.00  0.00           C  
ATOM     66  O   ASP     5      28.343  86.706  79.209  1.00  0.00           O  
ATOM     67  N   TYR     6      28.572  87.618  81.241  1.00  0.00           N  
ATOM     68  H   TYR     6      28.757  87.543  82.231  1.00  0.00           H  
ATOM     69  CA  TYR     6      28.830  88.956  80.707  1.00  0.00           C  
ATOM     70  HA  TYR     6      28.047  89.110  79.965  1.00  0.00           H  
ATOM     71  CB  TYR     6      28.697  90.004  81.785  1.00  0.00           C  
ATOM     72  HB2 TYR     6      29.489  89.865  82.520  1.00  0.00           H  
ATOM     73  HB3 TYR     6      28.855  91.001  81.373  1.00  0.00           H  
ATOM     74  CG  TYR     6      27.452  89.930  82.646  1.00  0.00           C  
ATOM     75  CD1 TYR     6      27.402  88.973  83.662  1.00  0.00           C  
ATOM     76  HD1 TYR     6      28.235  88.295  83.771  1.00  0.00           H  
ATOM     77  CE1 TYR     6      26.302  88.891  84.526  1.00  0.00           C  
ATOM     78  HE1 TYR     6      26.353  88.215  85.367  1.00  0.00           H  
ATOM     79  CZ  TYR     6      25.231  89.786  84.341  1.00  0.00           C  
ATOM     80  OH  TYR     6      24.180  89.807  85.197  1.00  0.00           O  
ATOM     81  HH  TYR     6      24.228  90.635  85.680  1.00  0.00           H  
ATOM     82  CE2 TYR     6      25.250  90.732  83.260  1.00  0.00           C  
ATOM     83  HE2 TYR     6      24.437  91.422  83.085  1.00  0.00           H  
ATOM     84  CD2 TYR     6      26.339  90.751  82.368  1.00  0.00           C  
ATOM     85  HD2 TYR     6      26.445  91.496  81.593  1.00  0.00           H  
ATOM     86  C   TYR     6      30.156  89.072  80.031  1.00  0.00           C  
ATOM     87  O   TYR     6      31.204  88.534  80.415  1.00  0.00           O  
ATOM     88  N   THR     7      30.208  89.587  78.787  1.00  0.00           N  
ATOM     89  H   THR     7      29.297  89.799  78.405  1.00  0.00           H  
ATOM     90  CA  THR     7      31.455  89.719  78.054  1.00  0.00           C  
ATOM     91  HA  THR     7      31.828  88.694  78.042  1.00  0.00           H  
ATOM     92  CB  THR     7      31.255  90.201  76.599  1.00  0.00           C  
ATOM     93  HB  THR     7      30.454  89.623  76.138  1.00  0.00           H  
ATOM     94  CG2 THR     7      30.778  91.616  76.452  1.00  0.00           C  
ATOM     95 HG21 THR     7      30.160  91.792  77.332  1.00  0.00           H  
ATOM     96 HG22 THR     7      31.629  92.298  76.437  1.00  0.00           H  
ATOM     97 HG23 THR     7      30.370  91.782  75.455  1.00  0.00           H  
ATOM     98  OG1 THR     7      32.468  90.077  75.924  1.00  0.00           O  
ATOM     99  HG1 THR     7      32.745  89.159  75.964  1.00  0.00           H  
ATOM    100  C   THR     7      32.443  90.619  78.846  1.00  0.00           C  
ATOM    101  O   THR     7      32.000  91.517  79.466  1.00  0.00           O  
ATOM    102  N   GLN     8      33.712  90.322  78.804  1.00  0.00           N  
ATOM    103  H   GLN     8      34.062  89.426  78.495  1.00  0.00           H  
ATOM    104  CA  GLN     8      34.756  91.216  79.312  1.00  0.00           C  
ATOM    105  HA  GLN     8      34.347  92.209  79.494  1.00  0.00           H  
ATOM    106  CB  GLN     8      35.253  90.752  80.653  1.00  0.00           C  
ATOM    107  HB2 GLN     8      36.046  91.454  80.909  1.00  0.00           H  
ATOM    108  HB3 GLN     8      34.457  90.928  81.377  1.00  0.00           H  
ATOM    109  CG  GLN     8      35.793  89.309  80.717  1.00  0.00           C  
ATOM    110  HG2 GLN     8      35.082  88.607  80.283  1.00  0.00           H  
ATOM    111  HG3 GLN     8      36.699  89.277  80.111  1.00  0.00           H  
ATOM    112  CD  GLN     8      36.253  88.872  82.146  1.00  0.00           C  
ATOM    113  OE1 GLN     8      35.633  89.344  83.140  1.00  0.00           O  
ATOM    114  NE2 GLN     8      37.240  88.156  82.400  1.00  0.00           N  
ATOM    115 HE21 GLN     8      37.729  87.862  81.567  1.00  0.00           H  
ATOM    116 HE22 GLN     8      37.471  87.905  83.351  1.00  0.00           H  
ATOM    117  C   GLN     8      35.952  91.368  78.293  1.00  0.00           C  
ATOM    118  O   GLN     8      36.360  90.244  77.823  1.00  0.00           O  
ATOM    119  N   GLN     9      36.428  92.513  77.831  1.00  0.00           N  
ATOM    120  H   GLN     9      36.978  92.303  77.010  1.00  0.00           H  
ATOM    121  CA  GLN     9      36.343  93.913  78.388  1.00  0.00           C  
ATOM    122  HA  GLN     9      37.053  94.551  77.861  1.00  0.00           H  
ATOM    123  CB  GLN     9      34.981  94.562  78.091  1.00  0.00           C  
ATOM    124  HB2 GLN     9      34.188  94.138  78.706  1.00  0.00           H  
ATOM    125  HB3 GLN     9      35.017  95.591  78.447  1.00  0.00           H  
ATOM    126  CG  GLN     9      34.479  94.521  76.572  1.00  0.00           C  
ATOM    127  HG2 GLN     9      35.235  95.080  76.021  1.00  0.00           H  
ATOM    128  HG3 GLN     9      34.316  93.493  76.248  1.00  0.00           H  
ATOM    129  CD  GLN     9      33.117  95.183  76.412  1.00  0.00           C  
ATOM    130  OE1 GLN     9      32.346  95.363  77.348  1.00  0.00           O  
ATOM    131  NE2 GLN     9      32.773  95.590  75.251  1.00  0.00           N  
ATOM    132 HE21 GLN     9      33.508  95.615  74.558  1.00  0.00           H  
ATOM    133 HE22 GLN     9      32.007  96.247  75.214  1.00  0.00           H  
ATOM    134  C   GLN     9      36.722  93.786  79.880  1.00  0.00           C  
ATOM    135  O   GLN     9      35.937  94.155  80.753  1.00  0.00           O  
ATOM    136  N   ALA    10      37.882  93.175  80.200  1.00  0.00           N  
ATOM    137  H   ALA    10      37.970  93.057  81.199  1.00  0.00           H  
ATOM    138  CA  ALA    10      38.966  92.809  79.282  1.00  0.00           C  
ATOM    139  HA  ALA    10      38.662  93.118  78.282  1.00  0.00           H  
ATOM    140  CB  ALA    10      40.204  93.597  79.541  1.00  0.00           C  
ATOM    141  HB1 ALA    10      40.650  93.655  80.533  1.00  0.00           H  
ATOM    142  HB2 ALA    10      41.015  93.234  78.909  1.00  0.00           H  
ATOM    143  HB3 ALA    10      40.022  94.631  79.249  1.00  0.00           H  
ATOM    144  C   ALA    10      39.178  91.271  79.227  1.00  0.00           C  
ATOM    145  O   ALA    10      39.029  90.544  80.253  1.00  0.00           O  
ATOM    146  N   THR    11      39.711  90.762  78.064  1.00  0.00           N  
ATOM    147  H   THR    11      39.804  91.385  77.275  1.00  0.00           H  
ATOM    148  CA  THR    11      40.245  89.370  77.936  1.00  0.00           C  
ATOM    149  HA  THR    11      40.141  88.776  78.843  1.00  0.00           H  
ATOM    150  CB  THR    11      39.406  88.595  76.894  1.00  0.00           C  
ATOM    151  HB  THR    11      39.266  89.332  76.103  1.00  0.00           H  
ATOM    152  CG2 THR    11      40.032  87.369  76.280  1.00  0.00           C  
ATOM    153 HG21 THR    11      40.672  87.674  75.453  1.00  0.00           H  
ATOM    154 HG22 THR    11      40.575  86.834  77.059  1.00  0.00           H  
ATOM    155 HG23 THR    11      39.315  86.666  75.854  1.00  0.00           H  
ATOM    156  OG1 THR    11      38.216  88.282  77.462  1.00  0.00           O  
ATOM    157  HG1 THR    11      37.711  89.072  77.668  1.00  0.00           H  
ATOM    158  C   THR    11      41.620  89.348  77.388  1.00  0.00           C  
ATOM    159  O   THR    11      41.870  89.983  76.366  1.00  0.00           O  
ATOM    160  N   GLN    12      42.576  88.627  78.013  1.00  0.00           N  
ATOM    161  H   GLN    12      43.490  88.678  77.584  1.00  0.00           H  
ATOM    162  CA  GLN    12      42.500  88.250  79.499  1.00  0.00           C  
ATOM    163  HA  GLN    12      41.750  87.498  79.745  1.00  0.00           H  
ATOM    164  CB  GLN    12      43.800  87.494  79.844  1.00  0.00           C  
ATOM    165  HB2 GLN    12      44.674  88.137  79.951  1.00  0.00           H  
ATOM    166  HB3 GLN    12      43.632  86.974  80.787  1.00  0.00           H  
ATOM    167  CG  GLN    12      44.261  86.315  78.929  1.00  0.00           C  
ATOM    168  HG2 GLN    12      43.463  85.579  78.835  1.00  0.00           H  
ATOM    169  HG3 GLN    12      44.538  86.734  77.962  1.00  0.00           H  
ATOM    170  CD  GLN    12      45.420  85.606  79.604  1.00  0.00           C  
ATOM    171  OE1 GLN    12      45.278  84.726  80.573  1.00  0.00           O  
ATOM    172  NE2 GLN    12      46.596  85.755  79.128  1.00  0.00           N  
ATOM    173 HE21 GLN    12      47.343  85.204  79.526  1.00  0.00           H  
ATOM    174 HE22 GLN    12      46.800  86.313  78.312  1.00  0.00           H  
ATOM    175  C   GLN    12      42.396  89.445  80.454  1.00  0.00           C  
ATOM    176  O   GLN    12      42.741  90.579  80.046  1.00  0.00           O  
ATOM    177  N   SER    13      41.799  89.141  81.637  1.00  0.00           N  
ATOM    178  H   SER    13      41.495  88.219  81.914  1.00  0.00           H  
ATOM    179  CA  SER    13      41.630  90.165  82.708  1.00  0.00           C  
ATOM    180  HA  SER    13      41.375  91.108  82.225  1.00  0.00           H  
ATOM    181  CB  SER    13      40.371  89.666  83.485  1.00  0.00           C  
ATOM    182  HB2 SER    13      39.633  89.294  82.774  1.00  0.00           H  
ATOM    183  HB3 SER    13      40.540  88.886  84.227  1.00  0.00           H  
ATOM    184  OG  SER    13      39.859  90.775  84.174  1.00  0.00           O  
ATOM    185  HG  SER    13      39.527  91.485  83.620  1.00  0.00           H  
ATOM    186  C   SER    13      42.888  90.335  83.562  1.00  0.00           C  
ATOM    187  O   SER    13      43.767  89.428  83.599  1.00  0.00           O  
ATOM    188  N   TYR    14      42.867  91.376  84.374  1.00  0.00           N  
ATOM    189  H   TYR    14      42.071  91.996  84.316  1.00  0.00           H  
ATOM    190  CA  TYR    14      43.748  91.687  85.504  1.00  0.00           C  
ATOM    191  HA  TYR    14      44.609  92.170  85.042  1.00  0.00           H  
ATOM    192  CB  TYR    14      43.071  92.706  86.392  1.00  0.00           C  
ATOM    193  HB2 TYR    14      42.806  93.610  85.843  1.00  0.00           H  
ATOM    194  HB3 TYR    14      42.159  92.246  86.770  1.00  0.00           H  
ATOM    195  CG  TYR    14      43.841  93.202  87.584  1.00  0.00           C  
ATOM    196  CD1 TYR    14      44.548  94.466  87.531  1.00  0.00           C  
ATOM    197  HD1 TYR    14      44.484  95.070  86.638  1.00  0.00           H  
ATOM    198  CE1 TYR    14      45.213  94.914  88.658  1.00  0.00           C  
ATOM    199  HE1 TYR    14      45.825  95.803  88.664  1.00  0.00           H  
ATOM    200  CZ  TYR    14      45.183  94.094  89.848  1.00  0.00           C  
ATOM    201  OH  TYR    14      45.901  94.589  90.881  1.00  0.00           O  
ATOM    202  HH  TYR    14      45.545  94.239  91.702  1.00  0.00           H  
ATOM    203  CE2 TYR    14      44.476  92.884  89.909  1.00  0.00           C  
ATOM    204  HE2 TYR    14      44.547  92.376  90.859  1.00  0.00           H  
ATOM    205  CD2 TYR    14      43.822  92.425  88.749  1.00  0.00           C  
ATOM    206  HD2 TYR    14      43.391  91.439  88.654  1.00  0.00           H  
ATOM    207  C   TYR    14      44.244  90.444  86.271  1.00  0.00           C  
ATOM    208  O   TYR    14      43.394  89.587  86.553  1.00  0.00           O  
ATOM    209  N   GLY    15      45.534  90.302  86.662  1.00  0.00           N  
ATOM    210  H   GLY    15      45.887  89.411  86.981  1.00  0.00           H  
ATOM    211  CA  GLY    15      46.627  91.206  86.486  1.00  0.00           C  
ATOM    212  HA2 GLY    15      46.606  91.513  85.440  1.00  0.00           H  
ATOM    213  HA3 GLY    15      46.543  92.107  87.094  1.00  0.00           H  
ATOM    214  C   GLY    15      47.950  90.511  86.776  1.00  0.00           C  
ATOM    215  O   GLY    15      47.963  89.470  87.487  1.00  0.00           O  
ATOM    216  N   ALA    16      49.017  91.163  86.430  1.00  0.00           N  
ATOM    217  H   ALA    16      48.889  91.998  85.877  1.00  0.00           H  
ATOM    218  CA  ALA    16      50.355  90.566  86.478  1.00  0.00           C  
ATOM    219  HA  ALA    16      50.257  89.578  86.028  1.00  0.00           H  
ATOM    220  CB  ALA    16      51.203  91.317  85.501  1.00  0.00           C  
ATOM    221  HB1 ALA    16      50.763  91.228  84.508  1.00  0.00           H  
ATOM    222  HB2 ALA    16      51.202  92.393  85.673  1.00  0.00           H  
ATOM    223  HB3 ALA    16      52.216  90.917  85.472  1.00  0.00           H  
ATOM    224  C   ALA    16      50.875  90.257  87.876  1.00  0.00           C  
ATOM    225  O   ALA    16      51.247  91.188  88.593  1.00  0.00           O  
ATOM    226  N   TYR    17      50.976  88.997  88.302  1.00  0.00           N  
ATOM    227  H   TYR    17      50.693  88.265  87.666  1.00  0.00           H  
ATOM    228  CA  TYR    17      51.651  88.479  89.522  1.00  0.00           C  
ATOM    229  HA  TYR    17      51.021  88.851  90.330  1.00  0.00           H  
ATOM    230  CB  TYR    17      51.581  86.988  89.530  1.00  0.00           C  
ATOM    231  HB2 TYR    17      50.629  86.746  89.058  1.00  0.00           H  
ATOM    232  HB3 TYR    17      52.377  86.601  88.895  1.00  0.00           H  
ATOM    233  CG  TYR    17      51.600  86.319  90.885  1.00  0.00           C  
ATOM    234  CD1 TYR    17      52.720  85.613  91.410  1.00  0.00           C  
ATOM    235  HD1 TYR    17      53.550  85.429  90.744  1.00  0.00           H  
ATOM    236  CE1 TYR    17      52.641  85.028  92.649  1.00  0.00           C  
ATOM    237  HE1 TYR    17      53.423  84.361  92.980  1.00  0.00           H  
ATOM    238  CZ  TYR    17      51.531  85.091  93.470  1.00  0.00           C  
ATOM    239  OH  TYR    17      51.595  84.549  94.760  1.00  0.00           O  
ATOM    240  HH  TYR    17      50.900  84.941  95.294  1.00  0.00           H  
ATOM    241  CE2 TYR    17      50.401  85.799  92.992  1.00  0.00           C  
ATOM    242  HE2 TYR    17      49.467  85.769  93.533  1.00  0.00           H  
ATOM    243  CD2 TYR    17      50.418  86.387  91.742  1.00  0.00           C  
ATOM    244  HD2 TYR    17      49.552  86.974  91.477  1.00  0.00           H  
ATOM    245  C   TYR    17      53.063  89.003  89.697  1.00  0.00           C  
ATOM    246  O   TYR    17      53.647  89.377  88.672  1.00  0.00           O  
ATOM    247  N   PRO    18      53.600  89.053  90.992  1.00  0.00           N  
ATOM    248  CD  PRO    18      52.852  89.069  92.228  1.00  0.00           C  
ATOM    249  HD2 PRO    18      52.945  88.047  92.596  1.00  0.00           H  
ATOM    250  HD3 PRO    18      51.799  89.300  92.065  1.00  0.00           H  
ATOM    251  CG  PRO    18      53.447  90.142  93.160  1.00  0.00           C  
ATOM    252  HG2 PRO    18      53.266  89.832  94.189  1.00  0.00           H  
ATOM    253  HG3 PRO    18      52.979  91.095  92.914  1.00  0.00           H  
ATOM    254  CB  PRO    18      54.922  90.100  92.716  1.00  0.00           C  
ATOM    255  HB2 PRO    18      55.401  89.222  93.148  1.00  0.00           H  
ATOM    256  HB3 PRO    18      55.393  91.049  92.971  1.00  0.00           H  
ATOM    257  CA  PRO    18      54.907  89.766  91.209  1.00  0.00           C  
ATOM    258  HA  PRO    18      54.998  90.689  90.637  1.00  0.00           H  
ATOM    259  C   PRO    18      56.178  88.889  90.869  1.00  0.00           C  
ATOM    260  O   PRO    18      56.138  87.618  90.894  1.00  0.00           O  
ATOM    261  N   THR    19      57.227  89.455  90.215  1.00  0.00           N  
ATOM    262  H   THR    19      57.152  90.414  89.907  1.00  0.00           H  
ATOM    263  CA  THR    19      58.485  88.835  89.825  1.00  0.00           C  
ATOM    264  HA  THR    19      58.375  88.060  89.066  1.00  0.00           H  
ATOM    265  CB  THR    19      59.405  89.953  89.227  1.00  0.00           C  
ATOM    266  HB  THR    19      60.377  89.467  89.318  1.00  0.00           H  
ATOM    267  CG2 THR    19      59.117  90.316  87.783  1.00  0.00           C  
ATOM    268 HG21 THR    19      58.471  91.194  87.800  1.00  0.00           H  
ATOM    269 HG22 THR    19      60.044  90.552  87.261  1.00  0.00           H  
ATOM    270 HG23 THR    19      58.589  89.472  87.340  1.00  0.00           H  
ATOM    271  OG1 THR    19      59.317  91.029  90.160  1.00  0.00           O  
ATOM    272  HG1 THR    19      60.177  91.000  90.585  1.00  0.00           H  
ATOM    273  C   THR    19      59.106  88.178  91.048  1.00  0.00           C  
ATOM    274  O   THR    19      59.048  88.761  92.119  1.00  0.00           O  
ATOM    275  N   GLN    20      59.734  87.041  90.840  1.00  0.00           N  
ATOM    276  H   GLN    20      59.878  86.700  89.900  1.00  0.00           H  
ATOM    277  CA  GLN    20      60.677  86.213  91.706  1.00  0.00           C  
ATOM    278  HA  GLN    20      59.985  85.886  92.482  1.00  0.00           H  
ATOM    279  CB  GLN    20      61.204  85.052  90.916  1.00  0.00           C  
ATOM    280  HB2 GLN    20      61.590  84.251  91.547  1.00  0.00           H  
ATOM    281  HB3 GLN    20      60.285  84.708  90.441  1.00  0.00           H  
ATOM    282  CG  GLN    20      62.262  85.372  89.845  1.00  0.00           C  
ATOM    283  HG2 GLN    20      61.970  86.164  89.156  1.00  0.00           H  
ATOM    284  HG3 GLN    20      63.126  85.761  90.384  1.00  0.00           H  
ATOM    285  CD  GLN    20      62.709  84.101  89.055  1.00  0.00           C  
ATOM    286  OE1 GLN    20      62.166  83.006  89.192  1.00  0.00           O  
ATOM    287  NE2 GLN    20      63.689  84.170  88.184  1.00  0.00           N  
ATOM    288 HE21 GLN    20      64.355  84.929  88.145  1.00  0.00           H  
ATOM    289 HE22 GLN    20      63.960  83.290  87.769  1.00  0.00           H  
ATOM    290  C   GLN    20      61.747  87.127  92.308  1.00  0.00           C  
ATOM    291  O   GLN    20      62.120  88.149  91.678  1.00  0.00           O  
ATOM    292  N   PRO    21      62.178  86.822  93.559  1.00  0.00           N  
ATOM    293  CD  PRO    21      61.745  85.749  94.453  1.00  0.00           C  
ATOM    294  HD2 PRO    21      61.828  84.767  93.987  1.00  0.00           H  
ATOM    295  HD3 PRO    21      60.680  85.844  94.665  1.00  0.00           H  
ATOM    296  CG  PRO    21      62.621  85.813  95.671  1.00  0.00           C  
ATOM    297  HG2 PRO    21      63.407  85.079  95.494  1.00  0.00           H  
ATOM    298  HG3 PRO    21      62.092  85.769  96.623  1.00  0.00           H  
ATOM    299  CB  PRO    21      63.286  87.259  95.657  1.00  0.00           C  
ATOM    300  HB2 PRO    21      64.332  87.051  95.881  1.00  0.00           H  
ATOM    301  HB3 PRO    21      62.788  87.989  96.294  1.00  0.00           H  
ATOM    302  CA  PRO    21      63.125  87.704  94.194  1.00  0.00           C  
ATOM    303  HA  PRO    21      62.747  88.726  94.177  1.00  0.00           H  
ATOM    304  C   PRO    21      64.476  87.767  93.389  1.00  0.00           C  
ATOM    305  O   PRO    21      65.009  86.723  93.051  1.00  0.00           O  
ATOM    306  N   GLY    22      64.931  89.025  93.117  1.00  0.00           N  
ATOM    307  H   GLY    22      64.434  89.843  93.436  1.00  0.00           H  
ATOM    308  CA  GLY    22      66.313  89.258  92.667  1.00  0.00           C  
ATOM    309  HA2 GLY    22      66.406  88.727  91.719  1.00  0.00           H  
ATOM    310  HA3 GLY    22      66.408  90.335  92.529  1.00  0.00           H  
ATOM    311  C   GLY    22      67.388  88.873  93.714  1.00  0.00           C  
ATOM    312  O   GLY    22      67.155  88.159  94.671  1.00  0.00           O  
ATOM    313  N   GLN    23      68.542  89.463  93.511  1.00  0.00           N  
ATOM    314  H   GLN    23      68.570  90.250  92.880  1.00  0.00           H  
ATOM    315  CA  GLN    23      69.815  89.172  94.247  1.00  0.00           C  
ATOM    316  HA  GLN    23      69.585  88.576  95.130  1.00  0.00           H  
ATOM    317  CB  GLN    23      70.733  88.368  93.291  1.00  0.00           C  
ATOM    318  HB2 GLN    23      70.707  88.832  92.305  1.00  0.00           H  
ATOM    319  HB3 GLN    23      71.777  88.568  93.530  1.00  0.00           H  
ATOM    320  CG  GLN    23      70.439  86.881  93.151  1.00  0.00           C  
ATOM    321  HG2 GLN    23      69.371  86.715  93.288  1.00  0.00           H  
ATOM    322  HG3 GLN    23      70.772  86.472  92.197  1.00  0.00           H  
ATOM    323  CD  GLN    23      71.060  85.960  94.273  1.00  0.00           C  
ATOM    324  OE1 GLN    23      71.821  86.371  95.150  1.00  0.00           O  
ATOM    325  NE2 GLN    23      70.818  84.652  94.209  1.00  0.00           N  
ATOM    326 HE21 GLN    23      70.102  84.317  93.581  1.00  0.00           H  
ATOM    327 HE22 GLN    23      71.287  84.082  94.898  1.00  0.00           H  
ATOM    328  C   GLN    23      70.555  90.515  94.695  1.00  0.00           C  
ATOM    329  O   GLN    23      70.668  91.455  93.873  1.00  0.00           O  
ATOM    330  N   GLY    24      71.127  90.578  95.827  1.00  0.00           N  
ATOM    331  H   GLY    24      71.011  89.725  96.356  1.00  0.00           H  
ATOM    332  CA  GLY    24      71.918  91.711  96.323  1.00  0.00           C  
ATOM    333  HA2 GLY    24      71.431  92.655  96.079  1.00  0.00           H  
ATOM    334  HA3 GLY    24      71.908  91.763  97.412  1.00  0.00           H  
ATOM    335  C   GLY    24      73.414  91.709  95.807  1.00  0.00           C  
ATOM    336  O   GLY    24      74.378  91.434  96.538  1.00  0.00           O  
ATOM    337  N   TYR    25      73.584  91.931  94.501  1.00  0.00           N  
ATOM    338  H   TYR    25      72.789  91.941  93.878  1.00  0.00           H  
ATOM    339  CA  TYR    25      74.890  92.091  93.836  1.00  0.00           C  
ATOM    340  HA  TYR    25      75.600  91.541  94.453  1.00  0.00           H  
ATOM    341  CB  TYR    25      74.977  91.404  92.469  1.00  0.00           C  
ATOM    342  HB2 TYR    25      74.620  90.374  92.457  1.00  0.00           H  
ATOM    343  HB3 TYR    25      74.313  91.956  91.803  1.00  0.00           H  
ATOM    344  CG  TYR    25      76.351  91.506  91.829  1.00  0.00           C  
ATOM    345  CD1 TYR    25      77.318  90.491  92.089  1.00  0.00           C  
ATOM    346  HD1 TYR    25      77.107  89.653  92.737  1.00  0.00           H  
ATOM    347  CE1 TYR    25      78.595  90.534  91.526  1.00  0.00           C  
ATOM    348  HE1 TYR    25      79.336  89.765  91.684  1.00  0.00           H  
ATOM    349  CZ  TYR    25      78.923  91.534  90.587  1.00  0.00           C  
ATOM    350  OH  TYR    25      80.091  91.541  89.911  1.00  0.00           O  
ATOM    351  HH  TYR    25      80.477  92.374  89.630  1.00  0.00           H  
ATOM    352  CE2 TYR    25      78.037  92.652  90.382  1.00  0.00           C  
ATOM    353  HE2 TYR    25      78.220  93.431  89.657  1.00  0.00           H  
ATOM    354  CD2 TYR    25      76.756  92.614  91.022  1.00  0.00           C  
ATOM    355  HD2 TYR    25      76.074  93.384  90.692  1.00  0.00           H  
ATOM    356  C   TYR    25      75.230  93.547  93.785  1.00  0.00           C  
ATOM    357  O   TYR    25      74.396  94.439  93.650  1.00  0.00           O  
ATOM    358  N   SER    26      76.496  93.883  93.975  1.00  0.00           N  
ATOM    359  H   SER    26      77.201  93.165  94.063  1.00  0.00           H  
ATOM    360  CA  SER    26      76.946  95.286  94.300  1.00  0.00           C  
ATOM    361  HA  SER    26      76.437  95.640  95.196  1.00  0.00           H  
ATOM    362  CB  SER    26      78.397  95.185  94.686  1.00  0.00           C  
ATOM    363  HB2 SER    26      78.458  94.674  95.647  1.00  0.00           H  
ATOM    364  HB3 SER    26      78.890  94.549  93.951  1.00  0.00           H  
ATOM    365  OG  SER    26      79.072  96.425  94.715  1.00  0.00           O  
ATOM    366  HG  SER    26      79.902  96.342  95.191  1.00  0.00           H  
ATOM    367  C   SER    26      76.826  96.250  93.003  1.00  0.00           C  
ATOM    368  O   SER    26      77.223  95.896  91.887  1.00  0.00           O  
ATOM    369  N   GLN    27      76.315  97.500  93.303  1.00  0.00           N  
ATOM    370  H   GLN    27      75.855  97.532  94.201  1.00  0.00           H  
ATOM    371  CA  GLN    27      76.251  98.626  92.279  1.00  0.00           C  
ATOM    372  HA  GLN    27      75.612  98.327  91.448  1.00  0.00           H  
ATOM    373  CB  GLN    27      75.684  99.890  92.910  1.00  0.00           C  
ATOM    374  HB2 GLN    27      75.666 100.678  92.157  1.00  0.00           H  
ATOM    375  HB3 GLN    27      74.616  99.715  93.041  1.00  0.00           H  
ATOM    376  CG  GLN    27      76.290 100.436  94.239  1.00  0.00           C  
ATOM    377  HG2 GLN    27      76.736  99.581  94.747  1.00  0.00           H  
ATOM    378  HG3 GLN    27      77.040 101.191  94.003  1.00  0.00           H  
ATOM    379  CD  GLN    27      75.261 101.116  95.110  1.00  0.00           C  
ATOM    380  OE1 GLN    27      74.294 101.737  94.669  1.00  0.00           O  
ATOM    381  NE2 GLN    27      75.437 101.104  96.400  1.00  0.00           N  
ATOM    382 HE21 GLN    27      76.216 100.557  96.738  1.00  0.00           H  
ATOM    383 HE22 GLN    27      74.895 101.743  96.963  1.00  0.00           H  
ATOM    384  C   GLN    27      77.668  98.907  91.759  1.00  0.00           C  
ATOM    385  O   GLN    27      77.768  99.348  90.629  1.00  0.00           O  
ATOM    386  N   GLN    28      78.741  98.872  92.567  1.00  0.00           N  
ATOM    387  H   GLN    28      78.597  98.592  93.527  1.00  0.00           H  
ATOM    388  CA  GLN    28      80.132  99.055  92.089  1.00  0.00           C  
ATOM    389  HA  GLN    28      80.139  99.195  91.008  1.00  0.00           H  
ATOM    390  CB  GLN    28      80.692 100.372  92.667  1.00  0.00           C  
ATOM    391  HB2 GLN    28      80.195 100.557  93.619  1.00  0.00           H  
ATOM    392  HB3 GLN    28      81.774 100.271  92.760  1.00  0.00           H  
ATOM    393  CG  GLN    28      80.372 101.614  91.727  1.00  0.00           C  
ATOM    394  HG2 GLN    28      81.272 102.153  91.431  1.00  0.00           H  
ATOM    395  HG3 GLN    28      80.035 101.178  90.786  1.00  0.00           H  
ATOM    396  CD  GLN    28      79.273 102.497  92.281  1.00  0.00           C  
ATOM    397  OE1 GLN    28      79.380 103.131  93.369  1.00  0.00           O  
ATOM    398  NE2 GLN    28      78.163 102.563  91.661  1.00  0.00           N  
ATOM    399 HE21 GLN    28      77.443 103.012  92.210  1.00  0.00           H  
ATOM    400 HE22 GLN    28      77.924 101.896  90.941  1.00  0.00           H  
ATOM    401  C   GLN    28      81.062  97.863  92.526  1.00  0.00           C  
ATOM    402  O   GLN    28      81.551  97.799  93.653  1.00  0.00           O  
ATOM    403  N   SER    29      81.265  96.919  91.579  1.00  0.00           N  
ATOM    404  H   SER    29      80.799  96.995  90.686  1.00  0.00           H  
ATOM    405  CA  SER    29      82.041  95.702  91.743  1.00  0.00           C  
ATOM    406  HA  SER    29      82.339  95.578  92.784  1.00  0.00           H  
ATOM    407  CB  SER    29      81.080  94.536  91.574  1.00  0.00           C  
ATOM    408  HB2 SER    29      81.447  93.563  91.900  1.00  0.00           H  
ATOM    409  HB3 SER    29      80.213  94.678  92.219  1.00  0.00           H  
ATOM    410  OG  SER    29      80.665  94.326  90.213  1.00  0.00           O  
ATOM    411  HG  SER    29      80.639  95.162  89.742  1.00  0.00           H  
ATOM    412  C   SER    29      83.198  95.508  90.800  1.00  0.00           C  
ATOM    413  O   SER    29      83.743  94.443  90.777  1.00  0.00           O  
ATOM    414  N   SER    30      83.684  96.549  90.106  1.00  0.00           N  
ATOM    415  H   SER    30      83.077  97.357  90.104  1.00  0.00           H  
ATOM    416  CA  SER    30      84.879  96.567  89.275  1.00  0.00           C  
ATOM    417  HA  SER    30      85.573  95.847  89.708  1.00  0.00           H  
ATOM    418  CB  SER    30      84.693  95.947  87.849  1.00  0.00           C  
ATOM    419  HB2 SER    30      83.869  95.233  87.837  1.00  0.00           H  
ATOM    420  HB3 SER    30      84.428  96.695  87.102  1.00  0.00           H  
ATOM    421  OG  SER    30      85.900  95.306  87.368  1.00  0.00           O  
ATOM    422  HG  SER    30      86.078  95.902  86.637  1.00  0.00           H  
ATOM    423  C   SER    30      85.584  97.926  89.044  1.00  0.00           C  
ATOM    424  O   SER    30      84.920  98.942  88.829  1.00  0.00           O  
ATOM    425  N   GLN    31      86.918  98.103  89.062  1.00  0.00           N  
ATOM    426  H   GLN    31      87.157  99.045  88.788  1.00  0.00           H  
ATOM    427  CA  GLN    31      87.806  97.109  89.678  1.00  0.00           C  
ATOM    428  HA  GLN    31      87.607  96.137  89.226  1.00  0.00           H  
ATOM    429  CB  GLN    31      89.321  97.428  89.435  1.00  0.00           C  
ATOM    430  HB2 GLN    31      90.023  96.634  89.692  1.00  0.00           H  
ATOM    431  HB3 GLN    31      89.502  97.550  88.367  1.00  0.00           H  
ATOM    432  CG  GLN    31      89.807  98.691  90.183  1.00  0.00           C  
ATOM    433  HG2 GLN    31      89.242  99.523  89.763  1.00  0.00           H  
ATOM    434  HG3 GLN    31      89.609  98.548  91.245  1.00  0.00           H  
ATOM    435  CD  GLN    31      91.237  99.058  90.162  1.00  0.00           C  
ATOM    436  OE1 GLN    31      91.996  98.572  89.315  1.00  0.00           O  
ATOM    437  NE2 GLN    31      91.744  99.926  90.964  1.00  0.00           N  
ATOM    438 HE21 GLN    31      92.739 100.053  90.841  1.00  0.00           H  
ATOM    439 HE22 GLN    31      91.203 100.342  91.709  1.00  0.00           H  
ATOM    440  C   GLN    31      87.599  96.856  91.156  1.00  0.00           C  
ATOM    441  O   GLN    31      87.145  97.810  91.872  1.00  0.00           O  
ATOM    442  N   PRO    32      88.068  95.689  91.694  1.00  0.00           N  
ATOM    443  CD  PRO    32      88.651  94.515  91.020  1.00  0.00           C  
ATOM    444  HD2 PRO    32      89.333  94.710  90.192  1.00  0.00           H  
ATOM    445  HD3 PRO    32      87.767  93.992  90.655  1.00  0.00           H  
ATOM    446  CG  PRO    32      89.300  93.584  92.019  1.00  0.00           C  
ATOM    447  HG2 PRO    32      90.357  93.844  92.069  1.00  0.00           H  
ATOM    448  HG3 PRO    32      89.231  92.536  91.727  1.00  0.00           H  
ATOM    449  CB  PRO    32      88.542  93.996  93.263  1.00  0.00           C  
ATOM    450  HB2 PRO    32      89.131  93.821  94.163  1.00  0.00           H  
ATOM    451  HB3 PRO    32      87.623  93.436  93.434  1.00  0.00           H  
ATOM    452  CA  PRO    32      88.316  95.498  93.124  1.00  0.00           C  
ATOM    453  HA  PRO    32      87.426  95.636  93.739  1.00  0.00           H  
ATOM    454  C   PRO    32      89.474  96.329  93.676  1.00  0.00           C  
ATOM    455  O   PRO    32      90.418  96.659  92.912  1.00  0.00           O  
ATOM    456  N   TYR    33      89.322  96.622  94.965  1.00  0.00           N  
ATOM    457  H   TYR    33      88.548  96.193  95.451  1.00  0.00           H  
ATOM    458  CA  TYR    33      90.048  97.606  95.815  1.00  0.00           C  
ATOM    459  HA  TYR    33      91.033  97.809  95.396  1.00  0.00           H  
ATOM    460  CB  TYR    33      89.218  98.934  95.839  1.00  0.00           C  
ATOM    461  HB2 TYR    33      88.179  98.613  95.912  1.00  0.00           H  
ATOM    462  HB3 TYR    33      89.433  99.526  96.729  1.00  0.00           H  
ATOM    463  CG  TYR    33      89.501  99.819  94.651  1.00  0.00           C  
ATOM    464  CD1 TYR    33      90.741 100.548  94.535  1.00  0.00           C  
ATOM    465  HD1 TYR    33      91.539 100.316  95.225  1.00  0.00           H  
ATOM    466  CE1 TYR    33      90.838 101.619  93.643  1.00  0.00           C  
ATOM    467  HE1 TYR    33      91.742 102.210  93.603  1.00  0.00           H  
ATOM    468  CZ  TYR    33      89.859 101.963  92.761  1.00  0.00           C  
ATOM    469  OH  TYR    33      90.048 102.964  91.902  1.00  0.00           O  
ATOM    470  HH  TYR    33      90.896 103.380  92.073  1.00  0.00           H  
ATOM    471  CE2 TYR    33      88.680 101.197  92.701  1.00  0.00           C  
ATOM    472  HE2 TYR    33      87.979 101.293  91.886  1.00  0.00           H  
ATOM    473  CD2 TYR    33      88.451 100.211  93.756  1.00  0.00           C  
ATOM    474  HD2 TYR    33      87.456  99.818  93.906  1.00  0.00           H  
ATOM    475  C   TYR    33      90.210  96.970  97.186  1.00  0.00           C  
ATOM    476  O   TYR    33      89.306  97.058  98.005  1.00  0.00           O  
ATOM    477  N   GLY    34      91.310  96.269  97.430  1.00  0.00           N  
ATOM    478  H   GLY    34      91.968  96.216  96.666  1.00  0.00           H  
ATOM    479  CA  GLY    34      91.594  95.789  98.762  1.00  0.00           C  
ATOM    480  HA2 GLY    34      92.436  95.099  98.709  1.00  0.00           H  
ATOM    481  HA3 GLY    34      91.845  96.605  99.441  1.00  0.00           H  
ATOM    482  C   GLY    34      90.522  94.870  99.397  1.00  0.00           C  
ATOM    483  O   GLY    34      89.872  94.127  98.626  1.00  0.00           O  
ATOM    484  N   GLN    35      90.304  94.924 100.739  1.00  0.00           N  
ATOM    485  H   GLN    35      90.908  95.528 101.279  1.00  0.00           H  
ATOM    486  CA  GLN    35      89.149  94.297 101.370  1.00  0.00           C  
ATOM    487  HA  GLN    35      88.360  94.104 100.643  1.00  0.00           H  
ATOM    488  CB  GLN    35      89.711  92.978 101.922  1.00  0.00           C  
ATOM    489  HB2 GLN    35      90.248  92.355 101.207  1.00  0.00           H  
ATOM    490  HB3 GLN    35      90.506  93.110 102.656  1.00  0.00           H  
ATOM    491  CG  GLN    35      88.672  92.038 102.633  1.00  0.00           C  
ATOM    492  HG2 GLN    35      89.139  91.143 103.045  1.00  0.00           H  
ATOM    493  HG3 GLN    35      88.232  92.517 103.507  1.00  0.00           H  
ATOM    494  CD  GLN    35      87.537  91.595 101.642  1.00  0.00           C  
ATOM    495  OE1 GLN    35      87.679  91.589 100.448  1.00  0.00           O  
ATOM    496  NE2 GLN    35      86.374  91.291 102.129  1.00  0.00           N  
ATOM    497 HE21 GLN    35      86.263  91.296 103.132  1.00  0.00           H  
ATOM    498 HE22 GLN    35      85.614  90.974 101.544  1.00  0.00           H  
ATOM    499  C   GLN    35      88.547  95.098 102.547  1.00  0.00           C  
ATOM    500  O   GLN    35      89.096  95.071 103.639  1.00  0.00           O  
ATOM    501  N   GLN    36      87.435  95.798 102.428  1.00  0.00           N  
ATOM    502  H   GLN    36      87.044  95.954 103.346  1.00  0.00           H  
ATOM    503  CA  GLN    36      86.655  96.191 101.277  1.00  0.00           C  
ATOM    504  HA  GLN    36      86.646  95.424 100.503  1.00  0.00           H  
ATOM    505  CB  GLN    36      85.239  96.406 101.723  1.00  0.00           C  
ATOM    506  HB2 GLN    36      85.222  97.187 102.482  1.00  0.00           H  
ATOM    507  HB3 GLN    36      84.613  96.708 100.884  1.00  0.00           H  
ATOM    508  CG  GLN    36      84.643  95.013 102.191  1.00  0.00           C  
ATOM    509  HG2 GLN    36      83.555  95.042 102.130  1.00  0.00           H  
ATOM    510  HG3 GLN    36      84.869  94.267 101.429  1.00  0.00           H  
ATOM    511  CD  GLN    36      84.957  94.475 103.568  1.00  0.00           C  
ATOM    512  OE1 GLN    36      85.803  94.846 104.345  1.00  0.00           O  
ATOM    513  NE2 GLN    36      84.264  93.416 103.931  1.00  0.00           N  
ATOM    514 HE21 GLN    36      83.678  92.993 103.225  1.00  0.00           H  
ATOM    515 HE22 GLN    36      84.140  93.174 104.904  1.00  0.00           H  
ATOM    516  C   GLN    36      87.062  97.465 100.619  1.00  0.00           C  
ATOM    517  O   GLN    36      87.980  98.126 101.098  1.00  0.00           O  
ATOM    518  N   SER    37      86.349  97.893  99.532  1.00  0.00           N  
ATOM    519  H   SER    37      85.653  97.253  99.178  1.00  0.00           H  
ATOM    520  CA  SER    37      86.656  99.100  98.771  1.00  0.00           C  
ATOM    521  HA  SER    37      87.698  99.029  98.459  1.00  0.00           H  
ATOM    522  CB  SER    37      85.801  99.154  97.493  1.00  0.00           C  
ATOM    523  HB2 SER    37      86.041  98.275  96.896  1.00  0.00           H  
ATOM    524  HB3 SER    37      84.801  98.952  97.879  1.00  0.00           H  
ATOM    525  OG  SER    37      85.750 100.382  96.809  1.00  0.00           O  
ATOM    526  HG  SER    37      85.253 100.120  96.030  1.00  0.00           H  
ATOM    527  C   SER    37      86.516 100.416  99.552  1.00  0.00           C  
ATOM    528  O   SER    37      85.681 100.497 100.414  1.00  0.00           O  
ATOM    529  N   TYR    38      87.346 101.433  99.257  1.00  0.00           N  
ATOM    530  H   TYR    38      87.789 101.354  98.353  1.00  0.00           H  
ATOM    531  CA  TYR    38      87.585 102.692  99.982  1.00  0.00           C  
ATOM    532  HA  TYR    38      86.727 102.950 100.604  1.00  0.00           H  
ATOM    533  CB  TYR    38      88.959 102.539 100.784  1.00  0.00           C  
ATOM    534  HB2 TYR    38      89.347 103.509 101.095  1.00  0.00           H  
ATOM    535  HB3 TYR    38      88.818 102.000 101.721  1.00  0.00           H  
ATOM    536  CG  TYR    38      90.071 101.755 100.014  1.00  0.00           C  
ATOM    537  CD1 TYR    38      91.033 102.405  99.228  1.00  0.00           C  
ATOM    538  HD1 TYR    38      91.064 103.479  99.335  1.00  0.00           H  
ATOM    539  CE1 TYR    38      91.941 101.701  98.395  1.00  0.00           C  
ATOM    540  HE1 TYR    38      92.602 102.089  97.633  1.00  0.00           H  
ATOM    541  CZ  TYR    38      91.898 100.273  98.421  1.00  0.00           C  
ATOM    542  OH  TYR    38      92.650  99.537  97.494  1.00  0.00           O  
ATOM    543  HH  TYR    38      93.226 100.018  96.895  1.00  0.00           H  
ATOM    544  CE2 TYR    38      91.136  99.597  99.497  1.00  0.00           C  
ATOM    545  HE2 TYR    38      91.109  98.517  99.511  1.00  0.00           H  
ATOM    546  CD2 TYR    38      90.195 100.400 100.184  1.00  0.00           C  
ATOM    547  HD2 TYR    38      89.490  99.902 100.832  1.00  0.00           H  
ATOM    548  C   TYR    38      87.741 103.864  99.008  1.00  0.00           C  
ATOM    549  O   TYR    38      88.079 103.757  97.860  1.00  0.00           O  
ATOM    550  N   SER    39      87.703 105.065  99.546  1.00  0.00           N  
ATOM    551  H   SER    39      87.728 105.066 100.556  1.00  0.00           H  
ATOM    552  CA  SER    39      88.029 106.322  98.925  1.00  0.00           C  
ATOM    553  HA  SER    39      87.700 106.241  97.889  1.00  0.00           H  
ATOM    554  CB  SER    39      87.267 107.450  99.612  1.00  0.00           C  
ATOM    555  HB2 SER    39      86.230 107.130  99.511  1.00  0.00           H  
ATOM    556  HB3 SER    39      87.594 107.724 100.615  1.00  0.00           H  
ATOM    557  OG  SER    39      87.431 108.625  98.877  1.00  0.00           O  
ATOM    558  HG  SER    39      86.553 108.684  98.495  1.00  0.00           H  
ATOM    559  C   SER    39      89.594 106.598  98.992  1.00  0.00           C  
ATOM    560  O   SER    39      90.406 106.033  99.748  1.00  0.00           O  
ATOM    561  N   GLY    40      89.958 107.464  98.016  1.00  0.00           N  
ATOM    562  H   GLY    40      89.220 107.933  97.508  1.00  0.00           H  
ATOM    563  CA  GLY    40      91.368 107.810  97.725  1.00  0.00           C  
ATOM    564  HA2 GLY    40      91.574 108.529  98.519  1.00  0.00           H  
ATOM    565  HA3 GLY    40      91.942 106.884  97.751  1.00  0.00           H  
ATOM    566  C   GLY    40      91.561 108.508  96.381  1.00  0.00           C  
ATOM    567  O   GLY    40      90.685 109.163  95.827  1.00  0.00           O  
ATOM    568  N   TYR    41      92.748 108.583  95.840  1.00  0.00           N  
ATOM    569  H   TYR    41      92.822 109.248  95.083  1.00  0.00           H  
ATOM    570  CA  TYR    41      93.859 107.637  96.070  1.00  0.00           C  
ATOM    571  HA  TYR    41      93.992 107.261  97.084  1.00  0.00           H  
ATOM    572  CB  TYR    41      93.647 106.418  95.122  1.00  0.00           C  
ATOM    573  HB2 TYR    41      93.801 106.784  94.107  1.00  0.00           H  
ATOM    574  HB3 TYR    41      94.416 105.690  95.382  1.00  0.00           H  
ATOM    575  CG  TYR    41      92.312 105.699  95.136  1.00  0.00           C  
ATOM    576  CD1 TYR    41      92.068 104.622  95.991  1.00  0.00           C  
ATOM    577  HD1 TYR    41      92.913 104.334  96.598  1.00  0.00           H  
ATOM    578  CE1 TYR    41      90.808 103.946  95.847  1.00  0.00           C  
ATOM    579  HE1 TYR    41      90.613 103.123  96.518  1.00  0.00           H  
ATOM    580  CZ  TYR    41      89.736 104.554  95.111  1.00  0.00           C  
ATOM    581  OH  TYR    41      88.546 103.936  95.213  1.00  0.00           O  
ATOM    582  HH  TYR    41      88.389 103.798  96.150  1.00  0.00           H  
ATOM    583  CE2 TYR    41      90.065 105.620  94.254  1.00  0.00           C  
ATOM    584  HE2 TYR    41      89.268 106.159  93.762  1.00  0.00           H  
ATOM    585  CD2 TYR    41      91.385 106.145  94.182  1.00  0.00           C  
ATOM    586  HD2 TYR    41      91.598 107.006  93.566  1.00  0.00           H  
ATOM    587  C   TYR    41      95.212 108.367  95.838  1.00  0.00           C  
ATOM    588  O   TYR    41      95.348 109.451  95.303  1.00  0.00           O  
ATOM    589  N   SER    42      96.295 107.822  96.372  1.00  0.00           N  
ATOM    590  H   SER    42      96.081 106.951  96.837  1.00  0.00           H  
ATOM    591  CA  SER    42      97.686 108.353  96.140  1.00  0.00           C  
ATOM    592  HA  SER    42      97.737 108.722  95.115  1.00  0.00           H  
ATOM    593  CB  SER    42      98.177 109.356  97.205  1.00  0.00           C  
ATOM    594  HB2 SER    42      97.435 110.079  97.544  1.00  0.00           H  
ATOM    595  HB3 SER    42      98.504 108.773  98.066  1.00  0.00           H  
ATOM    596  OG  SER    42      99.393 109.992  96.865  1.00  0.00           O  
ATOM    597  HG  SER    42      99.621 110.569  97.597  1.00  0.00           H  
ATOM    598  C   SER    42      98.643 107.160  95.915  1.00  0.00           C  
ATOM    599  O   SER    42      98.512 106.092  96.549  1.00  0.00           O  
ATOM    600  N   GLN    43      99.481 107.235  94.888  1.00  0.00           N  
ATOM    601  H   GLN    43      99.585 108.110  94.395  1.00  0.00           H  
ATOM    602  CA  GLN    43     100.443 106.221  94.499  1.00  0.00           C  
ATOM    603  HA  GLN    43     100.988 105.921  95.394  1.00  0.00           H  
ATOM    604  CB  GLN    43      99.785 104.890  93.946  1.00  0.00           C  
ATOM    605  HB2 GLN    43     100.545 104.109  93.926  1.00  0.00           H  
ATOM    606  HB3 GLN    43      99.015 104.549  94.637  1.00  0.00           H  
ATOM    607  CG  GLN    43      99.180 105.117  92.563  1.00  0.00           C  
ATOM    608  HG2 GLN    43      98.841 106.152  92.590  1.00  0.00           H  
ATOM    609  HG3 GLN    43      99.909 105.014  91.759  1.00  0.00           H  
ATOM    610  CD  GLN    43      97.871 104.301  92.248  1.00  0.00           C  
ATOM    611  OE1 GLN    43      97.177 103.737  93.088  1.00  0.00           O  
ATOM    612  NE2 GLN    43      97.568 104.247  90.970  1.00  0.00           N  
ATOM    613 HE21 GLN    43      98.277 104.554  90.319  1.00  0.00           H  
ATOM    614 HE22 GLN    43      96.910 103.558  90.636  1.00  0.00           H  
ATOM    615  C   GLN    43     101.438 106.756  93.512  1.00  0.00           C  
ATOM    616  O   GLN    43     101.201 107.776  92.799  1.00  0.00           O  
ATOM    617  N   SER    44     102.658 106.212  93.585  1.00  0.00           N  
ATOM    618  H   SER    44     102.852 105.529  94.304  1.00  0.00           H  
ATOM    619  CA  SER    44     103.667 106.409  92.501  1.00  0.00           C  
ATOM    620  HA  SER    44     104.004 107.445  92.453  1.00  0.00           H  
ATOM    621  CB  SER    44     104.928 105.539  92.829  1.00  0.00           C  
ATOM    622  HB2 SER    44     105.155 105.598  93.893  1.00  0.00           H  
ATOM    623  HB3 SER    44     104.768 104.505  92.525  1.00  0.00           H  
ATOM    624  OG  SER    44     105.980 106.042  92.070  1.00  0.00           O  
ATOM    625  HG  SER    44     106.599 106.246  92.774  1.00  0.00           H  
ATOM    626  C   SER    44     103.115 106.031  91.133  1.00  0.00           C  
ATOM    627  O   SER    44     102.182 105.177  91.088  1.00  0.00           O  
ATOM    628  N   THR    45     103.536 106.698  90.100  1.00  0.00           N  
ATOM    629  H   THR    45     104.270 107.353  90.327  1.00  0.00           H  
ATOM    630  CA  THR    45     102.870 106.573  88.744  1.00  0.00           C  
ATOM    631  HA  THR    45     101.815 106.828  88.844  1.00  0.00           H  
ATOM    632  CB  THR    45     103.414 107.550  87.740  1.00  0.00           C  
ATOM    633  HB  THR    45     103.117 108.549  88.060  1.00  0.00           H  
ATOM    634  CG2 THR    45     104.914 107.693  87.390  1.00  0.00           C  
ATOM    635 HG21 THR    45     105.029 108.587  86.776  1.00  0.00           H  
ATOM    636 HG22 THR    45     105.548 107.862  88.261  1.00  0.00           H  
ATOM    637 HG23 THR    45     105.174 106.829  86.779  1.00  0.00           H  
ATOM    638  OG1 THR    45     102.759 107.251  86.465  1.00  0.00           O  
ATOM    639  HG1 THR    45     101.815 107.284  86.634  1.00  0.00           H  
ATOM    640  C   THR    45     103.023 105.186  88.299  1.00  0.00           C  
ATOM    641  O   THR    45     102.047 104.529  87.965  1.00  0.00           O  
ATOM    642  N   ASP    46     104.207 104.544  88.516  1.00  0.00           N  
ATOM    643  H   ASP    46     104.944 105.114  88.907  1.00  0.00           H  
ATOM    644  CA  ASP    46     104.402 103.041  88.399  1.00  0.00           C  
ATOM    645  HA  ASP    46     103.418 102.585  88.513  1.00  0.00           H  
ATOM    646  CB  ASP    46     104.891 102.843  86.935  1.00  0.00           C  
ATOM    647  HB2 ASP    46     104.188 103.307  86.242  1.00  0.00           H  
ATOM    648  HB3 ASP    46     105.800 103.403  86.716  1.00  0.00           H  
ATOM    649  CG  ASP    46     105.180 101.466  86.494  1.00  0.00           C  
ATOM    650  OD1 ASP    46     105.596 101.245  85.331  1.00  0.00           O  
ATOM    651  OD2 ASP    46     104.770 100.471  87.181  1.00  0.00           O  
ATOM    652  C   ASP    46     105.593 102.505  89.296  1.00  0.00           C  
ATOM    653  O   ASP    46     106.762 102.949  89.232  1.00  0.00           O  
ATOM    654  N   THR    47     105.249 101.589  90.206  1.00  0.00           N  
ATOM    655  H   THR    47     104.286 101.309  90.086  1.00  0.00           H  
ATOM    656  CA  THR    47     106.121 100.912  91.164  1.00  0.00           C  
ATOM    657  HA  THR    47     106.842 101.670  91.470  1.00  0.00           H  
ATOM    658  CB  THR    47     105.410 100.335  92.446  1.00  0.00           C  
ATOM    659  HB  THR    47     106.145  99.863  93.097  1.00  0.00           H  
ATOM    660  CG2 THR    47     104.724 101.551  93.275  1.00  0.00           C  
ATOM    661 HG21 THR    47     105.504 102.308  93.356  1.00  0.00           H  
ATOM    662 HG22 THR    47     103.893 101.954  92.697  1.00  0.00           H  
ATOM    663 HG23 THR    47     104.278 101.251  94.224  1.00  0.00           H  
ATOM    664  OG1 THR    47     104.420  99.369  92.130  1.00  0.00           O  
ATOM    665  HG1 THR    47     104.707  98.493  92.400  1.00  0.00           H  
ATOM    666  C   THR    47     106.968  99.798  90.569  1.00  0.00           C  
ATOM    667  O   THR    47     107.919  99.307  91.168  1.00  0.00           O  
ATOM    668  N   SER    48     106.555  99.315  89.354  1.00  0.00           N  
ATOM    669  H   SER    48     105.730  99.696  88.913  1.00  0.00           H  
ATOM    670  CA  SER    48     106.888  97.989  88.877  1.00  0.00           C  
ATOM    671  HA  SER    48     106.589  97.297  89.664  1.00  0.00           H  
ATOM    672  CB  SER    48     106.083  97.555  87.587  1.00  0.00           C  
ATOM    673  HB2 SER    48     106.350  96.531  87.327  1.00  0.00           H  
ATOM    674  HB3 SER    48     105.029  97.610  87.860  1.00  0.00           H  
ATOM    675  OG  SER    48     106.411  98.477  86.508  1.00  0.00           O  
ATOM    676  HG  SER    48     105.868  99.256  86.651  1.00  0.00           H  
ATOM    677  C   SER    48     108.349  97.699  88.779  1.00  0.00           C  
ATOM    678  O   SER    48     108.870  96.884  89.490  1.00  0.00           O  
ATOM    679  N   GLY    49     108.951  98.414  87.919  1.00  0.00           N  
ATOM    680  H   GLY    49     108.388  99.110  87.453  1.00  0.00           H  
ATOM    681  CA  GLY    49     110.366  98.370  87.749  1.00  0.00           C  
ATOM    682  HA2 GLY    49     110.775  99.317  87.399  1.00  0.00           H  
ATOM    683  HA3 GLY    49     110.905  98.057  88.644  1.00  0.00           H  
ATOM    684  C   GLY    49     110.753  97.408  86.701  1.00  0.00           C  
ATOM    685  O   GLY    49     109.934  96.544  86.358  1.00  0.00           O  
ATOM    686  N   TYR    50     111.968  97.451  86.106  1.00  0.00           N  
ATOM    687  H   TYR    50     112.047  96.733  85.400  1.00  0.00           H  
ATOM    688  CA  TYR    50     113.052  98.414  86.131  1.00  0.00           C  
ATOM    689  HA  TYR    50     112.493  99.322  85.905  1.00  0.00           H  
ATOM    690  CB  TYR    50     113.714  98.409  87.494  1.00  0.00           C  
ATOM    691  HB2 TYR    50     112.876  98.288  88.180  1.00  0.00           H  
ATOM    692  HB3 TYR    50     114.332  97.513  87.556  1.00  0.00           H  
ATOM    693  CG  TYR    50     114.445  99.695  87.785  1.00  0.00           C  
ATOM    694  CD1 TYR    50     115.792  99.845  87.592  1.00  0.00           C  
ATOM    695  HD1 TYR    50     116.342  99.121  87.009  1.00  0.00           H  
ATOM    696  CE1 TYR    50     116.514 101.007  88.047  1.00  0.00           C  
ATOM    697  HE1 TYR    50     117.591 101.079  88.064  1.00  0.00           H  
ATOM    698  CZ  TYR    50     115.798 102.043  88.668  1.00  0.00           C  
ATOM    699  OH  TYR    50     116.424 103.094  89.243  1.00  0.00           O  
ATOM    700  HH  TYR    50     116.036 103.966  89.134  1.00  0.00           H  
ATOM    701  CE2 TYR    50     114.396 101.895  88.889  1.00  0.00           C  
ATOM    702  HE2 TYR    50     113.954 102.650  89.522  1.00  0.00           H  
ATOM    703  CD2 TYR    50     113.708 100.707  88.472  1.00  0.00           C  
ATOM    704  HD2 TYR    50     112.687 100.582  88.799  1.00  0.00           H  
ATOM    705  C   TYR    50     114.139  98.115  85.035  1.00  0.00           C  
ATOM    706  O   TYR    50     114.520  96.997  85.030  1.00  0.00           O  
ATOM    707  N   GLY    51     114.660  99.082  84.289  1.00  0.00           N  
ATOM    708  H   GLY    51     115.397  98.728  83.697  1.00  0.00           H  
ATOM    709  CA  GLY    51     114.506 100.487  84.435  1.00  0.00           C  
ATOM    710  HA2 GLY    51     113.696 100.644  83.723  1.00  0.00           H  
ATOM    711  HA3 GLY    51     114.225 100.760  85.452  1.00  0.00           H  
ATOM    712  C   GLY    51     115.791 101.297  83.913  1.00  0.00           C  
ATOM    713  O   GLY    51     116.957 100.871  84.159  1.00  0.00           O  
ATOM    714  N   GLN    52     115.632 102.537  83.432  1.00  0.00           N  
ATOM    715  H   GLN    52     114.729 102.907  83.173  1.00  0.00           H  
ATOM    716  CA  GLN    52     116.725 103.580  83.362  1.00  0.00           C  
ATOM    717  HA  GLN    52     116.209 104.401  82.864  1.00  0.00           H  
ATOM    718  CB  GLN    52     117.013 104.141  84.761  1.00  0.00           C  
ATOM    719  HB2 GLN    52     117.293 103.298  85.392  1.00  0.00           H  
ATOM    720  HB3 GLN    52     117.850 104.840  84.763  1.00  0.00           H  
ATOM    721  CG  GLN    52     115.810 104.732  85.510  1.00  0.00           C  
ATOM    722  HG2 GLN    52     115.510 105.631  84.973  1.00  0.00           H  
ATOM    723  HG3 GLN    52     115.044 103.956  85.500  1.00  0.00           H  
ATOM    724  CD  GLN    52     116.172 105.206  86.865  1.00  0.00           C  
ATOM    725  OE1 GLN    52     117.283 105.342  87.357  1.00  0.00           O  
ATOM    726  NE2 GLN    52     115.178 105.443  87.708  1.00  0.00           N  
ATOM    727 HE21 GLN    52     114.258 105.170  87.395  1.00  0.00           H  
ATOM    728 HE22 GLN    52     115.290 105.996  88.546  1.00  0.00           H  
ATOM    729  C   GLN    52     117.967 103.165  82.538  1.00  0.00           C  
ATOM    730  O   GLN    52     119.051 103.018  83.031  1.00  0.00           O  
ATOM    731  N   SER    53     117.856 102.709  81.320  1.00  0.00           N  
ATOM    732  H   SER    53     118.640 102.214  80.920  1.00  0.00           H  
ATOM    733  CA  SER    53     116.800 102.965  80.313  1.00  0.00           C  
ATOM    734  HA  SER    53     115.981 103.557  80.722  1.00  0.00           H  
ATOM    735  CB  SER    53     117.371 103.703  79.080  1.00  0.00           C  
ATOM    736  HB2 SER    53     118.007 104.539  79.369  1.00  0.00           H  
ATOM    737  HB3 SER    53     117.944 102.979  78.501  1.00  0.00           H  
ATOM    738  OG  SER    53     116.237 103.966  78.203  1.00  0.00           O  
ATOM    739  HG  SER    53     115.938 104.868  78.343  1.00  0.00           H  
ATOM    740  C   SER    53     116.228 101.600  79.996  1.00  0.00           C  
ATOM    741  O   SER    53     116.893 100.549  80.196  1.00  0.00           O  
ATOM    742  N   SER    54     114.950 101.631  79.519  1.00  0.00           N  
ATOM    743  H   SER    54     114.507 102.535  79.600  1.00  0.00           H  
ATOM    744  CA  SER    54     114.122 100.546  79.000  1.00  0.00           C  
ATOM    745  HA  SER    54     114.713  99.646  78.834  1.00  0.00           H  
ATOM    746  CB  SER    54     113.249 100.076  80.158  1.00  0.00           C  
ATOM    747  HB2 SER    54     112.813 100.959  80.624  1.00  0.00           H  
ATOM    748  HB3 SER    54     112.385  99.576  79.719  1.00  0.00           H  
ATOM    749  OG  SER    54     113.977  99.334  81.074  1.00  0.00           O  
ATOM    750  HG  SER    54     114.414  98.615  80.612  1.00  0.00           H  
ATOM    751  C   SER    54     113.412 100.947  77.644  1.00  0.00           C  
ATOM    752  O   SER    54     112.354 100.428  77.246  1.00  0.00           O  
ATOM    753  N   TYR    55     113.998 101.916  76.968  1.00  0.00           N  
ATOM    754  H   TYR    55     114.950 102.077  77.263  1.00  0.00           H  
ATOM    755  CA  TYR    55     113.419 102.652  75.785  1.00  0.00           C  
ATOM    756  HA  TYR    55     112.509 102.120  75.507  1.00  0.00           H  
ATOM    757  CB  TYR    55     113.007 104.052  76.166  1.00  0.00           C  
ATOM    758  HB2 TYR    55     113.741 104.630  76.727  1.00  0.00           H  
ATOM    759  HB3 TYR    55     112.820 104.638  75.266  1.00  0.00           H  
ATOM    760  CG  TYR    55     111.674 104.053  76.915  1.00  0.00           C  
ATOM    761  CD1 TYR    55     111.679 103.928  78.350  1.00  0.00           C  
ATOM    762  HD1 TYR    55     112.623 103.696  78.821  1.00  0.00           H  
ATOM    763  CE1 TYR    55     110.460 103.810  79.037  1.00  0.00           C  
ATOM    764  HE1 TYR    55     110.440 103.674  80.108  1.00  0.00           H  
ATOM    765  CZ  TYR    55     109.205 103.911  78.354  1.00  0.00           C  
ATOM    766  OH  TYR    55     108.080 103.913  79.084  1.00  0.00           O  
ATOM    767  HH  TYR    55     107.398 104.465  78.696  1.00  0.00           H  
ATOM    768  CE2 TYR    55     109.149 104.209  76.967  1.00  0.00           C  
ATOM    769  HE2 TYR    55     108.259 104.493  76.425  1.00  0.00           H  
ATOM    770  CD2 TYR    55     110.378 104.242  76.235  1.00  0.00           C  
ATOM    771  HD2 TYR    55     110.375 104.475  75.180  1.00  0.00           H  
ATOM    772  C   TYR    55     114.340 102.819  74.572  1.00  0.00           C  
ATOM    773  O   TYR    55     115.369 103.505  74.553  1.00  0.00           O  
ATOM    774  N   SER    56     113.966 102.224  73.427  1.00  0.00           N  
ATOM    775  H   SER    56     114.631 102.438  72.697  1.00  0.00           H  
ATOM    776  CA  SER    56     112.869 101.401  72.940  1.00  0.00           C  
ATOM    777  HA  SER    56     112.991 101.323  71.859  1.00  0.00           H  
ATOM    778  CB  SER    56     112.992  99.971  73.369  1.00  0.00           C  
ATOM    779  HB2 SER    56     112.928  99.885  74.454  1.00  0.00           H  
ATOM    780  HB3 SER    56     112.270  99.235  73.015  1.00  0.00           H  
ATOM    781  OG  SER    56     114.217  99.385  73.029  1.00  0.00           O  
ATOM    782  HG  SER    56     114.648  99.182  73.863  1.00  0.00           H  
ATOM    783  C   SER    56     111.423 101.807  73.124  1.00  0.00           C  
ATOM    784  O   SER    56     110.517 101.184  73.661  1.00  0.00           O  
ATOM    785  N   SER    57     111.096 103.039  72.767  1.00  0.00           N  
ATOM    786  H   SER    57     110.139 103.295  72.962  1.00  0.00           H  
ATOM    787  CA  SER    57     111.843 104.070  71.896  1.00  0.00           C  
ATOM    788  HA  SER    57     112.911 104.062  72.115  1.00  0.00           H  
ATOM    789  CB  SER    57     111.776 103.675  70.418  1.00  0.00           C  
ATOM    790  HB2 SER    57     112.290 104.495  69.917  1.00  0.00           H  
ATOM    791  HB3 SER    57     112.344 102.770  70.203  1.00  0.00           H  
ATOM    792  OG  SER    57     110.507 103.618  69.864  1.00  0.00           O  
ATOM    793  HG  SER    57     110.491 102.816  69.336  1.00  0.00           H  
ATOM    794  C   SER    57     111.313 105.499  72.198  1.00  0.00           C  
ATOM    795  O   SER    57     110.430 105.646  73.059  1.00  0.00           O  
ATOM    796  N   TYR    58     111.887 106.506  71.579  1.00  0.00           N  
ATOM    797  H   TYR    58     112.451 106.267  70.776  1.00  0.00           H  
ATOM    798  CA  TYR    58     111.698 107.894  71.781  1.00  0.00           C  
ATOM    799  HA  TYR    58     111.032 108.121  72.613  1.00  0.00           H  
ATOM    800  CB  TYR    58     113.006 108.675  72.035  1.00  0.00           C  
ATOM    801  HB2 TYR    58     113.740 108.308  71.318  1.00  0.00           H  
ATOM    802  HB3 TYR    58     112.895 109.711  71.715  1.00  0.00           H  
ATOM    803  CG  TYR    58     113.548 108.727  73.497  1.00  0.00           C  
ATOM    804  CD1 TYR    58     113.464 109.892  74.257  1.00  0.00           C  
ATOM    805  HD1 TYR    58     113.029 110.773  73.809  1.00  0.00           H  
ATOM    806  CE1 TYR    58     113.777 109.829  75.644  1.00  0.00           C  
ATOM    807  HE1 TYR    58     113.690 110.674  76.310  1.00  0.00           H  
ATOM    808  CZ  TYR    58     114.437 108.719  76.131  1.00  0.00           C  
ATOM    809  OH  TYR    58     114.765 108.672  77.412  1.00  0.00           O  
ATOM    810  HH  TYR    58     114.683 107.760  77.699  1.00  0.00           H  
ATOM    811  CE2 TYR    58     114.583 107.547  75.319  1.00  0.00           C  
ATOM    812  HE2 TYR    58     115.169 106.736  75.728  1.00  0.00           H  
ATOM    813  CD2 TYR    58     114.015 107.488  74.059  1.00  0.00           C  
ATOM    814  HD2 TYR    58     114.149 106.635  73.409  1.00  0.00           H  
ATOM    815  C   TYR    58     111.056 108.496  70.499  1.00  0.00           C  
ATOM    816  O   TYR    58     111.730 108.522  69.502  1.00  0.00           O  
ATOM    817  N   GLY    59     109.859 109.090  70.533  1.00  0.00           N  
ATOM    818  H   GLY    59     109.543 109.483  69.659  1.00  0.00           H  
ATOM    819  CA  GLY    59     108.963 109.104  71.663  1.00  0.00           C  
ATOM    820  HA2 GLY    59     108.050 109.552  71.271  1.00  0.00           H  
ATOM    821  HA3 GLY    59     108.750 108.068  71.926  1.00  0.00           H  
ATOM    822  C   GLY    59     109.425 109.968  72.864  1.00  0.00           C  
ATOM    823  O   GLY    59     110.259 110.832  72.690  1.00  0.00           O  
ATOM    824  N   GLN    60     108.859 109.722  74.052  1.00  0.00           N  
ATOM    825  H   GLN    60     109.362 110.125  74.829  1.00  0.00           H  
ATOM    826  CA  GLN    60     107.688 108.928  74.493  1.00  0.00           C  
ATOM    827  HA  GLN    60     107.884 107.950  74.056  1.00  0.00           H  
ATOM    828  CB  GLN    60     107.816 108.784  76.008  1.00  0.00           C  
ATOM    829  HB2 GLN    60     107.787 109.796  76.414  1.00  0.00           H  
ATOM    830  HB3 GLN    60     106.880 108.330  76.335  1.00  0.00           H  
ATOM    831  CG  GLN    60     108.943 107.781  76.455  1.00  0.00           C  
ATOM    832  HG2 GLN    60     108.812 107.607  77.523  1.00  0.00           H  
ATOM    833  HG3 GLN    60     108.769 106.828  75.956  1.00  0.00           H  
ATOM    834  CD  GLN    60     110.366 108.295  76.209  1.00  0.00           C  
ATOM    835  OE1 GLN    60     110.637 109.453  76.395  1.00  0.00           O  
ATOM    836  NE2 GLN    60     111.208 107.504  75.646  1.00  0.00           N  
ATOM    837 HE21 GLN    60     110.939 106.658  75.163  1.00  0.00           H  
ATOM    838 HE22 GLN    60     112.117 107.898  75.452  1.00  0.00           H  
ATOM    839  C   GLN    60     106.375 109.499  73.972  1.00  0.00           C  
ATOM    840  O   GLN    60     106.397 110.630  73.450  1.00  0.00           O  
ATOM    841  N   SER    61     105.309 108.772  74.168  1.00  0.00           N  
ATOM    842  H   SER    61     105.352 107.868  74.615  1.00  0.00           H  
ATOM    843  CA  SER    61     103.996 109.193  73.662  1.00  0.00           C  
ATOM    844  HA  SER    61     103.976 109.501  72.617  1.00  0.00           H  
ATOM    845  CB  SER    61     103.098 107.952  73.829  1.00  0.00           C  
ATOM    846  HB2 SER    61     103.379 107.255  73.040  1.00  0.00           H  
ATOM    847  HB3 SER    61     103.151 107.596  74.858  1.00  0.00           H  
ATOM    848  OG  SER    61     101.804 108.204  73.469  1.00  0.00           O  
ATOM    849  HG  SER    61     101.574 107.822  72.618  1.00  0.00           H  
ATOM    850  C   SER    61     103.344 110.348  74.455  1.00  0.00           C  
ATOM    851  O   SER    61     103.205 110.313  75.682  1.00  0.00           O  
ATOM    852  N   GLN    62     102.807 111.332  73.712  1.00  0.00           N  
ATOM    853  H   GLN    62     103.033 111.482  72.739  1.00  0.00           H  
ATOM    854  CA  GLN    62     101.814 112.335  74.207  1.00  0.00           C  
ATOM    855  HA  GLN    62     102.165 112.734  75.159  1.00  0.00           H  
ATOM    856  CB  GLN    62     101.765 113.565  73.377  1.00  0.00           C  
ATOM    857  HB2 GLN    62     101.253 113.453  72.421  1.00  0.00           H  
ATOM    858  HB3 GLN    62     101.226 114.330  73.936  1.00  0.00           H  
ATOM    859  CG  GLN    62     103.083 114.158  72.946  1.00  0.00           C  
ATOM    860  HG2 GLN    62     103.820 113.387  72.722  1.00  0.00           H  
ATOM    861  HG3 GLN    62     102.894 114.664  71.999  1.00  0.00           H  
ATOM    862  CD  GLN    62     103.526 115.220  73.919  1.00  0.00           C  
ATOM    863  OE1 GLN    62     103.917 116.298  73.540  1.00  0.00           O  
ATOM    864  NE2 GLN    62     103.531 115.050  75.267  1.00  0.00           N  
ATOM    865 HE21 GLN    62     103.974 115.746  75.850  1.00  0.00           H  
ATOM    866 HE22 GLN    62     103.331 114.179  75.738  1.00  0.00           H  
ATOM    867  C   GLN    62     100.386 111.767  74.427  1.00  0.00           C  
ATOM    868  O   GLN    62      99.584 112.401  75.098  1.00  0.00           O  
ATOM    869  N   ASN    63     100.016 110.583  73.849  1.00  0.00           N  
ATOM    870  H   ASN    63     100.709 110.051  73.343  1.00  0.00           H  
ATOM    871  CA  ASN    63      98.745 109.916  74.097  1.00  0.00           C  
ATOM    872  HA  ASN    63      97.987 110.679  73.918  1.00  0.00           H  
ATOM    873  CB  ASN    63      98.388 108.901  73.020  1.00  0.00           C  
ATOM    874  HB2 ASN    63      98.438 109.283  72.001  1.00  0.00           H  
ATOM    875  HB3 ASN    63      99.033 108.027  73.121  1.00  0.00           H  
ATOM    876  CG  ASN    63      97.006 108.439  73.175  1.00  0.00           C  
ATOM    877  OD1 ASN    63      96.730 107.417  73.787  1.00  0.00           O  
ATOM    878  ND2 ASN    63      95.987 109.206  72.888  1.00  0.00           N  
ATOM    879 HD21 ASN    63      95.076 108.859  73.154  1.00  0.00           H  
ATOM    880 HD22 ASN    63      96.074 110.028  72.307  1.00  0.00           H  
ATOM    881  C   ASN    63      98.625 109.388  75.518  1.00  0.00           C  
ATOM    882  O   ASN    63      97.657 109.606  76.215  1.00  0.00           O  
ATOM    883  N   THR    64      99.626 108.643  76.006  1.00  0.00           N  
ATOM    884  H   THR    64     100.460 108.483  75.460  1.00  0.00           H  
ATOM    885  CA  THR    64      99.461 107.923  77.276  1.00  0.00           C  
ATOM    886  HA  THR    64      98.611 108.300  77.845  1.00  0.00           H  
ATOM    887  CB  THR    64      99.033 106.454  76.971  1.00  0.00           C  
ATOM    888  HB  THR    64      99.727 105.988  76.272  1.00  0.00           H  
ATOM    889  CG2 THR    64      99.000 105.539  78.148  1.00  0.00           C  
ATOM    890 HG21 THR    64     100.031 105.573  78.499  1.00  0.00           H  
ATOM    891 HG22 THR    64      98.336 106.099  78.806  1.00  0.00           H  
ATOM    892 HG23 THR    64      98.716 104.517  77.897  1.00  0.00           H  
ATOM    893  OG1 THR    64      97.795 106.498  76.313  1.00  0.00           O  
ATOM    894  HG1 THR    64      97.896 106.942  75.468  1.00  0.00           H  
ATOM    895  C   THR    64     100.732 108.047  78.154  1.00  0.00           C  
ATOM    896  O   THR    64     101.726 107.398  77.800  1.00  0.00           O  
ATOM    897  N   GLY    65     100.782 108.841  79.181  1.00  0.00           N  
ATOM    898  H   GLY    65     101.692 108.895  79.615  1.00  0.00           H  
ATOM    899  CA  GLY    65      99.628 109.672  79.771  1.00  0.00           C  
ATOM    900  HA2 GLY    65      98.798 108.981  79.919  1.00  0.00           H  
ATOM    901  HA3 GLY    65      99.909 109.979  80.779  1.00  0.00           H  
ATOM    902  C   GLY    65      99.275 110.854  78.897  1.00  0.00           C  
ATOM    903  O   GLY    65     100.166 111.326  78.218  1.00  0.00           O  
ATOM    904  N   TYR    66      98.094 111.372  79.038  1.00  0.00           N  
ATOM    905  H   TYR    66      97.419 110.881  79.607  1.00  0.00           H  
ATOM    906  CA  TYR    66      97.593 112.397  78.087  1.00  0.00           C  
ATOM    907  HA  TYR    66      97.763 112.230  77.023  1.00  0.00           H  
ATOM    908  CB  TYR    66      96.093 112.374  78.034  1.00  0.00           C  
ATOM    909  HB2 TYR    66      95.830 111.368  77.707  1.00  0.00           H  
ATOM    910  HB3 TYR    66      95.618 112.459  79.012  1.00  0.00           H  
ATOM    911  CG  TYR    66      95.250 113.311  77.179  1.00  0.00           C  
ATOM    912  CD1 TYR    66      94.978 113.013  75.777  1.00  0.00           C  
ATOM    913  HD1 TYR    66      95.396 112.135  75.307  1.00  0.00           H  
ATOM    914  CE1 TYR    66      94.100 113.841  75.009  1.00  0.00           C  
ATOM    915  HE1 TYR    66      93.944 113.635  73.961  1.00  0.00           H  
ATOM    916  CZ  TYR    66      93.561 114.970  75.614  1.00  0.00           C  
ATOM    917  OH  TYR    66      92.692 115.802  74.904  1.00  0.00           O  
ATOM    918  HH  TYR    66      92.534 115.453  74.024  1.00  0.00           H  
ATOM    919  CE2 TYR    66      93.879 115.350  76.953  1.00  0.00           C  
ATOM    920  HE2 TYR    66      93.349 116.113  77.502  1.00  0.00           H  
ATOM    921  CD2 TYR    66      94.711 114.497  77.686  1.00  0.00           C  
ATOM    922  HD2 TYR    66      94.860 114.802  78.711  1.00  0.00           H  
ATOM    923  C   TYR    66      98.171 113.813  78.344  1.00  0.00           C  
ATOM    924  O   TYR    66      97.679 114.565  79.195  1.00  0.00           O  
ATOM    925  N   GLY    67      99.122 114.239  77.502  1.00  0.00           N  
ATOM    926  H   GLY    67      99.419 113.644  76.742  1.00  0.00           H  
ATOM    927  CA  GLY    67      99.595 115.602  77.355  1.00  0.00           C  
ATOM    928  HA2 GLY    67      99.566 116.187  78.274  1.00  0.00           H  
ATOM    929  HA3 GLY    67     100.649 115.640  77.080  1.00  0.00           H  
ATOM    930  C   GLY    67      98.728 116.294  76.260  1.00  0.00           C  
ATOM    931  O   GLY    67      97.620 115.916  75.972  1.00  0.00           O  
ATOM    932  N   THR    68      99.305 117.374  75.691  1.00  0.00           N  
ATOM    933  H   THR    68      99.941 118.004  76.158  1.00  0.00           H  
ATOM    934  CA  THR    68      98.867 117.857  74.354  1.00  0.00           C  
ATOM    935  HA  THR    68      97.786 117.735  74.275  1.00  0.00           H  
ATOM    936  CB  THR    68      99.108 119.378  74.344  1.00  0.00           C  
ATOM    937  HB  THR    68     100.159 119.655  74.429  1.00  0.00           H  
ATOM    938  CG2 THR    68      98.596 119.865  73.007  1.00  0.00           C  
ATOM    939 HG21 THR    68      97.652 119.438  72.667  1.00  0.00           H  
ATOM    940 HG22 THR    68      98.425 120.938  72.923  1.00  0.00           H  
ATOM    941 HG23 THR    68      99.340 119.628  72.247  1.00  0.00           H  
ATOM    942  OG1 THR    68      98.429 119.985  75.370  1.00  0.00           O  
ATOM    943  HG1 THR    68      99.115 120.188  76.010  1.00  0.00           H  
ATOM    944  C   THR    68      99.634 117.102  73.262  1.00  0.00           C  
ATOM    945  O   THR    68     100.830 117.206  73.028  1.00  0.00           O  
ATOM    946  N   GLN    69      98.909 116.178  72.609  1.00  0.00           N  
ATOM    947  H   GLN    69      98.006 115.895  72.962  1.00  0.00           H  
ATOM    948  CA  GLN    69      99.225 115.666  71.274  1.00  0.00           C  
ATOM    949  HA  GLN    69     100.230 115.245  71.264  1.00  0.00           H  
ATOM    950  CB  GLN    69      98.182 114.522  71.069  1.00  0.00           C  
ATOM    951  HB2 GLN    69      97.163 114.906  71.017  1.00  0.00           H  
ATOM    952  HB3 GLN    69      98.376 114.084  70.090  1.00  0.00           H  
ATOM    953  CG  GLN    69      98.236 113.457  72.147  1.00  0.00           C  
ATOM    954  HG2 GLN    69      99.156 112.896  71.979  1.00  0.00           H  
ATOM    955  HG3 GLN    69      98.219 113.851  73.163  1.00  0.00           H  
ATOM    956  CD  GLN    69      97.082 112.471  71.955  1.00  0.00           C  
ATOM    957  OE1 GLN    69      97.193 111.341  71.504  1.00  0.00           O  
ATOM    958  NE2 GLN    69      95.934 112.833  72.257  1.00  0.00           N  
ATOM    959 HE21 GLN    69      95.814 113.765  72.628  1.00  0.00           H  
ATOM    960 HE22 GLN    69      95.087 112.312  72.083  1.00  0.00           H  
ATOM    961  C   GLN    69      99.099 116.777  70.235  1.00  0.00           C  
ATOM    962  O   GLN    69      98.277 117.662  70.441  1.00  0.00           O  
ATOM    963  N   SER    70      99.819 116.682  69.127  1.00  0.00           N  
ATOM    964  H   SER    70     100.555 115.996  69.038  1.00  0.00           H  
ATOM    965  CA  SER    70      99.621 117.440  67.821  1.00  0.00           C  
ATOM    966  HA  SER    70      99.534 118.493  68.091  1.00  0.00           H  
ATOM    967  CB  SER    70     100.909 117.285  67.055  1.00  0.00           C  
ATOM    968  HB2 SER    70     100.897 117.752  66.070  1.00  0.00           H  
ATOM    969  HB3 SER    70     101.683 117.712  67.693  1.00  0.00           H  
ATOM    970  OG  SER    70     101.288 115.975  66.760  1.00  0.00           O  
ATOM    971  HG  SER    70     102.212 115.843  66.536  1.00  0.00           H  
ATOM    972  C   SER    70      98.357 116.989  67.064  1.00  0.00           C  
ATOM    973  O   SER    70      98.149 117.385  65.937  1.00  0.00           O  
ATOM    974  N   THR    71      97.557 116.040  67.631  1.00  0.00           N  
ATOM    975  H   THR    71      97.850 115.598  68.490  1.00  0.00           H  
ATOM    976  CA  THR    71      96.402 115.403  66.876  1.00  0.00           C  
ATOM    977  HA  THR    71      96.867 115.054  65.954  1.00  0.00           H  
ATOM    978  CB  THR    71      96.006 114.191  67.771  1.00  0.00           C  
ATOM    979  HB  THR    71      95.763 114.603  68.751  1.00  0.00           H  
ATOM    980  CG2 THR    71      94.810 113.430  67.306  1.00  0.00           C  
ATOM    981 HG21 THR    71      94.930 113.039  66.296  1.00  0.00           H  
ATOM    982 HG22 THR    71      94.668 112.585  67.979  1.00  0.00           H  
ATOM    983 HG23 THR    71      93.927 114.068  67.341  1.00  0.00           H  
ATOM    984  OG1 THR    71      97.056 113.227  67.922  1.00  0.00           O  
ATOM    985  HG1 THR    71      97.222 112.775  67.092  1.00  0.00           H  
ATOM    986  C   THR    71      95.292 116.470  66.722  1.00  0.00           C  
ATOM    987  O   THR    71      94.874 117.037  67.747  1.00  0.00           O  
ATOM    988  N   PRO    72      94.828 116.662  65.506  1.00  0.00           N  
ATOM    989  CD  PRO    72      95.249 115.958  64.289  1.00  0.00           C  
ATOM    990  HD2 PRO    72      95.255 114.878  64.436  1.00  0.00           H  
ATOM    991  HD3 PRO    72      96.188 116.442  64.020  1.00  0.00           H  
ATOM    992  CG  PRO    72      94.152 116.257  63.222  1.00  0.00           C  
ATOM    993  HG2 PRO    72      93.404 115.492  63.433  1.00  0.00           H  
ATOM    994  HG3 PRO    72      94.522 116.243  62.196  1.00  0.00           H  
ATOM    995  CB  PRO    72      93.628 117.621  63.646  1.00  0.00           C  
ATOM    996  HB2 PRO    72      92.656 117.856  63.213  1.00  0.00           H  
ATOM    997  HB3 PRO    72      94.367 118.384  63.403  1.00  0.00           H  
ATOM    998  CA  PRO    72      93.687 117.560  65.192  1.00  0.00           C  
ATOM    999  HA  PRO    72      93.870 118.525  65.664  1.00  0.00           H  
ATOM   1000  C   PRO    72      92.331 117.070  65.669  1.00  0.00           C  
ATOM   1001  O   PRO    72      92.294 115.955  66.240  1.00  0.00           O  
ATOM   1002  N   GLN    73      91.282 117.821  65.534  1.00  0.00           N  
ATOM   1003  H   GLN    73      91.353 118.812  65.354  1.00  0.00           H  
ATOM   1004  CA  GLN    73      89.902 117.195  65.614  1.00  0.00           C  
ATOM   1005  HA  GLN    73      89.808 116.835  66.639  1.00  0.00           H  
ATOM   1006  CB  GLN    73      88.831 118.255  65.289  1.00  0.00           C  
ATOM   1007  HB2 GLN    73      89.016 119.072  65.986  1.00  0.00           H  
ATOM   1008  HB3 GLN    73      88.897 118.594  64.255  1.00  0.00           H  
ATOM   1009  CG  GLN    73      87.416 117.910  65.544  1.00  0.00           C  
ATOM   1010  HG2 GLN    73      87.051 117.034  65.007  1.00  0.00           H  
ATOM   1011  HG3 GLN    73      87.325 117.552  66.569  1.00  0.00           H  
ATOM   1012  CD  GLN    73      86.450 119.017  65.356  1.00  0.00           C  
ATOM   1013  OE1 GLN    73      85.857 119.440  66.359  1.00  0.00           O  
ATOM   1014  NE2 GLN    73      86.272 119.662  64.230  1.00  0.00           N  
ATOM   1015 HE21 GLN    73      86.666 119.288  63.379  1.00  0.00           H  
ATOM   1016 HE22 GLN    73      85.675 120.475  64.184  1.00  0.00           H  
ATOM   1017  C   GLN    73      89.743 115.996  64.717  1.00  0.00           C  
ATOM   1018  O   GLN    73      90.176 115.986  63.567  1.00  0.00           O  
ATOM   1019  N   GLY    74      88.944 115.031  65.154  1.00  0.00           N  
ATOM   1020  H   GLY    74      88.492 115.071  66.057  1.00  0.00           H  
ATOM   1021  CA  GLY    74      88.655 113.799  64.318  1.00  0.00           C  
ATOM   1022  HA2 GLY    74      89.641 113.369  64.142  1.00  0.00           H  
ATOM   1023  HA3 GLY    74      88.065 113.094  64.903  1.00  0.00           H  
ATOM   1024  C   GLY    74      88.011 114.003  63.021  1.00  0.00           C  
ATOM   1025  O   GLY    74      87.289 114.973  62.811  1.00  0.00           O  
ATOM   1026  N   TYR    75      88.048 112.983  62.180  1.00  0.00           N  
ATOM   1027  H   TYR    75      88.809 112.333  62.311  1.00  0.00           H  
ATOM   1028  CA  TYR    75      87.366 112.841  60.850  1.00  0.00           C  
ATOM   1029  HA  TYR    75      87.453 113.720  60.211  1.00  0.00           H  
ATOM   1030  CB  TYR    75      87.976 111.665  60.098  1.00  0.00           C  
ATOM   1031  HB2 TYR    75      87.750 110.745  60.637  1.00  0.00           H  
ATOM   1032  HB3 TYR    75      87.568 111.664  59.087  1.00  0.00           H  
ATOM   1033  CG  TYR    75      89.531 111.622  59.947  1.00  0.00           C  
ATOM   1034  CD1 TYR    75      90.073 110.434  59.334  1.00  0.00           C  
ATOM   1035  HD1 TYR    75      89.505 109.522  59.225  1.00  0.00           H  
ATOM   1036  CE1 TYR    75      91.472 110.396  59.246  1.00  0.00           C  
ATOM   1037  HE1 TYR    75      92.004 109.516  58.919  1.00  0.00           H  
ATOM   1038  CZ  TYR    75      92.259 111.443  59.707  1.00  0.00           C  
ATOM   1039  OH  TYR    75      93.613 111.344  59.703  1.00  0.00           O  
ATOM   1040  HH  TYR    75      93.870 110.600  59.154  1.00  0.00           H  
ATOM   1041  CE2 TYR    75      91.670 112.644  60.103  1.00  0.00           C  
ATOM   1042  HE2 TYR    75      92.291 113.398  60.564  1.00  0.00           H  
ATOM   1043  CD2 TYR    75      90.311 112.794  60.182  1.00  0.00           C  
ATOM   1044  HD2 TYR    75      89.891 113.695  60.604  1.00  0.00           H  
ATOM   1045  C   TYR    75      85.833 112.760  61.033  1.00  0.00           C  
ATOM   1046  O   TYR    75      85.081 113.293  60.192  1.00  0.00           O  
ATOM   1047  N   GLY    76      85.351 112.182  62.156  1.00  0.00           N  
ATOM   1048  H   GLY    76      86.071 111.816  62.762  1.00  0.00           H  
ATOM   1049  CA  GLY    76      83.926 112.277  62.561  1.00  0.00           C  
ATOM   1050  HA2 GLY    76      83.769 113.282  62.953  1.00  0.00           H  
ATOM   1051  HA3 GLY    76      83.311 112.017  61.699  1.00  0.00           H  
ATOM   1052  C   GLY    76      83.709 111.411  63.790  1.00  0.00           C  
ATOM   1053  O   GLY    76      84.384 110.403  63.944  1.00  0.00           O  
ATOM   1054  N   SER    77      82.710 111.635  64.666  1.00  0.00           N  
ATOM   1055  H   SER    77      82.098 112.416  64.474  1.00  0.00           H  
ATOM   1056  CA  SER    77      82.351 110.754  65.787  1.00  0.00           C  
ATOM   1057  HA  SER    77      82.617 109.716  65.591  1.00  0.00           H  
ATOM   1058  CB  SER    77      83.140 111.042  67.037  1.00  0.00           C  
ATOM   1059  HB2 SER    77      84.168 110.950  66.687  1.00  0.00           H  
ATOM   1060  HB3 SER    77      82.982 112.071  67.361  1.00  0.00           H  
ATOM   1061  OG  SER    77      82.711 110.278  68.212  1.00  0.00           O  
ATOM   1062  HG  SER    77      83.124 110.794  68.908  1.00  0.00           H  
ATOM   1063  C   SER    77      80.898 110.781  66.224  1.00  0.00           C  
ATOM   1064  O   SER    77      80.504 111.870  66.638  1.00  0.00           O  
ATOM   1065  N   THR    78      80.164 109.649  66.164  1.00  0.00           N  
ATOM   1066  H   THR    78      79.239 109.797  66.540  1.00  0.00           H  
ATOM   1067  CA  THR    78      80.408 108.323  65.676  1.00  0.00           C  
ATOM   1068  HA  THR    78      81.143 108.443  64.880  1.00  0.00           H  
ATOM   1069  CB  THR    78      81.030 107.419  66.734  1.00  0.00           C  
ATOM   1070  HB  THR    78      80.309 107.459  67.550  1.00  0.00           H  
ATOM   1071  CG2 THR    78      81.153 105.938  66.424  1.00  0.00           C  
ATOM   1072 HG21 THR    78      80.138 105.553  66.331  1.00  0.00           H  
ATOM   1073 HG22 THR    78      81.803 105.706  65.580  1.00  0.00           H  
ATOM   1074 HG23 THR    78      81.453 105.454  67.353  1.00  0.00           H  
ATOM   1075  OG1 THR    78      82.278 107.723  67.210  1.00  0.00           O  
ATOM   1076  HG1 THR    78      82.278 108.564  67.675  1.00  0.00           H  
ATOM   1077  C   THR    78      79.172 107.674  65.072  1.00  0.00           C  
ATOM   1078  O   THR    78      78.150 107.705  65.810  1.00  0.00           O  
ATOM   1079  N   GLY    79      79.333 107.078  63.874  1.00  0.00           N  
ATOM   1080  H   GLY    79      80.237 107.212  63.444  1.00  0.00           H  
ATOM   1081  CA  GLY    79      78.365 106.346  63.079  1.00  0.00           C  
ATOM   1082  HA2 GLY    79      77.427 106.902  63.045  1.00  0.00           H  
ATOM   1083  HA3 GLY    79      78.759 106.393  62.064  1.00  0.00           H  
ATOM   1084  C   GLY    79      78.020 104.972  63.554  1.00  0.00           C  
ATOM   1085  O   GLY    79      78.738 104.477  64.344  1.00  0.00           O  
ATOM   1086  N   GLY    80      77.005 104.308  62.992  1.00  0.00           N  
ATOM   1087  H   GLY    80      76.784 103.393  63.356  1.00  0.00           H  
ATOM   1088  CA  GLY    80      76.131 104.799  61.909  1.00  0.00           C  
ATOM   1089  HA2 GLY    80      76.776 105.327  61.206  1.00  0.00           H  
ATOM   1090  HA3 GLY    80      75.612 103.945  61.473  1.00  0.00           H  
ATOM   1091  C   GLY    80      74.991 105.747  62.446  1.00  0.00           C  
ATOM   1092  O   GLY    80      74.690 105.924  63.582  1.00  0.00           O  
ATOM   1093  N   TYR    81      74.360 106.465  61.511  1.00  0.00           N  
ATOM   1094  H   TYR    81      74.727 106.443  60.570  1.00  0.00           H  
ATOM   1095  CA  TYR    81      73.257 107.366  61.738  1.00  0.00           C  
ATOM   1096  HA  TYR    81      73.015 107.376  62.801  1.00  0.00           H  
ATOM   1097  CB  TYR    81      73.670 108.817  61.493  1.00  0.00           C  
ATOM   1098  HB2 TYR    81      73.983 108.770  60.450  1.00  0.00           H  
ATOM   1099  HB3 TYR    81      72.807 109.444  61.719  1.00  0.00           H  
ATOM   1100  CG  TYR    81      74.802 109.325  62.337  1.00  0.00           C  
ATOM   1101  CD1 TYR    81      74.535 110.139  63.486  1.00  0.00           C  
ATOM   1102  HD1 TYR    81      73.501 110.208  63.790  1.00  0.00           H  
ATOM   1103  CE1 TYR    81      75.608 110.665  64.258  1.00  0.00           C  
ATOM   1104  HE1 TYR    81      75.366 111.292  65.103  1.00  0.00           H  
ATOM   1105  CZ  TYR    81      76.930 110.410  63.829  1.00  0.00           C  
ATOM   1106  OH  TYR    81      77.928 110.997  64.502  1.00  0.00           O  
ATOM   1107  HH  TYR    81      77.657 111.290  65.375  1.00  0.00           H  
ATOM   1108  CE2 TYR    81      77.233 109.521  62.759  1.00  0.00           C  
ATOM   1109  HE2 TYR    81      78.281 109.313  62.602  1.00  0.00           H  
ATOM   1110  CD2 TYR    81      76.127 108.967  62.082  1.00  0.00           C  
ATOM   1111  HD2 TYR    81      76.377 108.282  61.285  1.00  0.00           H  
ATOM   1112  C   TYR    81      72.005 106.879  60.987  1.00  0.00           C  
ATOM   1113  O   TYR    81      71.828 107.346  59.872  1.00  0.00           O  
ATOM   1114  N   GLY    82      71.211 105.924  61.449  1.00  0.00           N  
ATOM   1115  H   GLY    82      70.303 105.807  61.023  1.00  0.00           H  
ATOM   1116  CA  GLY    82      71.287 105.226  62.647  1.00  0.00           C  
ATOM   1117  HA2 GLY    82      70.809 104.258  62.496  1.00  0.00           H  
ATOM   1118  HA3 GLY    82      72.280 104.962  63.012  1.00  0.00           H  
ATOM   1119  C   GLY    82      70.512 105.902  63.833  1.00  0.00           C  
ATOM   1120  O   GLY    82      70.013 107.001  63.705  1.00  0.00           O  
ATOM   1121  N   SER    83      70.397 105.250  65.005  1.00  0.00           N  
ATOM   1122  H   SER    83      70.961 104.413  65.053  1.00  0.00           H  
ATOM   1123  CA  SER    83      69.840 105.744  66.265  1.00  0.00           C  
ATOM   1124  HA  SER    83      69.717 104.898  66.942  1.00  0.00           H  
ATOM   1125  CB  SER    83      70.805 106.741  66.977  1.00  0.00           C  
ATOM   1126  HB2 SER    83      70.980 107.547  66.265  1.00  0.00           H  
ATOM   1127  HB3 SER    83      70.195 107.052  67.826  1.00  0.00           H  
ATOM   1128  OG  SER    83      71.908 106.109  67.394  1.00  0.00           O  
ATOM   1129  HG  SER    83      72.542 105.982  66.684  1.00  0.00           H  
ATOM   1130  C   SER    83      68.496 106.489  66.009  1.00  0.00           C  
ATOM   1131  O   SER    83      68.353 107.691  66.340  1.00  0.00           O  
ATOM   1132  N   SER    84      67.475 105.858  65.450  1.00  0.00           N  
ATOM   1133  H   SER    84      66.609 106.373  65.379  1.00  0.00           H  
ATOM   1134  CA  SER    84      67.346 104.443  65.122  1.00  0.00           C  
ATOM   1135  HA  SER    84      68.025 103.850  65.735  1.00  0.00           H  
ATOM   1136  CB  SER    84      65.918 103.985  65.437  1.00  0.00           C  
ATOM   1137  HB2 SER    84      65.596 104.417  66.385  1.00  0.00           H  
ATOM   1138  HB3 SER    84      65.233 104.342  64.669  1.00  0.00           H  
ATOM   1139  OG  SER    84      65.786 102.585  65.528  1.00  0.00           O  
ATOM   1140  HG  SER    84      64.844 102.445  65.646  1.00  0.00           H  
ATOM   1141  C   SER    84      67.631 103.992  63.769  1.00  0.00           C  
ATOM   1142  O   SER    84      67.581 104.831  62.860  1.00  0.00           O  
ATOM   1143  N   GLN    85      67.897 102.723  63.543  1.00  0.00           N  
ATOM   1144  H   GLN    85      68.287 102.204  64.317  1.00  0.00           H  
ATOM   1145  CA  GLN    85      67.955 102.106  62.210  1.00  0.00           C  
ATOM   1146  HA  GLN    85      68.600 102.643  61.515  1.00  0.00           H  
ATOM   1147  CB  GLN    85      68.772 100.804  62.455  1.00  0.00           C  
ATOM   1148  HB2 GLN    85      69.770 101.014  62.841  1.00  0.00           H  
ATOM   1149  HB3 GLN    85      68.264 100.152  63.165  1.00  0.00           H  
ATOM   1150  CG  GLN    85      69.089  99.937  61.223  1.00  0.00           C  
ATOM   1151  HG2 GLN    85      69.559  99.004  61.532  1.00  0.00           H  
ATOM   1152  HG3 GLN    85      68.158  99.785  60.677  1.00  0.00           H  
ATOM   1153  CD  GLN    85      70.163 100.596  60.320  1.00  0.00           C  
ATOM   1154  OE1 GLN    85      70.701 101.652  60.679  1.00  0.00           O  
ATOM   1155  NE2 GLN    85      70.555  99.921  59.214  1.00  0.00           N  
ATOM   1156 HE21 GLN    85      71.362 100.262  58.711  1.00  0.00           H  
ATOM   1157 HE22 GLN    85      70.156  99.021  58.989  1.00  0.00           H  
ATOM   1158  C   GLN    85      66.649 101.826  61.540  1.00  0.00           C  
ATOM   1159  O   GLN    85      66.480 102.138  60.365  1.00  0.00           O  
ATOM   1160  N   SER    86      65.680 101.346  62.246  1.00  0.00           N  
ATOM   1161  H   SER    86      65.778 101.334  63.251  1.00  0.00           H  
ATOM   1162  CA  SER    86      64.310 100.921  61.761  1.00  0.00           C  
ATOM   1163  HA  SER    86      64.019 100.202  62.526  1.00  0.00           H  
ATOM   1164  CB  SER    86      63.250 102.027  61.845  1.00  0.00           C  
ATOM   1165  HB2 SER    86      63.461 102.503  62.803  1.00  0.00           H  
ATOM   1166  HB3 SER    86      63.456 102.653  60.976  1.00  0.00           H  
ATOM   1167  OG  SER    86      61.956 101.431  61.798  1.00  0.00           O  
ATOM   1168  HG  SER    86      61.574 101.633  60.941  1.00  0.00           H  
ATOM   1169  C   SER    86      64.250 100.091  60.429  1.00  0.00           C  
ATOM   1170  O   SER    86      63.459 100.384  59.549  1.00  0.00           O  
ATOM   1171  N   SER    87      65.014  99.014  60.407  1.00  0.00           N  
ATOM   1172  H   SER    87      65.417  98.742  61.292  1.00  0.00           H  
ATOM   1173  CA  SER    87      65.034  98.022  59.341  1.00  0.00           C  
ATOM   1174  HA  SER    87      65.116  98.640  58.447  1.00  0.00           H  
ATOM   1175  CB  SER    87      66.329  97.076  59.463  1.00  0.00           C  
ATOM   1176  HB2 SER    87      67.191  97.741  59.529  1.00  0.00           H  
ATOM   1177  HB3 SER    87      66.237  96.480  60.371  1.00  0.00           H  
ATOM   1178  OG  SER    87      66.473  96.262  58.317  1.00  0.00           O  
ATOM   1179  HG  SER    87      67.196  95.637  58.408  1.00  0.00           H  
ATOM   1180  C   SER    87      63.685  97.268  59.255  1.00  0.00           C  
ATOM   1181  O   SER    87      63.013  96.993  60.258  1.00  0.00           O  
ATOM   1182  N   GLN    88      63.310  96.838  58.032  1.00  0.00           N  
ATOM   1183  H   GLN    88      63.946  97.150  57.312  1.00  0.00           H  
ATOM   1184  CA  GLN    88      62.206  95.858  57.827  1.00  0.00           C  
ATOM   1185  HA  GLN    88      61.274  96.287  58.197  1.00  0.00           H  
ATOM   1186  CB  GLN    88      61.797  95.691  56.392  1.00  0.00           C  
ATOM   1187  HB2 GLN    88      60.926  95.040  56.321  1.00  0.00           H  
ATOM   1188  HB3 GLN    88      61.511  96.711  56.135  1.00  0.00           H  
ATOM   1189  CG  GLN    88      62.871  95.331  55.458  1.00  0.00           C  
ATOM   1190  HG2 GLN    88      63.766  95.739  55.927  1.00  0.00           H  
ATOM   1191  HG3 GLN    88      62.805  94.244  55.475  1.00  0.00           H  
ATOM   1192  CD  GLN    88      62.753  95.896  54.065  1.00  0.00           C  
ATOM   1193  OE1 GLN    88      62.473  97.046  53.844  1.00  0.00           O  
ATOM   1194  NE2 GLN    88      63.167  95.234  53.037  1.00  0.00           N  
ATOM   1195 HE21 GLN    88      63.493  94.282  53.129  1.00  0.00           H  
ATOM   1196 HE22 GLN    88      63.114  95.640  52.114  1.00  0.00           H  
ATOM   1197  C   GLN    88      62.453  94.486  58.622  1.00  0.00           C  
ATOM   1198  O   GLN    88      63.642  94.051  58.793  1.00  0.00           O  
ATOM   1199  N   SER    89      61.386  93.801  59.070  1.00  0.00           N  
ATOM   1200  H   SER    89      60.434  94.085  58.888  1.00  0.00           H  
ATOM   1201  CA  SER    89      61.463  92.677  60.036  1.00  0.00           C  
ATOM   1202  HA  SER    89      62.346  92.094  59.777  1.00  0.00           H  
ATOM   1203  CB  SER    89      61.582  93.287  61.473  1.00  0.00           C  
ATOM   1204  HB2 SER    89      62.519  93.839  61.396  1.00  0.00           H  
ATOM   1205  HB3 SER    89      60.829  94.050  61.669  1.00  0.00           H  
ATOM   1206  OG  SER    89      61.586  92.395  62.554  1.00  0.00           O  
ATOM   1207  HG  SER    89      60.954  92.639  63.235  1.00  0.00           H  
ATOM   1208  C   SER    89      60.187  91.856  59.866  1.00  0.00           C  
ATOM   1209  O   SER    89      59.052  92.379  59.893  1.00  0.00           O  
ATOM   1210  N   SER    90      60.405  90.512  59.660  1.00  0.00           N  
ATOM   1211  H   SER    90      61.372  90.220  59.662  1.00  0.00           H  
ATOM   1212  CA  SER    90      59.365  89.651  59.112  1.00  0.00           C  
ATOM   1213  HA  SER    90      58.783  90.263  58.422  1.00  0.00           H  
ATOM   1214  CB  SER    90      59.944  88.618  58.153  1.00  0.00           C  
ATOM   1215  HB2 SER    90      60.486  89.017  57.296  1.00  0.00           H  
ATOM   1216  HB3 SER    90      60.641  87.955  58.665  1.00  0.00           H  
ATOM   1217  OG  SER    90      58.950  87.729  57.777  1.00  0.00           O  
ATOM   1218  HG  SER    90      59.305  86.929  57.383  1.00  0.00           H  
ATOM   1219  C   SER    90      58.309  88.991  60.161  1.00  0.00           C  
ATOM   1220  O   SER    90      58.452  87.831  60.612  1.00  0.00           O  
ATOM   1221  N   TYR    91      57.330  89.821  60.613  1.00  0.00           N  
ATOM   1222  H   TYR    91      57.243  90.719  60.159  1.00  0.00           H  
ATOM   1223  CA  TYR    91      56.543  89.617  61.877  1.00  0.00           C  
ATOM   1224  HA  TYR    91      56.031  88.685  61.638  1.00  0.00           H  
ATOM   1225  CB  TYR    91      57.461  89.317  63.107  1.00  0.00           C  
ATOM   1226  HB2 TYR    91      58.216  88.564  62.879  1.00  0.00           H  
ATOM   1227  HB3 TYR    91      58.115  90.145  63.382  1.00  0.00           H  
ATOM   1228  CG  TYR    91      56.620  88.846  64.238  1.00  0.00           C  
ATOM   1229  CD1 TYR    91      56.433  89.693  65.339  1.00  0.00           C  
ATOM   1230  HD1 TYR    91      56.806  90.703  65.254  1.00  0.00           H  
ATOM   1231  CE1 TYR    91      55.753  89.241  66.440  1.00  0.00           C  
ATOM   1232  HE1 TYR    91      55.584  89.966  67.222  1.00  0.00           H  
ATOM   1233  CZ  TYR    91      55.181  87.939  66.501  1.00  0.00           C  
ATOM   1234  OH  TYR    91      54.522  87.539  67.622  1.00  0.00           O  
ATOM   1235  HH  TYR    91      54.468  88.190  68.326  1.00  0.00           H  
ATOM   1236  CE2 TYR    91      55.351  87.148  65.394  1.00  0.00           C  
ATOM   1237  HE2 TYR    91      54.930  86.153  65.425  1.00  0.00           H  
ATOM   1238  CD2 TYR    91      56.094  87.560  64.280  1.00  0.00           C  
ATOM   1239  HD2 TYR    91      56.293  86.912  63.439  1.00  0.00           H  
ATOM   1240  C   TYR    91      55.493  90.644  62.102  1.00  0.00           C  
ATOM   1241  O   TYR    91      55.806  91.801  62.529  1.00  0.00           O  
ATOM   1242  N   GLY    92      54.241  90.357  61.759  1.00  0.00           N  
ATOM   1243  H   GLY    92      53.663  91.173  61.612  1.00  0.00           H  
ATOM   1244  CA  GLY    92      53.509  89.095  61.864  1.00  0.00           C  
ATOM   1245  HA2 GLY    92      54.011  88.525  62.646  1.00  0.00           H  
ATOM   1246  HA3 GLY    92      52.492  89.355  62.160  1.00  0.00           H  
ATOM   1247  C   GLY    92      53.471  88.225  60.615  1.00  0.00           C  
ATOM   1248  O   GLY    92      53.931  88.610  59.538  1.00  0.00           O  
ATOM   1249  N   GLN    93      52.826  87.055  60.777  1.00  0.00           N  
ATOM   1250  H   GLN    93      52.535  86.818  61.714  1.00  0.00           H  
ATOM   1251  CA  GLN    93      52.812  86.022  59.724  1.00  0.00           C  
ATOM   1252  HA  GLN    93      52.660  86.490  58.751  1.00  0.00           H  
ATOM   1253  CB  GLN    93      54.113  85.166  59.675  1.00  0.00           C  
ATOM   1254  HB2 GLN    93      54.285  84.843  60.702  1.00  0.00           H  
ATOM   1255  HB3 GLN    93      53.836  84.241  59.168  1.00  0.00           H  
ATOM   1256  CG  GLN    93      55.324  85.929  59.141  1.00  0.00           C  
ATOM   1257  HG2 GLN    93      55.147  86.397  58.172  1.00  0.00           H  
ATOM   1258  HG3 GLN    93      55.523  86.748  59.832  1.00  0.00           H  
ATOM   1259  CD  GLN    93      56.536  85.062  58.976  1.00  0.00           C  
ATOM   1260  OE1 GLN    93      56.399  83.865  58.710  1.00  0.00           O  
ATOM   1261  NE2 GLN    93      57.702  85.522  59.267  1.00  0.00           N  
ATOM   1262 HE21 GLN    93      58.519  84.930  59.209  1.00  0.00           H  
ATOM   1263 HE22 GLN    93      57.851  86.437  59.668  1.00  0.00           H  
ATOM   1264  C   GLN    93      51.477  85.197  59.834  1.00  0.00           C  
ATOM   1265  O   GLN    93      50.872  85.209  60.905  1.00  0.00           O  
ATOM   1266  N   GLN    94      51.025  84.460  58.810  1.00  0.00           N  
ATOM   1267  H   GLN    94      51.617  84.546  57.997  1.00  0.00           H  
ATOM   1268  CA  GLN    94      49.981  83.391  58.955  1.00  0.00           C  
ATOM   1269  HA  GLN    94      49.665  83.270  59.991  1.00  0.00           H  
ATOM   1270  CB  GLN    94      48.800  83.536  58.007  1.00  0.00           C  
ATOM   1271  HB2 GLN    94      49.044  83.657  56.952  1.00  0.00           H  
ATOM   1272  HB3 GLN    94      48.144  82.667  58.058  1.00  0.00           H  
ATOM   1273  CG  GLN    94      47.882  84.756  58.448  1.00  0.00           C  
ATOM   1274  HG2 GLN    94      48.405  85.666  58.155  1.00  0.00           H  
ATOM   1275  HG3 GLN    94      46.981  84.641  57.846  1.00  0.00           H  
ATOM   1276  CD  GLN    94      47.454  84.794  59.891  1.00  0.00           C  
ATOM   1277  OE1 GLN    94      47.096  83.740  60.409  1.00  0.00           O  
ATOM   1278  NE2 GLN    94      47.537  85.797  60.702  1.00  0.00           N  
ATOM   1279 HE21 GLN    94      47.587  86.743  60.352  1.00  0.00           H  
ATOM   1280 HE22 GLN    94      47.438  85.675  61.700  1.00  0.00           H  
ATOM   1281  C   GLN    94      50.658  82.037  58.680  1.00  0.00           C  
ATOM   1282  O   GLN    94      51.551  81.903  57.803  1.00  0.00           O  
ATOM   1283  N   SER    95      50.100  81.026  59.238  1.00  0.00           N  
ATOM   1284  H   SER    95      49.196  81.226  59.642  1.00  0.00           H  
ATOM   1285  CA  SER    95      50.531  79.658  58.994  1.00  0.00           C  
ATOM   1286  HA  SER    95      51.605  79.617  59.172  1.00  0.00           H  
ATOM   1287  CB  SER    95      49.966  78.737  60.010  1.00  0.00           C  
ATOM   1288  HB2 SER    95      50.420  78.937  60.981  1.00  0.00           H  
ATOM   1289  HB3 SER    95      48.913  78.991  60.131  1.00  0.00           H  
ATOM   1290  OG  SER    95      50.065  77.357  59.739  1.00  0.00           O  
ATOM   1291  HG  SER    95      50.859  77.113  60.221  1.00  0.00           H  
ATOM   1292  C   SER    95      50.297  79.202  57.527  1.00  0.00           C  
ATOM   1293  O   SER    95      49.364  79.749  56.867  1.00  0.00           O  
ATOM   1294  N   SER    96      51.089  78.244  57.040  1.00  0.00           N  
ATOM   1295  H   SER    96      51.686  77.732  57.674  1.00  0.00           H  
ATOM   1296  CA  SER    96      51.128  77.778  55.605  1.00  0.00           C  
ATOM   1297  HA  SER    96      50.831  78.594  54.947  1.00  0.00           H  
ATOM   1298  CB  SER    96      52.481  77.167  55.234  1.00  0.00           C  
ATOM   1299  HB2 SER    96      52.669  76.291  55.854  1.00  0.00           H  
ATOM   1300  HB3 SER    96      52.438  76.895  54.180  1.00  0.00           H  
ATOM   1301  OG  SER    96      53.509  78.142  55.348  1.00  0.00           O  
ATOM   1302  HG  SER    96      54.079  78.107  54.576  1.00  0.00           H  
ATOM   1303  C   SER    96      50.067  76.672  55.296  1.00  0.00           C  
ATOM   1304  O   SER    96      50.018  75.718  56.093  1.00  0.00           O  
ATOM   1305  N   TYR    97      49.356  76.581  54.189  1.00  0.00           N  
ATOM   1306  H   TYR    97      48.758  75.777  54.064  1.00  0.00           H  
ATOM   1307  CA  TYR    97      49.341  77.404  52.933  1.00  0.00           C  
ATOM   1308  HA  TYR    97      48.800  76.773  52.228  1.00  0.00           H  
ATOM   1309  CB  TYR    97      48.416  78.587  53.141  1.00  0.00           C  
ATOM   1310  HB2 TYR    97      47.483  78.166  53.516  1.00  0.00           H  
ATOM   1311  HB3 TYR    97      48.835  79.279  53.871  1.00  0.00           H  
ATOM   1312  CG  TYR    97      48.051  79.446  51.889  1.00  0.00           C  
ATOM   1313  CD1 TYR    97      48.876  80.563  51.623  1.00  0.00           C  
ATOM   1314  HD1 TYR    97      49.701  80.837  52.265  1.00  0.00           H  
ATOM   1315  CE1 TYR    97      48.703  81.301  50.404  1.00  0.00           C  
ATOM   1316  HE1 TYR    97      49.410  82.080  50.160  1.00  0.00           H  
ATOM   1317  CZ  TYR    97      47.692  81.070  49.460  1.00  0.00           C  
ATOM   1318  OH  TYR    97      47.668  81.744  48.286  1.00  0.00           O  
ATOM   1319  HH  TYR    97      47.188  81.244  47.621  1.00  0.00           H  
ATOM   1320  CE2 TYR    97      46.800  80.030  49.745  1.00  0.00           C  
ATOM   1321  HE2 TYR    97      46.053  79.677  49.050  1.00  0.00           H  
ATOM   1322  CD2 TYR    97      47.039  79.136  50.857  1.00  0.00           C  
ATOM   1323  HD2 TYR    97      46.450  78.235  50.947  1.00  0.00           H  
ATOM   1324  C   TYR    97      50.783  77.678  52.387  1.00  0.00           C  
ATOM   1325  O   TYR    97      51.363  78.765  52.554  1.00  0.00           O  
ATOM   1326  N   PRO    98      51.341  76.664  51.628  1.00  0.00           N  
ATOM   1327  CD  PRO    98      52.561  76.947  50.851  1.00  0.00           C  
ATOM   1328  HD2 PRO    98      53.287  77.574  51.368  1.00  0.00           H  
ATOM   1329  HD3 PRO    98      52.338  77.452  49.911  1.00  0.00           H  
ATOM   1330  CG  PRO    98      53.073  75.591  50.449  1.00  0.00           C  
ATOM   1331  HG2 PRO    98      53.818  75.222  51.154  1.00  0.00           H  
ATOM   1332  HG3 PRO    98      53.555  75.560  49.472  1.00  0.00           H  
ATOM   1333  CB  PRO    98      51.814  74.672  50.285  1.00  0.00           C  
ATOM   1334  HB2 PRO    98      52.184  73.652  50.387  1.00  0.00           H  
ATOM   1335  HB3 PRO    98      51.506  74.866  49.258  1.00  0.00           H  
ATOM   1336  CA  PRO    98      50.840  75.329  51.361  1.00  0.00           C  
ATOM   1337  HA  PRO    98      49.823  75.471  50.993  1.00  0.00           H  
ATOM   1338  C   PRO    98      50.805  74.455  52.640  1.00  0.00           C  
ATOM   1339  O   PRO    98      51.768  74.385  53.431  1.00  0.00           O  
ATOM   1340  N   GLY    99      49.722  73.622  52.801  1.00  0.00           N  
ATOM   1341  H   GLY    99      49.004  73.670  52.092  1.00  0.00           H  
ATOM   1342  CA  GLY    99      49.586  72.518  53.811  1.00  0.00           C  
ATOM   1343  HA2 GLY    99      49.164  72.967  54.711  1.00  0.00           H  
ATOM   1344  HA3 GLY    99      48.761  71.922  53.423  1.00  0.00           H  
ATOM   1345  C   GLY    99      50.787  71.568  54.051  1.00  0.00           C  
ATOM   1346  O   GLY    99      51.440  71.303  53.021  1.00  0.00           O  
ATOM   1347  N   TYR   100      51.087  71.152  55.297  1.00  0.00           N  
ATOM   1348  H   TYR   100      50.547  71.465  56.090  1.00  0.00           H  
ATOM   1349  CA  TYR   100      52.278  70.347  55.548  1.00  0.00           C  
ATOM   1350  HA  TYR   100      52.788  70.108  54.615  1.00  0.00           H  
ATOM   1351  CB  TYR   100      53.308  71.227  56.297  1.00  0.00           C  
ATOM   1352  HB2 TYR   100      54.053  70.561  56.731  1.00  0.00           H  
ATOM   1353  HB3 TYR   100      53.615  72.092  55.709  1.00  0.00           H  
ATOM   1354  CG  TYR   100      52.654  71.838  57.564  1.00  0.00           C  
ATOM   1355  CD1 TYR   100      51.842  72.994  57.383  1.00  0.00           C  
ATOM   1356  HD1 TYR   100      51.790  73.605  56.493  1.00  0.00           H  
ATOM   1357  CE1 TYR   100      51.202  73.552  58.517  1.00  0.00           C  
ATOM   1358  HE1 TYR   100      50.702  74.506  58.591  1.00  0.00           H  
ATOM   1359  CZ  TYR   100      51.338  72.907  59.746  1.00  0.00           C  
ATOM   1360  OH  TYR   100      50.714  73.347  60.893  1.00  0.00           O  
ATOM   1361  HH  TYR   100      51.280  73.292  61.667  1.00  0.00           H  
ATOM   1362  CE2 TYR   100      52.052  71.708  59.943  1.00  0.00           C  
ATOM   1363  HE2 TYR   100      51.996  71.068  60.811  1.00  0.00           H  
ATOM   1364  CD2 TYR   100      52.793  71.237  58.849  1.00  0.00           C  
ATOM   1365  HD2 TYR   100      53.346  70.316  58.956  1.00  0.00           H  
ATOM   1366  C   TYR   100      51.958  69.011  56.262  1.00  0.00           C  
ATOM   1367  O   TYR   100      52.935  68.276  56.437  1.00  0.00           O  
ATOM   1368  N   GLY   101      50.697  68.733  56.716  1.00  0.00           N  
ATOM   1369  H   GLY   101      49.912  69.281  56.394  1.00  0.00           H  
ATOM   1370  CA  GLY   101      50.289  67.575  57.538  1.00  0.00           C  
ATOM   1371  HA2 GLY   101      50.599  67.670  58.578  1.00  0.00           H  
ATOM   1372  HA3 GLY   101      49.202  67.589  57.625  1.00  0.00           H  
ATOM   1373  C   GLY   101      50.736  66.212  56.924  1.00  0.00           C  
ATOM   1374  O   GLY   101      51.123  65.227  57.634  1.00  0.00           O  
ATOM   1375  N   GLN   102      50.665  66.110  55.614  1.00  0.00           N  
ATOM   1376  H   GLN   102      50.201  66.888  55.167  1.00  0.00           H  
ATOM   1377  CA  GLN   102      50.986  64.912  54.809  1.00  0.00           C  
ATOM   1378  HA  GLN   102      50.279  64.214  55.257  1.00  0.00           H  
ATOM   1379  CB  GLN   102      50.511  65.076  53.386  1.00  0.00           C  
ATOM   1380  HB2 GLN   102      50.723  64.153  52.846  1.00  0.00           H  
ATOM   1381  HB3 GLN   102      49.430  65.179  53.477  1.00  0.00           H  
ATOM   1382  CG  GLN   102      51.113  66.221  52.538  1.00  0.00           C  
ATOM   1383  HG2 GLN   102      52.200  66.195  52.615  1.00  0.00           H  
ATOM   1384  HG3 GLN   102      50.860  66.075  51.487  1.00  0.00           H  
ATOM   1385  CD  GLN   102      50.673  67.607  52.926  1.00  0.00           C  
ATOM   1386  OE1 GLN   102      49.697  67.819  53.655  1.00  0.00           O  
ATOM   1387  NE2 GLN   102      51.421  68.587  52.440  1.00  0.00           N  
ATOM   1388 HE21 GLN   102      52.149  68.239  51.832  1.00  0.00           H  
ATOM   1389 HE22 GLN   102      51.231  69.569  52.577  1.00  0.00           H  
ATOM   1390  C   GLN   102      52.440  64.377  54.881  1.00  0.00           C  
ATOM   1391  O   GLN   102      53.350  65.170  54.734  1.00  0.00           O  
ATOM   1392  N   GLN   103      52.665  63.044  55.046  1.00  0.00           N  
ATOM   1393  H   GLN   103      51.838  62.469  54.977  1.00  0.00           H  
ATOM   1394  CA  GLN   103      53.976  62.419  55.152  1.00  0.00           C  
ATOM   1395  HA  GLN   103      54.519  62.942  55.939  1.00  0.00           H  
ATOM   1396  CB  GLN   103      53.648  60.954  55.542  1.00  0.00           C  
ATOM   1397  HB2 GLN   103      52.984  60.923  56.406  1.00  0.00           H  
ATOM   1398  HB3 GLN   103      53.072  60.486  54.744  1.00  0.00           H  
ATOM   1399  CG  GLN   103      54.946  60.317  55.845  1.00  0.00           C  
ATOM   1400  HG2 GLN   103      55.535  60.363  54.929  1.00  0.00           H  
ATOM   1401  HG3 GLN   103      55.434  60.794  56.695  1.00  0.00           H  
ATOM   1402  CD  GLN   103      54.727  58.768  56.052  1.00  0.00           C  
ATOM   1403  OE1 GLN   103      53.731  58.333  56.549  1.00  0.00           O  
ATOM   1404  NE2 GLN   103      55.712  57.977  55.745  1.00  0.00           N  
ATOM   1405 HE21 GLN   103      55.600  57.001  55.979  1.00  0.00           H  
ATOM   1406 HE22 GLN   103      56.605  58.273  55.376  1.00  0.00           H  
ATOM   1407  C   GLN   103      54.752  62.675  53.866  1.00  0.00           C  
ATOM   1408  O   GLN   103      54.214  62.459  52.755  1.00  0.00           O  
ATOM   1409  N   PRO   104      56.021  63.049  54.003  1.00  0.00           N  
ATOM   1410  CD  PRO   104      56.644  63.679  55.181  1.00  0.00           C  
ATOM   1411  HD2 PRO   104      56.962  62.865  55.834  1.00  0.00           H  
ATOM   1412  HD3 PRO   104      55.966  64.404  55.631  1.00  0.00           H  
ATOM   1413  CG  PRO   104      57.857  64.411  54.520  1.00  0.00           C  
ATOM   1414  HG2 PRO   104      58.702  64.518  55.199  1.00  0.00           H  
ATOM   1415  HG3 PRO   104      57.435  65.391  54.297  1.00  0.00           H  
ATOM   1416  CB  PRO   104      58.257  63.515  53.252  1.00  0.00           C  
ATOM   1417  HB2 PRO   104      58.859  62.655  53.546  1.00  0.00           H  
ATOM   1418  HB3 PRO   104      58.726  64.134  52.487  1.00  0.00           H  
ATOM   1419  CA  PRO   104      56.890  63.066  52.826  1.00  0.00           C  
ATOM   1420  HA  PRO   104      56.473  63.719  52.059  1.00  0.00           H  
ATOM   1421  C   PRO   104      56.994  61.706  52.120  1.00  0.00           C  
ATOM   1422  O   PRO   104      56.968  60.653  52.704  1.00  0.00           O  
ATOM   1423  N   ALA   105      57.201  61.711  50.814  1.00  0.00           N  
ATOM   1424  H   ALA   105      57.374  62.629  50.429  1.00  0.00           H  
ATOM   1425  CA  ALA   105      57.567  60.610  49.977  1.00  0.00           C  
ATOM   1426  HA  ALA   105      57.727  59.744  50.619  1.00  0.00           H  
ATOM   1427  CB  ALA   105      56.377  60.306  49.068  1.00  0.00           C  
ATOM   1428  HB1 ALA   105      56.520  59.255  48.817  1.00  0.00           H  
ATOM   1429  HB2 ALA   105      55.432  60.585  49.534  1.00  0.00           H  
ATOM   1430  HB3 ALA   105      56.392  60.807  48.100  1.00  0.00           H  
ATOM   1431  C   ALA   105      58.915  60.747  49.286  1.00  0.00           C  
ATOM   1432  O   ALA   105      59.001  61.128  48.106  1.00  0.00           O  
ATOM   1433  N   PRO   106      60.074  60.517  49.922  1.00  0.00           N  
ATOM   1434  CD  PRO   106      60.251  59.893  51.226  1.00  0.00           C  
ATOM   1435  HD2 PRO   106      60.040  58.829  51.114  1.00  0.00           H  
ATOM   1436  HD3 PRO   106      59.497  60.277  51.914  1.00  0.00           H  
ATOM   1437  CG  PRO   106      61.685  60.199  51.620  1.00  0.00           C  
ATOM   1438  HG2 PRO   106      62.171  59.582  52.376  1.00  0.00           H  
ATOM   1439  HG3 PRO   106      61.717  61.230  51.973  1.00  0.00           H  
ATOM   1440  CB  PRO   106      62.370  60.039  50.318  1.00  0.00           C  
ATOM   1441  HB2 PRO   106      62.432  58.958  50.193  1.00  0.00           H  
ATOM   1442  HB3 PRO   106      63.385  60.436  50.328  1.00  0.00           H  
ATOM   1443  CA  PRO   106      61.403  60.646  49.300  1.00  0.00           C  
ATOM   1444  HA  PRO   106      61.586  61.702  49.101  1.00  0.00           H  
ATOM   1445  C   PRO   106      61.592  59.937  47.942  1.00  0.00           C  
ATOM   1446  O   PRO   106      61.164  58.809  47.842  1.00  0.00           O  
ATOM   1447  N   SER   107      62.264  60.559  46.943  1.00  0.00           N  
ATOM   1448  H   SER   107      62.305  61.564  47.031  1.00  0.00           H  
ATOM   1449  CA  SER   107      62.509  59.942  45.633  1.00  0.00           C  
ATOM   1450  HA  SER   107      61.509  59.709  45.265  1.00  0.00           H  
ATOM   1451  CB  SER   107      63.037  60.988  44.676  1.00  0.00           C  
ATOM   1452  HB2 SER   107      62.914  60.743  43.621  1.00  0.00           H  
ATOM   1453  HB3 SER   107      62.465  61.911  44.773  1.00  0.00           H  
ATOM   1454  OG  SER   107      64.423  61.303  44.827  1.00  0.00           O  
ATOM   1455  HG  SER   107      64.627  61.992  44.191  1.00  0.00           H  
ATOM   1456  C   SER   107      63.440  58.713  45.623  1.00  0.00           C  
ATOM   1457  O   SER   107      63.449  57.958  44.662  1.00  0.00           O  
ATOM   1458  N   SER   108      64.087  58.445  46.701  1.00  0.00           N  
ATOM   1459  H   SER   108      64.157  59.090  47.475  1.00  0.00           H  
ATOM   1460  CA  SER   108      64.998  57.238  46.841  1.00  0.00           C  
ATOM   1461  HA  SER   108      65.850  57.290  46.163  1.00  0.00           H  
ATOM   1462  CB  SER   108      65.517  57.135  48.289  1.00  0.00           C  
ATOM   1463  HB2 SER   108      66.289  56.386  48.467  1.00  0.00           H  
ATOM   1464  HB3 SER   108      66.056  58.053  48.524  1.00  0.00           H  
ATOM   1465  OG  SER   108      64.448  56.878  49.181  1.00  0.00           O  
ATOM   1466  HG  SER   108      64.777  56.989  50.076  1.00  0.00           H  
ATOM   1467  C   SER   108      64.333  55.911  46.543  1.00  0.00           C  
ATOM   1468  O   SER   108      63.123  55.829  46.623  1.00  0.00           O  
ATOM   1469  N   THR   109      65.055  54.925  46.165  1.00  0.00           N  
ATOM   1470  H   THR   109      66.056  55.033  46.245  1.00  0.00           H  
ATOM   1471  CA  THR   109      64.529  53.540  46.167  1.00  0.00           C  
ATOM   1472  HA  THR   109      63.548  53.524  45.691  1.00  0.00           H  
ATOM   1473  CB  THR   109      65.282  52.697  45.204  1.00  0.00           C  
ATOM   1474  HB  THR   109      66.346  52.716  45.439  1.00  0.00           H  
ATOM   1475  CG2 THR   109      64.801  51.226  45.059  1.00  0.00           C  
ATOM   1476 HG21 THR   109      63.756  51.102  44.776  1.00  0.00           H  
ATOM   1477 HG22 THR   109      65.315  50.694  44.258  1.00  0.00           H  
ATOM   1478 HG23 THR   109      64.944  50.678  45.990  1.00  0.00           H  
ATOM   1479  OG1 THR   109      65.013  53.255  43.931  1.00  0.00           O  
ATOM   1480  HG1 THR   109      65.429  54.120  43.918  1.00  0.00           H  
ATOM   1481  C   THR   109      64.346  52.914  47.475  1.00  0.00           C  
ATOM   1482  O   THR   109      65.352  52.670  48.087  1.00  0.00           O  
ATOM   1483  N   SER   110      63.059  52.615  47.828  1.00  0.00           N  
ATOM   1484  H   SER   110      62.252  52.968  47.333  1.00  0.00           H  
ATOM   1485  CA  SER   110      62.731  52.106  49.200  1.00  0.00           C  
ATOM   1486  HA  SER   110      63.036  52.978  49.778  1.00  0.00           H  
ATOM   1487  CB  SER   110      61.282  51.955  49.500  1.00  0.00           C  
ATOM   1488  HB2 SER   110      61.004  51.089  48.900  1.00  0.00           H  
ATOM   1489  HB3 SER   110      61.138  51.831  50.573  1.00  0.00           H  
ATOM   1490  OG  SER   110      60.508  53.049  49.132  1.00  0.00           O  
ATOM   1491  HG  SER   110      60.532  53.191  48.183  1.00  0.00           H  
ATOM   1492  C   SER   110      63.574  50.838  49.460  1.00  0.00           C  
ATOM   1493  O   SER   110      63.812  50.047  48.563  1.00  0.00           O  
ATOM   1494  N   GLY   111      63.910  50.704  50.716  1.00  0.00           N  
ATOM   1495  H   GLY   111      63.503  51.282  51.437  1.00  0.00           H  
ATOM   1496  CA  GLY   111      64.524  49.494  51.297  1.00  0.00           C  
ATOM   1497  HA2 GLY   111      65.472  49.265  50.810  1.00  0.00           H  
ATOM   1498  HA3 GLY   111      64.751  49.533  52.362  1.00  0.00           H  
ATOM   1499  C   GLY   111      63.498  48.227  51.158  1.00  0.00           C  
ATOM   1500  O   GLY   111      62.264  48.432  51.167  1.00  0.00           O  
ATOM   1501  N   SER   112      63.883  46.914  51.160  1.00  0.00           N  
ATOM   1502  H   SER   112      63.136  46.244  51.046  1.00  0.00           H  
ATOM   1503  CA  SER   112      65.157  46.223  51.054  1.00  0.00           C  
ATOM   1504  HA  SER   112      65.057  45.152  51.228  1.00  0.00           H  
ATOM   1505  CB  SER   112      65.707  46.284  49.668  1.00  0.00           C  
ATOM   1506  HB2 SER   112      65.771  47.349  49.446  1.00  0.00           H  
ATOM   1507  HB3 SER   112      66.712  45.864  49.650  1.00  0.00           H  
ATOM   1508  OG  SER   112      64.869  45.580  48.712  1.00  0.00           O  
ATOM   1509  HG  SER   112      65.395  45.478  47.915  1.00  0.00           H  
ATOM   1510  C   SER   112      66.082  46.600  52.185  1.00  0.00           C  
ATOM   1511  O   SER   112      66.957  47.490  52.003  1.00  0.00           O  
ATOM   1512  N   TYR   113      65.930  46.022  53.398  1.00  0.00           N  
ATOM   1513  H   TYR   113      66.493  46.516  54.076  1.00  0.00           H  
ATOM   1514  CA  TYR   113      64.989  45.037  53.893  1.00  0.00           C  
ATOM   1515  HA  TYR   113      64.127  44.807  53.267  1.00  0.00           H  
ATOM   1516  CB  TYR   113      65.613  43.626  53.845  1.00  0.00           C  
ATOM   1517  HB2 TYR   113      66.597  43.715  54.304  1.00  0.00           H  
ATOM   1518  HB3 TYR   113      65.017  42.894  54.389  1.00  0.00           H  
ATOM   1519  CG  TYR   113      65.715  43.122  52.433  1.00  0.00           C  
ATOM   1520  CD1 TYR   113      64.634  42.408  51.825  1.00  0.00           C  
ATOM   1521  HD1 TYR   113      63.790  42.254  52.481  1.00  0.00           H  
ATOM   1522  CE1 TYR   113      64.621  42.065  50.476  1.00  0.00           C  
ATOM   1523  HE1 TYR   113      63.844  41.455  50.039  1.00  0.00           H  
ATOM   1524  CZ  TYR   113      65.797  42.296  49.784  1.00  0.00           C  
ATOM   1525  OH  TYR   113      65.961  41.991  48.430  1.00  0.00           O  
ATOM   1526  HH  TYR   113      65.129  41.796  47.993  1.00  0.00           H  
ATOM   1527  CE2 TYR   113      66.965  42.807  50.368  1.00  0.00           C  
ATOM   1528  HE2 TYR   113      67.891  42.949  49.831  1.00  0.00           H  
ATOM   1529  CD2 TYR   113      66.884  43.279  51.704  1.00  0.00           C  
ATOM   1530  HD2 TYR   113      67.681  43.899  52.088  1.00  0.00           H  
ATOM   1531  C   TYR   113      64.410  45.301  55.263  1.00  0.00           C  
ATOM   1532  O   TYR   113      64.988  45.709  56.224  1.00  0.00           O  
ATOM   1533  N   GLY   114      63.135  44.930  55.410  1.00  0.00           N  
ATOM   1534  H   GLY   114      62.599  44.786  54.566  1.00  0.00           H  
ATOM   1535  CA  GLY   114      62.387  45.004  56.633  1.00  0.00           C  
ATOM   1536  HA2 GLY   114      61.357  44.711  56.429  1.00  0.00           H  
ATOM   1537  HA3 GLY   114      62.701  44.186  57.281  1.00  0.00           H  
ATOM   1538  C   GLY   114      62.394  46.421  57.252  1.00  0.00           C  
ATOM   1539  O   GLY   114      62.257  47.407  56.535  1.00  0.00           O  
ATOM   1540  N   SER   115      62.504  46.639  58.576  1.00  0.00           N  
ATOM   1541  H   SER   115      62.254  47.536  58.966  1.00  0.00           H  
ATOM   1542  CA  SER   115      63.128  45.617  59.461  1.00  0.00           C  
ATOM   1543  HA  SER   115      64.024  45.158  59.044  1.00  0.00           H  
ATOM   1544  CB  SER   115      63.601  46.360  60.670  1.00  0.00           C  
ATOM   1545  HB2 SER   115      62.757  46.734  61.249  1.00  0.00           H  
ATOM   1546  HB3 SER   115      64.189  45.647  61.249  1.00  0.00           H  
ATOM   1547  OG  SER   115      64.444  47.423  60.233  1.00  0.00           O  
ATOM   1548  HG  SER   115      63.903  48.151  59.918  1.00  0.00           H  
ATOM   1549  C   SER   115      62.070  44.536  59.837  1.00  0.00           C  
ATOM   1550  O   SER   115      62.388  43.409  60.219  1.00  0.00           O  
ATOM   1551  N   SER   116      60.782  44.756  59.680  1.00  0.00           N  
ATOM   1552  H   SER   116      60.539  45.615  59.207  1.00  0.00           H  
ATOM   1553  CA  SER   116      59.585  43.858  60.018  1.00  0.00           C  
ATOM   1554  HA  SER   116      58.680  44.365  59.681  1.00  0.00           H  
ATOM   1555  CB  SER   116      59.635  42.666  59.055  1.00  0.00           C  
ATOM   1556  HB2 SER   116      60.626  42.243  59.219  1.00  0.00           H  
ATOM   1557  HB3 SER   116      58.897  41.915  59.338  1.00  0.00           H  
ATOM   1558  OG  SER   116      59.614  43.051  57.709  1.00  0.00           O  
ATOM   1559  HG  SER   116      60.112  42.490  57.110  1.00  0.00           H  
ATOM   1560  C   SER   116      59.466  43.461  61.445  1.00  0.00           C  
ATOM   1561  O   SER   116      59.244  42.322  61.793  1.00  0.00           O  
ATOM   1562  N   SER   117      59.571  44.505  62.287  1.00  0.00           N  
ATOM   1563  H   SER   117      59.995  45.299  61.829  1.00  0.00           H  
ATOM   1564  CA  SER   117      59.338  44.543  63.706  1.00  0.00           C  
ATOM   1565  HA  SER   117      59.306  43.488  63.978  1.00  0.00           H  
ATOM   1566  CB  SER   117      60.428  45.271  64.358  1.00  0.00           C  
ATOM   1567  HB2 SER   117      61.380  44.945  63.940  1.00  0.00           H  
ATOM   1568  HB3 SER   117      60.387  46.351  64.218  1.00  0.00           H  
ATOM   1569  OG  SER   117      60.436  44.980  65.695  1.00  0.00           O  
ATOM   1570  HG  SER   117      60.766  44.079  65.715  1.00  0.00           H  
ATOM   1571  C   SER   117      58.046  45.182  64.025  1.00  0.00           C  
ATOM   1572  O   SER   117      57.874  46.324  63.590  1.00  0.00           O  
ATOM   1573  N   GLN   118      57.130  44.584  64.788  1.00  0.00           N  
ATOM   1574  H   GLN   118      57.265  43.598  64.960  1.00  0.00           H  
ATOM   1575  CA  GLN   118      55.803  45.028  65.348  1.00  0.00           C  
ATOM   1576  HA  GLN   118      55.640  44.245  66.089  1.00  0.00           H  
ATOM   1577  CB  GLN   118      55.930  46.389  66.053  1.00  0.00           C  
ATOM   1578  HB2 GLN   118      56.941  46.541  66.431  1.00  0.00           H  
ATOM   1579  HB3 GLN   118      55.982  47.138  65.264  1.00  0.00           H  
ATOM   1580  CG  GLN   118      54.822  46.718  67.031  1.00  0.00           C  
ATOM   1581  HG2 GLN   118      54.712  47.784  67.230  1.00  0.00           H  
ATOM   1582  HG3 GLN   118      53.895  46.457  66.519  1.00  0.00           H  
ATOM   1583  CD  GLN   118      55.042  45.885  68.339  1.00  0.00           C  
ATOM   1584  OE1 GLN   118      54.922  44.677  68.251  1.00  0.00           O  
ATOM   1585  NE2 GLN   118      55.245  46.473  69.501  1.00  0.00           N  
ATOM   1586 HE21 GLN   118      55.575  47.427  69.537  1.00  0.00           H  
ATOM   1587 HE22 GLN   118      55.353  45.945  70.355  1.00  0.00           H  
ATOM   1588  C   GLN   118      54.726  45.047  64.264  1.00  0.00           C  
ATOM   1589  O   GLN   118      54.943  45.620  63.146  1.00  0.00           O  
ATOM   1590  N   SER   119      53.595  44.359  64.401  1.00  0.00           N  
ATOM   1591  H   SER   119      53.113  44.274  63.518  1.00  0.00           H  
ATOM   1592  CA  SER   119      53.177  43.535  65.559  1.00  0.00           C  
ATOM   1593  HA  SER   119      53.285  44.185  66.428  1.00  0.00           H  
ATOM   1594  CB  SER   119      51.631  43.214  65.354  1.00  0.00           C  
ATOM   1595  HB2 SER   119      51.204  44.159  65.018  1.00  0.00           H  
ATOM   1596  HB3 SER   119      51.637  42.395  64.635  1.00  0.00           H  
ATOM   1597  OG  SER   119      51.093  42.839  66.586  1.00  0.00           O  
ATOM   1598  HG  SER   119      51.081  43.688  67.034  1.00  0.00           H  
ATOM   1599  C   SER   119      54.000  42.231  65.864  1.00  0.00           C  
ATOM   1600  O   SER   119      54.818  41.768  65.079  1.00  0.00           O  
ATOM   1601  N   SER   120      53.597  41.569  66.937  1.00  0.00           N  
ATOM   1602  H   SER   120      52.717  41.878  67.324  1.00  0.00           H  
ATOM   1603  CA  SER   120      53.875  40.190  67.244  1.00  0.00           C  
ATOM   1604  HA  SER   120      54.960  40.210  67.142  1.00  0.00           H  
ATOM   1605  CB  SER   120      53.447  39.810  68.738  1.00  0.00           C  
ATOM   1606  HB2 SER   120      52.389  40.074  68.743  1.00  0.00           H  
ATOM   1607  HB3 SER   120      53.522  38.732  68.881  1.00  0.00           H  
ATOM   1608  OG  SER   120      54.038  40.470  69.788  1.00  0.00           O  
ATOM   1609  HG  SER   120      53.877  41.415  69.731  1.00  0.00           H  
ATOM   1610  C   SER   120      53.358  39.250  66.137  1.00  0.00           C  
ATOM   1611  O   SER   120      52.328  39.476  65.521  1.00  0.00           O  
ATOM   1612  N   SER   121      53.964  38.065  65.801  1.00  0.00           N  
ATOM   1613  H   SER   121      53.615  37.680  64.934  1.00  0.00           H  
ATOM   1614  CA  SER   121      55.067  37.423  66.477  1.00  0.00           C  
ATOM   1615  HA  SER   121      54.819  37.205  67.516  1.00  0.00           H  
ATOM   1616  CB  SER   121      55.348  36.007  65.864  1.00  0.00           C  
ATOM   1617  HB2 SER   121      54.352  35.633  65.627  1.00  0.00           H  
ATOM   1618  HB3 SER   121      56.027  36.106  65.018  1.00  0.00           H  
ATOM   1619  OG  SER   121      55.922  35.224  66.936  1.00  0.00           O  
ATOM   1620  HG  SER   121      56.871  35.210  66.788  1.00  0.00           H  
ATOM   1621  C   SER   121      56.439  38.214  66.392  1.00  0.00           C  
ATOM   1622  O   SER   121      56.621  39.074  65.568  1.00  0.00           O  
ATOM   1623  N   TYR   122      57.404  37.871  67.349  1.00  0.00           N  
ATOM   1624  H   TYR   122      57.086  37.302  68.121  1.00  0.00           H  
ATOM   1625  CA  TYR   122      58.800  38.234  67.273  1.00  0.00           C  
ATOM   1626  HA  TYR   122      59.080  39.010  66.560  1.00  0.00           H  
ATOM   1627  CB  TYR   122      59.083  38.882  68.598  1.00  0.00           C  
ATOM   1628  HB2 TYR   122      58.695  38.354  69.469  1.00  0.00           H  
ATOM   1629  HB3 TYR   122      60.172  38.874  68.639  1.00  0.00           H  
ATOM   1630  CG  TYR   122      58.800  40.362  68.757  1.00  0.00           C  
ATOM   1631  CD1 TYR   122      57.473  40.779  68.938  1.00  0.00           C  
ATOM   1632  HD1 TYR   122      56.676  40.069  69.106  1.00  0.00           H  
ATOM   1633  CE1 TYR   122      57.183  42.112  69.103  1.00  0.00           C  
ATOM   1634  HE1 TYR   122      56.183  42.487  69.267  1.00  0.00           H  
ATOM   1635  CZ  TYR   122      58.235  43.084  68.835  1.00  0.00           C  
ATOM   1636  OH  TYR   122      57.895  44.395  68.881  1.00  0.00           O  
ATOM   1637  HH  TYR   122      56.940  44.453  68.961  1.00  0.00           H  
ATOM   1638  CE2 TYR   122      59.583  42.669  68.607  1.00  0.00           C  
ATOM   1639  HE2 TYR   122      60.371  43.403  68.523  1.00  0.00           H  
ATOM   1640  CD2 TYR   122      59.809  41.294  68.569  1.00  0.00           C  
ATOM   1641  HD2 TYR   122      60.813  40.984  68.319  1.00  0.00           H  
ATOM   1642  C   TYR   122      59.681  36.983  66.984  1.00  0.00           C  
ATOM   1643  O   TYR   122      59.658  35.980  67.707  1.00  0.00           O  
ATOM   1644  N   GLY   123      60.378  36.872  65.843  1.00  0.00           N  
ATOM   1645  H   GLY   123      60.676  35.917  65.703  1.00  0.00           H  
ATOM   1646  CA  GLY   123      60.714  37.846  64.825  1.00  0.00           C  
ATOM   1647  HA2 GLY   123      61.253  37.300  64.052  1.00  0.00           H  
ATOM   1648  HA3 GLY   123      59.794  38.161  64.331  1.00  0.00           H  
ATOM   1649  C   GLY   123      61.682  38.974  65.295  1.00  0.00           C  
ATOM   1650  O   GLY   123      61.966  39.028  66.508  1.00  0.00           O  
ATOM   1651  N   GLN   124      62.138  39.833  64.436  1.00  0.00           N  
ATOM   1652  H   GLN   124      61.753  39.779  63.503  1.00  0.00           H  
ATOM   1653  CA  GLN   124      63.078  40.874  64.706  1.00  0.00           C  
ATOM   1654  HA  GLN   124      63.993  40.373  65.023  1.00  0.00           H  
ATOM   1655  CB  GLN   124      63.384  41.678  63.436  1.00  0.00           C  
ATOM   1656  HB2 GLN   124      62.475  42.053  62.966  1.00  0.00           H  
ATOM   1657  HB3 GLN   124      64.069  42.471  63.735  1.00  0.00           H  
ATOM   1658  CG  GLN   124      64.042  40.804  62.284  1.00  0.00           C  
ATOM   1659  HG2 GLN   124      64.690  41.458  61.701  1.00  0.00           H  
ATOM   1660  HG3 GLN   124      64.605  39.957  62.676  1.00  0.00           H  
ATOM   1661  CD  GLN   124      62.990  40.156  61.290  1.00  0.00           C  
ATOM   1662  OE1 GLN   124      61.850  39.918  61.524  1.00  0.00           O  
ATOM   1663  NE2 GLN   124      63.510  39.776  60.151  1.00  0.00           N  
ATOM   1664 HE21 GLN   124      64.503  39.825  59.972  1.00  0.00           H  
ATOM   1665 HE22 GLN   124      62.879  39.513  59.407  1.00  0.00           H  
ATOM   1666  C   GLN   124      62.557  41.881  65.796  1.00  0.00           C  
ATOM   1667  O   GLN   124      61.375  42.081  65.948  1.00  0.00           O  
ATOM   1668  N   PRO   125      63.481  42.547  66.543  1.00  0.00           N  
ATOM   1669  CD  PRO   125      63.154  43.613  67.488  1.00  0.00           C  
ATOM   1670  HD2 PRO   125      62.296  43.312  68.089  1.00  0.00           H  
ATOM   1671  HD3 PRO   125      63.078  44.511  66.875  1.00  0.00           H  
ATOM   1672  CG  PRO   125      64.394  43.719  68.401  1.00  0.00           C  
ATOM   1673  HG2 PRO   125      64.162  42.915  69.099  1.00  0.00           H  
ATOM   1674  HG3 PRO   125      64.573  44.613  68.998  1.00  0.00           H  
ATOM   1675  CB  PRO   125      65.603  43.295  67.527  1.00  0.00           C  
ATOM   1676  HB2 PRO   125      66.449  42.959  68.127  1.00  0.00           H  
ATOM   1677  HB3 PRO   125      65.852  44.150  66.898  1.00  0.00           H  
ATOM   1678  CA  PRO   125      64.901  42.122  66.777  1.00  0.00           C  
ATOM   1679  HA  PRO   125      65.396  42.004  65.813  1.00  0.00           H  
ATOM   1680  C   PRO   125      64.823  40.748  67.416  1.00  0.00           C  
ATOM   1681  O   PRO   125      63.899  40.408  68.154  1.00  0.00           O  
ATOM   1682  N   GLN   126      65.847  39.928  67.192  1.00  0.00           N  
ATOM   1683  H   GLN   126      66.594  40.393  66.696  1.00  0.00           H  
ATOM   1684  CA  GLN   126      66.011  38.573  67.704  1.00  0.00           C  
ATOM   1685  HA  GLN   126      65.102  37.987  67.569  1.00  0.00           H  
ATOM   1686  CB  GLN   126      67.160  37.760  66.992  1.00  0.00           C  
ATOM   1687  HB2 GLN   126      68.123  38.202  67.250  1.00  0.00           H  
ATOM   1688  HB3 GLN   126      66.975  36.737  67.319  1.00  0.00           H  
ATOM   1689  CG  GLN   126      67.077  37.670  65.432  1.00  0.00           C  
ATOM   1690  HG2 GLN   126      67.383  38.666  65.112  1.00  0.00           H  
ATOM   1691  HG3 GLN   126      67.763  36.931  65.018  1.00  0.00           H  
ATOM   1692  CD  GLN   126      65.740  37.330  64.836  1.00  0.00           C  
ATOM   1693  OE1 GLN   126      64.867  36.567  65.369  1.00  0.00           O  
ATOM   1694  NE2 GLN   126      65.458  37.591  63.604  1.00  0.00           N  
ATOM   1695 HE21 GLN   126      66.196  37.875  62.974  1.00  0.00           H  
ATOM   1696 HE22 GLN   126      64.597  37.253  63.198  1.00  0.00           H  
ATOM   1697  C   GLN   126      66.185  38.684  69.254  1.00  0.00           C  
ATOM   1698  O   GLN   126      67.090  39.351  69.720  1.00  0.00           O  
ATOM   1699  N   SER   127      65.259  38.055  70.049  1.00  0.00           N  
ATOM   1700  H   SER   127      64.541  37.586  69.514  1.00  0.00           H  
ATOM   1701  CA  SER   127      65.256  37.761  71.502  1.00  0.00           C  
ATOM   1702  HA  SER   127      64.330  37.204  71.646  1.00  0.00           H  
ATOM   1703  CB  SER   127      66.499  36.882  71.883  1.00  0.00           C  
ATOM   1704  HB2 SER   127      66.727  36.313  70.982  1.00  0.00           H  
ATOM   1705  HB3 SER   127      67.380  37.525  71.902  1.00  0.00           H  
ATOM   1706  OG  SER   127      66.190  36.089  73.038  1.00  0.00           O  
ATOM   1707  HG  SER   127      66.260  36.611  73.840  1.00  0.00           H  
ATOM   1708  C   SER   127      65.202  38.979  72.448  1.00  0.00           C  
ATOM   1709  O   SER   127      65.284  38.790  73.673  1.00  0.00           O  
ATOM   1710  N   GLY   128      65.019  40.174  71.947  1.00  0.00           N  
ATOM   1711  H   GLY   128      65.054  40.231  70.939  1.00  0.00           H  
ATOM   1712  CA  GLY   128      64.907  41.455  72.764  1.00  0.00           C  
ATOM   1713  HA2 GLY   128      63.861  41.378  73.061  1.00  0.00           H  
ATOM   1714  HA3 GLY   128      65.560  41.497  73.635  1.00  0.00           H  
ATOM   1715  C   GLY   128      65.325  42.715  71.981  1.00  0.00           C  
ATOM   1716  O   GLY   128      66.221  42.690  71.134  1.00  0.00           O  
ATOM   1717  N   SER   129      64.736  43.892  72.094  1.00  0.00           N  
ATOM   1718  H   SER   129      65.265  44.544  71.533  1.00  0.00           H  
ATOM   1719  CA  SER   129      63.512  44.458  72.845  1.00  0.00           C  
ATOM   1720  HA  SER   129      63.464  45.490  72.497  1.00  0.00           H  
ATOM   1721  CB  SER   129      62.225  43.799  72.396  1.00  0.00           C  
ATOM   1722  HB2 SER   129      62.232  42.754  72.707  1.00  0.00           H  
ATOM   1723  HB3 SER   129      61.372  44.228  72.921  1.00  0.00           H  
ATOM   1724  OG  SER   129      61.989  43.959  70.974  1.00  0.00           O  
ATOM   1725  HG  SER   129      61.595  44.799  70.729  1.00  0.00           H  
ATOM   1726  C   SER   129      63.589  44.353  74.412  1.00  0.00           C  
ATOM   1727  O   SER   129      62.814  43.689  75.055  1.00  0.00           O  
ATOM   1728  N   TYR   130      64.655  44.964  75.037  1.00  0.00           N  
ATOM   1729  H   TYR   130      65.337  45.458  74.481  1.00  0.00           H  
ATOM   1730  CA  TYR   130      64.828  45.018  76.488  1.00  0.00           C  
ATOM   1731  HA  TYR   130      64.275  44.211  76.968  1.00  0.00           H  
ATOM   1732  CB  TYR   130      66.313  44.715  76.672  1.00  0.00           C  
ATOM   1733  HB2 TYR   130      66.916  45.504  76.222  1.00  0.00           H  
ATOM   1734  HB3 TYR   130      66.569  44.728  77.732  1.00  0.00           H  
ATOM   1735  CG  TYR   130      66.784  43.382  76.015  1.00  0.00           C  
ATOM   1736  CD1 TYR   130      67.666  43.337  74.910  1.00  0.00           C  
ATOM   1737  HD1 TYR   130      68.000  44.216  74.379  1.00  0.00           H  
ATOM   1738  CE1 TYR   130      68.093  42.071  74.400  1.00  0.00           C  
ATOM   1739  HE1 TYR   130      68.680  41.991  73.497  1.00  0.00           H  
ATOM   1740  CZ  TYR   130      67.673  40.892  75.005  1.00  0.00           C  
ATOM   1741  OH  TYR   130      68.062  39.644  74.561  1.00  0.00           O  
ATOM   1742  HH  TYR   130      67.445  38.971  74.860  1.00  0.00           H  
ATOM   1743  CE2 TYR   130      66.862  40.968  76.188  1.00  0.00           C  
ATOM   1744  HE2 TYR   130      66.656  40.042  76.704  1.00  0.00           H  
ATOM   1745  CD2 TYR   130      66.301  42.165  76.589  1.00  0.00           C  
ATOM   1746  HD2 TYR   130      65.748  42.170  77.516  1.00  0.00           H  
ATOM   1747  C   TYR   130      64.435  46.379  77.086  1.00  0.00           C  
ATOM   1748  O   TYR   130      64.514  47.395  76.441  1.00  0.00           O  
ATOM   1749  N   SER   131      63.928  46.527  78.296  1.00  0.00           N  
ATOM   1750  H   SER   131      63.797  47.498  78.540  1.00  0.00           H  
ATOM   1751  CA  SER   131      63.445  45.541  79.243  1.00  0.00           C  
ATOM   1752  HA  SER   131      63.155  46.122  80.118  1.00  0.00           H  
ATOM   1753  CB  SER   131      62.190  44.769  78.837  1.00  0.00           C  
ATOM   1754  HB2 SER   131      61.506  45.470  78.358  1.00  0.00           H  
ATOM   1755  HB3 SER   131      62.439  44.051  78.056  1.00  0.00           H  
ATOM   1756  OG  SER   131      61.536  44.129  79.883  1.00  0.00           O  
ATOM   1757  HG  SER   131      60.876  43.512  79.559  1.00  0.00           H  
ATOM   1758  C   SER   131      64.597  44.700  79.795  1.00  0.00           C  
ATOM   1759  O   SER   131      64.548  43.498  79.759  1.00  0.00           O  
ATOM   1760  N   GLN   132      65.588  45.320  80.493  1.00  0.00           N  
ATOM   1761  H   GLN   132      66.285  44.671  80.830  1.00  0.00           H  
ATOM   1762  CA  GLN   132      65.666  46.675  81.056  1.00  0.00           C  
ATOM   1763  HA  GLN   132      65.219  47.438  80.419  1.00  0.00           H  
ATOM   1764  CB  GLN   132      64.874  46.545  82.434  1.00  0.00           C  
ATOM   1765  HB2 GLN   132      63.808  46.449  82.229  1.00  0.00           H  
ATOM   1766  HB3 GLN   132      65.337  45.686  82.919  1.00  0.00           H  
ATOM   1767  CG  GLN   132      65.025  47.687  83.459  1.00  0.00           C  
ATOM   1768  HG2 GLN   132      64.676  47.289  84.412  1.00  0.00           H  
ATOM   1769  HG3 GLN   132      66.058  48.006  83.591  1.00  0.00           H  
ATOM   1770  CD  GLN   132      64.141  48.900  83.115  1.00  0.00           C  
ATOM   1771  OE1 GLN   132      64.471  49.653  82.208  1.00  0.00           O  
ATOM   1772  NE2 GLN   132      63.055  49.149  83.757  1.00  0.00           N  
ATOM   1773 HE21 GLN   132      62.711  48.497  84.447  1.00  0.00           H  
ATOM   1774 HE22 GLN   132      62.645  50.069  83.677  1.00  0.00           H  
ATOM   1775  C   GLN   132      67.120  47.117  81.306  1.00  0.00           C  
ATOM   1776  O   GLN   132      67.915  46.379  81.898  1.00  0.00           O  
ATOM   1777  N   GLN   133      67.449  48.386  80.949  1.00  0.00           N  
ATOM   1778  H   GLN   133      66.731  48.976  80.555  1.00  0.00           H  
ATOM   1779  CA  GLN   133      68.744  49.050  81.289  1.00  0.00           C  
ATOM   1780  HA  GLN   133      68.868  50.011  80.790  1.00  0.00           H  
ATOM   1781  CB  GLN   133      68.750  49.321  82.794  1.00  0.00           C  
ATOM   1782  HB2 GLN   133      68.463  48.381  83.266  1.00  0.00           H  
ATOM   1783  HB3 GLN   133      69.754  49.543  83.155  1.00  0.00           H  
ATOM   1784  CG  GLN   133      67.761  50.355  83.378  1.00  0.00           C  
ATOM   1785  HG2 GLN   133      68.126  51.334  83.067  1.00  0.00           H  
ATOM   1786  HG3 GLN   133      66.765  50.217  82.958  1.00  0.00           H  
ATOM   1787  CD  GLN   133      67.570  50.293  84.892  1.00  0.00           C  
ATOM   1788  OE1 GLN   133      67.138  49.349  85.516  1.00  0.00           O  
ATOM   1789  NE2 GLN   133      68.128  51.314  85.588  1.00  0.00           N  
ATOM   1790 HE21 GLN   133      68.587  52.064  85.092  1.00  0.00           H  
ATOM   1791 HE22 GLN   133      68.160  51.129  86.581  1.00  0.00           H  
ATOM   1792  C   GLN   133      69.988  48.264  80.775  1.00  0.00           C  
ATOM   1793  O   GLN   133      70.800  47.756  81.561  1.00  0.00           O  
ATOM   1794  N   PRO   134      70.155  48.152  79.412  1.00  0.00           N  
ATOM   1795  CD  PRO   134      71.254  47.370  78.847  1.00  0.00           C  
ATOM   1796  HD2 PRO   134      71.200  46.308  79.085  1.00  0.00           H  
ATOM   1797  HD3 PRO   134      72.213  47.814  79.114  1.00  0.00           H  
ATOM   1798  CG  PRO   134      71.096  47.562  77.353  1.00  0.00           C  
ATOM   1799  HG2 PRO   134      70.361  46.888  76.913  1.00  0.00           H  
ATOM   1800  HG3 PRO   134      72.047  47.608  76.823  1.00  0.00           H  
ATOM   1801  CB  PRO   134      70.367  48.906  77.277  1.00  0.00           C  
ATOM   1802  HB2 PRO   134      69.810  49.046  76.350  1.00  0.00           H  
ATOM   1803  HB3 PRO   134      71.043  49.748  77.422  1.00  0.00           H  
ATOM   1804  CA  PRO   134      69.373  48.825  78.412  1.00  0.00           C  
ATOM   1805  HA  PRO   134      69.019  49.823  78.672  1.00  0.00           H  
ATOM   1806  C   PRO   134      68.118  48.075  77.958  1.00  0.00           C  
ATOM   1807  O   PRO   134      67.937  46.939  78.246  1.00  0.00           O  
ATOM   1808  N   SER   135      67.135  48.738  77.353  1.00  0.00           N  
ATOM   1809  H   SER   135      66.395  48.138  77.019  1.00  0.00           H  
ATOM   1810  CA  SER   135      67.039  50.198  77.076  1.00  0.00           C  
ATOM   1811  HA  SER   135      67.965  50.629  76.696  1.00  0.00           H  
ATOM   1812  CB  SER   135      66.055  50.406  75.900  1.00  0.00           C  
ATOM   1813  HB2 SER   135      65.040  50.043  76.065  1.00  0.00           H  
ATOM   1814  HB3 SER   135      66.017  51.466  75.653  1.00  0.00           H  
ATOM   1815  OG  SER   135      66.457  49.539  74.822  1.00  0.00           O  
ATOM   1816  HG  SER   135      67.298  49.762  74.417  1.00  0.00           H  
ATOM   1817  C   SER   135      66.617  51.008  78.274  1.00  0.00           C  
ATOM   1818  O   SER   135      66.285  50.415  79.322  1.00  0.00           O  
ATOM   1819  N   TYR   136      66.812  52.339  78.211  1.00  0.00           N  
ATOM   1820  H   TYR   136      66.973  52.719  77.290  1.00  0.00           H  
ATOM   1821  CA  TYR   136      66.676  53.279  79.379  1.00  0.00           C  
ATOM   1822  HA  TYR   136      66.423  52.659  80.239  1.00  0.00           H  
ATOM   1823  CB  TYR   136      68.006  54.029  79.544  1.00  0.00           C  
ATOM   1824  HB2 TYR   136      68.213  54.409  78.544  1.00  0.00           H  
ATOM   1825  HB3 TYR   136      67.756  54.776  80.297  1.00  0.00           H  
ATOM   1826  CG  TYR   136      69.150  53.058  79.993  1.00  0.00           C  
ATOM   1827  CD1 TYR   136      69.455  52.966  81.433  1.00  0.00           C  
ATOM   1828  HD1 TYR   136      68.899  53.481  82.203  1.00  0.00           H  
ATOM   1829  CE1 TYR   136      70.624  52.292  81.882  1.00  0.00           C  
ATOM   1830  HE1 TYR   136      70.944  52.301  82.913  1.00  0.00           H  
ATOM   1831  CZ  TYR   136      71.367  51.585  80.939  1.00  0.00           C  
ATOM   1832  OH  TYR   136      72.339  50.796  81.419  1.00  0.00           O  
ATOM   1833  HH  TYR   136      72.651  51.114  82.269  1.00  0.00           H  
ATOM   1834  CE2 TYR   136      71.133  51.677  79.534  1.00  0.00           C  
ATOM   1835  HE2 TYR   136      71.805  51.123  78.895  1.00  0.00           H  
ATOM   1836  CD2 TYR   136      70.016  52.453  79.074  1.00  0.00           C  
ATOM   1837  HD2 TYR   136      69.930  52.599  78.007  1.00  0.00           H  
ATOM   1838  C   TYR   136      65.505  54.301  79.110  1.00  0.00           C  
ATOM   1839  O   TYR   136      65.612  55.210  78.256  1.00  0.00           O  
ATOM   1840  N   GLY   137      64.299  54.150  79.716  1.00  0.00           N  
ATOM   1841  H   GLY   137      63.534  54.730  79.401  1.00  0.00           H  
ATOM   1842  CA  GLY   137      63.990  53.253  80.877  1.00  0.00           C  
ATOM   1843  HA2 GLY   137      62.980  53.527  81.184  1.00  0.00           H  
ATOM   1844  HA3 GLY   137      64.126  52.230  80.529  1.00  0.00           H  
ATOM   1845  C   GLY   137      64.768  53.467  82.134  1.00  0.00           C  
ATOM   1846  O   GLY   137      65.612  54.359  82.239  1.00  0.00           O  
ATOM   1847  N   GLY   138      64.511  52.586  83.092  1.00  0.00           N  
ATOM   1848  H   GLY   138      63.752  51.946  82.908  1.00  0.00           H  
ATOM   1849  CA  GLY   138      65.045  52.805  84.396  1.00  0.00           C  
ATOM   1850  HA2 GLY   138      64.822  51.913  84.981  1.00  0.00           H  
ATOM   1851  HA3 GLY   138      66.110  53.038  84.400  1.00  0.00           H  
ATOM   1852  C   GLY   138      64.430  53.991  85.190  1.00  0.00           C  
ATOM   1853  O   GLY   138      63.711  54.803  84.640  1.00  0.00           O  
ATOM   1854  N   GLN   139      64.605  54.099  86.458  1.00  0.00           N  
ATOM   1855  H   GLN   139      64.204  54.972  86.771  1.00  0.00           H  
ATOM   1856  CA  GLN   139      65.666  53.417  87.285  1.00  0.00           C  
ATOM   1857  HA  GLN   139      66.074  52.518  86.824  1.00  0.00           H  
ATOM   1858  CB  GLN   139      66.850  54.402  87.457  1.00  0.00           C  
ATOM   1859  HB2 GLN   139      67.695  53.896  87.924  1.00  0.00           H  
ATOM   1860  HB3 GLN   139      67.270  54.709  86.499  1.00  0.00           H  
ATOM   1861  CG  GLN   139      66.634  55.715  88.357  1.00  0.00           C  
ATOM   1862  HG2 GLN   139      65.801  56.245  87.894  1.00  0.00           H  
ATOM   1863  HG3 GLN   139      66.287  55.408  89.344  1.00  0.00           H  
ATOM   1864  CD  GLN   139      67.859  56.507  88.680  1.00  0.00           C  
ATOM   1865  OE1 GLN   139      68.915  56.449  88.084  1.00  0.00           O  
ATOM   1866  NE2 GLN   139      67.732  57.383  89.632  1.00  0.00           N  
ATOM   1867 HE21 GLN   139      66.819  57.359  90.063  1.00  0.00           H  
ATOM   1868 HE22 GLN   139      68.471  57.976  89.982  1.00  0.00           H  
ATOM   1869  C   GLN   139      65.111  53.024  88.686  1.00  0.00           C  
ATOM   1870  O   GLN   139      65.833  52.739  89.604  1.00  0.00           O  
ATOM   1871  N   GLN   140      63.806  53.219  88.854  1.00  0.00           N  
ATOM   1872  H   GLN   140      63.267  53.513  88.051  1.00  0.00           H  
ATOM   1873  CA  GLN   140      63.025  52.696  90.054  1.00  0.00           C  
ATOM   1874  HA  GLN   140      61.960  52.863  89.890  1.00  0.00           H  
ATOM   1875  CB  GLN   140      63.204  51.166  90.219  1.00  0.00           C  
ATOM   1876  HB2 GLN   140      64.262  50.966  90.393  1.00  0.00           H  
ATOM   1877  HB3 GLN   140      62.559  50.995  91.081  1.00  0.00           H  
ATOM   1878  CG  GLN   140      62.643  50.231  89.093  1.00  0.00           C  
ATOM   1879  HG2 GLN   140      62.629  49.231  89.527  1.00  0.00           H  
ATOM   1880  HG3 GLN   140      61.598  50.415  88.842  1.00  0.00           H  
ATOM   1881  CD  GLN   140      63.514  50.260  87.797  1.00  0.00           C  
ATOM   1882  OE1 GLN   140      63.088  50.844  86.817  1.00  0.00           O  
ATOM   1883  NE2 GLN   140      64.709  49.622  87.741  1.00  0.00           N  
ATOM   1884 HE21 GLN   140      64.904  49.143  88.608  1.00  0.00           H  
ATOM   1885 HE22 GLN   140      65.150  49.446  86.850  1.00  0.00           H  
ATOM   1886  C   GLN   140      63.300  53.528  91.319  1.00  0.00           C  
ATOM   1887  O   GLN   140      63.154  53.103  92.464  1.00  0.00           O  
ATOM   1888  N   GLN   141      63.839  54.719  91.188  1.00  0.00           N  
ATOM   1889  H   GLN   141      63.932  55.094  90.254  1.00  0.00           H  
ATOM   1890  CA  GLN   141      64.236  55.607  92.226  1.00  0.00           C  
ATOM   1891  HA  GLN   141      63.438  55.563  92.968  1.00  0.00           H  
ATOM   1892  CB  GLN   141      65.574  55.182  92.863  1.00  0.00           C  
ATOM   1893  HB2 GLN   141      66.315  55.342  92.080  1.00  0.00           H  
ATOM   1894  HB3 GLN   141      65.793  55.929  93.625  1.00  0.00           H  
ATOM   1895  CG  GLN   141      65.802  53.868  93.649  1.00  0.00           C  
ATOM   1896  HG2 GLN   141      65.640  53.007  93.000  1.00  0.00           H  
ATOM   1897  HG3 GLN   141      66.868  53.885  93.874  1.00  0.00           H  
ATOM   1898  CD  GLN   141      64.961  53.608  94.937  1.00  0.00           C  
ATOM   1899  OE1 GLN   141      64.249  54.453  95.412  1.00  0.00           O  
ATOM   1900  NE2 GLN   141      65.070  52.397  95.522  1.00  0.00           N  
ATOM   1901 HE21 GLN   141      65.642  51.698  95.069  1.00  0.00           H  
ATOM   1902 HE22 GLN   141      64.512  52.049  96.289  1.00  0.00           H  
ATOM   1903  C   GLN   141      64.439  57.018  91.736  1.00  0.00           C  
ATOM   1904  O   GLN   141      65.328  57.206  90.943  1.00  0.00           O  
ATOM   1905  N   SER   142      63.634  58.019  92.114  1.00  0.00           N  
ATOM   1906  H   SER   142      63.781  58.913  91.667  1.00  0.00           H  
ATOM   1907  CA  SER   142      62.488  58.063  93.010  1.00  0.00           C  
ATOM   1908  HA  SER   142      62.110  59.067  93.208  1.00  0.00           H  
ATOM   1909  CB  SER   142      61.236  57.273  92.442  1.00  0.00           C  
ATOM   1910  HB2 SER   142      61.439  56.232  92.694  1.00  0.00           H  
ATOM   1911  HB3 SER   142      60.333  57.629  92.937  1.00  0.00           H  
ATOM   1912  OG  SER   142      61.030  57.451  91.056  1.00  0.00           O  
ATOM   1913  HG  SER   142      61.474  56.770  90.546  1.00  0.00           H  
ATOM   1914  C   SER   142      62.802  57.596  94.454  1.00  0.00           C  
ATOM   1915  O   SER   142      62.262  56.682  95.012  1.00  0.00           O  
ATOM   1916  N   TYR   143      63.807  58.278  95.008  1.00  0.00           N  
ATOM   1917  H   TYR   143      64.183  58.997  94.406  1.00  0.00           H  
ATOM   1918  CA  TYR   143      64.554  58.098  96.199  1.00  0.00           C  
ATOM   1919  HA  TYR   143      64.836  57.056  96.347  1.00  0.00           H  
ATOM   1920  CB  TYR   143      65.892  58.824  96.141  1.00  0.00           C  
ATOM   1921  HB2 TYR   143      65.540  59.852  96.063  1.00  0.00           H  
ATOM   1922  HB3 TYR   143      66.474  58.648  97.046  1.00  0.00           H  
ATOM   1923  CG  TYR   143      66.906  58.562  94.998  1.00  0.00           C  
ATOM   1924  CD1 TYR   143      67.912  57.560  94.970  1.00  0.00           C  
ATOM   1925  HD1 TYR   143      67.993  56.851  95.781  1.00  0.00           H  
ATOM   1926  CE1 TYR   143      68.841  57.511  93.917  1.00  0.00           C  
ATOM   1927  HE1 TYR   143      69.694  56.849  93.948  1.00  0.00           H  
ATOM   1928  CZ  TYR   143      68.737  58.366  92.849  1.00  0.00           C  
ATOM   1929  OH  TYR   143      69.518  58.238  91.756  1.00  0.00           O  
ATOM   1930  HH  TYR   143      70.166  57.544  91.893  1.00  0.00           H  
ATOM   1931  CE2 TYR   143      67.710  59.370  92.813  1.00  0.00           C  
ATOM   1932  HE2 TYR   143      67.700  59.984  91.924  1.00  0.00           H  
ATOM   1933  CD2 TYR   143      66.866  59.529  93.960  1.00  0.00           C  
ATOM   1934  HD2 TYR   143      66.132  60.319  93.900  1.00  0.00           H  
ATOM   1935  C   TYR   143      63.761  58.471  97.516  1.00  0.00           C  
ATOM   1936  O   TYR   143      62.752  59.152  97.409  1.00  0.00           O  
ATOM   1937  N   GLY   144      64.237  58.003  98.680  1.00  0.00           N  
ATOM   1938  H   GLY   144      65.128  57.530  98.612  1.00  0.00           H  
ATOM   1939  CA  GLY   144      63.931  58.561  99.996  1.00  0.00           C  
ATOM   1940  HA2 GLY   144      64.689  58.124 100.646  1.00  0.00           H  
ATOM   1941  HA3 GLY   144      63.868  59.646 100.079  1.00  0.00           H  
ATOM   1942  C   GLY   144      62.526  58.138 100.465  1.00  0.00           C  
ATOM   1943  O   GLY   144      61.856  57.247 100.014  1.00  0.00           O  
ATOM   1944  N   GLN   145      62.171  58.718 101.658  1.00  0.00           N  
ATOM   1945  H   GLN   145      62.809  59.338 102.136  1.00  0.00           H  
ATOM   1946  CA  GLN   145      60.837  58.590 102.270  1.00  0.00           C  
ATOM   1947  HA  GLN   145      60.510  57.578 102.031  1.00  0.00           H  
ATOM   1948  CB  GLN   145      60.826  58.776 103.823  1.00  0.00           C  
ATOM   1949  HB2 GLN   145      60.981  59.834 104.035  1.00  0.00           H  
ATOM   1950  HB3 GLN   145      59.844  58.396 104.106  1.00  0.00           H  
ATOM   1951  CG  GLN   145      61.907  57.978 104.561  1.00  0.00           C  
ATOM   1952  HG2 GLN   145      61.833  56.950 104.207  1.00  0.00           H  
ATOM   1953  HG3 GLN   145      62.888  58.418 104.382  1.00  0.00           H  
ATOM   1954  CD  GLN   145      61.716  57.944 106.033  1.00  0.00           C  
ATOM   1955  OE1 GLN   145      61.521  58.962 106.642  1.00  0.00           O  
ATOM   1956  NE2 GLN   145      61.853  56.840 106.778  1.00  0.00           N  
ATOM   1957 HE21 GLN   145      61.681  57.009 107.759  1.00  0.00           H  
ATOM   1958 HE22 GLN   145      61.878  55.893 106.429  1.00  0.00           H  
ATOM   1959  C   GLN   145      59.815  59.517 101.606  1.00  0.00           C  
ATOM   1960  O   GLN   145      60.105  60.714 101.630  1.00  0.00           O  
ATOM   1961  N   GLN   146      58.822  59.051 100.924  1.00  0.00           N  
ATOM   1962  H   GLN   146      58.689  58.073 100.709  1.00  0.00           H  
ATOM   1963  CA  GLN   146      58.013  59.893  99.984  1.00  0.00           C  
ATOM   1964  HA  GLN   146      58.535  60.813  99.722  1.00  0.00           H  
ATOM   1965  CB  GLN   146      57.797  59.215  98.634  1.00  0.00           C  
ATOM   1966  HB2 GLN   146      57.406  58.238  98.918  1.00  0.00           H  
ATOM   1967  HB3 GLN   146      57.048  59.746  98.046  1.00  0.00           H  
ATOM   1968  CG  GLN   146      59.154  59.076  97.931  1.00  0.00           C  
ATOM   1969  HG2 GLN   146      59.758  59.956  98.153  1.00  0.00           H  
ATOM   1970  HG3 GLN   146      59.683  58.223  98.357  1.00  0.00           H  
ATOM   1971  CD  GLN   146      59.061  58.812  96.437  1.00  0.00           C  
ATOM   1972  OE1 GLN   146      57.951  58.653  95.913  1.00  0.00           O  
ATOM   1973  NE2 GLN   146      60.121  58.840  95.658  1.00  0.00           N  
ATOM   1974 HE21 GLN   146      61.007  58.964  96.127  1.00  0.00           H  
ATOM   1975 HE22 GLN   146      59.971  58.916  94.662  1.00  0.00           H  
ATOM   1976  C   GLN   146      56.759  60.267 100.716  1.00  0.00           C  
ATOM   1977  O   GLN   146      56.253  59.540 101.603  1.00  0.00           O  
ATOM   1978  N   GLN   147      56.245  61.433 100.399  1.00  0.00           N  
ATOM   1979  H   GLN   147      56.734  61.846  99.618  1.00  0.00           H  
ATOM   1980  CA  GLN   147      55.229  62.294 101.068  1.00  0.00           C  
ATOM   1981  HA  GLN   147      54.370  61.647 101.245  1.00  0.00           H  
ATOM   1982  CB  GLN   147      55.765  63.004 102.298  1.00  0.00           C  
ATOM   1983  HB2 GLN   147      56.043  62.330 103.108  1.00  0.00           H  
ATOM   1984  HB3 GLN   147      56.659  63.487 101.903  1.00  0.00           H  
ATOM   1985  CG  GLN   147      54.791  64.070 102.929  1.00  0.00           C  
ATOM   1986  HG2 GLN   147      55.366  64.400 103.793  1.00  0.00           H  
ATOM   1987  HG3 GLN   147      54.665  64.966 102.322  1.00  0.00           H  
ATOM   1988  CD  GLN   147      53.481  63.551 103.371  1.00  0.00           C  
ATOM   1989  OE1 GLN   147      52.417  63.656 102.796  1.00  0.00           O  
ATOM   1990  NE2 GLN   147      53.374  62.873 104.484  1.00  0.00           N  
ATOM   1991 HE21 GLN   147      54.137  62.688 105.120  1.00  0.00           H  
ATOM   1992 HE22 GLN   147      52.487  62.402 104.598  1.00  0.00           H  
ATOM   1993  C   GLN   147      54.822  63.365 100.069  1.00  0.00           C  
ATOM   1994  O   GLN   147      55.704  63.874  99.386  1.00  0.00           O  
ATOM   1995  N   SER   148      53.554  63.760  99.898  1.00  0.00           N  
ATOM   1996  H   SER   148      52.798  63.455 100.494  1.00  0.00           H  
ATOM   1997  CA  SER   148      53.076  64.714  98.855  1.00  0.00           C  
ATOM   1998  HA  SER   148      53.390  64.422  97.854  1.00  0.00           H  
ATOM   1999  CB  SER   148      51.553  64.831  98.915  1.00  0.00           C  
ATOM   2000  HB2 SER   148      51.328  65.081  99.951  1.00  0.00           H  
ATOM   2001  HB3 SER   148      51.320  65.632  98.214  1.00  0.00           H  
ATOM   2002  OG  SER   148      50.950  63.609  98.522  1.00  0.00           O  
ATOM   2003  HG  SER   148      50.022  63.801  98.679  1.00  0.00           H  
ATOM   2004  C   SER   148      53.577  66.191  98.987  1.00  0.00           C  
ATOM   2005  O   SER   148      54.389  66.467  99.889  1.00  0.00           O  
ATOM   2006  N   TYR   149      53.060  67.210  98.314  1.00  0.00           N  
ATOM   2007  H   TYR   149      52.382  67.060  97.580  1.00  0.00           H  
ATOM   2008  CA  TYR   149      53.455  68.619  98.426  1.00  0.00           C  
ATOM   2009  HA  TYR   149      54.530  68.705  98.578  1.00  0.00           H  
ATOM   2010  CB  TYR   149      53.139  69.251  97.108  1.00  0.00           C  
ATOM   2011  HB2 TYR   149      53.752  68.871  96.291  1.00  0.00           H  
ATOM   2012  HB3 TYR   149      52.060  69.117  97.033  1.00  0.00           H  
ATOM   2013  CG  TYR   149      53.411  70.727  97.019  1.00  0.00           C  
ATOM   2014  CD1 TYR   149      52.336  71.693  96.855  1.00  0.00           C  
ATOM   2015  HD1 TYR   149      51.319  71.331  96.838  1.00  0.00           H  
ATOM   2016  CE1 TYR   149      52.621  73.066  96.799  1.00  0.00           C  
ATOM   2017  HE1 TYR   149      51.787  73.721  96.595  1.00  0.00           H  
ATOM   2018  CZ  TYR   149      53.941  73.537  96.759  1.00  0.00           C  
ATOM   2019  OH  TYR   149      54.210  74.820  96.550  1.00  0.00           O  
ATOM   2020  HH  TYR   149      55.149  75.016  96.509  1.00  0.00           H  
ATOM   2021  CE2 TYR   149      55.003  72.615  97.000  1.00  0.00           C  
ATOM   2022  HE2 TYR   149      55.992  73.048  97.022  1.00  0.00           H  
ATOM   2023  CD2 TYR   149      54.706  71.267  97.146  1.00  0.00           C  
ATOM   2024  HD2 TYR   149      55.510  70.564  97.305  1.00  0.00           H  
ATOM   2025  C   TYR   149      52.843  69.317  99.655  1.00  0.00           C  
ATOM   2026  O   TYR   149      51.719  68.908 100.017  1.00  0.00           O  
ATOM   2027  N   ASN   150      53.343  70.405 100.236  1.00  0.00           N  
ATOM   2028  H   ASN   150      54.151  70.863  99.840  1.00  0.00           H  
ATOM   2029  CA  ASN   150      52.623  71.243 101.215  1.00  0.00           C  
ATOM   2030  HA  ASN   150      51.574  71.247 100.916  1.00  0.00           H  
ATOM   2031  CB  ASN   150      52.908  70.793 102.659  1.00  0.00           C  
ATOM   2032  HB2 ASN   150      52.240  69.955 102.858  1.00  0.00           H  
ATOM   2033  HB3 ASN   150      53.984  70.624 102.628  1.00  0.00           H  
ATOM   2034  CG  ASN   150      52.644  71.902 103.693  1.00  0.00           C  
ATOM   2035  OD1 ASN   150      51.519  72.447 103.749  1.00  0.00           O  
ATOM   2036  ND2 ASN   150      53.738  72.209 104.355  1.00  0.00           N  
ATOM   2037 HD21 ASN   150      53.603  72.902 105.077  1.00  0.00           H  
ATOM   2038 HD22 ASN   150      54.595  71.714 104.154  1.00  0.00           H  
ATOM   2039  C   ASN   150      53.102  72.688 101.004  1.00  0.00           C  
ATOM   2040  O   ASN   150      54.311  72.837 101.025  1.00  0.00           O  
ATOM   2041  N   PRO   151      52.186  73.704 100.745  1.00  0.00           N  
ATOM   2042  CD  PRO   151      50.797  73.572 100.572  1.00  0.00           C  
ATOM   2043  HD2 PRO   151      50.151  73.249 101.388  1.00  0.00           H  
ATOM   2044  HD3 PRO   151      50.708  72.945  99.685  1.00  0.00           H  
ATOM   2045  CG  PRO   151      50.327  74.923 100.065  1.00  0.00           C  
ATOM   2046  HG2 PRO   151      49.963  75.422 100.964  1.00  0.00           H  
ATOM   2047  HG3 PRO   151      49.567  74.760  99.301  1.00  0.00           H  
ATOM   2048  CB  PRO   151      51.612  75.676  99.564  1.00  0.00           C  
ATOM   2049  HB2 PRO   151      51.617  76.740  99.803  1.00  0.00           H  
ATOM   2050  HB3 PRO   151      51.777  75.569  98.492  1.00  0.00           H  
ATOM   2051  CA  PRO   151      52.681  75.008 100.323  1.00  0.00           C  
ATOM   2052  HA  PRO   151      53.483  74.823  99.608  1.00  0.00           H  
ATOM   2053  C   PRO   151      53.391  75.851 101.421  1.00  0.00           C  
ATOM   2054  O   PRO   151      52.850  75.881 102.531  1.00  0.00           O  
ATOM   2055  N   PRO   152      54.555  76.462 101.100  1.00  0.00           N  
ATOM   2056  CD  PRO   152      55.348  76.453  99.835  1.00  0.00           C  
ATOM   2057  HD2 PRO   152      54.733  76.732  98.980  1.00  0.00           H  
ATOM   2058  HD3 PRO   152      55.743  75.454  99.648  1.00  0.00           H  
ATOM   2059  CG  PRO   152      56.546  77.446  99.967  1.00  0.00           C  
ATOM   2060  HG2 PRO   152      56.291  78.347  99.408  1.00  0.00           H  
ATOM   2061  HG3 PRO   152      57.471  76.975  99.634  1.00  0.00           H  
ATOM   2062  CB  PRO   152      56.606  77.632 101.431  1.00  0.00           C  
ATOM   2063  HB2 PRO   152      56.948  78.640 101.664  1.00  0.00           H  
ATOM   2064  HB3 PRO   152      57.290  76.889 101.841  1.00  0.00           H  
ATOM   2065  CA  PRO   152      55.238  77.455 102.020  1.00  0.00           C  
ATOM   2066  HA  PRO   152      55.304  77.002 103.009  1.00  0.00           H  
ATOM   2067  C   PRO   152      54.359  78.669 102.145  1.00  0.00           C  
ATOM   2068  O   PRO   152      53.555  78.943 101.273  1.00  0.00           O  
ATOM   2069  N   GLN   153      54.621  79.481 103.189  1.00  0.00           N  
ATOM   2070  H   GLN   153      55.264  79.149 103.894  1.00  0.00           H  
ATOM   2071  CA  GLN   153      54.056  80.818 103.243  1.00  0.00           C  
ATOM   2072  HA  GLN   153      52.999  80.796 102.977  1.00  0.00           H  
ATOM   2073  CB  GLN   153      54.130  81.195 104.744  1.00  0.00           C  
ATOM   2074  HB2 GLN   153      55.166  81.010 105.025  1.00  0.00           H  
ATOM   2075  HB3 GLN   153      53.947  82.270 104.766  1.00  0.00           H  
ATOM   2076  CG  GLN   153      53.198  80.310 105.559  1.00  0.00           C  
ATOM   2077  HG2 GLN   153      52.380  79.953 104.933  1.00  0.00           H  
ATOM   2078  HG3 GLN   153      53.733  79.382 105.761  1.00  0.00           H  
ATOM   2079  CD  GLN   153      52.655  80.918 106.828  1.00  0.00           C  
ATOM   2080  OE1 GLN   153      52.741  80.322 107.905  1.00  0.00           O  
ATOM   2081  NE2 GLN   153      52.062  82.060 106.812  1.00  0.00           N  
ATOM   2082 HE21 GLN   153      52.105  82.425 105.872  1.00  0.00           H  
ATOM   2083 HE22 GLN   153      51.438  82.390 107.536  1.00  0.00           H  
ATOM   2084  C   GLN   153      54.745  81.793 102.228  1.00  0.00           C  
ATOM   2085  O   GLN   153      55.839  81.518 101.860  1.00  0.00           O  
ATOM   2086  N   GLY   154      54.065  82.881 101.901  1.00  0.00           N  
ATOM   2087  H   GLY   154      53.116  82.937 102.241  1.00  0.00           H  
ATOM   2088  CA  GLY   154      54.480  83.766 100.809  1.00  0.00           C  
ATOM   2089  HA2 GLY   154      55.566  83.793 100.717  1.00  0.00           H  
ATOM   2090  HA3 GLY   154      54.175  83.381  99.835  1.00  0.00           H  
ATOM   2091  C   GLY   154      53.801  85.122 100.951  1.00  0.00           C  
ATOM   2092  O   GLY   154      52.742  85.251 101.657  1.00  0.00           O  
ATOM   2093  N   TYR   155      54.499  86.137 100.412  1.00  0.00           N  
ATOM   2094  H   TYR   155      55.300  85.990  99.814  1.00  0.00           H  
ATOM   2095  CA  TYR   155      54.178  87.615 100.557  1.00  0.00           C  
ATOM   2096  HA  TYR   155      53.185  87.574 101.004  1.00  0.00           H  
ATOM   2097  CB  TYR   155      55.167  88.224 101.591  1.00  0.00           C  
ATOM   2098  HB2 TYR   155      56.176  88.327 101.193  1.00  0.00           H  
ATOM   2099  HB3 TYR   155      54.826  89.184 101.981  1.00  0.00           H  
ATOM   2100  CG  TYR   155      55.238  87.355 102.837  1.00  0.00           C  
ATOM   2101  CD1 TYR   155      56.231  86.335 102.950  1.00  0.00           C  
ATOM   2102  HD1 TYR   155      56.853  86.175 102.082  1.00  0.00           H  
ATOM   2103  CE1 TYR   155      56.100  85.372 103.941  1.00  0.00           C  
ATOM   2104  HE1 TYR   155      56.820  84.571 104.020  1.00  0.00           H  
ATOM   2105  CZ  TYR   155      54.987  85.459 104.831  1.00  0.00           C  
ATOM   2106  OH  TYR   155      54.808  84.508 105.773  1.00  0.00           O  
ATOM   2107  HH  TYR   155      54.087  84.729 106.367  1.00  0.00           H  
ATOM   2108  CE2 TYR   155      54.048  86.525 104.788  1.00  0.00           C  
ATOM   2109  HE2 TYR   155      53.185  86.556 105.436  1.00  0.00           H  
ATOM   2110  CD2 TYR   155      54.208  87.479 103.819  1.00  0.00           C  
ATOM   2111  HD2 TYR   155      53.492  88.286 103.762  1.00  0.00           H  
ATOM   2112  C   TYR   155      54.248  88.367  99.285  1.00  0.00           C  
ATOM   2113  O   TYR   155      55.276  88.411  98.573  1.00  0.00           O  
ATOM   2114  N   GLY   156      53.211  89.061  98.833  1.00  0.00           N  
ATOM   2115  H   GLY   156      53.270  89.325  97.859  1.00  0.00           H  
ATOM   2116  CA  GLY   156      51.861  89.191  99.332  1.00  0.00           C  
ATOM   2117  HA2 GLY   156      51.323  88.505  98.678  1.00  0.00           H  
ATOM   2118  HA3 GLY   156      51.761  88.796 100.343  1.00  0.00           H  
ATOM   2119  C   GLY   156      51.347  90.651  99.310  1.00  0.00           C  
ATOM   2120  O   GLY   156      52.129  91.550  99.533  1.00  0.00           O  
ATOM   2121  N   GLN   157      50.021  90.838  99.176  1.00  0.00           N  
ATOM   2122  H   GLN   157      49.425  90.039  99.011  1.00  0.00           H  
ATOM   2123  CA  GLN   157      49.419  92.211  99.296  1.00  0.00           C  
ATOM   2124  HA  GLN   157      49.579  92.762  98.370  1.00  0.00           H  
ATOM   2125  CB  GLN   157      47.930  91.990  99.380  1.00  0.00           C  
ATOM   2126  HB2 GLN   157      47.813  91.282 100.200  1.00  0.00           H  
ATOM   2127  HB3 GLN   157      47.425  92.929  99.608  1.00  0.00           H  
ATOM   2128  CG  GLN   157      47.208  91.461  98.068  1.00  0.00           C  
ATOM   2129  HG2 GLN   157      47.817  90.909  97.353  1.00  0.00           H  
ATOM   2130  HG3 GLN   157      46.377  90.824  98.370  1.00  0.00           H  
ATOM   2131  CD  GLN   157      46.714  92.657  97.326  1.00  0.00           C  
ATOM   2132  OE1 GLN   157      47.375  93.693  97.109  1.00  0.00           O  
ATOM   2133  NE2 GLN   157      45.570  92.595  96.765  1.00  0.00           N  
ATOM   2134 HE21 GLN   157      44.983  91.797  96.962  1.00  0.00           H  
ATOM   2135 HE22 GLN   157      45.241  93.375  96.213  1.00  0.00           H  
ATOM   2136  C   GLN   157      49.829  93.041 100.511  1.00  0.00           C  
ATOM   2137  O   GLN   157      49.785  92.537 101.602  1.00  0.00           O  
ATOM   2138  N   GLN   158      50.170  94.319 100.439  1.00  0.00           N  
ATOM   2139  H   GLN   158      50.495  94.803 101.264  1.00  0.00           H  
ATOM   2140  CA  GLN   158      50.077  95.176  99.221  1.00  0.00           C  
ATOM   2141  HA  GLN   158      49.287  94.830  98.553  1.00  0.00           H  
ATOM   2142  CB  GLN   158      49.734  96.658  99.518  1.00  0.00           C  
ATOM   2143  HB2 GLN   158      50.426  97.022 100.278  1.00  0.00           H  
ATOM   2144  HB3 GLN   158      49.969  97.243  98.629  1.00  0.00           H  
ATOM   2145  CG  GLN   158      48.210  96.911  99.851  1.00  0.00           C  
ATOM   2146  HG2 GLN   158      48.014  97.980  99.770  1.00  0.00           H  
ATOM   2147  HG3 GLN   158      47.730  96.324  99.068  1.00  0.00           H  
ATOM   2148  CD  GLN   158      47.707  96.211 101.100  1.00  0.00           C  
ATOM   2149  OE1 GLN   158      48.181  96.437 102.158  1.00  0.00           O  
ATOM   2150  NE2 GLN   158      46.755  95.296 101.022  1.00  0.00           N  
ATOM   2151 HE21 GLN   158      46.223  95.249 100.164  1.00  0.00           H  
ATOM   2152 HE22 GLN   158      46.355  94.814 101.814  1.00  0.00           H  
ATOM   2153  C   GLN   158      51.405  94.954  98.343  1.00  0.00           C  
ATOM   2154  O   GLN   158      52.558  94.984  98.793  1.00  0.00           O  
ATOM   2155  N   ASN   159      51.259  94.915  96.963  1.00  0.00           N  
ATOM   2156  H   ASN   159      50.352  95.115  96.566  1.00  0.00           H  
ATOM   2157  CA  ASN   159      52.380  94.572  96.074  1.00  0.00           C  
ATOM   2158  HA  ASN   159      52.872  93.780  96.637  1.00  0.00           H  
ATOM   2159  CB  ASN   159      51.840  93.939  94.775  1.00  0.00           C  
ATOM   2160  HB2 ASN   159      51.282  94.753  94.313  1.00  0.00           H  
ATOM   2161  HB3 ASN   159      52.578  93.682  94.015  1.00  0.00           H  
ATOM   2162  CG  ASN   159      51.031  92.676  94.973  1.00  0.00           C  
ATOM   2163  OD1 ASN   159      49.987  92.401  94.401  1.00  0.00           O  
ATOM   2164  ND2 ASN   159      51.596  91.755  95.814  1.00  0.00           N  
ATOM   2165 HD21 ASN   159      52.484  91.885  96.277  1.00  0.00           H  
ATOM   2166 HD22 ASN   159      51.085  90.892  95.927  1.00  0.00           H  
ATOM   2167  C   ASN   159      53.420  95.698  95.790  1.00  0.00           C  
ATOM   2168  O   ASN   159      52.994  96.782  95.468  1.00  0.00           O  
ATOM   2169  N   GLN   160      54.688  95.398  95.766  1.00  0.00           N  
ATOM   2170  H   GLN   160      55.250  96.026  95.210  1.00  0.00           H  
ATOM   2171  CA  GLN   160      55.466  94.201  96.360  1.00  0.00           C  
ATOM   2172  HA  GLN   160      54.858  93.624  97.056  1.00  0.00           H  
ATOM   2173  CB  GLN   160      55.836  93.227  95.246  1.00  0.00           C  
ATOM   2174  HB2 GLN   160      54.889  93.122  94.717  1.00  0.00           H  
ATOM   2175  HB3 GLN   160      56.582  93.607  94.548  1.00  0.00           H  
ATOM   2176  CG  GLN   160      56.363  91.856  95.712  1.00  0.00           C  
ATOM   2177  HG2 GLN   160      56.871  91.360  94.884  1.00  0.00           H  
ATOM   2178  HG3 GLN   160      57.059  91.962  96.544  1.00  0.00           H  
ATOM   2179  CD  GLN   160      55.242  90.989  96.274  1.00  0.00           C  
ATOM   2180  OE1 GLN   160      54.222  91.323  96.805  1.00  0.00           O  
ATOM   2181  NE2 GLN   160      55.383  89.769  96.086  1.00  0.00           N  
ATOM   2182 HE21 GLN   160      56.218  89.400  95.652  1.00  0.00           H  
ATOM   2183 HE22 GLN   160      54.697  89.126  96.454  1.00  0.00           H  
ATOM   2184  C   GLN   160      56.786  94.650  97.042  1.00  0.00           C  
ATOM   2185  O   GLN   160      57.502  95.519  96.507  1.00  0.00           O  
ATOM   2186  N   TYR   161      57.123  94.010  98.193  1.00  0.00           N  
ATOM   2187  H   TYR   161      56.418  93.366  98.521  1.00  0.00           H  
ATOM   2188  CA  TYR   161      58.214  94.271  99.062  1.00  0.00           C  
ATOM   2189  HA  TYR   161      58.719  95.124  98.609  1.00  0.00           H  
ATOM   2190  CB  TYR   161      57.713  94.495 100.497  1.00  0.00           C  
ATOM   2191  HB2 TYR   161      57.255  93.606 100.931  1.00  0.00           H  
ATOM   2192  HB3 TYR   161      58.608  94.700 101.084  1.00  0.00           H  
ATOM   2193  CG  TYR   161      56.891  95.734 100.750  1.00  0.00           C  
ATOM   2194  CD1 TYR   161      57.520  96.935 101.183  1.00  0.00           C  
ATOM   2195  HD1 TYR   161      58.581  96.944 101.384  1.00  0.00           H  
ATOM   2196  CE1 TYR   161      56.703  98.027 101.457  1.00  0.00           C  
ATOM   2197  HE1 TYR   161      57.104  98.944 101.862  1.00  0.00           H  
ATOM   2198  CZ  TYR   161      55.301  97.956 101.296  1.00  0.00           C  
ATOM   2199  OH  TYR   161      54.565  99.086 101.658  1.00  0.00           O  
ATOM   2200  HH  TYR   161      53.643  98.829 101.736  1.00  0.00           H  
ATOM   2201  CE2 TYR   161      54.704  96.771 100.872  1.00  0.00           C  
ATOM   2202  HE2 TYR   161      53.631  96.682 100.956  1.00  0.00           H  
ATOM   2203  CD2 TYR   161      55.475  95.675 100.527  1.00  0.00           C  
ATOM   2204  HD2 TYR   161      55.008  94.791 100.118  1.00  0.00           H  
ATOM   2205  C   TYR   161      59.348  93.268  99.136  1.00  0.00           C  
ATOM   2206  O   TYR   161      60.176  93.317 100.052  1.00  0.00           O  
ATOM   2207  N   ASN   162      59.544  92.477  98.074  1.00  0.00           N  
ATOM   2208  H   ASN   162      58.847  92.623  97.357  1.00  0.00           H  
ATOM   2209  CA  ASN   162      60.594  91.512  98.016  1.00  0.00           C  
ATOM   2210  HA  ASN   162      61.033  91.358  99.001  1.00  0.00           H  
ATOM   2211  CB  ASN   162      60.018  90.146  97.511  1.00  0.00           C  
ATOM   2212  HB2 ASN   162      59.814  90.078  96.442  1.00  0.00           H  
ATOM   2213  HB3 ASN   162      60.770  89.391  97.742  1.00  0.00           H  
ATOM   2214  CG  ASN   162      58.718  89.672  98.221  1.00  0.00           C  
ATOM   2215  OD1 ASN   162      58.612  89.729  99.400  1.00  0.00           O  
ATOM   2216  ND2 ASN   162      57.786  89.002  97.539  1.00  0.00           N  
ATOM   2217 HD21 ASN   162      56.931  88.817  98.044  1.00  0.00           H  
ATOM   2218 HD22 ASN   162      57.919  89.061  96.540  1.00  0.00           H  
ATOM   2219  C   ASN   162      61.683  92.118  97.153  1.00  0.00           C  
ATOM   2220  O   ASN   162      61.645  93.262  96.697  1.00  0.00           O  
ATOM   2221  N   SER   163      62.779  91.442  96.997  1.00  0.00           N  
ATOM   2222  H   SER   163      62.873  90.554  97.470  1.00  0.00           H  
ATOM   2223  CA  SER   163      63.928  91.902  96.192  1.00  0.00           C  
ATOM   2224  HA  SER   163      64.322  92.848  96.564  1.00  0.00           H  
ATOM   2225  CB  SER   163      65.050  90.858  96.301  1.00  0.00           C  
ATOM   2226  HB2 SER   163      65.170  90.649  97.364  1.00  0.00           H  
ATOM   2227  HB3 SER   163      64.768  89.911  95.841  1.00  0.00           H  
ATOM   2228  OG  SER   163      66.247  91.448  95.815  1.00  0.00           O  
ATOM   2229  HG  SER   163      66.927  90.774  95.881  1.00  0.00           H  
ATOM   2230  C   SER   163      63.575  92.096  94.748  1.00  0.00           C  
ATOM   2231  O   SER   163      63.260  91.173  93.998  1.00  0.00           O  
ATOM   2232  N   SER   164      63.726  93.383  94.434  1.00  0.00           N  
ATOM   2233  H   SER   164      63.892  94.082  95.143  1.00  0.00           H  
ATOM   2234  CA  SER   164      63.668  93.944  93.095  1.00  0.00           C  
ATOM   2235  HA  SER   164      64.063  94.960  93.111  1.00  0.00           H  
ATOM   2236  CB  SER   164      62.271  94.145  92.629  1.00  0.00           C  
ATOM   2237  HB2 SER   164      61.697  93.226  92.742  1.00  0.00           H  
ATOM   2238  HB3 SER   164      61.808  94.858  93.311  1.00  0.00           H  
ATOM   2239  OG  SER   164      62.094  94.772  91.302  1.00  0.00           O  
ATOM   2240  HG  SER   164      62.092  95.732  91.331  1.00  0.00           H  
ATOM   2241  C   SER   164      64.565  93.080  92.128  1.00  0.00           C  
ATOM   2242  O   SER   164      65.686  92.756  92.466  1.00  0.00           O  
ATOM   2243  N   SER   165      64.085  92.912  90.884  1.00  0.00           N  
ATOM   2244  H   SER   165      63.146  93.261  90.754  1.00  0.00           H  
ATOM   2245  CA  SER   165      64.780  92.302  89.767  1.00  0.00           C  
ATOM   2246  HA  SER   165      64.949  91.255  90.018  1.00  0.00           H  
ATOM   2247  CB  SER   165      63.981  92.554  88.422  1.00  0.00           C  
ATOM   2248  HB2 SER   165      63.845  93.625  88.273  1.00  0.00           H  
ATOM   2249  HB3 SER   165      64.352  92.053  87.528  1.00  0.00           H  
ATOM   2250  OG  SER   165      62.689  92.006  88.618  1.00  0.00           O  
ATOM   2251  HG  SER   165      62.765  91.058  88.486  1.00  0.00           H  
ATOM   2252  C   SER   165      66.254  92.796  89.558  1.00  0.00           C  
ATOM   2253  O   SER   165      66.488  94.017  89.670  1.00  0.00           O  
ATOM   2254  N   GLY   166      67.012  91.786  89.071  1.00  0.00           N  
ATOM   2255  H   GLY   166      66.625  90.854  89.089  1.00  0.00           H  
ATOM   2256  CA  GLY   166      68.440  91.929  88.738  1.00  0.00           C  
ATOM   2257  HA2 GLY   166      68.597  91.845  87.663  1.00  0.00           H  
ATOM   2258  HA3 GLY   166      68.655  92.964  89.001  1.00  0.00           H  
ATOM   2259  C   GLY   166      69.488  91.084  89.531  1.00  0.00           C  
ATOM   2260  O   GLY   166      69.099  90.210  90.394  1.00  0.00           O  
ATOM   2261  N   GLY   167      70.718  91.298  89.187  1.00  0.00           N  
ATOM   2262  H   GLY   167      70.916  91.786  88.325  1.00  0.00           H  
ATOM   2263  CA  GLY   167      71.839  90.747  89.904  1.00  0.00           C  
ATOM   2264  HA2 GLY   167      71.897  91.069  90.944  1.00  0.00           H  
ATOM   2265  HA3 GLY   167      71.613  89.686  90.010  1.00  0.00           H  
ATOM   2266  C   GLY   167      73.207  90.975  89.236  1.00  0.00           C  
ATOM   2267  O   GLY   167      73.455  92.083  88.785  1.00  0.00           O  
ATOM   2268  N   GLY   168      74.121  90.022  89.196  1.00  0.00           N  
ATOM   2269  H   GLY   168      74.116  89.180  89.755  1.00  0.00           H  
ATOM   2270  CA  GLY   168      75.376  90.136  88.358  1.00  0.00           C  
ATOM   2271  HA2 GLY   168      75.076  89.927  87.331  1.00  0.00           H  
ATOM   2272  HA3 GLY   168      75.676  91.183  88.388  1.00  0.00           H  
ATOM   2273  C   GLY   168      76.546  89.270  88.858  1.00  0.00           C  
ATOM   2274  O   GLY   168      76.462  88.468  89.772  1.00  0.00           O  
ATOM   2275  N   GLY   169      77.800  89.503  88.306  1.00  0.00           N  
ATOM   2276  H   GLY   169      78.547  88.924  88.661  1.00  0.00           H  
ATOM   2277  CA  GLY   169      78.132  90.497  87.289  1.00  0.00           C  
ATOM   2278  HA2 GLY   169      77.731  91.453  87.624  1.00  0.00           H  
ATOM   2279  HA3 GLY   169      79.213  90.634  87.324  1.00  0.00           H  
ATOM   2280  C   GLY   169      77.556  90.204  85.934  1.00  0.00           C  
ATOM   2281  O   GLY   169      77.007  89.124  85.688  1.00  0.00           O  
ATOM   2282  N   GLY   170      77.604  91.223  85.142  1.00  0.00           N  
ATOM   2283  H   GLY   170      77.981  92.060  85.563  1.00  0.00           H  
ATOM   2284  CA  GLY   170      77.126  91.322  83.778  1.00  0.00           C  
ATOM   2285  HA2 GLY   170      77.544  92.273  83.447  1.00  0.00           H  
ATOM   2286  HA3 GLY   170      77.506  90.542  83.118  1.00  0.00           H  
ATOM   2287  C   GLY   170      75.549  91.383  83.666  1.00  0.00           C  
ATOM   2288  O   GLY   170      74.825  91.222  84.665  1.00  0.00           O  
ATOM   2289  N   GLY   171      74.988  91.694  82.480  1.00  0.00           N  
ATOM   2290  H   GLY   171      73.999  91.889  82.534  1.00  0.00           H  
ATOM   2291  CA  GLY   171      75.574  91.798  81.150  1.00  0.00           C  
ATOM   2292  HA2 GLY   171      76.518  92.321  81.307  1.00  0.00           H  
ATOM   2293  HA3 GLY   171      75.952  90.823  80.844  1.00  0.00           H  
ATOM   2294  C   GLY   171      74.714  92.535  80.165  1.00  0.00           C  
ATOM   2295  O   GLY   171      73.570  92.075  79.927  1.00  0.00           O  
ATOM   2296  N   GLY   172      75.093  93.709  79.623  1.00  0.00           N  
ATOM   2297  H   GLY   172      74.407  94.105  78.997  1.00  0.00           H  
ATOM   2298  CA  GLY   172      76.464  94.340  79.684  1.00  0.00           C  
ATOM   2299  HA2 GLY   172      76.466  94.717  80.706  1.00  0.00           H  
ATOM   2300  HA3 GLY   172      77.284  93.659  79.456  1.00  0.00           H  
ATOM   2301  C   GLY   172      76.469  95.665  78.882  1.00  0.00           C  
ATOM   2302  O   GLY   172      75.462  96.338  78.637  1.00  0.00           O  
ATOM   2303  N   GLY   173      77.672  96.001  78.479  1.00  0.00           N  
ATOM   2304  H   GLY   173      78.411  95.347  78.693  1.00  0.00           H  
ATOM   2305  CA  GLY   173      78.072  97.181  77.743  1.00  0.00           C  
ATOM   2306  HA2 GLY   173      77.654  98.131  78.073  1.00  0.00           H  
ATOM   2307  HA3 GLY   173      79.154  97.289  77.667  1.00  0.00           H  
ATOM   2308  C   GLY   173      77.654  97.081  76.250  1.00  0.00           C  
ATOM   2309  O   GLY   173      77.539  95.937  75.731  1.00  0.00           O  
ATOM   2310  N   GLY   174      77.554  98.139  75.440  1.00  0.00           N  
ATOM   2311  H   GLY   174      77.443  97.756  74.512  1.00  0.00           H  
ATOM   2312  CA  GLY   174      78.066  99.514  75.442  1.00  0.00           C  
ATOM   2313  HA2 GLY   174      77.412 100.126  74.820  1.00  0.00           H  
ATOM   2314  HA3 GLY   174      77.978  99.979  76.424  1.00  0.00           H  
ATOM   2315  C   GLY   174      79.507  99.631  74.929  1.00  0.00           C  
ATOM   2316  O   GLY   174      79.892  98.827  74.089  1.00  0.00           O  
ATOM   2317  N   GLY   175      80.280 100.638  75.321  1.00  0.00           N  
ATOM   2318  H   GLY   175      79.847 101.449  75.740  1.00  0.00           H  
ATOM   2319  CA  GLY   175      81.717 100.696  74.963  1.00  0.00           C  
ATOM   2320  HA2 GLY   175      82.282 100.921  75.867  1.00  0.00           H  
ATOM   2321  HA3 GLY   175      82.074  99.737  74.588  1.00  0.00           H  
ATOM   2322  C   GLY   175      81.953 101.717  73.838  1.00  0.00           C  
ATOM   2323  O   GLY   175      82.622 102.722  73.962  1.00  0.00           O  
ATOM   2324  N   ASN   176      81.360 101.361  72.699  1.00  0.00           N  
ATOM   2325  H   ASN   176      80.691 100.604  72.704  1.00  0.00           H  
ATOM   2326  CA  ASN   176      81.257 102.189  71.473  1.00  0.00           C  
ATOM   2327  HA  ASN   176      82.289 102.420  71.209  1.00  0.00           H  
ATOM   2328  CB  ASN   176      80.570 101.397  70.336  1.00  0.00           C  
ATOM   2329  HB2 ASN   176      80.227 102.042  69.527  1.00  0.00           H  
ATOM   2330  HB3 ASN   176      81.326 100.796  69.832  1.00  0.00           H  
ATOM   2331  CG  ASN   176      79.408 100.571  70.711  1.00  0.00           C  
ATOM   2332  OD1 ASN   176      78.323 101.142  70.741  1.00  0.00           O  
ATOM   2333  ND2 ASN   176      79.515  99.275  70.652  1.00  0.00           N  
ATOM   2334 HD21 ASN   176      78.681  98.742  70.853  1.00  0.00           H  
ATOM   2335 HD22 ASN   176      80.394  98.849  70.396  1.00  0.00           H  
ATOM   2336  C   ASN   176      80.480 103.543  71.719  1.00  0.00           C  
ATOM   2337  O   ASN   176      79.467 103.557  72.458  1.00  0.00           O  
ATOM   2338  N   TYR   177      80.896 104.637  71.067  1.00  0.00           N  
ATOM   2339  H   TYR   177      81.644 104.452  70.414  1.00  0.00           H  
ATOM   2340  CA  TYR   177      80.244 105.896  70.822  1.00  0.00           C  
ATOM   2341  HA  TYR   177      79.874 106.270  71.777  1.00  0.00           H  
ATOM   2342  CB  TYR   177      81.273 106.899  70.313  1.00  0.00           C  
ATOM   2343  HB2 TYR   177      81.631 106.607  69.326  1.00  0.00           H  
ATOM   2344  HB3 TYR   177      80.970 107.945  70.255  1.00  0.00           H  
ATOM   2345  CG  TYR   177      82.583 106.850  71.085  1.00  0.00           C  
ATOM   2346  CD1 TYR   177      82.578 106.692  72.528  1.00  0.00           C  
ATOM   2347  HD1 TYR   177      81.718 106.624  73.178  1.00  0.00           H  
ATOM   2348  CE1 TYR   177      83.829 106.522  73.173  1.00  0.00           C  
ATOM   2349  HE1 TYR   177      83.860 106.224  74.211  1.00  0.00           H  
ATOM   2350  CZ  TYR   177      85.036 106.601  72.491  1.00  0.00           C  
ATOM   2351  OH  TYR   177      86.134 106.356  73.224  1.00  0.00           O  
ATOM   2352  HH  TYR   177      86.914 106.220  72.681  1.00  0.00           H  
ATOM   2353  CE2 TYR   177      85.053 107.015  71.163  1.00  0.00           C  
ATOM   2354  HE2 TYR   177      85.959 107.056  70.578  1.00  0.00           H  
ATOM   2355  CD2 TYR   177      83.835 107.103  70.422  1.00  0.00           C  
ATOM   2356  HD2 TYR   177      83.889 107.246  69.353  1.00  0.00           H  
ATOM   2357  C   TYR   177      78.963 105.775  69.891  1.00  0.00           C  
ATOM   2358  O   TYR   177      79.110 105.238  68.768  1.00  0.00           O  
ATOM   2359  N   GLY   178      77.737 106.226  70.234  1.00  0.00           N  
ATOM   2360  H   GLY   178      77.019 105.967  69.572  1.00  0.00           H  
ATOM   2361  CA  GLY   178      77.269 106.548  71.613  1.00  0.00           C  
ATOM   2362  HA2 GLY   178      76.182 106.517  71.693  1.00  0.00           H  
ATOM   2363  HA3 GLY   178      77.636 105.763  72.274  1.00  0.00           H  
ATOM   2364  C   GLY   178      77.796 107.851  72.163  1.00  0.00           C  
ATOM   2365  O   GLY   178      78.527 108.587  71.521  1.00  0.00           O  
ATOM   2366  N   GLN   179      77.361 108.135  73.346  1.00  0.00           N  
ATOM   2367  H   GLN   179      76.965 107.333  73.815  1.00  0.00           H  
ATOM   2368  CA  GLN   179      78.062 109.126  74.170  1.00  0.00           C  
ATOM   2369  HA  GLN   179      77.970 109.976  73.494  1.00  0.00           H  
ATOM   2370  CB  GLN   179      77.320 109.364  75.452  1.00  0.00           C  
ATOM   2371  HB2 GLN   179      77.436 108.558  76.177  1.00  0.00           H  
ATOM   2372  HB3 GLN   179      77.731 110.276  75.885  1.00  0.00           H  
ATOM   2373  CG  GLN   179      75.815 109.635  75.203  1.00  0.00           C  
ATOM   2374  HG2 GLN   179      75.684 110.372  74.411  1.00  0.00           H  
ATOM   2375  HG3 GLN   179      75.282 108.779  74.790  1.00  0.00           H  
ATOM   2376  CD  GLN   179      75.028 110.060  76.410  1.00  0.00           C  
ATOM   2377  OE1 GLN   179      75.231 109.587  77.516  1.00  0.00           O  
ATOM   2378  NE2 GLN   179      74.182 111.085  76.215  1.00  0.00           N  
ATOM   2379 HE21 GLN   179      73.859 111.282  75.278  1.00  0.00           H  
ATOM   2380 HE22 GLN   179      73.631 111.383  77.007  1.00  0.00           H  
ATOM   2381  C   GLN   179      79.519 108.691  74.451  1.00  0.00           C  
ATOM   2382  O   GLN   179      79.803 107.459  74.693  1.00  0.00           O  
ATOM   2383  N   ASP   180      80.545 109.596  74.624  1.00  0.00           N  
ATOM   2384  H   ASP   180      81.476 109.205  74.597  1.00  0.00           H  
ATOM   2385  CA  ASP   180      80.484 110.996  74.388  1.00  0.00           C  
ATOM   2386  HA  ASP   180      79.444 111.317  74.448  1.00  0.00           H  
ATOM   2387  CB  ASP   180      81.134 111.662  75.502  1.00  0.00           C  
ATOM   2388  HB2 ASP   180      80.682 111.354  76.445  1.00  0.00           H  
ATOM   2389  HB3 ASP   180      82.195 111.413  75.513  1.00  0.00           H  
ATOM   2390  CG  ASP   180      81.015 113.212  75.274  1.00  0.00           C  
ATOM   2391  OD1 ASP   180      80.044 113.733  75.862  1.00  0.00           O  
ATOM   2392  OD2 ASP   180      81.957 113.822  74.695  1.00  0.00           O  
ATOM   2393  C   ASP   180      81.152 111.409  73.046  1.00  0.00           C  
ATOM   2394  O   ASP   180      82.256 110.961  72.804  1.00  0.00           O  
ATOM   2395  N   GLN   181      80.355 112.117  72.197  1.00  0.00           N  
ATOM   2396  H   GLN   181      79.431 112.305  72.561  1.00  0.00           H  
ATOM   2397  CA  GLN   181      80.639 112.408  70.760  1.00  0.00           C  
ATOM   2398  HA  GLN   181      81.702 112.202  70.634  1.00  0.00           H  
ATOM   2399  CB  GLN   181      80.003 111.243  69.911  1.00  0.00           C  
ATOM   2400  HB2 GLN   181      80.483 111.260  68.933  1.00  0.00           H  
ATOM   2401  HB3 GLN   181      80.208 110.277  70.372  1.00  0.00           H  
ATOM   2402  CG  GLN   181      78.445 111.385  69.635  1.00  0.00           C  
ATOM   2403  HG2 GLN   181      77.915 111.070  70.535  1.00  0.00           H  
ATOM   2404  HG3 GLN   181      78.241 112.411  69.328  1.00  0.00           H  
ATOM   2405  CD  GLN   181      77.854 110.488  68.539  1.00  0.00           C  
ATOM   2406  OE1 GLN   181      77.749 110.846  67.365  1.00  0.00           O  
ATOM   2407  NE2 GLN   181      77.671 109.205  68.860  1.00  0.00           N  
ATOM   2408 HE21 GLN   181      77.774 108.957  69.834  1.00  0.00           H  
ATOM   2409 HE22 GLN   181      77.113 108.607  68.268  1.00  0.00           H  
ATOM   2410  C   GLN   181      80.198 113.844  70.285  1.00  0.00           C  
ATOM   2411  O   GLN   181      80.582 114.169  69.132  1.00  0.00           O  
ATOM   2412  N   SER   182      79.585 114.694  71.114  1.00  0.00           N  
ATOM   2413  H   SER   182      79.227 114.394  72.009  1.00  0.00           H  
ATOM   2414  CA  SER   182      79.575 116.164  70.873  1.00  0.00           C  
ATOM   2415  HA  SER   182      80.208 116.367  70.009  1.00  0.00           H  
ATOM   2416  CB  SER   182      78.154 116.574  70.515  1.00  0.00           C  
ATOM   2417  HB2 SER   182      77.538 116.519  71.412  1.00  0.00           H  
ATOM   2418  HB3 SER   182      78.280 117.545  70.036  1.00  0.00           H  
ATOM   2419  OG  SER   182      77.606 115.742  69.470  1.00  0.00           O  
ATOM   2420  HG  SER   182      77.969 116.007  68.622  1.00  0.00           H  
ATOM   2421  C   SER   182      80.110 117.037  72.003  1.00  0.00           C  
ATOM   2422  O   SER   182      79.797 116.816  73.180  1.00  0.00           O  
ATOM   2423  N   SER   183      80.816 118.122  71.773  1.00  0.00           N  
ATOM   2424  H   SER   183      80.819 118.768  72.549  1.00  0.00           H  
ATOM   2425  CA  SER   183      81.731 118.420  70.642  1.00  0.00           C  
ATOM   2426  HA  SER   183      81.291 118.137  69.686  1.00  0.00           H  
ATOM   2427  CB  SER   183      81.971 119.899  70.809  1.00  0.00           C  
ATOM   2428  HB2 SER   183      81.026 120.431  70.694  1.00  0.00           H  
ATOM   2429  HB3 SER   183      82.436 120.094  71.775  1.00  0.00           H  
ATOM   2430  OG  SER   183      82.775 120.399  69.744  1.00  0.00           O  
ATOM   2431  HG  SER   183      83.171 121.240  69.985  1.00  0.00           H  
ATOM   2432  C   SER   183      83.027 117.686  70.705  1.00  0.00           C  
ATOM   2433  O   SER   183      83.521 117.258  71.766  1.00  0.00           O  
ATOM   2434  N   MET   184      83.657 117.448  69.572  1.00  0.00           N  
ATOM   2435  H   MET   184      83.200 117.874  68.778  1.00  0.00           H  
ATOM   2436  CA  MET   184      84.953 116.629  69.514  1.00  0.00           C  
ATOM   2437  HA  MET   184      84.902 115.865  70.290  1.00  0.00           H  
ATOM   2438  CB  MET   184      85.171 116.024  68.140  1.00  0.00           C  
ATOM   2439  HB2 MET   184      85.159 116.799  67.374  1.00  0.00           H  
ATOM   2440  HB3 MET   184      86.170 115.590  68.163  1.00  0.00           H  
ATOM   2441  CG  MET   184      84.158 114.901  67.751  1.00  0.00           C  
ATOM   2442  HG2 MET   184      84.173 114.156  68.547  1.00  0.00           H  
ATOM   2443  HG3 MET   184      83.133 115.269  67.694  1.00  0.00           H  
ATOM   2444  SD  MET   184      84.657 114.242  66.079  1.00  0.00           S  
ATOM   2445  CE  MET   184      83.909 115.475  64.916  1.00  0.00           C  
ATOM   2446  HE1 MET   184      84.053 115.191  63.874  1.00  0.00           H  
ATOM   2447  HE2 MET   184      82.866 115.673  65.165  1.00  0.00           H  
ATOM   2448  HE3 MET   184      84.451 116.413  65.034  1.00  0.00           H  
ATOM   2449  C   MET   184      86.156 117.512  69.974  1.00  0.00           C  
ATOM   2450  O   MET   184      86.222 118.726  69.566  1.00  0.00           O  
ATOM   2451  N   SER   185      87.058 116.919  70.724  1.00  0.00           N  
ATOM   2452  H   SER   185      87.124 115.911  70.704  1.00  0.00           H  
ATOM   2453  CA  SER   185      88.319 117.608  71.149  1.00  0.00           C  
ATOM   2454  HA  SER   185      88.036 118.408  71.833  1.00  0.00           H  
ATOM   2455  CB  SER   185      89.175 116.733  72.004  1.00  0.00           C  
ATOM   2456  HB2 SER   185      90.057 117.322  72.254  1.00  0.00           H  
ATOM   2457  HB3 SER   185      88.717 116.570  72.980  1.00  0.00           H  
ATOM   2458  OG  SER   185      89.598 115.536  71.352  1.00  0.00           O  
ATOM   2459  HG  SER   185      90.398 115.211  71.772  1.00  0.00           H  
ATOM   2460  C   SER   185      89.181 118.288  70.040  1.00  0.00           C  
ATOM   2461  O   SER   185      89.540 117.854  68.930  1.00  0.00           O  
ATOM   2462  N   SER   186      89.663 119.507  70.368  1.00  0.00           N  
ATOM   2463  H   SER   186      89.381 119.937  71.237  1.00  0.00           H  
ATOM   2464  CA  SER   186      90.708 120.244  69.577  1.00  0.00           C  
ATOM   2465  HA  SER   186      91.135 119.574  68.832  1.00  0.00           H  
ATOM   2466  CB  SER   186      90.004 121.422  68.881  1.00  0.00           C  
ATOM   2467  HB2 SER   186      89.176 121.042  68.282  1.00  0.00           H  
ATOM   2468  HB3 SER   186      89.614 122.140  69.602  1.00  0.00           H  
ATOM   2469  OG  SER   186      91.019 122.052  68.067  1.00  0.00           O  
ATOM   2470  HG  SER   186      90.999 121.717  67.167  1.00  0.00           H  
ATOM   2471  C   SER   186      91.745 120.757  70.542  1.00  0.00           C  
ATOM   2472  O   SER   186      91.393 121.347  71.593  1.00  0.00           O  
ATOM   2473  N   GLY   187      93.096 120.537  70.318  1.00  0.00           N  
ATOM   2474  H   GLY   187      93.715 120.939  71.008  1.00  0.00           H  
ATOM   2475  CA  GLY   187      93.765 119.782  69.254  1.00  0.00           C  
ATOM   2476  HA2 GLY   187      94.561 119.289  69.811  1.00  0.00           H  
ATOM   2477  HA3 GLY   187      93.083 119.051  68.819  1.00  0.00           H  
ATOM   2478  C   GLY   187      94.305 120.691  68.170  1.00  0.00           C  
ATOM   2479  O   GLY   187      95.068 120.182  67.349  1.00  0.00           O  
ATOM   2480  N   GLY   188      94.066 122.018  68.239  1.00  0.00           N  
ATOM   2481  H   GLY   188      93.491 122.254  69.035  1.00  0.00           H  
ATOM   2482  CA  GLY   188      94.678 123.042  67.423  1.00  0.00           C  
ATOM   2483  HA2 GLY   188      94.023 123.154  66.558  1.00  0.00           H  
ATOM   2484  HA3 GLY   188      94.671 124.030  67.884  1.00  0.00           H  
ATOM   2485  C   GLY   188      96.201 122.867  67.216  1.00  0.00           C  
ATOM   2486  O   GLY   188      96.967 122.767  68.149  1.00  0.00           O  
ATOM   2487  N   GLY   189      96.722 123.057  65.993  1.00  0.00           N  
ATOM   2488  H   GLY   189      97.724 123.122  65.884  1.00  0.00           H  
ATOM   2489  CA  GLY   189      96.038 123.042  64.703  1.00  0.00           C  
ATOM   2490  HA2 GLY   189      96.776 122.586  64.043  1.00  0.00           H  
ATOM   2491  HA3 GLY   189      95.265 122.275  64.673  1.00  0.00           H  
ATOM   2492  C   GLY   189      95.522 124.384  64.229  1.00  0.00           C  
ATOM   2493  O   GLY   189      94.918 125.198  64.975  1.00  0.00           O  
ATOM   2494  N   SER   190      95.583 124.503  62.884  1.00  0.00           N  
ATOM   2495  H   SER   190      96.177 123.865  62.373  1.00  0.00           H  
ATOM   2496  CA  SER   190      95.127 125.687  62.172  1.00  0.00           C  
ATOM   2497  HA  SER   190      95.514 125.626  61.155  1.00  0.00           H  
ATOM   2498  CB  SER   190      93.579 125.569  62.036  1.00  0.00           C  
ATOM   2499  HB2 SER   190      93.176 125.543  63.048  1.00  0.00           H  
ATOM   2500  HB3 SER   190      93.128 126.427  61.538  1.00  0.00           H  
ATOM   2501  OG  SER   190      93.190 124.361  61.318  1.00  0.00           O  
ATOM   2502  HG  SER   190      93.322 123.604  61.894  1.00  0.00           H  
ATOM   2503  C   SER   190      95.542 127.060  62.714  1.00  0.00           C  
ATOM   2504  O   SER   190      94.784 127.706  63.437  1.00  0.00           O  
ATOM   2505  N   GLY   191      96.796 127.403  62.520  1.00  0.00           N  
ATOM   2506  H   GLY   191      97.083 128.261  62.968  1.00  0.00           H  
ATOM   2507  CA  GLY   191      97.772 126.695  61.734  1.00  0.00           C  
ATOM   2508  HA2 GLY   191      98.782 126.767  62.137  1.00  0.00           H  
ATOM   2509  HA3 GLY   191      97.589 125.620  61.725  1.00  0.00           H  
ATOM   2510  C   GLY   191      97.875 127.249  60.266  1.00  0.00           C  
ATOM   2511  O   GLY   191      96.891 127.782  59.863  1.00  0.00           O  
ATOM   2512  N   GLY   192      99.052 127.093  59.633  1.00  0.00           N  
ATOM   2513  H   GLY   192      99.807 126.598  60.085  1.00  0.00           H  
ATOM   2514  CA  GLY   192      99.550 127.831  58.444  1.00  0.00           C  
ATOM   2515  HA2 GLY   192      99.147 128.844  58.463  1.00  0.00           H  
ATOM   2516  HA3 GLY   192     100.630 127.957  58.519  1.00  0.00           H  
ATOM   2517  C   GLY   192      99.152 127.331  57.052  1.00  0.00           C  
ATOM   2518  O   GLY   192      99.514 127.936  56.059  1.00  0.00           O  
ATOM   2519  N   GLY   193      98.437 126.232  56.986  1.00  0.00           N  
ATOM   2520  H   GLY   193      98.223 125.744  57.844  1.00  0.00           H  
ATOM   2521  CA  GLY   193      97.841 125.756  55.685  1.00  0.00           C  
ATOM   2522  HA2 GLY   193      98.620 125.499  54.967  1.00  0.00           H  
ATOM   2523  HA3 GLY   193      97.242 124.898  55.989  1.00  0.00           H  
ATOM   2524  C   GLY   193      96.752 126.617  55.063  1.00  0.00           C  
ATOM   2525  O   GLY   193      96.306 127.606  55.602  1.00  0.00           O  
ATOM   2526  N   TYR   194      96.178 126.027  53.980  1.00  0.00           N  
ATOM   2527  H   TYR   194      96.793 125.355  53.542  1.00  0.00           H  
ATOM   2528  CA  TYR   194      94.888 126.417  53.370  1.00  0.00           C  
ATOM   2529  HA  TYR   194      94.228 126.930  54.069  1.00  0.00           H  
ATOM   2530  CB  TYR   194      95.254 127.531  52.329  1.00  0.00           C  
ATOM   2531  HB2 TYR   194      96.105 127.176  51.748  1.00  0.00           H  
ATOM   2532  HB3 TYR   194      94.448 127.717  51.619  1.00  0.00           H  
ATOM   2533  CG  TYR   194      95.587 128.905  52.994  1.00  0.00           C  
ATOM   2534  CD1 TYR   194      94.534 129.681  53.593  1.00  0.00           C  
ATOM   2535  HD1 TYR   194      93.539 129.262  53.634  1.00  0.00           H  
ATOM   2536  CE1 TYR   194      94.849 130.865  54.269  1.00  0.00           C  
ATOM   2537  HE1 TYR   194      94.118 131.359  54.892  1.00  0.00           H  
ATOM   2538  CZ  TYR   194      96.175 131.378  54.271  1.00  0.00           C  
ATOM   2539  OH  TYR   194      96.401 132.593  54.797  1.00  0.00           O  
ATOM   2540  HH  TYR   194      95.606 133.086  55.013  1.00  0.00           H  
ATOM   2541  CE2 TYR   194      97.129 130.634  53.571  1.00  0.00           C  
ATOM   2542  HE2 TYR   194      98.148 130.991  53.601  1.00  0.00           H  
ATOM   2543  CD2 TYR   194      96.866 129.402  52.860  1.00  0.00           C  
ATOM   2544  HD2 TYR   194      97.663 128.873  52.360  1.00  0.00           H  
ATOM   2545  C   TYR   194      94.244 125.221  52.686  1.00  0.00           C  
ATOM   2546  O   TYR   194      94.853 124.182  52.432  1.00  0.00           O  
ATOM   2547  N   GLY   195      92.997 125.314  52.169  1.00  0.00           N  
ATOM   2548  H   GLY   195      92.729 124.639  51.466  1.00  0.00           H  
ATOM   2549  CA  GLY   195      92.064 126.407  52.485  1.00  0.00           C  
ATOM   2550  HA2 GLY   195      92.633 127.328  52.357  1.00  0.00           H  
ATOM   2551  HA3 GLY   195      91.149 126.327  51.898  1.00  0.00           H  
ATOM   2552  C   GLY   195      91.624 126.484  53.911  1.00  0.00           C  
ATOM   2553  O   GLY   195      92.012 125.810  54.839  1.00  0.00           O  
ATOM   2554  N   ASN   196      90.714 127.440  54.096  1.00  0.00           N  
ATOM   2555  H   ASN   196      90.487 127.990  53.280  1.00  0.00           H  
ATOM   2556  CA  ASN   196      89.925 127.693  55.309  1.00  0.00           C  
ATOM   2557  HA  ASN   196      90.489 127.312  56.161  1.00  0.00           H  
ATOM   2558  CB  ASN   196      89.764 129.211  55.521  1.00  0.00           C  
ATOM   2559  HB2 ASN   196      90.811 129.512  55.572  1.00  0.00           H  
ATOM   2560  HB3 ASN   196      89.189 129.573  54.669  1.00  0.00           H  
ATOM   2561  CG  ASN   196      89.143 129.493  56.862  1.00  0.00           C  
ATOM   2562  OD1 ASN   196      88.305 130.369  57.099  1.00  0.00           O  
ATOM   2563  ND2 ASN   196      89.503 128.738  57.911  1.00  0.00           N  
ATOM   2564 HD21 ASN   196      89.163 129.072  58.801  1.00  0.00           H  
ATOM   2565 HD22 ASN   196      90.258 128.071  57.975  1.00  0.00           H  
ATOM   2566  C   ASN   196      88.590 126.963  55.262  1.00  0.00           C  
ATOM   2567  O   ASN   196      87.817 127.064  54.291  1.00  0.00           O  
ATOM   2568  N   GLN   197      88.298 126.234  56.320  1.00  0.00           N  
ATOM   2569  H   GLN   197      88.965 126.161  57.075  1.00  0.00           H  
ATOM   2570  CA  GLN   197      87.068 125.336  56.383  1.00  0.00           C  
ATOM   2571  HA  GLN   197      86.654 125.261  55.378  1.00  0.00           H  
ATOM   2572  CB  GLN   197      87.567 123.896  56.845  1.00  0.00           C  
ATOM   2573  HB2 GLN   197      87.658 124.015  57.925  1.00  0.00           H  
ATOM   2574  HB3 GLN   197      86.850 123.084  56.729  1.00  0.00           H  
ATOM   2575  CG  GLN   197      88.979 123.387  56.327  1.00  0.00           C  
ATOM   2576  HG2 GLN   197      89.726 124.134  56.595  1.00  0.00           H  
ATOM   2577  HG3 GLN   197      89.246 122.390  56.679  1.00  0.00           H  
ATOM   2578  CD  GLN   197      89.180 123.326  54.804  1.00  0.00           C  
ATOM   2579  OE1 GLN   197      88.227 123.460  54.077  1.00  0.00           O  
ATOM   2580  NE2 GLN   197      90.420 123.138  54.371  1.00  0.00           N  
ATOM   2581 HE21 GLN   197      91.177 123.202  55.036  1.00  0.00           H  
ATOM   2582 HE22 GLN   197      90.539 122.795  53.429  1.00  0.00           H  
ATOM   2583  C   GLN   197      86.013 125.674  57.407  1.00  0.00           C  
ATOM   2584  O   GLN   197      84.995 124.953  57.590  1.00  0.00           O  
ATOM   2585  N   ASP   198      86.212 126.757  58.177  1.00  0.00           N  
ATOM   2586  H   ASP   198      87.006 127.298  57.864  1.00  0.00           H  
ATOM   2587  CA  ASP   198      85.239 127.424  58.984  1.00  0.00           C  
ATOM   2588  HA  ASP   198      84.794 126.832  59.784  1.00  0.00           H  
ATOM   2589  CB  ASP   198      85.934 128.620  59.637  1.00  0.00           C  
ATOM   2590  HB2 ASP   198      86.277 129.261  58.824  1.00  0.00           H  
ATOM   2591  HB3 ASP   198      85.157 129.051  60.269  1.00  0.00           H  
ATOM   2592  CG  ASP   198      87.128 128.353  60.473  1.00  0.00           C  
ATOM   2593  OD1 ASP   198      87.970 129.281  60.526  1.00  0.00           O  
ATOM   2594  OD2 ASP   198      87.196 127.255  61.105  1.00  0.00           O  
ATOM   2595  C   ASP   198      84.037 127.994  58.222  1.00  0.00           C  
ATOM   2596  O   ASP   198      84.180 128.605  57.157  1.00  0.00           O  
ATOM   2597  N   GLN   199      82.819 127.833  58.795  1.00  0.00           N  
ATOM   2598  H   GLN   199      82.797 127.478  59.740  1.00  0.00           H  
ATOM   2599  CA  GLN   199      81.526 127.827  58.135  1.00  0.00           C  
ATOM   2600  HA  GLN   199      81.573 128.488  57.269  1.00  0.00           H  
ATOM   2601  CB  GLN   199      81.216 126.436  57.476  1.00  0.00           C  
ATOM   2602  HB2 GLN   199      80.280 126.692  56.980  1.00  0.00           H  
ATOM   2603  HB3 GLN   199      81.972 126.173  56.736  1.00  0.00           H  
ATOM   2604  CG  GLN   199      81.121 125.255  58.345  1.00  0.00           C  
ATOM   2605  HG2 GLN   199      82.106 124.833  58.548  1.00  0.00           H  
ATOM   2606  HG3 GLN   199      80.654 125.530  59.291  1.00  0.00           H  
ATOM   2607  CD  GLN   199      80.277 124.114  57.681  1.00  0.00           C  
ATOM   2608  OE1 GLN   199      79.669 124.353  56.651  1.00  0.00           O  
ATOM   2609  NE2 GLN   199      80.465 122.875  58.135  1.00  0.00           N  
ATOM   2610 HE21 GLN   199      81.086 122.809  58.929  1.00  0.00           H  
ATOM   2611 HE22 GLN   199      79.950 122.091  57.759  1.00  0.00           H  
ATOM   2612  C   GLN   199      80.293 128.224  59.028  1.00  0.00           C  
ATOM   2613  O   GLN   199      80.390 128.036  60.222  1.00  0.00           O  
ATOM   2614  N   SER   200      79.224 128.843  58.575  1.00  0.00           N  
ATOM   2615  H   SER   200      78.528 128.977  59.294  1.00  0.00           H  
ATOM   2616  CA  SER   200      79.082 129.367  57.197  1.00  0.00           C  
ATOM   2617  HA  SER   200      79.471 128.662  56.463  1.00  0.00           H  
ATOM   2618  CB  SER   200      77.532 129.662  56.948  1.00  0.00           C  
ATOM   2619  HB2 SER   200      77.083 128.724  57.273  1.00  0.00           H  
ATOM   2620  HB3 SER   200      77.127 130.422  57.617  1.00  0.00           H  
ATOM   2621  OG  SER   200      77.172 129.984  55.629  1.00  0.00           O  
ATOM   2622  HG  SER   200      77.259 129.184  55.104  1.00  0.00           H  
ATOM   2623  C   SER   200      79.833 130.668  56.924  1.00  0.00           C  
ATOM   2624  O   SER   200      80.232 131.421  57.823  1.00  0.00           O  
ATOM   2625  N   GLY   201      79.917 131.011  55.607  1.00  0.00           N  
ATOM   2626  H   GLY   201      79.599 130.362  54.902  1.00  0.00           H  
ATOM   2627  CA  GLY   201      80.518 132.282  55.150  1.00  0.00           C  
ATOM   2628  HA2 GLY   201      81.539 132.266  55.532  1.00  0.00           H  
ATOM   2629  HA3 GLY   201      80.502 132.308  54.060  1.00  0.00           H  
ATOM   2630  C   GLY   201      79.809 133.582  55.577  1.00  0.00           C  
ATOM   2631  O   GLY   201      78.694 133.552  56.088  1.00  0.00           O  
ATOM   2632  N   GLY   202      80.352 134.794  55.327  1.00  0.00           N  
ATOM   2633  H   GLY   202      79.872 135.595  55.711  1.00  0.00           H  
ATOM   2634  CA  GLY   202      81.419 135.038  54.363  1.00  0.00           C  
ATOM   2635  HA2 GLY   202      82.371 134.635  54.707  1.00  0.00           H  
ATOM   2636  HA3 GLY   202      81.182 134.634  53.378  1.00  0.00           H  
ATOM   2637  C   GLY   202      81.740 136.552  54.130  1.00  0.00           C  
ATOM   2638  O   GLY   202      81.041 137.364  54.674  1.00  0.00           O  
ATOM   2639  N   GLY   203      82.806 136.975  53.484  1.00  0.00           N  
ATOM   2640  H   GLY   203      83.027 137.918  53.774  1.00  0.00           H  
ATOM   2641  CA  GLY   203      83.935 136.116  53.005  1.00  0.00           C  
ATOM   2642  HA2 GLY   203      83.550 135.194  52.570  1.00  0.00           H  
ATOM   2643  HA3 GLY   203      84.510 136.638  52.240  1.00  0.00           H  
ATOM   2644  C   GLY   203      84.919 135.676  54.100  1.00  0.00           C  
ATOM   2645  O   GLY   203      84.713 135.816  55.309  1.00  0.00           O  
ATOM   2646  N   GLY   204      86.063 135.201  53.645  1.00  0.00           N  
ATOM   2647  H   GLY   204      86.149 135.012  52.656  1.00  0.00           H  
ATOM   2648  CA  GLY   204      87.098 134.636  54.417  1.00  0.00           C  
ATOM   2649  HA2 GLY   204      88.016 135.217  54.331  1.00  0.00           H  
ATOM   2650  HA3 GLY   204      86.812 134.765  55.461  1.00  0.00           H  
ATOM   2651  C   GLY   204      87.281 133.154  54.163  1.00  0.00           C  
ATOM   2652  O   GLY   204      86.337 132.508  53.741  1.00  0.00           O  
ATOM   2653  N   SER   205      88.519 132.597  54.186  1.00  0.00           N  
ATOM   2654  H   SER   205      88.643 131.620  53.961  1.00  0.00           H  
ATOM   2655  CA  SER   205      89.819 133.171  54.574  1.00  0.00           C  
ATOM   2656  HA  SER   205      89.843 134.209  54.242  1.00  0.00           H  
ATOM   2657  CB  SER   205      89.957 133.067  56.137  1.00  0.00           C  
ATOM   2658  HB2 SER   205      89.119 133.332  56.782  1.00  0.00           H  
ATOM   2659  HB3 SER   205      89.953 132.001  56.364  1.00  0.00           H  
ATOM   2660  OG  SER   205      91.191 133.718  56.546  1.00  0.00           O  
ATOM   2661  HG  SER   205      91.134 134.654  56.343  1.00  0.00           H  
ATOM   2662  C   SER   205      91.001 132.605  53.724  1.00  0.00           C  
ATOM   2663  O   SER   205      91.006 131.423  53.314  1.00  0.00           O  
ATOM   2664  N   GLY   206      91.911 133.508  53.457  1.00  0.00           N  
ATOM   2665  H   GLY   206      91.675 134.407  53.851  1.00  0.00           H  
ATOM   2666  CA  GLY   206      93.020 133.363  52.520  1.00  0.00           C  
ATOM   2667  HA2 GLY   206      93.568 134.293  52.368  1.00  0.00           H  
ATOM   2668  HA3 GLY   206      93.635 132.508  52.801  1.00  0.00           H  
ATOM   2669  C   GLY   206      92.464 133.007  51.103  1.00  0.00           C  
ATOM   2670  O   GLY   206      91.401 133.517  50.779  1.00  0.00           O  
ATOM   2671  N   GLY   207      93.063 132.123  50.304  1.00  0.00           N  
ATOM   2672  H   GLY   207      92.602 131.917  49.430  1.00  0.00           H  
ATOM   2673  CA  GLY   207      94.350 131.538  50.379  1.00  0.00           C  
ATOM   2674  HA2 GLY   207      94.440 130.940  51.286  1.00  0.00           H  
ATOM   2675  HA3 GLY   207      94.415 130.856  49.531  1.00  0.00           H  
ATOM   2676  C   GLY   207      95.618 132.446  50.332  1.00  0.00           C  
ATOM   2677  O   GLY   207      95.510 133.701  50.559  1.00  0.00           O  
ATOM   2678  N   TYR   208      96.735 131.839  50.078  1.00  0.00           N  
ATOM   2679  H   TYR   208      96.735 130.856  49.844  1.00  0.00           H  
ATOM   2680  CA  TYR   208      98.048 132.536  49.735  1.00  0.00           C  
ATOM   2681  HA  TYR   208      97.809 133.526  49.347  1.00  0.00           H  
ATOM   2682  CB  TYR   208      98.847 132.746  51.078  1.00  0.00           C  
ATOM   2683  HB2 TYR   208      98.212 133.385  51.691  1.00  0.00           H  
ATOM   2684  HB3 TYR   208      99.006 131.808  51.609  1.00  0.00           H  
ATOM   2685  CG  TYR   208     100.186 133.430  50.880  1.00  0.00           C  
ATOM   2686  CD1 TYR   208     100.281 134.821  50.520  1.00  0.00           C  
ATOM   2687  HD1 TYR   208      99.379 135.410  50.440  1.00  0.00           H  
ATOM   2688  CE1 TYR   208     101.496 135.381  50.169  1.00  0.00           C  
ATOM   2689  HE1 TYR   208     101.493 136.397  49.803  1.00  0.00           H  
ATOM   2690  CZ  TYR   208     102.663 134.633  50.327  1.00  0.00           C  
ATOM   2691  OH  TYR   208     103.857 135.134  50.032  1.00  0.00           O  
ATOM   2692  HH  TYR   208     103.897 136.093  50.008  1.00  0.00           H  
ATOM   2693  CE2 TYR   208     102.614 133.251  50.808  1.00  0.00           C  
ATOM   2694  HE2 TYR   208     103.512 132.662  50.924  1.00  0.00           H  
ATOM   2695  CD2 TYR   208     101.372 132.687  51.117  1.00  0.00           C  
ATOM   2696  HD2 TYR   208     101.309 131.629  51.324  1.00  0.00           H  
ATOM   2697  C   TYR   208      98.802 131.706  48.667  1.00  0.00           C  
ATOM   2698  O   TYR   208      98.795 130.452  48.728  1.00  0.00           O  
ATOM   2699  N   GLY   209      99.250 132.334  47.598  1.00  0.00           N  
ATOM   2700  H   GLY   209      99.194 133.340  47.659  1.00  0.00           H  
ATOM   2701  CA  GLY   209      99.808 131.775  46.366  1.00  0.00           C  
ATOM   2702  HA2 GLY   209      99.240 130.850  46.270  1.00  0.00           H  
ATOM   2703  HA3 GLY   209      99.616 132.465  45.545  1.00  0.00           H  
ATOM   2704  C   GLY   209     101.344 131.512  46.384  1.00  0.00           C  
ATOM   2705  O   GLY   209     102.026 131.717  47.371  1.00  0.00           O  
ATOM   2706  N   GLN   210     101.913 131.053  45.292  1.00  0.00           N  
ATOM   2707  H   GLN   210     102.920 131.006  45.345  1.00  0.00           H  
ATOM   2708  CA  GLN   210     101.409 130.429  44.073  1.00  0.00           C  
ATOM   2709  HA  GLN   210     102.293 130.127  43.512  1.00  0.00           H  
ATOM   2710  CB  GLN   210     100.467 129.248  44.325  1.00  0.00           C  
ATOM   2711  HB2 GLN   210      99.455 129.543  44.605  1.00  0.00           H  
ATOM   2712  HB3 GLN   210     100.311 128.685  43.404  1.00  0.00           H  
ATOM   2713  CG  GLN   210     101.009 128.261  45.447  1.00  0.00           C  
ATOM   2714  HG2 GLN   210     101.453 127.400  44.947  1.00  0.00           H  
ATOM   2715  HG3 GLN   210     101.819 128.693  46.035  1.00  0.00           H  
ATOM   2716  CD  GLN   210      99.817 128.012  46.438  1.00  0.00           C  
ATOM   2717  OE1 GLN   210      98.758 127.694  45.997  1.00  0.00           O  
ATOM   2718  NE2 GLN   210      99.991 127.963  47.752  1.00  0.00           N  
ATOM   2719 HE21 GLN   210      99.127 127.797  48.248  1.00  0.00           H  
ATOM   2720 HE22 GLN   210     100.878 128.093  48.216  1.00  0.00           H  
ATOM   2721  C   GLN   210     100.788 131.458  43.082  1.00  0.00           C  
ATOM   2722  O   GLN   210      99.945 131.118  42.257  1.00  0.00           O  
ATOM   2723  N   GLN   211     101.210 132.716  43.120  1.00  0.00           N  
ATOM   2724  H   GLN   211     102.041 132.949  43.644  1.00  0.00           H  
ATOM   2725  CA  GLN   211     100.411 133.814  42.511  1.00  0.00           C  
ATOM   2726  HA  GLN   211      99.345 133.666  42.684  1.00  0.00           H  
ATOM   2727  CB  GLN   211     100.817 135.139  43.155  1.00  0.00           C  
ATOM   2728  HB2 GLN   211     101.880 135.300  42.978  1.00  0.00           H  
ATOM   2729  HB3 GLN   211     100.313 135.918  42.583  1.00  0.00           H  
ATOM   2730  CG  GLN   211     100.501 135.298  44.617  1.00  0.00           C  
ATOM   2731  HG2 GLN   211     100.589 136.379  44.724  1.00  0.00           H  
ATOM   2732  HG3 GLN   211      99.482 135.000  44.863  1.00  0.00           H  
ATOM   2733  CD  GLN   211     101.548 134.740  45.677  1.00  0.00           C  
ATOM   2734  OE1 GLN   211     102.479 133.978  45.382  1.00  0.00           O  
ATOM   2735  NE2 GLN   211     101.298 135.005  46.965  1.00  0.00           N  
ATOM   2736 HE21 GLN   211     100.424 135.435  47.233  1.00  0.00           H  
ATOM   2737 HE22 GLN   211     101.927 134.594  47.640  1.00  0.00           H  
ATOM   2738  C   GLN   211     100.440 133.910  40.915  1.00  0.00           C  
ATOM   2739  O   GLN   211      99.483 134.309  40.289  1.00  0.00           O  
ATOM   2740  N   ASP   212     101.525 133.480  40.284  1.00  0.00           N  
ATOM   2741  H   ASP   212     102.229 133.006  40.831  1.00  0.00           H  
ATOM   2742  CA  ASP   212     101.698 133.573  38.850  1.00  0.00           C  
ATOM   2743  HA  ASP   212     101.224 134.512  38.565  1.00  0.00           H  
ATOM   2744  CB  ASP   212     103.148 133.500  38.530  1.00  0.00           C  
ATOM   2745  HB2 ASP   212     103.578 132.667  39.085  1.00  0.00           H  
ATOM   2746  HB3 ASP   212     103.252 133.352  37.455  1.00  0.00           H  
ATOM   2747  CG  ASP   212     103.878 134.808  38.801  1.00  0.00           C  
ATOM   2748  OD1 ASP   212     103.231 135.857  38.781  1.00  0.00           O  
ATOM   2749  OD2 ASP   212     105.064 134.820  39.120  1.00  0.00           O  
ATOM   2750  C   ASP   212     100.954 132.573  38.017  1.00  0.00           C  
ATOM   2751  O   ASP   212     100.571 132.898  36.915  1.00  0.00           O  
ATOM   2752  N   ARG   213     100.626 131.390  38.537  1.00  0.00           N  
ATOM   2753  H   ARG   213     100.790 131.212  39.517  1.00  0.00           H  
ATOM   2754  CA  ARG   213      99.992 130.295  37.785  1.00  0.00           C  
ATOM   2755  HA  ARG   213      99.222 130.807  37.209  1.00  0.00           H  
ATOM   2756  CB  ARG   213     100.992 129.509  36.940  1.00  0.00           C  
ATOM   2757  HB2 ARG   213     101.705 130.248  36.575  1.00  0.00           H  
ATOM   2758  HB3 ARG   213     101.563 128.812  37.554  1.00  0.00           H  
ATOM   2759  CG  ARG   213     100.588 128.630  35.694  1.00  0.00           C  
ATOM   2760  HG2 ARG   213      99.997 127.752  35.953  1.00  0.00           H  
ATOM   2761  HG3 ARG   213     100.038 129.214  34.956  1.00  0.00           H  
ATOM   2762  CD  ARG   213     101.802 128.129  34.942  1.00  0.00           C  
ATOM   2763  HD2 ARG   213     102.382 129.008  34.662  1.00  0.00           H  
ATOM   2764  HD3 ARG   213     102.400 127.529  35.628  1.00  0.00           H  
ATOM   2765  NE  ARG   213     101.234 127.338  33.777  1.00  0.00           N  
ATOM   2766  HE  ARG   213     100.774 126.455  33.947  1.00  0.00           H  
ATOM   2767  CZ  ARG   213     100.832 127.857  32.629  1.00  0.00           C  
ATOM   2768  NH1 ARG   213     100.958 129.063  32.294  1.00  0.00           N  
ATOM   2769 HH11 ARG   213     100.841 129.376  31.341  1.00  0.00           H  
ATOM   2770 HH12 ARG   213     101.609 129.680  32.758  1.00  0.00           H  
ATOM   2771  NH2 ARG   213     100.177 127.053  31.779  1.00  0.00           N  
ATOM   2772 HH21 ARG   213      99.914 127.411  30.872  1.00  0.00           H  
ATOM   2773 HH22 ARG   213      99.999 126.111  32.096  1.00  0.00           H  
ATOM   2774  C   ARG   213      99.261 129.379  38.706  1.00  0.00           C  
ATOM   2775  O   ARG   213      99.746 129.233  39.831  1.00  0.00           O  
ATOM   2776  N   GLY   214      98.116 128.736  38.316  1.00  0.00           N  
ATOM   2777  H   GLY   214      97.800 128.113  39.046  1.00  0.00           H  
ATOM   2778  CA  GLY   214      97.283 128.833  37.159  1.00  0.00           C  
ATOM   2779  HA2 GLY   214      97.951 129.173  36.369  1.00  0.00           H  
ATOM   2780  HA3 GLY   214      96.984 127.834  36.841  1.00  0.00           H  
ATOM   2781  C   GLY   214      96.080 129.791  37.278  1.00  0.00           C  
ATOM   2782  O   GLY   214      96.035 130.641  36.380  1.00  0.00           O  
ATOM   2783  OXT GLY   214      95.293 129.578  38.174  1.00  0.00           O  
TER    2784      GLY   214 
END   
