# Supplementary material for: Visualization of oligomerization, clustering, and density transition of intrinsically disordered proteins
Source: Natl Sci Rev. 2026 Feb 14;13(7):nwag107. doi: 10.1093/nsr/nwag107 (PMC13114874; doi:10.1093/nsr/nwag107)
Supplement: nwag107_Supplemental_Files [file nwag107_supplemental_files.zip › SI-MD-Structures/MD-Sturctures/frame149.pdb]

CRYST1  135.062  149.221  136.825  90.00  90.00  90.00               1
ATOM      1  N   MET     1      22.286  85.642  90.198  1.00  0.00           N  
ATOM      2  H1  MET     1      21.325  85.331  90.194  1.00  0.00           H  
ATOM      3  H2  MET     1      22.877  84.864  90.452  1.00  0.00           H  
ATOM      4  H3  MET     1      22.359  86.367  90.896  1.00  0.00           H  
ATOM      5  CA  MET     1      22.615  86.049  88.801  1.00  0.00           C  
ATOM      6  HA  MET     1      21.994  86.899  88.517  1.00  0.00           H  
ATOM      7  CB  MET     1      24.092  86.450  88.737  1.00  0.00           C  
ATOM      8  HB2 MET     1      24.717  85.691  89.207  1.00  0.00           H  
ATOM      9  HB3 MET     1      24.388  86.578  87.696  1.00  0.00           H  
ATOM     10  CG  MET     1      24.334  87.749  89.543  1.00  0.00           C  
ATOM     11  HG2 MET     1      23.723  88.609  89.268  1.00  0.00           H  
ATOM     12  HG3 MET     1      24.265  87.640  90.625  1.00  0.00           H  
ATOM     13  SD  MET     1      26.003  88.357  89.251  1.00  0.00           S  
ATOM     14  CE  MET     1      26.942  87.296  90.469  1.00  0.00           C  
ATOM     15  HE1 MET     1      27.947  87.719  90.470  1.00  0.00           H  
ATOM     16  HE2 MET     1      26.491  87.388  91.457  1.00  0.00           H  
ATOM     17  HE3 MET     1      27.062  86.279  90.095  1.00  0.00           H  
ATOM     18  C   MET     1      22.293  84.970  87.839  1.00  0.00           C  
ATOM     19  O   MET     1      22.713  83.844  88.031  1.00  0.00           O  
ATOM     20  N   ALA     2      21.714  85.201  86.670  1.00  0.00           N  
ATOM     21  H   ALA     2      21.792  84.511  85.937  1.00  0.00           H  
ATOM     22  CA  ALA     2      21.012  86.361  86.231  1.00  0.00           C  
ATOM     23  HA  ALA     2      20.691  86.182  85.205  1.00  0.00           H  
ATOM     24  CB  ALA     2      19.735  86.497  87.036  1.00  0.00           C  
ATOM     25  HB1 ALA     2      19.090  85.679  86.716  1.00  0.00           H  
ATOM     26  HB2 ALA     2      19.936  86.556  88.105  1.00  0.00           H  
ATOM     27  HB3 ALA     2      19.249  87.382  86.624  1.00  0.00           H  
ATOM     28  C   ALA     2      21.926  87.649  86.118  1.00  0.00           C  
ATOM     29  O   ALA     2      21.874  88.624  86.904  1.00  0.00           O  
ATOM     30  N   SER     3      22.832  87.795  85.162  1.00  0.00           N  
ATOM     31  H   SER     3      23.103  88.757  85.011  1.00  0.00           H  
ATOM     32  CA  SER     3      23.040  86.917  84.016  1.00  0.00           C  
ATOM     33  HA  SER     3      22.062  86.547  83.709  1.00  0.00           H  
ATOM     34  CB  SER     3      23.692  87.735  82.875  1.00  0.00           C  
ATOM     35  HB2 SER     3      23.277  88.742  82.831  1.00  0.00           H  
ATOM     36  HB3 SER     3      24.770  87.777  83.029  1.00  0.00           H  
ATOM     37  OG  SER     3      23.473  87.145  81.657  1.00  0.00           O  
ATOM     38  HG  SER     3      23.867  87.804  81.080  1.00  0.00           H  
ATOM     39  C   SER     3      23.834  85.604  84.231  1.00  0.00           C  
ATOM     40  O   SER     3      24.595  85.649  85.189  1.00  0.00           O  
ATOM     41  N   ASN     4      23.749  84.654  83.350  1.00  0.00           N  
ATOM     42  H   ASN     4      23.155  84.732  82.537  1.00  0.00           H  
ATOM     43  CA  ASN     4      24.570  83.416  83.421  1.00  0.00           C  
ATOM     44  HA  ASN     4      25.309  83.437  84.223  1.00  0.00           H  
ATOM     45  CB  ASN     4      23.543  82.161  83.719  1.00  0.00           C  
ATOM     46  HB2 ASN     4      22.907  82.014  82.846  1.00  0.00           H  
ATOM     47  HB3 ASN     4      24.156  81.259  83.725  1.00  0.00           H  
ATOM     48  CG  ASN     4      22.722  82.439  84.968  1.00  0.00           C  
ATOM     49  OD1 ASN     4      21.654  82.969  84.886  1.00  0.00           O  
ATOM     50  ND2 ASN     4      23.133  81.796  86.067  1.00  0.00           N  
ATOM     51 HD21 ASN     4      22.684  82.091  86.922  1.00  0.00           H  
ATOM     52 HD22 ASN     4      23.929  81.185  85.953  1.00  0.00           H  
ATOM     53  C   ASN     4      25.452  83.226  82.130  1.00  0.00           C  
ATOM     54  O   ASN     4      25.040  82.477  81.213  1.00  0.00           O  
ATOM     55  N   ASP     5      26.693  83.796  82.006  1.00  0.00           N  
ATOM     56  H   ASP     5      27.280  83.527  81.228  1.00  0.00           H  
ATOM     57  CA  ASP     5      27.445  84.510  82.976  1.00  0.00           C  
ATOM     58  HA  ASP     5      26.771  85.058  83.635  1.00  0.00           H  
ATOM     59  CB  ASP     5      28.314  83.509  83.763  1.00  0.00           C  
ATOM     60  HB2 ASP     5      27.596  82.841  84.239  1.00  0.00           H  
ATOM     61  HB3 ASP     5      28.984  82.976  83.088  1.00  0.00           H  
ATOM     62  CG  ASP     5      29.091  84.214  84.851  1.00  0.00           C  
ATOM     63  OD1 ASP     5      28.568  85.085  85.560  1.00  0.00           O  
ATOM     64  OD2 ASP     5      30.263  83.837  85.001  1.00  0.00           O  
ATOM     65  C   ASP     5      28.370  85.542  82.267  1.00  0.00           C  
ATOM     66  O   ASP     5      28.926  85.309  81.192  1.00  0.00           O  
ATOM     67  N   TYR     6      28.523  86.721  82.885  1.00  0.00           N  
ATOM     68  H   TYR     6      28.260  86.737  83.860  1.00  0.00           H  
ATOM     69  CA  TYR     6      29.127  87.886  82.203  1.00  0.00           C  
ATOM     70  HA  TYR     6      28.426  88.176  81.420  1.00  0.00           H  
ATOM     71  CB  TYR     6      29.099  89.066  83.242  1.00  0.00           C  
ATOM     72  HB2 TYR     6      29.798  88.911  84.063  1.00  0.00           H  
ATOM     73  HB3 TYR     6      29.510  89.892  82.661  1.00  0.00           H  
ATOM     74  CG  TYR     6      27.640  89.537  83.711  1.00  0.00           C  
ATOM     75  CD1 TYR     6      27.246  89.263  85.019  1.00  0.00           C  
ATOM     76  HD1 TYR     6      27.934  88.903  85.770  1.00  0.00           H  
ATOM     77  CE1 TYR     6      25.966  89.665  85.504  1.00  0.00           C  
ATOM     78  HE1 TYR     6      25.741  89.711  86.560  1.00  0.00           H  
ATOM     79  CZ  TYR     6      25.091  90.303  84.642  1.00  0.00           C  
ATOM     80  OH  TYR     6      23.940  90.789  85.176  1.00  0.00           O  
ATOM     81  HH  TYR     6      23.444  91.318  84.545  1.00  0.00           H  
ATOM     82  CE2 TYR     6      25.468  90.434  83.241  1.00  0.00           C  
ATOM     83  HE2 TYR     6      24.698  90.911  82.652  1.00  0.00           H  
ATOM     84  CD2 TYR     6      26.740  90.084  82.765  1.00  0.00           C  
ATOM     85  HD2 TYR     6      26.988  90.102  81.714  1.00  0.00           H  
ATOM     86  C   TYR     6      30.583  87.647  81.762  1.00  0.00           C  
ATOM     87  O   TYR     6      31.331  86.963  82.424  1.00  0.00           O  
ATOM     88  N   THR     7      30.994  88.090  80.511  1.00  0.00           N  
ATOM     89  H   THR     7      30.407  88.675  79.934  1.00  0.00           H  
ATOM     90  CA  THR     7      32.255  87.698  79.823  1.00  0.00           C  
ATOM     91  HA  THR     7      32.324  86.610  79.799  1.00  0.00           H  
ATOM     92  CB  THR     7      32.251  88.240  78.409  1.00  0.00           C  
ATOM     93  HB  THR     7      31.274  88.114  77.944  1.00  0.00           H  
ATOM     94  CG2 THR     7      32.479  89.747  78.315  1.00  0.00           C  
ATOM     95 HG21 THR     7      31.578  90.272  78.634  1.00  0.00           H  
ATOM     96 HG22 THR     7      33.316  90.161  78.876  1.00  0.00           H  
ATOM     97 HG23 THR     7      32.587  90.082  77.283  1.00  0.00           H  
ATOM     98  OG1 THR     7      33.306  87.731  77.597  1.00  0.00           O  
ATOM     99  HG1 THR     7      32.909  87.098  76.993  1.00  0.00           H  
ATOM    100  C   THR     7      33.458  88.318  80.585  1.00  0.00           C  
ATOM    101  O   THR     7      33.333  89.399  81.194  1.00  0.00           O  
ATOM    102  N   GLN     8      34.642  87.747  80.376  1.00  0.00           N  
ATOM    103  H   GLN     8      34.616  86.977  79.722  1.00  0.00           H  
ATOM    104  CA  GLN     8      35.908  88.096  81.030  1.00  0.00           C  
ATOM    105  HA  GLN     8      35.867  89.039  81.575  1.00  0.00           H  
ATOM    106  CB  GLN     8      36.201  87.032  82.063  1.00  0.00           C  
ATOM    107  HB2 GLN     8      36.280  86.002  81.716  1.00  0.00           H  
ATOM    108  HB3 GLN     8      37.146  87.359  82.498  1.00  0.00           H  
ATOM    109  CG  GLN     8      35.122  87.192  83.168  1.00  0.00           C  
ATOM    110  HG2 GLN     8      35.016  88.228  83.491  1.00  0.00           H  
ATOM    111  HG3 GLN     8      34.173  86.728  82.899  1.00  0.00           H  
ATOM    112  CD  GLN     8      35.494  86.356  84.418  1.00  0.00           C  
ATOM    113  OE1 GLN     8      36.001  85.221  84.262  1.00  0.00           O  
ATOM    114  NE2 GLN     8      35.231  86.807  85.616  1.00  0.00           N  
ATOM    115 HE21 GLN     8      34.840  87.735  85.688  1.00  0.00           H  
ATOM    116 HE22 GLN     8      35.327  86.285  86.475  1.00  0.00           H  
ATOM    117  C   GLN     8      37.100  87.989  80.002  1.00  0.00           C  
ATOM    118  O   GLN     8      37.324  86.981  79.378  1.00  0.00           O  
ATOM    119  N   GLN     9      37.869  89.058  79.867  1.00  0.00           N  
ATOM    120  H   GLN     9      38.686  88.915  79.290  1.00  0.00           H  
ATOM    121  CA  GLN     9      37.626  90.403  80.340  1.00  0.00           C  
ATOM    122  HA  GLN     9      38.428  91.041  79.968  1.00  0.00           H  
ATOM    123  CB  GLN     9      36.301  91.103  79.876  1.00  0.00           C  
ATOM    124  HB2 GLN     9      35.399  90.771  80.391  1.00  0.00           H  
ATOM    125  HB3 GLN     9      36.432  92.166  80.076  1.00  0.00           H  
ATOM    126  CG  GLN     9      36.184  90.921  78.391  1.00  0.00           C  
ATOM    127  HG2 GLN     9      35.834  89.905  78.208  1.00  0.00           H  
ATOM    128  HG3 GLN     9      35.303  91.499  78.111  1.00  0.00           H  
ATOM    129  CD  GLN     9      37.446  91.327  77.616  1.00  0.00           C  
ATOM    130  OE1 GLN     9      37.935  90.598  76.783  1.00  0.00           O  
ATOM    131  NE2 GLN     9      38.104  92.417  77.975  1.00  0.00           N  
ATOM    132 HE21 GLN     9      37.830  92.994  78.758  1.00  0.00           H  
ATOM    133 HE22 GLN     9      38.974  92.612  77.501  1.00  0.00           H  
ATOM    134  C   GLN     9      37.862  90.472  81.902  1.00  0.00           C  
ATOM    135  O   GLN     9      36.900  90.659  82.692  1.00  0.00           O  
ATOM    136  N   ALA    10      39.041  90.137  82.480  1.00  0.00           N  
ATOM    137  H   ALA    10      39.081  90.137  83.489  1.00  0.00           H  
ATOM    138  CA  ALA    10      40.299  89.956  81.816  1.00  0.00           C  
ATOM    139  HA  ALA    10      40.209  90.146  80.746  1.00  0.00           H  
ATOM    140  CB  ALA    10      41.243  91.056  82.279  1.00  0.00           C  
ATOM    141  HB1 ALA    10      41.645  90.772  83.252  1.00  0.00           H  
ATOM    142  HB2 ALA    10      42.205  91.074  81.766  1.00  0.00           H  
ATOM    143  HB3 ALA    10      40.695  91.997  82.308  1.00  0.00           H  
ATOM    144  C   ALA    10      40.874  88.536  81.967  1.00  0.00           C  
ATOM    145  O   ALA    10      41.024  88.061  83.087  1.00  0.00           O  
ATOM    146  N   THR    11      41.227  87.945  80.818  1.00  0.00           N  
ATOM    147  H   THR    11      41.167  88.535  80.000  1.00  0.00           H  
ATOM    148  CA  THR    11      41.733  86.542  80.775  1.00  0.00           C  
ATOM    149  HA  THR    11      41.978  86.152  81.762  1.00  0.00           H  
ATOM    150  CB  THR    11      40.621  85.616  80.179  1.00  0.00           C  
ATOM    151  HB  THR    11      40.402  86.022  79.192  1.00  0.00           H  
ATOM    152  CG2 THR    11      41.018  84.146  80.162  1.00  0.00           C  
ATOM    153 HG21 THR    11      41.523  83.921  81.102  1.00  0.00           H  
ATOM    154 HG22 THR    11      40.177  83.501  79.908  1.00  0.00           H  
ATOM    155 HG23 THR    11      41.770  84.093  79.375  1.00  0.00           H  
ATOM    156  OG1 THR    11      39.443  85.797  80.913  1.00  0.00           O  
ATOM    157  HG1 THR    11      38.690  85.906  80.327  1.00  0.00           H  
ATOM    158  C   THR    11      42.939  86.395  79.882  1.00  0.00           C  
ATOM    159  O   THR    11      42.785  86.488  78.655  1.00  0.00           O  
ATOM    160  N   GLN    12      44.149  86.154  80.406  1.00  0.00           N  
ATOM    161  H   GLN    12      44.909  86.081  79.744  1.00  0.00           H  
ATOM    162  CA  GLN    12      44.463  86.272  81.801  1.00  0.00           C  
ATOM    163  HA  GLN    12      43.842  85.479  82.217  1.00  0.00           H  
ATOM    164  CB  GLN    12      46.014  86.088  81.983  1.00  0.00           C  
ATOM    165  HB2 GLN    12      46.584  86.667  81.256  1.00  0.00           H  
ATOM    166  HB3 GLN    12      46.337  86.514  82.934  1.00  0.00           H  
ATOM    167  CG  GLN    12      46.520  84.617  81.947  1.00  0.00           C  
ATOM    168  HG2 GLN    12      47.609  84.656  81.916  1.00  0.00           H  
ATOM    169  HG3 GLN    12      46.097  84.126  82.823  1.00  0.00           H  
ATOM    170  CD  GLN    12      46.288  83.862  80.654  1.00  0.00           C  
ATOM    171  OE1 GLN    12      46.806  84.227  79.586  1.00  0.00           O  
ATOM    172  NE2 GLN    12      45.397  82.875  80.689  1.00  0.00           N  
ATOM    173 HE21 GLN    12      45.236  82.366  79.831  1.00  0.00           H  
ATOM    174 HE22 GLN    12      44.988  82.558  81.557  1.00  0.00           H  
ATOM    175  C   GLN    12      44.177  87.569  82.585  1.00  0.00           C  
ATOM    176  O   GLN    12      44.063  88.554  81.937  1.00  0.00           O  
ATOM    177  N   SER    13      43.920  87.493  83.934  1.00  0.00           N  
ATOM    178  H   SER    13      43.895  86.596  84.399  1.00  0.00           H  
ATOM    179  CA  SER    13      43.645  88.607  84.753  1.00  0.00           C  
ATOM    180  HA  SER    13      42.725  89.084  84.415  1.00  0.00           H  
ATOM    181  CB  SER    13      43.278  88.172  86.167  1.00  0.00           C  
ATOM    182  HB2 SER    13      42.391  87.539  86.187  1.00  0.00           H  
ATOM    183  HB3 SER    13      44.172  87.814  86.679  1.00  0.00           H  
ATOM    184  OG  SER    13      42.949  89.380  86.809  1.00  0.00           O  
ATOM    185  HG  SER    13      42.384  89.157  87.552  1.00  0.00           H  
ATOM    186  C   SER    13      44.866  89.558  84.623  1.00  0.00           C  
ATOM    187  O   SER    13      46.049  89.191  84.581  1.00  0.00           O  
ATOM    188  N   TYR    14      44.584  90.840  84.873  1.00  0.00           N  
ATOM    189  H   TYR    14      43.625  91.099  85.056  1.00  0.00           H  
ATOM    190  CA  TYR    14      45.566  91.894  85.031  1.00  0.00           C  
ATOM    191  HA  TYR    14      46.260  91.794  84.197  1.00  0.00           H  
ATOM    192  CB  TYR    14      44.842  93.197  84.972  1.00  0.00           C  
ATOM    193  HB2 TYR    14      44.117  93.053  84.172  1.00  0.00           H  
ATOM    194  HB3 TYR    14      44.335  93.282  85.933  1.00  0.00           H  
ATOM    195  CG  TYR    14      45.750  94.417  84.696  1.00  0.00           C  
ATOM    196  CD1 TYR    14      46.263  94.798  83.459  1.00  0.00           C  
ATOM    197  HD1 TYR    14      45.948  94.091  82.707  1.00  0.00           H  
ATOM    198  CE1 TYR    14      47.120  95.917  83.284  1.00  0.00           C  
ATOM    199  HE1 TYR    14      47.453  96.223  82.303  1.00  0.00           H  
ATOM    200  CZ  TYR    14      47.280  96.752  84.427  1.00  0.00           C  
ATOM    201  OH  TYR    14      48.246  97.691  84.377  1.00  0.00           O  
ATOM    202  HH  TYR    14      48.473  97.856  83.459  1.00  0.00           H  
ATOM    203  CE2 TYR    14      46.758  96.422  85.675  1.00  0.00           C  
ATOM    204  HE2 TYR    14      47.023  96.965  86.570  1.00  0.00           H  
ATOM    205  CD2 TYR    14      46.019  95.249  85.824  1.00  0.00           C  
ATOM    206  HD2 TYR    14      45.495  95.053  86.748  1.00  0.00           H  
ATOM    207  C   TYR    14      46.365  91.922  86.340  1.00  0.00           C  
ATOM    208  O   TYR    14      45.795  91.705  87.413  1.00  0.00           O  
ATOM    209  N   GLY    15      47.684  91.996  86.417  1.00  0.00           N  
ATOM    210  H   GLY    15      48.043  91.921  87.358  1.00  0.00           H  
ATOM    211  CA  GLY    15      48.674  92.169  85.329  1.00  0.00           C  
ATOM    212  HA2 GLY    15      48.663  91.281  84.698  1.00  0.00           H  
ATOM    213  HA3 GLY    15      48.494  93.064  84.734  1.00  0.00           H  
ATOM    214  C   GLY    15      50.068  92.308  85.965  1.00  0.00           C  
ATOM    215  O   GLY    15      50.507  91.270  86.441  1.00  0.00           O  
ATOM    216  N   ALA    16      50.722  93.470  85.935  1.00  0.00           N  
ATOM    217  H   ALA    16      50.340  94.309  85.520  1.00  0.00           H  
ATOM    218  CA  ALA    16      52.042  93.710  86.554  1.00  0.00           C  
ATOM    219  HA  ALA    16      52.694  92.985  86.066  1.00  0.00           H  
ATOM    220  CB  ALA    16      52.440  95.028  86.006  1.00  0.00           C  
ATOM    221  HB1 ALA    16      52.606  94.993  84.929  1.00  0.00           H  
ATOM    222  HB2 ALA    16      51.733  95.810  86.281  1.00  0.00           H  
ATOM    223  HB3 ALA    16      53.400  95.332  86.423  1.00  0.00           H  
ATOM    224  C   ALA    16      52.086  93.529  88.078  1.00  0.00           C  
ATOM    225  O   ALA    16      51.203  94.091  88.765  1.00  0.00           O  
ATOM    226  N   TYR    17      53.149  92.833  88.561  1.00  0.00           N  
ATOM    227  H   TYR    17      53.812  92.474  87.890  1.00  0.00           H  
ATOM    228  CA  TYR    17      53.433  92.552  89.965  1.00  0.00           C  
ATOM    229  HA  TYR    17      53.150  93.449  90.514  1.00  0.00           H  
ATOM    230  CB  TYR    17      52.487  91.463  90.395  1.00  0.00           C  
ATOM    231  HB2 TYR    17      51.503  91.676  89.978  1.00  0.00           H  
ATOM    232  HB3 TYR    17      52.833  90.499  90.023  1.00  0.00           H  
ATOM    233  CG  TYR    17      52.445  91.284  91.890  1.00  0.00           C  
ATOM    234  CD1 TYR    17      53.254  90.330  92.534  1.00  0.00           C  
ATOM    235  HD1 TYR    17      53.791  89.615  91.928  1.00  0.00           H  
ATOM    236  CE1 TYR    17      53.190  90.200  93.891  1.00  0.00           C  
ATOM    237  HE1 TYR    17      53.930  89.561  94.349  1.00  0.00           H  
ATOM    238  CZ  TYR    17      52.365  90.981  94.678  1.00  0.00           C  
ATOM    239  OH  TYR    17      52.381  90.954  96.043  1.00  0.00           O  
ATOM    240  HH  TYR    17      52.952  90.251  96.362  1.00  0.00           H  
ATOM    241  CE2 TYR    17      51.410  91.854  93.979  1.00  0.00           C  
ATOM    242  HE2 TYR    17      50.692  92.480  94.487  1.00  0.00           H  
ATOM    243  CD2 TYR    17      51.576  92.105  92.607  1.00  0.00           C  
ATOM    244  HD2 TYR    17      51.012  92.843  92.056  1.00  0.00           H  
ATOM    245  C   TYR    17      54.979  92.241  90.076  1.00  0.00           C  
ATOM    246  O   TYR    17      55.552  91.566  89.220  1.00  0.00           O  
ATOM    247  N   PRO    18      55.673  92.805  91.098  1.00  0.00           N  
ATOM    248  CD  PRO    18      55.149  93.485  92.236  1.00  0.00           C  
ATOM    249  HD2 PRO    18      54.844  92.794  93.022  1.00  0.00           H  
ATOM    250  HD3 PRO    18      54.346  94.148  91.913  1.00  0.00           H  
ATOM    251  CG  PRO    18      56.176  94.355  92.836  1.00  0.00           C  
ATOM    252  HG2 PRO    18      55.992  94.475  93.904  1.00  0.00           H  
ATOM    253  HG3 PRO    18      56.176  95.360  92.413  1.00  0.00           H  
ATOM    254  CB  PRO    18      57.427  93.566  92.458  1.00  0.00           C  
ATOM    255  HB2 PRO    18      57.441  92.793  93.226  1.00  0.00           H  
ATOM    256  HB3 PRO    18      58.341  94.157  92.519  1.00  0.00           H  
ATOM    257  CA  PRO    18      57.115  92.934  91.092  1.00  0.00           C  
ATOM    258  HA  PRO    18      57.421  93.644  90.324  1.00  0.00           H  
ATOM    259  C   PRO    18      57.842  91.628  90.901  1.00  0.00           C  
ATOM    260  O   PRO    18      57.502  90.639  91.557  1.00  0.00           O  
ATOM    261  N   THR    19      58.919  91.553  90.036  1.00  0.00           N  
ATOM    262  H   THR    19      59.231  92.434  89.654  1.00  0.00           H  
ATOM    263  CA  THR    19      59.921  90.471  89.967  1.00  0.00           C  
ATOM    264  HA  THR    19      59.272  89.595  89.977  1.00  0.00           H  
ATOM    265  CB  THR    19      60.741  90.518  88.679  1.00  0.00           C  
ATOM    266  HB  THR    19      61.561  89.803  88.749  1.00  0.00           H  
ATOM    267  CG2 THR    19      59.979  90.103  87.377  1.00  0.00           C  
ATOM    268 HG21 THR    19      59.881  89.019  87.433  1.00  0.00           H  
ATOM    269 HG22 THR    19      58.994  90.562  87.295  1.00  0.00           H  
ATOM    270 HG23 THR    19      60.572  90.438  86.526  1.00  0.00           H  
ATOM    271  OG1 THR    19      61.266  91.827  88.514  1.00  0.00           O  
ATOM    272  HG1 THR    19      62.166  91.729  88.834  1.00  0.00           H  
ATOM    273  C   THR    19      60.772  90.481  91.242  1.00  0.00           C  
ATOM    274  O   THR    19      60.913  91.462  91.951  1.00  0.00           O  
ATOM    275  N   GLN    20      61.440  89.359  91.482  1.00  0.00           N  
ATOM    276  H   GLN    20      61.326  88.563  90.872  1.00  0.00           H  
ATOM    277  CA  GLN    20      62.382  89.156  92.683  1.00  0.00           C  
ATOM    278  HA  GLN    20      61.791  89.146  93.599  1.00  0.00           H  
ATOM    279  CB  GLN    20      63.166  87.805  92.547  1.00  0.00           C  
ATOM    280  HB2 GLN    20      63.679  87.581  93.483  1.00  0.00           H  
ATOM    281  HB3 GLN    20      62.396  87.036  92.470  1.00  0.00           H  
ATOM    282  CG  GLN    20      64.090  87.790  91.365  1.00  0.00           C  
ATOM    283  HG2 GLN    20      63.645  88.402  90.581  1.00  0.00           H  
ATOM    284  HG3 GLN    20      64.960  88.415  91.570  1.00  0.00           H  
ATOM    285  CD  GLN    20      64.499  86.387  90.832  1.00  0.00           C  
ATOM    286  OE1 GLN    20      64.518  85.416  91.513  1.00  0.00           O  
ATOM    287  NE2 GLN    20      64.928  86.216  89.633  1.00  0.00           N  
ATOM    288 HE21 GLN    20      64.937  86.871  88.864  1.00  0.00           H  
ATOM    289 HE22 GLN    20      64.973  85.259  89.315  1.00  0.00           H  
ATOM    290  C   GLN    20      63.385  90.349  92.896  1.00  0.00           C  
ATOM    291  O   GLN    20      63.948  90.859  91.907  1.00  0.00           O  
ATOM    292  N   PRO    21      63.898  90.632  94.077  1.00  0.00           N  
ATOM    293  CD  PRO    21      63.416  89.962  95.260  1.00  0.00           C  
ATOM    294  HD2 PRO    21      63.242  88.887  95.217  1.00  0.00           H  
ATOM    295  HD3 PRO    21      62.565  90.504  95.673  1.00  0.00           H  
ATOM    296  CG  PRO    21      64.506  90.158  96.310  1.00  0.00           C  
ATOM    297  HG2 PRO    21      65.146  89.277  96.338  1.00  0.00           H  
ATOM    298  HG3 PRO    21      63.998  90.226  97.272  1.00  0.00           H  
ATOM    299  CB  PRO    21      65.046  91.527  95.951  1.00  0.00           C  
ATOM    300  HB2 PRO    21      66.072  91.535  96.318  1.00  0.00           H  
ATOM    301  HB3 PRO    21      64.505  92.368  96.384  1.00  0.00           H  
ATOM    302  CA  PRO    21      65.024  91.532  94.429  1.00  0.00           C  
ATOM    303  HA  PRO    21      64.790  92.544  94.097  1.00  0.00           H  
ATOM    304  C   PRO    21      66.354  91.118  93.796  1.00  0.00           C  
ATOM    305  O   PRO    21      66.736  89.937  93.816  1.00  0.00           O  
ATOM    306  N   GLY    22      67.001  92.129  93.241  1.00  0.00           N  
ATOM    307  H   GLY    22      66.499  93.005  93.225  1.00  0.00           H  
ATOM    308  CA  GLY    22      68.261  91.988  92.539  1.00  0.00           C  
ATOM    309  HA2 GLY    22      68.087  91.223  91.783  1.00  0.00           H  
ATOM    310  HA3 GLY    22      68.408  92.927  92.005  1.00  0.00           H  
ATOM    311  C   GLY    22      69.462  91.615  93.460  1.00  0.00           C  
ATOM    312  O   GLY    22      69.584  91.927  94.636  1.00  0.00           O  
ATOM    313  N   GLN    23      70.466  91.081  92.732  1.00  0.00           N  
ATOM    314  H   GLN    23      70.395  91.057  91.724  1.00  0.00           H  
ATOM    315  CA  GLN    23      71.630  90.376  93.221  1.00  0.00           C  
ATOM    316  HA  GLN    23      71.166  89.610  93.843  1.00  0.00           H  
ATOM    317  CB  GLN    23      72.454  89.657  92.044  1.00  0.00           C  
ATOM    318  HB2 GLN    23      73.038  90.456  91.586  1.00  0.00           H  
ATOM    319  HB3 GLN    23      73.240  89.051  92.495  1.00  0.00           H  
ATOM    320  CG  GLN    23      71.727  88.870  90.867  1.00  0.00           C  
ATOM    321  HG2 GLN    23      70.745  89.298  90.663  1.00  0.00           H  
ATOM    322  HG3 GLN    23      72.390  88.886  90.002  1.00  0.00           H  
ATOM    323  CD  GLN    23      71.416  87.431  91.049  1.00  0.00           C  
ATOM    324  OE1 GLN    23      71.273  86.973  92.156  1.00  0.00           O  
ATOM    325  NE2 GLN    23      71.476  86.636  89.999  1.00  0.00           N  
ATOM    326 HE21 GLN    23      71.675  86.966  89.065  1.00  0.00           H  
ATOM    327 HE22 GLN    23      71.247  85.663  90.140  1.00  0.00           H  
ATOM    328  C   GLN    23      72.537  91.188  94.084  1.00  0.00           C  
ATOM    329  O   GLN    23      72.965  92.260  93.766  1.00  0.00           O  
ATOM    330  N   GLY    24      72.872  90.586  95.286  1.00  0.00           N  
ATOM    331  H   GLY    24      72.595  89.617  95.344  1.00  0.00           H  
ATOM    332  CA  GLY    24      73.644  91.229  96.328  1.00  0.00           C  
ATOM    333  HA2 GLY    24      73.063  92.087  96.667  1.00  0.00           H  
ATOM    334  HA3 GLY    24      73.743  90.570  97.190  1.00  0.00           H  
ATOM    335  C   GLY    24      75.130  91.518  95.928  1.00  0.00           C  
ATOM    336  O   GLY    24      75.806  92.345  96.500  1.00  0.00           O  
ATOM    337  N   TYR    25      75.699  90.811  94.921  1.00  0.00           N  
ATOM    338  H   TYR    25      75.195  90.007  94.574  1.00  0.00           H  
ATOM    339  CA  TYR    25      76.946  91.144  94.264  1.00  0.00           C  
ATOM    340  HA  TYR    25      77.715  90.664  94.871  1.00  0.00           H  
ATOM    341  CB  TYR    25      77.046  90.392  92.922  1.00  0.00           C  
ATOM    342  HB2 TYR    25      76.573  89.419  93.062  1.00  0.00           H  
ATOM    343  HB3 TYR    25      76.391  90.927  92.235  1.00  0.00           H  
ATOM    344  CG  TYR    25      78.451  90.239  92.365  1.00  0.00           C  
ATOM    345  CD1 TYR    25      78.951  88.946  92.149  1.00  0.00           C  
ATOM    346  HD1 TYR    25      78.475  88.082  92.590  1.00  0.00           H  
ATOM    347  CE1 TYR    25      80.223  88.816  91.524  1.00  0.00           C  
ATOM    348  HE1 TYR    25      80.660  87.854  91.300  1.00  0.00           H  
ATOM    349  CZ  TYR    25      80.862  89.876  90.981  1.00  0.00           C  
ATOM    350  OH  TYR    25      81.915  89.561  90.232  1.00  0.00           O  
ATOM    351  HH  TYR    25      82.499  90.322  90.197  1.00  0.00           H  
ATOM    352  CE2 TYR    25      80.353  91.167  91.177  1.00  0.00           C  
ATOM    353  HE2 TYR    25      80.823  92.027  90.724  1.00  0.00           H  
ATOM    354  CD2 TYR    25      79.153  91.355  91.881  1.00  0.00           C  
ATOM    355  HD2 TYR    25      78.787  92.353  92.066  1.00  0.00           H  
ATOM    356  C   TYR    25      77.259  92.714  94.130  1.00  0.00           C  
ATOM    357  O   TYR    25      76.453  93.398  93.512  1.00  0.00           O  
ATOM    358  N   SER    26      78.435  93.226  94.599  1.00  0.00           N  
ATOM    359  H   SER    26      79.103  92.497  94.804  1.00  0.00           H  
ATOM    360  CA  SER    26      78.820  94.589  94.790  1.00  0.00           C  
ATOM    361  HA  SER    26      78.002  95.108  95.289  1.00  0.00           H  
ATOM    362  CB  SER    26      79.977  94.685  95.651  1.00  0.00           C  
ATOM    363  HB2 SER    26      79.699  94.318  96.639  1.00  0.00           H  
ATOM    364  HB3 SER    26      80.828  94.159  95.217  1.00  0.00           H  
ATOM    365  OG  SER    26      80.398  95.955  95.750  1.00  0.00           O  
ATOM    366  HG  SER    26      80.649  96.050  96.672  1.00  0.00           H  
ATOM    367  C   SER    26      79.028  95.322  93.416  1.00  0.00           C  
ATOM    368  O   SER    26      79.624  94.854  92.474  1.00  0.00           O  
ATOM    369  N   GLN    27      78.608  96.614  93.323  1.00  0.00           N  
ATOM    370  H   GLN    27      78.026  96.989  94.059  1.00  0.00           H  
ATOM    371  CA  GLN    27      78.955  97.540  92.203  1.00  0.00           C  
ATOM    372  HA  GLN    27      78.927  96.869  91.344  1.00  0.00           H  
ATOM    373  CB  GLN    27      77.803  98.609  92.008  1.00  0.00           C  
ATOM    374  HB2 GLN    27      77.792  99.105  91.037  1.00  0.00           H  
ATOM    375  HB3 GLN    27      76.869  98.046  91.996  1.00  0.00           H  
ATOM    376  CG  GLN    27      77.577  99.663  93.164  1.00  0.00           C  
ATOM    377  HG2 GLN    27      76.634  99.556  93.700  1.00  0.00           H  
ATOM    378  HG3 GLN    27      78.386  99.551  93.886  1.00  0.00           H  
ATOM    379  CD  GLN    27      77.665 101.165  92.705  1.00  0.00           C  
ATOM    380  OE1 GLN    27      77.463 101.575  91.538  1.00  0.00           O  
ATOM    381  NE2 GLN    27      77.931 101.957  93.720  1.00  0.00           N  
ATOM    382 HE21 GLN    27      78.215 101.538  94.593  1.00  0.00           H  
ATOM    383 HE22 GLN    27      77.862 102.963  93.656  1.00  0.00           H  
ATOM    384  C   GLN    27      80.338  98.122  92.273  1.00  0.00           C  
ATOM    385  O   GLN    27      80.687  99.090  91.554  1.00  0.00           O  
ATOM    386  N   GLN    28      81.096  97.702  93.315  1.00  0.00           N  
ATOM    387  H   GLN    28      80.700  97.037  93.964  1.00  0.00           H  
ATOM    388  CA  GLN    28      82.471  98.096  93.586  1.00  0.00           C  
ATOM    389  HA  GLN    28      82.720  98.467  92.592  1.00  0.00           H  
ATOM    390  CB  GLN    28      82.506  99.137  94.710  1.00  0.00           C  
ATOM    391  HB2 GLN    28      82.000  98.727  95.583  1.00  0.00           H  
ATOM    392  HB3 GLN    28      83.532  99.317  95.032  1.00  0.00           H  
ATOM    393  CG  GLN    28      81.936 100.585  94.332  1.00  0.00           C  
ATOM    394  HG2 GLN    28      82.606 101.148  93.683  1.00  0.00           H  
ATOM    395  HG3 GLN    28      80.980 100.368  93.855  1.00  0.00           H  
ATOM    396  CD  GLN    28      81.534 101.484  95.405  1.00  0.00           C  
ATOM    397  OE1 GLN    28      81.614 101.139  96.577  1.00  0.00           O  
ATOM    398  NE2 GLN    28      80.957 102.611  95.122  1.00  0.00           N  
ATOM    399 HE21 GLN    28      80.737 103.300  95.826  1.00  0.00           H  
ATOM    400 HE22 GLN    28      80.922 102.852  94.142  1.00  0.00           H  
ATOM    401  C   GLN    28      83.442  96.915  93.890  1.00  0.00           C  
ATOM    402  O   GLN    28      84.245  97.061  94.797  1.00  0.00           O  
ATOM    403  N   SER    29      83.382  95.783  93.182  1.00  0.00           N  
ATOM    404  H   SER    29      82.839  95.801  92.331  1.00  0.00           H  
ATOM    405  CA  SER    29      84.059  94.570  93.573  1.00  0.00           C  
ATOM    406  HA  SER    29      84.184  94.605  94.655  1.00  0.00           H  
ATOM    407  CB  SER    29      83.224  93.324  93.295  1.00  0.00           C  
ATOM    408  HB2 SER    29      83.751  92.446  93.670  1.00  0.00           H  
ATOM    409  HB3 SER    29      82.211  93.452  93.677  1.00  0.00           H  
ATOM    410  OG  SER    29      83.065  93.101  91.872  1.00  0.00           O  
ATOM    411  HG  SER    29      82.575  93.787  91.413  1.00  0.00           H  
ATOM    412  C   SER    29      85.508  94.428  93.053  1.00  0.00           C  
ATOM    413  O   SER    29      86.144  93.436  93.489  1.00  0.00           O  
ATOM    414  N   SER    30      86.026  95.301  92.250  1.00  0.00           N  
ATOM    415  H   SER    30      85.587  96.201  92.124  1.00  0.00           H  
ATOM    416  CA  SER    30      87.492  95.322  91.938  1.00  0.00           C  
ATOM    417  HA  SER    30      88.041  95.190  92.871  1.00  0.00           H  
ATOM    418  CB  SER    30      87.771  94.152  90.882  1.00  0.00           C  
ATOM    419  HB2 SER    30      87.433  93.204  91.300  1.00  0.00           H  
ATOM    420  HB3 SER    30      87.158  94.492  90.047  1.00  0.00           H  
ATOM    421  OG  SER    30      89.111  94.189  90.465  1.00  0.00           O  
ATOM    422  HG  SER    30      89.204  94.928  89.859  1.00  0.00           H  
ATOM    423  C   SER    30      88.023  96.703  91.494  1.00  0.00           C  
ATOM    424  O   SER    30      87.242  97.427  90.819  1.00  0.00           O  
ATOM    425  N   GLN    31      89.311  97.102  91.636  1.00  0.00           N  
ATOM    426  H   GLN    31      89.538  97.956  91.147  1.00  0.00           H  
ATOM    427  CA  GLN    31      90.339  96.507  92.583  1.00  0.00           C  
ATOM    428  HA  GLN    31      90.468  95.489  92.216  1.00  0.00           H  
ATOM    429  CB  GLN    31      91.721  97.204  92.310  1.00  0.00           C  
ATOM    430  HB2 GLN    31      92.595  96.769  92.796  1.00  0.00           H  
ATOM    431  HB3 GLN    31      91.949  97.093  91.250  1.00  0.00           H  
ATOM    432  CG  GLN    31      91.645  98.733  92.674  1.00  0.00           C  
ATOM    433  HG2 GLN    31      90.829  99.264  92.184  1.00  0.00           H  
ATOM    434  HG3 GLN    31      91.526  98.900  93.745  1.00  0.00           H  
ATOM    435  CD  GLN    31      92.972  99.428  92.158  1.00  0.00           C  
ATOM    436  OE1 GLN    31      93.106 100.391  91.401  1.00  0.00           O  
ATOM    437  NE2 GLN    31      94.132  99.016  92.724  1.00  0.00           N  
ATOM    438 HE21 GLN    31      94.976  99.515  92.480  1.00  0.00           H  
ATOM    439 HE22 GLN    31      94.021  98.335  93.462  1.00  0.00           H  
ATOM    440  C   GLN    31      89.935  96.509  94.058  1.00  0.00           C  
ATOM    441  O   GLN    31      89.349  97.455  94.466  1.00  0.00           O  
ATOM    442  N   PRO    32      90.026  95.348  94.741  1.00  0.00           N  
ATOM    443  CD  PRO    32      90.411  93.989  94.314  1.00  0.00           C  
ATOM    444  HD2 PRO    32      91.498  93.918  94.356  1.00  0.00           H  
ATOM    445  HD3 PRO    32      89.966  93.768  93.344  1.00  0.00           H  
ATOM    446  CG  PRO    32      89.931  93.044  95.406  1.00  0.00           C  
ATOM    447  HG2 PRO    32      90.790  92.490  95.785  1.00  0.00           H  
ATOM    448  HG3 PRO    32      89.278  92.232  95.086  1.00  0.00           H  
ATOM    449  CB  PRO    32      89.283  93.923  96.423  1.00  0.00           C  
ATOM    450  HB2 PRO    32      89.368  93.565  97.449  1.00  0.00           H  
ATOM    451  HB3 PRO    32      88.203  93.899  96.277  1.00  0.00           H  
ATOM    452  CA  PRO    32      89.765  95.344  96.150  1.00  0.00           C  
ATOM    453  HA  PRO    32      88.915  95.947  96.468  1.00  0.00           H  
ATOM    454  C   PRO    32      91.015  95.701  97.025  1.00  0.00           C  
ATOM    455  O   PRO    32      92.195  95.613  96.614  1.00  0.00           O  
ATOM    456  N   TYR    33      90.751  96.138  98.258  1.00  0.00           N  
ATOM    457  H   TYR    33      89.769  96.176  98.491  1.00  0.00           H  
ATOM    458  CA  TYR    33      91.680  96.522  99.250  1.00  0.00           C  
ATOM    459  HA  TYR    33      92.683  96.310  98.880  1.00  0.00           H  
ATOM    460  CB  TYR    33      91.557  98.006  99.503  1.00  0.00           C  
ATOM    461  HB2 TYR    33      90.596  98.161  99.992  1.00  0.00           H  
ATOM    462  HB3 TYR    33      92.341  98.207 100.233  1.00  0.00           H  
ATOM    463  CG  TYR    33      91.724  98.929  98.295  1.00  0.00           C  
ATOM    464  CD1 TYR    33      92.842  99.809  98.259  1.00  0.00           C  
ATOM    465  HD1 TYR    33      93.634  99.778  98.993  1.00  0.00           H  
ATOM    466  CE1 TYR    33      92.995 100.604  97.085  1.00  0.00           C  
ATOM    467  HE1 TYR    33      93.853 101.241  96.932  1.00  0.00           H  
ATOM    468  CZ  TYR    33      92.060 100.624  96.031  1.00  0.00           C  
ATOM    469  OH  TYR    33      92.323 101.315  94.939  1.00  0.00           O  
ATOM    470  HH  TYR    33      93.150 101.802  94.937  1.00  0.00           H  
ATOM    471  CE2 TYR    33      90.889  99.922  96.151  1.00  0.00           C  
ATOM    472  HE2 TYR    33      90.136  99.934  95.378  1.00  0.00           H  
ATOM    473  CD2 TYR    33      90.714  99.109  97.291  1.00  0.00           C  
ATOM    474  HD2 TYR    33      89.852  98.462  97.224  1.00  0.00           H  
ATOM    475  C   TYR    33      91.431  95.781 100.536  1.00  0.00           C  
ATOM    476  O   TYR    33      90.664  96.144 101.488  1.00  0.00           O  
ATOM    477  N   GLY    34      92.131  94.652 100.713  1.00  0.00           N  
ATOM    478  H   GLY    34      92.784  94.405  99.983  1.00  0.00           H  
ATOM    479  CA  GLY    34      92.125  93.758 101.931  1.00  0.00           C  
ATOM    480  HA2 GLY    34      92.949  93.058 101.790  1.00  0.00           H  
ATOM    481  HA3 GLY    34      92.270  94.299 102.866  1.00  0.00           H  
ATOM    482  C   GLY    34      90.843  92.884 102.128  1.00  0.00           C  
ATOM    483  O   GLY    34      90.086  92.673 101.171  1.00  0.00           O  
ATOM    484  N   GLN    35      90.527  92.609 103.366  1.00  0.00           N  
ATOM    485  H   GLN    35      91.132  93.053 104.041  1.00  0.00           H  
ATOM    486  CA  GLN    35      89.366  91.886 103.993  1.00  0.00           C  
ATOM    487  HA  GLN    35      88.478  92.463 103.736  1.00  0.00           H  
ATOM    488  CB  GLN    35      89.118  90.490 103.341  1.00  0.00           C  
ATOM    489  HB2 GLN    35      88.522  90.678 102.448  1.00  0.00           H  
ATOM    490  HB3 GLN    35      90.010  89.962 103.005  1.00  0.00           H  
ATOM    491  CG  GLN    35      88.391  89.526 104.294  1.00  0.00           C  
ATOM    492  HG2 GLN    35      88.385  88.556 103.797  1.00  0.00           H  
ATOM    493  HG3 GLN    35      88.931  89.388 105.232  1.00  0.00           H  
ATOM    494  CD  GLN    35      86.965  89.967 104.688  1.00  0.00           C  
ATOM    495  OE1 GLN    35      86.452  90.983 104.216  1.00  0.00           O  
ATOM    496  NE2 GLN    35      86.300  89.159 105.442  1.00  0.00           N  
ATOM    497 HE21 GLN    35      86.783  88.456 105.982  1.00  0.00           H  
ATOM    498 HE22 GLN    35      85.387  89.419 105.788  1.00  0.00           H  
ATOM    499  C   GLN    35      89.641  91.841 105.571  1.00  0.00           C  
ATOM    500  O   GLN    35      90.679  91.284 106.030  1.00  0.00           O  
ATOM    501  N   GLN    36      88.942  92.527 106.458  1.00  0.00           N  
ATOM    502  H   GLN    36      89.352  92.497 107.380  1.00  0.00           H  
ATOM    503  CA  GLN    36      87.918  93.571 106.280  1.00  0.00           C  
ATOM    504  HA  GLN    36      87.144  93.035 105.731  1.00  0.00           H  
ATOM    505  CB  GLN    36      87.368  93.981 107.654  1.00  0.00           C  
ATOM    506  HB2 GLN    36      88.162  94.576 108.105  1.00  0.00           H  
ATOM    507  HB3 GLN    36      86.589  94.704 107.413  1.00  0.00           H  
ATOM    508  CG  GLN    36      86.892  92.843 108.503  1.00  0.00           C  
ATOM    509  HG2 GLN    36      85.847  92.563 108.372  1.00  0.00           H  
ATOM    510  HG3 GLN    36      87.557  91.990 108.367  1.00  0.00           H  
ATOM    511  CD  GLN    36      86.932  93.145 110.011  1.00  0.00           C  
ATOM    512  OE1 GLN    36      87.254  94.227 110.409  1.00  0.00           O  
ATOM    513  NE2 GLN    36      86.912  92.098 110.782  1.00  0.00           N  
ATOM    514 HE21 GLN    36      86.836  91.164 110.406  1.00  0.00           H  
ATOM    515 HE22 GLN    36      87.020  92.105 111.786  1.00  0.00           H  
ATOM    516  C   GLN    36      88.401  94.816 105.388  1.00  0.00           C  
ATOM    517  O   GLN    36      89.493  95.365 105.615  1.00  0.00           O  
ATOM    518  N   SER    37      87.523  95.308 104.435  1.00  0.00           N  
ATOM    519  H   SER    37      86.623  94.854 104.377  1.00  0.00           H  
ATOM    520  CA  SER    37      87.826  96.493 103.565  1.00  0.00           C  
ATOM    521  HA  SER    37      88.618  96.321 102.836  1.00  0.00           H  
ATOM    522  CB  SER    37      86.507  96.731 102.706  1.00  0.00           C  
ATOM    523  HB2 SER    37      86.180  95.870 102.123  1.00  0.00           H  
ATOM    524  HB3 SER    37      85.654  96.984 103.336  1.00  0.00           H  
ATOM    525  OG  SER    37      86.716  97.601 101.678  1.00  0.00           O  
ATOM    526  HG  SER    37      85.961  98.194 101.704  1.00  0.00           H  
ATOM    527  C   SER    37      88.281  97.739 104.251  1.00  0.00           C  
ATOM    528  O   SER    37      88.033  97.863 105.429  1.00  0.00           O  
ATOM    529  N   TYR    38      88.861  98.714 103.519  1.00  0.00           N  
ATOM    530  H   TYR    38      89.120  98.531 102.560  1.00  0.00           H  
ATOM    531  CA  TYR    38      89.326  99.907 104.216  1.00  0.00           C  
ATOM    532  HA  TYR    38      88.559 100.153 104.950  1.00  0.00           H  
ATOM    533  CB  TYR    38      90.672  99.592 105.033  1.00  0.00           C  
ATOM    534  HB2 TYR    38      91.146 100.373 105.627  1.00  0.00           H  
ATOM    535  HB3 TYR    38      90.464  98.664 105.567  1.00  0.00           H  
ATOM    536  CG  TYR    38      91.863  99.229 104.152  1.00  0.00           C  
ATOM    537  CD1 TYR    38      92.735 100.209 103.618  1.00  0.00           C  
ATOM    538  HD1 TYR    38      92.633 101.257 103.855  1.00  0.00           H  
ATOM    539  CE1 TYR    38      93.803  99.957 102.755  1.00  0.00           C  
ATOM    540  HE1 TYR    38      94.552 100.697 102.516  1.00  0.00           H  
ATOM    541  CZ  TYR    38      94.025  98.647 102.440  1.00  0.00           C  
ATOM    542  OH  TYR    38      95.017  98.396 101.577  1.00  0.00           O  
ATOM    543  HH  TYR    38      95.339  99.182 101.130  1.00  0.00           H  
ATOM    544  CE2 TYR    38      93.207  97.599 102.973  1.00  0.00           C  
ATOM    545  HE2 TYR    38      93.308  96.551 102.733  1.00  0.00           H  
ATOM    546  CD2 TYR    38      92.095  97.929 103.729  1.00  0.00           C  
ATOM    547  HD2 TYR    38      91.409  97.144 104.014  1.00  0.00           H  
ATOM    548  C   TYR    38      89.530 101.177 103.382  1.00  0.00           C  
ATOM    549  O   TYR    38      89.347 101.158 102.180  1.00  0.00           O  
ATOM    550  N   SER    39      89.843 102.264 104.072  1.00  0.00           N  
ATOM    551  H   SER    39      89.557 102.211 105.039  1.00  0.00           H  
ATOM    552  CA  SER    39      89.876 103.638 103.524  1.00  0.00           C  
ATOM    553  HA  SER    39      89.361 103.640 102.564  1.00  0.00           H  
ATOM    554  CB  SER    39      89.086 104.681 104.414  1.00  0.00           C  
ATOM    555  HB2 SER    39      88.235 104.208 104.904  1.00  0.00           H  
ATOM    556  HB3 SER    39      89.842 104.978 105.141  1.00  0.00           H  
ATOM    557  OG  SER    39      88.783 105.815 103.621  1.00  0.00           O  
ATOM    558  HG  SER    39      88.022 105.610 103.072  1.00  0.00           H  
ATOM    559  C   SER    39      91.310 104.124 103.178  1.00  0.00           C  
ATOM    560  O   SER    39      92.274 103.550 103.626  1.00  0.00           O  
ATOM    561  N   GLY    40      91.492 105.224 102.346  1.00  0.00           N  
ATOM    562  H   GLY    40      90.691 105.712 101.973  1.00  0.00           H  
ATOM    563  CA  GLY    40      92.823 105.830 102.283  1.00  0.00           C  
ATOM    564  HA2 GLY    40      92.839 106.504 103.139  1.00  0.00           H  
ATOM    565  HA3 GLY    40      93.501 104.976 102.266  1.00  0.00           H  
ATOM    566  C   GLY    40      92.979 106.552 100.919  1.00  0.00           C  
ATOM    567  O   GLY    40      92.064 107.316 100.608  1.00  0.00           O  
ATOM    568  N   TYR    41      94.097 106.444 100.141  1.00  0.00           N  
ATOM    569  H   TYR    41      94.100 106.857  99.220  1.00  0.00           H  
ATOM    570  CA  TYR    41      95.207 105.566 100.399  1.00  0.00           C  
ATOM    571  HA  TYR    41      95.256 105.204 101.426  1.00  0.00           H  
ATOM    572  CB  TYR    41      95.025 104.342  99.410  1.00  0.00           C  
ATOM    573  HB2 TYR    41      95.077 104.833  98.438  1.00  0.00           H  
ATOM    574  HB3 TYR    41      95.870 103.656  99.468  1.00  0.00           H  
ATOM    575  CG  TYR    41      93.718 103.578  99.369  1.00  0.00           C  
ATOM    576  CD1 TYR    41      93.374 102.752 100.448  1.00  0.00           C  
ATOM    577  HD1 TYR    41      94.087 102.721 101.258  1.00  0.00           H  
ATOM    578  CE1 TYR    41      92.167 102.109 100.559  1.00  0.00           C  
ATOM    579  HE1 TYR    41      91.961 101.528 101.445  1.00  0.00           H  
ATOM    580  CZ  TYR    41      91.231 102.199  99.543  1.00  0.00           C  
ATOM    581  OH  TYR    41      90.048 101.590  99.700  1.00  0.00           O  
ATOM    582  HH  TYR    41      89.839 101.390 100.615  1.00  0.00           H  
ATOM    583  CE2 TYR    41      91.592 102.941  98.375  1.00  0.00           C  
ATOM    584  HE2 TYR    41      90.876 102.976  97.567  1.00  0.00           H  
ATOM    585  CD2 TYR    41      92.846 103.652  98.304  1.00  0.00           C  
ATOM    586  HD2 TYR    41      93.046 104.195  97.392  1.00  0.00           H  
ATOM    587  C   TYR    41      96.511 106.362 100.083  1.00  0.00           C  
ATOM    588  O   TYR    41      96.573 107.073  99.079  1.00  0.00           O  
ATOM    589  N   SER    42      97.557 106.164 100.873  1.00  0.00           N  
ATOM    590  H   SER    42      97.481 105.441 101.574  1.00  0.00           H  
ATOM    591  CA  SER    42      98.810 106.720 100.643  1.00  0.00           C  
ATOM    592  HA  SER    42      98.698 107.553  99.948  1.00  0.00           H  
ATOM    593  CB  SER    42      99.374 107.274 101.992  1.00  0.00           C  
ATOM    594  HB2 SER    42      98.546 107.915 102.297  1.00  0.00           H  
ATOM    595  HB3 SER    42      99.465 106.466 102.719  1.00  0.00           H  
ATOM    596  OG  SER    42     100.609 107.913 101.845  1.00  0.00           O  
ATOM    597  HG  SER    42     100.349 108.806 101.608  1.00  0.00           H  
ATOM    598  C   SER    42      99.766 105.675 100.081  1.00  0.00           C  
ATOM    599  O   SER    42     100.180 104.831 100.927  1.00  0.00           O  
ATOM    600  N   GLN    43     100.131 105.726  98.803  1.00  0.00           N  
ATOM    601  H   GLN    43      99.883 106.488  98.187  1.00  0.00           H  
ATOM    602  CA  GLN    43     100.919 104.711  98.116  1.00  0.00           C  
ATOM    603  HA  GLN    43     101.889 104.450  98.539  1.00  0.00           H  
ATOM    604  CB  GLN    43     100.010 103.432  97.947  1.00  0.00           C  
ATOM    605  HB2 GLN    43     100.491 102.681  97.321  1.00  0.00           H  
ATOM    606  HB3 GLN    43     100.092 103.000  98.944  1.00  0.00           H  
ATOM    607  CG  GLN    43      98.482 103.485  97.650  1.00  0.00           C  
ATOM    608  HG2 GLN    43      98.114 102.470  97.497  1.00  0.00           H  
ATOM    609  HG3 GLN    43      97.967 103.796  98.558  1.00  0.00           H  
ATOM    610  CD  GLN    43      98.096 104.442  96.570  1.00  0.00           C  
ATOM    611  OE1 GLN    43      97.456 105.500  96.770  1.00  0.00           O  
ATOM    612  NE2 GLN    43      98.403 104.215  95.362  1.00  0.00           N  
ATOM    613 HE21 GLN    43      98.736 103.281  95.167  1.00  0.00           H  
ATOM    614 HE22 GLN    43      98.435 104.973  94.696  1.00  0.00           H  
ATOM    615  C   GLN    43     101.333 105.130  96.670  1.00  0.00           C  
ATOM    616  O   GLN    43     100.854 106.154  96.152  1.00  0.00           O  
ATOM    617  N   SER    44     102.222 104.367  96.067  1.00  0.00           N  
ATOM    618  H   SER    44     102.634 103.587  96.560  1.00  0.00           H  
ATOM    619  CA  SER    44     102.774 104.628  94.759  1.00  0.00           C  
ATOM    620  HA  SER    44     102.812 105.710  94.630  1.00  0.00           H  
ATOM    621  CB  SER    44     104.223 104.143  94.760  1.00  0.00           C  
ATOM    622  HB2 SER    44     104.702 104.774  95.509  1.00  0.00           H  
ATOM    623  HB3 SER    44     104.274 103.077  94.980  1.00  0.00           H  
ATOM    624  OG  SER    44     104.755 104.533  93.566  1.00  0.00           O  
ATOM    625  HG  SER    44     105.697 104.354  93.621  1.00  0.00           H  
ATOM    626  C   SER    44     101.920 104.121  93.573  1.00  0.00           C  
ATOM    627  O   SER    44     101.141 103.200  93.717  1.00  0.00           O  
ATOM    628  N   THR    45     101.982 104.762  92.361  1.00  0.00           N  
ATOM    629  H   THR    45     102.537 105.605  92.380  1.00  0.00           H  
ATOM    630  CA  THR    45     101.494 104.297  91.055  1.00  0.00           C  
ATOM    631  HA  THR    45     100.578 103.744  91.267  1.00  0.00           H  
ATOM    632  CB  THR    45     101.157 105.376  89.986  1.00  0.00           C  
ATOM    633  HB  THR    45     100.872 106.294  90.500  1.00  0.00           H  
ATOM    634  CG2 THR    45     102.448 105.715  89.203  1.00  0.00           C  
ATOM    635 HG21 THR    45     102.540 106.705  88.756  1.00  0.00           H  
ATOM    636 HG22 THR    45     103.299 105.692  89.885  1.00  0.00           H  
ATOM    637 HG23 THR    45     102.610 105.025  88.375  1.00  0.00           H  
ATOM    638  OG1 THR    45     100.233 104.955  89.126  1.00  0.00           O  
ATOM    639  HG1 THR    45      99.497 104.842  89.732  1.00  0.00           H  
ATOM    640  C   THR    45     102.315 103.156  90.374  1.00  0.00           C  
ATOM    641  O   THR    45     101.861 102.473  89.456  1.00  0.00           O  
ATOM    642  N   ASP    46     103.495 102.950  90.936  1.00  0.00           N  
ATOM    643  H   ASP    46     103.792 103.374  91.803  1.00  0.00           H  
ATOM    644  CA  ASP    46     104.453 101.907  90.450  1.00  0.00           C  
ATOM    645  HA  ASP    46     103.942 101.022  90.072  1.00  0.00           H  
ATOM    646  CB  ASP    46     105.274 102.419  89.178  1.00  0.00           C  
ATOM    647  HB2 ASP    46     104.529 102.679  88.427  1.00  0.00           H  
ATOM    648  HB3 ASP    46     105.881 103.291  89.421  1.00  0.00           H  
ATOM    649  CG  ASP    46     106.222 101.427  88.565  1.00  0.00           C  
ATOM    650  OD1 ASP    46     106.844 101.706  87.546  1.00  0.00           O  
ATOM    651  OD2 ASP    46     106.505 100.332  89.176  1.00  0.00           O  
ATOM    652  C   ASP    46     105.337 101.379  91.601  1.00  0.00           C  
ATOM    653  O   ASP    46     106.432 101.868  91.852  1.00  0.00           O  
ATOM    654  N   THR    47     104.785 100.339  92.207  1.00  0.00           N  
ATOM    655  H   THR    47     103.809 100.177  92.005  1.00  0.00           H  
ATOM    656  CA  THR    47     105.391  99.750  93.435  1.00  0.00           C  
ATOM    657  HA  THR    47     105.875 100.576  93.956  1.00  0.00           H  
ATOM    658  CB  THR    47     104.466  99.095  94.433  1.00  0.00           C  
ATOM    659  HB  THR    47     105.139  98.586  95.123  1.00  0.00           H  
ATOM    660  CG2 THR    47     103.427  99.982  95.158  1.00  0.00           C  
ATOM    661 HG21 THR    47     103.922 100.287  96.080  1.00  0.00           H  
ATOM    662 HG22 THR    47     103.203 100.858  94.548  1.00  0.00           H  
ATOM    663 HG23 THR    47     102.438  99.612  95.429  1.00  0.00           H  
ATOM    664  OG1 THR    47     103.629  98.057  94.008  1.00  0.00           O  
ATOM    665  HG1 THR    47     104.206  97.345  94.293  1.00  0.00           H  
ATOM    666  C   THR    47     106.506  98.770  93.042  1.00  0.00           C  
ATOM    667  O   THR    47     107.519  98.848  93.691  1.00  0.00           O  
ATOM    668  N   SER    48     106.380  97.888  92.096  1.00  0.00           N  
ATOM    669  H   SER    48     105.484  97.886  91.629  1.00  0.00           H  
ATOM    670  CA  SER    48     107.265  96.680  91.855  1.00  0.00           C  
ATOM    671  HA  SER    48     107.870  96.525  92.749  1.00  0.00           H  
ATOM    672  CB  SER    48     106.463  95.452  91.510  1.00  0.00           C  
ATOM    673  HB2 SER    48     107.111  94.599  91.307  1.00  0.00           H  
ATOM    674  HB3 SER    48     105.819  95.192  92.350  1.00  0.00           H  
ATOM    675  OG  SER    48     105.726  95.739  90.329  1.00  0.00           O  
ATOM    676  HG  SER    48     104.850  96.008  90.614  1.00  0.00           H  
ATOM    677  C   SER    48     108.264  96.951  90.746  1.00  0.00           C  
ATOM    678  O   SER    48     109.289  96.263  90.705  1.00  0.00           O  
ATOM    679  N   GLY    49     108.150  98.043  89.953  1.00  0.00           N  
ATOM    680  H   GLY    49     107.358  98.660  90.065  1.00  0.00           H  
ATOM    681  CA  GLY    49     109.099  98.312  88.876  1.00  0.00           C  
ATOM    682  HA2 GLY    49     108.754  99.232  88.403  1.00  0.00           H  
ATOM    683  HA3 GLY    49     110.085  98.432  89.326  1.00  0.00           H  
ATOM    684  C   GLY    49     109.274  97.212  87.837  1.00  0.00           C  
ATOM    685  O   GLY    49     108.322  96.413  87.658  1.00  0.00           O  
ATOM    686  N   TYR    50     110.356  97.128  87.032  1.00  0.00           N  
ATOM    687  H   TYR    50     110.299  96.383  86.353  1.00  0.00           H  
ATOM    688  CA  TYR    50     111.539  97.939  87.189  1.00  0.00           C  
ATOM    689  HA  TYR    50     111.237  98.933  87.521  1.00  0.00           H  
ATOM    690  CB  TYR    50     112.422  97.327  88.264  1.00  0.00           C  
ATOM    691  HB2 TYR    50     111.941  97.430  89.237  1.00  0.00           H  
ATOM    692  HB3 TYR    50     112.640  96.274  88.083  1.00  0.00           H  
ATOM    693  CG  TYR    50     113.801  98.059  88.384  1.00  0.00           C  
ATOM    694  CD1 TYR    50     114.982  97.534  87.843  1.00  0.00           C  
ATOM    695  HD1 TYR    50     114.922  96.705  87.154  1.00  0.00           H  
ATOM    696  CE1 TYR    50     116.225  98.065  88.175  1.00  0.00           C  
ATOM    697  HE1 TYR    50     117.097  97.691  87.660  1.00  0.00           H  
ATOM    698  CZ  TYR    50     116.260  99.315  88.845  1.00  0.00           C  
ATOM    699  OH  TYR    50     117.526  99.849  88.904  1.00  0.00           O  
ATOM    700  HH  TYR    50     118.193  99.209  88.647  1.00  0.00           H  
ATOM    701  CE2 TYR    50     115.096  99.812  89.459  1.00  0.00           C  
ATOM    702  HE2 TYR    50     115.141 100.730  90.025  1.00  0.00           H  
ATOM    703  CD2 TYR    50     113.877  99.156  89.193  1.00  0.00           C  
ATOM    704  HD2 TYR    50     112.970  99.607  89.567  1.00  0.00           H  
ATOM    705  C   TYR    50     112.220  98.024  85.831  1.00  0.00           C  
ATOM    706  O   TYR    50     112.330  97.040  85.143  1.00  0.00           O  
ATOM    707  N   GLY    51     112.727  99.187  85.359  1.00  0.00           N  
ATOM    708  H   GLY    51     113.138  99.175  84.437  1.00  0.00           H  
ATOM    709  CA  GLY    51     112.731 100.459  86.074  1.00  0.00           C  
ATOM    710  HA2 GLY    51     111.791 100.964  85.850  1.00  0.00           H  
ATOM    711  HA3 GLY    51     112.757 100.393  87.162  1.00  0.00           H  
ATOM    712  C   GLY    51     113.967 101.345  85.638  1.00  0.00           C  
ATOM    713  O   GLY    51     115.033 100.782  85.482  1.00  0.00           O  
ATOM    714  N   GLN    52     113.800 102.653  85.474  1.00  0.00           N  
ATOM    715  H   GLN    52     112.843 102.968  85.405  1.00  0.00           H  
ATOM    716  CA  GLN    52     114.887 103.613  85.402  1.00  0.00           C  
ATOM    717  HA  GLN    52     114.534 104.617  85.167  1.00  0.00           H  
ATOM    718  CB  GLN    52     115.520 103.754  86.826  1.00  0.00           C  
ATOM    719  HB2 GLN    52     116.044 102.840  87.104  1.00  0.00           H  
ATOM    720  HB3 GLN    52     116.201 104.593  86.683  1.00  0.00           H  
ATOM    721  CG  GLN    52     114.442 104.280  87.852  1.00  0.00           C  
ATOM    722  HG2 GLN    52     113.945 105.046  87.258  1.00  0.00           H  
ATOM    723  HG3 GLN    52     113.669 103.590  88.189  1.00  0.00           H  
ATOM    724  CD  GLN    52     115.107 104.822  89.085  1.00  0.00           C  
ATOM    725  OE1 GLN    52     115.221 104.277  90.134  1.00  0.00           O  
ATOM    726  NE2 GLN    52     115.705 105.989  88.912  1.00  0.00           N  
ATOM    727 HE21 GLN    52     115.646 106.518  88.054  1.00  0.00           H  
ATOM    728 HE22 GLN    52     116.087 106.427  89.739  1.00  0.00           H  
ATOM    729  C   GLN    52     115.938 103.319  84.345  1.00  0.00           C  
ATOM    730  O   GLN    52     117.041 102.974  84.674  1.00  0.00           O  
ATOM    731  N   SER    53     115.601 103.380  83.037  1.00  0.00           N  
ATOM    732  H   SER    53     116.389 103.163  82.444  1.00  0.00           H  
ATOM    733  CA  SER    53     114.262 103.703  82.422  1.00  0.00           C  
ATOM    734  HA  SER    53     113.591 104.148  83.156  1.00  0.00           H  
ATOM    735  CB  SER    53     114.488 104.819  81.388  1.00  0.00           C  
ATOM    736  HB2 SER    53     114.440 105.761  81.934  1.00  0.00           H  
ATOM    737  HB3 SER    53     115.427 104.694  80.848  1.00  0.00           H  
ATOM    738  OG  SER    53     113.417 104.898  80.558  1.00  0.00           O  
ATOM    739  HG  SER    53     113.571 105.670  80.009  1.00  0.00           H  
ATOM    740  C   SER    53     113.695 102.415  81.763  1.00  0.00           C  
ATOM    741  O   SER    53     114.430 101.489  81.437  1.00  0.00           O  
ATOM    742  N   SER    54     112.403 102.275  81.695  1.00  0.00           N  
ATOM    743  H   SER    54     111.857 102.957  82.203  1.00  0.00           H  
ATOM    744  CA  SER    54     111.721 101.332  80.884  1.00  0.00           C  
ATOM    745  HA  SER    54     112.298 100.412  80.796  1.00  0.00           H  
ATOM    746  CB  SER    54     110.466 101.080  81.605  1.00  0.00           C  
ATOM    747  HB2 SER    54     109.872 101.975  81.790  1.00  0.00           H  
ATOM    748  HB3 SER    54     109.919 100.332  81.033  1.00  0.00           H  
ATOM    749  OG  SER    54     110.722 100.411  82.883  1.00  0.00           O  
ATOM    750  HG  SER    54     110.846  99.496  82.622  1.00  0.00           H  
ATOM    751  C   SER    54     111.428 101.806  79.406  1.00  0.00           C  
ATOM    752  O   SER    54     110.595 101.128  78.775  1.00  0.00           O  
ATOM    753  N   TYR    55     112.173 102.774  78.864  1.00  0.00           N  
ATOM    754  H   TYR    55     112.984 103.116  79.359  1.00  0.00           H  
ATOM    755  CA  TYR    55     111.810 103.500  77.659  1.00  0.00           C  
ATOM    756  HA  TYR    55     111.085 102.850  77.169  1.00  0.00           H  
ATOM    757  CB  TYR    55     111.021 104.769  78.044  1.00  0.00           C  
ATOM    758  HB2 TYR    55     111.698 105.365  78.656  1.00  0.00           H  
ATOM    759  HB3 TYR    55     110.765 105.411  77.201  1.00  0.00           H  
ATOM    760  CG  TYR    55     109.814 104.523  78.930  1.00  0.00           C  
ATOM    761  CD1 TYR    55     109.920 104.682  80.329  1.00  0.00           C  
ATOM    762  HD1 TYR    55     110.831 105.120  80.708  1.00  0.00           H  
ATOM    763  CE1 TYR    55     108.856 104.405  81.258  1.00  0.00           C  
ATOM    764  HE1 TYR    55     108.861 104.706  82.295  1.00  0.00           H  
ATOM    765  CZ  TYR    55     107.661 103.807  80.765  1.00  0.00           C  
ATOM    766  OH  TYR    55     106.639 103.579  81.639  1.00  0.00           O  
ATOM    767  HH  TYR    55     105.948 103.061  81.220  1.00  0.00           H  
ATOM    768  CE2 TYR    55     107.529 103.606  79.385  1.00  0.00           C  
ATOM    769  HE2 TYR    55     106.648 103.216  78.899  1.00  0.00           H  
ATOM    770  CD2 TYR    55     108.574 103.967  78.526  1.00  0.00           C  
ATOM    771  HD2 TYR    55     108.459 103.780  77.468  1.00  0.00           H  
ATOM    772  C   TYR    55     112.976 103.698  76.730  1.00  0.00           C  
ATOM    773  O   TYR    55     114.015 104.028  77.163  1.00  0.00           O  
ATOM    774  N   SER    56     112.891 103.514  75.385  1.00  0.00           N  
ATOM    775  H   SER    56     113.668 103.908  74.875  1.00  0.00           H  
ATOM    776  CA  SER    56     111.838 102.909  74.521  1.00  0.00           C  
ATOM    777  HA  SER    56     111.948 103.238  73.487  1.00  0.00           H  
ATOM    778  CB  SER    56     111.954 101.434  74.572  1.00  0.00           C  
ATOM    779  HB2 SER    56     111.618 101.079  75.546  1.00  0.00           H  
ATOM    780  HB3 SER    56     111.183 101.074  73.891  1.00  0.00           H  
ATOM    781  OG  SER    56     113.191 100.899  74.319  1.00  0.00           O  
ATOM    782  HG  SER    56     113.592 100.762  75.180  1.00  0.00           H  
ATOM    783  C   SER    56     110.465 103.368  74.792  1.00  0.00           C  
ATOM    784  O   SER    56     109.645 102.597  75.386  1.00  0.00           O  
ATOM    785  N   SER    57     110.036 104.633  74.599  1.00  0.00           N  
ATOM    786  H   SER    57     109.095 104.798  74.929  1.00  0.00           H  
ATOM    787  CA  SER    57     110.767 105.629  73.841  1.00  0.00           C  
ATOM    788  HA  SER    57     111.781 105.255  73.695  1.00  0.00           H  
ATOM    789  CB  SER    57     110.133 105.799  72.505  1.00  0.00           C  
ATOM    790  HB2 SER    57     110.783 106.342  71.819  1.00  0.00           H  
ATOM    791  HB3 SER    57     109.974 104.866  71.965  1.00  0.00           H  
ATOM    792  OG  SER    57     108.857 106.402  72.623  1.00  0.00           O  
ATOM    793  HG  SER    57     108.265 105.647  72.623  1.00  0.00           H  
ATOM    794  C   SER    57     110.711 107.030  74.554  1.00  0.00           C  
ATOM    795  O   SER    57     109.957 107.202  75.541  1.00  0.00           O  
ATOM    796  N   TYR    58     111.581 107.935  74.072  1.00  0.00           N  
ATOM    797  H   TYR    58     112.193 107.747  73.291  1.00  0.00           H  
ATOM    798  CA  TYR    58     111.406 109.336  74.395  1.00  0.00           C  
ATOM    799  HA  TYR    58     110.889 109.415  75.352  1.00  0.00           H  
ATOM    800  CB  TYR    58     112.828 109.850  74.759  1.00  0.00           C  
ATOM    801  HB2 TYR    58     113.524 109.712  73.931  1.00  0.00           H  
ATOM    802  HB3 TYR    58     112.856 110.939  74.779  1.00  0.00           H  
ATOM    803  CG  TYR    58     113.344 109.247  76.077  1.00  0.00           C  
ATOM    804  CD1 TYR    58     113.030 109.854  77.314  1.00  0.00           C  
ATOM    805  HD1 TYR    58     112.435 110.755  77.325  1.00  0.00           H  
ATOM    806  CE1 TYR    58     113.404 109.302  78.546  1.00  0.00           C  
ATOM    807  HE1 TYR    58     113.098 109.745  79.481  1.00  0.00           H  
ATOM    808  CZ  TYR    58     114.110 108.096  78.530  1.00  0.00           C  
ATOM    809  OH  TYR    58     114.327 107.378  79.626  1.00  0.00           O  
ATOM    810  HH  TYR    58     114.026 107.782  80.443  1.00  0.00           H  
ATOM    811  CE2 TYR    58     114.479 107.571  77.288  1.00  0.00           C  
ATOM    812  HE2 TYR    58     115.059 106.660  77.263  1.00  0.00           H  
ATOM    813  CD2 TYR    58     114.199 108.177  76.088  1.00  0.00           C  
ATOM    814  HD2 TYR    58     114.459 107.622  75.199  1.00  0.00           H  
ATOM    815  C   TYR    58     110.736 110.206  73.225  1.00  0.00           C  
ATOM    816  O   TYR    58     111.399 110.776  72.348  1.00  0.00           O  
ATOM    817  N   GLY    59     109.383 110.375  73.308  1.00  0.00           N  
ATOM    818  H   GLY    59     108.976 111.026  72.652  1.00  0.00           H  
ATOM    819  CA  GLY    59     108.421 109.767  74.210  1.00  0.00           C  
ATOM    820  HA2 GLY    59     107.508 109.945  73.642  1.00  0.00           H  
ATOM    821  HA3 GLY    59     108.408 108.677  74.200  1.00  0.00           H  
ATOM    822  C   GLY    59     108.416 110.341  75.681  1.00  0.00           C  
ATOM    823  O   GLY    59     109.102 111.347  75.932  1.00  0.00           O  
ATOM    824  N   GLN    60     107.705 109.825  76.694  1.00  0.00           N  
ATOM    825  H   GLN    60     107.873 110.246  77.597  1.00  0.00           H  
ATOM    826  CA  GLN    60     106.760 108.699  76.498  1.00  0.00           C  
ATOM    827  HA  GLN    60     107.179 108.007  75.767  1.00  0.00           H  
ATOM    828  CB  GLN    60     106.475 108.030  77.855  1.00  0.00           C  
ATOM    829  HB2 GLN    60     106.304 108.729  78.673  1.00  0.00           H  
ATOM    830  HB3 GLN    60     105.596 107.387  77.810  1.00  0.00           H  
ATOM    831  CG  GLN    60     107.724 107.178  78.314  1.00  0.00           C  
ATOM    832  HG2 GLN    60     107.206 106.631  79.102  1.00  0.00           H  
ATOM    833  HG3 GLN    60     107.944 106.456  77.527  1.00  0.00           H  
ATOM    834  CD  GLN    60     108.872 107.924  79.019  1.00  0.00           C  
ATOM    835  OE1 GLN    60     108.758 108.540  80.081  1.00  0.00           O  
ATOM    836  NE2 GLN    60     109.952 108.152  78.303  1.00  0.00           N  
ATOM    837 HE21 GLN    60     110.134 107.776  77.383  1.00  0.00           H  
ATOM    838 HE22 GLN    60     110.696 108.737  78.654  1.00  0.00           H  
ATOM    839  C   GLN    60     105.484 109.227  75.826  1.00  0.00           C  
ATOM    840  O   GLN    60     105.318 110.392  75.546  1.00  0.00           O  
ATOM    841  N   SER    61     104.652 108.240  75.539  1.00  0.00           N  
ATOM    842  H   SER    61     104.927 107.294  75.761  1.00  0.00           H  
ATOM    843  CA  SER    61     103.407 108.405  74.854  1.00  0.00           C  
ATOM    844  HA  SER    61     103.704 108.649  73.834  1.00  0.00           H  
ATOM    845  CB  SER    61     102.687 107.101  74.772  1.00  0.00           C  
ATOM    846  HB2 SER    61     103.332 106.433  74.201  1.00  0.00           H  
ATOM    847  HB3 SER    61     102.485 106.792  75.798  1.00  0.00           H  
ATOM    848  OG  SER    61     101.427 107.142  74.097  1.00  0.00           O  
ATOM    849  HG  SER    61     101.319 106.329  73.597  1.00  0.00           H  
ATOM    850  C   SER    61     102.468 109.472  75.376  1.00  0.00           C  
ATOM    851  O   SER    61     102.322 109.631  76.616  1.00  0.00           O  
ATOM    852  N   GLN    62     101.902 110.242  74.424  1.00  0.00           N  
ATOM    853  H   GLN    62     102.108 109.880  73.504  1.00  0.00           H  
ATOM    854  CA  GLN    62     100.995 111.359  74.489  1.00  0.00           C  
ATOM    855  HA  GLN    62     100.941 111.765  75.499  1.00  0.00           H  
ATOM    856  CB  GLN    62     101.376 112.451  73.534  1.00  0.00           C  
ATOM    857  HB2 GLN    62     101.274 112.008  72.543  1.00  0.00           H  
ATOM    858  HB3 GLN    62     100.782 113.361  73.625  1.00  0.00           H  
ATOM    859  CG  GLN    62     102.790 113.011  73.673  1.00  0.00           C  
ATOM    860  HG2 GLN    62     103.476 112.241  73.320  1.00  0.00           H  
ATOM    861  HG3 GLN    62     102.817 113.868  73.000  1.00  0.00           H  
ATOM    862  CD  GLN    62     103.133 113.503  75.112  1.00  0.00           C  
ATOM    863  OE1 GLN    62     102.773 114.625  75.443  1.00  0.00           O  
ATOM    864  NE2 GLN    62     103.659 112.744  76.054  1.00  0.00           N  
ATOM    865 HE21 GLN    62     103.745 113.049  77.012  1.00  0.00           H  
ATOM    866 HE22 GLN    62     104.124 111.922  75.696  1.00  0.00           H  
ATOM    867  C   GLN    62      99.590 110.958  74.041  1.00  0.00           C  
ATOM    868  O   GLN    62      98.691 111.824  74.118  1.00  0.00           O  
ATOM    869  N   ASN    63      99.397 109.651  73.705  1.00  0.00           N  
ATOM    870  H   ASN    63     100.283 109.177  73.608  1.00  0.00           H  
ATOM    871  CA  ASN    63      98.170 108.916  73.706  1.00  0.00           C  
ATOM    872  HA  ASN    63      97.300 109.551  73.533  1.00  0.00           H  
ATOM    873  CB  ASN    63      98.240 107.986  72.511  1.00  0.00           C  
ATOM    874  HB2 ASN    63      98.069 108.452  71.541  1.00  0.00           H  
ATOM    875  HB3 ASN    63      99.217 107.533  72.339  1.00  0.00           H  
ATOM    876  CG  ASN    63      97.332 106.776  72.579  1.00  0.00           C  
ATOM    877  OD1 ASN    63      97.779 105.681  72.805  1.00  0.00           O  
ATOM    878  ND2 ASN    63      96.040 107.020  72.480  1.00  0.00           N  
ATOM    879 HD21 ASN    63      95.379 106.260  72.409  1.00  0.00           H  
ATOM    880 HD22 ASN    63      95.753 107.940  72.178  1.00  0.00           H  
ATOM    881  C   ASN    63      97.837 108.236  75.035  1.00  0.00           C  
ATOM    882  O   ASN    63      96.715 108.381  75.533  1.00  0.00           O  
ATOM    883  N   THR    64      98.880 107.672  75.678  1.00  0.00           N  
ATOM    884  H   THR    64      99.746 107.491  75.192  1.00  0.00           H  
ATOM    885  CA  THR    64      98.672 106.889  76.931  1.00  0.00           C  
ATOM    886  HA  THR    64      97.700 107.188  77.322  1.00  0.00           H  
ATOM    887  CB  THR    64      98.633 105.328  76.659  1.00  0.00           C  
ATOM    888  HB  THR    64      99.560 104.946  76.231  1.00  0.00           H  
ATOM    889  CG2 THR    64      98.164 104.534  77.855  1.00  0.00           C  
ATOM    890 HG21 THR    64      97.211 104.953  78.178  1.00  0.00           H  
ATOM    891 HG22 THR    64      98.041 103.491  77.563  1.00  0.00           H  
ATOM    892 HG23 THR    64      98.868 104.647  78.680  1.00  0.00           H  
ATOM    893  OG1 THR    64      97.645 105.165  75.669  1.00  0.00           O  
ATOM    894  HG1 THR    64      98.082 105.456  74.865  1.00  0.00           H  
ATOM    895  C   THR    64      99.724 107.245  78.007  1.00  0.00           C  
ATOM    896  O   THR    64     100.865 106.837  77.824  1.00  0.00           O  
ATOM    897  N   GLY    65      99.455 107.975  79.107  1.00  0.00           N  
ATOM    898  H   GLY    65     100.158 107.855  79.822  1.00  0.00           H  
ATOM    899  CA  GLY    65      98.325 108.862  79.288  1.00  0.00           C  
ATOM    900  HA2 GLY    65      97.428 108.243  79.270  1.00  0.00           H  
ATOM    901  HA3 GLY    65      98.559 109.301  80.258  1.00  0.00           H  
ATOM    902  C   GLY    65      98.202 109.950  78.239  1.00  0.00           C  
ATOM    903  O   GLY    65      99.122 110.226  77.486  1.00  0.00           O  
ATOM    904  N   TYR    66      97.025 110.500  78.003  1.00  0.00           N  
ATOM    905  H   TYR    66      96.324 110.154  78.643  1.00  0.00           H  
ATOM    906  CA  TYR    66      96.753 111.732  77.137  1.00  0.00           C  
ATOM    907  HA  TYR    66      97.119 111.480  76.142  1.00  0.00           H  
ATOM    908  CB  TYR    66      95.263 111.967  77.041  1.00  0.00           C  
ATOM    909  HB2 TYR    66      94.644 111.110  76.775  1.00  0.00           H  
ATOM    910  HB3 TYR    66      95.048 112.390  78.023  1.00  0.00           H  
ATOM    911  CG  TYR    66      94.900 113.072  76.030  1.00  0.00           C  
ATOM    912  CD1 TYR    66      94.548 112.755  74.684  1.00  0.00           C  
ATOM    913  HD1 TYR    66      94.669 111.738  74.340  1.00  0.00           H  
ATOM    914  CE1 TYR    66      94.303 113.748  73.775  1.00  0.00           C  
ATOM    915  HE1 TYR    66      94.062 113.545  72.742  1.00  0.00           H  
ATOM    916  CZ  TYR    66      94.190 115.104  74.186  1.00  0.00           C  
ATOM    917  OH  TYR    66      93.799 116.039  73.333  1.00  0.00           O  
ATOM    918  HH  TYR    66      93.689 116.893  73.759  1.00  0.00           H  
ATOM    919  CE2 TYR    66      94.438 115.475  75.561  1.00  0.00           C  
ATOM    920  HE2 TYR    66      94.486 116.506  75.877  1.00  0.00           H  
ATOM    921  CD2 TYR    66      94.843 114.447  76.432  1.00  0.00           C  
ATOM    922  HD2 TYR    66      95.094 114.747  77.439  1.00  0.00           H  
ATOM    923  C   TYR    66      97.525 112.919  77.580  1.00  0.00           C  
ATOM    924  O   TYR    66      97.541 113.190  78.786  1.00  0.00           O  
ATOM    925  N   GLY    67      98.195 113.566  76.596  1.00  0.00           N  
ATOM    926  H   GLY    67      98.139 113.188  75.662  1.00  0.00           H  
ATOM    927  CA  GLY    67      99.085 114.716  76.804  1.00  0.00           C  
ATOM    928  HA2 GLY    67      98.864 115.235  77.737  1.00  0.00           H  
ATOM    929  HA3 GLY    67     100.113 114.354  76.777  1.00  0.00           H  
ATOM    930  C   GLY    67      98.992 115.745  75.718  1.00  0.00           C  
ATOM    931  O   GLY    67      97.947 115.877  75.049  1.00  0.00           O  
ATOM    932  N   THR    68     100.168 116.413  75.458  1.00  0.00           N  
ATOM    933  H   THR    68     100.997 116.242  76.010  1.00  0.00           H  
ATOM    934  CA  THR    68     100.422 117.438  74.379  1.00  0.00           C  
ATOM    935  HA  THR    68      99.512 118.031  74.298  1.00  0.00           H  
ATOM    936  CB  THR    68     101.587 118.285  74.877  1.00  0.00           C  
ATOM    937  HB  THR    68     102.465 117.643  74.940  1.00  0.00           H  
ATOM    938  CG2 THR    68     101.942 119.440  73.911  1.00  0.00           C  
ATOM    939 HG21 THR    68     102.180 119.045  72.923  1.00  0.00           H  
ATOM    940 HG22 THR    68     101.103 120.117  73.754  1.00  0.00           H  
ATOM    941 HG23 THR    68     102.821 120.043  74.140  1.00  0.00           H  
ATOM    942  OG1 THR    68     101.293 118.865  76.092  1.00  0.00           O  
ATOM    943  HG1 THR    68     101.487 118.242  76.796  1.00  0.00           H  
ATOM    944  C   THR    68     100.527 116.821  72.928  1.00  0.00           C  
ATOM    945  O   THR    68     101.542 116.924  72.267  1.00  0.00           O  
ATOM    946  N   GLN    69      99.373 116.133  72.570  1.00  0.00           N  
ATOM    947  H   GLN    69      98.574 116.064  73.184  1.00  0.00           H  
ATOM    948  CA  GLN    69      99.265 115.405  71.371  1.00  0.00           C  
ATOM    949  HA  GLN    69     100.127 114.740  71.313  1.00  0.00           H  
ATOM    950  CB  GLN    69      97.988 114.482  71.575  1.00  0.00           C  
ATOM    951  HB2 GLN    69      98.133 113.858  72.457  1.00  0.00           H  
ATOM    952  HB3 GLN    69      97.119 115.120  71.734  1.00  0.00           H  
ATOM    953  CG  GLN    69      97.688 113.634  70.399  1.00  0.00           C  
ATOM    954  HG2 GLN    69      97.174 114.260  69.670  1.00  0.00           H  
ATOM    955  HG3 GLN    69      98.556 113.273  69.848  1.00  0.00           H  
ATOM    956  CD  GLN    69      96.706 112.550  70.692  1.00  0.00           C  
ATOM    957  OE1 GLN    69      95.650 112.502  70.046  1.00  0.00           O  
ATOM    958  NE2 GLN    69      96.832 111.607  71.556  1.00  0.00           N  
ATOM    959 HE21 GLN    69      97.700 111.529  72.066  1.00  0.00           H  
ATOM    960 HE22 GLN    69      96.057 110.973  71.686  1.00  0.00           H  
ATOM    961  C   GLN    69      99.321 116.270  70.044  1.00  0.00           C  
ATOM    962  O   GLN    69      98.509 117.207  69.870  1.00  0.00           O  
ATOM    963  N   SER    70     100.139 115.888  69.102  1.00  0.00           N  
ATOM    964  H   SER    70     100.934 115.340  69.399  1.00  0.00           H  
ATOM    965  CA  SER    70     100.245 116.507  67.801  1.00  0.00           C  
ATOM    966  HA  SER    70      99.637 117.412  67.795  1.00  0.00           H  
ATOM    967  CB  SER    70     101.679 116.910  67.563  1.00  0.00           C  
ATOM    968  HB2 SER    70     101.785 117.108  66.497  1.00  0.00           H  
ATOM    969  HB3 SER    70     101.915 117.822  68.112  1.00  0.00           H  
ATOM    970  OG  SER    70     102.471 115.818  67.967  1.00  0.00           O  
ATOM    971  HG  SER    70     102.252 115.103  67.366  1.00  0.00           H  
ATOM    972  C   SER    70      99.583 115.711  66.667  1.00  0.00           C  
ATOM    973  O   SER    70     100.000 115.766  65.524  1.00  0.00           O  
ATOM    974  N   THR    71      98.499 115.008  66.962  1.00  0.00           N  
ATOM    975  H   THR    71      98.203 115.006  67.928  1.00  0.00           H  
ATOM    976  CA  THR    71      97.841 114.113  65.954  1.00  0.00           C  
ATOM    977  HA  THR    71      98.567 113.928  65.162  1.00  0.00           H  
ATOM    978  CB  THR    71      97.237 112.864  66.581  1.00  0.00           C  
ATOM    979  HB  THR    71      96.493 113.166  67.319  1.00  0.00           H  
ATOM    980  CG2 THR    71      96.695 111.926  65.479  1.00  0.00           C  
ATOM    981 HG21 THR    71      95.726 112.331  65.187  1.00  0.00           H  
ATOM    982 HG22 THR    71      97.215 111.882  64.523  1.00  0.00           H  
ATOM    983 HG23 THR    71      96.616 110.895  65.822  1.00  0.00           H  
ATOM    984  OG1 THR    71      98.250 112.131  67.225  1.00  0.00           O  
ATOM    985  HG1 THR    71      99.020 112.024  66.661  1.00  0.00           H  
ATOM    986  C   THR    71      96.644 114.859  65.362  1.00  0.00           C  
ATOM    987  O   THR    71      95.729 115.260  66.139  1.00  0.00           O  
ATOM    988  N   PRO    72      96.602 115.135  64.051  1.00  0.00           N  
ATOM    989  CD  PRO    72      97.545 114.864  63.018  1.00  0.00           C  
ATOM    990  HD2 PRO    72      97.580 113.783  62.886  1.00  0.00           H  
ATOM    991  HD3 PRO    72      98.544 115.234  63.253  1.00  0.00           H  
ATOM    992  CG  PRO    72      96.972 115.575  61.765  1.00  0.00           C  
ATOM    993  HG2 PRO    72      97.343 115.109  60.853  1.00  0.00           H  
ATOM    994  HG3 PRO    72      97.272 116.619  61.860  1.00  0.00           H  
ATOM    995  CB  PRO    72      95.460 115.434  61.961  1.00  0.00           C  
ATOM    996  HB2 PRO    72      95.076 114.463  61.650  1.00  0.00           H  
ATOM    997  HB3 PRO    72      94.878 116.130  61.356  1.00  0.00           H  
ATOM    998  CA  PRO    72      95.355 115.669  63.464  1.00  0.00           C  
ATOM    999  HA  PRO    72      95.286 116.731  63.696  1.00  0.00           H  
ATOM   1000  C   PRO    72      93.983 115.029  63.805  1.00  0.00           C  
ATOM   1001  O   PRO    72      93.970 113.827  64.090  1.00  0.00           O  
ATOM   1002  N   GLN    73      92.986 115.880  63.839  1.00  0.00           N  
ATOM   1003  H   GLN    73      93.235 116.832  63.610  1.00  0.00           H  
ATOM   1004  CA  GLN    73      91.620 115.634  64.330  1.00  0.00           C  
ATOM   1005  HA  GLN    73      91.642 115.470  65.408  1.00  0.00           H  
ATOM   1006  CB  GLN    73      90.803 116.873  64.028  1.00  0.00           C  
ATOM   1007  HB2 GLN    73      91.486 117.686  64.273  1.00  0.00           H  
ATOM   1008  HB3 GLN    73      90.532 116.925  62.973  1.00  0.00           H  
ATOM   1009  CG  GLN    73      89.516 116.961  64.854  1.00  0.00           C  
ATOM   1010  HG2 GLN    73      88.779 116.236  64.508  1.00  0.00           H  
ATOM   1011  HG3 GLN    73      89.803 116.773  65.889  1.00  0.00           H  
ATOM   1012  CD  GLN    73      88.917 118.343  64.743  1.00  0.00           C  
ATOM   1013  OE1 GLN    73      89.510 119.338  65.030  1.00  0.00           O  
ATOM   1014  NE2 GLN    73      87.677 118.522  64.352  1.00  0.00           N  
ATOM   1015 HE21 GLN    73      87.246 117.690  63.973  1.00  0.00           H  
ATOM   1016 HE22 GLN    73      87.279 119.430  64.159  1.00  0.00           H  
ATOM   1017  C   GLN    73      91.043 114.379  63.567  1.00  0.00           C  
ATOM   1018  O   GLN    73      91.224 114.277  62.361  1.00  0.00           O  
ATOM   1019  N   GLY    74      90.327 113.527  64.320  1.00  0.00           N  
ATOM   1020  H   GLY    74      90.245 113.642  65.320  1.00  0.00           H  
ATOM   1021  CA  GLY    74      89.657 112.347  63.713  1.00  0.00           C  
ATOM   1022  HA2 GLY    74      90.374 111.892  63.029  1.00  0.00           H  
ATOM   1023  HA3 GLY    74      89.324 111.713  64.535  1.00  0.00           H  
ATOM   1024  C   GLY    74      88.489 112.757  62.856  1.00  0.00           C  
ATOM   1025  O   GLY    74      87.776 113.741  63.123  1.00  0.00           O  
ATOM   1026  N   TYR    75      88.199 112.075  61.697  1.00  0.00           N  
ATOM   1027  H   TYR    75      88.842 111.306  61.569  1.00  0.00           H  
ATOM   1028  CA  TYR    75      87.311 112.497  60.614  1.00  0.00           C  
ATOM   1029  HA  TYR    75      87.526 113.504  60.255  1.00  0.00           H  
ATOM   1030  CB  TYR    75      87.651 111.674  59.356  1.00  0.00           C  
ATOM   1031  HB2 TYR    75      86.987 110.811  59.309  1.00  0.00           H  
ATOM   1032  HB3 TYR    75      87.455 112.221  58.434  1.00  0.00           H  
ATOM   1033  CG  TYR    75      89.058 111.103  59.206  1.00  0.00           C  
ATOM   1034  CD1 TYR    75      89.347 109.761  59.588  1.00  0.00           C  
ATOM   1035  HD1 TYR    75      88.546 109.161  59.995  1.00  0.00           H  
ATOM   1036  CE1 TYR    75      90.687 109.214  59.581  1.00  0.00           C  
ATOM   1037  HE1 TYR    75      90.918 108.177  59.773  1.00  0.00           H  
ATOM   1038  CZ  TYR    75      91.743 110.029  59.082  1.00  0.00           C  
ATOM   1039  OH  TYR    75      93.032 109.517  58.985  1.00  0.00           O  
ATOM   1040  HH  TYR    75      93.171 108.660  59.395  1.00  0.00           H  
ATOM   1041  CE2 TYR    75      91.435 111.375  58.730  1.00  0.00           C  
ATOM   1042  HE2 TYR    75      92.264 111.953  58.346  1.00  0.00           H  
ATOM   1043  CD2 TYR    75      90.106 111.885  58.718  1.00  0.00           C  
ATOM   1044  HD2 TYR    75      89.912 112.883  58.354  1.00  0.00           H  
ATOM   1045  C   TYR    75      85.795 112.413  61.049  1.00  0.00           C  
ATOM   1046  O   TYR    75      85.015 113.026  60.315  1.00  0.00           O  
ATOM   1047  N   GLY    76      85.426 111.652  62.158  1.00  0.00           N  
ATOM   1048  H   GLY    76      86.185 111.174  62.623  1.00  0.00           H  
ATOM   1049  CA  GLY    76      84.112 111.443  62.734  1.00  0.00           C  
ATOM   1050  HA2 GLY    76      83.830 112.336  63.291  1.00  0.00           H  
ATOM   1051  HA3 GLY    76      83.487 111.309  61.851  1.00  0.00           H  
ATOM   1052  C   GLY    76      84.019 110.364  63.762  1.00  0.00           C  
ATOM   1053  O   GLY    76      84.776 109.436  63.896  1.00  0.00           O  
ATOM   1054  N   SER    77      82.908 110.453  64.500  1.00  0.00           N  
ATOM   1055  H   SER    77      82.396 111.319  64.407  1.00  0.00           H  
ATOM   1056  CA  SER    77      82.600 109.467  65.572  1.00  0.00           C  
ATOM   1057  HA  SER    77      82.991 108.532  65.170  1.00  0.00           H  
ATOM   1058  CB  SER    77      83.453 109.905  66.709  1.00  0.00           C  
ATOM   1059  HB2 SER    77      84.474 109.949  66.331  1.00  0.00           H  
ATOM   1060  HB3 SER    77      83.229 110.936  66.980  1.00  0.00           H  
ATOM   1061  OG  SER    77      83.250 109.018  67.819  1.00  0.00           O  
ATOM   1062  HG  SER    77      83.962 109.271  68.411  1.00  0.00           H  
ATOM   1063  C   SER    77      81.163 109.560  66.015  1.00  0.00           C  
ATOM   1064  O   SER    77      80.736 110.622  66.339  1.00  0.00           O  
ATOM   1065  N   THR    78      80.410 108.422  65.964  1.00  0.00           N  
ATOM   1066  H   THR    78      79.437 108.578  66.183  1.00  0.00           H  
ATOM   1067  CA  THR    78      80.704 107.239  65.028  1.00  0.00           C  
ATOM   1068  HA  THR    78      81.445 107.663  64.349  1.00  0.00           H  
ATOM   1069  CB  THR    78      81.276 106.032  65.795  1.00  0.00           C  
ATOM   1070  HB  THR    78      80.626 105.666  66.589  1.00  0.00           H  
ATOM   1071  CG2 THR    78      81.507 104.837  64.819  1.00  0.00           C  
ATOM   1072 HG21 THR    78      80.503 104.473  64.604  1.00  0.00           H  
ATOM   1073 HG22 THR    78      82.075 105.001  63.903  1.00  0.00           H  
ATOM   1074 HG23 THR    78      81.963 103.974  65.305  1.00  0.00           H  
ATOM   1075  OG1 THR    78      82.544 106.400  66.106  1.00  0.00           O  
ATOM   1076  HG1 THR    78      82.378 107.041  66.802  1.00  0.00           H  
ATOM   1077  C   THR    78      79.374 106.906  64.297  1.00  0.00           C  
ATOM   1078  O   THR    78      78.330 106.575  64.938  1.00  0.00           O  
ATOM   1079  N   GLY    79      79.264 107.007  63.010  1.00  0.00           N  
ATOM   1080  H   GLY    79      80.051 107.505  62.619  1.00  0.00           H  
ATOM   1081  CA  GLY    79      78.096 106.708  62.174  1.00  0.00           C  
ATOM   1082  HA2 GLY    79      77.281 107.065  62.805  1.00  0.00           H  
ATOM   1083  HA3 GLY    79      78.195 107.092  61.159  1.00  0.00           H  
ATOM   1084  C   GLY    79      77.797 105.224  61.993  1.00  0.00           C  
ATOM   1085  O   GLY    79      78.344 104.427  62.659  1.00  0.00           O  
ATOM   1086  N   GLY    80      77.025 104.788  61.013  1.00  0.00           N  
ATOM   1087  H   GLY    80      77.026 103.793  60.840  1.00  0.00           H  
ATOM   1088  CA  GLY    80      76.064 105.539  60.251  1.00  0.00           C  
ATOM   1089  HA2 GLY    80      76.456 106.432  59.763  1.00  0.00           H  
ATOM   1090  HA3 GLY    80      75.756 104.909  59.417  1.00  0.00           H  
ATOM   1091  C   GLY    80      74.794 105.892  61.065  1.00  0.00           C  
ATOM   1092  O   GLY    80      74.727 105.558  62.235  1.00  0.00           O  
ATOM   1093  N   TYR    81      73.893 106.559  60.389  1.00  0.00           N  
ATOM   1094  H   TYR    81      74.102 106.848  59.444  1.00  0.00           H  
ATOM   1095  CA  TYR    81      72.658 107.105  61.070  1.00  0.00           C  
ATOM   1096  HA  TYR    81      72.656 106.705  62.084  1.00  0.00           H  
ATOM   1097  CB  TYR    81      72.857 108.659  61.204  1.00  0.00           C  
ATOM   1098  HB2 TYR    81      72.864 109.165  60.238  1.00  0.00           H  
ATOM   1099  HB3 TYR    81      72.049 109.113  61.778  1.00  0.00           H  
ATOM   1100  CG  TYR    81      74.136 109.054  61.867  1.00  0.00           C  
ATOM   1101  CD1 TYR    81      74.168 109.202  63.269  1.00  0.00           C  
ATOM   1102  HD1 TYR    81      73.260 109.070  63.838  1.00  0.00           H  
ATOM   1103  CE1 TYR    81      75.335 109.503  63.930  1.00  0.00           C  
ATOM   1104  HE1 TYR    81      75.318 109.667  64.997  1.00  0.00           H  
ATOM   1105  CZ  TYR    81      76.457 109.745  63.231  1.00  0.00           C  
ATOM   1106  OH  TYR    81      77.578 109.998  63.885  1.00  0.00           O  
ATOM   1107  HH  TYR    81      77.611 109.735  64.808  1.00  0.00           H  
ATOM   1108  CE2 TYR    81      76.444 109.720  61.820  1.00  0.00           C  
ATOM   1109  HE2 TYR    81      77.356 109.929  61.280  1.00  0.00           H  
ATOM   1110  CD2 TYR    81      75.275 109.382  61.132  1.00  0.00           C  
ATOM   1111  HD2 TYR    81      75.197 109.269  60.061  1.00  0.00           H  
ATOM   1112  C   TYR    81      71.444 106.732  60.193  1.00  0.00           C  
ATOM   1113  O   TYR    81      71.250 107.222  59.107  1.00  0.00           O  
ATOM   1114  N   GLY    82      70.571 105.872  60.726  1.00  0.00           N  
ATOM   1115  H   GLY    82      69.925 105.524  60.032  1.00  0.00           H  
ATOM   1116  CA  GLY    82      70.626 105.133  62.030  1.00  0.00           C  
ATOM   1117  HA2 GLY    82      69.916 104.306  62.024  1.00  0.00           H  
ATOM   1118  HA3 GLY    82      71.622 104.723  62.196  1.00  0.00           H  
ATOM   1119  C   GLY    82      70.313 105.997  63.322  1.00  0.00           C  
ATOM   1120  O   GLY    82      70.560 107.200  63.440  1.00  0.00           O  
ATOM   1121  N   SER    83      69.741 105.327  64.287  1.00  0.00           N  
ATOM   1122  H   SER    83      69.409 104.390  64.110  1.00  0.00           H  
ATOM   1123  CA  SER    83      69.496 105.975  65.606  1.00  0.00           C  
ATOM   1124  HA  SER    83      68.959 105.274  66.245  1.00  0.00           H  
ATOM   1125  CB  SER    83      70.776 106.294  66.326  1.00  0.00           C  
ATOM   1126  HB2 SER    83      71.325 107.107  65.852  1.00  0.00           H  
ATOM   1127  HB3 SER    83      70.454 106.561  67.332  1.00  0.00           H  
ATOM   1128  OG  SER    83      71.590 105.144  66.583  1.00  0.00           O  
ATOM   1129  HG  SER    83      72.116 105.027  65.787  1.00  0.00           H  
ATOM   1130  C   SER    83      68.677 107.208  65.580  1.00  0.00           C  
ATOM   1131  O   SER    83      69.161 108.263  65.970  1.00  0.00           O  
ATOM   1132  N   SER    84      67.386 107.171  65.215  1.00  0.00           N  
ATOM   1133  H   SER    84      67.064 108.123  65.113  1.00  0.00           H  
ATOM   1134  CA  SER    84      66.611 106.057  64.804  1.00  0.00           C  
ATOM   1135  HA  SER    84      66.751 105.114  65.333  1.00  0.00           H  
ATOM   1136  CB  SER    84      65.217 106.613  65.111  1.00  0.00           C  
ATOM   1137  HB2 SER    84      65.207 107.255  65.992  1.00  0.00           H  
ATOM   1138  HB3 SER    84      64.937 107.266  64.284  1.00  0.00           H  
ATOM   1139  OG  SER    84      64.213 105.557  65.223  1.00  0.00           O  
ATOM   1140  HG  SER    84      63.408 105.917  65.604  1.00  0.00           H  
ATOM   1141  C   SER    84      66.706 105.713  63.276  1.00  0.00           C  
ATOM   1142  O   SER    84      67.155 106.589  62.483  1.00  0.00           O  
ATOM   1143  N   GLN    85      66.166 104.544  62.853  1.00  0.00           N  
ATOM   1144  H   GLN    85      66.051 103.827  63.556  1.00  0.00           H  
ATOM   1145  CA  GLN    85      65.924 104.162  61.490  1.00  0.00           C  
ATOM   1146  HA  GLN    85      66.749 104.589  60.920  1.00  0.00           H  
ATOM   1147  CB  GLN    85      66.068 102.614  61.423  1.00  0.00           C  
ATOM   1148  HB2 GLN    85      66.878 102.165  61.998  1.00  0.00           H  
ATOM   1149  HB3 GLN    85      65.210 102.054  61.795  1.00  0.00           H  
ATOM   1150  CG  GLN    85      66.252 102.080  59.989  1.00  0.00           C  
ATOM   1151  HG2 GLN    85      66.409 101.010  60.124  1.00  0.00           H  
ATOM   1152  HG3 GLN    85      65.340 102.225  59.410  1.00  0.00           H  
ATOM   1153  CD  GLN    85      67.482 102.635  59.229  1.00  0.00           C  
ATOM   1154  OE1 GLN    85      68.389 103.143  59.859  1.00  0.00           O  
ATOM   1155  NE2 GLN    85      67.463 102.727  57.902  1.00  0.00           N  
ATOM   1156 HE21 GLN    85      68.319 102.976  57.425  1.00  0.00           H  
ATOM   1157 HE22 GLN    85      66.837 102.134  57.377  1.00  0.00           H  
ATOM   1158  C   GLN    85      64.668 104.653  60.859  1.00  0.00           C  
ATOM   1159  O   GLN    85      64.733 105.010  59.664  1.00  0.00           O  
ATOM   1160  N   SER    86      63.623 104.879  61.632  1.00  0.00           N  
ATOM   1161  H   SER    86      63.526 104.594  62.596  1.00  0.00           H  
ATOM   1162  CA  SER    86      62.383 105.401  61.069  1.00  0.00           C  
ATOM   1163  HA  SER    86      61.689 105.456  61.907  1.00  0.00           H  
ATOM   1164  CB  SER    86      62.618 106.837  60.543  1.00  0.00           C  
ATOM   1165  HB2 SER    86      62.830 106.962  59.481  1.00  0.00           H  
ATOM   1166  HB3 SER    86      61.646 107.306  60.698  1.00  0.00           H  
ATOM   1167  OG  SER    86      63.520 107.552  61.297  1.00  0.00           O  
ATOM   1168  HG  SER    86      63.137 107.871  62.117  1.00  0.00           H  
ATOM   1169  C   SER    86      61.644 104.491  60.030  1.00  0.00           C  
ATOM   1170  O   SER    86      60.904 105.040  59.189  1.00  0.00           O  
ATOM   1171  N   SER    87      61.990 103.194  60.002  1.00  0.00           N  
ATOM   1172  H   SER    87      62.666 102.843  60.665  1.00  0.00           H  
ATOM   1173  CA  SER    87      61.320 102.270  59.080  1.00  0.00           C  
ATOM   1174  HA  SER    87      60.738 102.804  58.329  1.00  0.00           H  
ATOM   1175  CB  SER    87      62.302 101.457  58.346  1.00  0.00           C  
ATOM   1176  HB2 SER    87      63.070 102.133  57.971  1.00  0.00           H  
ATOM   1177  HB3 SER    87      62.772 100.781  59.061  1.00  0.00           H  
ATOM   1178  OG  SER    87      61.688 100.569  57.382  1.00  0.00           O  
ATOM   1179  HG  SER    87      62.337 100.005  56.954  1.00  0.00           H  
ATOM   1180  C   SER    87      60.219 101.452  59.837  1.00  0.00           C  
ATOM   1181  O   SER    87      60.215 101.308  61.092  1.00  0.00           O  
ATOM   1182  N   GLN    88      59.286 100.993  59.031  1.00  0.00           N  
ATOM   1183  H   GLN    88      59.451 100.891  58.040  1.00  0.00           H  
ATOM   1184  CA  GLN    88      58.116 100.210  59.489  1.00  0.00           C  
ATOM   1185  HA  GLN    88      57.668 100.761  60.316  1.00  0.00           H  
ATOM   1186  CB  GLN    88      57.128 100.076  58.260  1.00  0.00           C  
ATOM   1187  HB2 GLN    88      56.361  99.372  58.583  1.00  0.00           H  
ATOM   1188  HB3 GLN    88      56.730 101.073  58.065  1.00  0.00           H  
ATOM   1189  CG  GLN    88      57.684  99.556  56.951  1.00  0.00           C  
ATOM   1190  HG2 GLN    88      58.556  98.907  57.038  1.00  0.00           H  
ATOM   1191  HG3 GLN    88      56.924  98.955  56.452  1.00  0.00           H  
ATOM   1192  CD  GLN    88      57.932 100.665  55.982  1.00  0.00           C  
ATOM   1193  OE1 GLN    88      58.866 101.360  56.189  1.00  0.00           O  
ATOM   1194  NE2 GLN    88      57.085 100.898  54.944  1.00  0.00           N  
ATOM   1195 HE21 GLN    88      56.293 100.309  54.728  1.00  0.00           H  
ATOM   1196 HE22 GLN    88      57.464 101.449  54.187  1.00  0.00           H  
ATOM   1197  C   GLN    88      58.601  98.867  60.040  1.00  0.00           C  
ATOM   1198  O   GLN    88      59.508  98.296  59.501  1.00  0.00           O  
ATOM   1199  N   SER    89      58.091  98.283  61.079  1.00  0.00           N  
ATOM   1200  H   SER    89      57.273  98.662  61.533  1.00  0.00           H  
ATOM   1201  CA  SER    89      58.443  96.918  61.661  1.00  0.00           C  
ATOM   1202  HA  SER    89      59.502  96.862  61.914  1.00  0.00           H  
ATOM   1203  CB  SER    89      57.803  96.818  63.018  1.00  0.00           C  
ATOM   1204  HB2 SER    89      58.089  97.725  63.551  1.00  0.00           H  
ATOM   1205  HB3 SER    89      56.714  96.775  63.018  1.00  0.00           H  
ATOM   1206  OG  SER    89      58.290  95.640  63.706  1.00  0.00           O  
ATOM   1207  HG  SER    89      58.240  95.780  64.655  1.00  0.00           H  
ATOM   1208  C   SER    89      58.009  95.837  60.653  1.00  0.00           C  
ATOM   1209  O   SER    89      57.041  95.976  59.934  1.00  0.00           O  
ATOM   1210  N   SER    90      58.818  94.735  60.646  1.00  0.00           N  
ATOM   1211  H   SER    90      59.684  94.742  61.165  1.00  0.00           H  
ATOM   1212  CA  SER    90      58.408  93.476  59.910  1.00  0.00           C  
ATOM   1213  HA  SER    90      57.963  93.712  58.943  1.00  0.00           H  
ATOM   1214  CB  SER    90      59.662  92.554  59.730  1.00  0.00           C  
ATOM   1215  HB2 SER    90      60.434  93.074  59.163  1.00  0.00           H  
ATOM   1216  HB3 SER    90      60.093  92.250  60.685  1.00  0.00           H  
ATOM   1217  OG  SER    90      59.436  91.365  59.123  1.00  0.00           O  
ATOM   1218  HG  SER    90      60.262  90.885  59.215  1.00  0.00           H  
ATOM   1219  C   SER    90      57.309  92.607  60.681  1.00  0.00           C  
ATOM   1220  O   SER    90      56.556  91.837  60.035  1.00  0.00           O  
ATOM   1221  N   TYR    91      57.222  92.730  62.028  1.00  0.00           N  
ATOM   1222  H   TYR    91      57.870  93.332  62.515  1.00  0.00           H  
ATOM   1223  CA  TYR    91      56.296  92.067  62.910  1.00  0.00           C  
ATOM   1224  HA  TYR    91      55.881  91.186  62.421  1.00  0.00           H  
ATOM   1225  CB  TYR    91      56.963  91.562  64.157  1.00  0.00           C  
ATOM   1226  HB2 TYR    91      57.668  90.836  63.752  1.00  0.00           H  
ATOM   1227  HB3 TYR    91      57.604  92.221  64.742  1.00  0.00           H  
ATOM   1228  CG  TYR    91      56.120  90.995  65.299  1.00  0.00           C  
ATOM   1229  CD1 TYR    91      55.460  91.917  66.241  1.00  0.00           C  
ATOM   1230  HD1 TYR    91      55.520  92.973  66.027  1.00  0.00           H  
ATOM   1231  CE1 TYR    91      54.716  91.320  67.293  1.00  0.00           C  
ATOM   1232  HE1 TYR    91      54.150  91.907  68.001  1.00  0.00           H  
ATOM   1233  CZ  TYR    91      54.549  89.938  67.456  1.00  0.00           C  
ATOM   1234  OH  TYR    91      53.754  89.546  68.483  1.00  0.00           O  
ATOM   1235  HH  TYR    91      53.115  88.853  68.299  1.00  0.00           H  
ATOM   1236  CE2 TYR    91      55.207  89.057  66.492  1.00  0.00           C  
ATOM   1237  HE2 TYR    91      54.918  88.021  66.594  1.00  0.00           H  
ATOM   1238  CD2 TYR    91      55.864  89.630  65.415  1.00  0.00           C  
ATOM   1239  HD2 TYR    91      56.276  88.901  64.732  1.00  0.00           H  
ATOM   1240  C   TYR    91      55.156  93.079  63.313  1.00  0.00           C  
ATOM   1241  O   TYR    91      55.362  94.226  63.690  1.00  0.00           O  
ATOM   1242  N   GLY    92      53.872  92.650  63.357  1.00  0.00           N  
ATOM   1243  H   GLY    92      53.221  93.404  63.526  1.00  0.00           H  
ATOM   1244  CA  GLY    92      53.197  91.351  63.001  1.00  0.00           C  
ATOM   1245  HA2 GLY    92      53.719  90.536  63.501  1.00  0.00           H  
ATOM   1246  HA3 GLY    92      52.206  91.544  63.412  1.00  0.00           H  
ATOM   1247  C   GLY    92      52.986  91.052  61.410  1.00  0.00           C  
ATOM   1248  O   GLY    92      53.223  91.896  60.542  1.00  0.00           O  
ATOM   1249  N   GLN    93      52.512  89.839  61.021  1.00  0.00           N  
ATOM   1250  H   GLN    93      52.514  89.100  61.709  1.00  0.00           H  
ATOM   1251  CA  GLN    93      52.281  89.338  59.661  1.00  0.00           C  
ATOM   1252  HA  GLN    93      52.088  90.232  59.067  1.00  0.00           H  
ATOM   1253  CB  GLN    93      53.546  88.702  59.031  1.00  0.00           C  
ATOM   1254  HB2 GLN    93      53.877  87.965  59.762  1.00  0.00           H  
ATOM   1255  HB3 GLN    93      53.312  88.226  58.079  1.00  0.00           H  
ATOM   1256  CG  GLN    93      54.677  89.716  58.770  1.00  0.00           C  
ATOM   1257  HG2 GLN    93      54.299  90.570  58.208  1.00  0.00           H  
ATOM   1258  HG3 GLN    93      54.981  90.041  59.765  1.00  0.00           H  
ATOM   1259  CD  GLN    93      55.836  89.179  57.944  1.00  0.00           C  
ATOM   1260  OE1 GLN    93      55.736  88.447  56.980  1.00  0.00           O  
ATOM   1261  NE2 GLN    93      57.102  89.422  58.345  1.00  0.00           N  
ATOM   1262 HE21 GLN    93      57.867  89.077  57.783  1.00  0.00           H  
ATOM   1263 HE22 GLN    93      57.274  90.057  59.111  1.00  0.00           H  
ATOM   1264  C   GLN    93      51.135  88.326  59.666  1.00  0.00           C  
ATOM   1265  O   GLN    93      50.751  87.716  60.684  1.00  0.00           O  
ATOM   1266  N   GLN    94      50.711  88.010  58.453  1.00  0.00           N  
ATOM   1267  H   GLN    94      50.875  88.570  57.628  1.00  0.00           H  
ATOM   1268  CA  GLN    94      50.209  86.727  58.172  1.00  0.00           C  
ATOM   1269  HA  GLN    94      49.317  86.659  58.794  1.00  0.00           H  
ATOM   1270  CB  GLN    94      49.747  86.579  56.686  1.00  0.00           C  
ATOM   1271  HB2 GLN    94      50.539  86.737  55.955  1.00  0.00           H  
ATOM   1272  HB3 GLN    94      49.409  85.550  56.560  1.00  0.00           H  
ATOM   1273  CG  GLN    94      48.625  87.547  56.223  1.00  0.00           C  
ATOM   1274  HG2 GLN    94      48.877  88.589  56.422  1.00  0.00           H  
ATOM   1275  HG3 GLN    94      48.492  87.512  55.142  1.00  0.00           H  
ATOM   1276  CD  GLN    94      47.335  87.168  56.931  1.00  0.00           C  
ATOM   1277  OE1 GLN    94      46.710  87.899  57.707  1.00  0.00           O  
ATOM   1278  NE2 GLN    94      46.748  85.956  56.840  1.00  0.00           N  
ATOM   1279 HE21 GLN    94      47.246  85.296  56.258  1.00  0.00           H  
ATOM   1280 HE22 GLN    94      45.894  85.671  57.297  1.00  0.00           H  
ATOM   1281  C   GLN    94      51.146  85.556  58.593  1.00  0.00           C  
ATOM   1282  O   GLN    94      52.367  85.630  58.404  1.00  0.00           O  
ATOM   1283  N   SER    95      50.590  84.485  59.108  1.00  0.00           N  
ATOM   1284  H   SER    95      49.591  84.350  59.053  1.00  0.00           H  
ATOM   1285  CA  SER    95      51.279  83.165  59.310  1.00  0.00           C  
ATOM   1286  HA  SER    95      52.230  83.226  59.839  1.00  0.00           H  
ATOM   1287  CB  SER    95      50.289  82.201  60.004  1.00  0.00           C  
ATOM   1288  HB2 SER    95      49.877  82.775  60.834  1.00  0.00           H  
ATOM   1289  HB3 SER    95      49.500  81.841  59.343  1.00  0.00           H  
ATOM   1290  OG  SER    95      51.068  81.120  60.431  1.00  0.00           O  
ATOM   1291  HG  SER    95      50.584  80.779  61.187  1.00  0.00           H  
ATOM   1292  C   SER    95      51.723  82.631  57.974  1.00  0.00           C  
ATOM   1293  O   SER    95      51.403  83.117  56.908  1.00  0.00           O  
ATOM   1294  N   SER    96      52.452  81.494  58.137  1.00  0.00           N  
ATOM   1295  H   SER    96      52.611  81.189  59.086  1.00  0.00           H  
ATOM   1296  CA  SER    96      53.017  80.668  56.999  1.00  0.00           C  
ATOM   1297  HA  SER    96      52.894  81.178  56.043  1.00  0.00           H  
ATOM   1298  CB  SER    96      54.483  80.569  57.158  1.00  0.00           C  
ATOM   1299  HB2 SER    96      54.695  80.259  58.182  1.00  0.00           H  
ATOM   1300  HB3 SER    96      54.902  79.820  56.485  1.00  0.00           H  
ATOM   1301  OG  SER    96      55.051  81.834  56.892  1.00  0.00           O  
ATOM   1302  HG  SER    96      54.670  82.125  56.061  1.00  0.00           H  
ATOM   1303  C   SER    96      52.344  79.271  56.958  1.00  0.00           C  
ATOM   1304  O   SER    96      52.710  78.418  57.807  1.00  0.00           O  
ATOM   1305  N   TYR    97      51.470  78.798  56.043  1.00  0.00           N  
ATOM   1306  H   TYR    97      51.018  77.983  56.431  1.00  0.00           H  
ATOM   1307  CA  TYR    97      50.923  79.361  54.803  1.00  0.00           C  
ATOM   1308  HA  TYR    97      50.195  78.595  54.537  1.00  0.00           H  
ATOM   1309  CB  TYR    97      50.081  80.614  54.932  1.00  0.00           C  
ATOM   1310  HB2 TYR    97      49.284  80.355  55.630  1.00  0.00           H  
ATOM   1311  HB3 TYR    97      50.724  81.359  55.400  1.00  0.00           H  
ATOM   1312  CG  TYR    97      49.422  81.146  53.679  1.00  0.00           C  
ATOM   1313  CD1 TYR    97      50.098  82.028  52.813  1.00  0.00           C  
ATOM   1314  HD1 TYR    97      51.053  82.473  53.050  1.00  0.00           H  
ATOM   1315  CE1 TYR    97      49.677  82.222  51.508  1.00  0.00           C  
ATOM   1316  HE1 TYR    97      50.243  82.857  50.842  1.00  0.00           H  
ATOM   1317  CZ  TYR    97      48.542  81.543  51.017  1.00  0.00           C  
ATOM   1318  OH  TYR    97      48.183  81.547  49.655  1.00  0.00           O  
ATOM   1319  HH  TYR    97      48.478  82.328  49.183  1.00  0.00           H  
ATOM   1320  CE2 TYR    97      47.872  80.655  51.868  1.00  0.00           C  
ATOM   1321  HE2 TYR    97      47.025  80.108  51.481  1.00  0.00           H  
ATOM   1322  CD2 TYR    97      48.357  80.402  53.119  1.00  0.00           C  
ATOM   1323  HD2 TYR    97      47.902  79.584  53.657  1.00  0.00           H  
ATOM   1324  C   TYR    97      52.045  79.333  53.705  1.00  0.00           C  
ATOM   1325  O   TYR    97      52.599  80.380  53.443  1.00  0.00           O  
ATOM   1326  N   PRO    98      52.321  78.124  53.122  1.00  0.00           N  
ATOM   1327  CD  PRO    98      53.301  78.087  52.018  1.00  0.00           C  
ATOM   1328  HD2 PRO    98      54.253  78.563  52.251  1.00  0.00           H  
ATOM   1329  HD3 PRO    98      53.111  78.716  51.148  1.00  0.00           H  
ATOM   1330  CG  PRO    98      53.521  76.612  51.603  1.00  0.00           C  
ATOM   1331  HG2 PRO    98      54.269  76.146  52.244  1.00  0.00           H  
ATOM   1332  HG3 PRO    98      53.655  76.489  50.528  1.00  0.00           H  
ATOM   1333  CB  PRO    98      52.170  75.949  52.045  1.00  0.00           C  
ATOM   1334  HB2 PRO    98      52.381  74.915  52.320  1.00  0.00           H  
ATOM   1335  HB3 PRO    98      51.476  76.060  51.212  1.00  0.00           H  
ATOM   1336  CA  PRO    98      51.635  76.819  53.161  1.00  0.00           C  
ATOM   1337  HA  PRO    98      50.571  76.970  52.978  1.00  0.00           H  
ATOM   1338  C   PRO    98      51.948  76.106  54.503  1.00  0.00           C  
ATOM   1339  O   PRO    98      52.901  76.349  55.234  1.00  0.00           O  
ATOM   1340  N   GLY    99      50.963  75.278  54.913  1.00  0.00           N  
ATOM   1341  H   GLY    99      50.142  75.141  54.342  1.00  0.00           H  
ATOM   1342  CA  GLY    99      50.907  74.495  56.147  1.00  0.00           C  
ATOM   1343  HA2 GLY    99      50.909  75.073  57.071  1.00  0.00           H  
ATOM   1344  HA3 GLY    99      49.980  73.923  56.184  1.00  0.00           H  
ATOM   1345  C   GLY    99      52.003  73.373  56.306  1.00  0.00           C  
ATOM   1346  O   GLY    99      52.538  72.712  55.325  1.00  0.00           O  
ATOM   1347  N   TYR   100      52.300  73.026  57.546  1.00  0.00           N  
ATOM   1348  H   TYR   100      51.737  73.411  58.290  1.00  0.00           H  
ATOM   1349  CA  TYR   100      53.313  72.094  57.949  1.00  0.00           C  
ATOM   1350  HA  TYR   100      53.885  71.815  57.064  1.00  0.00           H  
ATOM   1351  CB  TYR   100      54.236  72.743  58.964  1.00  0.00           C  
ATOM   1352  HB2 TYR   100      55.110  72.099  59.066  1.00  0.00           H  
ATOM   1353  HB3 TYR   100      54.607  73.686  58.563  1.00  0.00           H  
ATOM   1354  CG  TYR   100      53.583  72.976  60.270  1.00  0.00           C  
ATOM   1355  CD1 TYR   100      52.911  74.204  60.406  1.00  0.00           C  
ATOM   1356  HD1 TYR   100      52.670  74.857  59.580  1.00  0.00           H  
ATOM   1357  CE1 TYR   100      52.382  74.638  61.678  1.00  0.00           C  
ATOM   1358  HE1 TYR   100      51.804  75.548  61.748  1.00  0.00           H  
ATOM   1359  CZ  TYR   100      52.543  73.816  62.768  1.00  0.00           C  
ATOM   1360  OH  TYR   100      52.124  74.227  63.982  1.00  0.00           O  
ATOM   1361  HH  TYR   100      52.401  73.565  64.619  1.00  0.00           H  
ATOM   1362  CE2 TYR   100      53.189  72.572  62.609  1.00  0.00           C  
ATOM   1363  HE2 TYR   100      53.312  71.851  63.403  1.00  0.00           H  
ATOM   1364  CD2 TYR   100      53.660  72.112  61.364  1.00  0.00           C  
ATOM   1365  HD2 TYR   100      54.019  71.102  61.228  1.00  0.00           H  
ATOM   1366  C   TYR   100      52.749  70.801  58.544  1.00  0.00           C  
ATOM   1367  O   TYR   100      53.604  69.967  58.852  1.00  0.00           O  
ATOM   1368  N   GLY   101      51.444  70.612  58.549  1.00  0.00           N  
ATOM   1369  H   GLY   101      50.843  71.376  58.274  1.00  0.00           H  
ATOM   1370  CA  GLY   101      50.845  69.314  59.051  1.00  0.00           C  
ATOM   1371  HA2 GLY   101      51.090  69.197  60.107  1.00  0.00           H  
ATOM   1372  HA3 GLY   101      49.756  69.350  59.030  1.00  0.00           H  
ATOM   1373  C   GLY   101      51.228  68.020  58.397  1.00  0.00           C  
ATOM   1374  O   GLY   101      51.271  66.979  59.059  1.00  0.00           O  
ATOM   1375  N   GLN   102      51.514  68.112  57.112  1.00  0.00           N  
ATOM   1376  H   GLN   102      51.272  68.973  56.642  1.00  0.00           H  
ATOM   1377  CA  GLN   102      52.063  67.057  56.289  1.00  0.00           C  
ATOM   1378  HA  GLN   102      51.300  66.300  56.109  1.00  0.00           H  
ATOM   1379  CB  GLN   102      52.112  67.651  54.841  1.00  0.00           C  
ATOM   1380  HB2 GLN   102      52.238  66.853  54.110  1.00  0.00           H  
ATOM   1381  HB3 GLN   102      51.138  68.099  54.643  1.00  0.00           H  
ATOM   1382  CG  GLN   102      53.184  68.735  54.634  1.00  0.00           C  
ATOM   1383  HG2 GLN   102      53.063  69.484  55.417  1.00  0.00           H  
ATOM   1384  HG3 GLN   102      54.204  68.371  54.762  1.00  0.00           H  
ATOM   1385  CD  GLN   102      53.149  69.519  53.294  1.00  0.00           C  
ATOM   1386  OE1 GLN   102      52.158  69.597  52.582  1.00  0.00           O  
ATOM   1387  NE2 GLN   102      54.264  70.081  52.799  1.00  0.00           N  
ATOM   1388 HE21 GLN   102      55.014  70.064  53.475  1.00  0.00           H  
ATOM   1389 HE22 GLN   102      54.347  70.402  51.845  1.00  0.00           H  
ATOM   1390  C   GLN   102      53.394  66.411  56.646  1.00  0.00           C  
ATOM   1391  O   GLN   102      54.369  67.127  56.802  1.00  0.00           O  
ATOM   1392  N   GLN   103      53.465  65.061  56.741  1.00  0.00           N  
ATOM   1393  H   GLN   103      52.652  64.483  56.583  1.00  0.00           H  
ATOM   1394  CA  GLN   103      54.730  64.403  56.800  1.00  0.00           C  
ATOM   1395  HA  GLN   103      55.297  64.999  57.516  1.00  0.00           H  
ATOM   1396  CB  GLN   103      54.398  63.029  57.222  1.00  0.00           C  
ATOM   1397  HB2 GLN   103      53.659  62.944  58.019  1.00  0.00           H  
ATOM   1398  HB3 GLN   103      53.931  62.579  56.345  1.00  0.00           H  
ATOM   1399  CG  GLN   103      55.647  62.203  57.605  1.00  0.00           C  
ATOM   1400  HG2 GLN   103      56.402  62.369  56.836  1.00  0.00           H  
ATOM   1401  HG3 GLN   103      56.115  62.509  58.541  1.00  0.00           H  
ATOM   1402  CD  GLN   103      55.502  60.700  57.615  1.00  0.00           C  
ATOM   1403  OE1 GLN   103      54.411  60.180  57.700  1.00  0.00           O  
ATOM   1404  NE2 GLN   103      56.594  59.989  57.543  1.00  0.00           N  
ATOM   1405 HE21 GLN   103      56.621  58.999  57.738  1.00  0.00           H  
ATOM   1406 HE22 GLN   103      57.509  60.405  57.440  1.00  0.00           H  
ATOM   1407  C   GLN   103      55.540  64.390  55.498  1.00  0.00           C  
ATOM   1408  O   GLN   103      54.961  64.209  54.420  1.00  0.00           O  
ATOM   1409  N   PRO   104      56.868  64.682  55.610  1.00  0.00           N  
ATOM   1410  CD  PRO   104      57.646  64.994  56.845  1.00  0.00           C  
ATOM   1411  HD2 PRO   104      57.472  64.369  57.721  1.00  0.00           H  
ATOM   1412  HD3 PRO   104      57.282  65.930  57.267  1.00  0.00           H  
ATOM   1413  CG  PRO   104      59.158  65.020  56.369  1.00  0.00           C  
ATOM   1414  HG2 PRO   104      59.677  64.086  56.584  1.00  0.00           H  
ATOM   1415  HG3 PRO   104      59.704  65.822  56.864  1.00  0.00           H  
ATOM   1416  CB  PRO   104      59.067  65.388  54.888  1.00  0.00           C  
ATOM   1417  HB2 PRO   104      59.859  64.924  54.299  1.00  0.00           H  
ATOM   1418  HB3 PRO   104      58.980  66.471  54.803  1.00  0.00           H  
ATOM   1419  CA  PRO   104      57.720  64.850  54.440  1.00  0.00           C  
ATOM   1420  HA  PRO   104      57.317  65.585  53.743  1.00  0.00           H  
ATOM   1421  C   PRO   104      57.937  63.477  53.709  1.00  0.00           C  
ATOM   1422  O   PRO   104      58.045  62.436  54.337  1.00  0.00           O  
ATOM   1423  N   ALA   105      57.947  63.509  52.336  1.00  0.00           N  
ATOM   1424  H   ALA   105      58.065  64.395  51.865  1.00  0.00           H  
ATOM   1425  CA  ALA   105      58.252  62.233  51.566  1.00  0.00           C  
ATOM   1426  HA  ALA   105      57.733  61.443  52.108  1.00  0.00           H  
ATOM   1427  CB  ALA   105      58.013  62.361  50.097  1.00  0.00           C  
ATOM   1428  HB1 ALA   105      56.971  62.533  49.827  1.00  0.00           H  
ATOM   1429  HB2 ALA   105      58.692  63.131  49.731  1.00  0.00           H  
ATOM   1430  HB3 ALA   105      58.325  61.443  49.598  1.00  0.00           H  
ATOM   1431  C   ALA   105      59.688  61.883  51.799  1.00  0.00           C  
ATOM   1432  O   ALA   105      60.527  62.714  52.073  1.00  0.00           O  
ATOM   1433  N   PRO   106      60.063  60.552  51.752  1.00  0.00           N  
ATOM   1434  CD  PRO   106      59.204  59.373  51.376  1.00  0.00           C  
ATOM   1435  HD2 PRO   106      58.415  59.669  50.685  1.00  0.00           H  
ATOM   1436  HD3 PRO   106      58.713  58.910  52.232  1.00  0.00           H  
ATOM   1437  CG  PRO   106      60.163  58.273  50.911  1.00  0.00           C  
ATOM   1438  HG2 PRO   106      60.391  58.292  49.846  1.00  0.00           H  
ATOM   1439  HG3 PRO   106      59.709  57.300  51.103  1.00  0.00           H  
ATOM   1440  CB  PRO   106      61.406  58.583  51.699  1.00  0.00           C  
ATOM   1441  HB2 PRO   106      62.227  58.069  51.199  1.00  0.00           H  
ATOM   1442  HB3 PRO   106      61.259  58.221  52.717  1.00  0.00           H  
ATOM   1443  CA  PRO   106      61.448  60.121  51.800  1.00  0.00           C  
ATOM   1444  HA  PRO   106      61.841  60.409  52.775  1.00  0.00           H  
ATOM   1445  C   PRO   106      62.351  60.826  50.765  1.00  0.00           C  
ATOM   1446  O   PRO   106      61.804  61.200  49.722  1.00  0.00           O  
ATOM   1447  N   SER   107      63.645  61.046  51.084  1.00  0.00           N  
ATOM   1448  H   SER   107      63.938  60.758  52.006  1.00  0.00           H  
ATOM   1449  CA  SER   107      64.781  61.549  50.244  1.00  0.00           C  
ATOM   1450  HA  SER   107      64.451  62.541  49.934  1.00  0.00           H  
ATOM   1451  CB  SER   107      66.021  61.740  51.151  1.00  0.00           C  
ATOM   1452  HB2 SER   107      66.757  62.299  50.572  1.00  0.00           H  
ATOM   1453  HB3 SER   107      65.649  62.377  51.953  1.00  0.00           H  
ATOM   1454  OG  SER   107      66.569  60.475  51.514  1.00  0.00           O  
ATOM   1455  HG  SER   107      66.093  60.162  52.286  1.00  0.00           H  
ATOM   1456  C   SER   107      65.108  60.641  48.992  1.00  0.00           C  
ATOM   1457  O   SER   107      65.867  61.049  48.080  1.00  0.00           O  
ATOM   1458  N   SER   108      64.681  59.365  49.019  1.00  0.00           N  
ATOM   1459  H   SER   108      64.147  58.970  49.780  1.00  0.00           H  
ATOM   1460  CA  SER   108      65.338  58.316  48.226  1.00  0.00           C  
ATOM   1461  HA  SER   108      65.416  58.733  47.222  1.00  0.00           H  
ATOM   1462  CB  SER   108      66.675  57.951  48.748  1.00  0.00           C  
ATOM   1463  HB2 SER   108      67.151  57.130  48.212  1.00  0.00           H  
ATOM   1464  HB3 SER   108      67.229  58.885  48.847  1.00  0.00           H  
ATOM   1465  OG  SER   108      66.556  57.474  50.093  1.00  0.00           O  
ATOM   1466  HG  SER   108      66.580  58.281  50.612  1.00  0.00           H  
ATOM   1467  C   SER   108      64.434  57.141  48.073  1.00  0.00           C  
ATOM   1468  O   SER   108      63.339  57.005  48.575  1.00  0.00           O  
ATOM   1469  N   THR   109      64.895  56.260  47.223  1.00  0.00           N  
ATOM   1470  H   THR   109      65.814  56.447  46.849  1.00  0.00           H  
ATOM   1471  CA  THR   109      64.130  55.133  46.623  1.00  0.00           C  
ATOM   1472  HA  THR   109      63.154  55.574  46.421  1.00  0.00           H  
ATOM   1473  CB  THR   109      64.708  54.635  45.288  1.00  0.00           C  
ATOM   1474  HB  THR   109      65.699  54.207  45.440  1.00  0.00           H  
ATOM   1475  CG2 THR   109      63.860  53.710  44.555  1.00  0.00           C  
ATOM   1476 HG21 THR   109      62.823  54.037  44.641  1.00  0.00           H  
ATOM   1477 HG22 THR   109      64.216  53.638  43.528  1.00  0.00           H  
ATOM   1478 HG23 THR   109      63.758  52.762  45.083  1.00  0.00           H  
ATOM   1479  OG1 THR   109      64.910  55.701  44.296  1.00  0.00           O  
ATOM   1480  HG1 THR   109      65.621  56.189  44.717  1.00  0.00           H  
ATOM   1481  C   THR   109      63.890  54.008  47.611  1.00  0.00           C  
ATOM   1482  O   THR   109      64.819  53.771  48.383  1.00  0.00           O  
ATOM   1483  N   SER   110      62.758  53.324  47.654  1.00  0.00           N  
ATOM   1484  H   SER   110      62.022  53.517  46.990  1.00  0.00           H  
ATOM   1485  CA  SER   110      62.476  52.424  48.803  1.00  0.00           C  
ATOM   1486  HA  SER   110      62.651  52.858  49.787  1.00  0.00           H  
ATOM   1487  CB  SER   110      60.915  52.161  48.734  1.00  0.00           C  
ATOM   1488  HB2 SER   110      60.544  51.634  49.613  1.00  0.00           H  
ATOM   1489  HB3 SER   110      60.334  53.079  48.818  1.00  0.00           H  
ATOM   1490  OG  SER   110      60.554  51.485  47.510  1.00  0.00           O  
ATOM   1491  HG  SER   110      60.544  50.529  47.598  1.00  0.00           H  
ATOM   1492  C   SER   110      63.356  51.156  48.727  1.00  0.00           C  
ATOM   1493  O   SER   110      63.544  50.463  47.723  1.00  0.00           O  
ATOM   1494  N   GLY   111      63.726  50.773  49.934  1.00  0.00           N  
ATOM   1495  H   GLY   111      63.539  51.313  50.767  1.00  0.00           H  
ATOM   1496  CA  GLY   111      64.530  49.615  50.154  1.00  0.00           C  
ATOM   1497  HA2 GLY   111      65.500  49.826  49.702  1.00  0.00           H  
ATOM   1498  HA3 GLY   111      64.618  49.506  51.235  1.00  0.00           H  
ATOM   1499  C   GLY   111      64.008  48.325  49.534  1.00  0.00           C  
ATOM   1500  O   GLY   111      62.842  48.104  49.328  1.00  0.00           O  
ATOM   1501  N   SER   112      64.776  47.220  49.547  1.00  0.00           N  
ATOM   1502  H   SER   112      64.253  46.390  49.307  1.00  0.00           H  
ATOM   1503  CA  SER   112      66.246  47.157  49.934  1.00  0.00           C  
ATOM   1504  HA  SER   112      66.553  46.112  49.890  1.00  0.00           H  
ATOM   1505  CB  SER   112      67.212  47.794  48.917  1.00  0.00           C  
ATOM   1506  HB2 SER   112      67.169  48.882  48.859  1.00  0.00           H  
ATOM   1507  HB3 SER   112      68.268  47.680  49.163  1.00  0.00           H  
ATOM   1508  OG  SER   112      66.940  47.204  47.654  1.00  0.00           O  
ATOM   1509  HG  SER   112      66.585  47.888  47.082  1.00  0.00           H  
ATOM   1510  C   SER   112      66.473  47.616  51.399  1.00  0.00           C  
ATOM   1511  O   SER   112      67.041  48.727  51.505  1.00  0.00           O  
ATOM   1512  N   TYR   113      66.142  46.943  52.473  1.00  0.00           N  
ATOM   1513  H   TYR   113      66.285  47.422  53.351  1.00  0.00           H  
ATOM   1514  CA  TYR   113      65.895  45.436  52.560  1.00  0.00           C  
ATOM   1515  HA  TYR   113      65.245  45.143  51.736  1.00  0.00           H  
ATOM   1516  CB  TYR   113      67.226  44.606  52.489  1.00  0.00           C  
ATOM   1517  HB2 TYR   113      67.977  45.069  53.129  1.00  0.00           H  
ATOM   1518  HB3 TYR   113      66.972  43.650  52.947  1.00  0.00           H  
ATOM   1519  CG  TYR   113      67.820  44.409  51.125  1.00  0.00           C  
ATOM   1520  CD1 TYR   113      67.229  43.480  50.313  1.00  0.00           C  
ATOM   1521  HD1 TYR   113      66.336  42.923  50.557  1.00  0.00           H  
ATOM   1522  CE1 TYR   113      67.858  43.210  49.058  1.00  0.00           C  
ATOM   1523  HE1 TYR   113      67.390  42.470  48.426  1.00  0.00           H  
ATOM   1524  CZ  TYR   113      68.925  43.998  48.609  1.00  0.00           C  
ATOM   1525  OH  TYR   113      69.498  43.689  47.407  1.00  0.00           O  
ATOM   1526  HH  TYR   113      70.194  44.286  47.122  1.00  0.00           H  
ATOM   1527  CE2 TYR   113      69.606  44.806  49.561  1.00  0.00           C  
ATOM   1528  HE2 TYR   113      70.444  45.430  49.286  1.00  0.00           H  
ATOM   1529  CD2 TYR   113      69.048  45.112  50.755  1.00  0.00           C  
ATOM   1530  HD2 TYR   113      69.586  45.809  51.380  1.00  0.00           H  
ATOM   1531  C   TYR   113      65.175  45.295  53.888  1.00  0.00           C  
ATOM   1532  O   TYR   113      65.562  45.995  54.890  1.00  0.00           O  
ATOM   1533  N   GLY   114      64.111  44.407  53.904  1.00  0.00           N  
ATOM   1534  H   GLY   114      63.812  44.025  53.018  1.00  0.00           H  
ATOM   1535  CA  GLY   114      63.582  43.784  55.112  1.00  0.00           C  
ATOM   1536  HA2 GLY   114      63.685  42.702  55.025  1.00  0.00           H  
ATOM   1537  HA3 GLY   114      64.200  44.180  55.917  1.00  0.00           H  
ATOM   1538  C   GLY   114      62.130  44.196  55.533  1.00  0.00           C  
ATOM   1539  O   GLY   114      61.486  44.886  54.766  1.00  0.00           O  
ATOM   1540  N   SER   115      61.637  43.851  56.731  1.00  0.00           N  
ATOM   1541  H   SER   115      60.716  44.134  57.034  1.00  0.00           H  
ATOM   1542  CA  SER   115      62.349  43.121  57.818  1.00  0.00           C  
ATOM   1543  HA  SER   115      63.081  42.418  57.419  1.00  0.00           H  
ATOM   1544  CB  SER   115      62.916  44.224  58.730  1.00  0.00           C  
ATOM   1545  HB2 SER   115      62.085  44.696  59.253  1.00  0.00           H  
ATOM   1546  HB3 SER   115      63.494  43.661  59.463  1.00  0.00           H  
ATOM   1547  OG  SER   115      63.787  45.098  58.155  1.00  0.00           O  
ATOM   1548  HG  SER   115      64.581  44.624  57.897  1.00  0.00           H  
ATOM   1549  C   SER   115      61.363  42.201  58.596  1.00  0.00           C  
ATOM   1550  O   SER   115      61.586  41.905  59.792  1.00  0.00           O  
ATOM   1551  N   SER   116      60.282  41.700  58.008  1.00  0.00           N  
ATOM   1552  H   SER   116      60.183  41.948  57.034  1.00  0.00           H  
ATOM   1553  CA  SER   116      59.358  40.684  58.505  1.00  0.00           C  
ATOM   1554  HA  SER   116      58.381  40.821  58.041  1.00  0.00           H  
ATOM   1555  CB  SER   116      60.033  39.308  58.200  1.00  0.00           C  
ATOM   1556  HB2 SER   116      61.030  39.212  58.629  1.00  0.00           H  
ATOM   1557  HB3 SER   116      59.468  38.469  58.606  1.00  0.00           H  
ATOM   1558  OG  SER   116      60.030  39.143  56.840  1.00  0.00           O  
ATOM   1559  HG  SER   116      59.171  38.755  56.659  1.00  0.00           H  
ATOM   1560  C   SER   116      59.027  40.791  60.048  1.00  0.00           C  
ATOM   1561  O   SER   116      59.057  39.852  60.867  1.00  0.00           O  
ATOM   1562  N   SER   117      58.713  42.037  60.499  1.00  0.00           N  
ATOM   1563  H   SER   117      58.461  42.725  59.805  1.00  0.00           H  
ATOM   1564  CA  SER   117      58.348  42.288  61.881  1.00  0.00           C  
ATOM   1565  HA  SER   117      57.896  41.340  62.173  1.00  0.00           H  
ATOM   1566  CB  SER   117      59.676  42.555  62.633  1.00  0.00           C  
ATOM   1567  HB2 SER   117      60.334  41.703  62.462  1.00  0.00           H  
ATOM   1568  HB3 SER   117      60.116  43.426  62.148  1.00  0.00           H  
ATOM   1569  OG  SER   117      59.532  42.866  63.998  1.00  0.00           O  
ATOM   1570  HG  SER   117      59.944  42.141  64.473  1.00  0.00           H  
ATOM   1571  C   SER   117      57.255  43.327  62.125  1.00  0.00           C  
ATOM   1572  O   SER   117      57.109  44.297  61.354  1.00  0.00           O  
ATOM   1573  N   GLN   118      56.463  43.234  63.209  1.00  0.00           N  
ATOM   1574  H   GLN   118      56.560  42.326  63.640  1.00  0.00           H  
ATOM   1575  CA  GLN   118      55.378  44.068  63.696  1.00  0.00           C  
ATOM   1576  HA  GLN   118      55.410  43.862  64.766  1.00  0.00           H  
ATOM   1577  CB  GLN   118      55.670  45.536  63.592  1.00  0.00           C  
ATOM   1578  HB2 GLN   118      56.655  45.775  63.993  1.00  0.00           H  
ATOM   1579  HB3 GLN   118      55.627  45.860  62.552  1.00  0.00           H  
ATOM   1580  CG  GLN   118      54.608  46.347  64.432  1.00  0.00           C  
ATOM   1581  HG2 GLN   118      54.430  47.315  63.965  1.00  0.00           H  
ATOM   1582  HG3 GLN   118      53.652  45.823  64.446  1.00  0.00           H  
ATOM   1583  CD  GLN   118      55.021  46.496  65.852  1.00  0.00           C  
ATOM   1584  OE1 GLN   118      55.504  45.632  66.466  1.00  0.00           O  
ATOM   1585  NE2 GLN   118      54.689  47.588  66.435  1.00  0.00           N  
ATOM   1586 HE21 GLN   118      54.159  48.227  65.860  1.00  0.00           H  
ATOM   1587 HE22 GLN   118      54.997  47.788  67.376  1.00  0.00           H  
ATOM   1588  C   GLN   118      54.029  43.534  63.134  1.00  0.00           C  
ATOM   1589  O   GLN   118      53.880  43.534  61.907  1.00  0.00           O  
ATOM   1590  N   SER   119      53.056  43.016  63.908  1.00  0.00           N  
ATOM   1591  H   SER   119      52.353  42.451  63.454  1.00  0.00           H  
ATOM   1592  CA  SER   119      53.028  42.982  65.393  1.00  0.00           C  
ATOM   1593  HA  SER   119      53.739  43.669  65.850  1.00  0.00           H  
ATOM   1594  CB  SER   119      51.541  43.444  65.620  1.00  0.00           C  
ATOM   1595  HB2 SER   119      51.243  44.393  65.176  1.00  0.00           H  
ATOM   1596  HB3 SER   119      50.806  42.783  65.160  1.00  0.00           H  
ATOM   1597  OG  SER   119      51.178  43.516  67.020  1.00  0.00           O  
ATOM   1598  HG  SER   119      51.174  44.450  67.244  1.00  0.00           H  
ATOM   1599  C   SER   119      53.221  41.503  65.845  1.00  0.00           C  
ATOM   1600  O   SER   119      53.919  40.776  65.155  1.00  0.00           O  
ATOM   1601  N   SER   120      52.646  41.119  66.969  1.00  0.00           N  
ATOM   1602  H   SER   120      51.997  41.828  67.280  1.00  0.00           H  
ATOM   1603  CA  SER   120      52.768  39.815  67.509  1.00  0.00           C  
ATOM   1604  HA  SER   120      53.836  39.647  67.648  1.00  0.00           H  
ATOM   1605  CB  SER   120      52.083  39.812  68.911  1.00  0.00           C  
ATOM   1606  HB2 SER   120      51.008  39.633  68.947  1.00  0.00           H  
ATOM   1607  HB3 SER   120      52.648  38.971  69.312  1.00  0.00           H  
ATOM   1608  OG  SER   120      52.550  40.850  69.654  1.00  0.00           O  
ATOM   1609  HG  SER   120      51.915  41.568  69.606  1.00  0.00           H  
ATOM   1610  C   SER   120      52.141  38.698  66.627  1.00  0.00           C  
ATOM   1611  O   SER   120      51.058  38.906  65.999  1.00  0.00           O  
ATOM   1612  N   SER   121      52.730  37.530  66.551  1.00  0.00           N  
ATOM   1613  H   SER   121      52.171  36.822  66.097  1.00  0.00           H  
ATOM   1614  CA  SER   121      54.007  37.004  67.187  1.00  0.00           C  
ATOM   1615  HA  SER   121      54.061  37.144  68.267  1.00  0.00           H  
ATOM   1616  CB  SER   121      54.066  35.528  66.959  1.00  0.00           C  
ATOM   1617  HB2 SER   121      53.163  35.014  67.289  1.00  0.00           H  
ATOM   1618  HB3 SER   121      54.153  35.292  65.898  1.00  0.00           H  
ATOM   1619  OG  SER   121      55.161  34.921  67.661  1.00  0.00           O  
ATOM   1620  HG  SER   121      55.213  34.036  67.291  1.00  0.00           H  
ATOM   1621  C   SER   121      55.291  37.704  66.700  1.00  0.00           C  
ATOM   1622  O   SER   121      55.415  38.189  65.556  1.00  0.00           O  
ATOM   1623  N   TYR   122      56.237  37.825  67.660  1.00  0.00           N  
ATOM   1624  H   TYR   122      55.970  37.586  68.604  1.00  0.00           H  
ATOM   1625  CA  TYR   122      57.625  37.821  67.432  1.00  0.00           C  
ATOM   1626  HA  TYR   122      57.881  38.030  66.394  1.00  0.00           H  
ATOM   1627  CB  TYR   122      58.295  38.892  68.336  1.00  0.00           C  
ATOM   1628  HB2 TYR   122      57.821  38.899  69.317  1.00  0.00           H  
ATOM   1629  HB3 TYR   122      59.358  38.693  68.475  1.00  0.00           H  
ATOM   1630  CG  TYR   122      58.177  40.318  67.728  1.00  0.00           C  
ATOM   1631  CD1 TYR   122      56.942  40.977  67.839  1.00  0.00           C  
ATOM   1632  HD1 TYR   122      56.197  40.534  68.483  1.00  0.00           H  
ATOM   1633  CE1 TYR   122      56.805  42.340  67.399  1.00  0.00           C  
ATOM   1634  HE1 TYR   122      55.886  42.882  67.565  1.00  0.00           H  
ATOM   1635  CZ  TYR   122      57.945  42.967  66.790  1.00  0.00           C  
ATOM   1636  OH  TYR   122      57.889  44.230  66.346  1.00  0.00           O  
ATOM   1637  HH  TYR   122      57.066  44.724  66.333  1.00  0.00           H  
ATOM   1638  CE2 TYR   122      59.181  42.218  66.692  1.00  0.00           C  
ATOM   1639  HE2 TYR   122      60.101  42.643  66.321  1.00  0.00           H  
ATOM   1640  CD2 TYR   122      59.270  40.929  67.130  1.00  0.00           C  
ATOM   1641  HD2 TYR   122      60.212  40.408  67.043  1.00  0.00           H  
ATOM   1642  C   TYR   122      58.114  36.401  67.733  1.00  0.00           C  
ATOM   1643  O   TYR   122      57.909  35.860  68.846  1.00  0.00           O  
ATOM   1644  N   GLY   123      58.620  35.643  66.724  1.00  0.00           N  
ATOM   1645  H   GLY   123      58.712  34.670  66.978  1.00  0.00           H  
ATOM   1646  CA  GLY   123      58.934  36.138  65.413  1.00  0.00           C  
ATOM   1647  HA2 GLY   123      59.183  35.231  64.861  1.00  0.00           H  
ATOM   1648  HA3 GLY   123      58.069  36.587  64.925  1.00  0.00           H  
ATOM   1649  C   GLY   123      60.175  37.073  65.356  1.00  0.00           C  
ATOM   1650  O   GLY   123      60.800  37.321  66.361  1.00  0.00           O  
ATOM   1651  N   GLN   124      60.554  37.582  64.192  1.00  0.00           N  
ATOM   1652  H   GLN   124      60.036  37.253  63.390  1.00  0.00           H  
ATOM   1653  CA  GLN   124      61.799  38.342  63.942  1.00  0.00           C  
ATOM   1654  HA  GLN   124      62.579  37.769  64.443  1.00  0.00           H  
ATOM   1655  CB  GLN   124      62.143  38.285  62.448  1.00  0.00           C  
ATOM   1656  HB2 GLN   124      61.504  38.854  61.774  1.00  0.00           H  
ATOM   1657  HB3 GLN   124      63.152  38.677  62.321  1.00  0.00           H  
ATOM   1658  CG  GLN   124      62.167  36.827  61.973  1.00  0.00           C  
ATOM   1659  HG2 GLN   124      62.941  36.713  61.214  1.00  0.00           H  
ATOM   1660  HG3 GLN   124      62.450  36.080  62.715  1.00  0.00           H  
ATOM   1661  CD  GLN   124      60.903  36.409  61.259  1.00  0.00           C  
ATOM   1662  OE1 GLN   124      59.957  35.935  61.859  1.00  0.00           O  
ATOM   1663  NE2 GLN   124      60.785  36.627  59.988  1.00  0.00           N  
ATOM   1664 HE21 GLN   124      61.641  36.910  59.532  1.00  0.00           H  
ATOM   1665 HE22 GLN   124      59.989  36.285  59.469  1.00  0.00           H  
ATOM   1666  C   GLN   124      61.767  39.837  64.410  1.00  0.00           C  
ATOM   1667  O   GLN   124      60.663  40.394  64.398  1.00  0.00           O  
ATOM   1668  N   PRO   125      62.848  40.346  64.978  1.00  0.00           N  
ATOM   1669  CD  PRO   125      62.808  41.646  65.602  1.00  0.00           C  
ATOM   1670  HD2 PRO   125      62.151  41.758  66.465  1.00  0.00           H  
ATOM   1671  HD3 PRO   125      62.517  42.396  64.866  1.00  0.00           H  
ATOM   1672  CG  PRO   125      64.318  41.928  65.993  1.00  0.00           C  
ATOM   1673  HG2 PRO   125      64.573  41.683  67.025  1.00  0.00           H  
ATOM   1674  HG3 PRO   125      64.712  42.911  65.736  1.00  0.00           H  
ATOM   1675  CB  PRO   125      65.160  40.990  65.109  1.00  0.00           C  
ATOM   1676  HB2 PRO   125      66.117  40.645  65.502  1.00  0.00           H  
ATOM   1677  HB3 PRO   125      65.231  41.391  64.098  1.00  0.00           H  
ATOM   1678  CA  PRO   125      64.266  39.793  64.868  1.00  0.00           C  
ATOM   1679  HA  PRO   125      64.296  39.407  63.850  1.00  0.00           H  
ATOM   1680  C   PRO   125      64.542  38.661  65.927  1.00  0.00           C  
ATOM   1681  O   PRO   125      63.856  38.528  66.914  1.00  0.00           O  
ATOM   1682  N   GLN   126      65.551  37.813  65.571  1.00  0.00           N  
ATOM   1683  H   GLN   126      66.197  38.001  64.818  1.00  0.00           H  
ATOM   1684  CA  GLN   126      65.566  36.420  66.036  1.00  0.00           C  
ATOM   1685  HA  GLN   126      64.577  35.962  66.018  1.00  0.00           H  
ATOM   1686  CB  GLN   126      66.389  35.602  65.022  1.00  0.00           C  
ATOM   1687  HB2 GLN   126      67.349  36.087  64.846  1.00  0.00           H  
ATOM   1688  HB3 GLN   126      66.478  34.612  65.469  1.00  0.00           H  
ATOM   1689  CG  GLN   126      65.828  35.329  63.606  1.00  0.00           C  
ATOM   1690  HG2 GLN   126      65.575  36.261  63.101  1.00  0.00           H  
ATOM   1691  HG3 GLN   126      66.629  34.856  63.038  1.00  0.00           H  
ATOM   1692  CD  GLN   126      64.621  34.518  63.551  1.00  0.00           C  
ATOM   1693  OE1 GLN   126      64.034  34.126  64.562  1.00  0.00           O  
ATOM   1694  NE2 GLN   126      64.130  34.051  62.419  1.00  0.00           N  
ATOM   1695 HE21 GLN   126      64.550  34.503  61.620  1.00  0.00           H  
ATOM   1696 HE22 GLN   126      63.210  33.645  62.325  1.00  0.00           H  
ATOM   1697  C   GLN   126      66.088  36.341  67.429  1.00  0.00           C  
ATOM   1698  O   GLN   126      67.135  36.793  67.764  1.00  0.00           O  
ATOM   1699  N   SER   127      65.103  36.064  68.298  1.00  0.00           N  
ATOM   1700  H   SER   127      64.173  35.898  67.940  1.00  0.00           H  
ATOM   1701  CA  SER   127      65.165  35.847  69.746  1.00  0.00           C  
ATOM   1702  HA  SER   127      64.267  35.246  69.886  1.00  0.00           H  
ATOM   1703  CB  SER   127      66.334  34.952  70.035  1.00  0.00           C  
ATOM   1704  HB2 SER   127      66.799  34.540  69.140  1.00  0.00           H  
ATOM   1705  HB3 SER   127      67.083  35.604  70.484  1.00  0.00           H  
ATOM   1706  OG  SER   127      66.089  33.944  70.987  1.00  0.00           O  
ATOM   1707  HG  SER   127      66.194  34.196  71.907  1.00  0.00           H  
ATOM   1708  C   SER   127      64.913  37.046  70.581  1.00  0.00           C  
ATOM   1709  O   SER   127      64.922  36.878  71.796  1.00  0.00           O  
ATOM   1710  N   GLY   128      64.778  38.287  70.055  1.00  0.00           N  
ATOM   1711  H   GLY   128      64.753  38.385  69.050  1.00  0.00           H  
ATOM   1712  CA  GLY   128      65.009  39.600  70.793  1.00  0.00           C  
ATOM   1713  HA2 GLY   128      64.152  39.872  71.408  1.00  0.00           H  
ATOM   1714  HA3 GLY   128      65.830  39.507  71.504  1.00  0.00           H  
ATOM   1715  C   GLY   128      65.431  40.665  69.702  1.00  0.00           C  
ATOM   1716  O   GLY   128      66.174  40.347  68.809  1.00  0.00           O  
ATOM   1717  N   SER   129      65.098  41.963  69.806  1.00  0.00           N  
ATOM   1718  H   SER   129      65.366  42.490  68.986  1.00  0.00           H  
ATOM   1719  CA  SER   129      64.080  42.596  70.777  1.00  0.00           C  
ATOM   1720  HA  SER   129      64.136  43.669  70.590  1.00  0.00           H  
ATOM   1721  CB  SER   129      62.645  42.170  70.419  1.00  0.00           C  
ATOM   1722  HB2 SER   129      62.419  41.176  70.804  1.00  0.00           H  
ATOM   1723  HB3 SER   129      61.867  42.762  70.901  1.00  0.00           H  
ATOM   1724  OG  SER   129      62.390  42.281  69.018  1.00  0.00           O  
ATOM   1725  HG  SER   129      62.658  43.135  68.669  1.00  0.00           H  
ATOM   1726  C   SER   129      64.354  42.393  72.274  1.00  0.00           C  
ATOM   1727  O   SER   129      63.462  42.078  73.073  1.00  0.00           O  
ATOM   1728  N   TYR   130      65.627  42.511  72.651  1.00  0.00           N  
ATOM   1729  H   TYR   130      66.349  42.927  72.080  1.00  0.00           H  
ATOM   1730  CA  TYR   130      66.069  42.567  74.026  1.00  0.00           C  
ATOM   1731  HA  TYR   130      65.566  41.838  74.663  1.00  0.00           H  
ATOM   1732  CB  TYR   130      67.579  42.165  74.145  1.00  0.00           C  
ATOM   1733  HB2 TYR   130      68.174  42.907  73.612  1.00  0.00           H  
ATOM   1734  HB3 TYR   130      67.840  42.221  75.202  1.00  0.00           H  
ATOM   1735  CG  TYR   130      67.629  40.811  73.545  1.00  0.00           C  
ATOM   1736  CD1 TYR   130      68.444  40.643  72.453  1.00  0.00           C  
ATOM   1737  HD1 TYR   130      68.908  41.534  72.057  1.00  0.00           H  
ATOM   1738  CE1 TYR   130      68.701  39.395  71.848  1.00  0.00           C  
ATOM   1739  HE1 TYR   130      69.444  39.230  71.081  1.00  0.00           H  
ATOM   1740  CZ  TYR   130      68.089  38.237  72.428  1.00  0.00           C  
ATOM   1741  OH  TYR   130      68.468  36.970  72.036  1.00  0.00           O  
ATOM   1742  HH  TYR   130      69.316  36.952  71.587  1.00  0.00           H  
ATOM   1743  CE2 TYR   130      67.267  38.469  73.532  1.00  0.00           C  
ATOM   1744  HE2 TYR   130      66.716  37.685  74.029  1.00  0.00           H  
ATOM   1745  CD2 TYR   130      67.066  39.719  74.130  1.00  0.00           C  
ATOM   1746  HD2 TYR   130      66.557  39.793  75.080  1.00  0.00           H  
ATOM   1747  C   TYR   130      65.928  43.988  74.544  1.00  0.00           C  
ATOM   1748  O   TYR   130      66.097  44.880  73.711  1.00  0.00           O  
ATOM   1749  N   SER   131      65.510  44.330  75.788  1.00  0.00           N  
ATOM   1750  H   SER   131      65.373  45.324  75.899  1.00  0.00           H  
ATOM   1751  CA  SER   131      64.866  43.418  76.807  1.00  0.00           C  
ATOM   1752  HA  SER   131      64.480  44.032  77.621  1.00  0.00           H  
ATOM   1753  CB  SER   131      63.568  42.780  76.321  1.00  0.00           C  
ATOM   1754  HB2 SER   131      62.883  43.583  76.046  1.00  0.00           H  
ATOM   1755  HB3 SER   131      63.598  42.073  75.493  1.00  0.00           H  
ATOM   1756  OG  SER   131      63.033  42.099  77.496  1.00  0.00           O  
ATOM   1757  HG  SER   131      63.255  41.165  77.476  1.00  0.00           H  
ATOM   1758  C   SER   131      65.837  42.370  77.472  1.00  0.00           C  
ATOM   1759  O   SER   131      66.229  41.367  76.861  1.00  0.00           O  
ATOM   1760  N   GLN   132      66.358  42.680  78.658  1.00  0.00           N  
ATOM   1761  H   GLN   132      67.066  42.053  79.014  1.00  0.00           H  
ATOM   1762  CA  GLN   132      66.141  43.782  79.591  1.00  0.00           C  
ATOM   1763  HA  GLN   132      66.224  44.741  79.079  1.00  0.00           H  
ATOM   1764  CB  GLN   132      64.768  43.635  80.403  1.00  0.00           C  
ATOM   1765  HB2 GLN   132      63.904  43.756  79.749  1.00  0.00           H  
ATOM   1766  HB3 GLN   132      64.748  42.613  80.782  1.00  0.00           H  
ATOM   1767  CG  GLN   132      64.599  44.687  81.564  1.00  0.00           C  
ATOM   1768  HG2 GLN   132      63.684  44.448  82.105  1.00  0.00           H  
ATOM   1769  HG3 GLN   132      65.422  44.596  82.273  1.00  0.00           H  
ATOM   1770  CD  GLN   132      64.622  46.154  81.049  1.00  0.00           C  
ATOM   1771  OE1 GLN   132      65.642  46.722  80.585  1.00  0.00           O  
ATOM   1772  NE2 GLN   132      63.485  46.808  81.068  1.00  0.00           N  
ATOM   1773 HE21 GLN   132      62.702  46.382  81.544  1.00  0.00           H  
ATOM   1774 HE22 GLN   132      63.431  47.793  80.854  1.00  0.00           H  
ATOM   1775  C   GLN   132      67.288  43.677  80.581  1.00  0.00           C  
ATOM   1776  O   GLN   132      67.599  42.598  81.088  1.00  0.00           O  
ATOM   1777  N   GLN   133      67.997  44.769  80.821  1.00  0.00           N  
ATOM   1778  H   GLN   133      67.775  45.586  80.270  1.00  0.00           H  
ATOM   1779  CA  GLN   133      69.126  44.868  81.820  1.00  0.00           C  
ATOM   1780  HA  GLN   133      69.697  45.710  81.430  1.00  0.00           H  
ATOM   1781  CB  GLN   133      68.698  45.181  83.250  1.00  0.00           C  
ATOM   1782  HB2 GLN   133      68.001  44.432  83.627  1.00  0.00           H  
ATOM   1783  HB3 GLN   133      69.636  45.141  83.804  1.00  0.00           H  
ATOM   1784  CG  GLN   133      68.293  46.635  83.393  1.00  0.00           C  
ATOM   1785  HG2 GLN   133      68.891  47.275  82.744  1.00  0.00           H  
ATOM   1786  HG3 GLN   133      67.247  46.651  83.087  1.00  0.00           H  
ATOM   1787  CD  GLN   133      68.345  47.198  84.803  1.00  0.00           C  
ATOM   1788  OE1 GLN   133      67.828  46.558  85.716  1.00  0.00           O  
ATOM   1789  NE2 GLN   133      68.976  48.335  85.026  1.00  0.00           N  
ATOM   1790 HE21 GLN   133      69.546  48.720  84.287  1.00  0.00           H  
ATOM   1791 HE22 GLN   133      69.058  48.671  85.975  1.00  0.00           H  
ATOM   1792  C   GLN   133      70.163  43.687  81.761  1.00  0.00           C  
ATOM   1793  O   GLN   133      70.406  43.036  82.773  1.00  0.00           O  
ATOM   1794  N   PRO   134      70.752  43.381  80.574  1.00  0.00           N  
ATOM   1795  CD  PRO   134      71.788  42.442  80.439  1.00  0.00           C  
ATOM   1796  HD2 PRO   134      71.404  41.443  80.643  1.00  0.00           H  
ATOM   1797  HD3 PRO   134      72.547  42.693  81.180  1.00  0.00           H  
ATOM   1798  CG  PRO   134      72.422  42.500  79.018  1.00  0.00           C  
ATOM   1799  HG2 PRO   134      71.834  41.943  78.288  1.00  0.00           H  
ATOM   1800  HG3 PRO   134      73.475  42.221  79.058  1.00  0.00           H  
ATOM   1801  CB  PRO   134      72.182  43.949  78.678  1.00  0.00           C  
ATOM   1802  HB2 PRO   134      72.146  44.122  77.603  1.00  0.00           H  
ATOM   1803  HB3 PRO   134      72.975  44.489  79.195  1.00  0.00           H  
ATOM   1804  CA  PRO   134      70.758  44.171  79.303  1.00  0.00           C  
ATOM   1805  HA  PRO   134      70.583  45.238  79.443  1.00  0.00           H  
ATOM   1806  C   PRO   134      69.732  43.646  78.350  1.00  0.00           C  
ATOM   1807  O   PRO   134      69.298  42.498  78.353  1.00  0.00           O  
ATOM   1808  N   SER   135      69.272  44.431  77.418  1.00  0.00           N  
ATOM   1809  H   SER   135      68.593  44.013  76.798  1.00  0.00           H  
ATOM   1810  CA  SER   135      69.553  45.883  77.137  1.00  0.00           C  
ATOM   1811  HA  SER   135      70.603  46.029  76.882  1.00  0.00           H  
ATOM   1812  CB  SER   135      68.719  46.336  75.978  1.00  0.00           C  
ATOM   1813  HB2 SER   135      67.675  46.173  76.245  1.00  0.00           H  
ATOM   1814  HB3 SER   135      68.959  47.348  75.652  1.00  0.00           H  
ATOM   1815  OG  SER   135      68.875  45.525  74.867  1.00  0.00           O  
ATOM   1816  HG  SER   135      68.228  45.951  74.300  1.00  0.00           H  
ATOM   1817  C   SER   135      69.158  46.868  78.236  1.00  0.00           C  
ATOM   1818  O   SER   135      68.150  46.646  78.926  1.00  0.00           O  
ATOM   1819  N   TYR   136      69.925  47.996  78.316  1.00  0.00           N  
ATOM   1820  H   TYR   136      70.535  48.094  77.516  1.00  0.00           H  
ATOM   1821  CA  TYR   136      69.732  49.012  79.307  1.00  0.00           C  
ATOM   1822  HA  TYR   136      69.035  48.615  80.045  1.00  0.00           H  
ATOM   1823  CB  TYR   136      71.089  49.367  79.890  1.00  0.00           C  
ATOM   1824  HB2 TYR   136      71.789  49.311  79.057  1.00  0.00           H  
ATOM   1825  HB3 TYR   136      71.017  50.349  80.357  1.00  0.00           H  
ATOM   1826  CG  TYR   136      71.671  48.303  80.856  1.00  0.00           C  
ATOM   1827  CD1 TYR   136      71.557  48.565  82.210  1.00  0.00           C  
ATOM   1828  HD1 TYR   136      71.090  49.479  82.544  1.00  0.00           H  
ATOM   1829  CE1 TYR   136      72.124  47.576  83.123  1.00  0.00           C  
ATOM   1830  HE1 TYR   136      72.016  47.785  84.177  1.00  0.00           H  
ATOM   1831  CZ  TYR   136      72.735  46.410  82.693  1.00  0.00           C  
ATOM   1832  OH  TYR   136      73.147  45.465  83.563  1.00  0.00           O  
ATOM   1833  HH  TYR   136      73.488  45.757  84.412  1.00  0.00           H  
ATOM   1834  CE2 TYR   136      72.952  46.226  81.323  1.00  0.00           C  
ATOM   1835  HE2 TYR   136      73.507  45.399  80.904  1.00  0.00           H  
ATOM   1836  CD2 TYR   136      72.445  47.204  80.417  1.00  0.00           C  
ATOM   1837  HD2 TYR   136      72.552  47.064  79.351  1.00  0.00           H  
ATOM   1838  C   TYR   136      68.977  50.221  78.733  1.00  0.00           C  
ATOM   1839  O   TYR   136      69.606  51.058  78.036  1.00  0.00           O  
ATOM   1840  N   GLY   137      67.652  50.388  78.855  1.00  0.00           N  
ATOM   1841  H   GLY   137      67.393  51.281  78.460  1.00  0.00           H  
ATOM   1842  CA  GLY   137      66.747  49.600  79.714  1.00  0.00           C  
ATOM   1843  HA2 GLY   137      65.723  49.766  79.379  1.00  0.00           H  
ATOM   1844  HA3 GLY   137      66.993  48.549  79.565  1.00  0.00           H  
ATOM   1845  C   GLY   137      66.732  49.990  81.202  1.00  0.00           C  
ATOM   1846  O   GLY   137      67.366  50.959  81.589  1.00  0.00           O  
ATOM   1847  N   GLY   138      66.066  49.162  81.987  1.00  0.00           N  
ATOM   1848  H   GLY   138      65.496  48.416  81.614  1.00  0.00           H  
ATOM   1849  CA  GLY   138      65.979  49.469  83.405  1.00  0.00           C  
ATOM   1850  HA2 GLY   138      65.631  48.628  84.005  1.00  0.00           H  
ATOM   1851  HA3 GLY   138      67.025  49.590  83.685  1.00  0.00           H  
ATOM   1852  C   GLY   138      65.265  50.701  83.851  1.00  0.00           C  
ATOM   1853  O   GLY   138      64.521  51.276  83.137  1.00  0.00           O  
ATOM   1854  N   GLN   139      65.568  51.141  85.073  1.00  0.00           N  
ATOM   1855  H   GLN   139      64.975  51.932  85.281  1.00  0.00           H  
ATOM   1856  CA  GLN   139      66.482  50.712  86.198  1.00  0.00           C  
ATOM   1857  HA  GLN   139      66.721  49.674  85.970  1.00  0.00           H  
ATOM   1858  CB  GLN   139      67.806  51.509  86.032  1.00  0.00           C  
ATOM   1859  HB2 GLN   139      68.504  51.187  86.805  1.00  0.00           H  
ATOM   1860  HB3 GLN   139      68.366  51.231  85.139  1.00  0.00           H  
ATOM   1861  CG  GLN   139      67.673  53.011  86.356  1.00  0.00           C  
ATOM   1862  HG2 GLN   139      66.923  53.471  85.713  1.00  0.00           H  
ATOM   1863  HG3 GLN   139      67.199  53.124  87.331  1.00  0.00           H  
ATOM   1864  CD  GLN   139      68.976  53.832  86.461  1.00  0.00           C  
ATOM   1865  OE1 GLN   139      70.065  53.263  86.441  1.00  0.00           O  
ATOM   1866  NE2 GLN   139      68.977  55.144  86.610  1.00  0.00           N  
ATOM   1867 HE21 GLN   139      68.073  55.592  86.660  1.00  0.00           H  
ATOM   1868 HE22 GLN   139      69.866  55.622  86.589  1.00  0.00           H  
ATOM   1869  C   GLN   139      65.906  50.798  87.604  1.00  0.00           C  
ATOM   1870  O   GLN   139      66.712  50.694  88.568  1.00  0.00           O  
ATOM   1871  N   GLN   140      64.604  51.039  87.804  1.00  0.00           N  
ATOM   1872  H   GLN   140      64.043  51.345  87.022  1.00  0.00           H  
ATOM   1873  CA  GLN   140      63.801  50.848  89.039  1.00  0.00           C  
ATOM   1874  HA  GLN   140      62.748  51.057  88.852  1.00  0.00           H  
ATOM   1875  CB  GLN   140      63.842  49.341  89.403  1.00  0.00           C  
ATOM   1876  HB2 GLN   140      64.868  49.051  89.631  1.00  0.00           H  
ATOM   1877  HB3 GLN   140      63.155  49.253  90.245  1.00  0.00           H  
ATOM   1878  CG  GLN   140      63.406  48.345  88.301  1.00  0.00           C  
ATOM   1879  HG2 GLN   140      63.184  47.431  88.852  1.00  0.00           H  
ATOM   1880  HG3 GLN   140      62.424  48.682  87.967  1.00  0.00           H  
ATOM   1881  CD  GLN   140      64.439  48.068  87.170  1.00  0.00           C  
ATOM   1882  OE1 GLN   140      64.284  48.406  85.982  1.00  0.00           O  
ATOM   1883  NE2 GLN   140      65.596  47.679  87.572  1.00  0.00           N  
ATOM   1884 HE21 GLN   140      65.793  47.475  88.541  1.00  0.00           H  
ATOM   1885 HE22 GLN   140      66.298  47.488  86.871  1.00  0.00           H  
ATOM   1886  C   GLN   140      64.077  51.893  90.158  1.00  0.00           C  
ATOM   1887  O   GLN   140      63.850  51.679  91.322  1.00  0.00           O  
ATOM   1888  N   GLN   141      64.664  53.008  89.657  1.00  0.00           N  
ATOM   1889  H   GLN   141      64.871  53.085  88.671  1.00  0.00           H  
ATOM   1890  CA  GLN   141      65.219  54.074  90.483  1.00  0.00           C  
ATOM   1891  HA  GLN   141      64.593  54.103  91.375  1.00  0.00           H  
ATOM   1892  CB  GLN   141      66.645  53.778  90.894  1.00  0.00           C  
ATOM   1893  HB2 GLN   141      67.332  53.658  90.056  1.00  0.00           H  
ATOM   1894  HB3 GLN   141      66.859  54.673  91.478  1.00  0.00           H  
ATOM   1895  CG  GLN   141      66.792  52.605  91.883  1.00  0.00           C  
ATOM   1896  HG2 GLN   141      66.273  51.703  91.559  1.00  0.00           H  
ATOM   1897  HG3 GLN   141      67.839  52.316  91.790  1.00  0.00           H  
ATOM   1898  CD  GLN   141      66.506  52.936  93.339  1.00  0.00           C  
ATOM   1899  OE1 GLN   141      65.564  53.605  93.712  1.00  0.00           O  
ATOM   1900  NE2 GLN   141      67.362  52.454  94.221  1.00  0.00           N  
ATOM   1901 HE21 GLN   141      68.229  51.999  93.973  1.00  0.00           H  
ATOM   1902 HE22 GLN   141      67.189  52.752  95.170  1.00  0.00           H  
ATOM   1903  C   GLN   141      65.178  55.428  89.797  1.00  0.00           C  
ATOM   1904  O   GLN   141      65.881  55.659  88.809  1.00  0.00           O  
ATOM   1905  N   SER   142      64.469  56.473  90.258  1.00  0.00           N  
ATOM   1906  H   SER   142      64.602  57.339  89.756  1.00  0.00           H  
ATOM   1907  CA  SER   142      63.710  56.622  91.540  1.00  0.00           C  
ATOM   1908  HA  SER   142      63.316  57.632  91.652  1.00  0.00           H  
ATOM   1909  CB  SER   142      62.370  55.748  91.505  1.00  0.00           C  
ATOM   1910  HB2 SER   142      62.687  54.723  91.698  1.00  0.00           H  
ATOM   1911  HB3 SER   142      61.782  56.204  92.301  1.00  0.00           H  
ATOM   1912  OG  SER   142      61.761  55.816  90.293  1.00  0.00           O  
ATOM   1913  HG  SER   142      61.451  56.717  90.169  1.00  0.00           H  
ATOM   1914  C   SER   142      64.503  56.478  92.806  1.00  0.00           C  
ATOM   1915  O   SER   142      63.974  55.820  93.736  1.00  0.00           O  
ATOM   1916  N   TYR   143      65.738  56.958  92.856  1.00  0.00           N  
ATOM   1917  H   TYR   143      66.207  57.345  92.050  1.00  0.00           H  
ATOM   1918  CA  TYR   143      66.469  56.802  94.076  1.00  0.00           C  
ATOM   1919  HA  TYR   143      66.499  55.761  94.397  1.00  0.00           H  
ATOM   1920  CB  TYR   143      67.922  57.179  93.644  1.00  0.00           C  
ATOM   1921  HB2 TYR   143      67.977  58.172  93.198  1.00  0.00           H  
ATOM   1922  HB3 TYR   143      68.557  57.205  94.529  1.00  0.00           H  
ATOM   1923  CG  TYR   143      68.604  56.218  92.802  1.00  0.00           C  
ATOM   1924  CD1 TYR   143      69.132  54.973  93.340  1.00  0.00           C  
ATOM   1925  HD1 TYR   143      69.031  54.735  94.388  1.00  0.00           H  
ATOM   1926  CE1 TYR   143      70.038  54.216  92.560  1.00  0.00           C  
ATOM   1927  HE1 TYR   143      70.466  53.316  92.975  1.00  0.00           H  
ATOM   1928  CZ  TYR   143      70.190  54.542  91.157  1.00  0.00           C  
ATOM   1929  OH  TYR   143      70.704  53.593  90.383  1.00  0.00           O  
ATOM   1930  HH  TYR   143      70.914  53.955  89.519  1.00  0.00           H  
ATOM   1931  CE2 TYR   143      69.617  55.718  90.653  1.00  0.00           C  
ATOM   1932  HE2 TYR   143      69.759  55.911  89.599  1.00  0.00           H  
ATOM   1933  CD2 TYR   143      68.913  56.589  91.447  1.00  0.00           C  
ATOM   1934  HD2 TYR   143      68.414  57.471  91.073  1.00  0.00           H  
ATOM   1935  C   TYR   143      66.064  57.770  95.192  1.00  0.00           C  
ATOM   1936  O   TYR   143      65.593  58.929  94.936  1.00  0.00           O  
ATOM   1937  N   GLY   144      66.452  57.307  96.385  1.00  0.00           N  
ATOM   1938  H   GLY   144      66.756  56.353  96.515  1.00  0.00           H  
ATOM   1939  CA  GLY   144      66.095  58.042  97.617  1.00  0.00           C  
ATOM   1940  HA2 GLY   144      66.544  57.493  98.445  1.00  0.00           H  
ATOM   1941  HA3 GLY   144      66.486  59.057  97.548  1.00  0.00           H  
ATOM   1942  C   GLY   144      64.598  58.297  97.904  1.00  0.00           C  
ATOM   1943  O   GLY   144      63.740  57.593  97.344  1.00  0.00           O  
ATOM   1944  N   GLN   145      64.296  59.263  98.782  1.00  0.00           N  
ATOM   1945  H   GLN   145      65.046  59.761  99.239  1.00  0.00           H  
ATOM   1946  CA  GLN   145      62.951  59.810  98.971  1.00  0.00           C  
ATOM   1947  HA  GLN   145      62.275  58.957  99.026  1.00  0.00           H  
ATOM   1948  CB  GLN   145      62.978  60.713 100.279  1.00  0.00           C  
ATOM   1949  HB2 GLN   145      63.641  61.528  99.988  1.00  0.00           H  
ATOM   1950  HB3 GLN   145      61.984  61.117 100.469  1.00  0.00           H  
ATOM   1951  CG  GLN   145      63.511  60.038 101.543  1.00  0.00           C  
ATOM   1952  HG2 GLN   145      62.968  59.093 101.507  1.00  0.00           H  
ATOM   1953  HG3 GLN   145      64.594  59.981 101.438  1.00  0.00           H  
ATOM   1954  CD  GLN   145      63.057  60.856 102.754  1.00  0.00           C  
ATOM   1955  OE1 GLN   145      62.280  60.441 103.609  1.00  0.00           O  
ATOM   1956  NE2 GLN   145      63.636  62.004 103.009  1.00  0.00           N  
ATOM   1957 HE21 GLN   145      63.330  62.635 103.736  1.00  0.00           H  
ATOM   1958 HE22 GLN   145      64.429  62.237 102.429  1.00  0.00           H  
ATOM   1959  C   GLN   145      62.362  60.517  97.728  1.00  0.00           C  
ATOM   1960  O   GLN   145      63.050  60.904  96.824  1.00  0.00           O  
ATOM   1961  N   GLN   146      61.079  60.760  97.668  1.00  0.00           N  
ATOM   1962  H   GLN   146      60.509  60.342  98.390  1.00  0.00           H  
ATOM   1963  CA  GLN   146      60.286  61.545  96.681  1.00  0.00           C  
ATOM   1964  HA  GLN   146      60.847  62.331  96.174  1.00  0.00           H  
ATOM   1965  CB  GLN   146      59.641  60.589  95.667  1.00  0.00           C  
ATOM   1966  HB2 GLN   146      59.070  59.793  96.144  1.00  0.00           H  
ATOM   1967  HB3 GLN   146      58.869  61.161  95.152  1.00  0.00           H  
ATOM   1968  CG  GLN   146      60.459  59.824  94.651  1.00  0.00           C  
ATOM   1969  HG2 GLN   146      59.698  59.510  93.937  1.00  0.00           H  
ATOM   1970  HG3 GLN   146      61.213  60.471  94.200  1.00  0.00           H  
ATOM   1971  CD  GLN   146      61.274  58.650  95.258  1.00  0.00           C  
ATOM   1972  OE1 GLN   146      60.850  57.979  96.179  1.00  0.00           O  
ATOM   1973  NE2 GLN   146      62.502  58.412  94.747  1.00  0.00           N  
ATOM   1974 HE21 GLN   146      62.859  58.977  93.990  1.00  0.00           H  
ATOM   1975 HE22 GLN   146      63.158  58.001  95.396  1.00  0.00           H  
ATOM   1976  C   GLN   146      59.235  62.283  97.439  1.00  0.00           C  
ATOM   1977  O   GLN   146      58.682  61.767  98.423  1.00  0.00           O  
ATOM   1978  N   GLN   147      58.825  63.486  97.079  1.00  0.00           N  
ATOM   1979  H   GLN   147      59.334  63.911  96.317  1.00  0.00           H  
ATOM   1980  CA  GLN   147      57.759  64.171  97.839  1.00  0.00           C  
ATOM   1981  HA  GLN   147      56.950  63.459  97.999  1.00  0.00           H  
ATOM   1982  CB  GLN   147      58.353  64.584  99.198  1.00  0.00           C  
ATOM   1983  HB2 GLN   147      59.127  63.880  99.502  1.00  0.00           H  
ATOM   1984  HB3 GLN   147      58.808  65.573  99.141  1.00  0.00           H  
ATOM   1985  CG  GLN   147      57.280  64.685 100.290  1.00  0.00           C  
ATOM   1986  HG2 GLN   147      56.540  65.451 100.057  1.00  0.00           H  
ATOM   1987  HG3 GLN   147      56.848  63.685 100.291  1.00  0.00           H  
ATOM   1988  CD  GLN   147      57.876  64.916 101.658  1.00  0.00           C  
ATOM   1989  OE1 GLN   147      57.743  66.037 102.119  1.00  0.00           O  
ATOM   1990  NE2 GLN   147      58.609  64.009 102.258  1.00  0.00           N  
ATOM   1991 HE21 GLN   147      58.645  63.062 101.908  1.00  0.00           H  
ATOM   1992 HE22 GLN   147      59.042  64.230 103.143  1.00  0.00           H  
ATOM   1993  C   GLN   147      57.274  65.411  97.138  1.00  0.00           C  
ATOM   1994  O   GLN   147      58.063  66.241  96.683  1.00  0.00           O  
ATOM   1995  N   SER   148      55.951  65.660  97.172  1.00  0.00           N  
ATOM   1996  H   SER   148      55.312  64.889  97.303  1.00  0.00           H  
ATOM   1997  CA  SER   148      55.344  66.846  96.584  1.00  0.00           C  
ATOM   1998  HA  SER   148      55.571  66.890  95.519  1.00  0.00           H  
ATOM   1999  CB  SER   148      53.835  66.890  96.875  1.00  0.00           C  
ATOM   2000  HB2 SER   148      53.735  66.917  97.960  1.00  0.00           H  
ATOM   2001  HB3 SER   148      53.334  67.766  96.462  1.00  0.00           H  
ATOM   2002  OG  SER   148      53.307  65.651  96.382  1.00  0.00           O  
ATOM   2003  HG  SER   148      53.436  65.640  95.431  1.00  0.00           H  
ATOM   2004  C   SER   148      55.882  68.197  97.204  1.00  0.00           C  
ATOM   2005  O   SER   148      56.003  68.269  98.423  1.00  0.00           O  
ATOM   2006  N   TYR   149      56.179  69.185  96.368  1.00  0.00           N  
ATOM   2007  H   TYR   149      56.235  68.965  95.383  1.00  0.00           H  
ATOM   2008  CA  TYR   149      56.600  70.542  96.767  1.00  0.00           C  
ATOM   2009  HA  TYR   149      57.472  70.370  97.397  1.00  0.00           H  
ATOM   2010  CB  TYR   149      57.020  71.351  95.506  1.00  0.00           C  
ATOM   2011  HB2 TYR   149      58.020  71.047  95.197  1.00  0.00           H  
ATOM   2012  HB3 TYR   149      56.335  71.163  94.679  1.00  0.00           H  
ATOM   2013  CG  TYR   149      57.062  72.862  95.741  1.00  0.00           C  
ATOM   2014  CD1 TYR   149      56.064  73.739  95.400  1.00  0.00           C  
ATOM   2015  HD1 TYR   149      55.146  73.307  95.028  1.00  0.00           H  
ATOM   2016  CE1 TYR   149      56.202  75.120  95.683  1.00  0.00           C  
ATOM   2017  HE1 TYR   149      55.481  75.889  95.446  1.00  0.00           H  
ATOM   2018  CZ  TYR   149      57.341  75.518  96.409  1.00  0.00           C  
ATOM   2019  OH  TYR   149      57.419  76.800  96.789  1.00  0.00           O  
ATOM   2020  HH  TYR   149      56.898  77.303  96.160  1.00  0.00           H  
ATOM   2021  CE2 TYR   149      58.415  74.689  96.749  1.00  0.00           C  
ATOM   2022  HE2 TYR   149      59.325  75.039  97.215  1.00  0.00           H  
ATOM   2023  CD2 TYR   149      58.246  73.321  96.398  1.00  0.00           C  
ATOM   2024  HD2 TYR   149      59.118  72.701  96.544  1.00  0.00           H  
ATOM   2025  C   TYR   149      55.519  71.282  97.536  1.00  0.00           C  
ATOM   2026  O   TYR   149      54.356  71.177  97.179  1.00  0.00           O  
ATOM   2027  N   ASN   150      55.888  72.106  98.527  1.00  0.00           N  
ATOM   2028  H   ASN   150      56.870  72.189  98.747  1.00  0.00           H  
ATOM   2029  CA  ASN   150      54.987  72.824  99.371  1.00  0.00           C  
ATOM   2030  HA  ASN   150      53.997  72.427  99.145  1.00  0.00           H  
ATOM   2031  CB  ASN   150      55.363  72.427 100.800  1.00  0.00           C  
ATOM   2032  HB2 ASN   150      55.956  71.512 100.778  1.00  0.00           H  
ATOM   2033  HB3 ASN   150      56.079  73.080 101.300  1.00  0.00           H  
ATOM   2034  CG  ASN   150      54.166  72.459 101.675  1.00  0.00           C  
ATOM   2035  OD1 ASN   150      53.635  71.379 101.879  1.00  0.00           O  
ATOM   2036  ND2 ASN   150      53.793  73.606 102.205  1.00  0.00           N  
ATOM   2037 HD21 ASN   150      52.964  73.567 102.781  1.00  0.00           H  
ATOM   2038 HD22 ASN   150      54.306  74.454 102.014  1.00  0.00           H  
ATOM   2039  C   ASN   150      55.052  74.347  99.141  1.00  0.00           C  
ATOM   2040  O   ASN   150      56.218  74.771  99.009  1.00  0.00           O  
ATOM   2041  N   PRO   151      53.934  75.127  99.239  1.00  0.00           N  
ATOM   2042  CD  PRO   151      52.488  74.790  99.315  1.00  0.00           C  
ATOM   2043  HD2 PRO   151      52.366  73.893  99.921  1.00  0.00           H  
ATOM   2044  HD3 PRO   151      52.270  74.497  98.288  1.00  0.00           H  
ATOM   2045  CG  PRO   151      51.741  76.010  99.715  1.00  0.00           C  
ATOM   2046  HG2 PRO   151      51.598  76.009 100.795  1.00  0.00           H  
ATOM   2047  HG3 PRO   151      50.730  76.006  99.307  1.00  0.00           H  
ATOM   2048  CB  PRO   151      52.557  77.172  99.135  1.00  0.00           C  
ATOM   2049  HB2 PRO   151      52.410  78.066  99.742  1.00  0.00           H  
ATOM   2050  HB3 PRO   151      52.320  77.362  98.088  1.00  0.00           H  
ATOM   2051  CA  PRO   151      54.025  76.658  99.179  1.00  0.00           C  
ATOM   2052  HA  PRO   151      54.524  76.898  98.240  1.00  0.00           H  
ATOM   2053  C   PRO   151      54.884  77.267 100.340  1.00  0.00           C  
ATOM   2054  O   PRO   151      55.008  76.474 101.335  1.00  0.00           O  
ATOM   2055  N   PRO   152      55.428  78.489 100.207  1.00  0.00           N  
ATOM   2056  CD  PRO   152      55.543  79.197  98.923  1.00  0.00           C  
ATOM   2057  HD2 PRO   152      54.652  79.808  98.776  1.00  0.00           H  
ATOM   2058  HD3 PRO   152      55.666  78.449  98.140  1.00  0.00           H  
ATOM   2059  CG  PRO   152      56.934  79.900  98.992  1.00  0.00           C  
ATOM   2060  HG2 PRO   152      56.850  80.953  99.260  1.00  0.00           H  
ATOM   2061  HG3 PRO   152      57.426  79.720  98.036  1.00  0.00           H  
ATOM   2062  CB  PRO   152      57.624  79.295 100.167  1.00  0.00           C  
ATOM   2063  HB2 PRO   152      58.410  79.969 100.506  1.00  0.00           H  
ATOM   2064  HB3 PRO   152      58.134  78.374  99.884  1.00  0.00           H  
ATOM   2065  CA  PRO   152      56.451  79.017 101.121  1.00  0.00           C  
ATOM   2066  HA  PRO   152      56.765  78.294 101.874  1.00  0.00           H  
ATOM   2067  C   PRO   152      55.961  80.275 101.858  1.00  0.00           C  
ATOM   2068  O   PRO   152      54.718  80.487 101.806  1.00  0.00           O  
ATOM   2069  N   GLN   153      56.863  81.034 102.570  1.00  0.00           N  
ATOM   2070  H   GLN   153      57.832  80.755 102.514  1.00  0.00           H  
ATOM   2071  CA  GLN   153      56.530  82.320 103.151  1.00  0.00           C  
ATOM   2072  HA  GLN   153      55.457  82.393 103.326  1.00  0.00           H  
ATOM   2073  CB  GLN   153      57.187  82.502 104.554  1.00  0.00           C  
ATOM   2074  HB2 GLN   153      58.239  82.631 104.301  1.00  0.00           H  
ATOM   2075  HB3 GLN   153      56.803  83.434 104.968  1.00  0.00           H  
ATOM   2076  CG  GLN   153      57.036  81.282 105.436  1.00  0.00           C  
ATOM   2077  HG2 GLN   153      56.024  80.929 105.635  1.00  0.00           H  
ATOM   2078  HG3 GLN   153      57.404  80.425 104.873  1.00  0.00           H  
ATOM   2079  CD  GLN   153      57.830  81.397 106.757  1.00  0.00           C  
ATOM   2080  OE1 GLN   153      58.210  82.453 107.251  1.00  0.00           O  
ATOM   2081  NE2 GLN   153      58.064  80.271 107.404  1.00  0.00           N  
ATOM   2082 HE21 GLN   153      57.766  79.401 106.988  1.00  0.00           H  
ATOM   2083 HE22 GLN   153      58.170  80.357 108.405  1.00  0.00           H  
ATOM   2084  C   GLN   153      56.975  83.500 102.231  1.00  0.00           C  
ATOM   2085  O   GLN   153      57.966  83.462 101.567  1.00  0.00           O  
ATOM   2086  N   GLY   154      56.156  84.536 102.209  1.00  0.00           N  
ATOM   2087  H   GLY   154      55.216  84.434 102.566  1.00  0.00           H  
ATOM   2088  CA  GLY   154      56.445  85.829 101.513  1.00  0.00           C  
ATOM   2089  HA2 GLY   154      57.284  86.225 102.085  1.00  0.00           H  
ATOM   2090  HA3 GLY   154      56.808  85.758 100.487  1.00  0.00           H  
ATOM   2091  C   GLY   154      55.318  86.850 101.562  1.00  0.00           C  
ATOM   2092  O   GLY   154      54.158  86.513 101.555  1.00  0.00           O  
ATOM   2093  N   TYR   155      55.681  88.143 101.533  1.00  0.00           N  
ATOM   2094  H   TYR   155      56.674  88.279 101.657  1.00  0.00           H  
ATOM   2095  CA  TYR   155      54.899  89.376 101.485  1.00  0.00           C  
ATOM   2096  HA  TYR   155      53.908  89.145 101.096  1.00  0.00           H  
ATOM   2097  CB  TYR   155      54.673  89.921 102.983  1.00  0.00           C  
ATOM   2098  HB2 TYR   155      55.635  90.154 103.439  1.00  0.00           H  
ATOM   2099  HB3 TYR   155      54.193  90.897 102.925  1.00  0.00           H  
ATOM   2100  CG  TYR   155      53.822  89.003 103.833  1.00  0.00           C  
ATOM   2101  CD1 TYR   155      54.502  87.941 104.449  1.00  0.00           C  
ATOM   2102  HD1 TYR   155      55.549  87.702 104.331  1.00  0.00           H  
ATOM   2103  CE1 TYR   155      53.792  87.214 105.362  1.00  0.00           C  
ATOM   2104  HE1 TYR   155      54.280  86.405 105.886  1.00  0.00           H  
ATOM   2105  CZ  TYR   155      52.429  87.447 105.526  1.00  0.00           C  
ATOM   2106  OH  TYR   155      51.799  86.583 106.279  1.00  0.00           O  
ATOM   2107  HH  TYR   155      50.854  86.738 106.342  1.00  0.00           H  
ATOM   2108  CE2 TYR   155      51.697  88.436 104.810  1.00  0.00           C  
ATOM   2109  HE2 TYR   155      50.651  88.593 105.032  1.00  0.00           H  
ATOM   2110  CD2 TYR   155      52.386  89.237 103.931  1.00  0.00           C  
ATOM   2111  HD2 TYR   155      51.922  90.114 103.503  1.00  0.00           H  
ATOM   2112  C   TYR   155      55.334  90.439 100.479  1.00  0.00           C  
ATOM   2113  O   TYR   155      56.570  90.549 100.321  1.00  0.00           O  
ATOM   2114  N   GLY   156      54.437  91.138  99.853  1.00  0.00           N  
ATOM   2115  H   GLY   156      54.904  91.800  99.251  1.00  0.00           H  
ATOM   2116  CA  GLY   156      52.929  91.236  99.955  1.00  0.00           C  
ATOM   2117  HA2 GLY   156      52.436  90.505  99.313  1.00  0.00           H  
ATOM   2118  HA3 GLY   156      52.525  90.923 100.918  1.00  0.00           H  
ATOM   2119  C   GLY   156      52.349  92.654  99.713  1.00  0.00           C  
ATOM   2120  O   GLY   156      53.117  93.577  99.448  1.00  0.00           O  
ATOM   2121  N   GLN   157      51.024  92.790  99.712  1.00  0.00           N  
ATOM   2122  H   GLN   157      50.487  92.021 100.086  1.00  0.00           H  
ATOM   2123  CA  GLN   157      50.385  94.073  99.403  1.00  0.00           C  
ATOM   2124  HA  GLN   157      51.020  94.569  98.669  1.00  0.00           H  
ATOM   2125  CB  GLN   157      48.869  93.977  98.789  1.00  0.00           C  
ATOM   2126  HB2 GLN   157      48.330  93.201  99.331  1.00  0.00           H  
ATOM   2127  HB3 GLN   157      48.343  94.924  98.669  1.00  0.00           H  
ATOM   2128  CG  GLN   157      48.833  93.308  97.366  1.00  0.00           C  
ATOM   2129  HG2 GLN   157      49.488  92.440  97.436  1.00  0.00           H  
ATOM   2130  HG3 GLN   157      47.791  93.041  97.187  1.00  0.00           H  
ATOM   2131  CD  GLN   157      49.161  94.320  96.285  1.00  0.00           C  
ATOM   2132  OE1 GLN   157      49.896  95.276  96.488  1.00  0.00           O  
ATOM   2133  NE2 GLN   157      48.599  94.061  95.102  1.00  0.00           N  
ATOM   2134 HE21 GLN   157      48.122  93.176  94.999  1.00  0.00           H  
ATOM   2135 HE22 GLN   157      49.105  94.421  94.306  1.00  0.00           H  
ATOM   2136  C   GLN   157      50.360  94.956 100.613  1.00  0.00           C  
ATOM   2137  O   GLN   157      50.112  94.608 101.759  1.00  0.00           O  
ATOM   2138  N   GLN   158      50.463  96.259 100.437  1.00  0.00           N  
ATOM   2139  H   GLN   158      50.476  96.767 101.310  1.00  0.00           H  
ATOM   2140  CA  GLN   158      50.756  97.040  99.247  1.00  0.00           C  
ATOM   2141  HA  GLN   158      50.260  96.520  98.427  1.00  0.00           H  
ATOM   2142  CB  GLN   158      50.312  98.514  99.294  1.00  0.00           C  
ATOM   2143  HB2 GLN   158      50.682  99.032 100.178  1.00  0.00           H  
ATOM   2144  HB3 GLN   158      50.769  99.000  98.432  1.00  0.00           H  
ATOM   2145  CG  GLN   158      48.731  98.647  99.393  1.00  0.00           C  
ATOM   2146  HG2 GLN   158      48.425  99.512  98.805  1.00  0.00           H  
ATOM   2147  HG3 GLN   158      48.323  97.835  98.791  1.00  0.00           H  
ATOM   2148  CD  GLN   158      48.051  98.694 100.749  1.00  0.00           C  
ATOM   2149  OE1 GLN   158      48.546  99.316 101.682  1.00  0.00           O  
ATOM   2150  NE2 GLN   158      46.984  97.992 100.878  1.00  0.00           N  
ATOM   2151 HE21 GLN   158      46.523  97.683 100.034  1.00  0.00           H  
ATOM   2152 HE22 GLN   158      46.396  98.093 101.693  1.00  0.00           H  
ATOM   2153  C   GLN   158      52.244  96.989  98.892  1.00  0.00           C  
ATOM   2154  O   GLN   158      53.129  97.009  99.812  1.00  0.00           O  
ATOM   2155  N   ASN   159      52.540  96.871  97.588  1.00  0.00           N  
ATOM   2156  H   ASN   159      51.784  96.863  96.918  1.00  0.00           H  
ATOM   2157  CA  ASN   159      53.927  96.582  97.101  1.00  0.00           C  
ATOM   2158  HA  ASN   159      54.350  95.763  97.683  1.00  0.00           H  
ATOM   2159  CB  ASN   159      53.950  96.259  95.529  1.00  0.00           C  
ATOM   2160  HB2 ASN   159      53.425  97.031  94.965  1.00  0.00           H  
ATOM   2161  HB3 ASN   159      54.884  96.275  94.968  1.00  0.00           H  
ATOM   2162  CG  ASN   159      53.184  95.030  95.158  1.00  0.00           C  
ATOM   2163  OD1 ASN   159      52.496  94.972  94.186  1.00  0.00           O  
ATOM   2164  ND2 ASN   159      53.153  94.025  95.943  1.00  0.00           N  
ATOM   2165 HD21 ASN   159      53.685  93.974  96.800  1.00  0.00           H  
ATOM   2166 HD22 ASN   159      52.666  93.220  95.575  1.00  0.00           H  
ATOM   2167  C   ASN   159      54.869  97.820  97.364  1.00  0.00           C  
ATOM   2168  O   ASN   159      54.629  98.915  96.885  1.00  0.00           O  
ATOM   2169  N   GLN   160      56.017  97.592  98.086  1.00  0.00           N  
ATOM   2170  H   GLN   160      56.512  98.433  98.348  1.00  0.00           H  
ATOM   2171  CA  GLN   160      56.704  96.306  98.392  1.00  0.00           C  
ATOM   2172  HA  GLN   160      56.054  95.609  98.921  1.00  0.00           H  
ATOM   2173  CB  GLN   160      57.320  95.783  97.095  1.00  0.00           C  
ATOM   2174  HB2 GLN   160      56.637  95.769  96.246  1.00  0.00           H  
ATOM   2175  HB3 GLN   160      58.198  96.404  96.914  1.00  0.00           H  
ATOM   2176  CG  GLN   160      57.756  94.327  97.257  1.00  0.00           C  
ATOM   2177  HG2 GLN   160      58.307  94.109  96.342  1.00  0.00           H  
ATOM   2178  HG3 GLN   160      58.401  94.048  98.090  1.00  0.00           H  
ATOM   2179  CD  GLN   160      56.603  93.292  97.104  1.00  0.00           C  
ATOM   2180  OE1 GLN   160      55.432  93.633  97.415  1.00  0.00           O  
ATOM   2181  NE2 GLN   160      56.780  92.087  96.736  1.00  0.00           N  
ATOM   2182 HE21 GLN   160      57.675  91.619  96.735  1.00  0.00           H  
ATOM   2183 HE22 GLN   160      56.076  91.415  96.466  1.00  0.00           H  
ATOM   2184  C   GLN   160      57.850  96.739  99.336  1.00  0.00           C  
ATOM   2185  O   GLN   160      58.381  97.824  99.139  1.00  0.00           O  
ATOM   2186  N   TYR   161      58.107  95.965 100.379  1.00  0.00           N  
ATOM   2187  H   TYR   161      57.636  95.075 100.459  1.00  0.00           H  
ATOM   2188  CA  TYR   161      59.300  96.144 101.181  1.00  0.00           C  
ATOM   2189  HA  TYR   161      59.377  97.217 101.357  1.00  0.00           H  
ATOM   2190  CB  TYR   161      59.274  95.539 102.616  1.00  0.00           C  
ATOM   2191  HB2 TYR   161      58.957  94.498 102.550  1.00  0.00           H  
ATOM   2192  HB3 TYR   161      60.233  95.479 103.130  1.00  0.00           H  
ATOM   2193  CG  TYR   161      58.131  96.211 103.500  1.00  0.00           C  
ATOM   2194  CD1 TYR   161      58.352  97.498 103.948  1.00  0.00           C  
ATOM   2195  HD1 TYR   161      59.260  98.040 103.726  1.00  0.00           H  
ATOM   2196  CE1 TYR   161      57.380  98.195 104.629  1.00  0.00           C  
ATOM   2197  HE1 TYR   161      57.519  99.218 104.947  1.00  0.00           H  
ATOM   2198  CZ  TYR   161      56.077  97.635 104.866  1.00  0.00           C  
ATOM   2199  OH  TYR   161      55.113  98.291 105.559  1.00  0.00           O  
ATOM   2200  HH  TYR   161      54.304  97.773 105.576  1.00  0.00           H  
ATOM   2201  CE2 TYR   161      55.913  96.244 104.546  1.00  0.00           C  
ATOM   2202  HE2 TYR   161      54.955  95.816 104.804  1.00  0.00           H  
ATOM   2203  CD2 TYR   161      56.872  95.502 103.793  1.00  0.00           C  
ATOM   2204  HD2 TYR   161      56.659  94.504 103.437  1.00  0.00           H  
ATOM   2205  C   TYR   161      60.618  95.662 100.562  1.00  0.00           C  
ATOM   2206  O   TYR   161      61.680  96.040 101.082  1.00  0.00           O  
ATOM   2207  N   ASN   162      60.621  94.906  99.468  1.00  0.00           N  
ATOM   2208  H   ASN   162      59.701  94.670  99.125  1.00  0.00           H  
ATOM   2209  CA  ASN   162      61.775  94.381  98.714  1.00  0.00           C  
ATOM   2210  HA  ASN   162      62.654  94.277  99.350  1.00  0.00           H  
ATOM   2211  CB  ASN   162      61.402  93.008  98.237  1.00  0.00           C  
ATOM   2212  HB2 ASN   162      60.646  93.145  97.463  1.00  0.00           H  
ATOM   2213  HB3 ASN   162      62.225  92.486  97.748  1.00  0.00           H  
ATOM   2214  CG  ASN   162      61.052  91.951  99.283  1.00  0.00           C  
ATOM   2215  OD1 ASN   162      61.419  91.957 100.458  1.00  0.00           O  
ATOM   2216  ND2 ASN   162      60.331  90.907  98.902  1.00  0.00           N  
ATOM   2217 HD21 ASN   162      60.166  90.126  99.521  1.00  0.00           H  
ATOM   2218 HD22 ASN   162      59.905  91.027  97.994  1.00  0.00           H  
ATOM   2219  C   ASN   162      62.144  95.213  97.498  1.00  0.00           C  
ATOM   2220  O   ASN   162      61.250  95.583  96.708  1.00  0.00           O  
ATOM   2221  N   SER   163      63.389  95.573  97.228  1.00  0.00           N  
ATOM   2222  H   SER   163      64.126  95.182  97.797  1.00  0.00           H  
ATOM   2223  CA  SER   163      63.808  96.207  95.954  1.00  0.00           C  
ATOM   2224  HA  SER   163      63.355  97.196  95.891  1.00  0.00           H  
ATOM   2225  CB  SER   163      65.334  96.329  96.153  1.00  0.00           C  
ATOM   2226  HB2 SER   163      65.414  96.820  97.123  1.00  0.00           H  
ATOM   2227  HB3 SER   163      65.838  95.364  96.113  1.00  0.00           H  
ATOM   2228  OG  SER   163      65.954  97.248  95.309  1.00  0.00           O  
ATOM   2229  HG  SER   163      65.665  98.091  95.666  1.00  0.00           H  
ATOM   2230  C   SER   163      63.433  95.390  94.689  1.00  0.00           C  
ATOM   2231  O   SER   163      63.033  94.242  94.698  1.00  0.00           O  
ATOM   2232  N   SER   164      63.576  95.994  93.519  1.00  0.00           N  
ATOM   2233  H   SER   164      63.873  96.959  93.559  1.00  0.00           H  
ATOM   2234  CA  SER   164      63.487  95.504  92.178  1.00  0.00           C  
ATOM   2235  HA  SER   164      63.551  96.389  91.545  1.00  0.00           H  
ATOM   2236  CB  SER   164      62.102  94.798  91.998  1.00  0.00           C  
ATOM   2237  HB2 SER   164      62.097  93.810  92.460  1.00  0.00           H  
ATOM   2238  HB3 SER   164      61.392  95.482  92.461  1.00  0.00           H  
ATOM   2239  OG  SER   164      61.884  94.637  90.575  1.00  0.00           O  
ATOM   2240  HG  SER   164      61.647  95.510  90.254  1.00  0.00           H  
ATOM   2241  C   SER   164      64.753  94.712  91.758  1.00  0.00           C  
ATOM   2242  O   SER   164      65.671  94.526  92.573  1.00  0.00           O  
ATOM   2243  N   SER   165      64.715  94.214  90.566  1.00  0.00           N  
ATOM   2244  H   SER   165      63.850  94.344  90.061  1.00  0.00           H  
ATOM   2245  CA  SER   165      65.768  93.238  90.044  1.00  0.00           C  
ATOM   2246  HA  SER   165      65.990  92.622  90.916  1.00  0.00           H  
ATOM   2247  CB  SER   165      65.197  92.335  88.975  1.00  0.00           C  
ATOM   2248  HB2 SER   165      65.144  92.794  87.988  1.00  0.00           H  
ATOM   2249  HB3 SER   165      65.843  91.458  89.014  1.00  0.00           H  
ATOM   2250  OG  SER   165      63.850  91.912  89.234  1.00  0.00           O  
ATOM   2251  HG  SER   165      63.817  91.607  90.144  1.00  0.00           H  
ATOM   2252  C   SER   165      67.108  93.829  89.535  1.00  0.00           C  
ATOM   2253  O   SER   165      67.292  95.051  89.555  1.00  0.00           O  
ATOM   2254  N   GLY   166      67.909  93.020  88.955  1.00  0.00           N  
ATOM   2255  H   GLY   166      67.707  92.037  88.847  1.00  0.00           H  
ATOM   2256  CA  GLY   166      69.146  93.445  88.278  1.00  0.00           C  
ATOM   2257  HA2 GLY   166      69.352  92.915  87.348  1.00  0.00           H  
ATOM   2258  HA3 GLY   166      69.140  94.503  88.013  1.00  0.00           H  
ATOM   2259  C   GLY   166      70.378  93.165  89.184  1.00  0.00           C  
ATOM   2260  O   GLY   166      70.288  92.376  90.109  1.00  0.00           O  
ATOM   2261  N   GLY   167      71.540  93.851  89.058  1.00  0.00           N  
ATOM   2262  H   GLY   167      71.599  94.626  88.413  1.00  0.00           H  
ATOM   2263  CA  GLY   167      72.711  93.666  89.976  1.00  0.00           C  
ATOM   2264  HA2 GLY   167      73.276  94.578  90.171  1.00  0.00           H  
ATOM   2265  HA3 GLY   167      72.501  93.181  90.930  1.00  0.00           H  
ATOM   2266  C   GLY   167      73.689  92.599  89.373  1.00  0.00           C  
ATOM   2267  O   GLY   167      73.377  91.818  88.487  1.00  0.00           O  
ATOM   2268  N   GLY   168      74.962  92.553  89.907  1.00  0.00           N  
ATOM   2269  H   GLY   168      75.222  93.095  90.719  1.00  0.00           H  
ATOM   2270  CA  GLY   168      76.123  91.842  89.278  1.00  0.00           C  
ATOM   2271  HA2 GLY   168      76.212  92.068  88.215  1.00  0.00           H  
ATOM   2272  HA3 GLY   168      77.036  92.299  89.659  1.00  0.00           H  
ATOM   2273  C   GLY   168      76.169  90.335  89.399  1.00  0.00           C  
ATOM   2274  O   GLY   168      75.333  89.674  89.950  1.00  0.00           O  
ATOM   2275  N   GLY   169      77.239  89.632  89.021  1.00  0.00           N  
ATOM   2276  H   GLY   169      77.283  88.651  89.259  1.00  0.00           H  
ATOM   2277  CA  GLY   169      78.354  90.026  88.188  1.00  0.00           C  
ATOM   2278  HA2 GLY   169      78.766  90.917  88.662  1.00  0.00           H  
ATOM   2279  HA3 GLY   169      78.996  89.153  88.066  1.00  0.00           H  
ATOM   2280  C   GLY   169      77.890  90.554  86.827  1.00  0.00           C  
ATOM   2281  O   GLY   169      76.784  90.301  86.285  1.00  0.00           O  
ATOM   2282  N   GLY   170      78.789  91.301  86.224  1.00  0.00           N  
ATOM   2283  H   GLY   170      79.608  91.615  86.725  1.00  0.00           H  
ATOM   2284  CA  GLY   170      78.507  92.022  84.969  1.00  0.00           C  
ATOM   2285  HA2 GLY   170      79.456  92.480  84.690  1.00  0.00           H  
ATOM   2286  HA3 GLY   170      78.194  91.242  84.275  1.00  0.00           H  
ATOM   2287  C   GLY   170      77.513  93.201  85.038  1.00  0.00           C  
ATOM   2288  O   GLY   170      76.857  93.421  86.036  1.00  0.00           O  
ATOM   2289  N   GLY   171      77.432  94.032  83.977  1.00  0.00           N  
ATOM   2290  H   GLY   171      76.802  94.808  84.119  1.00  0.00           H  
ATOM   2291  CA  GLY   171      77.819  93.815  82.589  1.00  0.00           C  
ATOM   2292  HA2 GLY   171      78.810  94.245  82.441  1.00  0.00           H  
ATOM   2293  HA3 GLY   171      78.012  92.753  82.438  1.00  0.00           H  
ATOM   2294  C   GLY   171      76.791  94.347  81.567  1.00  0.00           C  
ATOM   2295  O   GLY   171      75.772  95.010  81.909  1.00  0.00           O  
ATOM   2296  N   GLY   172      76.852  94.034  80.253  1.00  0.00           N  
ATOM   2297  H   GLY   172      76.068  94.383  79.721  1.00  0.00           H  
ATOM   2298  CA  GLY   172      77.903  93.357  79.501  1.00  0.00           C  
ATOM   2299  HA2 GLY   172      78.513  92.682  80.102  1.00  0.00           H  
ATOM   2300  HA3 GLY   172      77.411  92.717  78.768  1.00  0.00           H  
ATOM   2301  C   GLY   172      78.790  94.350  78.657  1.00  0.00           C  
ATOM   2302  O   GLY   172      79.453  93.930  77.721  1.00  0.00           O  
ATOM   2303  N   GLY   173      78.885  95.640  79.026  1.00  0.00           N  
ATOM   2304  H   GLY   173      78.275  96.040  79.724  1.00  0.00           H  
ATOM   2305  CA  GLY   173      79.730  96.676  78.318  1.00  0.00           C  
ATOM   2306  HA2 GLY   173      79.338  96.666  77.301  1.00  0.00           H  
ATOM   2307  HA3 GLY   173      79.497  97.662  78.722  1.00  0.00           H  
ATOM   2308  C   GLY   173      81.292  96.443  78.447  1.00  0.00           C  
ATOM   2309  O   GLY   173      81.694  95.374  78.853  1.00  0.00           O  
ATOM   2310  N   GLY   174      82.145  97.349  78.144  1.00  0.00           N  
ATOM   2311  H   GLY   174      83.117  97.075  78.174  1.00  0.00           H  
ATOM   2312  CA  GLY   174      81.879  98.509  77.291  1.00  0.00           C  
ATOM   2313  HA2 GLY   174      81.258  98.161  76.466  1.00  0.00           H  
ATOM   2314  HA3 GLY   174      81.316  99.179  77.942  1.00  0.00           H  
ATOM   2315  C   GLY   174      83.186  99.256  76.770  1.00  0.00           C  
ATOM   2316  O   GLY   174      84.081  98.511  76.371  1.00  0.00           O  
ATOM   2317  N   GLY   175      83.271 100.555  76.820  1.00  0.00           N  
ATOM   2318  H   GLY   175      82.396 100.988  77.081  1.00  0.00           H  
ATOM   2319  CA  GLY   175      84.399 101.401  76.426  1.00  0.00           C  
ATOM   2320  HA2 GLY   175      84.090 102.411  76.694  1.00  0.00           H  
ATOM   2321  HA3 GLY   175      85.267 101.096  77.010  1.00  0.00           H  
ATOM   2322  C   GLY   175      84.801 101.412  74.982  1.00  0.00           C  
ATOM   2323  O   GLY   175      86.009 101.585  74.646  1.00  0.00           O  
ATOM   2324  N   ASN   176      83.806 101.478  74.085  1.00  0.00           N  
ATOM   2325  H   ASN   176      82.867 101.566  74.446  1.00  0.00           H  
ATOM   2326  CA  ASN   176      83.860 101.876  72.631  1.00  0.00           C  
ATOM   2327  HA  ASN   176      84.847 102.227  72.329  1.00  0.00           H  
ATOM   2328  CB  ASN   176      83.516 100.610  71.737  1.00  0.00           C  
ATOM   2329  HB2 ASN   176      83.536 100.890  70.684  1.00  0.00           H  
ATOM   2330  HB3 ASN   176      84.259  99.813  71.714  1.00  0.00           H  
ATOM   2331  CG  ASN   176      82.147  99.959  71.932  1.00  0.00           C  
ATOM   2332  OD1 ASN   176      81.124 100.452  71.425  1.00  0.00           O  
ATOM   2333  ND2 ASN   176      81.984  98.880  72.675  1.00  0.00           N  
ATOM   2334 HD21 ASN   176      81.074  98.442  72.713  1.00  0.00           H  
ATOM   2335 HD22 ASN   176      82.752  98.526  73.228  1.00  0.00           H  
ATOM   2336  C   ASN   176      82.870 103.028  72.391  1.00  0.00           C  
ATOM   2337  O   ASN   176      82.245 103.536  73.352  1.00  0.00           O  
ATOM   2338  N   TYR   177      82.900 103.636  71.152  1.00  0.00           N  
ATOM   2339  H   TYR   177      83.454 103.106  70.495  1.00  0.00           H  
ATOM   2340  CA  TYR   177      82.474 105.034  70.871  1.00  0.00           C  
ATOM   2341  HA  TYR   177      81.803 105.385  71.656  1.00  0.00           H  
ATOM   2342  CB  TYR   177      83.738 105.941  70.891  1.00  0.00           C  
ATOM   2343  HB2 TYR   177      84.325 105.643  70.023  1.00  0.00           H  
ATOM   2344  HB3 TYR   177      83.460 106.945  70.571  1.00  0.00           H  
ATOM   2345  CG  TYR   177      84.671 105.834  72.063  1.00  0.00           C  
ATOM   2346  CD1 TYR   177      84.457 106.727  73.158  1.00  0.00           C  
ATOM   2347  HD1 TYR   177      83.601 107.379  73.063  1.00  0.00           H  
ATOM   2348  CE1 TYR   177      85.361 106.822  74.210  1.00  0.00           C  
ATOM   2349  HE1 TYR   177      85.080 107.486  75.014  1.00  0.00           H  
ATOM   2350  CZ  TYR   177      86.377 105.894  74.328  1.00  0.00           C  
ATOM   2351  OH  TYR   177      87.071 105.885  75.446  1.00  0.00           O  
ATOM   2352  HH  TYR   177      87.215 104.966  75.685  1.00  0.00           H  
ATOM   2353  CE2 TYR   177      86.543 104.888  73.277  1.00  0.00           C  
ATOM   2354  HE2 TYR   177      87.335 104.155  73.315  1.00  0.00           H  
ATOM   2355  CD2 TYR   177      85.761 104.906  72.150  1.00  0.00           C  
ATOM   2356  HD2 TYR   177      86.069 104.268  71.335  1.00  0.00           H  
ATOM   2357  C   TYR   177      81.661 105.209  69.546  1.00  0.00           C  
ATOM   2358  O   TYR   177      82.126 104.643  68.574  1.00  0.00           O  
ATOM   2359  N   GLY   178      80.548 105.849  69.466  1.00  0.00           N  
ATOM   2360  H   GLY   178      79.943 105.852  68.657  1.00  0.00           H  
ATOM   2361  CA  GLY   178      79.839 106.336  70.589  1.00  0.00           C  
ATOM   2362  HA2 GLY   178      78.782 106.413  70.333  1.00  0.00           H  
ATOM   2363  HA3 GLY   178      79.893 105.608  71.399  1.00  0.00           H  
ATOM   2364  C   GLY   178      80.381 107.627  71.213  1.00  0.00           C  
ATOM   2365  O   GLY   178      81.405 108.168  70.805  1.00  0.00           O  
ATOM   2366  N   GLN   179      79.702 108.146  72.253  1.00  0.00           N  
ATOM   2367  H   GLN   179      79.007 107.620  72.763  1.00  0.00           H  
ATOM   2368  CA  GLN   179      80.132 109.461  72.886  1.00  0.00           C  
ATOM   2369  HA  GLN   179      80.474 110.136  72.101  1.00  0.00           H  
ATOM   2370  CB  GLN   179      78.913 110.156  73.591  1.00  0.00           C  
ATOM   2371  HB2 GLN   179      78.646 109.532  74.444  1.00  0.00           H  
ATOM   2372  HB3 GLN   179      79.344 111.074  73.990  1.00  0.00           H  
ATOM   2373  CG  GLN   179      77.708 110.374  72.643  1.00  0.00           C  
ATOM   2374  HG2 GLN   179      77.864 111.085  71.831  1.00  0.00           H  
ATOM   2375  HG3 GLN   179      77.277 109.482  72.187  1.00  0.00           H  
ATOM   2376  CD  GLN   179      76.579 111.080  73.386  1.00  0.00           C  
ATOM   2377  OE1 GLN   179      75.718 110.519  74.039  1.00  0.00           O  
ATOM   2378  NE2 GLN   179      76.575 112.357  73.332  1.00  0.00           N  
ATOM   2379 HE21 GLN   179      77.328 112.760  72.793  1.00  0.00           H  
ATOM   2380 HE22 GLN   179      75.774 112.802  73.757  1.00  0.00           H  
ATOM   2381  C   GLN   179      81.333 109.217  73.864  1.00  0.00           C  
ATOM   2382  O   GLN   179      81.642 108.041  74.190  1.00  0.00           O  
ATOM   2383  N   ASP   180      82.027 110.163  74.442  1.00  0.00           N  
ATOM   2384  H   ASP   180      82.869 109.862  74.911  1.00  0.00           H  
ATOM   2385  CA  ASP   180      82.104 111.582  73.998  1.00  0.00           C  
ATOM   2386  HA  ASP   180      81.151 112.104  74.087  1.00  0.00           H  
ATOM   2387  CB  ASP   180      83.068 112.370  74.933  1.00  0.00           C  
ATOM   2388  HB2 ASP   180      82.762 112.231  75.969  1.00  0.00           H  
ATOM   2389  HB3 ASP   180      84.076 112.020  74.711  1.00  0.00           H  
ATOM   2390  CG  ASP   180      83.148 113.850  74.583  1.00  0.00           C  
ATOM   2391  OD1 ASP   180      82.252 114.458  73.937  1.00  0.00           O  
ATOM   2392  OD2 ASP   180      84.207 114.443  74.828  1.00  0.00           O  
ATOM   2393  C   ASP   180      82.621 111.765  72.599  1.00  0.00           C  
ATOM   2394  O   ASP   180      83.698 111.232  72.252  1.00  0.00           O  
ATOM   2395  N   GLN   181      82.014 112.568  71.726  1.00  0.00           N  
ATOM   2396  H   GLN   181      81.153 112.965  72.074  1.00  0.00           H  
ATOM   2397  CA  GLN   181      82.343 112.746  70.254  1.00  0.00           C  
ATOM   2398  HA  GLN   181      83.413 112.707  70.048  1.00  0.00           H  
ATOM   2399  CB  GLN   181      81.599 111.593  69.481  1.00  0.00           C  
ATOM   2400  HB2 GLN   181      82.020 111.646  68.477  1.00  0.00           H  
ATOM   2401  HB3 GLN   181      81.780 110.605  69.905  1.00  0.00           H  
ATOM   2402  CG  GLN   181      80.108 111.904  69.475  1.00  0.00           C  
ATOM   2403  HG2 GLN   181      79.921 112.149  70.521  1.00  0.00           H  
ATOM   2404  HG3 GLN   181      79.929 112.760  68.824  1.00  0.00           H  
ATOM   2405  CD  GLN   181      79.119 110.814  69.137  1.00  0.00           C  
ATOM   2406  OE1 GLN   181      78.041 111.059  68.699  1.00  0.00           O  
ATOM   2407  NE2 GLN   181      79.408 109.546  69.170  1.00  0.00           N  
ATOM   2408 HE21 GLN   181      80.341 109.252  69.420  1.00  0.00           H  
ATOM   2409 HE22 GLN   181      78.654 108.950  68.860  1.00  0.00           H  
ATOM   2410  C   GLN   181      82.045 114.115  69.647  1.00  0.00           C  
ATOM   2411  O   GLN   181      82.038 114.225  68.418  1.00  0.00           O  
ATOM   2412  N   SER   182      81.787 115.047  70.442  1.00  0.00           N  
ATOM   2413  H   SER   182      81.930 114.876  71.427  1.00  0.00           H  
ATOM   2414  CA  SER   182      81.569 116.422  69.993  1.00  0.00           C  
ATOM   2415  HA  SER   182      82.129 116.635  69.083  1.00  0.00           H  
ATOM   2416  CB  SER   182      80.107 116.754  69.581  1.00  0.00           C  
ATOM   2417  HB2 SER   182      79.577 116.641  70.526  1.00  0.00           H  
ATOM   2418  HB3 SER   182      80.009 117.761  69.175  1.00  0.00           H  
ATOM   2419  OG  SER   182      79.592 115.730  68.762  1.00  0.00           O  
ATOM   2420  HG  SER   182      80.324 115.377  68.250  1.00  0.00           H  
ATOM   2421  C   SER   182      81.914 117.361  71.143  1.00  0.00           C  
ATOM   2422  O   SER   182      81.414 117.092  72.239  1.00  0.00           O  
ATOM   2423  N   SER   183      82.548 118.507  70.877  1.00  0.00           N  
ATOM   2424  H   SER   183      82.606 119.066  71.716  1.00  0.00           H  
ATOM   2425  CA  SER   183      83.545 118.820  69.823  1.00  0.00           C  
ATOM   2426  HA  SER   183      83.043 118.772  68.857  1.00  0.00           H  
ATOM   2427  CB  SER   183      84.020 120.250  70.042  1.00  0.00           C  
ATOM   2428  HB2 SER   183      83.160 120.918  69.997  1.00  0.00           H  
ATOM   2429  HB3 SER   183      84.451 120.213  71.042  1.00  0.00           H  
ATOM   2430  OG  SER   183      85.021 120.603  69.115  1.00  0.00           O  
ATOM   2431  HG  SER   183      85.878 120.669  69.541  1.00  0.00           H  
ATOM   2432  C   SER   183      84.654 117.705  69.811  1.00  0.00           C  
ATOM   2433  O   SER   183      84.992 117.143  70.889  1.00  0.00           O  
ATOM   2434  N   MET   184      85.311 117.455  68.693  1.00  0.00           N  
ATOM   2435  H   MET   184      84.879 117.831  67.861  1.00  0.00           H  
ATOM   2436  CA  MET   184      86.426 116.580  68.384  1.00  0.00           C  
ATOM   2437  HA  MET   184      86.302 115.722  69.044  1.00  0.00           H  
ATOM   2438  CB  MET   184      86.250 116.205  66.911  1.00  0.00           C  
ATOM   2439  HB2 MET   184      86.327 117.105  66.302  1.00  0.00           H  
ATOM   2440  HB3 MET   184      87.152 115.678  66.600  1.00  0.00           H  
ATOM   2441  CG  MET   184      85.037 115.358  66.534  1.00  0.00           C  
ATOM   2442  HG2 MET   184      84.131 115.812  66.936  1.00  0.00           H  
ATOM   2443  HG3 MET   184      85.001 115.334  65.445  1.00  0.00           H  
ATOM   2444  SD  MET   184      85.012 113.711  67.085  1.00  0.00           S  
ATOM   2445  CE  MET   184      86.175 112.965  65.771  1.00  0.00           C  
ATOM   2446  HE1 MET   184      86.428 111.920  65.951  1.00  0.00           H  
ATOM   2447  HE2 MET   184      85.724 113.007  64.780  1.00  0.00           H  
ATOM   2448  HE3 MET   184      87.117 113.513  65.741  1.00  0.00           H  
ATOM   2449  C   MET   184      87.787 117.259  68.583  1.00  0.00           C  
ATOM   2450  O   MET   184      88.150 118.120  67.801  1.00  0.00           O  
ATOM   2451  N   SER   185      88.589 117.001  69.625  1.00  0.00           N  
ATOM   2452  H   SER   185      88.401 116.248  70.272  1.00  0.00           H  
ATOM   2453  CA  SER   185      89.834 117.707  70.093  1.00  0.00           C  
ATOM   2454  HA  SER   185      89.579 118.750  70.285  1.00  0.00           H  
ATOM   2455  CB  SER   185      90.301 117.211  71.468  1.00  0.00           C  
ATOM   2456  HB2 SER   185      91.228 117.730  71.708  1.00  0.00           H  
ATOM   2457  HB3 SER   185      89.531 117.383  72.220  1.00  0.00           H  
ATOM   2458  OG  SER   185      90.606 115.847  71.502  1.00  0.00           O  
ATOM   2459  HG  SER   185      89.830 115.350  71.769  1.00  0.00           H  
ATOM   2460  C   SER   185      91.037 117.646  69.043  1.00  0.00           C  
ATOM   2461  O   SER   185      91.019 116.961  68.009  1.00  0.00           O  
ATOM   2462  N   SER   186      92.091 118.514  69.274  1.00  0.00           N  
ATOM   2463  H   SER   186      92.190 118.893  70.205  1.00  0.00           H  
ATOM   2464  CA  SER   186      93.314 118.745  68.444  1.00  0.00           C  
ATOM   2465  HA  SER   186      93.551 117.836  67.891  1.00  0.00           H  
ATOM   2466  CB  SER   186      92.893 119.675  67.252  1.00  0.00           C  
ATOM   2467  HB2 SER   186      91.912 119.430  66.846  1.00  0.00           H  
ATOM   2468  HB3 SER   186      92.788 120.665  67.696  1.00  0.00           H  
ATOM   2469  OG  SER   186      93.908 119.788  66.271  1.00  0.00           O  
ATOM   2470  HG  SER   186      93.516 119.645  65.406  1.00  0.00           H  
ATOM   2471  C   SER   186      94.561 119.210  69.240  1.00  0.00           C  
ATOM   2472  O   SER   186      94.359 119.753  70.311  1.00  0.00           O  
ATOM   2473  N   GLY   187      95.784 118.991  68.772  1.00  0.00           N  
ATOM   2474  H   GLY   187      96.512 119.495  69.258  1.00  0.00           H  
ATOM   2475  CA  GLY   187      96.261 118.066  67.731  1.00  0.00           C  
ATOM   2476  HA2 GLY   187      96.891 117.378  68.295  1.00  0.00           H  
ATOM   2477  HA3 GLY   187      95.431 117.674  67.144  1.00  0.00           H  
ATOM   2478  C   GLY   187      97.130 118.685  66.616  1.00  0.00           C  
ATOM   2479  O   GLY   187      97.791 117.948  65.920  1.00  0.00           O  
ATOM   2480  N   GLY   188      96.915 120.021  66.350  1.00  0.00           N  
ATOM   2481  H   GLY   188      96.185 120.419  66.924  1.00  0.00           H  
ATOM   2482  CA  GLY   188      97.443 120.770  65.171  1.00  0.00           C  
ATOM   2483  HA2 GLY   188      98.389 120.313  64.880  1.00  0.00           H  
ATOM   2484  HA3 GLY   188      96.737 120.540  64.373  1.00  0.00           H  
ATOM   2485  C   GLY   188      97.776 122.270  65.382  1.00  0.00           C  
ATOM   2486  O   GLY   188      98.070 122.681  66.513  1.00  0.00           O  
ATOM   2487  N   GLY   189      97.769 123.127  64.364  1.00  0.00           N  
ATOM   2488  H   GLY   189      97.979 124.089  64.588  1.00  0.00           H  
ATOM   2489  CA  GLY   189      97.330 122.904  62.992  1.00  0.00           C  
ATOM   2490  HA2 GLY   189      97.926 123.504  62.304  1.00  0.00           H  
ATOM   2491  HA3 GLY   189      97.533 121.869  62.719  1.00  0.00           H  
ATOM   2492  C   GLY   189      95.883 123.232  62.797  1.00  0.00           C  
ATOM   2493  O   GLY   189      95.103 123.298  63.734  1.00  0.00           O  
ATOM   2494  N   SER   190      95.530 123.549  61.565  1.00  0.00           N  
ATOM   2495  H   SER   190      96.138 123.259  60.813  1.00  0.00           H  
ATOM   2496  CA  SER   190      94.169 123.949  61.171  1.00  0.00           C  
ATOM   2497  HA  SER   190      94.201 124.116  60.094  1.00  0.00           H  
ATOM   2498  CB  SER   190      93.139 122.798  61.362  1.00  0.00           C  
ATOM   2499  HB2 SER   190      92.989 122.541  62.411  1.00  0.00           H  
ATOM   2500  HB3 SER   190      92.224 123.040  60.823  1.00  0.00           H  
ATOM   2501  OG  SER   190      93.611 121.622  60.803  1.00  0.00           O  
ATOM   2502  HG  SER   190      93.825 121.031  61.529  1.00  0.00           H  
ATOM   2503  C   SER   190      93.695 125.296  61.741  1.00  0.00           C  
ATOM   2504  O   SER   190      92.552 125.437  62.144  1.00  0.00           O  
ATOM   2505  N   GLY   191      94.471 126.377  61.912  1.00  0.00           N  
ATOM   2506  H   GLY   191      94.077 127.085  62.516  1.00  0.00           H  
ATOM   2507  CA  GLY   191      95.823 126.576  61.434  1.00  0.00           C  
ATOM   2508  HA2 GLY   191      96.434 125.906  62.039  1.00  0.00           H  
ATOM   2509  HA3 GLY   191      95.738 126.253  60.397  1.00  0.00           H  
ATOM   2510  C   GLY   191      96.407 127.979  61.446  1.00  0.00           C  
ATOM   2511  O   GLY   191      96.021 129.001  60.953  1.00  0.00           O  
ATOM   2512  N   GLY   192      97.566 127.962  62.054  1.00  0.00           N  
ATOM   2513  H   GLY   192      97.856 127.105  62.503  1.00  0.00           H  
ATOM   2514  CA  GLY   192      98.598 128.970  61.999  1.00  0.00           C  
ATOM   2515  HA2 GLY   192      98.277 129.781  62.652  1.00  0.00           H  
ATOM   2516  HA3 GLY   192      99.505 128.538  62.421  1.00  0.00           H  
ATOM   2517  C   GLY   192      98.939 129.451  60.565  1.00  0.00           C  
ATOM   2518  O   GLY   192      98.659 130.619  60.173  1.00  0.00           O  
ATOM   2519  N   GLY   193      99.390 128.491  59.735  1.00  0.00           N  
ATOM   2520  H   GLY   193      99.626 127.584  60.113  1.00  0.00           H  
ATOM   2521  CA  GLY   193      99.768 128.691  58.309  1.00  0.00           C  
ATOM   2522  HA2 GLY   193     100.299 129.636  58.196  1.00  0.00           H  
ATOM   2523  HA3 GLY   193     100.368 127.819  58.047  1.00  0.00           H  
ATOM   2524  C   GLY   193      98.570 128.568  57.358  1.00  0.00           C  
ATOM   2525  O   GLY   193      97.557 127.893  57.729  1.00  0.00           O  
ATOM   2526  N   TYR   194      98.738 129.006  56.166  1.00  0.00           N  
ATOM   2527  H   TYR   194      99.707 129.194  55.953  1.00  0.00           H  
ATOM   2528  CA  TYR   194      97.843 128.656  55.017  1.00  0.00           C  
ATOM   2529  HA  TYR   194      96.805 128.869  55.273  1.00  0.00           H  
ATOM   2530  CB  TYR   194      98.238 129.585  53.803  1.00  0.00           C  
ATOM   2531  HB2 TYR   194      99.259 129.259  53.601  1.00  0.00           H  
ATOM   2532  HB3 TYR   194      97.477 129.485  53.030  1.00  0.00           H  
ATOM   2533  CG  TYR   194      98.410 131.033  54.130  1.00  0.00           C  
ATOM   2534  CD1 TYR   194      97.610 131.676  55.066  1.00  0.00           C  
ATOM   2535  HD1 TYR   194      96.773 131.246  55.596  1.00  0.00           H  
ATOM   2536  CE1 TYR   194      97.683 133.084  55.240  1.00  0.00           C  
ATOM   2537  HE1 TYR   194      97.001 133.594  55.904  1.00  0.00           H  
ATOM   2538  CZ  TYR   194      98.513 133.825  54.448  1.00  0.00           C  
ATOM   2539  OH  TYR   194      98.724 135.121  54.702  1.00  0.00           O  
ATOM   2540  HH  TYR   194      97.890 135.576  54.557  1.00  0.00           H  
ATOM   2541  CE2 TYR   194      99.365 133.193  53.503  1.00  0.00           C  
ATOM   2542  HE2 TYR   194      99.949 133.793  52.821  1.00  0.00           H  
ATOM   2543  CD2 TYR   194      99.306 131.790  53.320  1.00  0.00           C  
ATOM   2544  HD2 TYR   194      99.741 131.355  52.432  1.00  0.00           H  
ATOM   2545  C   TYR   194      97.871 127.134  54.611  1.00  0.00           C  
ATOM   2546  O   TYR   194      98.881 126.498  54.783  1.00  0.00           O  
ATOM   2547  N   GLY   195      96.761 126.494  54.115  1.00  0.00           N  
ATOM   2548  H   GLY   195      96.891 125.503  53.972  1.00  0.00           H  
ATOM   2549  CA  GLY   195      95.577 127.090  53.532  1.00  0.00           C  
ATOM   2550  HA2 GLY   195      95.894 127.921  52.902  1.00  0.00           H  
ATOM   2551  HA3 GLY   195      95.189 126.278  52.917  1.00  0.00           H  
ATOM   2552  C   GLY   195      94.435 127.510  54.469  1.00  0.00           C  
ATOM   2553  O   GLY   195      94.640 128.013  55.581  1.00  0.00           O  
ATOM   2554  N   ASN   196      93.213 127.180  54.110  1.00  0.00           N  
ATOM   2555  H   ASN   196      93.040 126.767  53.205  1.00  0.00           H  
ATOM   2556  CA  ASN   196      92.021 127.449  54.902  1.00  0.00           C  
ATOM   2557  HA  ASN   196      92.293 127.366  55.954  1.00  0.00           H  
ATOM   2558  CB  ASN   196      91.615 128.948  54.748  1.00  0.00           C  
ATOM   2559  HB2 ASN   196      92.452 129.560  55.084  1.00  0.00           H  
ATOM   2560  HB3 ASN   196      91.426 129.116  53.687  1.00  0.00           H  
ATOM   2561  CG  ASN   196      90.354 129.335  55.503  1.00  0.00           C  
ATOM   2562  OD1 ASN   196      89.228 129.087  55.033  1.00  0.00           O  
ATOM   2563  ND2 ASN   196      90.456 130.056  56.528  1.00  0.00           N  
ATOM   2564 HD21 ASN   196      89.604 130.480  56.866  1.00  0.00           H  
ATOM   2565 HD22 ASN   196      91.352 130.410  56.831  1.00  0.00           H  
ATOM   2566  C   ASN   196      90.883 126.520  54.534  1.00  0.00           C  
ATOM   2567  O   ASN   196      90.805 126.022  53.443  1.00  0.00           O  
ATOM   2568  N   GLN   197      90.056 126.262  55.528  1.00  0.00           N  
ATOM   2569  H   GLN   197      90.246 126.623  56.451  1.00  0.00           H  
ATOM   2570  CA  GLN   197      88.954 125.215  55.472  1.00  0.00           C  
ATOM   2571  HA  GLN   197      88.701 125.131  54.415  1.00  0.00           H  
ATOM   2572  CB  GLN   197      89.458 123.863  56.023  1.00  0.00           C  
ATOM   2573  HB2 GLN   197      89.738 124.046  57.060  1.00  0.00           H  
ATOM   2574  HB3 GLN   197      88.673 123.108  55.986  1.00  0.00           H  
ATOM   2575  CG  GLN   197      90.563 123.168  55.206  1.00  0.00           C  
ATOM   2576  HG2 GLN   197      91.530 123.669  55.152  1.00  0.00           H  
ATOM   2577  HG3 GLN   197      90.740 122.201  55.678  1.00  0.00           H  
ATOM   2578  CD  GLN   197      90.096 122.681  53.835  1.00  0.00           C  
ATOM   2579  OE1 GLN   197      88.985 122.641  53.400  1.00  0.00           O  
ATOM   2580  NE2 GLN   197      91.016 122.299  52.998  1.00  0.00           N  
ATOM   2581 HE21 GLN   197      91.983 122.509  53.200  1.00  0.00           H  
ATOM   2582 HE22 GLN   197      90.807 121.986  52.061  1.00  0.00           H  
ATOM   2583  C   GLN   197      87.647 125.656  56.149  1.00  0.00           C  
ATOM   2584  O   GLN   197      86.804 124.759  56.336  1.00  0.00           O  
ATOM   2585  N   ASP   198      87.491 126.910  56.529  1.00  0.00           N  
ATOM   2586  H   ASP   198      88.206 127.570  56.257  1.00  0.00           H  
ATOM   2587  CA  ASP   198      86.356 127.397  57.272  1.00  0.00           C  
ATOM   2588  HA  ASP   198      86.335 126.881  58.232  1.00  0.00           H  
ATOM   2589  CB  ASP   198      86.324 128.936  57.408  1.00  0.00           C  
ATOM   2590  HB2 ASP   198      86.297 129.331  56.392  1.00  0.00           H  
ATOM   2591  HB3 ASP   198      85.382 129.192  57.894  1.00  0.00           H  
ATOM   2592  CG  ASP   198      87.448 129.647  58.175  1.00  0.00           C  
ATOM   2593  OD1 ASP   198      87.815 130.764  57.856  1.00  0.00           O  
ATOM   2594  OD2 ASP   198      87.974 128.947  59.095  1.00  0.00           O  
ATOM   2595  C   ASP   198      85.012 127.116  56.560  1.00  0.00           C  
ATOM   2596  O   ASP   198      84.877 127.024  55.297  1.00  0.00           O  
ATOM   2597  N   GLN   199      83.978 126.873  57.301  1.00  0.00           N  
ATOM   2598  H   GLN   199      84.206 127.117  58.255  1.00  0.00           H  
ATOM   2599  CA  GLN   199      82.607 126.330  56.998  1.00  0.00           C  
ATOM   2600  HA  GLN   199      82.261 126.734  56.047  1.00  0.00           H  
ATOM   2601  CB  GLN   199      82.620 124.809  56.789  1.00  0.00           C  
ATOM   2602  HB2 GLN   199      81.646 124.507  56.406  1.00  0.00           H  
ATOM   2603  HB3 GLN   199      83.395 124.574  56.060  1.00  0.00           H  
ATOM   2604  CG  GLN   199      82.897 123.952  58.106  1.00  0.00           C  
ATOM   2605  HG2 GLN   199      83.351 123.030  57.743  1.00  0.00           H  
ATOM   2606  HG3 GLN   199      83.556 124.621  58.660  1.00  0.00           H  
ATOM   2607  CD  GLN   199      81.691 123.667  58.944  1.00  0.00           C  
ATOM   2608  OE1 GLN   199      80.636 123.599  58.383  1.00  0.00           O  
ATOM   2609  NE2 GLN   199      81.758 123.412  60.196  1.00  0.00           N  
ATOM   2610 HE21 GLN   199      82.698 123.408  60.566  1.00  0.00           H  
ATOM   2611 HE22 GLN   199      80.926 122.980  60.573  1.00  0.00           H  
ATOM   2612  C   GLN   199      81.580 126.853  58.017  1.00  0.00           C  
ATOM   2613  O   GLN   199      81.738 126.611  59.216  1.00  0.00           O  
ATOM   2614  N   SER   200      80.645 127.752  57.623  1.00  0.00           N  
ATOM   2615  H   SER   200      80.013 128.033  58.359  1.00  0.00           H  
ATOM   2616  CA  SER   200      80.505 128.423  56.310  1.00  0.00           C  
ATOM   2617  HA  SER   200      80.676 127.671  55.540  1.00  0.00           H  
ATOM   2618  CB  SER   200      79.085 128.953  56.212  1.00  0.00           C  
ATOM   2619  HB2 SER   200      78.356 128.146  56.133  1.00  0.00           H  
ATOM   2620  HB3 SER   200      78.840 129.541  57.097  1.00  0.00           H  
ATOM   2621  OG  SER   200      78.873 129.716  54.992  1.00  0.00           O  
ATOM   2622  HG  SER   200      78.961 130.620  55.301  1.00  0.00           H  
ATOM   2623  C   SER   200      81.541 129.542  56.219  1.00  0.00           C  
ATOM   2624  O   SER   200      81.849 130.323  57.098  1.00  0.00           O  
ATOM   2625  N   GLY   201      82.215 129.601  55.073  1.00  0.00           N  
ATOM   2626  H   GLY   201      81.942 129.108  54.234  1.00  0.00           H  
ATOM   2627  CA  GLY   201      83.385 130.498  54.982  1.00  0.00           C  
ATOM   2628  HA2 GLY   201      84.090 130.478  55.812  1.00  0.00           H  
ATOM   2629  HA3 GLY   201      83.981 130.307  54.089  1.00  0.00           H  
ATOM   2630  C   GLY   201      82.972 131.906  54.825  1.00  0.00           C  
ATOM   2631  O   GLY   201      81.837 132.263  55.151  1.00  0.00           O  
ATOM   2632  N   GLY   202      83.881 132.779  54.472  1.00  0.00           N  
ATOM   2633  H   GLY   202      83.626 133.753  54.402  1.00  0.00           H  
ATOM   2634  CA  GLY   202      85.333 132.455  54.205  1.00  0.00           C  
ATOM   2635  HA2 GLY   202      85.856 133.370  54.485  1.00  0.00           H  
ATOM   2636  HA3 GLY   202      85.594 131.665  54.910  1.00  0.00           H  
ATOM   2637  C   GLY   202      85.515 132.098  52.684  1.00  0.00           C  
ATOM   2638  O   GLY   202      84.731 132.393  51.868  1.00  0.00           O  
ATOM   2639  N   GLY   203      86.735 131.767  52.245  1.00  0.00           N  
ATOM   2640  H   GLY   203      86.755 131.750  51.236  1.00  0.00           H  
ATOM   2641  CA  GLY   203      87.857 131.420  53.102  1.00  0.00           C  
ATOM   2642  HA2 GLY   203      87.610 130.949  54.053  1.00  0.00           H  
ATOM   2643  HA3 GLY   203      88.464 130.697  52.557  1.00  0.00           H  
ATOM   2644  C   GLY   203      88.701 132.581  53.516  1.00  0.00           C  
ATOM   2645  O   GLY   203      88.251 133.618  54.033  1.00  0.00           O  
ATOM   2646  N   GLY   204      89.985 132.452  53.265  1.00  0.00           N  
ATOM   2647  H   GLY   204      90.354 131.700  52.701  1.00  0.00           H  
ATOM   2648  CA  GLY   204      91.038 133.437  53.658  1.00  0.00           C  
ATOM   2649  HA2 GLY   204      91.911 133.265  53.029  1.00  0.00           H  
ATOM   2650  HA3 GLY   204      90.660 134.365  53.230  1.00  0.00           H  
ATOM   2651  C   GLY   204      91.431 133.486  55.152  1.00  0.00           C  
ATOM   2652  O   GLY   204      90.629 133.163  56.014  1.00  0.00           O  
ATOM   2653  N   SER   205      92.535 134.059  55.512  1.00  0.00           N  
ATOM   2654  H   SER   205      92.686 134.133  56.508  1.00  0.00           H  
ATOM   2655  CA  SER   205      93.623 134.423  54.590  1.00  0.00           C  
ATOM   2656  HA  SER   205      93.281 135.116  53.822  1.00  0.00           H  
ATOM   2657  CB  SER   205      94.529 135.309  55.456  1.00  0.00           C  
ATOM   2658  HB2 SER   205      94.023 136.209  55.805  1.00  0.00           H  
ATOM   2659  HB3 SER   205      94.959 134.736  56.278  1.00  0.00           H  
ATOM   2660  OG  SER   205      95.617 135.837  54.691  1.00  0.00           O  
ATOM   2661  HG  SER   205      95.293 136.618  54.236  1.00  0.00           H  
ATOM   2662  C   SER   205      94.352 133.175  54.084  1.00  0.00           C  
ATOM   2663  O   SER   205      94.289 132.109  54.669  1.00  0.00           O  
ATOM   2664  N   GLY   206      95.215 133.340  53.083  1.00  0.00           N  
ATOM   2665  H   GLY   206      95.320 134.282  52.733  1.00  0.00           H  
ATOM   2666  CA  GLY   206      95.695 132.223  52.272  1.00  0.00           C  
ATOM   2667  HA2 GLY   206      96.521 132.589  51.661  1.00  0.00           H  
ATOM   2668  HA3 GLY   206      95.857 131.371  52.932  1.00  0.00           H  
ATOM   2669  C   GLY   206      94.654 131.659  51.371  1.00  0.00           C  
ATOM   2670  O   GLY   206      93.478 131.836  51.507  1.00  0.00           O  
ATOM   2671  N   GLY   207      94.991 130.848  50.364  1.00  0.00           N  
ATOM   2672  H   GLY   207      94.208 130.696  49.745  1.00  0.00           H  
ATOM   2673  CA  GLY   207      96.379 130.535  49.942  1.00  0.00           C  
ATOM   2674  HA2 GLY   207      96.849 130.095  50.822  1.00  0.00           H  
ATOM   2675  HA3 GLY   207      96.326 129.685  49.262  1.00  0.00           H  
ATOM   2676  C   GLY   207      97.086 131.757  49.260  1.00  0.00           C  
ATOM   2677  O   GLY   207      96.635 132.914  49.234  1.00  0.00           O  
ATOM   2678  N   TYR   208      98.193 131.470  48.619  1.00  0.00           N  
ATOM   2679  H   TYR   208      98.504 130.510  48.661  1.00  0.00           H  
ATOM   2680  CA  TYR   208      99.118 132.346  47.964  1.00  0.00           C  
ATOM   2681  HA  TYR   208      98.596 133.164  47.470  1.00  0.00           H  
ATOM   2682  CB  TYR   208     100.073 132.951  49.067  1.00  0.00           C  
ATOM   2683  HB2 TYR   208      99.370 133.509  49.686  1.00  0.00           H  
ATOM   2684  HB3 TYR   208     100.581 132.262  49.741  1.00  0.00           H  
ATOM   2685  CG  TYR   208     101.205 133.800  48.485  1.00  0.00           C  
ATOM   2686  CD1 TYR   208     100.856 135.003  47.878  1.00  0.00           C  
ATOM   2687  HD1 TYR   208      99.808 135.242  47.783  1.00  0.00           H  
ATOM   2688  CE1 TYR   208     101.847 135.963  47.573  1.00  0.00           C  
ATOM   2689  HE1 TYR   208     101.560 136.877  47.074  1.00  0.00           H  
ATOM   2690  CZ  TYR   208     103.243 135.629  47.664  1.00  0.00           C  
ATOM   2691  OH  TYR   208     104.094 136.643  47.487  1.00  0.00           O  
ATOM   2692  HH  TYR   208     104.985 136.321  47.336  1.00  0.00           H  
ATOM   2693  CE2 TYR   208     103.522 134.294  48.127  1.00  0.00           C  
ATOM   2694  HE2 TYR   208     104.525 133.933  48.305  1.00  0.00           H  
ATOM   2695  CD2 TYR   208     102.535 133.379  48.454  1.00  0.00           C  
ATOM   2696  HD2 TYR   208     102.739 132.405  48.873  1.00  0.00           H  
ATOM   2697  C   TYR   208      99.932 131.559  46.875  1.00  0.00           C  
ATOM   2698  O   TYR   208     100.152 130.355  46.971  1.00  0.00           O  
ATOM   2699  N   GLY   209     100.295 132.206  45.772  1.00  0.00           N  
ATOM   2700  H   GLY   209     100.164 133.206  45.730  1.00  0.00           H  
ATOM   2701  CA  GLY   209     100.979 131.608  44.590  1.00  0.00           C  
ATOM   2702  HA2 GLY   209     100.272 130.889  44.177  1.00  0.00           H  
ATOM   2703  HA3 GLY   209     101.128 132.405  43.861  1.00  0.00           H  
ATOM   2704  C   GLY   209     102.376 131.009  44.840  1.00  0.00           C  
ATOM   2705  O   GLY   209     102.905 131.265  45.908  1.00  0.00           O  
ATOM   2706  N   GLN   210     103.053 130.344  43.895  1.00  0.00           N  
ATOM   2707  H   GLN   210     103.974 130.027  44.165  1.00  0.00           H  
ATOM   2708  CA  GLN   210     102.581 129.830  42.600  1.00  0.00           C  
ATOM   2709  HA  GLN   210     103.436 129.519  41.999  1.00  0.00           H  
ATOM   2710  CB  GLN   210     101.700 128.618  42.725  1.00  0.00           C  
ATOM   2711  HB2 GLN   210     100.987 128.742  43.540  1.00  0.00           H  
ATOM   2712  HB3 GLN   210     101.129 128.346  41.837  1.00  0.00           H  
ATOM   2713  CG  GLN   210     102.569 127.396  42.957  1.00  0.00           C  
ATOM   2714  HG2 GLN   210     102.966 127.091  41.989  1.00  0.00           H  
ATOM   2715  HG3 GLN   210     103.408 127.672  43.596  1.00  0.00           H  
ATOM   2716  CD  GLN   210     101.784 126.305  43.669  1.00  0.00           C  
ATOM   2717  OE1 GLN   210     101.237 126.462  44.717  1.00  0.00           O  
ATOM   2718  NE2 GLN   210     101.805 125.117  43.150  1.00  0.00           N  
ATOM   2719 HE21 GLN   210     101.268 124.439  43.671  1.00  0.00           H  
ATOM   2720 HE22 GLN   210     102.066 124.953  42.188  1.00  0.00           H  
ATOM   2721  C   GLN   210     101.996 130.992  41.729  1.00  0.00           C  
ATOM   2722  O   GLN   210     100.835 130.987  41.385  1.00  0.00           O  
ATOM   2723  N   GLN   211     102.804 132.033  41.363  1.00  0.00           N  
ATOM   2724  H   GLN   211     103.776 131.997  41.634  1.00  0.00           H  
ATOM   2725  CA  GLN   211     102.548 133.273  40.635  1.00  0.00           C  
ATOM   2726  HA  GLN   211     101.589 133.717  40.902  1.00  0.00           H  
ATOM   2727  CB  GLN   211     103.711 134.284  41.011  1.00  0.00           C  
ATOM   2728  HB2 GLN   211     104.697 133.820  41.017  1.00  0.00           H  
ATOM   2729  HB3 GLN   211     103.639 135.132  40.330  1.00  0.00           H  
ATOM   2730  CG  GLN   211     103.451 134.946  42.308  1.00  0.00           C  
ATOM   2731  HG2 GLN   211     104.156 135.766  42.443  1.00  0.00           H  
ATOM   2732  HG3 GLN   211     102.465 135.405  42.377  1.00  0.00           H  
ATOM   2733  CD  GLN   211     103.762 134.128  43.535  1.00  0.00           C  
ATOM   2734  OE1 GLN   211     104.532 133.101  43.556  1.00  0.00           O  
ATOM   2735  NE2 GLN   211     103.100 134.528  44.629  1.00  0.00           N  
ATOM   2736 HE21 GLN   211     102.261 135.082  44.533  1.00  0.00           H  
ATOM   2737 HE22 GLN   211     103.261 133.914  45.415  1.00  0.00           H  
ATOM   2738  C   GLN   211     102.401 132.976  39.165  1.00  0.00           C  
ATOM   2739  O   GLN   211     101.470 133.361  38.455  1.00  0.00           O  
ATOM   2740  N   ASP   212     103.450 132.330  38.642  1.00  0.00           N  
ATOM   2741  H   ASP   212     104.152 132.143  39.343  1.00  0.00           H  
ATOM   2742  CA  ASP   212     103.673 132.130  37.208  1.00  0.00           C  
ATOM   2743  HA  ASP   212     103.362 132.952  36.564  1.00  0.00           H  
ATOM   2744  CB  ASP   212     105.181 131.929  36.904  1.00  0.00           C  
ATOM   2745  HB2 ASP   212     105.647 131.364  37.711  1.00  0.00           H  
ATOM   2746  HB3 ASP   212     105.195 131.431  35.935  1.00  0.00           H  
ATOM   2747  CG  ASP   212     105.879 133.202  36.841  1.00  0.00           C  
ATOM   2748  OD1 ASP   212     105.266 134.268  36.969  1.00  0.00           O  
ATOM   2749  OD2 ASP   212     107.133 133.170  36.701  1.00  0.00           O  
ATOM   2750  C   ASP   212     102.896 130.889  36.660  1.00  0.00           C  
ATOM   2751  O   ASP   212     102.107 131.035  35.768  1.00  0.00           O  
ATOM   2752  N   ARG   213     103.156 129.727  37.317  1.00  0.00           N  
ATOM   2753  H   ARG   213     103.537 129.765  38.252  1.00  0.00           H  
ATOM   2754  CA  ARG   213     102.770 128.435  36.843  1.00  0.00           C  
ATOM   2755  HA  ARG   213     101.871 128.551  36.237  1.00  0.00           H  
ATOM   2756  CB  ARG   213     103.980 127.844  36.162  1.00  0.00           C  
ATOM   2757  HB2 ARG   213     104.249 128.517  35.348  1.00  0.00           H  
ATOM   2758  HB3 ARG   213     104.676 127.803  37.000  1.00  0.00           H  
ATOM   2759  CG  ARG   213     103.818 126.444  35.658  1.00  0.00           C  
ATOM   2760  HG2 ARG   213     103.533 125.778  36.472  1.00  0.00           H  
ATOM   2761  HG3 ARG   213     103.158 126.532  34.795  1.00  0.00           H  
ATOM   2762  CD  ARG   213     105.218 125.922  35.241  1.00  0.00           C  
ATOM   2763  HD2 ARG   213     105.860 126.715  34.857  1.00  0.00           H  
ATOM   2764  HD3 ARG   213     105.640 125.511  36.158  1.00  0.00           H  
ATOM   2765  NE  ARG   213     105.036 124.831  34.314  1.00  0.00           N  
ATOM   2766  HE  ARG   213     104.134 124.377  34.328  1.00  0.00           H  
ATOM   2767  CZ  ARG   213     105.949 124.185  33.674  1.00  0.00           C  
ATOM   2768  NH1 ARG   213     107.131 124.745  33.638  1.00  0.00           N  
ATOM   2769 HH11 ARG   213     107.870 124.298  33.114  1.00  0.00           H  
ATOM   2770 HH12 ARG   213     107.111 125.710  33.935  1.00  0.00           H  
ATOM   2771  NH2 ARG   213     105.847 123.044  33.009  1.00  0.00           N  
ATOM   2772 HH21 ARG   213     106.696 122.629  32.653  1.00  0.00           H  
ATOM   2773 HH22 ARG   213     105.002 122.492  33.057  1.00  0.00           H  
ATOM   2774  C   ARG   213     102.248 127.600  38.041  1.00  0.00           C  
ATOM   2775  O   ARG   213     102.864 127.713  39.135  1.00  0.00           O  
ATOM   2776  N   GLY   214     101.159 126.902  37.992  1.00  0.00           N  
ATOM   2777  H   GLY   214     100.890 126.462  38.860  1.00  0.00           H  
ATOM   2778  CA  GLY   214     100.260 126.840  36.865  1.00  0.00           C  
ATOM   2779  HA2 GLY   214     100.096 127.798  36.373  1.00  0.00           H  
ATOM   2780  HA3 GLY   214     100.669 126.212  36.073  1.00  0.00           H  
ATOM   2781  C   GLY   214      98.866 126.276  37.082  1.00  0.00           C  
ATOM   2782  O   GLY   214      97.972 127.025  37.576  1.00  0.00           O  
ATOM   2783  OXT GLY   214      98.700 125.014  36.989  1.00  0.00           O  
TER    2784      GLY   214 
END   
