# Supplementary material for: Visualization of oligomerization, clustering, and density transition of intrinsically disordered proteins
Source: Natl Sci Rev. 2026 Feb 14;13(7):nwag107. doi: 10.1093/nsr/nwag107 (PMC13114874; doi:10.1093/nsr/nwag107)
Supplement: nwag107_Supplemental_Files [file nwag107_supplemental_files.zip › SI-MD-Structures/MD-Sturctures/frame15.pdb]

CRYST1  135.115  149.280  136.879  90.00  90.00  90.00               1
ATOM      1  N   MET     1      33.054  49.373  99.215  1.00  0.00           N  
ATOM      2  H1  MET     1      33.181  49.200 100.202  1.00  0.00           H  
ATOM      3  H2  MET     1      32.077  49.282  98.978  1.00  0.00           H  
ATOM      4  H3  MET     1      33.653  48.702  98.754  1.00  0.00           H  
ATOM      5  CA  MET     1      33.639  50.714  98.895  1.00  0.00           C  
ATOM      6  HA  MET     1      34.701  50.468  98.891  1.00  0.00           H  
ATOM      7  CB  MET     1      33.325  51.195  97.464  1.00  0.00           C  
ATOM      8  HB2 MET     1      32.242  51.317  97.444  1.00  0.00           H  
ATOM      9  HB3 MET     1      33.820  52.155  97.317  1.00  0.00           H  
ATOM     10  CG  MET     1      33.914  50.340  96.337  1.00  0.00           C  
ATOM     11  HG2 MET     1      33.530  50.818  95.436  1.00  0.00           H  
ATOM     12  HG3 MET     1      34.998  50.452  96.357  1.00  0.00           H  
ATOM     13  SD  MET     1      33.271  48.598  96.127  1.00  0.00           S  
ATOM     14  CE  MET     1      34.342  47.989  94.833  1.00  0.00           C  
ATOM     15  HE1 MET     1      34.260  48.674  93.989  1.00  0.00           H  
ATOM     16  HE2 MET     1      35.360  48.032  95.219  1.00  0.00           H  
ATOM     17  HE3 MET     1      34.061  46.983  94.522  1.00  0.00           H  
ATOM     18  C   MET     1      33.315  51.756  99.969  1.00  0.00           C  
ATOM     19  O   MET     1      32.151  51.818 100.393  1.00  0.00           O  
ATOM     20  N   ALA     2      34.172  52.620 100.468  1.00  0.00           N  
ATOM     21  H   ALA     2      33.773  53.350 101.041  1.00  0.00           H  
ATOM     22  CA  ALA     2      35.596  52.694 100.260  1.00  0.00           C  
ATOM     23  HA  ALA     2      35.947  53.446 100.966  1.00  0.00           H  
ATOM     24  CB  ALA     2      36.382  51.495 100.884  1.00  0.00           C  
ATOM     25  HB1 ALA     2      37.456  51.662 100.971  1.00  0.00           H  
ATOM     26  HB2 ALA     2      36.030  51.506 101.915  1.00  0.00           H  
ATOM     27  HB3 ALA     2      36.226  50.591 100.295  1.00  0.00           H  
ATOM     28  C   ALA     2      36.095  53.077  98.834  1.00  0.00           C  
ATOM     29  O   ALA     2      36.626  52.313  98.104  1.00  0.00           O  
ATOM     30  N   SER     3      36.069  54.377  98.499  1.00  0.00           N  
ATOM     31  H   SER     3      36.767  54.720  97.856  1.00  0.00           H  
ATOM     32  CA  SER     3      35.420  55.493  99.210  1.00  0.00           C  
ATOM     33  HA  SER     3      34.954  55.173 100.141  1.00  0.00           H  
ATOM     34  CB  SER     3      36.505  56.503  99.663  1.00  0.00           C  
ATOM     35  HB2 SER     3      37.080  56.875  98.815  1.00  0.00           H  
ATOM     36  HB3 SER     3      36.064  57.322 100.230  1.00  0.00           H  
ATOM     37  OG  SER     3      37.495  55.867 100.467  1.00  0.00           O  
ATOM     38  HG  SER     3      37.257  56.026 101.383  1.00  0.00           H  
ATOM     39  C   SER     3      34.357  56.322  98.476  1.00  0.00           C  
ATOM     40  O   SER     3      34.051  57.487  98.827  1.00  0.00           O  
ATOM     41  N   ASN     4      33.776  55.731  97.380  1.00  0.00           N  
ATOM     42  H   ASN     4      34.120  54.813  97.137  1.00  0.00           H  
ATOM     43  CA  ASN     4      32.759  56.334  96.548  1.00  0.00           C  
ATOM     44  HA  ASN     4      33.327  57.184  96.169  1.00  0.00           H  
ATOM     45  CB  ASN     4      32.592  55.391  95.330  1.00  0.00           C  
ATOM     46  HB2 ASN     4      31.933  54.560  95.579  1.00  0.00           H  
ATOM     47  HB3 ASN     4      32.121  55.958  94.526  1.00  0.00           H  
ATOM     48  CG  ASN     4      33.908  54.883  94.783  1.00  0.00           C  
ATOM     49  OD1 ASN     4      34.367  53.808  95.100  1.00  0.00           O  
ATOM     50  ND2 ASN     4      34.524  55.657  93.949  1.00  0.00           N  
ATOM     51 HD21 ASN     4      35.390  55.279  93.591  1.00  0.00           H  
ATOM     52 HD22 ASN     4      34.116  56.539  93.674  1.00  0.00           H  
ATOM     53  C   ASN     4      31.439  56.731  97.273  1.00  0.00           C  
ATOM     54  O   ASN     4      31.028  56.037  98.195  1.00  0.00           O  
ATOM     55  N   ASP     5      30.764  57.806  96.862  1.00  0.00           N  
ATOM     56  H   ASP     5      29.995  58.101  97.447  1.00  0.00           H  
ATOM     57  CA  ASP     5      31.031  58.617  95.707  1.00  0.00           C  
ATOM     58  HA  ASP     5      31.510  58.057  94.904  1.00  0.00           H  
ATOM     59  CB  ASP     5      29.735  59.293  95.286  1.00  0.00           C  
ATOM     60  HB2 ASP     5      29.215  59.798  96.101  1.00  0.00           H  
ATOM     61  HB3 ASP     5      29.864  60.135  94.606  1.00  0.00           H  
ATOM     62  CG  ASP     5      28.784  58.310  94.636  1.00  0.00           C  
ATOM     63  OD1 ASP     5      27.526  58.470  94.808  1.00  0.00           O  
ATOM     64  OD2 ASP     5      29.282  57.324  93.985  1.00  0.00           O  
ATOM     65  C   ASP     5      32.043  59.687  96.070  1.00  0.00           C  
ATOM     66  O   ASP     5      32.145  60.159  97.218  1.00  0.00           O  
ATOM     67  N   TYR     6      32.910  60.007  95.124  1.00  0.00           N  
ATOM     68  H   TYR     6      32.815  59.346  94.366  1.00  0.00           H  
ATOM     69  CA  TYR     6      34.067  60.900  95.346  1.00  0.00           C  
ATOM     70  HA  TYR     6      34.213  61.050  96.416  1.00  0.00           H  
ATOM     71  CB  TYR     6      35.320  60.298  94.730  1.00  0.00           C  
ATOM     72  HB2 TYR     6      35.622  59.436  95.325  1.00  0.00           H  
ATOM     73  HB3 TYR     6      34.986  59.974  93.745  1.00  0.00           H  
ATOM     74  CG  TYR     6      36.531  61.206  94.720  1.00  0.00           C  
ATOM     75  CD1 TYR     6      36.894  61.880  93.519  1.00  0.00           C  
ATOM     76  HD1 TYR     6      36.380  61.767  92.576  1.00  0.00           H  
ATOM     77  CE1 TYR     6      38.121  62.593  93.520  1.00  0.00           C  
ATOM     78  HE1 TYR     6      38.495  63.005  92.595  1.00  0.00           H  
ATOM     79  CZ  TYR     6      38.764  62.851  94.717  1.00  0.00           C  
ATOM     80  OH  TYR     6      39.960  63.542  94.601  1.00  0.00           O  
ATOM     81  HH  TYR     6      40.442  63.719  95.412  1.00  0.00           H  
ATOM     82  CE2 TYR     6      38.280  62.401  95.916  1.00  0.00           C  
ATOM     83  HE2 TYR     6      38.729  62.666  96.861  1.00  0.00           H  
ATOM     84  CD2 TYR     6      37.172  61.529  95.916  1.00  0.00           C  
ATOM     85  HD2 TYR     6      36.820  61.099  96.842  1.00  0.00           H  
ATOM     86  C   TYR     6      33.744  62.323  94.832  1.00  0.00           C  
ATOM     87  O   TYR     6      32.898  62.451  93.928  1.00  0.00           O  
ATOM     88  N   THR     7      34.429  63.361  95.335  1.00  0.00           N  
ATOM     89  H   THR     7      35.040  63.121  96.102  1.00  0.00           H  
ATOM     90  CA  THR     7      34.507  64.727  94.732  1.00  0.00           C  
ATOM     91  HA  THR     7      34.288  64.466  93.696  1.00  0.00           H  
ATOM     92  CB  THR     7      33.440  65.673  95.208  1.00  0.00           C  
ATOM     93  HB  THR     7      32.499  65.347  94.766  1.00  0.00           H  
ATOM     94  CG2 THR     7      33.309  65.784  96.727  1.00  0.00           C  
ATOM     95 HG21 THR     7      32.820  64.861  97.038  1.00  0.00           H  
ATOM     96 HG22 THR     7      34.285  66.017  97.155  1.00  0.00           H  
ATOM     97 HG23 THR     7      32.673  66.646  96.928  1.00  0.00           H  
ATOM     98  OG1 THR     7      33.646  67.023  94.904  1.00  0.00           O  
ATOM     99  HG1 THR     7      33.269  67.206  94.040  1.00  0.00           H  
ATOM    100  C   THR     7      35.890  65.321  94.748  1.00  0.00           C  
ATOM    101  O   THR     7      36.603  65.195  95.755  1.00  0.00           O  
ATOM    102  N   GLN     8      36.229  66.016  93.680  1.00  0.00           N  
ATOM    103  H   GLN     8      35.590  66.158  92.912  1.00  0.00           H  
ATOM    104  CA  GLN     8      37.463  66.653  93.527  1.00  0.00           C  
ATOM    105  HA  GLN     8      38.207  66.069  94.069  1.00  0.00           H  
ATOM    106  CB  GLN     8      37.929  66.743  92.083  1.00  0.00           C  
ATOM    107  HB2 GLN     8      37.447  67.631  91.674  1.00  0.00           H  
ATOM    108  HB3 GLN     8      38.994  66.970  92.033  1.00  0.00           H  
ATOM    109  CG  GLN     8      37.528  65.562  91.201  1.00  0.00           C  
ATOM    110  HG2 GLN     8      37.583  64.587  91.685  1.00  0.00           H  
ATOM    111  HG3 GLN     8      36.481  65.750  90.961  1.00  0.00           H  
ATOM    112  CD  GLN     8      38.288  65.528  89.889  1.00  0.00           C  
ATOM    113  OE1 GLN     8      39.512  65.602  89.780  1.00  0.00           O  
ATOM    114  NE2 GLN     8      37.613  65.656  88.804  1.00  0.00           N  
ATOM    115 HE21 GLN     8      36.624  65.481  88.917  1.00  0.00           H  
ATOM    116 HE22 GLN     8      38.034  65.993  87.950  1.00  0.00           H  
ATOM    117  C   GLN     8      37.351  68.024  94.332  1.00  0.00           C  
ATOM    118  O   GLN     8      36.394  68.796  94.220  1.00  0.00           O  
ATOM    119  N   GLN     9      38.290  68.458  95.139  1.00  0.00           N  
ATOM    120  H   GLN     9      37.985  69.268  95.660  1.00  0.00           H  
ATOM    121  CA  GLN     9      39.690  67.987  95.448  1.00  0.00           C  
ATOM    122  HA  GLN     9      40.083  68.717  96.155  1.00  0.00           H  
ATOM    123  CB  GLN     9      39.731  66.724  96.438  1.00  0.00           C  
ATOM    124  HB2 GLN     9      39.114  65.935  96.009  1.00  0.00           H  
ATOM    125  HB3 GLN     9      40.735  66.374  96.676  1.00  0.00           H  
ATOM    126  CG  GLN     9      39.067  67.110  97.770  1.00  0.00           C  
ATOM    127  HG2 GLN     9      38.033  67.450  97.723  1.00  0.00           H  
ATOM    128  HG3 GLN     9      38.842  66.238  98.384  1.00  0.00           H  
ATOM    129  CD  GLN     9      39.819  68.109  98.637  1.00  0.00           C  
ATOM    130  OE1 GLN     9      41.061  68.242  98.652  1.00  0.00           O  
ATOM    131  NE2 GLN     9      39.200  68.858  99.488  1.00  0.00           N  
ATOM    132 HE21 GLN     9      38.199  68.938  99.592  1.00  0.00           H  
ATOM    133 HE22 GLN     9      39.862  69.425  99.998  1.00  0.00           H  
ATOM    134  C   GLN     9      40.624  67.818  94.195  1.00  0.00           C  
ATOM    135  O   GLN     9      41.082  66.720  94.009  1.00  0.00           O  
ATOM    136  N   ALA    10      40.756  68.780  93.259  1.00  0.00           N  
ATOM    137  H   ALA    10      41.295  68.456  92.468  1.00  0.00           H  
ATOM    138  CA  ALA    10      40.733  70.227  93.520  1.00  0.00           C  
ATOM    139  HA  ALA    10      39.838  70.420  94.111  1.00  0.00           H  
ATOM    140  CB  ALA    10      41.970  70.707  94.285  1.00  0.00           C  
ATOM    141  HB1 ALA    10      42.832  70.350  93.721  1.00  0.00           H  
ATOM    142  HB2 ALA    10      41.927  71.784  94.448  1.00  0.00           H  
ATOM    143  HB3 ALA    10      41.965  70.361  95.318  1.00  0.00           H  
ATOM    144  C   ALA    10      40.512  70.993  92.175  1.00  0.00           C  
ATOM    145  O   ALA    10      41.368  71.079  91.304  1.00  0.00           O  
ATOM    146  N   THR    11      39.270  71.514  92.027  1.00  0.00           N  
ATOM    147  H   THR    11      38.640  71.283  92.782  1.00  0.00           H  
ATOM    148  CA  THR    11      38.691  72.276  90.926  1.00  0.00           C  
ATOM    149  HA  THR    11      39.443  72.499  90.169  1.00  0.00           H  
ATOM    150  CB  THR    11      37.501  71.513  90.306  1.00  0.00           C  
ATOM    151  HB  THR    11      37.053  72.159  89.550  1.00  0.00           H  
ATOM    152  CG2 THR    11      38.047  70.271  89.556  1.00  0.00           C  
ATOM    153 HG21 THR    11      39.031  70.615  89.237  1.00  0.00           H  
ATOM    154 HG22 THR    11      38.290  69.422  90.196  1.00  0.00           H  
ATOM    155 HG23 THR    11      37.374  70.035  88.732  1.00  0.00           H  
ATOM    156  OG1 THR    11      36.514  71.018  91.192  1.00  0.00           O  
ATOM    157  HG1 THR    11      36.152  71.768  91.669  1.00  0.00           H  
ATOM    158  C   THR    11      38.056  73.609  91.466  1.00  0.00           C  
ATOM    159  O   THR    11      37.051  73.611  92.207  1.00  0.00           O  
ATOM    160  N   GLN    12      38.637  74.819  91.188  1.00  0.00           N  
ATOM    161  H   GLN    12      38.238  75.608  91.676  1.00  0.00           H  
ATOM    162  CA  GLN    12      39.702  75.114  90.182  1.00  0.00           C  
ATOM    163  HA  GLN    12      40.450  74.337  90.340  1.00  0.00           H  
ATOM    164  CB  GLN    12      39.089  75.212  88.773  1.00  0.00           C  
ATOM    165  HB2 GLN    12      38.590  74.264  88.572  1.00  0.00           H  
ATOM    166  HB3 GLN    12      38.389  76.038  88.646  1.00  0.00           H  
ATOM    167  CG  GLN    12      40.127  75.436  87.624  1.00  0.00           C  
ATOM    168  HG2 GLN    12      39.502  75.477  86.731  1.00  0.00           H  
ATOM    169  HG3 GLN    12      40.628  76.400  87.715  1.00  0.00           H  
ATOM    170  CD  GLN    12      41.102  74.215  87.570  1.00  0.00           C  
ATOM    171  OE1 GLN    12      40.783  73.027  87.749  1.00  0.00           O  
ATOM    172  NE2 GLN    12      42.331  74.489  87.135  1.00  0.00           N  
ATOM    173 HE21 GLN    12      42.898  73.653  87.159  1.00  0.00           H  
ATOM    174 HE22 GLN    12      42.577  75.416  86.820  1.00  0.00           H  
ATOM    175  C   GLN    12      40.487  76.396  90.338  1.00  0.00           C  
ATOM    176  O   GLN    12      40.009  77.515  90.522  1.00  0.00           O  
ATOM    177  N   SER    13      41.825  76.214  90.482  1.00  0.00           N  
ATOM    178  H   SER    13      42.210  75.281  90.444  1.00  0.00           H  
ATOM    179  CA  SER    13      42.728  77.391  90.677  1.00  0.00           C  
ATOM    180  HA  SER    13      42.244  77.945  91.481  1.00  0.00           H  
ATOM    181  CB  SER    13      44.126  76.913  91.118  1.00  0.00           C  
ATOM    182  HB2 SER    13      43.993  76.118  91.852  1.00  0.00           H  
ATOM    183  HB3 SER    13      44.700  76.528  90.275  1.00  0.00           H  
ATOM    184  OG  SER    13      44.926  77.977  91.535  1.00  0.00           O  
ATOM    185  HG  SER    13      45.687  77.560  91.946  1.00  0.00           H  
ATOM    186  C   SER    13      42.853  78.332  89.417  1.00  0.00           C  
ATOM    187  O   SER    13      42.472  78.015  88.308  1.00  0.00           O  
ATOM    188  N   TYR    14      43.289  79.607  89.673  1.00  0.00           N  
ATOM    189  H   TYR    14      43.441  79.776  90.657  1.00  0.00           H  
ATOM    190  CA  TYR    14      43.519  80.688  88.731  1.00  0.00           C  
ATOM    191  HA  TYR    14      44.039  81.459  89.299  1.00  0.00           H  
ATOM    192  CB  TYR    14      44.502  80.174  87.601  1.00  0.00           C  
ATOM    193  HB2 TYR    14      44.009  79.384  87.033  1.00  0.00           H  
ATOM    194  HB3 TYR    14      44.787  80.966  86.908  1.00  0.00           H  
ATOM    195  CG  TYR    14      45.800  79.629  88.084  1.00  0.00           C  
ATOM    196  CD1 TYR    14      46.136  78.269  87.665  1.00  0.00           C  
ATOM    197  HD1 TYR    14      45.403  77.675  87.140  1.00  0.00           H  
ATOM    198  CE1 TYR    14      47.420  77.763  88.012  1.00  0.00           C  
ATOM    199  HE1 TYR    14      47.758  76.808  87.638  1.00  0.00           H  
ATOM    200  CZ  TYR    14      48.301  78.601  88.825  1.00  0.00           C  
ATOM    201  OH  TYR    14      49.588  78.229  89.006  1.00  0.00           O  
ATOM    202  HH  TYR    14      49.802  77.367  88.642  1.00  0.00           H  
ATOM    203  CE2 TYR    14      47.885  79.851  89.313  1.00  0.00           C  
ATOM    204  HE2 TYR    14      48.516  80.349  90.034  1.00  0.00           H  
ATOM    205  CD2 TYR    14      46.709  80.378  88.837  1.00  0.00           C  
ATOM    206  HD2 TYR    14      46.428  81.386  89.106  1.00  0.00           H  
ATOM    207  C   TYR    14      42.353  81.494  88.155  1.00  0.00           C  
ATOM    208  O   TYR    14      42.346  81.733  86.928  1.00  0.00           O  
ATOM    209  N   GLY    15      41.341  81.957  88.924  1.00  0.00           N  
ATOM    210  H   GLY    15      40.696  82.528  88.396  1.00  0.00           H  
ATOM    211  CA  GLY    15      40.924  81.651  90.296  1.00  0.00           C  
ATOM    212  HA2 GLY    15      39.838  81.568  90.332  1.00  0.00           H  
ATOM    213  HA3 GLY    15      41.206  80.605  90.421  1.00  0.00           H  
ATOM    214  C   GLY    15      41.445  82.718  91.247  1.00  0.00           C  
ATOM    215  O   GLY    15      42.451  83.385  90.968  1.00  0.00           O  
ATOM    216  N   ALA    16      40.790  83.093  92.357  1.00  0.00           N  
ATOM    217  H   ALA    16      39.933  82.600  92.567  1.00  0.00           H  
ATOM    218  CA  ALA    16      41.038  84.333  93.113  1.00  0.00           C  
ATOM    219  HA  ALA    16      41.545  85.137  92.579  1.00  0.00           H  
ATOM    220  CB  ALA    16      39.661  84.952  93.505  1.00  0.00           C  
ATOM    221  HB1 ALA    16      38.998  84.176  93.887  1.00  0.00           H  
ATOM    222  HB2 ALA    16      39.904  85.768  94.184  1.00  0.00           H  
ATOM    223  HB3 ALA    16      39.115  85.249  92.609  1.00  0.00           H  
ATOM    224  C   ALA    16      41.978  84.050  94.295  1.00  0.00           C  
ATOM    225  O   ALA    16      42.381  84.986  95.006  1.00  0.00           O  
ATOM    226  N   TYR    17      42.406  82.813  94.584  1.00  0.00           N  
ATOM    227  H   TYR    17      42.213  82.056  93.945  1.00  0.00           H  
ATOM    228  CA  TYR    17      43.328  82.488  95.715  1.00  0.00           C  
ATOM    229  HA  TYR    17      43.750  83.315  96.287  1.00  0.00           H  
ATOM    230  CB  TYR    17      42.481  81.652  96.762  1.00  0.00           C  
ATOM    231  HB2 TYR    17      42.301  80.637  96.407  1.00  0.00           H  
ATOM    232  HB3 TYR    17      42.977  81.542  97.727  1.00  0.00           H  
ATOM    233  CG  TYR    17      41.134  82.328  97.049  1.00  0.00           C  
ATOM    234  CD1 TYR    17      41.134  83.346  98.026  1.00  0.00           C  
ATOM    235  HD1 TYR    17      42.007  83.591  98.614  1.00  0.00           H  
ATOM    236  CE1 TYR    17      39.930  83.953  98.358  1.00  0.00           C  
ATOM    237  HE1 TYR    17      39.915  84.621  99.207  1.00  0.00           H  
ATOM    238  CZ  TYR    17      38.713  83.678  97.649  1.00  0.00           C  
ATOM    239  OH  TYR    17      37.560  84.332  97.957  1.00  0.00           O  
ATOM    240  HH  TYR    17      37.666  84.703  98.836  1.00  0.00           H  
ATOM    241  CE2 TYR    17      38.772  82.756  96.549  1.00  0.00           C  
ATOM    242  HE2 TYR    17      37.879  82.584  95.966  1.00  0.00           H  
ATOM    243  CD2 TYR    17      39.978  82.112  96.276  1.00  0.00           C  
ATOM    244  HD2 TYR    17      39.977  81.372  95.489  1.00  0.00           H  
ATOM    245  C   TYR    17      44.555  81.623  95.254  1.00  0.00           C  
ATOM    246  O   TYR    17      44.871  80.638  95.956  1.00  0.00           O  
ATOM    247  N   PRO    18      45.230  81.886  94.122  1.00  0.00           N  
ATOM    248  CD  PRO    18      45.219  83.147  93.349  1.00  0.00           C  
ATOM    249  HD2 PRO    18      45.436  84.108  93.816  1.00  0.00           H  
ATOM    250  HD3 PRO    18      44.253  83.246  92.854  1.00  0.00           H  
ATOM    251  CG  PRO    18      46.294  82.985  92.238  1.00  0.00           C  
ATOM    252  HG2 PRO    18      47.106  83.645  92.545  1.00  0.00           H  
ATOM    253  HG3 PRO    18      45.914  83.319  91.273  1.00  0.00           H  
ATOM    254  CB  PRO    18      46.631  81.482  92.248  1.00  0.00           C  
ATOM    255  HB2 PRO    18      47.702  81.365  92.083  1.00  0.00           H  
ATOM    256  HB3 PRO    18      46.051  80.970  91.480  1.00  0.00           H  
ATOM    257  CA  PRO    18      46.283  81.022  93.674  1.00  0.00           C  
ATOM    258  HA  PRO    18      45.895  80.004  93.649  1.00  0.00           H  
ATOM    259  C   PRO    18      47.441  80.980  94.657  1.00  0.00           C  
ATOM    260  O   PRO    18      47.775  82.051  95.225  1.00  0.00           O  
ATOM    261  N   THR    19      47.973  79.779  94.886  1.00  0.00           N  
ATOM    262  H   THR    19      47.512  78.968  94.500  1.00  0.00           H  
ATOM    263  CA  THR    19      48.894  79.571  96.043  1.00  0.00           C  
ATOM    264  HA  THR    19      48.464  79.906  96.987  1.00  0.00           H  
ATOM    265  CB  THR    19      49.370  78.076  96.256  1.00  0.00           C  
ATOM    266  HB  THR    19      49.887  77.763  95.349  1.00  0.00           H  
ATOM    267  CG2 THR    19      50.327  77.682  97.419  1.00  0.00           C  
ATOM    268 HG21 THR    19      50.710  76.661  97.411  1.00  0.00           H  
ATOM    269 HG22 THR    19      51.195  78.341  97.422  1.00  0.00           H  
ATOM    270 HG23 THR    19      49.730  77.876  98.310  1.00  0.00           H  
ATOM    271  OG1 THR    19      48.196  77.266  96.444  1.00  0.00           O  
ATOM    272  HG1 THR    19      47.689  77.751  97.099  1.00  0.00           H  
ATOM    273  C   THR    19      50.125  80.502  95.841  1.00  0.00           C  
ATOM    274  O   THR    19      50.698  80.480  94.723  1.00  0.00           O  
ATOM    275  N   GLN    20      50.717  81.138  96.845  1.00  0.00           N  
ATOM    276  H   GLN    20      50.244  80.881  97.700  1.00  0.00           H  
ATOM    277  CA  GLN    20      52.022  81.739  96.952  1.00  0.00           C  
ATOM    278  HA  GLN    20      52.158  82.396  96.093  1.00  0.00           H  
ATOM    279  CB  GLN    20      52.112  82.487  98.256  1.00  0.00           C  
ATOM    280  HB2 GLN    20      51.355  83.265  98.360  1.00  0.00           H  
ATOM    281  HB3 GLN    20      52.223  81.716  99.018  1.00  0.00           H  
ATOM    282  CG  GLN    20      53.463  83.305  98.489  1.00  0.00           C  
ATOM    283  HG2 GLN    20      53.373  83.563  99.544  1.00  0.00           H  
ATOM    284  HG3 GLN    20      54.361  82.699  98.363  1.00  0.00           H  
ATOM    285  CD  GLN    20      53.595  84.552  97.636  1.00  0.00           C  
ATOM    286  OE1 GLN    20      53.429  84.686  96.431  1.00  0.00           O  
ATOM    287  NE2 GLN    20      53.923  85.594  98.248  1.00  0.00           N  
ATOM    288 HE21 GLN    20      53.978  85.601  99.257  1.00  0.00           H  
ATOM    289 HE22 GLN    20      53.742  86.441  97.729  1.00  0.00           H  
ATOM    290  C   GLN    20      53.153  80.691  96.860  1.00  0.00           C  
ATOM    291  O   GLN    20      53.214  79.832  97.709  1.00  0.00           O  
ATOM    292  N   PRO    21      54.070  80.699  95.877  1.00  0.00           N  
ATOM    293  CD  PRO    21      54.248  81.731  94.892  1.00  0.00           C  
ATOM    294  HD2 PRO    21      54.362  82.697  95.383  1.00  0.00           H  
ATOM    295  HD3 PRO    21      53.367  81.898  94.272  1.00  0.00           H  
ATOM    296  CG  PRO    21      55.523  81.352  94.120  1.00  0.00           C  
ATOM    297  HG2 PRO    21      56.458  81.860  94.356  1.00  0.00           H  
ATOM    298  HG3 PRO    21      55.384  81.363  93.039  1.00  0.00           H  
ATOM    299  CB  PRO    21      55.858  79.880  94.537  1.00  0.00           C  
ATOM    300  HB2 PRO    21      56.908  79.625  94.677  1.00  0.00           H  
ATOM    301  HB3 PRO    21      55.381  79.130  93.906  1.00  0.00           H  
ATOM    302  CA  PRO    21      55.223  79.876  95.910  1.00  0.00           C  
ATOM    303  HA  PRO    21      54.895  78.873  96.180  1.00  0.00           H  
ATOM    304  C   PRO    21      56.271  80.346  96.962  1.00  0.00           C  
ATOM    305  O   PRO    21      56.693  81.516  97.028  1.00  0.00           O  
ATOM    306  N   GLY    22      56.566  79.453  97.933  1.00  0.00           N  
ATOM    307  H   GLY    22      56.073  78.572  97.957  1.00  0.00           H  
ATOM    308  CA  GLY    22      57.435  79.854  99.072  1.00  0.00           C  
ATOM    309  HA2 GLY    22      57.734  79.019  99.706  1.00  0.00           H  
ATOM    310  HA3 GLY    22      58.353  80.215  98.608  1.00  0.00           H  
ATOM    311  C   GLY    22      56.848  80.830 100.089  1.00  0.00           C  
ATOM    312  O   GLY    22      55.702  81.143 100.205  1.00  0.00           O  
ATOM    313  N   GLN    23      57.915  81.318 100.751  1.00  0.00           N  
ATOM    314  H   GLN    23      58.769  80.805 100.590  1.00  0.00           H  
ATOM    315  CA  GLN    23      57.867  82.434 101.722  1.00  0.00           C  
ATOM    316  HA  GLN    23      58.882  82.613 102.078  1.00  0.00           H  
ATOM    317  CB  GLN    23      57.345  83.712 101.068  1.00  0.00           C  
ATOM    318  HB2 GLN    23      56.266  83.581 100.988  1.00  0.00           H  
ATOM    319  HB3 GLN    23      57.528  84.526 101.770  1.00  0.00           H  
ATOM    320  CG  GLN    23      57.837  84.026  99.708  1.00  0.00           C  
ATOM    321  HG2 GLN    23      57.445  83.278  99.019  1.00  0.00           H  
ATOM    322  HG3 GLN    23      57.268  84.886  99.355  1.00  0.00           H  
ATOM    323  CD  GLN    23      59.387  84.051  99.451  1.00  0.00           C  
ATOM    324  OE1 GLN    23      59.983  83.045  99.061  1.00  0.00           O  
ATOM    325  NE2 GLN    23      60.043  85.170  99.570  1.00  0.00           N  
ATOM    326 HE21 GLN    23      59.542  85.970  99.928  1.00  0.00           H  
ATOM    327 HE22 GLN    23      61.033  85.247  99.383  1.00  0.00           H  
ATOM    328  C   GLN    23      57.204  82.064 103.081  1.00  0.00           C  
ATOM    329  O   GLN    23      56.507  80.984 103.191  1.00  0.00           O  
ATOM    330  N   GLY    24      57.439  82.887 104.177  1.00  0.00           N  
ATOM    331  H   GLY    24      57.910  83.756 103.967  1.00  0.00           H  
ATOM    332  CA  GLY    24      57.060  82.643 105.577  1.00  0.00           C  
ATOM    333  HA2 GLY    24      56.418  83.457 105.913  1.00  0.00           H  
ATOM    334  HA3 GLY    24      56.453  81.737 105.577  1.00  0.00           H  
ATOM    335  C   GLY    24      58.100  82.447 106.581  1.00  0.00           C  
ATOM    336  O   GLY    24      57.793  82.430 107.800  1.00  0.00           O  
ATOM    337  N   TYR    25      59.334  82.448 106.168  1.00  0.00           N  
ATOM    338  H   TYR    25      59.457  82.572 105.173  1.00  0.00           H  
ATOM    339  CA  TYR    25      60.516  82.395 107.063  1.00  0.00           C  
ATOM    340  HA  TYR    25      60.337  82.362 108.138  1.00  0.00           H  
ATOM    341  CB  TYR    25      61.407  81.235 106.606  1.00  0.00           C  
ATOM    342  HB2 TYR    25      61.554  81.164 105.528  1.00  0.00           H  
ATOM    343  HB3 TYR    25      62.387  81.343 107.071  1.00  0.00           H  
ATOM    344  CG  TYR    25      60.750  79.906 106.956  1.00  0.00           C  
ATOM    345  CD1 TYR    25      60.925  79.352 108.248  1.00  0.00           C  
ATOM    346  HD1 TYR    25      61.594  79.753 108.995  1.00  0.00           H  
ATOM    347  CE1 TYR    25      60.302  78.110 108.615  1.00  0.00           C  
ATOM    348  HE1 TYR    25      60.638  77.615 109.513  1.00  0.00           H  
ATOM    349  CZ  TYR    25      59.480  77.466 107.658  1.00  0.00           C  
ATOM    350  OH  TYR    25      58.959  76.202 107.890  1.00  0.00           O  
ATOM    351  HH  TYR    25      58.462  75.985 107.098  1.00  0.00           H  
ATOM    352  CE2 TYR    25      59.307  78.049 106.372  1.00  0.00           C  
ATOM    353  HE2 TYR    25      58.725  77.604 105.578  1.00  0.00           H  
ATOM    354  CD2 TYR    25      59.948  79.205 106.070  1.00  0.00           C  
ATOM    355  HD2 TYR    25      59.943  79.576 105.056  1.00  0.00           H  
ATOM    356  C   TYR    25      61.278  83.710 106.895  1.00  0.00           C  
ATOM    357  O   TYR    25      61.795  84.040 105.805  1.00  0.00           O  
ATOM    358  N   SER    26      61.279  84.516 107.922  1.00  0.00           N  
ATOM    359  H   SER    26      60.642  84.339 108.685  1.00  0.00           H  
ATOM    360  CA  SER    26      61.961  85.790 107.980  1.00  0.00           C  
ATOM    361  HA  SER    26      62.484  85.866 107.026  1.00  0.00           H  
ATOM    362  CB  SER    26      60.845  86.886 108.074  1.00  0.00           C  
ATOM    363  HB2 SER    26      61.205  87.914 108.019  1.00  0.00           H  
ATOM    364  HB3 SER    26      60.113  86.749 107.278  1.00  0.00           H  
ATOM    365  OG  SER    26      60.105  86.699 109.292  1.00  0.00           O  
ATOM    366  HG  SER    26      60.652  87.054 109.997  1.00  0.00           H  
ATOM    367  C   SER    26      63.055  85.896 109.094  1.00  0.00           C  
ATOM    368  O   SER    26      63.075  85.162 110.033  1.00  0.00           O  
ATOM    369  N   GLN    27      63.844  86.955 109.001  1.00  0.00           N  
ATOM    370  H   GLN    27      63.665  87.617 108.259  1.00  0.00           H  
ATOM    371  CA  GLN    27      65.005  87.159 109.862  1.00  0.00           C  
ATOM    372  HA  GLN    27      64.710  86.931 110.886  1.00  0.00           H  
ATOM    373  CB  GLN    27      66.081  86.040 109.479  1.00  0.00           C  
ATOM    374  HB2 GLN    27      65.728  85.124 109.953  1.00  0.00           H  
ATOM    375  HB3 GLN    27      66.064  85.747 108.429  1.00  0.00           H  
ATOM    376  CG  GLN    27      67.538  86.263 109.938  1.00  0.00           C  
ATOM    377  HG2 GLN    27      67.559  86.625 110.965  1.00  0.00           H  
ATOM    378  HG3 GLN    27      68.035  85.293 109.929  1.00  0.00           H  
ATOM    379  CD  GLN    27      68.348  87.209 109.063  1.00  0.00           C  
ATOM    380  OE1 GLN    27      67.897  87.998 108.232  1.00  0.00           O  
ATOM    381  NE2 GLN    27      69.639  87.174 109.179  1.00  0.00           N  
ATOM    382 HE21 GLN    27      70.014  86.576 109.902  1.00  0.00           H  
ATOM    383 HE22 GLN    27      70.115  87.894 108.655  1.00  0.00           H  
ATOM    384  C   GLN    27      65.521  88.636 109.822  1.00  0.00           C  
ATOM    385  O   GLN    27      65.316  89.310 108.851  1.00  0.00           O  
ATOM    386  N   GLN    28      66.102  89.165 110.922  1.00  0.00           N  
ATOM    387  H   GLN    28      66.315  88.560 111.703  1.00  0.00           H  
ATOM    388  CA  GLN    28      66.425  90.557 111.100  1.00  0.00           C  
ATOM    389  HA  GLN    28      66.016  91.190 110.312  1.00  0.00           H  
ATOM    390  CB  GLN    28      65.748  91.115 112.288  1.00  0.00           C  
ATOM    391  HB2 GLN    28      64.731  91.329 111.962  1.00  0.00           H  
ATOM    392  HB3 GLN    28      65.733  90.416 113.124  1.00  0.00           H  
ATOM    393  CG  GLN    28      66.310  92.508 112.718  1.00  0.00           C  
ATOM    394  HG2 GLN    28      67.177  92.260 113.330  1.00  0.00           H  
ATOM    395  HG3 GLN    28      66.665  93.084 111.863  1.00  0.00           H  
ATOM    396  CD  GLN    28      65.326  93.396 113.456  1.00  0.00           C  
ATOM    397  OE1 GLN    28      64.115  93.467 113.377  1.00  0.00           O  
ATOM    398  NE2 GLN    28      65.760  94.306 114.259  1.00  0.00           N  
ATOM    399 HE21 GLN    28      65.124  94.865 114.810  1.00  0.00           H  
ATOM    400 HE22 GLN    28      66.739  94.285 114.506  1.00  0.00           H  
ATOM    401  C   GLN    28      67.957  90.679 111.224  1.00  0.00           C  
ATOM    402  O   GLN    28      68.596  90.097 112.108  1.00  0.00           O  
ATOM    403  N   SER    29      68.513  91.420 110.221  1.00  0.00           N  
ATOM    404  H   SER    29      67.921  92.045 109.693  1.00  0.00           H  
ATOM    405  CA  SER    29      69.908  91.697 109.975  1.00  0.00           C  
ATOM    406  HA  SER    29      70.445  90.799 109.667  1.00  0.00           H  
ATOM    407  CB  SER    29      70.065  92.606 108.772  1.00  0.00           C  
ATOM    408  HB2 SER    29      69.865  92.065 107.847  1.00  0.00           H  
ATOM    409  HB3 SER    29      69.350  93.425 108.852  1.00  0.00           H  
ATOM    410  OG  SER    29      71.389  93.241 108.740  1.00  0.00           O  
ATOM    411  HG  SER    29      72.058  92.625 108.432  1.00  0.00           H  
ATOM    412  C   SER    29      70.650  92.267 111.228  1.00  0.00           C  
ATOM    413  O   SER    29      70.045  92.998 111.998  1.00  0.00           O  
ATOM    414  N   SER    30      71.925  91.867 111.460  1.00  0.00           N  
ATOM    415  H   SER    30      72.334  91.376 110.678  1.00  0.00           H  
ATOM    416  CA  SER    30      72.816  92.194 112.554  1.00  0.00           C  
ATOM    417  HA  SER    30      72.227  92.833 113.213  1.00  0.00           H  
ATOM    418  CB  SER    30      73.169  90.873 113.195  1.00  0.00           C  
ATOM    419  HB2 SER    30      73.689  90.227 112.488  1.00  0.00           H  
ATOM    420  HB3 SER    30      73.998  91.069 113.876  1.00  0.00           H  
ATOM    421  OG  SER    30      72.123  90.221 113.823  1.00  0.00           O  
ATOM    422  HG  SER    30      71.530  89.849 113.166  1.00  0.00           H  
ATOM    423  C   SER    30      74.141  92.929 112.077  1.00  0.00           C  
ATOM    424  O   SER    30      75.078  92.279 111.649  1.00  0.00           O  
ATOM    425  N   GLN    31      74.149  94.273 111.938  1.00  0.00           N  
ATOM    426  H   GLN    31      75.049  94.643 111.667  1.00  0.00           H  
ATOM    427  CA  GLN    31      73.139  95.278 112.306  1.00  0.00           C  
ATOM    428  HA  GLN    31      72.104  94.937 112.349  1.00  0.00           H  
ATOM    429  CB  GLN    31      73.398  95.676 113.815  1.00  0.00           C  
ATOM    430  HB2 GLN    31      73.285  94.790 114.439  1.00  0.00           H  
ATOM    431  HB3 GLN    31      74.303  96.283 113.841  1.00  0.00           H  
ATOM    432  CG  GLN    31      72.271  96.606 114.274  1.00  0.00           C  
ATOM    433  HG2 GLN    31      72.336  97.565 113.761  1.00  0.00           H  
ATOM    434  HG3 GLN    31      71.333  96.056 114.198  1.00  0.00           H  
ATOM    435  CD  GLN    31      72.284  96.990 115.771  1.00  0.00           C  
ATOM    436  OE1 GLN    31      73.321  96.998 116.449  1.00  0.00           O  
ATOM    437  NE2 GLN    31      71.174  97.445 116.285  1.00  0.00           N  
ATOM    438 HE21 GLN    31      71.198  97.695 117.264  1.00  0.00           H  
ATOM    439 HE22 GLN    31      70.373  97.710 115.730  1.00  0.00           H  
ATOM    440  C   GLN    31      73.261  96.507 111.316  1.00  0.00           C  
ATOM    441  O   GLN    31      74.398  97.028 111.163  1.00  0.00           O  
ATOM    442  N   PRO    32      72.101  97.024 110.789  1.00  0.00           N  
ATOM    443  CD  PRO    32      70.842  96.276 110.744  1.00  0.00           C  
ATOM    444  HD2 PRO    32      70.464  96.136 111.757  1.00  0.00           H  
ATOM    445  HD3 PRO    32      71.038  95.299 110.302  1.00  0.00           H  
ATOM    446  CG  PRO    32      69.927  97.111 109.869  1.00  0.00           C  
ATOM    447  HG2 PRO    32      69.335  97.750 110.524  1.00  0.00           H  
ATOM    448  HG3 PRO    32      69.291  96.439 109.292  1.00  0.00           H  
ATOM    449  CB  PRO    32      70.901  97.905 108.937  1.00  0.00           C  
ATOM    450  HB2 PRO    32      70.508  98.837 108.531  1.00  0.00           H  
ATOM    451  HB3 PRO    32      71.096  97.277 108.067  1.00  0.00           H  
ATOM    452  CA  PRO    32      72.123  98.125 109.819  1.00  0.00           C  
ATOM    453  HA  PRO    32      72.970  98.163 109.134  1.00  0.00           H  
ATOM    454  C   PRO    32      72.075  99.517 110.491  1.00  0.00           C  
ATOM    455  O   PRO    32      70.994 100.059 110.709  1.00  0.00           O  
ATOM    456  N   TYR    33      73.243 100.096 110.904  1.00  0.00           N  
ATOM    457  H   TYR    33      73.992  99.420 110.866  1.00  0.00           H  
ATOM    458  CA  TYR    33      73.480 101.213 111.920  1.00  0.00           C  
ATOM    459  HA  TYR    33      73.058 100.897 112.874  1.00  0.00           H  
ATOM    460  CB  TYR    33      74.924 101.346 112.215  1.00  0.00           C  
ATOM    461  HB2 TYR    33      75.479 101.572 111.305  1.00  0.00           H  
ATOM    462  HB3 TYR    33      75.119 102.124 112.954  1.00  0.00           H  
ATOM    463  CG  TYR    33      75.586 100.068 112.791  1.00  0.00           C  
ATOM    464  CD1 TYR    33      75.199  99.672 114.098  1.00  0.00           C  
ATOM    465  HD1 TYR    33      74.536 100.277 114.699  1.00  0.00           H  
ATOM    466  CE1 TYR    33      75.787  98.516 114.647  1.00  0.00           C  
ATOM    467  HE1 TYR    33      75.523  98.206 115.647  1.00  0.00           H  
ATOM    468  CZ  TYR    33      76.711  97.766 113.921  1.00  0.00           C  
ATOM    469  OH  TYR    33      77.228  96.605 114.430  1.00  0.00           O  
ATOM    470  HH  TYR    33      76.686  96.279 115.152  1.00  0.00           H  
ATOM    471  CE2 TYR    33      77.069  98.163 112.639  1.00  0.00           C  
ATOM    472  HE2 TYR    33      77.830  97.635 112.082  1.00  0.00           H  
ATOM    473  CD2 TYR    33      76.391  99.240 112.037  1.00  0.00           C  
ATOM    474  HD2 TYR    33      76.877  99.639 111.158  1.00  0.00           H  
ATOM    475  C   TYR    33      72.854 102.547 111.572  1.00  0.00           C  
ATOM    476  O   TYR    33      72.506 103.254 112.525  1.00  0.00           O  
ATOM    477  N   GLY    34      72.641 102.922 110.296  1.00  0.00           N  
ATOM    478  H   GLY    34      72.888 102.281 109.555  1.00  0.00           H  
ATOM    479  CA  GLY    34      71.945 104.153 109.929  1.00  0.00           C  
ATOM    480  HA2 GLY    34      71.671 104.123 108.875  1.00  0.00           H  
ATOM    481  HA3 GLY    34      70.974 104.182 110.424  1.00  0.00           H  
ATOM    482  C   GLY    34      72.839 105.481 110.118  1.00  0.00           C  
ATOM    483  O   GLY    34      73.889 105.495 109.507  1.00  0.00           O  
ATOM    484  N   GLN    35      72.372 106.493 110.807  1.00  0.00           N  
ATOM    485  H   GLN    35      71.564 106.336 111.393  1.00  0.00           H  
ATOM    486  CA  GLN    35      73.117 107.756 111.079  1.00  0.00           C  
ATOM    487  HA  GLN    35      73.119 108.354 110.167  1.00  0.00           H  
ATOM    488  CB  GLN    35      72.320 108.557 112.126  1.00  0.00           C  
ATOM    489  HB2 GLN    35      71.309 108.786 111.789  1.00  0.00           H  
ATOM    490  HB3 GLN    35      72.251 107.889 112.984  1.00  0.00           H  
ATOM    491  CG  GLN    35      73.070 109.927 112.578  1.00  0.00           C  
ATOM    492  HG2 GLN    35      72.579 110.428 113.412  1.00  0.00           H  
ATOM    493  HG3 GLN    35      74.066 109.636 112.911  1.00  0.00           H  
ATOM    494  CD  GLN    35      73.306 110.874 111.492  1.00  0.00           C  
ATOM    495  OE1 GLN    35      72.709 110.868 110.394  1.00  0.00           O  
ATOM    496  NE2 GLN    35      74.109 111.862 111.742  1.00  0.00           N  
ATOM    497 HE21 GLN    35      74.785 111.940 112.488  1.00  0.00           H  
ATOM    498 HE22 GLN    35      74.180 112.510 110.970  1.00  0.00           H  
ATOM    499  C   GLN    35      74.594 107.465 111.533  1.00  0.00           C  
ATOM    500  O   GLN    35      74.880 106.614 112.363  1.00  0.00           O  
ATOM    501  N   GLN    36      75.668 108.073 111.013  1.00  0.00           N  
ATOM    502  H   GLN    36      76.446 108.184 111.647  1.00  0.00           H  
ATOM    503  CA  GLN    36      75.738 108.721 109.692  1.00  0.00           C  
ATOM    504  HA  GLN    36      74.865 109.366 109.594  1.00  0.00           H  
ATOM    505  CB  GLN    36      76.892 109.805 109.718  1.00  0.00           C  
ATOM    506  HB2 GLN    36      76.545 110.661 109.138  1.00  0.00           H  
ATOM    507  HB3 GLN    36      77.015 110.206 110.724  1.00  0.00           H  
ATOM    508  CG  GLN    36      78.198 109.469 109.084  1.00  0.00           C  
ATOM    509  HG2 GLN    36      78.020 108.998 108.117  1.00  0.00           H  
ATOM    510  HG3 GLN    36      78.733 110.410 108.960  1.00  0.00           H  
ATOM    511  CD  GLN    36      79.104 108.508 109.894  1.00  0.00           C  
ATOM    512  OE1 GLN    36      80.196 108.839 110.342  1.00  0.00           O  
ATOM    513  NE2 GLN    36      78.763 107.271 110.062  1.00  0.00           N  
ATOM    514 HE21 GLN    36      78.013 106.829 109.549  1.00  0.00           H  
ATOM    515 HE22 GLN    36      79.509 106.680 110.400  1.00  0.00           H  
ATOM    516  C   GLN    36      75.633 107.886 108.453  1.00  0.00           C  
ATOM    517  O   GLN    36      76.314 106.861 108.331  1.00  0.00           O  
ATOM    518  N   SER    37      74.787 108.145 107.480  1.00  0.00           N  
ATOM    519  H   SER    37      74.307 109.034 107.503  1.00  0.00           H  
ATOM    520  CA  SER    37      74.755 107.478 106.141  1.00  0.00           C  
ATOM    521  HA  SER    37      74.262 106.517 106.286  1.00  0.00           H  
ATOM    522  CB  SER    37      73.745 108.291 105.224  1.00  0.00           C  
ATOM    523  HB2 SER    37      72.693 108.128 105.459  1.00  0.00           H  
ATOM    524  HB3 SER    37      73.883 109.362 105.374  1.00  0.00           H  
ATOM    525  OG  SER    37      73.980 108.069 103.824  1.00  0.00           O  
ATOM    526  HG  SER    37      73.072 108.192 103.539  1.00  0.00           H  
ATOM    527  C   SER    37      76.141 107.494 105.463  1.00  0.00           C  
ATOM    528  O   SER    37      76.781 108.517 105.327  1.00  0.00           O  
ATOM    529  N   TYR    38      76.437 106.358 104.852  1.00  0.00           N  
ATOM    530  H   TYR    38      75.737 105.632 104.906  1.00  0.00           H  
ATOM    531  CA  TYR    38      77.593 106.130 103.978  1.00  0.00           C  
ATOM    532  HA  TYR    38      77.831 107.123 103.597  1.00  0.00           H  
ATOM    533  CB  TYR    38      78.849 105.719 104.823  1.00  0.00           C  
ATOM    534  HB2 TYR    38      79.208 106.507 105.485  1.00  0.00           H  
ATOM    535  HB3 TYR    38      78.570 104.886 105.468  1.00  0.00           H  
ATOM    536  CG  TYR    38      80.096 105.206 104.045  1.00  0.00           C  
ATOM    537  CD1 TYR    38      80.813 104.037 104.469  1.00  0.00           C  
ATOM    538  HD1 TYR    38      80.497 103.563 105.386  1.00  0.00           H  
ATOM    539  CE1 TYR    38      81.866 103.513 103.722  1.00  0.00           C  
ATOM    540  HE1 TYR    38      82.556 102.734 104.010  1.00  0.00           H  
ATOM    541  CZ  TYR    38      82.256 104.115 102.512  1.00  0.00           C  
ATOM    542  OH  TYR    38      83.312 103.616 101.860  1.00  0.00           O  
ATOM    543  HH  TYR    38      83.712 102.830 102.239  1.00  0.00           H  
ATOM    544  CE2 TYR    38      81.491 105.213 101.981  1.00  0.00           C  
ATOM    545  HE2 TYR    38      81.900 105.629 101.073  1.00  0.00           H  
ATOM    546  CD2 TYR    38      80.456 105.759 102.775  1.00  0.00           C  
ATOM    547  HD2 TYR    38      79.914 106.566 102.305  1.00  0.00           H  
ATOM    548  C   TYR    38      77.239 105.080 102.940  1.00  0.00           C  
ATOM    549  O   TYR    38      77.310 103.887 103.302  1.00  0.00           O  
ATOM    550  N   SER    39      76.884 105.481 101.728  1.00  0.00           N  
ATOM    551  H   SER    39      76.945 106.476 101.566  1.00  0.00           H  
ATOM    552  CA  SER    39      76.663 104.633 100.535  1.00  0.00           C  
ATOM    553  HA  SER    39      76.664 103.581 100.821  1.00  0.00           H  
ATOM    554  CB  SER    39      75.291 105.037 100.008  1.00  0.00           C  
ATOM    555  HB2 SER    39      75.049 104.445  99.125  1.00  0.00           H  
ATOM    556  HB3 SER    39      74.551 104.926 100.799  1.00  0.00           H  
ATOM    557  OG  SER    39      75.335 106.398  99.593  1.00  0.00           O  
ATOM    558  HG  SER    39      75.080 106.417  98.668  1.00  0.00           H  
ATOM    559  C   SER    39      77.615 104.815  99.345  1.00  0.00           C  
ATOM    560  O   SER    39      77.461 104.197  98.285  1.00  0.00           O  
ATOM    561  N   GLY    40      78.639 105.677  99.485  1.00  0.00           N  
ATOM    562  H   GLY    40      78.705 106.081 100.409  1.00  0.00           H  
ATOM    563  CA  GLY    40      79.682 106.162  98.533  1.00  0.00           C  
ATOM    564  HA2 GLY    40      79.266 106.607  97.629  1.00  0.00           H  
ATOM    565  HA3 GLY    40      80.193 106.980  99.040  1.00  0.00           H  
ATOM    566  C   GLY    40      80.735 105.130  98.102  1.00  0.00           C  
ATOM    567  O   GLY    40      80.721 104.009  98.524  1.00  0.00           O  
ATOM    568  N   TYR    41      81.838 105.488  97.354  1.00  0.00           N  
ATOM    569  H   TYR    41      82.481 104.736  97.154  1.00  0.00           H  
ATOM    570  CA  TYR    41      82.116 106.764  96.719  1.00  0.00           C  
ATOM    571  HA  TYR    41      81.235 107.397  96.826  1.00  0.00           H  
ATOM    572  CB  TYR    41      83.339 107.449  97.334  1.00  0.00           C  
ATOM    573  HB2 TYR    41      84.171 106.748  97.406  1.00  0.00           H  
ATOM    574  HB3 TYR    41      83.598 108.206  96.593  1.00  0.00           H  
ATOM    575  CG  TYR    41      83.007 108.227  98.615  1.00  0.00           C  
ATOM    576  CD1 TYR    41      83.536 107.871  99.835  1.00  0.00           C  
ATOM    577  HD1 TYR    41      84.260 107.069  99.849  1.00  0.00           H  
ATOM    578  CE1 TYR    41      83.055 108.460 101.082  1.00  0.00           C  
ATOM    579  HE1 TYR    41      83.399 108.145 102.056  1.00  0.00           H  
ATOM    580  CZ  TYR    41      82.118 109.462 100.995  1.00  0.00           C  
ATOM    581  OH  TYR    41      81.586 109.941 102.145  1.00  0.00           O  
ATOM    582  HH  TYR    41      81.954 109.440 102.877  1.00  0.00           H  
ATOM    583  CE2 TYR    41      81.686 109.885  99.730  1.00  0.00           C  
ATOM    584  HE2 TYR    41      80.988 110.706  99.652  1.00  0.00           H  
ATOM    585  CD2 TYR    41      82.135 109.390  98.525  1.00  0.00           C  
ATOM    586  HD2 TYR    41      81.693 109.739  97.604  1.00  0.00           H  
ATOM    587  C   TYR    41      82.315 106.557  95.222  1.00  0.00           C  
ATOM    588  O   TYR    41      83.302 105.839  94.864  1.00  0.00           O  
ATOM    589  N   SER    42      81.473 107.035  94.326  1.00  0.00           N  
ATOM    590  H   SER    42      80.826 107.736  94.658  1.00  0.00           H  
ATOM    591  CA  SER    42      81.425 106.735  92.958  1.00  0.00           C  
ATOM    592  HA  SER    42      81.256 105.668  92.813  1.00  0.00           H  
ATOM    593  CB  SER    42      80.117 107.342  92.440  1.00  0.00           C  
ATOM    594  HB2 SER    42      79.854 106.861  91.498  1.00  0.00           H  
ATOM    595  HB3 SER    42      79.252 107.189  93.085  1.00  0.00           H  
ATOM    596  OG  SER    42      80.267 108.683  92.183  1.00  0.00           O  
ATOM    597  HG  SER    42      80.559 109.055  93.019  1.00  0.00           H  
ATOM    598  C   SER    42      82.619 107.253  92.140  1.00  0.00           C  
ATOM    599  O   SER    42      83.294 108.198  92.416  1.00  0.00           O  
ATOM    600  N   GLN    43      82.807 106.627  90.967  1.00  0.00           N  
ATOM    601  H   GLN    43      82.208 105.881  90.644  1.00  0.00           H  
ATOM    602  CA  GLN    43      83.906 107.021  90.056  1.00  0.00           C  
ATOM    603  HA  GLN    43      84.825 107.209  90.611  1.00  0.00           H  
ATOM    604  CB  GLN    43      84.262 105.858  89.021  1.00  0.00           C  
ATOM    605  HB2 GLN    43      83.418 105.569  88.395  1.00  0.00           H  
ATOM    606  HB3 GLN    43      85.041 106.074  88.289  1.00  0.00           H  
ATOM    607  CG  GLN    43      85.044 104.698  89.700  1.00  0.00           C  
ATOM    608  HG2 GLN    43      84.398 104.087  90.331  1.00  0.00           H  
ATOM    609  HG3 GLN    43      85.247 104.043  88.853  1.00  0.00           H  
ATOM    610  CD  GLN    43      86.443 105.024  90.273  1.00  0.00           C  
ATOM    611  OE1 GLN    43      87.154 105.906  89.828  1.00  0.00           O  
ATOM    612  NE2 GLN    43      86.878 104.372  91.316  1.00  0.00           N  
ATOM    613 HE21 GLN    43      86.397 103.541  91.628  1.00  0.00           H  
ATOM    614 HE22 GLN    43      87.855 104.458  91.559  1.00  0.00           H  
ATOM    615  C   GLN    43      83.592 108.314  89.252  1.00  0.00           C  
ATOM    616  O   GLN    43      84.299 108.688  88.293  1.00  0.00           O  
ATOM    617  N   SER    44      82.503 108.964  89.608  1.00  0.00           N  
ATOM    618  H   SER    44      81.878 108.437  90.202  1.00  0.00           H  
ATOM    619  CA  SER    44      82.042 110.247  89.034  1.00  0.00           C  
ATOM    620  HA  SER    44      81.862 110.048  87.978  1.00  0.00           H  
ATOM    621  CB  SER    44      80.737 110.773  89.760  1.00  0.00           C  
ATOM    622  HB2 SER    44      80.810 111.305  90.709  1.00  0.00           H  
ATOM    623  HB3 SER    44      80.407 111.486  89.004  1.00  0.00           H  
ATOM    624  OG  SER    44      79.830 109.624  89.787  1.00  0.00           O  
ATOM    625  HG  SER    44      80.055 109.196  90.616  1.00  0.00           H  
ATOM    626  C   SER    44      83.152 111.311  89.085  1.00  0.00           C  
ATOM    627  O   SER    44      83.740 111.581  90.116  1.00  0.00           O  
ATOM    628  N   THR    45      83.229 112.008  88.010  1.00  0.00           N  
ATOM    629  H   THR    45      82.707 111.700  87.202  1.00  0.00           H  
ATOM    630  CA  THR    45      84.025 113.319  87.758  1.00  0.00           C  
ATOM    631  HA  THR    45      83.303 114.131  87.674  1.00  0.00           H  
ATOM    632  CB  THR    45      85.127 113.644  88.743  1.00  0.00           C  
ATOM    633  HB  THR    45      85.848 112.829  88.809  1.00  0.00           H  
ATOM    634  CG2 THR    45      85.930 114.855  88.432  1.00  0.00           C  
ATOM    635 HG21 THR    45      85.285 115.731  88.367  1.00  0.00           H  
ATOM    636 HG22 THR    45      86.698 114.978  89.197  1.00  0.00           H  
ATOM    637 HG23 THR    45      86.511 114.685  87.525  1.00  0.00           H  
ATOM    638  OG1 THR    45      84.629 114.023  89.947  1.00  0.00           O  
ATOM    639  HG1 THR    45      84.145 113.282  90.318  1.00  0.00           H  
ATOM    640  C   THR    45      84.697 113.258  86.402  1.00  0.00           C  
ATOM    641  O   THR    45      85.777 112.727  86.266  1.00  0.00           O  
ATOM    642  N   ASP    46      84.024 113.607  85.325  1.00  0.00           N  
ATOM    643  H   ASP    46      83.118 114.025  85.480  1.00  0.00           H  
ATOM    644  CA  ASP    46      84.684 113.525  84.009  1.00  0.00           C  
ATOM    645  HA  ASP    46      84.896 112.491  83.736  1.00  0.00           H  
ATOM    646  CB  ASP    46      83.794 114.114  82.916  1.00  0.00           C  
ATOM    647  HB2 ASP    46      83.356 115.063  83.224  1.00  0.00           H  
ATOM    648  HB3 ASP    46      84.369 114.219  81.996  1.00  0.00           H  
ATOM    649  CG  ASP    46      82.567 113.184  82.631  1.00  0.00           C  
ATOM    650  OD1 ASP    46      82.619 111.982  83.058  1.00  0.00           O  
ATOM    651  OD2 ASP    46      81.504 113.498  82.144  1.00  0.00           O  
ATOM    652  C   ASP    46      86.030 114.296  83.938  1.00  0.00           C  
ATOM    653  O   ASP    46      85.997 115.492  84.126  1.00  0.00           O  
ATOM    654  N   THR    47      87.135 113.720  83.565  1.00  0.00           N  
ATOM    655  H   THR    47      87.102 112.756  83.264  1.00  0.00           H  
ATOM    656  CA  THR    47      88.374 114.465  83.245  1.00  0.00           C  
ATOM    657  HA  THR    47      88.536 115.081  84.129  1.00  0.00           H  
ATOM    658  CB  THR    47      89.561 113.517  82.977  1.00  0.00           C  
ATOM    659  HB  THR    47      89.539 112.698  83.696  1.00  0.00           H  
ATOM    660  CG2 THR    47      89.457 112.939  81.582  1.00  0.00           C  
ATOM    661 HG21 THR    47      89.918 111.952  81.554  1.00  0.00           H  
ATOM    662 HG22 THR    47      88.435 112.632  81.358  1.00  0.00           H  
ATOM    663 HG23 THR    47      89.816 113.649  80.837  1.00  0.00           H  
ATOM    664  OG1 THR    47      90.756 114.225  83.084  1.00  0.00           O  
ATOM    665  HG1 THR    47      90.895 114.307  84.030  1.00  0.00           H  
ATOM    666  C   THR    47      88.153 115.503  82.141  1.00  0.00           C  
ATOM    667  O   THR    47      87.256 115.395  81.277  1.00  0.00           O  
ATOM    668  N   SER    48      89.005 116.582  82.177  1.00  0.00           N  
ATOM    669  H   SER    48      89.778 116.441  82.811  1.00  0.00           H  
ATOM    670  CA  SER    48      88.738 117.772  81.360  1.00  0.00           C  
ATOM    671  HA  SER    48      87.753 117.651  80.909  1.00  0.00           H  
ATOM    672  CB  SER    48      88.726 118.968  82.306  1.00  0.00           C  
ATOM    673  HB2 SER    48      88.631 119.882  81.720  1.00  0.00           H  
ATOM    674  HB3 SER    48      87.846 118.764  82.918  1.00  0.00           H  
ATOM    675  OG  SER    48      89.893 119.030  83.094  1.00  0.00           O  
ATOM    676  HG  SER    48      89.761 118.431  83.833  1.00  0.00           H  
ATOM    677  C   SER    48      89.703 118.057  80.188  1.00  0.00           C  
ATOM    678  O   SER    48      90.930 117.715  80.163  1.00  0.00           O  
ATOM    679  N   GLY    49      89.228 118.650  79.078  1.00  0.00           N  
ATOM    680  H   GLY    49      88.249 118.884  78.995  1.00  0.00           H  
ATOM    681  CA  GLY    49      90.027 119.076  77.966  1.00  0.00           C  
ATOM    682  HA2 GLY    49      91.041 119.358  78.247  1.00  0.00           H  
ATOM    683  HA3 GLY    49      90.161 118.272  77.242  1.00  0.00           H  
ATOM    684  C   GLY    49      89.301 120.263  77.402  1.00  0.00           C  
ATOM    685  O   GLY    49      88.073 120.270  77.165  1.00  0.00           O  
ATOM    686  N   TYR    50      89.990 121.382  77.082  1.00  0.00           N  
ATOM    687  H   TYR    50      89.438 122.227  77.030  1.00  0.00           H  
ATOM    688  CA  TYR    50      91.394 121.725  77.281  1.00  0.00           C  
ATOM    689  HA  TYR    50      91.790 121.323  78.213  1.00  0.00           H  
ATOM    690  CB  TYR    50      92.225 121.250  76.043  1.00  0.00           C  
ATOM    691  HB2 TYR    50      92.011 120.233  75.714  1.00  0.00           H  
ATOM    692  HB3 TYR    50      91.906 121.963  75.282  1.00  0.00           H  
ATOM    693  CG  TYR    50      93.689 121.217  76.229  1.00  0.00           C  
ATOM    694  CD1 TYR    50      94.562 122.189  75.640  1.00  0.00           C  
ATOM    695  HD1 TYR    50      94.192 122.973  74.996  1.00  0.00           H  
ATOM    696  CE1 TYR    50      95.943 122.055  75.847  1.00  0.00           C  
ATOM    697  HE1 TYR    50      96.531 122.794  75.322  1.00  0.00           H  
ATOM    698  CZ  TYR    50      96.513 120.994  76.626  1.00  0.00           C  
ATOM    699  OH  TYR    50      97.895 120.912  76.855  1.00  0.00           O  
ATOM    700  HH  TYR    50      98.340 121.403  76.160  1.00  0.00           H  
ATOM    701  CE2 TYR    50      95.663 120.038  77.231  1.00  0.00           C  
ATOM    702  HE2 TYR    50      96.146 119.227  77.756  1.00  0.00           H  
ATOM    703  CD2 TYR    50      94.249 120.184  77.106  1.00  0.00           C  
ATOM    704  HD2 TYR    50      93.620 119.447  77.582  1.00  0.00           H  
ATOM    705  C   TYR    50      91.564 123.272  77.396  1.00  0.00           C  
ATOM    706  O   TYR    50      90.913 124.034  76.637  1.00  0.00           O  
ATOM    707  N   GLY    51      92.368 123.790  78.354  1.00  0.00           N  
ATOM    708  H   GLY    51      92.371 124.797  78.286  1.00  0.00           H  
ATOM    709  CA  GLY    51      93.165 123.190  79.351  1.00  0.00           C  
ATOM    710  HA2 GLY    51      92.408 122.818  80.041  1.00  0.00           H  
ATOM    711  HA3 GLY    51      93.797 122.370  79.009  1.00  0.00           H  
ATOM    712  C   GLY    51      94.130 124.144  80.082  1.00  0.00           C  
ATOM    713  O   GLY    51      94.370 125.269  79.643  1.00  0.00           O  
ATOM    714  N   GLN    52      94.497 123.723  81.314  1.00  0.00           N  
ATOM    715  H   GLN    52      94.318 122.775  81.612  1.00  0.00           H  
ATOM    716  CA  GLN    52      95.003 124.670  82.328  1.00  0.00           C  
ATOM    717  HA  GLN    52      94.568 124.386  83.287  1.00  0.00           H  
ATOM    718  CB  GLN    52      96.494 124.450  82.603  1.00  0.00           C  
ATOM    719  HB2 GLN    52      97.092 124.932  81.830  1.00  0.00           H  
ATOM    720  HB3 GLN    52      96.824 124.961  83.507  1.00  0.00           H  
ATOM    721  CG  GLN    52      96.985 122.964  82.660  1.00  0.00           C  
ATOM    722  HG2 GLN    52      96.809 122.445  81.718  1.00  0.00           H  
ATOM    723  HG3 GLN    52      98.071 123.021  82.740  1.00  0.00           H  
ATOM    724  CD  GLN    52      96.344 122.180  83.823  1.00  0.00           C  
ATOM    725  OE1 GLN    52      96.109 122.764  84.919  1.00  0.00           O  
ATOM    726  NE2 GLN    52      96.055 120.897  83.724  1.00  0.00           N  
ATOM    727 HE21 GLN    52      96.235 120.386  82.872  1.00  0.00           H  
ATOM    728 HE22 GLN    52      95.686 120.415  84.531  1.00  0.00           H  
ATOM    729  C   GLN    52      94.740 126.222  82.189  1.00  0.00           C  
ATOM    730  O   GLN    52      95.563 127.084  81.979  1.00  0.00           O  
ATOM    731  N   SER    53      93.444 126.661  82.414  1.00  0.00           N  
ATOM    732  H   SER    53      93.278 127.638  82.220  1.00  0.00           H  
ATOM    733  CA  SER    53      92.245 125.835  82.666  1.00  0.00           C  
ATOM    734  HA  SER    53      92.456 124.789  82.887  1.00  0.00           H  
ATOM    735  CB  SER    53      91.483 126.405  83.943  1.00  0.00           C  
ATOM    736  HB2 SER    53      92.283 126.772  84.586  1.00  0.00           H  
ATOM    737  HB3 SER    53      90.914 127.304  83.707  1.00  0.00           H  
ATOM    738  OG  SER    53      90.461 125.576  84.441  1.00  0.00           O  
ATOM    739  HG  SER    53      90.901 124.885  84.941  1.00  0.00           H  
ATOM    740  C   SER    53      91.323 125.820  81.462  1.00  0.00           C  
ATOM    741  O   SER    53      91.375 126.703  80.599  1.00  0.00           O  
ATOM    742  N   SER    54      90.483 124.831  81.310  1.00  0.00           N  
ATOM    743  H   SER    54      90.504 124.278  82.155  1.00  0.00           H  
ATOM    744  CA  SER    54      89.440 124.584  80.282  1.00  0.00           C  
ATOM    745  HA  SER    54      89.884 124.755  79.302  1.00  0.00           H  
ATOM    746  CB  SER    54      88.721 123.249  80.467  1.00  0.00           C  
ATOM    747  HB2 SER    54      88.239 123.180  81.441  1.00  0.00           H  
ATOM    748  HB3 SER    54      87.945 123.172  79.706  1.00  0.00           H  
ATOM    749  OG  SER    54      89.626 122.209  80.386  1.00  0.00           O  
ATOM    750  HG  SER    54      89.932 122.128  81.292  1.00  0.00           H  
ATOM    751  C   SER    54      88.305 125.691  80.439  1.00  0.00           C  
ATOM    752  O   SER    54      87.871 125.844  81.581  1.00  0.00           O  
ATOM    753  N   TYR    55      87.799 126.238  79.338  1.00  0.00           N  
ATOM    754  H   TYR    55      88.191 126.010  78.436  1.00  0.00           H  
ATOM    755  CA  TYR    55      86.617 127.145  79.398  1.00  0.00           C  
ATOM    756  HA  TYR    55      86.128 126.908  80.343  1.00  0.00           H  
ATOM    757  CB  TYR    55      87.061 128.636  79.408  1.00  0.00           C  
ATOM    758  HB2 TYR    55      87.578 128.904  78.487  1.00  0.00           H  
ATOM    759  HB3 TYR    55      86.175 129.271  79.430  1.00  0.00           H  
ATOM    760  CG  TYR    55      87.888 128.959  80.559  1.00  0.00           C  
ATOM    761  CD1 TYR    55      87.265 129.020  81.771  1.00  0.00           C  
ATOM    762  HD1 TYR    55      86.185 129.034  81.770  1.00  0.00           H  
ATOM    763  CE1 TYR    55      87.958 129.353  82.939  1.00  0.00           C  
ATOM    764  HE1 TYR    55      87.477 129.470  83.900  1.00  0.00           H  
ATOM    765  CZ  TYR    55      89.382 129.582  82.893  1.00  0.00           C  
ATOM    766  OH  TYR    55      90.094 130.015  83.982  1.00  0.00           O  
ATOM    767  HH  TYR    55      90.787 130.633  83.740  1.00  0.00           H  
ATOM    768  CE2 TYR    55      90.007 129.533  81.640  1.00  0.00           C  
ATOM    769  HE2 TYR    55      91.082 129.630  81.604  1.00  0.00           H  
ATOM    770  CD2 TYR    55      89.309 129.076  80.497  1.00  0.00           C  
ATOM    771  HD2 TYR    55      89.800 128.918  79.548  1.00  0.00           H  
ATOM    772  C   TYR    55      85.658 126.890  78.253  1.00  0.00           C  
ATOM    773  O   TYR    55      86.152 126.843  77.124  1.00  0.00           O  
ATOM    774  N   SER    56      84.391 126.495  78.431  1.00  0.00           N  
ATOM    775  H   SER    56      83.794 126.457  77.617  1.00  0.00           H  
ATOM    776  CA  SER    56      83.676 125.989  79.670  1.00  0.00           C  
ATOM    777  HA  SER    56      82.813 125.514  79.204  1.00  0.00           H  
ATOM    778  CB  SER    56      84.476 124.865  80.417  1.00  0.00           C  
ATOM    779  HB2 SER    56      85.281 125.314  80.999  1.00  0.00           H  
ATOM    780  HB3 SER    56      83.812 124.324  81.091  1.00  0.00           H  
ATOM    781  OG  SER    56      85.154 123.911  79.445  1.00  0.00           O  
ATOM    782  HG  SER    56      84.484 123.272  79.189  1.00  0.00           H  
ATOM    783  C   SER    56      83.159 126.983  80.659  1.00  0.00           C  
ATOM    784  O   SER    56      83.879 127.959  80.960  1.00  0.00           O  
ATOM    785  N   SER    57      81.946 126.696  81.241  1.00  0.00           N  
ATOM    786  H   SER    57      81.587 127.413  81.854  1.00  0.00           H  
ATOM    787  CA  SER    57      81.126 125.440  81.234  1.00  0.00           C  
ATOM    788  HA  SER    57      81.828 124.619  81.382  1.00  0.00           H  
ATOM    789  CB  SER    57      80.108 125.421  82.419  1.00  0.00           C  
ATOM    790  HB2 SER    57      79.761 124.390  82.486  1.00  0.00           H  
ATOM    791  HB3 SER    57      80.610 125.634  83.362  1.00  0.00           H  
ATOM    792  OG  SER    57      78.964 126.292  82.260  1.00  0.00           O  
ATOM    793  HG  SER    57      79.152 127.210  82.468  1.00  0.00           H  
ATOM    794  C   SER    57      80.329 125.249  79.934  1.00  0.00           C  
ATOM    795  O   SER    57      79.740 124.174  79.703  1.00  0.00           O  
ATOM    796  N   TYR    58      80.203 126.379  79.152  1.00  0.00           N  
ATOM    797  H   TYR    58      80.689 127.221  79.425  1.00  0.00           H  
ATOM    798  CA  TYR    58      79.604 126.453  77.800  1.00  0.00           C  
ATOM    799  HA  TYR    58      78.553 126.196  77.926  1.00  0.00           H  
ATOM    800  CB  TYR    58      79.783 127.897  77.259  1.00  0.00           C  
ATOM    801  HB2 TYR    58      79.154 127.934  76.369  1.00  0.00           H  
ATOM    802  HB3 TYR    58      79.149 128.467  77.938  1.00  0.00           H  
ATOM    803  CG  TYR    58      81.121 128.558  77.188  1.00  0.00           C  
ATOM    804  CD1 TYR    58      81.467 129.489  78.138  1.00  0.00           C  
ATOM    805  HD1 TYR    58      80.766 129.860  78.871  1.00  0.00           H  
ATOM    806  CE1 TYR    58      82.715 130.099  78.150  1.00  0.00           C  
ATOM    807  HE1 TYR    58      82.784 130.840  78.932  1.00  0.00           H  
ATOM    808  CZ  TYR    58      83.635 129.815  77.152  1.00  0.00           C  
ATOM    809  OH  TYR    58      84.803 130.491  77.222  1.00  0.00           O  
ATOM    810  HH  TYR    58      85.363 130.263  76.475  1.00  0.00           H  
ATOM    811  CE2 TYR    58      83.357 128.714  76.242  1.00  0.00           C  
ATOM    812  HE2 TYR    58      84.003 128.448  75.418  1.00  0.00           H  
ATOM    813  CD2 TYR    58      82.080 128.138  76.265  1.00  0.00           C  
ATOM    814  HD2 TYR    58      81.855 127.358  75.553  1.00  0.00           H  
ATOM    815  C   TYR    58      80.329 125.512  76.818  1.00  0.00           C  
ATOM    816  O   TYR    58      81.507 125.201  76.928  1.00  0.00           O  
ATOM    817  N   GLY    59      79.631 125.000  75.799  1.00  0.00           N  
ATOM    818  H   GLY    59      79.981 124.229  75.247  1.00  0.00           H  
ATOM    819  CA  GLY    59      78.312 125.405  75.327  1.00  0.00           C  
ATOM    820  HA2 GLY    59      77.884 124.575  74.765  1.00  0.00           H  
ATOM    821  HA3 GLY    59      77.542 125.592  76.075  1.00  0.00           H  
ATOM    822  C   GLY    59      78.351 126.486  74.303  1.00  0.00           C  
ATOM    823  O   GLY    59      79.390 126.796  73.796  1.00  0.00           O  
ATOM    824  N   GLN    60      77.271 127.115  73.970  1.00  0.00           N  
ATOM    825  H   GLN    60      77.393 127.911  73.360  1.00  0.00           H  
ATOM    826  CA  GLN    60      75.951 126.880  74.432  1.00  0.00           C  
ATOM    827  HA  GLN    60      76.059 126.910  75.517  1.00  0.00           H  
ATOM    828  CB  GLN    60      75.123 128.062  74.021  1.00  0.00           C  
ATOM    829  HB2 GLN    60      74.188 127.747  74.484  1.00  0.00           H  
ATOM    830  HB3 GLN    60      75.441 128.981  74.512  1.00  0.00           H  
ATOM    831  CG  GLN    60      74.703 128.385  72.547  1.00  0.00           C  
ATOM    832  HG2 GLN    60      75.493 128.949  72.051  1.00  0.00           H  
ATOM    833  HG3 GLN    60      74.641 127.400  72.085  1.00  0.00           H  
ATOM    834  CD  GLN    60      73.391 129.039  72.415  1.00  0.00           C  
ATOM    835  OE1 GLN    60      73.041 129.959  73.064  1.00  0.00           O  
ATOM    836  NE2 GLN    60      72.698 128.723  71.323  1.00  0.00           N  
ATOM    837 HE21 GLN    60      73.079 127.923  70.839  1.00  0.00           H  
ATOM    838 HE22 GLN    60      71.812 129.123  71.049  1.00  0.00           H  
ATOM    839  C   GLN    60      75.352 125.527  74.009  1.00  0.00           C  
ATOM    840  O   GLN    60      75.806 124.863  73.088  1.00  0.00           O  
ATOM    841  N   SER    61      74.368 125.147  74.792  1.00  0.00           N  
ATOM    842  H   SER    61      74.005 125.727  75.535  1.00  0.00           H  
ATOM    843  CA  SER    61      73.453 123.967  74.503  1.00  0.00           C  
ATOM    844  HA  SER    61      74.152 123.199  74.173  1.00  0.00           H  
ATOM    845  CB  SER    61      72.718 123.562  75.791  1.00  0.00           C  
ATOM    846  HB2 SER    61      72.115 122.664  75.656  1.00  0.00           H  
ATOM    847  HB3 SER    61      73.456 123.401  76.576  1.00  0.00           H  
ATOM    848  OG  SER    61      71.829 124.641  76.155  1.00  0.00           O  
ATOM    849  HG  SER    61      71.761 124.511  77.103  1.00  0.00           H  
ATOM    850  C   SER    61      72.499 124.328  73.341  1.00  0.00           C  
ATOM    851  O   SER    61      72.415 125.464  72.875  1.00  0.00           O  
ATOM    852  N   GLN    62      71.800 123.323  72.843  1.00  0.00           N  
ATOM    853  H   GLN    62      71.976 122.412  73.243  1.00  0.00           H  
ATOM    854  CA  GLN    62      70.778 123.473  71.756  1.00  0.00           C  
ATOM    855  HA  GLN    62      71.258 124.094  70.999  1.00  0.00           H  
ATOM    856  CB  GLN    62      70.571 122.167  71.059  1.00  0.00           C  
ATOM    857  HB2 GLN    62      71.467 121.597  70.811  1.00  0.00           H  
ATOM    858  HB3 GLN    62      70.102 121.582  71.849  1.00  0.00           H  
ATOM    859  CG  GLN    62      69.734 122.208  69.746  1.00  0.00           C  
ATOM    860  HG2 GLN    62      69.397 121.195  69.523  1.00  0.00           H  
ATOM    861  HG3 GLN    62      68.844 122.817  69.904  1.00  0.00           H  
ATOM    862  CD  GLN    62      70.564 122.648  68.501  1.00  0.00           C  
ATOM    863  OE1 GLN    62      71.367 121.914  67.943  1.00  0.00           O  
ATOM    864  NE2 GLN    62      70.586 123.923  68.102  1.00  0.00           N  
ATOM    865 HE21 GLN    62      71.312 124.225  67.469  1.00  0.00           H  
ATOM    866 HE22 GLN    62      70.025 124.622  68.568  1.00  0.00           H  
ATOM    867  C   GLN    62      69.497 124.195  72.177  1.00  0.00           C  
ATOM    868  O   GLN    62      68.404 123.631  72.265  1.00  0.00           O  
ATOM    869  N   ASN    63      69.559 125.558  72.293  1.00  0.00           N  
ATOM    870  H   ASN    63      70.442 126.047  72.296  1.00  0.00           H  
ATOM    871  CA  ASN    63      68.545 126.432  72.835  1.00  0.00           C  
ATOM    872  HA  ASN    63      68.033 125.922  73.652  1.00  0.00           H  
ATOM    873  CB  ASN    63      69.144 127.763  73.362  1.00  0.00           C  
ATOM    874  HB2 ASN    63      69.719 128.332  72.632  1.00  0.00           H  
ATOM    875  HB3 ASN    63      68.254 128.323  73.649  1.00  0.00           H  
ATOM    876  CG  ASN    63      69.955 127.589  74.559  1.00  0.00           C  
ATOM    877  OD1 ASN    63      69.708 126.869  75.500  1.00  0.00           O  
ATOM    878  ND2 ASN    63      71.038 128.326  74.684  1.00  0.00           N  
ATOM    879 HD21 ASN    63      71.675 128.303  75.468  1.00  0.00           H  
ATOM    880 HD22 ASN    63      71.262 129.115  74.095  1.00  0.00           H  
ATOM    881  C   ASN    63      67.350 126.597  71.845  1.00  0.00           C  
ATOM    882  O   ASN    63      66.433 127.329  72.171  1.00  0.00           O  
ATOM    883  N   THR    64      67.416 126.068  70.660  1.00  0.00           N  
ATOM    884  H   THR    64      68.308 125.691  70.371  1.00  0.00           H  
ATOM    885  CA  THR    64      66.323 125.945  69.664  1.00  0.00           C  
ATOM    886  HA  THR    64      65.448 125.709  70.270  1.00  0.00           H  
ATOM    887  CB  THR    64      66.111 127.314  68.881  1.00  0.00           C  
ATOM    888  HB  THR    64      66.034 128.093  69.640  1.00  0.00           H  
ATOM    889  CG2 THR    64      67.019 127.749  67.724  1.00  0.00           C  
ATOM    890 HG21 THR    64      66.911 127.089  66.863  1.00  0.00           H  
ATOM    891 HG22 THR    64      66.691 128.703  67.312  1.00  0.00           H  
ATOM    892 HG23 THR    64      68.029 127.801  68.130  1.00  0.00           H  
ATOM    893  OG1 THR    64      64.790 127.192  68.290  1.00  0.00           O  
ATOM    894  HG1 THR    64      64.105 127.232  68.962  1.00  0.00           H  
ATOM    895  C   THR    64      66.620 124.790  68.631  1.00  0.00           C  
ATOM    896  O   THR    64      67.692 124.793  68.076  1.00  0.00           O  
ATOM    897  N   GLY    65      65.739 123.816  68.477  1.00  0.00           N  
ATOM    898  H   GLY    65      66.010 123.168  67.751  1.00  0.00           H  
ATOM    899  CA  GLY    65      64.418 123.533  69.000  1.00  0.00           C  
ATOM    900  HA2 GLY    65      63.680 124.210  68.570  1.00  0.00           H  
ATOM    901  HA3 GLY    65      64.201 122.508  68.698  1.00  0.00           H  
ATOM    902  C   GLY    65      64.146 123.499  70.528  1.00  0.00           C  
ATOM    903  O   GLY    65      65.116 123.527  71.306  1.00  0.00           O  
ATOM    904  N   TYR    66      62.914 123.639  70.954  1.00  0.00           N  
ATOM    905  H   TYR    66      62.190 123.746  70.258  1.00  0.00           H  
ATOM    906  CA  TYR    66      62.524 123.697  72.358  1.00  0.00           C  
ATOM    907  HA  TYR    66      63.351 123.380  72.994  1.00  0.00           H  
ATOM    908  CB  TYR    66      62.325 125.222  72.692  1.00  0.00           C  
ATOM    909  HB2 TYR    66      63.334 125.634  72.688  1.00  0.00           H  
ATOM    910  HB3 TYR    66      61.739 125.745  71.937  1.00  0.00           H  
ATOM    911  CG  TYR    66      61.708 125.481  74.070  1.00  0.00           C  
ATOM    912  CD1 TYR    66      60.372 125.841  74.239  1.00  0.00           C  
ATOM    913  HD1 TYR    66      59.709 126.038  73.409  1.00  0.00           H  
ATOM    914  CE1 TYR    66      59.848 126.053  75.508  1.00  0.00           C  
ATOM    915  HE1 TYR    66      58.879 126.530  75.553  1.00  0.00           H  
ATOM    916  CZ  TYR    66      60.635 125.933  76.657  1.00  0.00           C  
ATOM    917  OH  TYR    66      60.134 126.313  77.875  1.00  0.00           O  
ATOM    918  HH  TYR    66      60.808 126.421  78.550  1.00  0.00           H  
ATOM    919  CE2 TYR    66      62.006 125.603  76.476  1.00  0.00           C  
ATOM    920  HE2 TYR    66      62.706 125.626  77.298  1.00  0.00           H  
ATOM    921  CD2 TYR    66      62.545 125.394  75.195  1.00  0.00           C  
ATOM    922  HD2 TYR    66      63.598 125.225  75.029  1.00  0.00           H  
ATOM    923  C   TYR    66      61.308 122.816  72.566  1.00  0.00           C  
ATOM    924  O   TYR    66      60.330 122.943  71.839  1.00  0.00           O  
ATOM    925  N   GLY    67      61.291 121.928  73.536  1.00  0.00           N  
ATOM    926  H   GLY    67      62.028 122.008  74.222  1.00  0.00           H  
ATOM    927  CA  GLY    67      60.469 120.715  73.704  1.00  0.00           C  
ATOM    928  HA2 GLY    67      60.816 120.190  74.594  1.00  0.00           H  
ATOM    929  HA3 GLY    67      59.406 120.903  73.858  1.00  0.00           H  
ATOM    930  C   GLY    67      60.724 119.665  72.555  1.00  0.00           C  
ATOM    931  O   GLY    67      61.668 119.661  71.836  1.00  0.00           O  
ATOM    932  N   THR    68      59.928 118.625  72.442  1.00  0.00           N  
ATOM    933  H   THR    68      59.204 118.579  73.145  1.00  0.00           H  
ATOM    934  CA  THR    68      60.053 117.448  71.553  1.00  0.00           C  
ATOM    935  HA  THR    68      60.716 117.623  70.706  1.00  0.00           H  
ATOM    936  CB  THR    68      60.554 116.241  72.389  1.00  0.00           C  
ATOM    937  HB  THR    68      60.312 115.312  71.873  1.00  0.00           H  
ATOM    938  CG2 THR    68      62.035 116.220  72.614  1.00  0.00           C  
ATOM    939 HG21 THR    68      62.293 115.385  73.265  1.00  0.00           H  
ATOM    940 HG22 THR    68      62.553 116.055  71.669  1.00  0.00           H  
ATOM    941 HG23 THR    68      62.397 117.159  73.031  1.00  0.00           H  
ATOM    942  OG1 THR    68      59.852 116.137  73.595  1.00  0.00           O  
ATOM    943  HG1 THR    68      59.923 115.253  73.962  1.00  0.00           H  
ATOM    944  C   THR    68      58.700 116.997  70.924  1.00  0.00           C  
ATOM    945  O   THR    68      57.680 117.045  71.659  1.00  0.00           O  
ATOM    946  N   GLN    69      58.659 116.429  69.735  1.00  0.00           N  
ATOM    947  H   GLN    69      59.559 116.222  69.327  1.00  0.00           H  
ATOM    948  CA  GLN    69      57.475 115.879  69.018  1.00  0.00           C  
ATOM    949  HA  GLN    69      56.698 116.636  68.914  1.00  0.00           H  
ATOM    950  CB  GLN    69      57.881 115.374  67.639  1.00  0.00           C  
ATOM    951  HB2 GLN    69      58.760 114.735  67.725  1.00  0.00           H  
ATOM    952  HB3 GLN    69      57.091 114.837  67.114  1.00  0.00           H  
ATOM    953  CG  GLN    69      58.361 116.635  66.877  1.00  0.00           C  
ATOM    954  HG2 GLN    69      57.482 117.180  66.532  1.00  0.00           H  
ATOM    955  HG3 GLN    69      58.792 117.381  67.544  1.00  0.00           H  
ATOM    956  CD  GLN    69      59.361 116.418  65.677  1.00  0.00           C  
ATOM    957  OE1 GLN    69      59.745 115.285  65.412  1.00  0.00           O  
ATOM    958  NE2 GLN    69      59.663 117.389  64.854  1.00  0.00           N  
ATOM    959 HE21 GLN    69      59.174 118.266  64.959  1.00  0.00           H  
ATOM    960 HE22 GLN    69      60.385 117.250  64.161  1.00  0.00           H  
ATOM    961  C   GLN    69      56.859 114.610  69.761  1.00  0.00           C  
ATOM    962  O   GLN    69      57.535 113.950  70.465  1.00  0.00           O  
ATOM    963  N   SER    70      55.593 114.251  69.334  1.00  0.00           N  
ATOM    964  H   SER    70      55.042 114.834  68.721  1.00  0.00           H  
ATOM    965  CA  SER    70      54.997 112.968  69.848  1.00  0.00           C  
ATOM    966  HA  SER    70      55.178 112.996  70.922  1.00  0.00           H  
ATOM    967  CB  SER    70      53.518 112.987  69.574  1.00  0.00           C  
ATOM    968  HB2 SER    70      53.184 113.909  70.049  1.00  0.00           H  
ATOM    969  HB3 SER    70      53.307 113.052  68.507  1.00  0.00           H  
ATOM    970  OG  SER    70      52.828 111.927  70.152  1.00  0.00           O  
ATOM    971  HG  SER    70      51.875 112.003  70.057  1.00  0.00           H  
ATOM    972  C   SER    70      55.639 111.695  69.304  1.00  0.00           C  
ATOM    973  O   SER    70      56.381 111.760  68.372  1.00  0.00           O  
ATOM    974  N   THR    71      55.318 110.570  69.796  1.00  0.00           N  
ATOM    975  H   THR    71      54.508 110.504  70.394  1.00  0.00           H  
ATOM    976  CA  THR    71      55.999 109.299  69.392  1.00  0.00           C  
ATOM    977  HA  THR    71      57.085 109.326  69.310  1.00  0.00           H  
ATOM    978  CB  THR    71      55.880 108.238  70.560  1.00  0.00           C  
ATOM    979  HB  THR    71      54.829 108.009  70.736  1.00  0.00           H  
ATOM    980  CG2 THR    71      56.676 106.965  70.220  1.00  0.00           C  
ATOM    981 HG21 THR    71      56.568 106.160  70.947  1.00  0.00           H  
ATOM    982 HG22 THR    71      56.261 106.490  69.332  1.00  0.00           H  
ATOM    983 HG23 THR    71      57.704 107.319  70.152  1.00  0.00           H  
ATOM    984  OG1 THR    71      56.503 108.619  71.767  1.00  0.00           O  
ATOM    985  HG1 THR    71      56.062 109.434  72.016  1.00  0.00           H  
ATOM    986  C   THR    71      55.279 108.917  68.110  1.00  0.00           C  
ATOM    987  O   THR    71      54.073 108.747  68.178  1.00  0.00           O  
ATOM    988  N   PRO    72      55.915 108.854  66.955  1.00  0.00           N  
ATOM    989  CD  PRO    72      57.246 109.226  66.660  1.00  0.00           C  
ATOM    990  HD2 PRO    72      58.112 108.989  67.278  1.00  0.00           H  
ATOM    991  HD3 PRO    72      57.151 110.299  66.490  1.00  0.00           H  
ATOM    992  CG  PRO    72      57.610 108.526  65.354  1.00  0.00           C  
ATOM    993  HG2 PRO    72      57.950 107.531  65.642  1.00  0.00           H  
ATOM    994  HG3 PRO    72      58.294 109.152  64.781  1.00  0.00           H  
ATOM    995  CB  PRO    72      56.224 108.359  64.653  1.00  0.00           C  
ATOM    996  HB2 PRO    72      56.174 107.481  64.010  1.00  0.00           H  
ATOM    997  HB3 PRO    72      55.983 109.181  63.978  1.00  0.00           H  
ATOM    998  CA  PRO    72      55.197 108.380  65.769  1.00  0.00           C  
ATOM    999  HA  PRO    72      54.461 109.166  65.600  1.00  0.00           H  
ATOM   1000  C   PRO    72      54.599 106.925  65.881  1.00  0.00           C  
ATOM   1001  O   PRO    72      55.053 106.098  66.676  1.00  0.00           O  
ATOM   1002  N   GLN    73      53.501 106.620  65.173  1.00  0.00           N  
ATOM   1003  H   GLN    73      53.248 107.358  64.531  1.00  0.00           H  
ATOM   1004  CA  GLN    73      53.018 105.284  64.929  1.00  0.00           C  
ATOM   1005  HA  GLN    73      53.575 104.604  65.573  1.00  0.00           H  
ATOM   1006  CB  GLN    73      51.492 105.128  65.173  1.00  0.00           C  
ATOM   1007  HB2 GLN    73      51.004 105.721  64.400  1.00  0.00           H  
ATOM   1008  HB3 GLN    73      51.234 104.110  64.883  1.00  0.00           H  
ATOM   1009  CG  GLN    73      50.946 105.421  66.568  1.00  0.00           C  
ATOM   1010  HG2 GLN    73      51.491 104.933  67.376  1.00  0.00           H  
ATOM   1011  HG3 GLN    73      51.077 106.491  66.728  1.00  0.00           H  
ATOM   1012  CD  GLN    73      49.452 104.945  66.680  1.00  0.00           C  
ATOM   1013  OE1 GLN    73      48.989 104.230  67.583  1.00  0.00           O  
ATOM   1014  NE2 GLN    73      48.702 105.217  65.695  1.00  0.00           N  
ATOM   1015 HE21 GLN    73      48.984 105.931  65.039  1.00  0.00           H  
ATOM   1016 HE22 GLN    73      47.779 104.808  65.684  1.00  0.00           H  
ATOM   1017  C   GLN    73      53.363 104.798  63.451  1.00  0.00           C  
ATOM   1018  O   GLN    73      53.972 105.466  62.591  1.00  0.00           O  
ATOM   1019  N   GLY    74      53.251 103.497  63.207  1.00  0.00           N  
ATOM   1020  H   GLY    74      52.868 102.794  63.822  1.00  0.00           H  
ATOM   1021  CA  GLY    74      53.376 103.060  61.855  1.00  0.00           C  
ATOM   1022  HA2 GLY    74      54.356 103.323  61.456  1.00  0.00           H  
ATOM   1023  HA3 GLY    74      53.214 101.982  61.868  1.00  0.00           H  
ATOM   1024  C   GLY    74      52.288 103.646  61.037  1.00  0.00           C  
ATOM   1025  O   GLY    74      51.101 103.466  61.411  1.00  0.00           O  
ATOM   1026  N   TYR    75      52.635 104.175  59.883  1.00  0.00           N  
ATOM   1027  H   TYR    75      53.634 104.167  59.734  1.00  0.00           H  
ATOM   1028  CA  TYR    75      51.685 104.669  58.875  1.00  0.00           C  
ATOM   1029  HA  TYR    75      50.664 104.603  59.250  1.00  0.00           H  
ATOM   1030  CB  TYR    75      51.945 106.159  58.646  1.00  0.00           C  
ATOM   1031  HB2 TYR    75      52.884 106.213  58.095  1.00  0.00           H  
ATOM   1032  HB3 TYR    75      51.222 106.626  57.978  1.00  0.00           H  
ATOM   1033  CG  TYR    75      51.914 107.009  59.827  1.00  0.00           C  
ATOM   1034  CD1 TYR    75      53.076 107.719  60.203  1.00  0.00           C  
ATOM   1035  HD1 TYR    75      53.953 107.735  59.573  1.00  0.00           H  
ATOM   1036  CE1 TYR    75      53.214 108.449  61.410  1.00  0.00           C  
ATOM   1037  HE1 TYR    75      54.109 108.990  61.681  1.00  0.00           H  
ATOM   1038  CZ  TYR    75      52.143 108.324  62.349  1.00  0.00           C  
ATOM   1039  OH  TYR    75      52.206 108.962  63.556  1.00  0.00           O  
ATOM   1040  HH  TYR    75      51.361 109.236  63.920  1.00  0.00           H  
ATOM   1041  CE2 TYR    75      50.936 107.644  61.976  1.00  0.00           C  
ATOM   1042  HE2 TYR    75      49.993 107.763  62.488  1.00  0.00           H  
ATOM   1043  CD2 TYR    75      50.833 106.983  60.753  1.00  0.00           C  
ATOM   1044  HD2 TYR    75      49.922 106.486  60.455  1.00  0.00           H  
ATOM   1045  C   TYR    75      51.715 103.849  57.525  1.00  0.00           C  
ATOM   1046  O   TYR    75      52.576 104.016  56.672  1.00  0.00           O  
ATOM   1047  N   GLY    76      50.707 103.056  57.360  1.00  0.00           N  
ATOM   1048  H   GLY    76      50.121 102.915  58.171  1.00  0.00           H  
ATOM   1049  CA  GLY    76      50.151 102.611  56.054  1.00  0.00           C  
ATOM   1050  HA2 GLY    76      50.871 102.226  55.332  1.00  0.00           H  
ATOM   1051  HA3 GLY    76      49.340 101.894  56.177  1.00  0.00           H  
ATOM   1052  C   GLY    76      49.383 103.704  55.273  1.00  0.00           C  
ATOM   1053  O   GLY    76      49.174 103.618  54.061  1.00  0.00           O  
ATOM   1054  N   SER    77      48.829 104.687  55.908  1.00  0.00           N  
ATOM   1055  H   SER    77      49.058 104.852  56.878  1.00  0.00           H  
ATOM   1056  CA  SER    77      48.168 105.825  55.241  1.00  0.00           C  
ATOM   1057  HA  SER    77      47.544 105.424  54.442  1.00  0.00           H  
ATOM   1058  CB  SER    77      47.355 106.581  56.265  1.00  0.00           C  
ATOM   1059  HB2 SER    77      46.685 107.273  55.755  1.00  0.00           H  
ATOM   1060  HB3 SER    77      46.682 105.920  56.812  1.00  0.00           H  
ATOM   1061  OG  SER    77      48.141 107.254  57.222  1.00  0.00           O  
ATOM   1062  HG  SER    77      47.647 108.048  57.437  1.00  0.00           H  
ATOM   1063  C   SER    77      49.272 106.610  54.418  1.00  0.00           C  
ATOM   1064  O   SER    77      50.391 106.682  54.891  1.00  0.00           O  
ATOM   1065  N   THR    78      49.058 107.299  53.269  1.00  0.00           N  
ATOM   1066  H   THR    78      49.911 107.511  52.773  1.00  0.00           H  
ATOM   1067  CA  THR    78      47.754 107.544  52.714  1.00  0.00           C  
ATOM   1068  HA  THR    78      47.033 106.966  53.292  1.00  0.00           H  
ATOM   1069  CB  THR    78      47.269 108.982  52.792  1.00  0.00           C  
ATOM   1070  HB  THR    78      47.517 109.544  51.892  1.00  0.00           H  
ATOM   1071  CG2 THR    78      45.794 109.141  52.933  1.00  0.00           C  
ATOM   1072 HG21 THR    78      45.533 110.186  52.763  1.00  0.00           H  
ATOM   1073 HG22 THR    78      45.304 108.499  52.201  1.00  0.00           H  
ATOM   1074 HG23 THR    78      45.486 108.863  53.941  1.00  0.00           H  
ATOM   1075  OG1 THR    78      47.716 109.719  53.997  1.00  0.00           O  
ATOM   1076  HG1 THR    78      48.601 110.051  53.828  1.00  0.00           H  
ATOM   1077  C   THR    78      47.756 107.024  51.268  1.00  0.00           C  
ATOM   1078  O   THR    78      48.476 107.530  50.407  1.00  0.00           O  
ATOM   1079  N   GLY    79      46.885 105.999  51.008  1.00  0.00           N  
ATOM   1080  H   GLY    79      46.228 105.674  51.702  1.00  0.00           H  
ATOM   1081  CA  GLY    79      46.971 105.216  49.774  1.00  0.00           C  
ATOM   1082  HA2 GLY    79      46.115 104.543  49.736  1.00  0.00           H  
ATOM   1083  HA3 GLY    79      46.772 105.739  48.838  1.00  0.00           H  
ATOM   1084  C   GLY    79      48.201 104.440  49.579  1.00  0.00           C  
ATOM   1085  O   GLY    79      48.848 103.979  50.527  1.00  0.00           O  
ATOM   1086  N   GLY    80      48.728 104.181  48.346  1.00  0.00           N  
ATOM   1087  H   GLY    80      49.639 103.745  48.375  1.00  0.00           H  
ATOM   1088  CA  GLY    80      48.334 104.810  47.102  1.00  0.00           C  
ATOM   1089  HA2 GLY    80      48.399 105.896  47.162  1.00  0.00           H  
ATOM   1090  HA3 GLY    80      49.164 104.575  46.436  1.00  0.00           H  
ATOM   1091  C   GLY    80      47.023 104.308  46.531  1.00  0.00           C  
ATOM   1092  O   GLY    80      46.254 103.658  47.256  1.00  0.00           O  
ATOM   1093  N   TYR    81      46.700 104.681  45.302  1.00  0.00           N  
ATOM   1094  H   TYR    81      47.376 105.255  44.819  1.00  0.00           H  
ATOM   1095  CA  TYR    81      45.450 104.445  44.633  1.00  0.00           C  
ATOM   1096  HA  TYR    81      44.903 103.679  45.184  1.00  0.00           H  
ATOM   1097  CB  TYR    81      44.566 105.709  44.619  1.00  0.00           C  
ATOM   1098  HB2 TYR    81      45.042 106.485  44.019  1.00  0.00           H  
ATOM   1099  HB3 TYR    81      43.587 105.491  44.192  1.00  0.00           H  
ATOM   1100  CG  TYR    81      44.309 106.232  46.083  1.00  0.00           C  
ATOM   1101  CD1 TYR    81      43.369 105.611  46.950  1.00  0.00           C  
ATOM   1102  HD1 TYR    81      42.866 104.688  46.702  1.00  0.00           H  
ATOM   1103  CE1 TYR    81      43.084 106.179  48.186  1.00  0.00           C  
ATOM   1104  HE1 TYR    81      42.234 105.778  48.718  1.00  0.00           H  
ATOM   1105  CZ  TYR    81      43.762 107.298  48.727  1.00  0.00           C  
ATOM   1106  OH  TYR    81      43.419 107.878  49.930  1.00  0.00           O  
ATOM   1107  HH  TYR    81      42.702 107.368  50.313  1.00  0.00           H  
ATOM   1108  CE2 TYR    81      44.771 107.822  47.929  1.00  0.00           C  
ATOM   1109  HE2 TYR    81      45.271 108.720  48.260  1.00  0.00           H  
ATOM   1110  CD2 TYR    81      45.045 107.365  46.635  1.00  0.00           C  
ATOM   1111  HD2 TYR    81      45.767 107.920  46.055  1.00  0.00           H  
ATOM   1112  C   TYR    81      45.641 103.807  43.262  1.00  0.00           C  
ATOM   1113  O   TYR    81      46.224 104.496  42.356  1.00  0.00           O  
ATOM   1114  N   GLY    82      45.227 102.611  42.880  1.00  0.00           N  
ATOM   1115  H   GLY    82      45.385 102.322  41.925  1.00  0.00           H  
ATOM   1116  CA  GLY    82      44.739 101.633  43.842  1.00  0.00           C  
ATOM   1117  HA2 GLY    82      44.864 100.638  43.417  1.00  0.00           H  
ATOM   1118  HA3 GLY    82      45.290 101.691  44.781  1.00  0.00           H  
ATOM   1119  C   GLY    82      43.243 101.725  44.094  1.00  0.00           C  
ATOM   1120  O   GLY    82      42.591 102.806  44.084  1.00  0.00           O  
ATOM   1121  N   SER    83      42.682 100.533  44.365  1.00  0.00           N  
ATOM   1122  H   SER    83      43.320  99.750  44.333  1.00  0.00           H  
ATOM   1123  CA  SER    83      41.401 100.294  45.095  1.00  0.00           C  
ATOM   1124  HA  SER    83      41.403  99.244  45.389  1.00  0.00           H  
ATOM   1125  CB  SER    83      41.314 101.077  46.400  1.00  0.00           C  
ATOM   1126  HB2 SER    83      42.193 100.746  46.953  1.00  0.00           H  
ATOM   1127  HB3 SER    83      41.336 102.124  46.098  1.00  0.00           H  
ATOM   1128  OG  SER    83      40.143 100.623  47.126  1.00  0.00           O  
ATOM   1129  HG  SER    83      40.211 101.029  47.993  1.00  0.00           H  
ATOM   1130  C   SER    83      40.155 100.533  44.163  1.00  0.00           C  
ATOM   1131  O   SER    83      40.133 101.492  43.445  1.00  0.00           O  
ATOM   1132  N   SER    84      39.051  99.808  44.429  1.00  0.00           N  
ATOM   1133  H   SER    84      38.287 100.043  43.810  1.00  0.00           H  
ATOM   1134  CA  SER    84      39.072  98.400  44.950  1.00  0.00           C  
ATOM   1135  HA  SER    84      39.588  98.365  45.909  1.00  0.00           H  
ATOM   1136  CB  SER    84      37.672  97.826  45.155  1.00  0.00           C  
ATOM   1137  HB2 SER    84      37.799  96.868  45.658  1.00  0.00           H  
ATOM   1138  HB3 SER    84      37.061  98.491  45.765  1.00  0.00           H  
ATOM   1139  OG  SER    84      37.040  97.474  43.880  1.00  0.00           O  
ATOM   1140  HG  SER    84      36.943  98.296  43.395  1.00  0.00           H  
ATOM   1141  C   SER    84      39.830  97.508  44.087  1.00  0.00           C  
ATOM   1142  O   SER    84      40.535  96.664  44.676  1.00  0.00           O  
ATOM   1143  N   GLN    85      39.896  97.721  42.799  1.00  0.00           N  
ATOM   1144  H   GLN    85      39.347  98.506  42.479  1.00  0.00           H  
ATOM   1145  CA  GLN    85      40.777  96.957  41.871  1.00  0.00           C  
ATOM   1146  HA  GLN    85      40.361  97.093  40.873  1.00  0.00           H  
ATOM   1147  CB  GLN    85      42.163  97.584  41.908  1.00  0.00           C  
ATOM   1148  HB2 GLN    85      42.047  98.656  42.066  1.00  0.00           H  
ATOM   1149  HB3 GLN    85      42.743  97.092  42.688  1.00  0.00           H  
ATOM   1150  CG  GLN    85      42.905  97.369  40.609  1.00  0.00           C  
ATOM   1151  HG2 GLN    85      43.279  96.352  40.486  1.00  0.00           H  
ATOM   1152  HG3 GLN    85      42.291  97.494  39.717  1.00  0.00           H  
ATOM   1153  CD  GLN    85      44.099  98.346  40.451  1.00  0.00           C  
ATOM   1154  OE1 GLN    85      44.008  99.564  40.617  1.00  0.00           O  
ATOM   1155  NE2 GLN    85      45.221  97.804  39.944  1.00  0.00           N  
ATOM   1156 HE21 GLN    85      46.080  98.336  39.939  1.00  0.00           H  
ATOM   1157 HE22 GLN    85      45.259  96.832  39.671  1.00  0.00           H  
ATOM   1158  C   GLN    85      40.816  95.399  42.010  1.00  0.00           C  
ATOM   1159  O   GLN    85      41.831  94.769  42.165  1.00  0.00           O  
ATOM   1160  N   SER    86      39.676  94.722  42.125  1.00  0.00           N  
ATOM   1161  H   SER    86      38.854  95.305  42.076  1.00  0.00           H  
ATOM   1162  CA  SER    86      39.500  93.328  42.526  1.00  0.00           C  
ATOM   1163  HA  SER    86      39.940  93.197  43.514  1.00  0.00           H  
ATOM   1164  CB  SER    86      38.035  93.074  42.731  1.00  0.00           C  
ATOM   1165  HB2 SER    86      37.521  93.150  41.772  1.00  0.00           H  
ATOM   1166  HB3 SER    86      37.859  92.162  43.301  1.00  0.00           H  
ATOM   1167  OG  SER    86      37.471  94.202  43.483  1.00  0.00           O  
ATOM   1168  HG  SER    86      37.949  94.271  44.313  1.00  0.00           H  
ATOM   1169  C   SER    86      40.112  92.300  41.558  1.00  0.00           C  
ATOM   1170  O   SER    86      40.659  91.294  42.046  1.00  0.00           O  
ATOM   1171  N   SER    87      40.261  92.744  40.280  1.00  0.00           N  
ATOM   1172  H   SER    87      39.671  93.519  40.013  1.00  0.00           H  
ATOM   1173  CA  SER    87      41.023  92.212  39.206  1.00  0.00           C  
ATOM   1174  HA  SER    87      41.120  93.016  38.476  1.00  0.00           H  
ATOM   1175  CB  SER    87      42.423  91.784  39.631  1.00  0.00           C  
ATOM   1176  HB2 SER    87      42.677  92.396  40.496  1.00  0.00           H  
ATOM   1177  HB3 SER    87      42.301  90.775  40.026  1.00  0.00           H  
ATOM   1178  OG  SER    87      43.328  91.825  38.544  1.00  0.00           O  
ATOM   1179  HG  SER    87      44.234  91.666  38.817  1.00  0.00           H  
ATOM   1180  C   SER    87      40.308  90.980  38.626  1.00  0.00           C  
ATOM   1181  O   SER    87      39.258  90.574  39.093  1.00  0.00           O  
ATOM   1182  N   GLN    88      40.908  90.342  37.601  1.00  0.00           N  
ATOM   1183  H   GLN    88      41.819  90.615  37.261  1.00  0.00           H  
ATOM   1184  CA  GLN    88      40.375  89.200  36.923  1.00  0.00           C  
ATOM   1185  HA  GLN    88      39.781  88.615  37.626  1.00  0.00           H  
ATOM   1186  CB  GLN    88      39.307  89.570  35.826  1.00  0.00           C  
ATOM   1187  HB2 GLN    88      39.871  89.670  34.899  1.00  0.00           H  
ATOM   1188  HB3 GLN    88      38.632  88.715  35.783  1.00  0.00           H  
ATOM   1189  CG  GLN    88      38.539  90.920  36.053  1.00  0.00           C  
ATOM   1190  HG2 GLN    88      37.998  90.822  36.995  1.00  0.00           H  
ATOM   1191  HG3 GLN    88      39.290  91.706  36.131  1.00  0.00           H  
ATOM   1192  CD  GLN    88      37.603  91.367  34.946  1.00  0.00           C  
ATOM   1193  OE1 GLN    88      37.498  90.737  33.868  1.00  0.00           O  
ATOM   1194  NE2 GLN    88      36.810  92.345  35.160  1.00  0.00           N  
ATOM   1195 HE21 GLN    88      36.761  92.805  36.058  1.00  0.00           H  
ATOM   1196 HE22 GLN    88      36.153  92.448  34.400  1.00  0.00           H  
ATOM   1197  C   GLN    88      41.504  88.344  36.312  1.00  0.00           C  
ATOM   1198  O   GLN    88      42.695  88.639  36.418  1.00  0.00           O  
ATOM   1199  N   SER    89      41.078  87.271  35.660  1.00  0.00           N  
ATOM   1200  H   SER    89      40.120  87.051  35.892  1.00  0.00           H  
ATOM   1201  CA  SER    89      41.918  86.195  35.159  1.00  0.00           C  
ATOM   1202  HA  SER    89      42.816  86.067  35.762  1.00  0.00           H  
ATOM   1203  CB  SER    89      41.222  84.838  35.340  1.00  0.00           C  
ATOM   1204  HB2 SER    89      41.032  84.711  36.406  1.00  0.00           H  
ATOM   1205  HB3 SER    89      40.277  84.997  34.821  1.00  0.00           H  
ATOM   1206  OG  SER    89      41.989  83.749  34.842  1.00  0.00           O  
ATOM   1207  HG  SER    89      42.487  83.331  35.548  1.00  0.00           H  
ATOM   1208  C   SER    89      42.330  86.389  33.633  1.00  0.00           C  
ATOM   1209  O   SER    89      41.517  86.550  32.746  1.00  0.00           O  
ATOM   1210  N   SER    90      43.605  86.366  33.332  1.00  0.00           N  
ATOM   1211  H   SER    90      44.249  85.947  33.987  1.00  0.00           H  
ATOM   1212  CA  SER    90      44.191  86.515  31.947  1.00  0.00           C  
ATOM   1213  HA  SER    90      43.901  87.419  31.412  1.00  0.00           H  
ATOM   1214  CB  SER    90      45.743  86.609  32.045  1.00  0.00           C  
ATOM   1215  HB2 SER    90      45.962  87.402  32.760  1.00  0.00           H  
ATOM   1216  HB3 SER    90      46.151  85.675  32.433  1.00  0.00           H  
ATOM   1217  OG  SER    90      46.285  87.042  30.813  1.00  0.00           O  
ATOM   1218  HG  SER    90      46.082  87.979  30.763  1.00  0.00           H  
ATOM   1219  C   SER    90      43.935  85.299  30.967  1.00  0.00           C  
ATOM   1220  O   SER    90      44.041  84.196  31.408  1.00  0.00           O  
ATOM   1221  N   TYR    91      43.658  85.522  29.653  1.00  0.00           N  
ATOM   1222  H   TYR    91      43.741  86.487  29.366  1.00  0.00           H  
ATOM   1223  CA  TYR    91      43.317  84.570  28.593  1.00  0.00           C  
ATOM   1224  HA  TYR    91      42.367  84.070  28.783  1.00  0.00           H  
ATOM   1225  CB  TYR    91      43.211  85.399  27.321  1.00  0.00           C  
ATOM   1226  HB2 TYR    91      42.467  86.191  27.406  1.00  0.00           H  
ATOM   1227  HB3 TYR    91      44.092  85.985  27.059  1.00  0.00           H  
ATOM   1228  CG  TYR    91      42.768  84.609  26.111  1.00  0.00           C  
ATOM   1229  CD1 TYR    91      41.440  84.520  25.853  1.00  0.00           C  
ATOM   1230  HD1 TYR    91      40.739  84.975  26.538  1.00  0.00           H  
ATOM   1231  CE1 TYR    91      40.996  83.911  24.659  1.00  0.00           C  
ATOM   1232  HE1 TYR    91      39.949  83.985  24.402  1.00  0.00           H  
ATOM   1233  CZ  TYR    91      41.973  83.413  23.752  1.00  0.00           C  
ATOM   1234  OH  TYR    91      41.642  83.086  22.556  1.00  0.00           O  
ATOM   1235  HH  TYR    91      42.377  83.101  21.938  1.00  0.00           H  
ATOM   1236  CE2 TYR    91      43.325  83.384  24.061  1.00  0.00           C  
ATOM   1237  HE2 TYR    91      44.118  82.940  23.477  1.00  0.00           H  
ATOM   1238  CD2 TYR    91      43.720  84.062  25.231  1.00  0.00           C  
ATOM   1239  HD2 TYR    91      44.761  84.265  25.434  1.00  0.00           H  
ATOM   1240  C   TYR    91      44.348  83.441  28.264  1.00  0.00           C  
ATOM   1241  O   TYR    91      45.516  83.802  28.229  1.00  0.00           O  
ATOM   1242  N   GLY    92      43.983  82.212  28.066  1.00  0.00           N  
ATOM   1243  H   GLY    92      44.805  81.671  27.838  1.00  0.00           H  
ATOM   1244  CA  GLY    92      42.615  81.683  28.013  1.00  0.00           C  
ATOM   1245  HA2 GLY    92      41.925  82.389  27.552  1.00  0.00           H  
ATOM   1246  HA3 GLY    92      42.680  80.817  27.354  1.00  0.00           H  
ATOM   1247  C   GLY    92      42.013  81.257  29.304  1.00  0.00           C  
ATOM   1248  O   GLY    92      42.223  81.882  30.347  1.00  0.00           O  
ATOM   1249  N   GLN    93      41.081  80.313  29.169  1.00  0.00           N  
ATOM   1250  H   GLN    93      41.056  79.757  28.326  1.00  0.00           H  
ATOM   1251  CA  GLN    93      40.054  79.973  30.192  1.00  0.00           C  
ATOM   1252  HA  GLN    93      40.324  80.365  31.173  1.00  0.00           H  
ATOM   1253  CB  GLN    93      38.742  80.706  29.854  1.00  0.00           C  
ATOM   1254  HB2 GLN    93      38.892  81.784  29.798  1.00  0.00           H  
ATOM   1255  HB3 GLN    93      38.390  80.437  28.858  1.00  0.00           H  
ATOM   1256  CG  GLN    93      37.781  80.411  31.021  1.00  0.00           C  
ATOM   1257  HG2 GLN    93      37.734  79.322  31.012  1.00  0.00           H  
ATOM   1258  HG3 GLN    93      38.208  80.649  31.995  1.00  0.00           H  
ATOM   1259  CD  GLN    93      36.380  81.044  30.816  1.00  0.00           C  
ATOM   1260  OE1 GLN    93      35.664  80.691  29.915  1.00  0.00           O  
ATOM   1261  NE2 GLN    93      35.912  81.991  31.611  1.00  0.00           N  
ATOM   1262 HE21 GLN    93      34.977  82.365  31.536  1.00  0.00           H  
ATOM   1263 HE22 GLN    93      36.514  82.454  32.278  1.00  0.00           H  
ATOM   1264  C   GLN    93      39.943  78.428  30.180  1.00  0.00           C  
ATOM   1265  O   GLN    93      40.070  77.796  29.162  1.00  0.00           O  
ATOM   1266  N   GLN    94      39.812  77.800  31.380  1.00  0.00           N  
ATOM   1267  H   GLN    94      39.622  78.456  32.124  1.00  0.00           H  
ATOM   1268  CA  GLN    94      39.780  76.352  31.671  1.00  0.00           C  
ATOM   1269  HA  GLN    94      40.706  75.942  31.268  1.00  0.00           H  
ATOM   1270  CB  GLN    94      39.734  76.210  33.232  1.00  0.00           C  
ATOM   1271  HB2 GLN    94      39.921  75.157  33.439  1.00  0.00           H  
ATOM   1272  HB3 GLN    94      40.621  76.708  33.623  1.00  0.00           H  
ATOM   1273  CG  GLN    94      38.443  76.635  33.952  1.00  0.00           C  
ATOM   1274  HG2 GLN    94      37.630  76.201  33.370  1.00  0.00           H  
ATOM   1275  HG3 GLN    94      38.491  76.193  34.947  1.00  0.00           H  
ATOM   1276  CD  GLN    94      38.172  78.118  34.169  1.00  0.00           C  
ATOM   1277  OE1 GLN    94      38.906  79.083  33.871  1.00  0.00           O  
ATOM   1278  NE2 GLN    94      36.966  78.427  34.560  1.00  0.00           N  
ATOM   1279 HE21 GLN    94      36.330  77.690  34.829  1.00  0.00           H  
ATOM   1280 HE22 GLN    94      36.665  79.391  34.553  1.00  0.00           H  
ATOM   1281  C   GLN    94      38.649  75.569  30.941  1.00  0.00           C  
ATOM   1282  O   GLN    94      37.470  75.954  30.910  1.00  0.00           O  
ATOM   1283  N   SER    95      39.089  74.411  30.407  1.00  0.00           N  
ATOM   1284  H   SER    95      40.082  74.239  30.477  1.00  0.00           H  
ATOM   1285  CA  SER    95      38.257  73.366  29.820  1.00  0.00           C  
ATOM   1286  HA  SER    95      37.654  73.759  29.001  1.00  0.00           H  
ATOM   1287  CB  SER    95      39.223  72.320  29.316  1.00  0.00           C  
ATOM   1288  HB2 SER    95      38.631  71.466  28.989  1.00  0.00           H  
ATOM   1289  HB3 SER    95      39.928  72.653  28.554  1.00  0.00           H  
ATOM   1290  OG  SER    95      39.903  71.819  30.414  1.00  0.00           O  
ATOM   1291  HG  SER    95      40.621  72.424  30.613  1.00  0.00           H  
ATOM   1292  C   SER    95      37.271  72.798  30.894  1.00  0.00           C  
ATOM   1293  O   SER    95      37.301  73.223  32.037  1.00  0.00           O  
ATOM   1294  N   SER    96      36.319  71.977  30.564  1.00  0.00           N  
ATOM   1295  H   SER    96      36.243  71.646  29.613  1.00  0.00           H  
ATOM   1296  CA  SER    96      35.320  71.293  31.381  1.00  0.00           C  
ATOM   1297  HA  SER    96      34.843  72.007  32.051  1.00  0.00           H  
ATOM   1298  CB  SER    96      34.305  70.599  30.479  1.00  0.00           C  
ATOM   1299  HB2 SER    96      34.829  69.848  29.889  1.00  0.00           H  
ATOM   1300  HB3 SER    96      33.678  70.115  31.227  1.00  0.00           H  
ATOM   1301  OG  SER    96      33.599  71.509  29.734  1.00  0.00           O  
ATOM   1302  HG  SER    96      33.578  71.196  28.826  1.00  0.00           H  
ATOM   1303  C   SER    96      35.941  70.269  32.343  1.00  0.00           C  
ATOM   1304  O   SER    96      37.026  69.806  32.050  1.00  0.00           O  
ATOM   1305  N   TYR    97      35.450  70.011  33.541  1.00  0.00           N  
ATOM   1306  H   TYR    97      35.917  69.390  34.186  1.00  0.00           H  
ATOM   1307  CA  TYR    97      34.325  70.711  34.260  1.00  0.00           C  
ATOM   1308  HA  TYR    97      34.014  70.056  35.073  1.00  0.00           H  
ATOM   1309  CB  TYR    97      34.735  71.964  35.062  1.00  0.00           C  
ATOM   1310  HB2 TYR    97      35.090  72.780  34.432  1.00  0.00           H  
ATOM   1311  HB3 TYR    97      33.910  72.489  35.545  1.00  0.00           H  
ATOM   1312  CG  TYR    97      35.853  71.544  36.106  1.00  0.00           C  
ATOM   1313  CD1 TYR    97      35.461  70.932  37.323  1.00  0.00           C  
ATOM   1314  HD1 TYR    97      34.415  70.803  37.558  1.00  0.00           H  
ATOM   1315  CE1 TYR    97      36.432  70.562  38.286  1.00  0.00           C  
ATOM   1316  HE1 TYR    97      36.128  70.040  39.181  1.00  0.00           H  
ATOM   1317  CZ  TYR    97      37.768  70.742  37.984  1.00  0.00           C  
ATOM   1318  OH  TYR    97      38.675  70.329  38.852  1.00  0.00           O  
ATOM   1319  HH  TYR    97      39.586  70.581  38.684  1.00  0.00           H  
ATOM   1320  CE2 TYR    97      38.232  71.436  36.812  1.00  0.00           C  
ATOM   1321  HE2 TYR    97      39.306  71.521  36.730  1.00  0.00           H  
ATOM   1322  CD2 TYR    97      37.259  71.845  35.895  1.00  0.00           C  
ATOM   1323  HD2 TYR    97      37.618  72.366  35.021  1.00  0.00           H  
ATOM   1324  C   TYR    97      32.977  70.849  33.516  1.00  0.00           C  
ATOM   1325  O   TYR    97      32.608  71.991  33.219  1.00  0.00           O  
ATOM   1326  N   PRO    98      32.289  69.793  33.085  1.00  0.00           N  
ATOM   1327  CD  PRO    98      31.019  69.999  32.436  1.00  0.00           C  
ATOM   1328  HD2 PRO    98      31.249  69.952  31.372  1.00  0.00           H  
ATOM   1329  HD3 PRO    98      30.596  70.956  32.741  1.00  0.00           H  
ATOM   1330  CG  PRO    98      30.033  68.874  32.878  1.00  0.00           C  
ATOM   1331  HG2 PRO    98      29.244  68.623  32.169  1.00  0.00           H  
ATOM   1332  HG3 PRO    98      29.688  69.136  33.878  1.00  0.00           H  
ATOM   1333  CB  PRO    98      31.097  67.766  33.053  1.00  0.00           C  
ATOM   1334  HB2 PRO    98      31.240  67.443  32.022  1.00  0.00           H  
ATOM   1335  HB3 PRO    98      30.760  66.972  33.719  1.00  0.00           H  
ATOM   1336  CA  PRO    98      32.363  68.412  33.549  1.00  0.00           C  
ATOM   1337  HA  PRO    98      32.406  68.523  34.632  1.00  0.00           H  
ATOM   1338  C   PRO    98      33.597  67.570  33.152  1.00  0.00           C  
ATOM   1339  O   PRO    98      34.065  67.613  32.035  1.00  0.00           O  
ATOM   1340  N   GLY    99      34.163  66.802  34.095  1.00  0.00           N  
ATOM   1341  H   GLY    99      33.695  66.705  34.985  1.00  0.00           H  
ATOM   1342  CA  GLY    99      35.486  66.090  33.867  1.00  0.00           C  
ATOM   1343  HA2 GLY    99      36.241  66.857  33.697  1.00  0.00           H  
ATOM   1344  HA3 GLY    99      35.773  65.612  34.803  1.00  0.00           H  
ATOM   1345  C   GLY    99      35.539  65.030  32.747  1.00  0.00           C  
ATOM   1346  O   GLY    99      34.523  64.370  32.469  1.00  0.00           O  
ATOM   1347  N   TYR   100      36.643  64.975  31.969  1.00  0.00           N  
ATOM   1348  H   TYR   100      37.447  65.503  32.274  1.00  0.00           H  
ATOM   1349  CA  TYR   100      36.741  64.166  30.740  1.00  0.00           C  
ATOM   1350  HA  TYR   100      35.861  64.384  30.135  1.00  0.00           H  
ATOM   1351  CB  TYR   100      37.868  64.633  29.950  1.00  0.00           C  
ATOM   1352  HB2 TYR   100      38.777  64.763  30.537  1.00  0.00           H  
ATOM   1353  HB3 TYR   100      38.073  63.790  29.291  1.00  0.00           H  
ATOM   1354  CG  TYR   100      37.800  65.913  29.097  1.00  0.00           C  
ATOM   1355  CD1 TYR   100      38.038  65.806  27.658  1.00  0.00           C  
ATOM   1356  HD1 TYR   100      38.518  64.903  27.309  1.00  0.00           H  
ATOM   1357  CE1 TYR   100      38.063  66.929  26.858  1.00  0.00           C  
ATOM   1358  HE1 TYR   100      38.435  66.718  25.866  1.00  0.00           H  
ATOM   1359  CZ  TYR   100      37.739  68.185  27.397  1.00  0.00           C  
ATOM   1360  OH  TYR   100      37.713  69.209  26.571  1.00  0.00           O  
ATOM   1361  HH  TYR   100      37.731  70.045  27.043  1.00  0.00           H  
ATOM   1362  CE2 TYR   100      37.521  68.336  28.800  1.00  0.00           C  
ATOM   1363  HE2 TYR   100      37.270  69.259  29.300  1.00  0.00           H  
ATOM   1364  CD2 TYR   100      37.504  67.158  29.637  1.00  0.00           C  
ATOM   1365  HD2 TYR   100      37.207  67.299  30.665  1.00  0.00           H  
ATOM   1366  C   TYR   100      36.791  62.621  31.095  1.00  0.00           C  
ATOM   1367  O   TYR   100      36.849  62.276  32.275  1.00  0.00           O  
ATOM   1368  N   GLY   101      36.575  61.827  30.030  1.00  0.00           N  
ATOM   1369  H   GLY   101      36.430  62.261  29.130  1.00  0.00           H  
ATOM   1370  CA  GLY   101      36.602  60.359  30.146  1.00  0.00           C  
ATOM   1371  HA2 GLY   101      36.635  59.856  29.179  1.00  0.00           H  
ATOM   1372  HA3 GLY   101      37.514  60.053  30.659  1.00  0.00           H  
ATOM   1373  C   GLY   101      35.406  59.747  30.887  1.00  0.00           C  
ATOM   1374  O   GLY   101      34.642  60.420  31.594  1.00  0.00           O  
ATOM   1375  N   GLN   102      35.178  58.435  30.615  1.00  0.00           N  
ATOM   1376  H   GLN   102      35.805  58.000  29.953  1.00  0.00           H  
ATOM   1377  CA  GLN   102      34.139  57.629  31.206  1.00  0.00           C  
ATOM   1378  HA  GLN   102      33.267  58.283  31.185  1.00  0.00           H  
ATOM   1379  CB  GLN   102      33.849  56.433  30.250  1.00  0.00           C  
ATOM   1380  HB2 GLN   102      33.513  56.853  29.302  1.00  0.00           H  
ATOM   1381  HB3 GLN   102      34.732  55.823  30.062  1.00  0.00           H  
ATOM   1382  CG  GLN   102      32.750  55.497  30.714  1.00  0.00           C  
ATOM   1383  HG2 GLN   102      33.154  54.858  31.499  1.00  0.00           H  
ATOM   1384  HG3 GLN   102      31.981  56.091  31.206  1.00  0.00           H  
ATOM   1385  CD  GLN   102      31.949  54.793  29.635  1.00  0.00           C  
ATOM   1386  OE1 GLN   102      32.378  54.646  28.462  1.00  0.00           O  
ATOM   1387  NE2 GLN   102      30.801  54.289  29.923  1.00  0.00           N  
ATOM   1388 HE21 GLN   102      30.514  54.394  30.886  1.00  0.00           H  
ATOM   1389 HE22 GLN   102      30.307  53.676  29.290  1.00  0.00           H  
ATOM   1390  C   GLN   102      34.401  57.111  32.608  1.00  0.00           C  
ATOM   1391  O   GLN   102      33.502  56.990  33.438  1.00  0.00           O  
ATOM   1392  N   GLN   103      35.646  56.681  32.844  1.00  0.00           N  
ATOM   1393  H   GLN   103      36.366  56.804  32.146  1.00  0.00           H  
ATOM   1394  CA  GLN   103      36.128  56.189  34.087  1.00  0.00           C  
ATOM   1395  HA  GLN   103      37.156  55.833  34.025  1.00  0.00           H  
ATOM   1396  CB  GLN   103      36.120  57.403  35.104  1.00  0.00           C  
ATOM   1397  HB2 GLN   103      35.111  57.712  35.377  1.00  0.00           H  
ATOM   1398  HB3 GLN   103      36.577  57.082  36.041  1.00  0.00           H  
ATOM   1399  CG  GLN   103      36.704  58.676  34.525  1.00  0.00           C  
ATOM   1400  HG2 GLN   103      36.073  59.231  33.831  1.00  0.00           H  
ATOM   1401  HG3 GLN   103      36.766  59.314  35.406  1.00  0.00           H  
ATOM   1402  CD  GLN   103      38.039  58.659  33.818  1.00  0.00           C  
ATOM   1403  OE1 GLN   103      38.707  57.603  33.703  1.00  0.00           O  
ATOM   1404  NE2 GLN   103      38.446  59.712  33.153  1.00  0.00           N  
ATOM   1405 HE21 GLN   103      39.385  59.748  32.783  1.00  0.00           H  
ATOM   1406 HE22 GLN   103      37.852  60.525  33.234  1.00  0.00           H  
ATOM   1407  C   GLN   103      35.274  55.032  34.630  1.00  0.00           C  
ATOM   1408  O   GLN   103      34.782  55.177  35.744  1.00  0.00           O  
ATOM   1409  N   PRO   104      35.078  53.878  33.978  1.00  0.00           N  
ATOM   1410  CD  PRO   104      35.795  53.388  32.799  1.00  0.00           C  
ATOM   1411  HD2 PRO   104      36.856  53.200  32.963  1.00  0.00           H  
ATOM   1412  HD3 PRO   104      35.660  54.055  31.948  1.00  0.00           H  
ATOM   1413  CG  PRO   104      35.063  52.139  32.431  1.00  0.00           C  
ATOM   1414  HG2 PRO   104      35.705  51.285  32.647  1.00  0.00           H  
ATOM   1415  HG3 PRO   104      34.684  52.160  31.410  1.00  0.00           H  
ATOM   1416  CB  PRO   104      33.779  52.054  33.172  1.00  0.00           C  
ATOM   1417  HB2 PRO   104      33.531  51.018  33.402  1.00  0.00           H  
ATOM   1418  HB3 PRO   104      32.938  52.483  32.627  1.00  0.00           H  
ATOM   1419  CA  PRO   104      34.132  52.868  34.467  1.00  0.00           C  
ATOM   1420  HA  PRO   104      33.277  53.495  34.722  1.00  0.00           H  
ATOM   1421  C   PRO   104      34.700  52.070  35.614  1.00  0.00           C  
ATOM   1422  O   PRO   104      35.650  51.268  35.559  1.00  0.00           O  
ATOM   1423  N   ALA   105      33.975  52.206  36.682  1.00  0.00           N  
ATOM   1424  H   ALA   105      33.130  52.750  36.586  1.00  0.00           H  
ATOM   1425  CA  ALA   105      34.203  51.371  37.851  1.00  0.00           C  
ATOM   1426  HA  ALA   105      35.246  51.580  38.089  1.00  0.00           H  
ATOM   1427  CB  ALA   105      33.316  51.812  39.005  1.00  0.00           C  
ATOM   1428  HB1 ALA   105      32.305  51.559  38.686  1.00  0.00           H  
ATOM   1429  HB2 ALA   105      33.548  51.235  39.900  1.00  0.00           H  
ATOM   1430  HB3 ALA   105      33.259  52.884  39.196  1.00  0.00           H  
ATOM   1431  C   ALA   105      33.916  49.906  37.529  1.00  0.00           C  
ATOM   1432  O   ALA   105      32.874  49.653  36.931  1.00  0.00           O  
ATOM   1433  N   PRO   106      34.737  48.907  37.940  1.00  0.00           N  
ATOM   1434  CD  PRO   106      35.986  48.910  38.577  1.00  0.00           C  
ATOM   1435  HD2 PRO   106      35.967  49.677  39.352  1.00  0.00           H  
ATOM   1436  HD3 PRO   106      36.831  49.128  37.925  1.00  0.00           H  
ATOM   1437  CG  PRO   106      36.221  47.585  39.158  1.00  0.00           C  
ATOM   1438  HG2 PRO   106      35.870  47.447  40.181  1.00  0.00           H  
ATOM   1439  HG3 PRO   106      37.295  47.409  39.093  1.00  0.00           H  
ATOM   1440  CB  PRO   106      35.543  46.682  38.123  1.00  0.00           C  
ATOM   1441  HB2 PRO   106      35.138  45.809  38.636  1.00  0.00           H  
ATOM   1442  HB3 PRO   106      36.048  46.417  37.194  1.00  0.00           H  
ATOM   1443  CA  PRO   106      34.320  47.530  37.871  1.00  0.00           C  
ATOM   1444  HA  PRO   106      33.976  47.237  36.879  1.00  0.00           H  
ATOM   1445  C   PRO   106      33.128  47.198  38.816  1.00  0.00           C  
ATOM   1446  O   PRO   106      32.988  47.670  39.921  1.00  0.00           O  
ATOM   1447  N   SER   107      32.262  46.324  38.335  1.00  0.00           N  
ATOM   1448  H   SER   107      32.452  45.956  37.414  1.00  0.00           H  
ATOM   1449  CA  SER   107      31.156  45.685  39.157  1.00  0.00           C  
ATOM   1450  HA  SER   107      30.447  46.450  39.472  1.00  0.00           H  
ATOM   1451  CB  SER   107      30.371  44.771  38.218  1.00  0.00           C  
ATOM   1452  HB2 SER   107      29.834  45.380  37.491  1.00  0.00           H  
ATOM   1453  HB3 SER   107      31.123  44.142  37.741  1.00  0.00           H  
ATOM   1454  OG  SER   107      29.496  44.005  39.025  1.00  0.00           O  
ATOM   1455  HG  SER   107      28.598  44.287  38.837  1.00  0.00           H  
ATOM   1456  C   SER   107      31.641  44.841  40.366  1.00  0.00           C  
ATOM   1457  O   SER   107      32.741  44.245  40.292  1.00  0.00           O  
ATOM   1458  N   SER   108      30.904  44.809  41.451  1.00  0.00           N  
ATOM   1459  H   SER   108      30.081  45.391  41.514  1.00  0.00           H  
ATOM   1460  CA  SER   108      31.176  43.841  42.558  1.00  0.00           C  
ATOM   1461  HA  SER   108      32.165  43.999  42.989  1.00  0.00           H  
ATOM   1462  CB  SER   108      30.275  44.099  43.707  1.00  0.00           C  
ATOM   1463  HB2 SER   108      30.487  43.389  44.507  1.00  0.00           H  
ATOM   1464  HB3 SER   108      30.385  45.147  43.987  1.00  0.00           H  
ATOM   1465  OG  SER   108      28.985  43.932  43.271  1.00  0.00           O  
ATOM   1466  HG  SER   108      28.750  44.784  42.897  1.00  0.00           H  
ATOM   1467  C   SER   108      31.060  42.408  42.074  1.00  0.00           C  
ATOM   1468  O   SER   108      31.489  41.560  42.849  1.00  0.00           O  
ATOM   1469  N   THR   109      30.446  42.049  40.945  1.00  0.00           N  
ATOM   1470  H   THR   109      30.049  42.763  40.351  1.00  0.00           H  
ATOM   1471  CA  THR   109      30.193  40.662  40.501  1.00  0.00           C  
ATOM   1472  HA  THR   109      30.148  39.956  41.330  1.00  0.00           H  
ATOM   1473  CB  THR   109      28.839  40.619  39.785  1.00  0.00           C  
ATOM   1474  HB  THR   109      28.773  41.348  38.978  1.00  0.00           H  
ATOM   1475  CG2 THR   109      28.610  39.185  39.193  1.00  0.00           C  
ATOM   1476 HG21 THR   109      29.202  38.969  38.303  1.00  0.00           H  
ATOM   1477 HG22 THR   109      28.738  38.393  39.931  1.00  0.00           H  
ATOM   1478 HG23 THR   109      27.575  39.112  38.859  1.00  0.00           H  
ATOM   1479  OG1 THR   109      27.821  41.027  40.658  1.00  0.00           O  
ATOM   1480  HG1 THR   109      27.323  40.292  41.024  1.00  0.00           H  
ATOM   1481  C   THR   109      31.277  40.351  39.522  1.00  0.00           C  
ATOM   1482  O   THR   109      31.177  40.666  38.382  1.00  0.00           O  
ATOM   1483  N   SER   110      32.284  39.630  39.933  1.00  0.00           N  
ATOM   1484  H   SER   110      32.386  39.506  40.930  1.00  0.00           H  
ATOM   1485  CA  SER   110      33.280  39.106  38.924  1.00  0.00           C  
ATOM   1486  HA  SER   110      33.622  39.984  38.377  1.00  0.00           H  
ATOM   1487  CB  SER   110      34.455  38.452  39.638  1.00  0.00           C  
ATOM   1488  HB2 SER   110      35.252  38.297  38.910  1.00  0.00           H  
ATOM   1489  HB3 SER   110      34.824  39.255  40.276  1.00  0.00           H  
ATOM   1490  OG  SER   110      34.121  37.313  40.401  1.00  0.00           O  
ATOM   1491  HG  SER   110      33.744  37.723  41.183  1.00  0.00           H  
ATOM   1492  C   SER   110      32.615  38.067  37.929  1.00  0.00           C  
ATOM   1493  O   SER   110      31.502  37.596  38.115  1.00  0.00           O  
ATOM   1494  N   GLY   111      33.250  37.859  36.805  1.00  0.00           N  
ATOM   1495  H   GLY   111      34.171  38.240  36.640  1.00  0.00           H  
ATOM   1496  CA  GLY   111      32.807  36.829  35.859  1.00  0.00           C  
ATOM   1497  HA2 GLY   111      31.730  36.891  36.019  1.00  0.00           H  
ATOM   1498  HA3 GLY   111      33.147  37.003  34.838  1.00  0.00           H  
ATOM   1499  C   GLY   111      33.129  35.364  36.259  1.00  0.00           C  
ATOM   1500  O   GLY   111      34.156  35.109  36.965  1.00  0.00           O  
ATOM   1501  N   SER   112      32.353  34.337  35.972  1.00  0.00           N  
ATOM   1502  H   SER   112      32.751  33.455  36.260  1.00  0.00           H  
ATOM   1503  CA  SER   112      31.093  34.307  35.225  1.00  0.00           C  
ATOM   1504  HA  SER   112      31.020  33.266  34.910  1.00  0.00           H  
ATOM   1505  CB  SER   112      29.915  34.506  36.170  1.00  0.00           C  
ATOM   1506  HB2 SER   112      30.136  33.890  37.041  1.00  0.00           H  
ATOM   1507  HB3 SER   112      29.773  35.529  36.521  1.00  0.00           H  
ATOM   1508  OG  SER   112      28.669  34.107  35.591  1.00  0.00           O  
ATOM   1509  HG  SER   112      28.200  34.910  35.351  1.00  0.00           H  
ATOM   1510  C   SER   112      30.988  35.132  33.883  1.00  0.00           C  
ATOM   1511  O   SER   112      30.624  36.296  33.860  1.00  0.00           O  
ATOM   1512  N   TYR   113      31.547  34.516  32.856  1.00  0.00           N  
ATOM   1513  H   TYR   113      31.877  35.127  32.123  1.00  0.00           H  
ATOM   1514  CA  TYR   113      32.068  33.155  32.724  1.00  0.00           C  
ATOM   1515  HA  TYR   113      32.576  32.941  33.664  1.00  0.00           H  
ATOM   1516  CB  TYR   113      30.931  32.157  32.552  1.00  0.00           C  
ATOM   1517  HB2 TYR   113      31.247  31.149  32.821  1.00  0.00           H  
ATOM   1518  HB3 TYR   113      30.116  32.390  33.238  1.00  0.00           H  
ATOM   1519  CG  TYR   113      30.231  32.060  31.219  1.00  0.00           C  
ATOM   1520  CD1 TYR   113      29.369  33.148  30.807  1.00  0.00           C  
ATOM   1521  HD1 TYR   113      29.245  34.036  31.408  1.00  0.00           H  
ATOM   1522  CE1 TYR   113      28.777  33.037  29.533  1.00  0.00           C  
ATOM   1523  HE1 TYR   113      28.021  33.722  29.178  1.00  0.00           H  
ATOM   1524  CZ  TYR   113      29.025  31.931  28.682  1.00  0.00           C  
ATOM   1525  OH  TYR   113      28.357  31.830  27.528  1.00  0.00           O  
ATOM   1526  HH  TYR   113      28.298  30.900  27.297  1.00  0.00           H  
ATOM   1527  CE2 TYR   113      29.986  30.960  29.052  1.00  0.00           C  
ATOM   1528  HE2 TYR   113      30.113  30.115  28.391  1.00  0.00           H  
ATOM   1529  CD2 TYR   113      30.520  30.976  30.328  1.00  0.00           C  
ATOM   1530  HD2 TYR   113      31.086  30.157  30.747  1.00  0.00           H  
ATOM   1531  C   TYR   113      33.111  32.955  31.527  1.00  0.00           C  
ATOM   1532  O   TYR   113      32.869  33.457  30.411  1.00  0.00           O  
ATOM   1533  N   GLY   114      34.143  32.145  31.744  1.00  0.00           N  
ATOM   1534  H   GLY   114      34.367  31.830  32.678  1.00  0.00           H  
ATOM   1535  CA  GLY   114      35.048  31.865  30.652  1.00  0.00           C  
ATOM   1536  HA2 GLY   114      35.833  31.184  30.979  1.00  0.00           H  
ATOM   1537  HA3 GLY   114      34.518  31.489  29.776  1.00  0.00           H  
ATOM   1538  C   GLY   114      35.894  33.054  30.258  1.00  0.00           C  
ATOM   1539  O   GLY   114      35.743  34.129  30.832  1.00  0.00           O  
ATOM   1540  N   SER   115      36.791  33.007  29.282  1.00  0.00           N  
ATOM   1541  H   SER   115      37.296  33.858  29.080  1.00  0.00           H  
ATOM   1542  CA  SER   115      37.151  31.728  28.598  1.00  0.00           C  
ATOM   1543  HA  SER   115      36.845  30.830  29.133  1.00  0.00           H  
ATOM   1544  CB  SER   115      36.568  31.533  27.176  1.00  0.00           C  
ATOM   1545  HB2 SER   115      36.851  32.387  26.560  1.00  0.00           H  
ATOM   1546  HB3 SER   115      36.983  30.633  26.724  1.00  0.00           H  
ATOM   1547  OG  SER   115      35.148  31.502  27.236  1.00  0.00           O  
ATOM   1548  HG  SER   115      34.810  32.352  26.944  1.00  0.00           H  
ATOM   1549  C   SER   115      38.653  31.564  28.623  1.00  0.00           C  
ATOM   1550  O   SER   115      39.241  31.098  27.621  1.00  0.00           O  
ATOM   1551  N   SER   116      39.351  32.009  29.630  1.00  0.00           N  
ATOM   1552  H   SER   116      38.809  32.122  30.474  1.00  0.00           H  
ATOM   1553  CA  SER   116      40.856  31.959  29.733  1.00  0.00           C  
ATOM   1554  HA  SER   116      41.208  32.051  28.706  1.00  0.00           H  
ATOM   1555  CB  SER   116      41.409  33.213  30.408  1.00  0.00           C  
ATOM   1556  HB2 SER   116      42.362  33.385  29.909  1.00  0.00           H  
ATOM   1557  HB3 SER   116      40.707  34.035  30.269  1.00  0.00           H  
ATOM   1558  OG  SER   116      41.515  33.131  31.809  1.00  0.00           O  
ATOM   1559  HG  SER   116      41.914  33.985  31.987  1.00  0.00           H  
ATOM   1560  C   SER   116      41.456  30.695  30.375  1.00  0.00           C  
ATOM   1561  O   SER   116      42.690  30.612  30.482  1.00  0.00           O  
ATOM   1562  N   SER   117      40.653  29.680  30.711  1.00  0.00           N  
ATOM   1563  H   SER   117      39.651  29.770  30.626  1.00  0.00           H  
ATOM   1564  CA  SER   117      41.055  28.426  31.347  1.00  0.00           C  
ATOM   1565  HA  SER   117      41.475  28.762  32.295  1.00  0.00           H  
ATOM   1566  CB  SER   117      39.853  27.516  31.639  1.00  0.00           C  
ATOM   1567  HB2 SER   117      39.193  28.231  32.129  1.00  0.00           H  
ATOM   1568  HB3 SER   117      39.470  27.120  30.698  1.00  0.00           H  
ATOM   1569  OG  SER   117      40.161  26.432  32.513  1.00  0.00           O  
ATOM   1570  HG  SER   117      40.486  26.878  33.298  1.00  0.00           H  
ATOM   1571  C   SER   117      42.200  27.677  30.627  1.00  0.00           C  
ATOM   1572  O   SER   117      42.324  27.748  29.417  1.00  0.00           O  
ATOM   1573  N   GLN   118      43.137  27.031  31.403  1.00  0.00           N  
ATOM   1574  H   GLN   118      42.840  26.954  32.365  1.00  0.00           H  
ATOM   1575  CA  GLN   118      44.343  26.389  30.917  1.00  0.00           C  
ATOM   1576  HA  GLN   118      44.536  25.858  31.849  1.00  0.00           H  
ATOM   1577  CB  GLN   118      44.134  25.259  29.856  1.00  0.00           C  
ATOM   1578  HB2 GLN   118      43.906  25.651  28.865  1.00  0.00           H  
ATOM   1579  HB3 GLN   118      45.072  24.712  29.768  1.00  0.00           H  
ATOM   1580  CG  GLN   118      43.011  24.296  30.283  1.00  0.00           C  
ATOM   1581  HG2 GLN   118      42.079  24.773  30.586  1.00  0.00           H  
ATOM   1582  HG3 GLN   118      42.729  23.711  29.408  1.00  0.00           H  
ATOM   1583  CD  GLN   118      43.465  23.392  31.421  1.00  0.00           C  
ATOM   1584  OE1 GLN   118      44.668  23.214  31.677  1.00  0.00           O  
ATOM   1585  NE2 GLN   118      42.507  23.005  32.241  1.00  0.00           N  
ATOM   1586 HE21 GLN   118      41.582  23.406  32.170  1.00  0.00           H  
ATOM   1587 HE22 GLN   118      42.909  22.571  33.059  1.00  0.00           H  
ATOM   1588  C   GLN   118      45.585  27.244  30.656  1.00  0.00           C  
ATOM   1589  O   GLN   118      45.543  28.259  29.924  1.00  0.00           O  
ATOM   1590  N   SER   119      46.756  26.897  31.108  1.00  0.00           N  
ATOM   1591  H   SER   119      47.500  27.385  30.630  1.00  0.00           H  
ATOM   1592  CA  SER   119      47.080  25.679  31.880  1.00  0.00           C  
ATOM   1593  HA  SER   119      46.789  24.751  31.389  1.00  0.00           H  
ATOM   1594  CB  SER   119      48.568  25.539  31.816  1.00  0.00           C  
ATOM   1595  HB2 SER   119      48.970  25.563  30.803  1.00  0.00           H  
ATOM   1596  HB3 SER   119      49.006  26.366  32.376  1.00  0.00           H  
ATOM   1597  OG  SER   119      48.903  24.233  32.332  1.00  0.00           O  
ATOM   1598  HG  SER   119      49.857  24.142  32.272  1.00  0.00           H  
ATOM   1599  C   SER   119      46.654  25.719  33.372  1.00  0.00           C  
ATOM   1600  O   SER   119      46.754  26.753  34.036  1.00  0.00           O  
ATOM   1601  N   SER   120      46.138  24.636  33.934  1.00  0.00           N  
ATOM   1602  H   SER   120      46.111  23.761  33.431  1.00  0.00           H  
ATOM   1603  CA  SER   120      45.480  24.544  35.269  1.00  0.00           C  
ATOM   1604  HA  SER   120      45.496  23.473  35.473  1.00  0.00           H  
ATOM   1605  CB  SER   120      46.220  25.199  36.406  1.00  0.00           C  
ATOM   1606  HB2 SER   120      47.289  25.170  36.191  1.00  0.00           H  
ATOM   1607  HB3 SER   120      45.838  26.201  36.599  1.00  0.00           H  
ATOM   1608  OG  SER   120      45.952  24.416  37.559  1.00  0.00           O  
ATOM   1609  HG  SER   120      45.453  25.016  38.119  1.00  0.00           H  
ATOM   1610  C   SER   120      43.980  24.963  35.126  1.00  0.00           C  
ATOM   1611  O   SER   120      43.719  26.015  34.486  1.00  0.00           O  
ATOM   1612  N   SER   121      42.992  24.307  35.751  1.00  0.00           N  
ATOM   1613  H   SER   121      42.066  24.710  35.733  1.00  0.00           H  
ATOM   1614  CA  SER   121      42.973  23.263  36.737  1.00  0.00           C  
ATOM   1615  HA  SER   121      43.655  23.505  37.552  1.00  0.00           H  
ATOM   1616  CB  SER   121      41.569  23.101  37.428  1.00  0.00           C  
ATOM   1617  HB2 SER   121      41.407  24.037  37.963  1.00  0.00           H  
ATOM   1618  HB3 SER   121      40.823  22.949  36.647  1.00  0.00           H  
ATOM   1619  OG  SER   121      41.607  22.133  38.444  1.00  0.00           O  
ATOM   1620  HG  SER   121      41.609  21.274  38.016  1.00  0.00           H  
ATOM   1621  C   SER   121      43.405  22.007  35.985  1.00  0.00           C  
ATOM   1622  O   SER   121      43.399  21.910  34.773  1.00  0.00           O  
ATOM   1623  N   TYR   122      43.761  20.934  36.732  1.00  0.00           N  
ATOM   1624  H   TYR   122      43.580  21.098  37.712  1.00  0.00           H  
ATOM   1625  CA  TYR   122      43.901  19.561  36.199  1.00  0.00           C  
ATOM   1626  HA  TYR   122      44.100  18.901  37.044  1.00  0.00           H  
ATOM   1627  CB  TYR   122      42.506  18.999  35.808  1.00  0.00           C  
ATOM   1628  HB2 TYR   122      42.171  19.382  34.844  1.00  0.00           H  
ATOM   1629  HB3 TYR   122      42.502  17.914  35.708  1.00  0.00           H  
ATOM   1630  CG  TYR   122      41.424  19.278  36.828  1.00  0.00           C  
ATOM   1631  CD1 TYR   122      40.215  19.926  36.460  1.00  0.00           C  
ATOM   1632  HD1 TYR   122      40.012  20.240  35.447  1.00  0.00           H  
ATOM   1633  CE1 TYR   122      39.234  20.060  37.446  1.00  0.00           C  
ATOM   1634  HE1 TYR   122      38.262  20.507  37.301  1.00  0.00           H  
ATOM   1635  CZ  TYR   122      39.405  19.553  38.739  1.00  0.00           C  
ATOM   1636  OH  TYR   122      38.527  19.843  39.707  1.00  0.00           O  
ATOM   1637  HH  TYR   122      38.871  19.475  40.524  1.00  0.00           H  
ATOM   1638  CE2 TYR   122      40.619  19.024  39.142  1.00  0.00           C  
ATOM   1639  HE2 TYR   122      40.767  18.622  40.134  1.00  0.00           H  
ATOM   1640  CD2 TYR   122      41.605  18.835  38.139  1.00  0.00           C  
ATOM   1641  HD2 TYR   122      42.567  18.430  38.415  1.00  0.00           H  
ATOM   1642  C   TYR   122      44.994  19.321  35.147  1.00  0.00           C  
ATOM   1643  O   TYR   122      44.607  19.090  34.024  1.00  0.00           O  
ATOM   1644  N   GLY   123      46.317  19.535  35.499  1.00  0.00           N  
ATOM   1645  H   GLY   123      46.949  19.285  34.753  1.00  0.00           H  
ATOM   1646  CA  GLY   123      46.934  19.964  36.753  1.00  0.00           C  
ATOM   1647  HA2 GLY   123      47.942  20.329  36.556  1.00  0.00           H  
ATOM   1648  HA3 GLY   123      46.375  20.818  37.136  1.00  0.00           H  
ATOM   1649  C   GLY   123      46.913  18.955  37.932  1.00  0.00           C  
ATOM   1650  O   GLY   123      47.258  19.357  39.052  1.00  0.00           O  
ATOM   1651  N   GLN   124      46.521  17.694  37.764  1.00  0.00           N  
ATOM   1652  H   GLN   124      46.228  17.304  36.880  1.00  0.00           H  
ATOM   1653  CA  GLN   124      46.711  16.600  38.752  1.00  0.00           C  
ATOM   1654  HA  GLN   124      46.424  16.895  39.761  1.00  0.00           H  
ATOM   1655  CB  GLN   124      45.900  15.308  38.309  1.00  0.00           C  
ATOM   1656  HB2 GLN   124      46.120  15.085  37.264  1.00  0.00           H  
ATOM   1657  HB3 GLN   124      46.262  14.479  38.917  1.00  0.00           H  
ATOM   1658  CG  GLN   124      44.388  15.375  38.367  1.00  0.00           C  
ATOM   1659  HG2 GLN   124      44.061  16.217  37.756  1.00  0.00           H  
ATOM   1660  HG3 GLN   124      43.977  14.483  37.894  1.00  0.00           H  
ATOM   1661  CD  GLN   124      43.829  15.625  39.821  1.00  0.00           C  
ATOM   1662  OE1 GLN   124      44.528  15.763  40.810  1.00  0.00           O  
ATOM   1663  NE2 GLN   124      42.540  15.794  39.941  1.00  0.00           N  
ATOM   1664 HE21 GLN   124      41.906  15.645  39.169  1.00  0.00           H  
ATOM   1665 HE22 GLN   124      42.197  15.920  40.882  1.00  0.00           H  
ATOM   1666  C   GLN   124      48.218  16.217  38.846  1.00  0.00           C  
ATOM   1667  O   GLN   124      48.869  16.056  37.795  1.00  0.00           O  
ATOM   1668  N   PRO   125      48.752  15.898  39.990  1.00  0.00           N  
ATOM   1669  CD  PRO   125      50.033  15.316  40.247  1.00  0.00           C  
ATOM   1670  HD2 PRO   125      50.853  15.745  39.672  1.00  0.00           H  
ATOM   1671  HD3 PRO   125      49.937  14.261  39.991  1.00  0.00           H  
ATOM   1672  CG  PRO   125      50.352  15.301  41.750  1.00  0.00           C  
ATOM   1673  HG2 PRO   125      50.773  16.268  42.029  1.00  0.00           H  
ATOM   1674  HG3 PRO   125      50.975  14.455  42.039  1.00  0.00           H  
ATOM   1675  CB  PRO   125      48.942  15.276  42.274  1.00  0.00           C  
ATOM   1676  HB2 PRO   125      48.913  15.759  43.251  1.00  0.00           H  
ATOM   1677  HB3 PRO   125      48.574  14.250  42.260  1.00  0.00           H  
ATOM   1678  CA  PRO   125      48.041  16.028  41.285  1.00  0.00           C  
ATOM   1679  HA  PRO   125      47.100  15.478  41.255  1.00  0.00           H  
ATOM   1680  C   PRO   125      47.791  17.458  41.800  1.00  0.00           C  
ATOM   1681  O   PRO   125      48.666  18.312  41.835  1.00  0.00           O  
ATOM   1682  N   GLN   126      46.530  17.611  42.159  1.00  0.00           N  
ATOM   1683  H   GLN   126      45.892  16.852  41.966  1.00  0.00           H  
ATOM   1684  CA  GLN   126      45.945  18.798  42.696  1.00  0.00           C  
ATOM   1685  HA  GLN   126      46.286  19.630  42.081  1.00  0.00           H  
ATOM   1686  CB  GLN   126      44.440  18.723  42.429  1.00  0.00           C  
ATOM   1687  HB2 GLN   126      44.120  17.694  42.598  1.00  0.00           H  
ATOM   1688  HB3 GLN   126      43.979  19.441  43.107  1.00  0.00           H  
ATOM   1689  CG  GLN   126      44.057  19.169  41.022  1.00  0.00           C  
ATOM   1690  HG2 GLN   126      44.685  18.669  40.284  1.00  0.00           H  
ATOM   1691  HG3 GLN   126      43.044  18.820  40.823  1.00  0.00           H  
ATOM   1692  CD  GLN   126      44.133  20.689  40.674  1.00  0.00           C  
ATOM   1693  OE1 GLN   126      44.792  21.112  39.737  1.00  0.00           O  
ATOM   1694  NE2 GLN   126      43.374  21.456  41.393  1.00  0.00           N  
ATOM   1695 HE21 GLN   126      42.711  20.991  41.997  1.00  0.00           H  
ATOM   1696 HE22 GLN   126      43.234  22.401  41.065  1.00  0.00           H  
ATOM   1697  C   GLN   126      46.320  19.257  44.094  1.00  0.00           C  
ATOM   1698  O   GLN   126      46.585  20.469  44.262  1.00  0.00           O  
ATOM   1699  N   SER   127      46.310  18.353  45.093  1.00  0.00           N  
ATOM   1700  H   SER   127      46.276  17.387  44.800  1.00  0.00           H  
ATOM   1701  CA  SER   127      46.109  18.777  46.543  1.00  0.00           C  
ATOM   1702  HA  SER   127      45.241  19.434  46.589  1.00  0.00           H  
ATOM   1703  CB  SER   127      45.678  17.551  47.339  1.00  0.00           C  
ATOM   1704  HB2 SER   127      46.510  16.938  47.685  1.00  0.00           H  
ATOM   1705  HB3 SER   127      45.099  17.880  48.202  1.00  0.00           H  
ATOM   1706  OG  SER   127      44.811  16.843  46.569  1.00  0.00           O  
ATOM   1707  HG  SER   127      43.921  17.166  46.730  1.00  0.00           H  
ATOM   1708  C   SER   127      47.427  19.289  47.225  1.00  0.00           C  
ATOM   1709  O   SER   127      48.362  18.526  47.549  1.00  0.00           O  
ATOM   1710  N   GLY   128      47.475  20.594  47.515  1.00  0.00           N  
ATOM   1711  H   GLY   128      46.810  21.282  47.191  1.00  0.00           H  
ATOM   1712  CA  GLY   128      48.551  21.234  48.335  1.00  0.00           C  
ATOM   1713  HA2 GLY   128      48.212  22.239  48.583  1.00  0.00           H  
ATOM   1714  HA3 GLY   128      48.791  20.669  49.235  1.00  0.00           H  
ATOM   1715  C   GLY   128      49.923  21.376  47.533  1.00  0.00           C  
ATOM   1716  O   GLY   128      50.400  20.424  46.907  1.00  0.00           O  
ATOM   1717  N   SER   129      50.711  22.412  47.689  1.00  0.00           N  
ATOM   1718  H   SER   129      51.434  22.517  46.991  1.00  0.00           H  
ATOM   1719  CA  SER   129      50.667  23.606  48.598  1.00  0.00           C  
ATOM   1720  HA  SER   129      51.497  24.130  48.124  1.00  0.00           H  
ATOM   1721  CB  SER   129      49.350  24.406  48.522  1.00  0.00           C  
ATOM   1722  HB2 SER   129      48.970  24.444  47.501  1.00  0.00           H  
ATOM   1723  HB3 SER   129      48.675  23.993  49.271  1.00  0.00           H  
ATOM   1724  OG  SER   129      49.554  25.740  48.899  1.00  0.00           O  
ATOM   1725  HG  SER   129      49.806  26.252  48.127  1.00  0.00           H  
ATOM   1726  C   SER   129      51.273  23.304  50.008  1.00  0.00           C  
ATOM   1727  O   SER   129      51.073  22.255  50.592  1.00  0.00           O  
ATOM   1728  N   TYR   130      52.009  24.312  50.438  1.00  0.00           N  
ATOM   1729  H   TYR   130      51.920  25.133  49.856  1.00  0.00           H  
ATOM   1730  CA  TYR   130      52.676  24.486  51.765  1.00  0.00           C  
ATOM   1731  HA  TYR   130      53.601  23.910  51.728  1.00  0.00           H  
ATOM   1732  CB  TYR   130      52.944  25.996  51.879  1.00  0.00           C  
ATOM   1733  HB2 TYR   130      53.341  26.361  50.932  1.00  0.00           H  
ATOM   1734  HB3 TYR   130      51.980  26.475  52.048  1.00  0.00           H  
ATOM   1735  CG  TYR   130      53.935  26.429  52.929  1.00  0.00           C  
ATOM   1736  CD1 TYR   130      53.676  26.888  54.221  1.00  0.00           C  
ATOM   1737  HD1 TYR   130      52.638  27.084  54.448  1.00  0.00           H  
ATOM   1738  CE1 TYR   130      54.717  27.048  55.141  1.00  0.00           C  
ATOM   1739  HE1 TYR   130      54.496  27.434  56.125  1.00  0.00           H  
ATOM   1740  CZ  TYR   130      56.049  26.742  54.830  1.00  0.00           C  
ATOM   1741  OH  TYR   130      57.071  26.797  55.679  1.00  0.00           O  
ATOM   1742  HH  TYR   130      56.742  26.864  56.578  1.00  0.00           H  
ATOM   1743  CE2 TYR   130      56.286  26.304  53.483  1.00  0.00           C  
ATOM   1744  HE2 TYR   130      57.292  25.990  53.249  1.00  0.00           H  
ATOM   1745  CD2 TYR   130      55.229  26.222  52.522  1.00  0.00           C  
ATOM   1746  HD2 TYR   130      55.577  25.950  51.536  1.00  0.00           H  
ATOM   1747  C   TYR   130      51.837  24.035  52.999  1.00  0.00           C  
ATOM   1748  O   TYR   130      50.620  24.354  53.012  1.00  0.00           O  
ATOM   1749  N   SER   131      52.319  23.232  53.973  1.00  0.00           N  
ATOM   1750  H   SER   131      51.749  22.963  54.762  1.00  0.00           H  
ATOM   1751  CA  SER   131      53.536  22.462  54.150  1.00  0.00           C  
ATOM   1752  HA  SER   131      53.329  21.894  55.057  1.00  0.00           H  
ATOM   1753  CB  SER   131      53.679  21.390  53.030  1.00  0.00           C  
ATOM   1754  HB2 SER   131      53.635  21.885  52.060  1.00  0.00           H  
ATOM   1755  HB3 SER   131      54.594  20.805  53.123  1.00  0.00           H  
ATOM   1756  OG  SER   131      52.490  20.594  53.027  1.00  0.00           O  
ATOM   1757  HG  SER   131      52.538  20.131  52.188  1.00  0.00           H  
ATOM   1758  C   SER   131      54.900  23.104  54.230  1.00  0.00           C  
ATOM   1759  O   SER   131      55.687  23.053  53.286  1.00  0.00           O  
ATOM   1760  N   GLN   132      55.390  23.492  55.398  1.00  0.00           N  
ATOM   1761  H   GLN   132      56.371  23.730  55.438  1.00  0.00           H  
ATOM   1762  CA  GLN   132      54.621  23.440  56.672  1.00  0.00           C  
ATOM   1763  HA  GLN   132      53.579  23.670  56.452  1.00  0.00           H  
ATOM   1764  CB  GLN   132      54.607  22.025  57.335  1.00  0.00           C  
ATOM   1765  HB2 GLN   132      54.422  22.095  58.406  1.00  0.00           H  
ATOM   1766  HB3 GLN   132      53.758  21.432  56.994  1.00  0.00           H  
ATOM   1767  CG  GLN   132      55.951  21.365  57.255  1.00  0.00           C  
ATOM   1768  HG2 GLN   132      56.232  21.329  56.203  1.00  0.00           H  
ATOM   1769  HG3 GLN   132      56.724  21.849  57.852  1.00  0.00           H  
ATOM   1770  CD  GLN   132      56.036  19.950  57.863  1.00  0.00           C  
ATOM   1771  OE1 GLN   132      55.084  19.420  58.463  1.00  0.00           O  
ATOM   1772  NE2 GLN   132      57.175  19.255  57.859  1.00  0.00           N  
ATOM   1773 HE21 GLN   132      57.982  19.575  57.342  1.00  0.00           H  
ATOM   1774 HE22 GLN   132      57.263  18.393  58.377  1.00  0.00           H  
ATOM   1775  C   GLN   132      55.214  24.512  57.668  1.00  0.00           C  
ATOM   1776  O   GLN   132      56.372  24.970  57.520  1.00  0.00           O  
ATOM   1777  N   GLN   133      54.395  24.813  58.756  1.00  0.00           N  
ATOM   1778  H   GLN   133      53.477  24.397  58.686  1.00  0.00           H  
ATOM   1779  CA  GLN   133      54.641  25.882  59.804  1.00  0.00           C  
ATOM   1780  HA  GLN   133      53.714  25.861  60.376  1.00  0.00           H  
ATOM   1781  CB  GLN   133      55.736  25.609  60.843  1.00  0.00           C  
ATOM   1782  HB2 GLN   133      56.695  25.858  60.390  1.00  0.00           H  
ATOM   1783  HB3 GLN   133      55.573  26.084  61.810  1.00  0.00           H  
ATOM   1784  CG  GLN   133      55.931  24.119  61.263  1.00  0.00           C  
ATOM   1785  HG2 GLN   133      55.000  23.752  61.694  1.00  0.00           H  
ATOM   1786  HG3 GLN   133      56.355  23.419  60.542  1.00  0.00           H  
ATOM   1787  CD  GLN   133      56.650  23.951  62.576  1.00  0.00           C  
ATOM   1788  OE1 GLN   133      57.322  24.915  63.051  1.00  0.00           O  
ATOM   1789  NE2 GLN   133      56.530  22.765  63.090  1.00  0.00           N  
ATOM   1790 HE21 GLN   133      55.947  22.068  62.650  1.00  0.00           H  
ATOM   1791 HE22 GLN   133      56.922  22.582  64.003  1.00  0.00           H  
ATOM   1792  C   GLN   133      54.700  27.258  59.132  1.00  0.00           C  
ATOM   1793  O   GLN   133      55.671  27.478  58.372  1.00  0.00           O  
ATOM   1794  N   PRO   134      53.695  28.198  59.344  1.00  0.00           N  
ATOM   1795  CD  PRO   134      53.606  29.438  58.566  1.00  0.00           C  
ATOM   1796  HD2 PRO   134      54.028  29.223  57.584  1.00  0.00           H  
ATOM   1797  HD3 PRO   134      54.155  30.226  59.083  1.00  0.00           H  
ATOM   1798  CG  PRO   134      52.095  29.733  58.591  1.00  0.00           C  
ATOM   1799  HG2 PRO   134      51.570  28.960  58.029  1.00  0.00           H  
ATOM   1800  HG3 PRO   134      51.814  30.748  58.311  1.00  0.00           H  
ATOM   1801  CB  PRO   134      51.816  29.467  60.065  1.00  0.00           C  
ATOM   1802  HB2 PRO   134      50.765  29.285  60.290  1.00  0.00           H  
ATOM   1803  HB3 PRO   134      52.272  30.235  60.690  1.00  0.00           H  
ATOM   1804  CA  PRO   134      52.557  28.173  60.273  1.00  0.00           C  
ATOM   1805  HA  PRO   134      52.849  28.013  61.311  1.00  0.00           H  
ATOM   1806  C   PRO   134      51.608  26.959  60.072  1.00  0.00           C  
ATOM   1807  O   PRO   134      51.362  26.529  58.967  1.00  0.00           O  
ATOM   1808  N   SER   135      51.066  26.286  61.094  1.00  0.00           N  
ATOM   1809  H   SER   135      50.435  25.565  60.775  1.00  0.00           H  
ATOM   1810  CA  SER   135      51.050  26.774  62.484  1.00  0.00           C  
ATOM   1811  HA  SER   135      50.946  27.859  62.475  1.00  0.00           H  
ATOM   1812  CB  SER   135      49.876  26.341  63.281  1.00  0.00           C  
ATOM   1813  HB2 SER   135      49.668  25.289  63.089  1.00  0.00           H  
ATOM   1814  HB3 SER   135      49.958  26.685  64.312  1.00  0.00           H  
ATOM   1815  OG  SER   135      48.725  26.981  62.820  1.00  0.00           O  
ATOM   1816  HG  SER   135      48.490  26.658  61.947  1.00  0.00           H  
ATOM   1817  C   SER   135      52.263  26.142  63.080  1.00  0.00           C  
ATOM   1818  O   SER   135      52.668  25.011  62.868  1.00  0.00           O  
ATOM   1819  N   TYR   136      52.974  26.959  63.884  1.00  0.00           N  
ATOM   1820  H   TYR   136      52.366  27.630  64.332  1.00  0.00           H  
ATOM   1821  CA  TYR   136      54.294  26.780  64.562  1.00  0.00           C  
ATOM   1822  HA  TYR   136      54.983  26.238  63.913  1.00  0.00           H  
ATOM   1823  CB  TYR   136      55.003  28.147  64.766  1.00  0.00           C  
ATOM   1824  HB2 TYR   136      54.273  28.735  65.322  1.00  0.00           H  
ATOM   1825  HB3 TYR   136      55.967  28.125  65.275  1.00  0.00           H  
ATOM   1826  CG  TYR   136      55.127  28.817  63.363  1.00  0.00           C  
ATOM   1827  CD1 TYR   136      56.383  28.675  62.682  1.00  0.00           C  
ATOM   1828  HD1 TYR   136      57.114  27.928  62.952  1.00  0.00           H  
ATOM   1829  CE1 TYR   136      56.656  29.587  61.620  1.00  0.00           C  
ATOM   1830  HE1 TYR   136      57.477  29.334  60.966  1.00  0.00           H  
ATOM   1831  CZ  TYR   136      55.814  30.651  61.364  1.00  0.00           C  
ATOM   1832  OH  TYR   136      56.109  31.516  60.371  1.00  0.00           O  
ATOM   1833  HH  TYR   136      55.541  32.287  60.433  1.00  0.00           H  
ATOM   1834  CE2 TYR   136      54.596  30.813  62.096  1.00  0.00           C  
ATOM   1835  HE2 TYR   136      54.016  31.697  61.875  1.00  0.00           H  
ATOM   1836  CD2 TYR   136      54.252  29.916  63.123  1.00  0.00           C  
ATOM   1837  HD2 TYR   136      53.466  30.155  63.824  1.00  0.00           H  
ATOM   1838  C   TYR   136      54.088  26.022  65.920  1.00  0.00           C  
ATOM   1839  O   TYR   136      53.010  25.935  66.481  1.00  0.00           O  
ATOM   1840  N   GLY   137      55.087  25.421  66.520  1.00  0.00           N  
ATOM   1841  H   GLY   137      54.819  24.836  67.299  1.00  0.00           H  
ATOM   1842  CA  GLY   137      56.484  25.304  66.070  1.00  0.00           C  
ATOM   1843  HA2 GLY   137      56.637  24.270  65.761  1.00  0.00           H  
ATOM   1844  HA3 GLY   137      56.789  26.051  65.337  1.00  0.00           H  
ATOM   1845  C   GLY   137      57.308  25.509  67.261  1.00  0.00           C  
ATOM   1846  O   GLY   137      57.224  26.523  67.977  1.00  0.00           O  
ATOM   1847  N   GLY   138      58.169  24.537  67.625  1.00  0.00           N  
ATOM   1848  H   GLY   138      58.143  23.596  67.259  1.00  0.00           H  
ATOM   1849  CA  GLY   138      58.978  24.656  68.872  1.00  0.00           C  
ATOM   1850  HA2 GLY   138      59.667  23.812  68.911  1.00  0.00           H  
ATOM   1851  HA3 GLY   138      59.546  25.585  68.831  1.00  0.00           H  
ATOM   1852  C   GLY   138      58.130  24.550  70.162  1.00  0.00           C  
ATOM   1853  O   GLY   138      56.999  24.152  70.025  1.00  0.00           O  
ATOM   1854  N   GLN   139      58.759  24.714  71.349  1.00  0.00           N  
ATOM   1855  H   GLN   139      58.227  24.506  72.182  1.00  0.00           H  
ATOM   1856  CA  GLN   139      60.048  25.481  71.479  1.00  0.00           C  
ATOM   1857  HA  GLN   139      60.756  25.070  70.759  1.00  0.00           H  
ATOM   1858  CB  GLN   139      59.709  26.995  71.196  1.00  0.00           C  
ATOM   1859  HB2 GLN   139      60.600  27.619  71.139  1.00  0.00           H  
ATOM   1860  HB3 GLN   139      59.337  27.083  70.176  1.00  0.00           H  
ATOM   1861  CG  GLN   139      58.745  27.717  72.201  1.00  0.00           C  
ATOM   1862  HG2 GLN   139      57.766  27.269  72.030  1.00  0.00           H  
ATOM   1863  HG3 GLN   139      59.045  27.522  73.230  1.00  0.00           H  
ATOM   1864  CD  GLN   139      58.660  29.203  71.921  1.00  0.00           C  
ATOM   1865  OE1 GLN   139      59.108  29.714  70.909  1.00  0.00           O  
ATOM   1866  NE2 GLN   139      57.946  29.923  72.775  1.00  0.00           N  
ATOM   1867 HE21 GLN   139      57.386  29.548  73.528  1.00  0.00           H  
ATOM   1868 HE22 GLN   139      58.216  30.891  72.873  1.00  0.00           H  
ATOM   1869  C   GLN   139      60.794  25.212  72.810  1.00  0.00           C  
ATOM   1870  O   GLN   139      61.815  25.914  72.972  1.00  0.00           O  
ATOM   1871  N   GLN   140      60.358  24.325  73.700  1.00  0.00           N  
ATOM   1872  H   GLN   140      59.499  23.814  73.551  1.00  0.00           H  
ATOM   1873  CA  GLN   140      60.742  24.223  75.165  1.00  0.00           C  
ATOM   1874  HA  GLN   140      59.877  23.666  75.525  1.00  0.00           H  
ATOM   1875  CB  GLN   140      62.051  23.357  75.418  1.00  0.00           C  
ATOM   1876  HB2 GLN   140      62.889  23.844  74.920  1.00  0.00           H  
ATOM   1877  HB3 GLN   140      62.189  23.368  76.499  1.00  0.00           H  
ATOM   1878  CG  GLN   140      61.856  21.927  75.027  1.00  0.00           C  
ATOM   1879  HG2 GLN   140      62.638  21.271  75.409  1.00  0.00           H  
ATOM   1880  HG3 GLN   140      60.946  21.558  75.500  1.00  0.00           H  
ATOM   1881  CD  GLN   140      61.874  21.651  73.547  1.00  0.00           C  
ATOM   1882  OE1 GLN   140      60.900  21.111  72.975  1.00  0.00           O  
ATOM   1883  NE2 GLN   140      62.801  22.071  72.770  1.00  0.00           N  
ATOM   1884 HE21 GLN   140      63.627  22.550  73.098  1.00  0.00           H  
ATOM   1885 HE22 GLN   140      62.595  22.075  71.781  1.00  0.00           H  
ATOM   1886  C   GLN   140      60.796  25.609  75.906  1.00  0.00           C  
ATOM   1887  O   GLN   140      60.027  26.488  75.545  1.00  0.00           O  
ATOM   1888  N   GLN   141      61.643  25.737  76.960  1.00  0.00           N  
ATOM   1889  H   GLN   141      62.372  25.058  77.127  1.00  0.00           H  
ATOM   1890  CA  GLN   141      61.770  26.993  77.809  1.00  0.00           C  
ATOM   1891  HA  GLN   141      61.088  27.676  77.302  1.00  0.00           H  
ATOM   1892  CB  GLN   141      61.275  26.807  79.219  1.00  0.00           C  
ATOM   1893  HB2 GLN   141      61.976  26.108  79.675  1.00  0.00           H  
ATOM   1894  HB3 GLN   141      61.367  27.808  79.641  1.00  0.00           H  
ATOM   1895  CG  GLN   141      59.828  26.412  79.506  1.00  0.00           C  
ATOM   1896  HG2 GLN   141      59.676  26.647  80.559  1.00  0.00           H  
ATOM   1897  HG3 GLN   141      59.101  26.983  78.929  1.00  0.00           H  
ATOM   1898  CD  GLN   141      59.502  24.893  79.279  1.00  0.00           C  
ATOM   1899  OE1 GLN   141      58.549  24.556  78.641  1.00  0.00           O  
ATOM   1900  NE2 GLN   141      60.400  24.000  79.492  1.00  0.00           N  
ATOM   1901 HE21 GLN   141      61.259  24.192  79.986  1.00  0.00           H  
ATOM   1902 HE22 GLN   141      60.159  23.063  79.203  1.00  0.00           H  
ATOM   1903  C   GLN   141      63.215  27.507  77.736  1.00  0.00           C  
ATOM   1904  O   GLN   141      64.048  26.661  77.961  1.00  0.00           O  
ATOM   1905  N   SER   142      63.489  28.768  77.485  1.00  0.00           N  
ATOM   1906  H   SER   142      64.479  28.962  77.550  1.00  0.00           H  
ATOM   1907  CA  SER   142      62.605  29.912  77.141  1.00  0.00           C  
ATOM   1908  HA  SER   142      63.230  30.802  77.065  1.00  0.00           H  
ATOM   1909  CB  SER   142      62.033  29.751  75.647  1.00  0.00           C  
ATOM   1910  HB2 SER   142      62.862  29.457  75.003  1.00  0.00           H  
ATOM   1911  HB3 SER   142      61.380  28.888  75.522  1.00  0.00           H  
ATOM   1912  OG  SER   142      61.478  30.994  75.290  1.00  0.00           O  
ATOM   1913  HG  SER   142      60.524  30.903  75.331  1.00  0.00           H  
ATOM   1914  C   SER   142      61.648  30.075  78.242  1.00  0.00           C  
ATOM   1915  O   SER   142      60.457  29.846  78.060  1.00  0.00           O  
ATOM   1916  N   TYR   143      62.262  30.361  79.357  1.00  0.00           N  
ATOM   1917  H   TYR   143      63.270  30.393  79.410  1.00  0.00           H  
ATOM   1918  CA  TYR   143      61.617  30.611  80.616  1.00  0.00           C  
ATOM   1919  HA  TYR   143      60.683  30.053  80.683  1.00  0.00           H  
ATOM   1920  CB  TYR   143      62.487  30.202  81.836  1.00  0.00           C  
ATOM   1921  HB2 TYR   143      63.246  30.971  81.978  1.00  0.00           H  
ATOM   1922  HB3 TYR   143      61.885  30.311  82.738  1.00  0.00           H  
ATOM   1923  CG  TYR   143      63.184  28.843  81.765  1.00  0.00           C  
ATOM   1924  CD1 TYR   143      62.592  27.724  82.413  1.00  0.00           C  
ATOM   1925  HD1 TYR   143      61.764  27.741  83.106  1.00  0.00           H  
ATOM   1926  CE1 TYR   143      63.227  26.514  82.271  1.00  0.00           C  
ATOM   1927  HE1 TYR   143      62.812  25.620  82.713  1.00  0.00           H  
ATOM   1928  CZ  TYR   143      64.481  26.354  81.685  1.00  0.00           C  
ATOM   1929  OH  TYR   143      65.025  25.101  81.551  1.00  0.00           O  
ATOM   1930  HH  TYR   143      64.461  24.494  81.065  1.00  0.00           H  
ATOM   1931  CE2 TYR   143      65.119  27.462  81.108  1.00  0.00           C  
ATOM   1932  HE2 TYR   143      65.988  27.419  80.468  1.00  0.00           H  
ATOM   1933  CD2 TYR   143      64.475  28.724  81.253  1.00  0.00           C  
ATOM   1934  HD2 TYR   143      64.835  29.567  80.683  1.00  0.00           H  
ATOM   1935  C   TYR   143      61.351  32.134  80.842  1.00  0.00           C  
ATOM   1936  O   TYR   143      62.211  33.011  80.700  1.00  0.00           O  
ATOM   1937  N   GLY   144      60.144  32.431  81.363  1.00  0.00           N  
ATOM   1938  H   GLY   144      59.474  31.675  81.378  1.00  0.00           H  
ATOM   1939  CA  GLY   144      59.741  33.852  81.789  1.00  0.00           C  
ATOM   1940  HA2 GLY   144      59.987  34.570  81.007  1.00  0.00           H  
ATOM   1941  HA3 GLY   144      58.703  33.920  82.113  1.00  0.00           H  
ATOM   1942  C   GLY   144      60.523  34.204  83.025  1.00  0.00           C  
ATOM   1943  O   GLY   144      61.372  33.447  83.632  1.00  0.00           O  
ATOM   1944  N   GLN   145      60.318  35.433  83.575  1.00  0.00           N  
ATOM   1945  H   GLN   145      59.711  36.054  83.061  1.00  0.00           H  
ATOM   1946  CA  GLN   145      61.062  35.932  84.792  1.00  0.00           C  
ATOM   1947  HA  GLN   145      61.211  35.099  85.478  1.00  0.00           H  
ATOM   1948  CB  GLN   145      62.530  36.351  84.342  1.00  0.00           C  
ATOM   1949  HB2 GLN   145      63.071  36.458  85.282  1.00  0.00           H  
ATOM   1950  HB3 GLN   145      63.157  35.535  83.982  1.00  0.00           H  
ATOM   1951  CG  GLN   145      62.829  37.627  83.490  1.00  0.00           C  
ATOM   1952  HG2 GLN   145      62.180  38.485  83.665  1.00  0.00           H  
ATOM   1953  HG3 GLN   145      63.817  37.925  83.842  1.00  0.00           H  
ATOM   1954  CD  GLN   145      62.863  37.347  81.976  1.00  0.00           C  
ATOM   1955  OE1 GLN   145      61.866  37.003  81.383  1.00  0.00           O  
ATOM   1956  NE2 GLN   145      63.916  37.680  81.306  1.00  0.00           N  
ATOM   1957 HE21 GLN   145      63.916  37.477  80.316  1.00  0.00           H  
ATOM   1958 HE22 GLN   145      64.744  38.145  81.650  1.00  0.00           H  
ATOM   1959  C   GLN   145      60.257  37.072  85.555  1.00  0.00           C  
ATOM   1960  O   GLN   145      59.287  37.573  84.941  1.00  0.00           O  
ATOM   1961  N   GLN   146      60.580  37.436  86.777  1.00  0.00           N  
ATOM   1962  H   GLN   146      61.351  36.896  87.144  1.00  0.00           H  
ATOM   1963  CA  GLN   146      59.868  38.288  87.683  1.00  0.00           C  
ATOM   1964  HA  GLN   146      59.607  39.127  87.037  1.00  0.00           H  
ATOM   1965  CB  GLN   146      58.518  37.625  88.056  1.00  0.00           C  
ATOM   1966  HB2 GLN   146      57.858  38.427  88.387  1.00  0.00           H  
ATOM   1967  HB3 GLN   146      58.020  37.231  87.171  1.00  0.00           H  
ATOM   1968  CG  GLN   146      58.550  36.729  89.278  1.00  0.00           C  
ATOM   1969  HG2 GLN   146      59.342  35.997  89.120  1.00  0.00           H  
ATOM   1970  HG3 GLN   146      58.786  37.352  90.140  1.00  0.00           H  
ATOM   1971  CD  GLN   146      57.319  35.873  89.639  1.00  0.00           C  
ATOM   1972  OE1 GLN   146      56.200  36.286  89.403  1.00  0.00           O  
ATOM   1973  NE2 GLN   146      57.591  34.713  90.255  1.00  0.00           N  
ATOM   1974 HE21 GLN   146      58.594  34.622  90.334  1.00  0.00           H  
ATOM   1975 HE22 GLN   146      56.854  34.207  90.724  1.00  0.00           H  
ATOM   1976  C   GLN   146      60.606  38.795  88.897  1.00  0.00           C  
ATOM   1977  O   GLN   146      61.459  38.107  89.552  1.00  0.00           O  
ATOM   1978  N   GLN   147      60.400  40.037  89.258  1.00  0.00           N  
ATOM   1979  H   GLN   147      59.697  40.549  88.744  1.00  0.00           H  
ATOM   1980  CA  GLN   147      61.234  40.718  90.330  1.00  0.00           C  
ATOM   1981  HA  GLN   147      61.342  40.024  91.164  1.00  0.00           H  
ATOM   1982  CB  GLN   147      62.711  40.973  89.773  1.00  0.00           C  
ATOM   1983  HB2 GLN   147      63.395  41.260  90.572  1.00  0.00           H  
ATOM   1984  HB3 GLN   147      63.209  40.110  89.331  1.00  0.00           H  
ATOM   1985  CG  GLN   147      62.783  42.055  88.647  1.00  0.00           C  
ATOM   1986  HG2 GLN   147      62.263  41.621  87.792  1.00  0.00           H  
ATOM   1987  HG3 GLN   147      62.100  42.873  88.874  1.00  0.00           H  
ATOM   1988  CD  GLN   147      64.112  42.536  88.080  1.00  0.00           C  
ATOM   1989  OE1 GLN   147      64.862  41.814  87.359  1.00  0.00           O  
ATOM   1990  NE2 GLN   147      64.416  43.767  88.374  1.00  0.00           N  
ATOM   1991 HE21 GLN   147      63.967  44.337  89.076  1.00  0.00           H  
ATOM   1992 HE22 GLN   147      65.355  44.034  88.116  1.00  0.00           H  
ATOM   1993  C   GLN   147      60.585  41.962  90.896  1.00  0.00           C  
ATOM   1994  O   GLN   147      59.652  42.582  90.350  1.00  0.00           O  
ATOM   1995  N   SER   148      61.096  42.364  92.045  1.00  0.00           N  
ATOM   1996  H   SER   148      61.907  41.844  92.349  1.00  0.00           H  
ATOM   1997  CA  SER   148      60.522  43.477  92.788  1.00  0.00           C  
ATOM   1998  HA  SER   148      59.452  43.267  92.771  1.00  0.00           H  
ATOM   1999  CB  SER   148      61.028  43.382  94.252  1.00  0.00           C  
ATOM   2000  HB2 SER   148      61.321  42.384  94.577  1.00  0.00           H  
ATOM   2001  HB3 SER   148      61.924  43.991  94.370  1.00  0.00           H  
ATOM   2002  OG  SER   148      60.018  43.846  95.132  1.00  0.00           O  
ATOM   2003  HG  SER   148      59.364  43.146  95.194  1.00  0.00           H  
ATOM   2004  C   SER   148      60.749  44.835  92.227  1.00  0.00           C  
ATOM   2005  O   SER   148      61.409  44.980  91.205  1.00  0.00           O  
ATOM   2006  N   TYR   149      60.463  45.944  92.967  1.00  0.00           N  
ATOM   2007  H   TYR   149      60.099  45.627  93.854  1.00  0.00           H  
ATOM   2008  CA  TYR   149      60.313  47.362  92.507  1.00  0.00           C  
ATOM   2009  HA  TYR   149      61.250  47.574  91.993  1.00  0.00           H  
ATOM   2010  CB  TYR   149      59.057  47.420  91.729  1.00  0.00           C  
ATOM   2011  HB2 TYR   149      59.041  46.676  90.933  1.00  0.00           H  
ATOM   2012  HB3 TYR   149      58.181  47.088  92.288  1.00  0.00           H  
ATOM   2013  CG  TYR   149      58.742  48.744  91.107  1.00  0.00           C  
ATOM   2014  CD1 TYR   149      57.570  49.490  91.287  1.00  0.00           C  
ATOM   2015  HD1 TYR   149      56.711  49.056  91.778  1.00  0.00           H  
ATOM   2016  CE1 TYR   149      57.453  50.827  90.780  1.00  0.00           C  
ATOM   2017  HE1 TYR   149      56.431  51.175  90.826  1.00  0.00           H  
ATOM   2018  CZ  TYR   149      58.482  51.501  90.101  1.00  0.00           C  
ATOM   2019  OH  TYR   149      58.276  52.720  89.573  1.00  0.00           O  
ATOM   2020  HH  TYR   149      58.947  53.037  88.963  1.00  0.00           H  
ATOM   2021  CE2 TYR   149      59.628  50.744  89.842  1.00  0.00           C  
ATOM   2022  HE2 TYR   149      60.348  51.107  89.124  1.00  0.00           H  
ATOM   2023  CD2 TYR   149      59.751  49.395  90.377  1.00  0.00           C  
ATOM   2024  HD2 TYR   149      60.657  48.857  90.142  1.00  0.00           H  
ATOM   2025  C   TYR   149      60.308  48.370  93.631  1.00  0.00           C  
ATOM   2026  O   TYR   149      59.450  48.241  94.561  1.00  0.00           O  
ATOM   2027  N   ASN   150      61.241  49.318  93.628  1.00  0.00           N  
ATOM   2028  H   ASN   150      61.800  49.360  92.787  1.00  0.00           H  
ATOM   2029  CA  ASN   150      61.245  50.587  94.393  1.00  0.00           C  
ATOM   2030  HA  ASN   150      60.622  50.495  95.283  1.00  0.00           H  
ATOM   2031  CB  ASN   150      62.642  50.977  94.802  1.00  0.00           C  
ATOM   2032  HB2 ASN   150      63.162  50.175  95.325  1.00  0.00           H  
ATOM   2033  HB3 ASN   150      63.276  51.106  93.925  1.00  0.00           H  
ATOM   2034  CG  ASN   150      62.659  52.313  95.503  1.00  0.00           C  
ATOM   2035  OD1 ASN   150      61.822  52.542  96.401  1.00  0.00           O  
ATOM   2036  ND2 ASN   150      63.571  53.169  95.174  1.00  0.00           N  
ATOM   2037 HD21 ASN   150      63.597  54.161  95.360  1.00  0.00           H  
ATOM   2038 HD22 ASN   150      64.218  52.885  94.453  1.00  0.00           H  
ATOM   2039  C   ASN   150      60.566  51.771  93.567  1.00  0.00           C  
ATOM   2040  O   ASN   150      61.213  52.362  92.671  1.00  0.00           O  
ATOM   2041  N   PRO   151      59.266  52.097  93.788  1.00  0.00           N  
ATOM   2042  CD  PRO   151      58.241  51.165  94.367  1.00  0.00           C  
ATOM   2043  HD2 PRO   151      58.512  50.707  95.318  1.00  0.00           H  
ATOM   2044  HD3 PRO   151      58.069  50.421  93.589  1.00  0.00           H  
ATOM   2045  CG  PRO   151      56.968  52.019  94.573  1.00  0.00           C  
ATOM   2046  HG2 PRO   151      56.960  52.435  95.580  1.00  0.00           H  
ATOM   2047  HG3 PRO   151      56.069  51.420  94.424  1.00  0.00           H  
ATOM   2048  CB  PRO   151      57.166  53.119  93.543  1.00  0.00           C  
ATOM   2049  HB2 PRO   151      56.663  54.039  93.838  1.00  0.00           H  
ATOM   2050  HB3 PRO   151      56.682  52.800  92.620  1.00  0.00           H  
ATOM   2051  CA  PRO   151      58.667  53.318  93.208  1.00  0.00           C  
ATOM   2052  HA  PRO   151      58.758  53.301  92.122  1.00  0.00           H  
ATOM   2053  C   PRO   151      59.350  54.575  93.732  1.00  0.00           C  
ATOM   2054  O   PRO   151      59.963  54.587  94.832  1.00  0.00           O  
ATOM   2055  N   PRO   152      59.231  55.655  92.963  1.00  0.00           N  
ATOM   2056  CD  PRO   152      58.784  55.842  91.633  1.00  0.00           C  
ATOM   2057  HD2 PRO   152      57.698  55.934  91.607  1.00  0.00           H  
ATOM   2058  HD3 PRO   152      59.244  55.051  91.041  1.00  0.00           H  
ATOM   2059  CG  PRO   152      59.423  57.183  91.158  1.00  0.00           C  
ATOM   2060  HG2 PRO   152      58.685  57.632  90.493  1.00  0.00           H  
ATOM   2061  HG3 PRO   152      60.350  56.934  90.643  1.00  0.00           H  
ATOM   2062  CB  PRO   152      59.646  57.956  92.376  1.00  0.00           C  
ATOM   2063  HB2 PRO   152      58.774  58.583  92.564  1.00  0.00           H  
ATOM   2064  HB3 PRO   152      60.502  58.631  92.407  1.00  0.00           H  
ATOM   2065  CA  PRO   152      59.880  56.889  93.439  1.00  0.00           C  
ATOM   2066  HA  PRO   152      60.953  56.811  93.611  1.00  0.00           H  
ATOM   2067  C   PRO   152      59.395  57.436  94.811  1.00  0.00           C  
ATOM   2068  O   PRO   152      58.251  57.858  94.992  1.00  0.00           O  
ATOM   2069  N   GLN   153      60.416  57.540  95.743  1.00  0.00           N  
ATOM   2070  H   GLN   153      61.330  57.168  95.525  1.00  0.00           H  
ATOM   2071  CA  GLN   153      60.294  58.000  97.145  1.00  0.00           C  
ATOM   2072  HA  GLN   153      59.445  57.507  97.619  1.00  0.00           H  
ATOM   2073  CB  GLN   153      61.530  57.709  98.035  1.00  0.00           C  
ATOM   2074  HB2 GLN   153      61.723  56.637  98.068  1.00  0.00           H  
ATOM   2075  HB3 GLN   153      62.308  58.155  97.415  1.00  0.00           H  
ATOM   2076  CG  GLN   153      61.545  58.387  99.448  1.00  0.00           C  
ATOM   2077  HG2 GLN   153      61.520  59.472  99.340  1.00  0.00           H  
ATOM   2078  HG3 GLN   153      60.612  58.105  99.936  1.00  0.00           H  
ATOM   2079  CD  GLN   153      62.747  57.979 100.331  1.00  0.00           C  
ATOM   2080  OE1 GLN   153      63.094  58.779 101.169  1.00  0.00           O  
ATOM   2081  NE2 GLN   153      63.411  56.816 100.205  1.00  0.00           N  
ATOM   2082 HE21 GLN   153      62.984  56.040  99.721  1.00  0.00           H  
ATOM   2083 HE22 GLN   153      64.130  56.645 100.893  1.00  0.00           H  
ATOM   2084  C   GLN   153      59.844  59.444  97.203  1.00  0.00           C  
ATOM   2085  O   GLN   153      60.355  60.321  96.498  1.00  0.00           O  
ATOM   2086  N   GLY   154      58.928  59.787  98.054  1.00  0.00           N  
ATOM   2087  H   GLY   154      58.586  59.074  98.682  1.00  0.00           H  
ATOM   2088  CA  GLY   154      58.237  61.101  98.261  1.00  0.00           C  
ATOM   2089  HA2 GLY   154      58.512  61.835  97.503  1.00  0.00           H  
ATOM   2090  HA3 GLY   154      57.172  60.942  98.097  1.00  0.00           H  
ATOM   2091  C   GLY   154      58.393  61.821  99.563  1.00  0.00           C  
ATOM   2092  O   GLY   154      59.510  61.973 100.074  1.00  0.00           O  
ATOM   2093  N   TYR   155      57.354  62.322 100.182  1.00  0.00           N  
ATOM   2094  H   TYR   155      56.589  62.319  99.523  1.00  0.00           H  
ATOM   2095  CA  TYR   155      57.326  63.135 101.427  1.00  0.00           C  
ATOM   2096  HA  TYR   155      58.082  63.907 101.282  1.00  0.00           H  
ATOM   2097  CB  TYR   155      55.966  63.838 101.578  1.00  0.00           C  
ATOM   2098  HB2 TYR   155      55.204  63.104 101.839  1.00  0.00           H  
ATOM   2099  HB3 TYR   155      56.043  64.563 102.388  1.00  0.00           H  
ATOM   2100  CG  TYR   155      55.455  64.627 100.406  1.00  0.00           C  
ATOM   2101  CD1 TYR   155      56.390  65.174  99.469  1.00  0.00           C  
ATOM   2102  HD1 TYR   155      57.433  64.893  99.485  1.00  0.00           H  
ATOM   2103  CE1 TYR   155      55.967  66.024  98.499  1.00  0.00           C  
ATOM   2104  HE1 TYR   155      56.751  66.474  97.908  1.00  0.00           H  
ATOM   2105  CZ  TYR   155      54.625  66.312  98.357  1.00  0.00           C  
ATOM   2106  OH  TYR   155      54.271  67.123  97.376  1.00  0.00           O  
ATOM   2107  HH  TYR   155      55.031  67.321  96.824  1.00  0.00           H  
ATOM   2108  CE2 TYR   155      53.677  65.795  99.302  1.00  0.00           C  
ATOM   2109  HE2 TYR   155      52.630  66.038  99.193  1.00  0.00           H  
ATOM   2110  CD2 TYR   155      54.053  64.938 100.265  1.00  0.00           C  
ATOM   2111  HD2 TYR   155      53.293  64.642 100.974  1.00  0.00           H  
ATOM   2112  C   TYR   155      57.542  62.129 102.574  1.00  0.00           C  
ATOM   2113  O   TYR   155      57.046  61.016 102.447  1.00  0.00           O  
ATOM   2114  N   GLY   156      58.284  62.349 103.679  1.00  0.00           N  
ATOM   2115  H   GLY   156      58.405  61.478 104.176  1.00  0.00           H  
ATOM   2116  CA  GLY   156      59.155  63.510 103.982  1.00  0.00           C  
ATOM   2117  HA2 GLY   156      60.078  63.195 104.469  1.00  0.00           H  
ATOM   2118  HA3 GLY   156      59.421  63.861 102.985  1.00  0.00           H  
ATOM   2119  C   GLY   156      58.570  64.765 104.691  1.00  0.00           C  
ATOM   2120  O   GLY   156      59.185  65.776 104.802  1.00  0.00           O  
ATOM   2121  N   GLN   157      57.265  64.670 105.021  1.00  0.00           N  
ATOM   2122  H   GLN   157      56.752  63.806 104.915  1.00  0.00           H  
ATOM   2123  CA  GLN   157      56.465  65.722 105.679  1.00  0.00           C  
ATOM   2124  HA  GLN   157      56.586  66.668 105.151  1.00  0.00           H  
ATOM   2125  CB  GLN   157      55.004  65.246 105.803  1.00  0.00           C  
ATOM   2126  HB2 GLN   157      54.355  66.018 106.215  1.00  0.00           H  
ATOM   2127  HB3 GLN   157      54.581  65.053 104.817  1.00  0.00           H  
ATOM   2128  CG  GLN   157      54.682  64.005 106.597  1.00  0.00           C  
ATOM   2129  HG2 GLN   157      55.038  64.060 107.626  1.00  0.00           H  
ATOM   2130  HG3 GLN   157      53.599  63.879 106.623  1.00  0.00           H  
ATOM   2131  CD  GLN   157      55.268  62.712 106.006  1.00  0.00           C  
ATOM   2132  OE1 GLN   157      55.205  62.525 104.821  1.00  0.00           O  
ATOM   2133  NE2 GLN   157      55.543  61.716 106.841  1.00  0.00           N  
ATOM   2134 HE21 GLN   157      55.222  61.935 107.774  1.00  0.00           H  
ATOM   2135 HE22 GLN   157      55.858  60.841 106.448  1.00  0.00           H  
ATOM   2136  C   GLN   157      56.961  65.948 107.107  1.00  0.00           C  
ATOM   2137  O   GLN   157      57.565  65.003 107.607  1.00  0.00           O  
ATOM   2138  N   GLN   158      56.733  67.069 107.713  1.00  0.00           N  
ATOM   2139  H   GLN   158      57.079  67.141 108.659  1.00  0.00           H  
ATOM   2140  CA  GLN   158      56.170  68.303 107.141  1.00  0.00           C  
ATOM   2141  HA  GLN   158      55.507  68.017 106.324  1.00  0.00           H  
ATOM   2142  CB  GLN   158      55.379  68.937 108.311  1.00  0.00           C  
ATOM   2143  HB2 GLN   158      56.083  69.021 109.139  1.00  0.00           H  
ATOM   2144  HB3 GLN   158      54.999  69.903 107.978  1.00  0.00           H  
ATOM   2145  CG  GLN   158      54.092  68.220 108.681  1.00  0.00           C  
ATOM   2146  HG2 GLN   158      54.238  67.211 109.068  1.00  0.00           H  
ATOM   2147  HG3 GLN   158      53.535  68.705 109.483  1.00  0.00           H  
ATOM   2148  CD  GLN   158      53.097  68.010 107.535  1.00  0.00           C  
ATOM   2149  OE1 GLN   158      52.992  68.771 106.599  1.00  0.00           O  
ATOM   2150  NE2 GLN   158      52.212  66.998 107.610  1.00  0.00           N  
ATOM   2151 HE21 GLN   158      52.123  66.343 108.373  1.00  0.00           H  
ATOM   2152 HE22 GLN   158      51.803  66.825 106.702  1.00  0.00           H  
ATOM   2153  C   GLN   158      57.161  69.130 106.331  1.00  0.00           C  
ATOM   2154  O   GLN   158      58.267  68.674 106.197  1.00  0.00           O  
ATOM   2155  N   ASN   159      56.733  70.336 105.871  1.00  0.00           N  
ATOM   2156  H   ASN   159      55.730  70.449 105.852  1.00  0.00           H  
ATOM   2157  CA  ASN   159      57.480  71.410 105.124  1.00  0.00           C  
ATOM   2158  HA  ASN   159      56.842  72.267 105.341  1.00  0.00           H  
ATOM   2159  CB  ASN   159      58.810  71.752 105.922  1.00  0.00           C  
ATOM   2160  HB2 ASN   159      59.615  71.099 105.583  1.00  0.00           H  
ATOM   2161  HB3 ASN   159      59.129  72.740 105.589  1.00  0.00           H  
ATOM   2162  CG  ASN   159      58.684  71.968 107.404  1.00  0.00           C  
ATOM   2163  OD1 ASN   159      58.246  73.027 107.707  1.00  0.00           O  
ATOM   2164  ND2 ASN   159      59.030  71.025 108.338  1.00  0.00           N  
ATOM   2165 HD21 ASN   159      59.499  70.194 108.006  1.00  0.00           H  
ATOM   2166 HD22 ASN   159      58.820  71.205 109.309  1.00  0.00           H  
ATOM   2167  C   ASN   159      57.585  71.066 103.605  1.00  0.00           C  
ATOM   2168  O   ASN   159      58.430  70.270 103.276  1.00  0.00           O  
ATOM   2169  N   GLN   160      56.809  71.612 102.635  1.00  0.00           N  
ATOM   2170  H   GLN   160      57.209  71.509 101.713  1.00  0.00           H  
ATOM   2171  CA  GLN   160      55.737  72.699 102.700  1.00  0.00           C  
ATOM   2172  HA  GLN   160      55.205  72.391 103.600  1.00  0.00           H  
ATOM   2173  CB  GLN   160      56.287  74.122 103.094  1.00  0.00           C  
ATOM   2174  HB2 GLN   160      56.589  74.076 104.141  1.00  0.00           H  
ATOM   2175  HB3 GLN   160      57.102  74.358 102.410  1.00  0.00           H  
ATOM   2176  CG  GLN   160      55.247  75.269 102.952  1.00  0.00           C  
ATOM   2177  HG2 GLN   160      55.720  76.178 103.322  1.00  0.00           H  
ATOM   2178  HG3 GLN   160      55.012  75.497 101.912  1.00  0.00           H  
ATOM   2179  CD  GLN   160      53.968  75.111 103.758  1.00  0.00           C  
ATOM   2180  OE1 GLN   160      53.681  74.022 104.246  1.00  0.00           O  
ATOM   2181  NE2 GLN   160      53.194  76.140 104.018  1.00  0.00           N  
ATOM   2182 HE21 GLN   160      53.492  77.071 103.764  1.00  0.00           H  
ATOM   2183 HE22 GLN   160      52.378  76.109 104.613  1.00  0.00           H  
ATOM   2184  C   GLN   160      54.722  72.611 101.549  1.00  0.00           C  
ATOM   2185  O   GLN   160      54.864  73.220 100.463  1.00  0.00           O  
ATOM   2186  N   TYR   161      53.658  71.844 101.812  1.00  0.00           N  
ATOM   2187  H   TYR   161      53.579  71.554 102.776  1.00  0.00           H  
ATOM   2188  CA  TYR   161      52.488  71.610 100.933  1.00  0.00           C  
ATOM   2189  HA  TYR   161      52.788  71.829  99.908  1.00  0.00           H  
ATOM   2190  CB  TYR   161      52.029  70.180 100.991  1.00  0.00           C  
ATOM   2191  HB2 TYR   161      51.286  70.055 101.779  1.00  0.00           H  
ATOM   2192  HB3 TYR   161      51.458  69.864 100.118  1.00  0.00           H  
ATOM   2193  CG  TYR   161      53.174  69.159 101.274  1.00  0.00           C  
ATOM   2194  CD1 TYR   161      54.476  69.300 100.808  1.00  0.00           C  
ATOM   2195  HD1 TYR   161      54.791  69.886  99.957  1.00  0.00           H  
ATOM   2196  CE1 TYR   161      55.515  68.538 101.327  1.00  0.00           C  
ATOM   2197  HE1 TYR   161      56.531  68.538 100.961  1.00  0.00           H  
ATOM   2198  CZ  TYR   161      55.298  67.754 102.434  1.00  0.00           C  
ATOM   2199  OH  TYR   161      56.234  66.802 102.667  1.00  0.00           O  
ATOM   2200  HH  TYR   161      56.963  66.779 102.043  1.00  0.00           H  
ATOM   2201  CE2 TYR   161      54.014  67.602 102.957  1.00  0.00           C  
ATOM   2202  HE2 TYR   161      53.856  66.905 103.766  1.00  0.00           H  
ATOM   2203  CD2 TYR   161      52.973  68.255 102.422  1.00  0.00           C  
ATOM   2204  HD2 TYR   161      51.962  68.156 102.791  1.00  0.00           H  
ATOM   2205  C   TYR   161      51.286  72.583 101.145  1.00  0.00           C  
ATOM   2206  O   TYR   161      50.447  72.698 100.245  1.00  0.00           O  
ATOM   2207  N   ASN   162      51.098  73.307 102.335  1.00  0.00           N  
ATOM   2208  H   ASN   162      51.866  73.307 102.992  1.00  0.00           H  
ATOM   2209  CA  ASN   162      49.896  74.086 102.609  1.00  0.00           C  
ATOM   2210  HA  ASN   162      49.094  73.799 101.929  1.00  0.00           H  
ATOM   2211  CB  ASN   162      49.496  73.675 104.004  1.00  0.00           C  
ATOM   2212  HB2 ASN   162      50.372  73.903 104.611  1.00  0.00           H  
ATOM   2213  HB3 ASN   162      48.647  74.222 104.415  1.00  0.00           H  
ATOM   2214  CG  ASN   162      49.131  72.249 104.247  1.00  0.00           C  
ATOM   2215  OD1 ASN   162      47.959  71.976 104.197  1.00  0.00           O  
ATOM   2216  ND2 ASN   162      50.035  71.348 104.415  1.00  0.00           N  
ATOM   2217 HD21 ASN   162      49.616  70.431 104.359  1.00  0.00           H  
ATOM   2218 HD22 ASN   162      51.012  71.594 104.484  1.00  0.00           H  
ATOM   2219  C   ASN   162      50.040  75.616 102.527  1.00  0.00           C  
ATOM   2220  O   ASN   162      49.479  76.331 103.365  1.00  0.00           O  
ATOM   2221  N   SER   163      50.892  76.173 101.619  1.00  0.00           N  
ATOM   2222  H   SER   163      51.276  75.489 100.983  1.00  0.00           H  
ATOM   2223  CA  SER   163      51.144  77.612 101.557  1.00  0.00           C  
ATOM   2224  HA  SER   163      51.605  77.819 102.522  1.00  0.00           H  
ATOM   2225  CB  SER   163      52.310  77.821 100.574  1.00  0.00           C  
ATOM   2226  HB2 SER   163      53.194  77.330 100.981  1.00  0.00           H  
ATOM   2227  HB3 SER   163      52.061  77.547  99.549  1.00  0.00           H  
ATOM   2228  OG  SER   163      52.789  79.166 100.485  1.00  0.00           O  
ATOM   2229  HG  SER   163      52.902  79.370  99.554  1.00  0.00           H  
ATOM   2230  C   SER   163      49.898  78.421 101.191  1.00  0.00           C  
ATOM   2231  O   SER   163      48.919  77.855 100.687  1.00  0.00           O  
ATOM   2232  N   SER   164      49.885  79.668 101.695  1.00  0.00           N  
ATOM   2233  H   SER   164      50.774  80.097 101.906  1.00  0.00           H  
ATOM   2234  CA  SER   164      48.775  80.579 101.625  1.00  0.00           C  
ATOM   2235  HA  SER   164      49.086  81.509 102.101  1.00  0.00           H  
ATOM   2236  CB  SER   164      47.675  79.850 102.459  1.00  0.00           C  
ATOM   2237  HB2 SER   164      47.223  78.951 102.040  1.00  0.00           H  
ATOM   2238  HB3 SER   164      48.124  79.638 103.430  1.00  0.00           H  
ATOM   2239  OG  SER   164      46.625  80.728 102.723  1.00  0.00           O  
ATOM   2240  HG  SER   164      46.204  80.344 103.496  1.00  0.00           H  
ATOM   2241  C   SER   164      48.455  81.126 100.242  1.00  0.00           C  
ATOM   2242  O   SER   164      49.008  80.650  99.249  1.00  0.00           O  
ATOM   2243  N   SER   165      47.531  82.110 100.086  1.00  0.00           N  
ATOM   2244  H   SER   165      47.079  82.446 100.924  1.00  0.00           H  
ATOM   2245  CA  SER   165      47.396  82.841  98.821  1.00  0.00           C  
ATOM   2246  HA  SER   165      47.587  82.256  97.922  1.00  0.00           H  
ATOM   2247  CB  SER   165      46.014  83.448  98.788  1.00  0.00           C  
ATOM   2248  HB2 SER   165      45.245  82.689  98.928  1.00  0.00           H  
ATOM   2249  HB3 SER   165      45.961  84.083  99.672  1.00  0.00           H  
ATOM   2250  OG  SER   165      45.772  84.237  97.614  1.00  0.00           O  
ATOM   2251  HG  SER   165      44.991  84.788  97.704  1.00  0.00           H  
ATOM   2252  C   SER   165      48.466  83.956  98.740  1.00  0.00           C  
ATOM   2253  O   SER   165      48.705  84.644  99.769  1.00  0.00           O  
ATOM   2254  N   GLY   166      49.005  84.229  97.477  1.00  0.00           N  
ATOM   2255  H   GLY   166      48.915  83.523  96.760  1.00  0.00           H  
ATOM   2256  CA  GLY   166      49.640  85.496  97.195  1.00  0.00           C  
ATOM   2257  HA2 GLY   166      50.176  85.902  98.053  1.00  0.00           H  
ATOM   2258  HA3 GLY   166      50.449  85.293  96.493  1.00  0.00           H  
ATOM   2259  C   GLY   166      48.758  86.452  96.366  1.00  0.00           C  
ATOM   2260  O   GLY   166      49.220  87.529  95.967  1.00  0.00           O  
ATOM   2261  N   GLY   167      47.602  85.981  95.906  1.00  0.00           N  
ATOM   2262  H   GLY   167      47.394  85.089  96.333  1.00  0.00           H  
ATOM   2263  CA  GLY   167      46.491  86.693  95.319  1.00  0.00           C  
ATOM   2264  HA2 GLY   167      45.663  85.988  95.403  1.00  0.00           H  
ATOM   2265  HA3 GLY   167      46.238  87.514  95.989  1.00  0.00           H  
ATOM   2266  C   GLY   167      46.564  87.279  93.853  1.00  0.00           C  
ATOM   2267  O   GLY   167      47.661  87.432  93.289  1.00  0.00           O  
ATOM   2268  N   GLY   168      45.438  87.569  93.194  1.00  0.00           N  
ATOM   2269  H   GLY   168      44.536  87.446  93.632  1.00  0.00           H  
ATOM   2270  CA  GLY   168      45.457  88.277  91.927  1.00  0.00           C  
ATOM   2271  HA2 GLY   168      46.106  87.780  91.205  1.00  0.00           H  
ATOM   2272  HA3 GLY   168      44.424  88.224  91.584  1.00  0.00           H  
ATOM   2273  C   GLY   168      45.861  89.789  92.002  1.00  0.00           C  
ATOM   2274  O   GLY   168      46.308  90.164  93.066  1.00  0.00           O  
ATOM   2275  N   GLY   169      45.893  90.537  90.906  1.00  0.00           N  
ATOM   2276  H   GLY   169      46.356  91.432  90.973  1.00  0.00           H  
ATOM   2277  CA  GLY   169      45.327  90.177  89.656  1.00  0.00           C  
ATOM   2278  HA2 GLY   169      45.472  89.125  89.411  1.00  0.00           H  
ATOM   2279  HA3 GLY   169      44.248  90.323  89.607  1.00  0.00           H  
ATOM   2280  C   GLY   169      46.005  90.975  88.565  1.00  0.00           C  
ATOM   2281  O   GLY   169      46.154  92.191  88.847  1.00  0.00           O  
ATOM   2282  N   GLY   170      46.552  90.371  87.528  1.00  0.00           N  
ATOM   2283  H   GLY   170      46.677  89.369  87.564  1.00  0.00           H  
ATOM   2284  CA  GLY   170      47.375  91.088  86.517  1.00  0.00           C  
ATOM   2285  HA2 GLY   170      47.516  90.488  85.618  1.00  0.00           H  
ATOM   2286  HA3 GLY   170      46.789  91.936  86.162  1.00  0.00           H  
ATOM   2287  C   GLY   170      48.759  91.469  86.999  1.00  0.00           C  
ATOM   2288  O   GLY   170      49.372  90.815  87.848  1.00  0.00           O  
ATOM   2289  N   GLY   171      49.293  92.570  86.427  1.00  0.00           N  
ATOM   2290  H   GLY   171      50.292  92.664  86.539  1.00  0.00           H  
ATOM   2291  CA  GLY   171      48.630  93.450  85.591  1.00  0.00           C  
ATOM   2292  HA2 GLY   171      49.355  94.141  85.161  1.00  0.00           H  
ATOM   2293  HA3 GLY   171      48.165  92.939  84.748  1.00  0.00           H  
ATOM   2294  C   GLY   171      47.559  94.405  86.142  1.00  0.00           C  
ATOM   2295  O   GLY   171      47.309  94.502  87.368  1.00  0.00           O  
ATOM   2296  N   GLY   172      46.817  95.095  85.281  1.00  0.00           N  
ATOM   2297  H   GLY   172      46.120  95.768  85.565  1.00  0.00           H  
ATOM   2298  CA  GLY   172      47.012  95.231  83.822  1.00  0.00           C  
ATOM   2299  HA2 GLY   172      48.079  95.357  83.639  1.00  0.00           H  
ATOM   2300  HA3 GLY   172      46.721  94.366  83.227  1.00  0.00           H  
ATOM   2301  C   GLY   172      46.293  96.409  83.193  1.00  0.00           C  
ATOM   2302  O   GLY   172      45.960  97.370  83.930  1.00  0.00           O  
ATOM   2303  N   GLY   173      46.218  96.367  81.918  1.00  0.00           N  
ATOM   2304  H   GLY   173      46.432  95.481  81.484  1.00  0.00           H  
ATOM   2305  CA  GLY   173      45.581  97.470  81.157  1.00  0.00           C  
ATOM   2306  HA2 GLY   173      44.702  96.933  80.800  1.00  0.00           H  
ATOM   2307  HA3 GLY   173      45.225  98.303  81.764  1.00  0.00           H  
ATOM   2308  C   GLY   173      46.456  97.980  80.008  1.00  0.00           C  
ATOM   2309  O   GLY   173      47.446  97.361  79.609  1.00  0.00           O  
ATOM   2310  N   GLY   174      46.186  99.228  79.529  1.00  0.00           N  
ATOM   2311  H   GLY   174      46.601  99.454  78.637  1.00  0.00           H  
ATOM   2312  CA  GLY   174      45.219 100.206  80.101  1.00  0.00           C  
ATOM   2313  HA2 GLY   174      45.467 100.363  81.151  1.00  0.00           H  
ATOM   2314  HA3 GLY   174      45.372 101.138  79.558  1.00  0.00           H  
ATOM   2315  C   GLY   174      43.711  99.811  79.849  1.00  0.00           C  
ATOM   2316  O   GLY   174      43.367  98.988  78.968  1.00  0.00           O  
ATOM   2317  N   GLY   175      42.787 100.413  80.574  1.00  0.00           N  
ATOM   2318  H   GLY   175      43.080 101.097  81.257  1.00  0.00           H  
ATOM   2319  CA  GLY   175      41.388 100.104  80.691  1.00  0.00           C  
ATOM   2320  HA2 GLY   175      41.233  99.079  81.028  1.00  0.00           H  
ATOM   2321  HA3 GLY   175      40.973 100.707  81.499  1.00  0.00           H  
ATOM   2322  C   GLY   175      40.431 100.030  79.497  1.00  0.00           C  
ATOM   2323  O   GLY   175      40.821 100.336  78.369  1.00  0.00           O  
ATOM   2324  N   ASN   176      39.206  99.722  79.833  1.00  0.00           N  
ATOM   2325  H   ASN   176      39.097  99.660  80.835  1.00  0.00           H  
ATOM   2326  CA  ASN   176      38.068  99.873  78.953  1.00  0.00           C  
ATOM   2327  HA  ASN   176      38.238  99.173  78.135  1.00  0.00           H  
ATOM   2328  CB  ASN   176      36.790  99.411  79.778  1.00  0.00           C  
ATOM   2329  HB2 ASN   176      36.599 100.022  80.661  1.00  0.00           H  
ATOM   2330  HB3 ASN   176      35.894  99.500  79.163  1.00  0.00           H  
ATOM   2331  CG  ASN   176      36.920  97.932  80.234  1.00  0.00           C  
ATOM   2332  OD1 ASN   176      37.885  97.257  80.183  1.00  0.00           O  
ATOM   2333  ND2 ASN   176      35.835  97.505  80.814  1.00  0.00           N  
ATOM   2334 HD21 ASN   176      35.616  96.577  81.146  1.00  0.00           H  
ATOM   2335 HD22 ASN   176      35.058  98.139  80.939  1.00  0.00           H  
ATOM   2336  C   ASN   176      37.950 101.299  78.421  1.00  0.00           C  
ATOM   2337  O   ASN   176      37.284 102.106  79.086  1.00  0.00           O  
ATOM   2338  N   TYR   177      38.480 101.584  77.250  1.00  0.00           N  
ATOM   2339  H   TYR   177      38.992 100.863  76.762  1.00  0.00           H  
ATOM   2340  CA  TYR   177      38.230 102.869  76.518  1.00  0.00           C  
ATOM   2341  HA  TYR   177      38.271 103.677  77.249  1.00  0.00           H  
ATOM   2342  CB  TYR   177      39.347 103.190  75.433  1.00  0.00           C  
ATOM   2343  HB2 TYR   177      39.438 102.286  74.831  1.00  0.00           H  
ATOM   2344  HB3 TYR   177      39.098 103.963  74.706  1.00  0.00           H  
ATOM   2345  CG  TYR   177      40.797 103.405  76.044  1.00  0.00           C  
ATOM   2346  CD1 TYR   177      41.240 104.573  76.700  1.00  0.00           C  
ATOM   2347  HD1 TYR   177      40.605 105.445  76.746  1.00  0.00           H  
ATOM   2348  CE1 TYR   177      42.539 104.618  77.271  1.00  0.00           C  
ATOM   2349  HE1 TYR   177      42.886 105.541  77.711  1.00  0.00           H  
ATOM   2350  CZ  TYR   177      43.342 103.471  77.282  1.00  0.00           C  
ATOM   2351  OH  TYR   177      44.675 103.530  77.725  1.00  0.00           O  
ATOM   2352  HH  TYR   177      44.858 104.438  77.980  1.00  0.00           H  
ATOM   2353  CE2 TYR   177      42.875 102.312  76.653  1.00  0.00           C  
ATOM   2354  HE2 TYR   177      43.437 101.403  76.810  1.00  0.00           H  
ATOM   2355  CD2 TYR   177      41.576 102.252  76.124  1.00  0.00           C  
ATOM   2356  HD2 TYR   177      41.192 101.290  75.818  1.00  0.00           H  
ATOM   2357  C   TYR   177      36.790 102.983  75.901  1.00  0.00           C  
ATOM   2358  O   TYR   177      36.135 101.938  75.660  1.00  0.00           O  
ATOM   2359  N   GLY   178      36.278 104.161  75.581  1.00  0.00           N  
ATOM   2360  H   GLY   178      35.349 104.191  75.186  1.00  0.00           H  
ATOM   2361  CA  GLY   178      36.824 105.521  75.706  1.00  0.00           C  
ATOM   2362  HA2 GLY   178      36.303 106.031  76.517  1.00  0.00           H  
ATOM   2363  HA3 GLY   178      37.891 105.479  75.925  1.00  0.00           H  
ATOM   2364  C   GLY   178      36.655 106.222  74.375  1.00  0.00           C  
ATOM   2365  O   GLY   178      36.606 105.612  73.301  1.00  0.00           O  
ATOM   2366  N   GLN   179      36.600 107.562  74.512  1.00  0.00           N  
ATOM   2367  H   GLN   179      36.586 107.946  75.446  1.00  0.00           H  
ATOM   2368  CA  GLN   179      36.535 108.475  73.365  1.00  0.00           C  
ATOM   2369  HA  GLN   179      36.815 108.029  72.411  1.00  0.00           H  
ATOM   2370  CB  GLN   179      35.033 108.917  73.277  1.00  0.00           C  
ATOM   2371  HB2 GLN   179      34.615 109.249  74.227  1.00  0.00           H  
ATOM   2372  HB3 GLN   179      34.867 109.835  72.713  1.00  0.00           H  
ATOM   2373  CG  GLN   179      33.999 107.824  72.868  1.00  0.00           C  
ATOM   2374  HG2 GLN   179      34.045 106.983  73.560  1.00  0.00           H  
ATOM   2375  HG3 GLN   179      32.964 108.162  72.918  1.00  0.00           H  
ATOM   2376  CD  GLN   179      34.161 107.220  71.457  1.00  0.00           C  
ATOM   2377  OE1 GLN   179      34.765 107.862  70.625  1.00  0.00           O  
ATOM   2378  NE2 GLN   179      33.631 106.095  71.067  1.00  0.00           N  
ATOM   2379 HE21 GLN   179      32.930 105.726  71.693  1.00  0.00           H  
ATOM   2380 HE22 GLN   179      33.809 105.647  70.180  1.00  0.00           H  
ATOM   2381  C   GLN   179      37.353 109.811  73.538  1.00  0.00           C  
ATOM   2382  O   GLN   179      37.464 110.311  74.673  1.00  0.00           O  
ATOM   2383  N   ASP   180      37.967 110.416  72.502  1.00  0.00           N  
ATOM   2384  H   ASP   180      38.238 111.329  72.838  1.00  0.00           H  
ATOM   2385  CA  ASP   180      37.725 110.171  71.067  1.00  0.00           C  
ATOM   2386  HA  ASP   180      37.472 109.131  70.861  1.00  0.00           H  
ATOM   2387  CB  ASP   180      36.567 111.064  70.576  1.00  0.00           C  
ATOM   2388  HB2 ASP   180      36.311 110.719  69.574  1.00  0.00           H  
ATOM   2389  HB3 ASP   180      35.688 110.919  71.204  1.00  0.00           H  
ATOM   2390  CG  ASP   180      36.773 112.553  70.618  1.00  0.00           C  
ATOM   2391  OD1 ASP   180      35.886 113.360  70.320  1.00  0.00           O  
ATOM   2392  OD2 ASP   180      37.856 113.076  70.990  1.00  0.00           O  
ATOM   2393  C   ASP   180      38.962 110.389  70.237  1.00  0.00           C  
ATOM   2394  O   ASP   180      38.829 110.372  69.038  1.00  0.00           O  
ATOM   2395  N   GLN   181      40.114 110.387  70.896  1.00  0.00           N  
ATOM   2396  H   GLN   181      39.993 110.389  71.899  1.00  0.00           H  
ATOM   2397  CA  GLN   181      41.412 110.745  70.284  1.00  0.00           C  
ATOM   2398  HA  GLN   181      41.242 111.400  69.429  1.00  0.00           H  
ATOM   2399  CB  GLN   181      42.048 111.691  71.292  1.00  0.00           C  
ATOM   2400  HB2 GLN   181      41.434 112.590  71.226  1.00  0.00           H  
ATOM   2401  HB3 GLN   181      42.036 111.320  72.317  1.00  0.00           H  
ATOM   2402  CG  GLN   181      43.494 112.125  71.002  1.00  0.00           C  
ATOM   2403  HG2 GLN   181      43.718 112.903  71.732  1.00  0.00           H  
ATOM   2404  HG3 GLN   181      44.155 111.262  71.085  1.00  0.00           H  
ATOM   2405  CD  GLN   181      43.784 112.672  69.637  1.00  0.00           C  
ATOM   2406  OE1 GLN   181      44.671 112.157  68.967  1.00  0.00           O  
ATOM   2407  NE2 GLN   181      43.010 113.530  69.048  1.00  0.00           N  
ATOM   2408 HE21 GLN   181      42.188 113.926  69.481  1.00  0.00           H  
ATOM   2409 HE22 GLN   181      43.282 113.878  68.139  1.00  0.00           H  
ATOM   2410  C   GLN   181      42.137 109.492  69.866  1.00  0.00           C  
ATOM   2411  O   GLN   181      43.132 109.096  70.459  1.00  0.00           O  
ATOM   2412  N   SER   182      41.566 108.818  68.866  1.00  0.00           N  
ATOM   2413  H   SER   182      40.739 109.214  68.443  1.00  0.00           H  
ATOM   2414  CA  SER   182      42.263 107.711  68.143  1.00  0.00           C  
ATOM   2415  HA  SER   182      43.279 108.008  67.885  1.00  0.00           H  
ATOM   2416  CB  SER   182      42.122 106.373  68.890  1.00  0.00           C  
ATOM   2417  HB2 SER   182      42.647 105.526  68.449  1.00  0.00           H  
ATOM   2418  HB3 SER   182      42.508 106.600  69.884  1.00  0.00           H  
ATOM   2419  OG  SER   182      40.781 105.932  68.991  1.00  0.00           O  
ATOM   2420  HG  SER   182      40.555 105.661  68.099  1.00  0.00           H  
ATOM   2421  C   SER   182      41.571 107.506  66.758  1.00  0.00           C  
ATOM   2422  O   SER   182      40.477 108.030  66.522  1.00  0.00           O  
ATOM   2423  N   SER   183      42.153 106.838  65.779  1.00  0.00           N  
ATOM   2424  H   SER   183      41.540 106.694  64.990  1.00  0.00           H  
ATOM   2425  CA  SER   183      43.586 106.493  65.685  1.00  0.00           C  
ATOM   2426  HA  SER   183      43.846 106.005  66.624  1.00  0.00           H  
ATOM   2427  CB  SER   183      43.754 105.497  64.532  1.00  0.00           C  
ATOM   2428  HB2 SER   183      42.825 104.931  64.475  1.00  0.00           H  
ATOM   2429  HB3 SER   183      43.880 106.078  63.618  1.00  0.00           H  
ATOM   2430  OG  SER   183      44.948 104.807  64.738  1.00  0.00           O  
ATOM   2431  HG  SER   183      44.882 104.297  65.548  1.00  0.00           H  
ATOM   2432  C   SER   183      44.540 107.733  65.514  1.00  0.00           C  
ATOM   2433  O   SER   183      44.244 108.570  64.627  1.00  0.00           O  
ATOM   2434  N   MET   184      45.633 107.824  66.194  1.00  0.00           N  
ATOM   2435  H   MET   184      45.822 107.139  66.912  1.00  0.00           H  
ATOM   2436  CA  MET   184      46.734 108.696  65.916  1.00  0.00           C  
ATOM   2437  HA  MET   184      46.351 109.713  65.837  1.00  0.00           H  
ATOM   2438  CB  MET   184      47.886 108.605  67.009  1.00  0.00           C  
ATOM   2439  HB2 MET   184      48.048 107.528  66.969  1.00  0.00           H  
ATOM   2440  HB3 MET   184      48.767 109.132  66.643  1.00  0.00           H  
ATOM   2441  CG  MET   184      47.540 109.109  68.500  1.00  0.00           C  
ATOM   2442  HG2 MET   184      47.337 110.180  68.529  1.00  0.00           H  
ATOM   2443  HG3 MET   184      46.602 108.610  68.743  1.00  0.00           H  
ATOM   2444  SD  MET   184      48.706 108.795  69.724  1.00  0.00           S  
ATOM   2445  CE  MET   184      50.226 109.471  69.040  1.00  0.00           C  
ATOM   2446  HE1 MET   184      50.097 110.430  68.539  1.00  0.00           H  
ATOM   2447  HE2 MET   184      50.934 109.493  69.868  1.00  0.00           H  
ATOM   2448  HE3 MET   184      50.668 108.862  68.251  1.00  0.00           H  
ATOM   2449  C   MET   184      47.326 108.463  64.555  1.00  0.00           C  
ATOM   2450  O   MET   184      47.779 107.379  64.170  1.00  0.00           O  
ATOM   2451  N   SER   185      47.325 109.584  63.777  1.00  0.00           N  
ATOM   2452  H   SER   185      47.250 110.486  64.224  1.00  0.00           H  
ATOM   2453  CA  SER   185      47.433 109.597  62.325  1.00  0.00           C  
ATOM   2454  HA  SER   185      48.046 108.773  61.959  1.00  0.00           H  
ATOM   2455  CB  SER   185      45.993 109.364  61.756  1.00  0.00           C  
ATOM   2456  HB2 SER   185      46.068 109.276  60.672  1.00  0.00           H  
ATOM   2457  HB3 SER   185      45.580 108.445  62.171  1.00  0.00           H  
ATOM   2458  OG  SER   185      45.153 110.470  62.024  1.00  0.00           O  
ATOM   2459  HG  SER   185      45.089 110.740  62.943  1.00  0.00           H  
ATOM   2460  C   SER   185      48.004 110.993  61.898  1.00  0.00           C  
ATOM   2461  O   SER   185      48.171 111.846  62.746  1.00  0.00           O  
ATOM   2462  N   SER   186      48.420 111.161  60.633  1.00  0.00           N  
ATOM   2463  H   SER   186      48.575 110.339  60.067  1.00  0.00           H  
ATOM   2464  CA  SER   186      48.833 112.437  60.005  1.00  0.00           C  
ATOM   2465  HA  SER   186      49.425 112.181  59.126  1.00  0.00           H  
ATOM   2466  CB  SER   186      47.582 113.195  59.559  1.00  0.00           C  
ATOM   2467  HB2 SER   186      46.919 112.491  59.056  1.00  0.00           H  
ATOM   2468  HB3 SER   186      47.019 113.475  60.449  1.00  0.00           H  
ATOM   2469  OG  SER   186      47.869 114.311  58.677  1.00  0.00           O  
ATOM   2470  HG  SER   186      47.637 115.037  59.260  1.00  0.00           H  
ATOM   2471  C   SER   186      49.774 113.257  60.925  1.00  0.00           C  
ATOM   2472  O   SER   186      49.347 114.261  61.542  1.00  0.00           O  
ATOM   2473  N   GLY   187      51.019 112.878  61.202  1.00  0.00           N  
ATOM   2474  H   GLY   187      51.571 113.466  61.809  1.00  0.00           H  
ATOM   2475  CA  GLY   187      51.690 111.668  60.666  1.00  0.00           C  
ATOM   2476  HA2 GLY   187      52.187 111.211  61.522  1.00  0.00           H  
ATOM   2477  HA3 GLY   187      50.993 110.971  60.200  1.00  0.00           H  
ATOM   2478  C   GLY   187      52.876 112.012  59.796  1.00  0.00           C  
ATOM   2479  O   GLY   187      53.280 113.181  59.644  1.00  0.00           O  
ATOM   2480  N   GLY   188      53.450 110.965  59.146  1.00  0.00           N  
ATOM   2481  H   GLY   188      53.000 110.067  59.037  1.00  0.00           H  
ATOM   2482  CA  GLY   188      54.640 111.152  58.340  1.00  0.00           C  
ATOM   2483  HA2 GLY   188      55.359 111.739  58.911  1.00  0.00           H  
ATOM   2484  HA3 GLY   188      55.255 110.266  58.182  1.00  0.00           H  
ATOM   2485  C   GLY   188      54.359 112.050  57.086  1.00  0.00           C  
ATOM   2486  O   GLY   188      53.198 112.136  56.658  1.00  0.00           O  
ATOM   2487  N   GLY   189      55.275 112.735  56.414  1.00  0.00           N  
ATOM   2488  H   GLY   189      54.862 113.304  55.688  1.00  0.00           H  
ATOM   2489  CA  GLY   189      56.708 112.598  56.511  1.00  0.00           C  
ATOM   2490  HA2 GLY   189      57.006 112.815  57.537  1.00  0.00           H  
ATOM   2491  HA3 GLY   189      57.019 111.624  56.133  1.00  0.00           H  
ATOM   2492  C   GLY   189      57.394 113.623  55.580  1.00  0.00           C  
ATOM   2493  O   GLY   189      56.791 114.531  54.918  1.00  0.00           O  
ATOM   2494  N   SER   190      58.730 113.505  55.673  1.00  0.00           N  
ATOM   2495  H   SER   190      59.100 112.722  56.193  1.00  0.00           H  
ATOM   2496  CA  SER   190      59.755 114.402  55.028  1.00  0.00           C  
ATOM   2497  HA  SER   190      59.436 115.422  55.241  1.00  0.00           H  
ATOM   2498  CB  SER   190      61.153 114.227  55.606  1.00  0.00           C  
ATOM   2499  HB2 SER   190      61.227 114.528  56.651  1.00  0.00           H  
ATOM   2500  HB3 SER   190      61.510 113.204  55.490  1.00  0.00           H  
ATOM   2501  OG  SER   190      62.003 115.148  54.894  1.00  0.00           O  
ATOM   2502  HG  SER   190      61.763 116.009  55.242  1.00  0.00           H  
ATOM   2503  C   SER   190      59.623 114.147  53.540  1.00  0.00           C  
ATOM   2504  O   SER   190      59.551 112.963  53.152  1.00  0.00           O  
ATOM   2505  N   GLY   191      59.718 115.195  52.649  1.00  0.00           N  
ATOM   2506  H   GLY   191      59.832 114.959  51.673  1.00  0.00           H  
ATOM   2507  CA  GLY   191      59.519 116.614  52.946  1.00  0.00           C  
ATOM   2508  HA2 GLY   191      58.580 116.724  53.490  1.00  0.00           H  
ATOM   2509  HA3 GLY   191      60.229 117.135  53.589  1.00  0.00           H  
ATOM   2510  C   GLY   191      59.390 117.400  51.715  1.00  0.00           C  
ATOM   2511  O   GLY   191      60.015 117.114  50.704  1.00  0.00           O  
ATOM   2512  N   GLY   192      58.585 118.477  51.756  1.00  0.00           N  
ATOM   2513  H   GLY   192      58.106 118.523  52.643  1.00  0.00           H  
ATOM   2514  CA  GLY   192      58.361 119.474  50.719  1.00  0.00           C  
ATOM   2515  HA2 GLY   192      57.742 119.160  49.878  1.00  0.00           H  
ATOM   2516  HA3 GLY   192      57.687 120.215  51.149  1.00  0.00           H  
ATOM   2517  C   GLY   192      59.619 120.164  50.281  1.00  0.00           C  
ATOM   2518  O   GLY   192      60.603 120.339  51.056  1.00  0.00           O  
ATOM   2519  N   GLY   193      59.650 120.698  48.981  1.00  0.00           N  
ATOM   2520  H   GLY   193      58.844 120.601  48.380  1.00  0.00           H  
ATOM   2521  CA  GLY   193      60.787 121.314  48.434  1.00  0.00           C  
ATOM   2522  HA2 GLY   193      60.592 121.592  47.398  1.00  0.00           H  
ATOM   2523  HA3 GLY   193      61.045 122.214  48.993  1.00  0.00           H  
ATOM   2524  C   GLY   193      62.025 120.421  48.353  1.00  0.00           C  
ATOM   2525  O   GLY   193      63.150 120.870  48.127  1.00  0.00           O  
ATOM   2526  N   TYR   194      61.798 119.090  48.474  1.00  0.00           N  
ATOM   2527  H   TYR   194      60.899 118.712  48.735  1.00  0.00           H  
ATOM   2528  CA  TYR   194      62.629 117.989  48.029  1.00  0.00           C  
ATOM   2529  HA  TYR   194      63.428 118.280  47.348  1.00  0.00           H  
ATOM   2530  CB  TYR   194      63.341 117.328  49.287  1.00  0.00           C  
ATOM   2531  HB2 TYR   194      62.577 116.889  49.929  1.00  0.00           H  
ATOM   2532  HB3 TYR   194      63.791 116.384  48.978  1.00  0.00           H  
ATOM   2533  CG  TYR   194      64.360 118.140  50.144  1.00  0.00           C  
ATOM   2534  CD1 TYR   194      65.727 117.961  49.930  1.00  0.00           C  
ATOM   2535  HD1 TYR   194      66.075 117.248  49.197  1.00  0.00           H  
ATOM   2536  CE1 TYR   194      66.734 118.810  50.465  1.00  0.00           C  
ATOM   2537  HE1 TYR   194      67.758 118.567  50.221  1.00  0.00           H  
ATOM   2538  CZ  TYR   194      66.358 119.676  51.506  1.00  0.00           C  
ATOM   2539  OH  TYR   194      67.326 120.401  52.209  1.00  0.00           O  
ATOM   2540  HH  TYR   194      66.974 120.500  53.096  1.00  0.00           H  
ATOM   2541  CE2 TYR   194      64.997 119.807  51.819  1.00  0.00           C  
ATOM   2542  HE2 TYR   194      64.619 120.623  52.417  1.00  0.00           H  
ATOM   2543  CD2 TYR   194      63.967 119.099  51.075  1.00  0.00           C  
ATOM   2544  HD2 TYR   194      62.961 119.489  51.125  1.00  0.00           H  
ATOM   2545  C   TYR   194      61.816 117.006  47.227  1.00  0.00           C  
ATOM   2546  O   TYR   194      60.868 116.425  47.785  1.00  0.00           O  
ATOM   2547  N   GLY   195      62.044 116.717  45.942  1.00  0.00           N  
ATOM   2548  H   GLY   195      61.637 115.850  45.622  1.00  0.00           H  
ATOM   2549  CA  GLY   195      62.873 117.414  45.003  1.00  0.00           C  
ATOM   2550  HA2 GLY   195      62.429 118.374  44.739  1.00  0.00           H  
ATOM   2551  HA3 GLY   195      63.821 117.730  45.439  1.00  0.00           H  
ATOM   2552  C   GLY   195      63.275 116.646  43.696  1.00  0.00           C  
ATOM   2553  O   GLY   195      63.227 115.392  43.751  1.00  0.00           O  
ATOM   2554  N   ASN   196      63.497 117.336  42.614  1.00  0.00           N  
ATOM   2555  H   ASN   196      63.527 118.343  42.676  1.00  0.00           H  
ATOM   2556  CA  ASN   196      63.739 116.706  41.330  1.00  0.00           C  
ATOM   2557  HA  ASN   196      64.434 115.873  41.436  1.00  0.00           H  
ATOM   2558  CB  ASN   196      62.355 116.187  40.709  1.00  0.00           C  
ATOM   2559  HB2 ASN   196      62.034 115.477  41.470  1.00  0.00           H  
ATOM   2560  HB3 ASN   196      61.613 116.984  40.656  1.00  0.00           H  
ATOM   2561  CG  ASN   196      62.393 115.543  39.358  1.00  0.00           C  
ATOM   2562  OD1 ASN   196      63.380 115.085  38.874  1.00  0.00           O  
ATOM   2563  ND2 ASN   196      61.246 115.429  38.797  1.00  0.00           N  
ATOM   2564 HD21 ASN   196      61.358 115.261  37.807  1.00  0.00           H  
ATOM   2565 HD22 ASN   196      60.420 115.898  39.140  1.00  0.00           H  
ATOM   2566  C   ASN   196      64.436 117.681  40.354  1.00  0.00           C  
ATOM   2567  O   ASN   196      64.220 118.893  40.252  1.00  0.00           O  
ATOM   2568  N   GLN   197      65.315 117.148  39.512  1.00  0.00           N  
ATOM   2569  H   GLN   197      65.590 116.185  39.644  1.00  0.00           H  
ATOM   2570  CA  GLN   197      66.261 117.917  38.757  1.00  0.00           C  
ATOM   2571  HA  GLN   197      65.861 118.795  38.250  1.00  0.00           H  
ATOM   2572  CB  GLN   197      67.317 118.663  39.593  1.00  0.00           C  
ATOM   2573  HB2 GLN   197      67.799 119.382  38.931  1.00  0.00           H  
ATOM   2574  HB3 GLN   197      66.793 119.348  40.259  1.00  0.00           H  
ATOM   2575  CG  GLN   197      68.362 117.860  40.415  1.00  0.00           C  
ATOM   2576  HG2 GLN   197      68.953 117.186  39.795  1.00  0.00           H  
ATOM   2577  HG3 GLN   197      69.022 118.550  40.942  1.00  0.00           H  
ATOM   2578  CD  GLN   197      67.748 116.976  41.460  1.00  0.00           C  
ATOM   2579  OE1 GLN   197      66.673 117.113  42.067  1.00  0.00           O  
ATOM   2580  NE2 GLN   197      68.471 116.004  41.810  1.00  0.00           N  
ATOM   2581 HE21 GLN   197      69.439 115.973  41.525  1.00  0.00           H  
ATOM   2582 HE22 GLN   197      68.168 115.344  42.512  1.00  0.00           H  
ATOM   2583  C   GLN   197      66.908 117.149  37.589  1.00  0.00           C  
ATOM   2584  O   GLN   197      67.244 115.951  37.739  1.00  0.00           O  
ATOM   2585  N   ASP   198      67.119 117.799  36.456  1.00  0.00           N  
ATOM   2586  H   ASP   198      66.776 118.730  36.263  1.00  0.00           H  
ATOM   2587  CA  ASP   198      68.070 117.389  35.408  1.00  0.00           C  
ATOM   2588  HA  ASP   198      67.745 116.408  35.062  1.00  0.00           H  
ATOM   2589  CB  ASP   198      68.151 118.537  34.322  1.00  0.00           C  
ATOM   2590  HB2 ASP   198      68.416 119.495  34.770  1.00  0.00           H  
ATOM   2591  HB3 ASP   198      68.924 118.317  33.586  1.00  0.00           H  
ATOM   2592  CG  ASP   198      66.810 118.711  33.610  1.00  0.00           C  
ATOM   2593  OD1 ASP   198      65.958 117.779  33.683  1.00  0.00           O  
ATOM   2594  OD2 ASP   198      66.555 119.759  32.982  1.00  0.00           O  
ATOM   2595  C   ASP   198      69.478 117.179  35.924  1.00  0.00           C  
ATOM   2596  O   ASP   198      69.877 117.769  36.870  1.00  0.00           O  
ATOM   2597  N   GLN   199      70.278 116.349  35.230  1.00  0.00           N  
ATOM   2598  H   GLN   199      69.662 115.799  34.648  1.00  0.00           H  
ATOM   2599  CA  GLN   199      71.704 116.083  35.563  1.00  0.00           C  
ATOM   2600  HA  GLN   199      71.794 115.619  36.545  1.00  0.00           H  
ATOM   2601  CB  GLN   199      72.274 115.083  34.596  1.00  0.00           C  
ATOM   2602  HB2 GLN   199      72.200 115.481  33.584  1.00  0.00           H  
ATOM   2603  HB3 GLN   199      73.341 115.027  34.813  1.00  0.00           H  
ATOM   2604  CG  GLN   199      71.553 113.661  34.744  1.00  0.00           C  
ATOM   2605  HG2 GLN   199      72.084 112.886  34.191  1.00  0.00           H  
ATOM   2606  HG3 GLN   199      71.757 113.351  35.769  1.00  0.00           H  
ATOM   2607  CD  GLN   199      70.103 113.637  34.405  1.00  0.00           C  
ATOM   2608  OE1 GLN   199      69.592 114.408  33.655  1.00  0.00           O  
ATOM   2609  NE2 GLN   199      69.374 112.680  34.835  1.00  0.00           N  
ATOM   2610 HE21 GLN   199      69.715 111.819  35.238  1.00  0.00           H  
ATOM   2611 HE22 GLN   199      68.504 112.679  34.323  1.00  0.00           H  
ATOM   2612  C   GLN   199      72.542 117.381  35.486  1.00  0.00           C  
ATOM   2613  O   GLN   199      72.180 118.327  34.823  1.00  0.00           O  
ATOM   2614  N   SER   200      73.506 117.716  36.305  1.00  0.00           N  
ATOM   2615  H   SER   200      74.079 118.510  36.056  1.00  0.00           H  
ATOM   2616  CA  SER   200      74.129 116.825  37.272  1.00  0.00           C  
ATOM   2617  HA  SER   200      73.783 115.792  37.308  1.00  0.00           H  
ATOM   2618  CB  SER   200      75.665 116.754  37.002  1.00  0.00           C  
ATOM   2619  HB2 SER   200      76.211 117.696  37.053  1.00  0.00           H  
ATOM   2620  HB3 SER   200      76.178 116.167  37.763  1.00  0.00           H  
ATOM   2621  OG  SER   200      75.850 116.126  35.761  1.00  0.00           O  
ATOM   2622  HG  SER   200      75.840 116.822  35.100  1.00  0.00           H  
ATOM   2623  C   SER   200      73.908 117.339  38.706  1.00  0.00           C  
ATOM   2624  O   SER   200      74.661 117.122  39.615  1.00  0.00           O  
ATOM   2625  N   GLY   201      72.834 118.067  38.885  1.00  0.00           N  
ATOM   2626  H   GLY   201      72.216 118.237  38.104  1.00  0.00           H  
ATOM   2627  CA  GLY   201      72.427 118.571  40.184  1.00  0.00           C  
ATOM   2628  HA2 GLY   201      73.129 119.293  40.602  1.00  0.00           H  
ATOM   2629  HA3 GLY   201      71.534 119.194  40.133  1.00  0.00           H  
ATOM   2630  C   GLY   201      72.179 117.446  41.229  1.00  0.00           C  
ATOM   2631  O   GLY   201      71.338 116.600  41.032  1.00  0.00           O  
ATOM   2632  N   GLY   202      72.918 117.397  42.296  1.00  0.00           N  
ATOM   2633  H   GLY   202      72.684 116.767  43.050  1.00  0.00           H  
ATOM   2634  CA  GLY   202      74.037 118.350  42.593  1.00  0.00           C  
ATOM   2635  HA2 GLY   202      74.797 117.986  43.283  1.00  0.00           H  
ATOM   2636  HA3 GLY   202      74.659 118.436  41.702  1.00  0.00           H  
ATOM   2637  C   GLY   202      73.780 119.828  42.913  1.00  0.00           C  
ATOM   2638  O   GLY   202      72.657 120.199  43.230  1.00  0.00           O  
ATOM   2639  N   GLY   203      74.804 120.802  42.821  1.00  0.00           N  
ATOM   2640  H   GLY   203      74.542 121.777  42.785  1.00  0.00           H  
ATOM   2641  CA  GLY   203      76.208 120.600  42.468  1.00  0.00           C  
ATOM   2642  HA2 GLY   203      76.728 121.318  43.103  1.00  0.00           H  
ATOM   2643  HA3 GLY   203      76.581 119.587  42.612  1.00  0.00           H  
ATOM   2644  C   GLY   203      76.562 120.964  41.045  1.00  0.00           C  
ATOM   2645  O   GLY   203      75.896 120.574  40.067  1.00  0.00           O  
ATOM   2646  N   GLY   204      77.650 121.729  40.863  1.00  0.00           N  
ATOM   2647  H   GLY   204      78.199 121.952  41.680  1.00  0.00           H  
ATOM   2648  CA  GLY   204      78.103 122.376  39.605  1.00  0.00           C  
ATOM   2649  HA2 GLY   204      79.042 122.904  39.766  1.00  0.00           H  
ATOM   2650  HA3 GLY   204      78.250 121.576  38.879  1.00  0.00           H  
ATOM   2651  C   GLY   204      77.032 123.462  39.209  1.00  0.00           C  
ATOM   2652  O   GLY   204      76.465 124.157  40.040  1.00  0.00           O  
ATOM   2653  N   SER   205      76.852 123.769  37.936  1.00  0.00           N  
ATOM   2654  H   SER   205      76.137 124.469  37.794  1.00  0.00           H  
ATOM   2655  CA  SER   205      77.268 122.920  36.730  1.00  0.00           C  
ATOM   2656  HA  SER   205      77.067 121.882  36.995  1.00  0.00           H  
ATOM   2657  CB  SER   205      76.445 123.291  35.566  1.00  0.00           C  
ATOM   2658  HB2 SER   205      75.411 123.342  35.906  1.00  0.00           H  
ATOM   2659  HB3 SER   205      76.709 124.309  35.279  1.00  0.00           H  
ATOM   2660  OG  SER   205      76.621 122.524  34.403  1.00  0.00           O  
ATOM   2661  HG  SER   205      76.089 122.937  33.719  1.00  0.00           H  
ATOM   2662  C   SER   205      78.799 122.998  36.339  1.00  0.00           C  
ATOM   2663  O   SER   205      79.521 123.928  36.716  1.00  0.00           O  
ATOM   2664  N   GLY   206      79.311 121.946  35.624  1.00  0.00           N  
ATOM   2665  H   GLY   206      78.697 121.235  35.252  1.00  0.00           H  
ATOM   2666  CA  GLY   206      80.678 121.826  35.030  1.00  0.00           C  
ATOM   2667  HA2 GLY   206      81.455 122.162  35.717  1.00  0.00           H  
ATOM   2668  HA3 GLY   206      80.956 120.792  34.828  1.00  0.00           H  
ATOM   2669  C   GLY   206      80.862 122.719  33.807  1.00  0.00           C  
ATOM   2670  O   GLY   206      79.961 123.445  33.376  1.00  0.00           O  
ATOM   2671  N   GLY   207      81.963 122.742  33.078  1.00  0.00           N  
ATOM   2672  H   GLY   207      81.904 123.248  32.205  1.00  0.00           H  
ATOM   2673  CA  GLY   207      83.282 122.153  33.511  1.00  0.00           C  
ATOM   2674  HA2 GLY   207      83.127 121.156  33.923  1.00  0.00           H  
ATOM   2675  HA3 GLY   207      83.892 122.082  32.610  1.00  0.00           H  
ATOM   2676  C   GLY   207      84.048 122.926  34.606  1.00  0.00           C  
ATOM   2677  O   GLY   207      83.531 123.849  35.266  1.00  0.00           O  
ATOM   2678  N   TYR   208      85.329 122.627  34.825  1.00  0.00           N  
ATOM   2679  H   TYR   208      85.769 121.990  34.176  1.00  0.00           H  
ATOM   2680  CA  TYR   208      86.218 123.196  35.843  1.00  0.00           C  
ATOM   2681  HA  TYR   208      85.780 124.109  36.247  1.00  0.00           H  
ATOM   2682  CB  TYR   208      86.082 122.198  37.023  1.00  0.00           C  
ATOM   2683  HB2 TYR   208      85.061 122.129  37.397  1.00  0.00           H  
ATOM   2684  HB3 TYR   208      86.463 121.247  36.650  1.00  0.00           H  
ATOM   2685  CG  TYR   208      86.941 122.634  38.144  1.00  0.00           C  
ATOM   2686  CD1 TYR   208      86.748 123.816  38.807  1.00  0.00           C  
ATOM   2687  HD1 TYR   208      85.860 124.428  38.756  1.00  0.00           H  
ATOM   2688  CE1 TYR   208      87.659 124.359  39.677  1.00  0.00           C  
ATOM   2689  HE1 TYR   208      87.408 125.313  40.118  1.00  0.00           H  
ATOM   2690  CZ  TYR   208      88.764 123.548  40.088  1.00  0.00           C  
ATOM   2691  OH  TYR   208      89.429 123.936  41.220  1.00  0.00           O  
ATOM   2692  HH  TYR   208      89.391 124.881  41.388  1.00  0.00           H  
ATOM   2693  CE2 TYR   208      88.883 122.258  39.481  1.00  0.00           C  
ATOM   2694  HE2 TYR   208      89.655 121.579  39.811  1.00  0.00           H  
ATOM   2695  CD2 TYR   208      88.010 121.817  38.503  1.00  0.00           C  
ATOM   2696  HD2 TYR   208      88.229 120.845  38.086  1.00  0.00           H  
ATOM   2697  C   TYR   208      87.624 123.502  35.339  1.00  0.00           C  
ATOM   2698  O   TYR   208      88.262 122.594  34.861  1.00  0.00           O  
ATOM   2699  N   GLY   209      88.166 124.718  35.424  1.00  0.00           N  
ATOM   2700  H   GLY   209      87.669 125.503  35.819  1.00  0.00           H  
ATOM   2701  CA  GLY   209      89.575 124.986  35.111  1.00  0.00           C  
ATOM   2702  HA2 GLY   209      89.960 124.389  34.285  1.00  0.00           H  
ATOM   2703  HA3 GLY   209      89.749 126.023  34.824  1.00  0.00           H  
ATOM   2704  C   GLY   209      90.586 124.636  36.237  1.00  0.00           C  
ATOM   2705  O   GLY   209      90.382 124.937  37.400  1.00  0.00           O  
ATOM   2706  N   GLN   210      91.848 124.161  35.994  1.00  0.00           N  
ATOM   2707  H   GLN   210      92.328 124.129  36.883  1.00  0.00           H  
ATOM   2708  CA  GLN   210      92.568 123.507  34.885  1.00  0.00           C  
ATOM   2709  HA  GLN   210      93.485 123.099  35.309  1.00  0.00           H  
ATOM   2710  CB  GLN   210      91.778 122.235  34.338  1.00  0.00           C  
ATOM   2711  HB2 GLN   210      90.803 122.646  34.076  1.00  0.00           H  
ATOM   2712  HB3 GLN   210      92.337 121.907  33.462  1.00  0.00           H  
ATOM   2713  CG  GLN   210      91.451 121.014  35.272  1.00  0.00           C  
ATOM   2714  HG2 GLN   210      90.712 121.348  36.001  1.00  0.00           H  
ATOM   2715  HG3 GLN   210      91.095 120.197  34.645  1.00  0.00           H  
ATOM   2716  CD  GLN   210      92.735 120.530  35.967  1.00  0.00           C  
ATOM   2717  OE1 GLN   210      93.922 120.764  35.650  1.00  0.00           O  
ATOM   2718  NE2 GLN   210      92.479 119.855  37.024  1.00  0.00           N  
ATOM   2719 HE21 GLN   210      93.285 119.603  37.577  1.00  0.00           H  
ATOM   2720 HE22 GLN   210      91.560 119.595  37.353  1.00  0.00           H  
ATOM   2721  C   GLN   210      92.984 124.582  33.891  1.00  0.00           C  
ATOM   2722  O   GLN   210      92.609 125.761  33.923  1.00  0.00           O  
ATOM   2723  N   GLN   211      93.980 124.167  33.078  1.00  0.00           N  
ATOM   2724  H   GLN   211      94.305 123.216  33.174  1.00  0.00           H  
ATOM   2725  CA  GLN   211      94.706 125.039  32.134  1.00  0.00           C  
ATOM   2726  HA  GLN   211      95.446 124.384  31.673  1.00  0.00           H  
ATOM   2727  CB  GLN   211      93.781 125.601  31.052  1.00  0.00           C  
ATOM   2728  HB2 GLN   211      93.003 126.140  31.593  1.00  0.00           H  
ATOM   2729  HB3 GLN   211      94.326 126.304  30.423  1.00  0.00           H  
ATOM   2730  CG  GLN   211      93.124 124.466  30.290  1.00  0.00           C  
ATOM   2731  HG2 GLN   211      93.762 123.615  30.053  1.00  0.00           H  
ATOM   2732  HG3 GLN   211      92.293 124.094  30.889  1.00  0.00           H  
ATOM   2733  CD  GLN   211      92.704 124.947  28.919  1.00  0.00           C  
ATOM   2734  OE1 GLN   211      93.244 124.437  27.918  1.00  0.00           O  
ATOM   2735  NE2 GLN   211      91.796 125.911  28.794  1.00  0.00           N  
ATOM   2736 HE21 GLN   211      91.391 126.347  29.610  1.00  0.00           H  
ATOM   2737 HE22 GLN   211      91.548 126.118  27.837  1.00  0.00           H  
ATOM   2738  C   GLN   211      95.550 126.093  32.942  1.00  0.00           C  
ATOM   2739  O   GLN   211      95.533 127.257  32.532  1.00  0.00           O  
ATOM   2740  N   ASP   212      96.351 125.619  33.906  1.00  0.00           N  
ATOM   2741  H   ASP   212      96.444 124.616  33.975  1.00  0.00           H  
ATOM   2742  CA  ASP   212      97.147 126.499  34.738  1.00  0.00           C  
ATOM   2743  HA  ASP   212      96.504 127.105  35.376  1.00  0.00           H  
ATOM   2744  CB  ASP   212      97.905 125.559  35.730  1.00  0.00           C  
ATOM   2745  HB2 ASP   212      98.590 124.942  35.148  1.00  0.00           H  
ATOM   2746  HB3 ASP   212      98.526 126.154  36.400  1.00  0.00           H  
ATOM   2747  CG  ASP   212      97.018 124.666  36.566  1.00  0.00           C  
ATOM   2748  OD1 ASP   212      97.486 123.501  36.810  1.00  0.00           O  
ATOM   2749  OD2 ASP   212      96.040 125.134  37.120  1.00  0.00           O  
ATOM   2750  C   ASP   212      98.224 127.346  33.975  1.00  0.00           C  
ATOM   2751  O   ASP   212      98.621 127.057  32.845  1.00  0.00           O  
ATOM   2752  N   ARG   213      98.809 128.407  34.645  1.00  0.00           N  
ATOM   2753  H   ARG   213      98.623 128.493  35.634  1.00  0.00           H  
ATOM   2754  CA  ARG   213      99.894 129.223  34.116  1.00  0.00           C  
ATOM   2755  HA  ARG   213      99.569 129.428  33.096  1.00  0.00           H  
ATOM   2756  CB  ARG   213      99.940 130.657  34.850  1.00  0.00           C  
ATOM   2757  HB2 ARG   213     100.849 131.170  34.536  1.00  0.00           H  
ATOM   2758  HB3 ARG   213      99.101 131.272  34.527  1.00  0.00           H  
ATOM   2759  CG  ARG   213     100.050 130.445  36.386  1.00  0.00           C  
ATOM   2760  HG2 ARG   213      99.212 129.831  36.716  1.00  0.00           H  
ATOM   2761  HG3 ARG   213     100.964 129.891  36.599  1.00  0.00           H  
ATOM   2762  CD  ARG   213     100.036 131.772  37.173  1.00  0.00           C  
ATOM   2763  HD2 ARG   213     100.476 131.633  38.161  1.00  0.00           H  
ATOM   2764  HD3 ARG   213     100.712 132.491  36.710  1.00  0.00           H  
ATOM   2765  NE  ARG   213      98.636 132.259  37.202  1.00  0.00           N  
ATOM   2766  HE  ARG   213      97.862 131.712  36.850  1.00  0.00           H  
ATOM   2767  CZ  ARG   213      98.266 133.436  37.696  1.00  0.00           C  
ATOM   2768  NH1 ARG   213      99.077 134.255  38.212  1.00  0.00           N  
ATOM   2769 HH11 ARG   213      98.775 135.201  38.395  1.00  0.00           H  
ATOM   2770 HH12 ARG   213     100.073 134.099  38.163  1.00  0.00           H  
ATOM   2771  NH2 ARG   213      96.967 133.716  37.593  1.00  0.00           N  
ATOM   2772 HH21 ARG   213      96.505 134.508  38.017  1.00  0.00           H  
ATOM   2773 HH22 ARG   213      96.360 133.177  36.993  1.00  0.00           H  
ATOM   2774  C   ARG   213     101.227 128.502  34.172  1.00  0.00           C  
ATOM   2775  O   ARG   213     101.420 127.732  35.074  1.00  0.00           O  
ATOM   2776  N   GLY   214     102.127 128.721  33.242  1.00  0.00           N  
ATOM   2777  H   GLY   214     102.975 128.216  33.456  1.00  0.00           H  
ATOM   2778  CA  GLY   214     102.040 129.725  32.137  1.00  0.00           C  
ATOM   2779  HA2 GLY   214     101.517 129.207  31.333  1.00  0.00           H  
ATOM   2780  HA3 GLY   214     101.496 130.657  32.287  1.00  0.00           H  
ATOM   2781  C   GLY   214     103.359 130.046  31.519  1.00  0.00           C  
ATOM   2782  O   GLY   214     103.600 131.216  31.225  1.00  0.00           O  
ATOM   2783  OXT GLY   214     104.084 129.104  31.319  1.00  0.00           O  
TER    2784      GLY   214 
END   
