# Supplementary material for: Visualization of oligomerization, clustering, and density transition of intrinsically disordered proteins
Source: Natl Sci Rev. 2026 Feb 14;13(7):nwag107. doi: 10.1093/nsr/nwag107 (PMC13114874; doi:10.1093/nsr/nwag107)
Supplement: nwag107_Supplemental_Files [file nwag107_supplemental_files.zip › SI-MD-Structures/MD-Sturctures/frame150.pdb]

CRYST1  135.042  149.199  136.804  90.00  90.00  90.00               1
ATOM      1  N   MET     1      20.424  88.394  89.437  1.00  0.00           N  
ATOM      2  H1  MET     1      19.626  87.776  89.469  1.00  0.00           H  
ATOM      3  H2  MET     1      21.010  88.076  90.196  1.00  0.00           H  
ATOM      4  H3  MET     1      20.187  89.336  89.712  1.00  0.00           H  
ATOM      5  CA  MET     1      21.009  88.253  88.121  1.00  0.00           C  
ATOM      6  HA  MET     1      20.334  88.725  87.406  1.00  0.00           H  
ATOM      7  CB  MET     1      22.350  88.869  87.926  1.00  0.00           C  
ATOM      8  HB2 MET     1      23.046  88.343  88.579  1.00  0.00           H  
ATOM      9  HB3 MET     1      22.710  88.887  86.897  1.00  0.00           H  
ATOM     10  CG  MET     1      22.340  90.392  88.386  1.00  0.00           C  
ATOM     11  HG2 MET     1      21.527  90.953  87.925  1.00  0.00           H  
ATOM     12  HG3 MET     1      22.268  90.502  89.468  1.00  0.00           H  
ATOM     13  SD  MET     1      23.842  91.305  87.829  1.00  0.00           S  
ATOM     14  CE  MET     1      24.856  90.988  89.286  1.00  0.00           C  
ATOM     15  HE1 MET     1      24.685  89.969  89.631  1.00  0.00           H  
ATOM     16  HE2 MET     1      25.880  91.183  88.967  1.00  0.00           H  
ATOM     17  HE3 MET     1      24.702  91.562  90.199  1.00  0.00           H  
ATOM     18  C   MET     1      20.937  86.793  87.566  1.00  0.00           C  
ATOM     19  O   MET     1      21.088  85.889  88.334  1.00  0.00           O  
ATOM     20  N   ALA     2      20.630  86.503  86.295  1.00  0.00           N  
ATOM     21  H   ALA     2      20.714  85.504  86.173  1.00  0.00           H  
ATOM     22  CA  ALA     2      20.020  87.284  85.252  1.00  0.00           C  
ATOM     23  HA  ALA     2      19.965  86.701  84.332  1.00  0.00           H  
ATOM     24  CB  ALA     2      18.525  87.521  85.602  1.00  0.00           C  
ATOM     25  HB1 ALA     2      18.019  86.563  85.724  1.00  0.00           H  
ATOM     26  HB2 ALA     2      18.501  88.024  86.568  1.00  0.00           H  
ATOM     27  HB3 ALA     2      18.052  88.163  84.858  1.00  0.00           H  
ATOM     28  C   ALA     2      20.776  88.573  84.926  1.00  0.00           C  
ATOM     29  O   ALA     2      20.516  89.652  85.496  1.00  0.00           O  
ATOM     30  N   SER     3      21.724  88.635  84.067  1.00  0.00           N  
ATOM     31  H   SER     3      22.026  89.578  83.865  1.00  0.00           H  
ATOM     32  CA  SER     3      22.196  87.555  83.231  1.00  0.00           C  
ATOM     33  HA  SER     3      21.300  87.097  82.811  1.00  0.00           H  
ATOM     34  CB  SER     3      23.008  88.107  82.040  1.00  0.00           C  
ATOM     35  HB2 SER     3      22.316  88.640  81.389  1.00  0.00           H  
ATOM     36  HB3 SER     3      23.779  88.801  82.378  1.00  0.00           H  
ATOM     37  OG  SER     3      23.557  87.110  81.195  1.00  0.00           O  
ATOM     38  HG  SER     3      22.896  87.029  80.504  1.00  0.00           H  
ATOM     39  C   SER     3      22.994  86.434  83.847  1.00  0.00           C  
ATOM     40  O   SER     3      23.807  86.707  84.772  1.00  0.00           O  
ATOM     41  N   ASN     4      22.893  85.209  83.378  1.00  0.00           N  
ATOM     42  H   ASN     4      22.217  85.053  82.644  1.00  0.00           H  
ATOM     43  CA  ASN     4      23.713  84.061  83.814  1.00  0.00           C  
ATOM     44  HA  ASN     4      24.407  84.343  84.606  1.00  0.00           H  
ATOM     45  CB  ASN     4      22.778  83.025  84.464  1.00  0.00           C  
ATOM     46  HB2 ASN     4      22.158  82.498  83.738  1.00  0.00           H  
ATOM     47  HB3 ASN     4      23.359  82.151  84.760  1.00  0.00           H  
ATOM     48  CG  ASN     4      22.046  83.502  85.572  1.00  0.00           C  
ATOM     49  OD1 ASN     4      20.833  83.698  85.547  1.00  0.00           O  
ATOM     50  ND2 ASN     4      22.641  83.533  86.778  1.00  0.00           N  
ATOM     51 HD21 ASN     4      22.249  84.019  87.572  1.00  0.00           H  
ATOM     52 HD22 ASN     4      23.645  83.425  86.751  1.00  0.00           H  
ATOM     53  C   ASN     4      24.569  83.484  82.596  1.00  0.00           C  
ATOM     54  O   ASN     4      24.057  82.551  81.938  1.00  0.00           O  
ATOM     55  N   ASP     5      25.735  83.954  82.212  1.00  0.00           N  
ATOM     56  H   ASP     5      26.190  83.409  81.493  1.00  0.00           H  
ATOM     57  CA  ASP     5      26.606  84.952  82.856  1.00  0.00           C  
ATOM     58  HA  ASP     5      25.973  85.669  83.381  1.00  0.00           H  
ATOM     59  CB  ASP     5      27.545  84.397  83.947  1.00  0.00           C  
ATOM     60  HB2 ASP     5      26.939  83.654  84.466  1.00  0.00           H  
ATOM     61  HB3 ASP     5      28.178  83.801  83.291  1.00  0.00           H  
ATOM     62  CG  ASP     5      28.321  85.375  84.909  1.00  0.00           C  
ATOM     63  OD1 ASP     5      27.888  86.529  85.027  1.00  0.00           O  
ATOM     64  OD2 ASP     5      29.295  84.928  85.540  1.00  0.00           O  
ATOM     65  C   ASP     5      27.398  85.753  81.865  1.00  0.00           C  
ATOM     66  O   ASP     5      27.854  85.307  80.840  1.00  0.00           O  
ATOM     67  N   TYR     6      27.733  86.989  82.267  1.00  0.00           N  
ATOM     68  H   TYR     6      27.585  87.104  83.259  1.00  0.00           H  
ATOM     69  CA  TYR     6      28.379  88.106  81.569  1.00  0.00           C  
ATOM     70  HA  TYR     6      27.880  88.365  80.635  1.00  0.00           H  
ATOM     71  CB  TYR     6      28.362  89.434  82.419  1.00  0.00           C  
ATOM     72  HB2 TYR     6      28.911  89.294  83.350  1.00  0.00           H  
ATOM     73  HB3 TYR     6      28.912  90.180  81.846  1.00  0.00           H  
ATOM     74  CG  TYR     6      26.989  89.928  82.764  1.00  0.00           C  
ATOM     75  CD1 TYR     6      26.417  89.685  84.039  1.00  0.00           C  
ATOM     76  HD1 TYR     6      27.016  89.175  84.779  1.00  0.00           H  
ATOM     77  CE1 TYR     6      25.139  90.179  84.453  1.00  0.00           C  
ATOM     78  HE1 TYR     6      24.765  90.061  85.460  1.00  0.00           H  
ATOM     79  CZ  TYR     6      24.453  91.054  83.582  1.00  0.00           C  
ATOM     80  OH  TYR     6      23.217  91.544  83.863  1.00  0.00           O  
ATOM     81  HH  TYR     6      22.960  92.053  83.091  1.00  0.00           H  
ATOM     82  CE2 TYR     6      25.073  91.375  82.352  1.00  0.00           C  
ATOM     83  HE2 TYR     6      24.514  92.068  81.740  1.00  0.00           H  
ATOM     84  CD2 TYR     6      26.358  90.885  81.955  1.00  0.00           C  
ATOM     85  HD2 TYR     6      26.810  91.200  81.026  1.00  0.00           H  
ATOM     86  C   TYR     6      29.845  87.807  81.386  1.00  0.00           C  
ATOM     87  O   TYR     6      30.581  87.749  82.388  1.00  0.00           O  
ATOM     88  N   THR     7      30.257  87.672  80.142  1.00  0.00           N  
ATOM     89  H   THR     7      29.546  87.801  79.435  1.00  0.00           H  
ATOM     90  CA  THR     7      31.629  87.520  79.658  1.00  0.00           C  
ATOM     91  HA  THR     7      31.952  86.508  79.904  1.00  0.00           H  
ATOM     92  CB  THR     7      31.662  87.518  78.137  1.00  0.00           C  
ATOM     93  HB  THR     7      30.826  86.930  77.759  1.00  0.00           H  
ATOM     94  CG2 THR     7      31.618  88.904  77.477  1.00  0.00           C  
ATOM     95 HG21 THR     7      31.750  88.821  76.398  1.00  0.00           H  
ATOM     96 HG22 THR     7      30.636  89.370  77.562  1.00  0.00           H  
ATOM     97 HG23 THR     7      32.332  89.644  77.836  1.00  0.00           H  
ATOM     98  OG1 THR     7      32.893  86.976  77.847  1.00  0.00           O  
ATOM     99  HG1 THR     7      32.791  86.032  77.990  1.00  0.00           H  
ATOM    100  C   THR     7      32.595  88.546  80.257  1.00  0.00           C  
ATOM    101  O   THR     7      32.194  89.682  80.300  1.00  0.00           O  
ATOM    102  N   GLN     8      33.836  88.150  80.564  1.00  0.00           N  
ATOM    103  H   GLN     8      33.982  87.153  80.507  1.00  0.00           H  
ATOM    104  CA  GLN     8      34.980  88.877  80.983  1.00  0.00           C  
ATOM    105  HA  GLN     8      34.595  89.879  81.174  1.00  0.00           H  
ATOM    106  CB  GLN     8      35.518  88.258  82.341  1.00  0.00           C  
ATOM    107  HB2 GLN     8      35.753  87.202  82.210  1.00  0.00           H  
ATOM    108  HB3 GLN     8      36.434  88.730  82.697  1.00  0.00           H  
ATOM    109  CG  GLN     8      34.568  88.263  83.515  1.00  0.00           C  
ATOM    110  HG2 GLN     8      33.622  87.863  83.150  1.00  0.00           H  
ATOM    111  HG3 GLN     8      34.986  87.695  84.346  1.00  0.00           H  
ATOM    112  CD  GLN     8      34.166  89.689  83.995  1.00  0.00           C  
ATOM    113  OE1 GLN     8      34.637  90.779  83.628  1.00  0.00           O  
ATOM    114  NE2 GLN     8      33.216  89.771  84.853  1.00  0.00           N  
ATOM    115 HE21 GLN     8      32.770  88.932  85.198  1.00  0.00           H  
ATOM    116 HE22 GLN     8      32.908  90.653  85.236  1.00  0.00           H  
ATOM    117  C   GLN     8      36.066  88.992  79.949  1.00  0.00           C  
ATOM    118  O   GLN     8      36.504  88.001  79.390  1.00  0.00           O  
ATOM    119  N   GLN     9      36.518  90.127  79.470  1.00  0.00           N  
ATOM    120  H   GLN     9      37.195  89.946  78.743  1.00  0.00           H  
ATOM    121  CA  GLN     9      36.299  91.518  79.847  1.00  0.00           C  
ATOM    122  HA  GLN     9      36.924  92.121  79.190  1.00  0.00           H  
ATOM    123  CB  GLN     9      34.917  91.984  79.454  1.00  0.00           C  
ATOM    124  HB2 GLN     9      34.202  91.537  80.145  1.00  0.00           H  
ATOM    125  HB3 GLN     9      34.811  93.044  79.685  1.00  0.00           H  
ATOM    126  CG  GLN     9      34.550  91.894  77.980  1.00  0.00           C  
ATOM    127  HG2 GLN     9      35.249  92.520  77.424  1.00  0.00           H  
ATOM    128  HG3 GLN     9      34.638  90.850  77.677  1.00  0.00           H  
ATOM    129  CD  GLN     9      33.167  92.405  77.661  1.00  0.00           C  
ATOM    130  OE1 GLN     9      32.406  92.829  78.547  1.00  0.00           O  
ATOM    131  NE2 GLN     9      32.817  92.291  76.393  1.00  0.00           N  
ATOM    132 HE21 GLN     9      33.400  91.850  75.695  1.00  0.00           H  
ATOM    133 HE22 GLN     9      31.845  92.441  76.163  1.00  0.00           H  
ATOM    134  C   GLN     9      36.801  91.828  81.285  1.00  0.00           C  
ATOM    135  O   GLN     9      35.999  92.303  82.098  1.00  0.00           O  
ATOM    136  N   ALA    10      38.010  91.544  81.781  1.00  0.00           N  
ATOM    137  H   ALA    10      38.109  91.721  82.770  1.00  0.00           H  
ATOM    138  CA  ALA    10      39.102  90.912  81.082  1.00  0.00           C  
ATOM    139  HA  ALA    10      38.930  90.793  80.012  1.00  0.00           H  
ATOM    140  CB  ALA    10      40.434  91.708  81.320  1.00  0.00           C  
ATOM    141  HB1 ALA    10      40.247  92.739  81.019  1.00  0.00           H  
ATOM    142  HB2 ALA    10      40.774  91.654  82.354  1.00  0.00           H  
ATOM    143  HB3 ALA    10      41.267  91.398  80.689  1.00  0.00           H  
ATOM    144  C   ALA    10      39.400  89.448  81.513  1.00  0.00           C  
ATOM    145  O   ALA    10      39.356  89.081  82.725  1.00  0.00           O  
ATOM    146  N   THR    11      39.681  88.642  80.496  1.00  0.00           N  
ATOM    147  H   THR    11      39.656  88.958  79.537  1.00  0.00           H  
ATOM    148  CA  THR    11      40.172  87.254  80.611  1.00  0.00           C  
ATOM    149  HA  THR    11      40.233  86.961  81.659  1.00  0.00           H  
ATOM    150  CB  THR    11      39.151  86.267  79.993  1.00  0.00           C  
ATOM    151  HB  THR    11      38.866  86.621  79.002  1.00  0.00           H  
ATOM    152  CG2 THR    11      39.686  84.833  79.998  1.00  0.00           C  
ATOM    153 HG21 THR    11      40.573  84.717  79.375  1.00  0.00           H  
ATOM    154 HG22 THR    11      39.796  84.552  81.045  1.00  0.00           H  
ATOM    155 HG23 THR    11      38.946  84.235  79.465  1.00  0.00           H  
ATOM    156  OG1 THR    11      38.004  86.256  80.869  1.00  0.00           O  
ATOM    157  HG1 THR    11      37.431  86.940  80.513  1.00  0.00           H  
ATOM    158  C   THR    11      41.602  87.134  79.957  1.00  0.00           C  
ATOM    159  O   THR    11      41.741  87.135  78.707  1.00  0.00           O  
ATOM    160  N   GLN    12      42.656  86.934  80.718  1.00  0.00           N  
ATOM    161  H   GLN    12      43.485  86.935  80.142  1.00  0.00           H  
ATOM    162  CA  GLN    12      42.701  86.896  82.130  1.00  0.00           C  
ATOM    163  HA  GLN    12      41.844  86.329  82.496  1.00  0.00           H  
ATOM    164  CB  GLN    12      43.927  86.107  82.541  1.00  0.00           C  
ATOM    165  HB2 GLN    12      44.839  86.451  82.054  1.00  0.00           H  
ATOM    166  HB3 GLN    12      44.097  86.328  83.595  1.00  0.00           H  
ATOM    167  CG  GLN    12      43.638  84.559  82.386  1.00  0.00           C  
ATOM    168  HG2 GLN    12      42.616  84.392  82.728  1.00  0.00           H  
ATOM    169  HG3 GLN    12      43.685  84.340  81.319  1.00  0.00           H  
ATOM    170  CD  GLN    12      44.686  83.827  83.196  1.00  0.00           C  
ATOM    171  OE1 GLN    12      45.774  83.447  82.652  1.00  0.00           O  
ATOM    172  NE2 GLN    12      44.462  83.768  84.491  1.00  0.00           N  
ATOM    173 HE21 GLN    12      45.126  83.269  85.067  1.00  0.00           H  
ATOM    174 HE22 GLN    12      43.668  84.286  84.839  1.00  0.00           H  
ATOM    175  C   GLN    12      42.735  88.296  82.744  1.00  0.00           C  
ATOM    176  O   GLN    12      43.216  89.278  82.119  1.00  0.00           O  
ATOM    177  N   SER    13      42.410  88.389  84.036  1.00  0.00           N  
ATOM    178  H   SER    13      42.170  87.543  84.533  1.00  0.00           H  
ATOM    179  CA  SER    13      42.420  89.668  84.771  1.00  0.00           C  
ATOM    180  HA  SER    13      41.866  90.511  84.356  1.00  0.00           H  
ATOM    181  CB  SER    13      41.648  89.482  86.034  1.00  0.00           C  
ATOM    182  HB2 SER    13      40.618  89.541  85.684  1.00  0.00           H  
ATOM    183  HB3 SER    13      41.787  88.496  86.477  1.00  0.00           H  
ATOM    184  OG  SER    13      41.893  90.397  86.986  1.00  0.00           O  
ATOM    185  HG  SER    13      42.790  90.165  87.237  1.00  0.00           H  
ATOM    186  C   SER    13      43.896  90.045  85.119  1.00  0.00           C  
ATOM    187  O   SER    13      44.712  89.255  85.648  1.00  0.00           O  
ATOM    188  N   TYR    14      44.241  91.280  84.768  1.00  0.00           N  
ATOM    189  H   TYR    14      43.469  91.823  84.410  1.00  0.00           H  
ATOM    190  CA  TYR    14      45.580  91.905  85.034  1.00  0.00           C  
ATOM    191  HA  TYR    14      46.303  91.330  84.457  1.00  0.00           H  
ATOM    192  CB  TYR    14      45.573  93.290  84.477  1.00  0.00           C  
ATOM    193  HB2 TYR    14      45.108  93.223  83.494  1.00  0.00           H  
ATOM    194  HB3 TYR    14      44.903  93.940  85.040  1.00  0.00           H  
ATOM    195  CG  TYR    14      46.899  93.948  84.366  1.00  0.00           C  
ATOM    196  CD1 TYR    14      47.792  93.647  83.266  1.00  0.00           C  
ATOM    197  HD1 TYR    14      47.481  92.927  82.524  1.00  0.00           H  
ATOM    198  CE1 TYR    14      49.121  94.217  83.258  1.00  0.00           C  
ATOM    199  HE1 TYR    14      49.858  93.996  82.500  1.00  0.00           H  
ATOM    200  CZ  TYR    14      49.404  95.145  84.302  1.00  0.00           C  
ATOM    201  OH  TYR    14      50.689  95.597  84.313  1.00  0.00           O  
ATOM    202  HH  TYR    14      50.799  96.417  84.799  1.00  0.00           H  
ATOM    203  CE2 TYR    14      48.472  95.502  85.252  1.00  0.00           C  
ATOM    204  HE2 TYR    14      48.728  96.150  86.077  1.00  0.00           H  
ATOM    205  CD2 TYR    14      47.199  94.913  85.302  1.00  0.00           C  
ATOM    206  HD2 TYR    14      46.569  95.143  86.149  1.00  0.00           H  
ATOM    207  C   TYR    14      45.939  91.842  86.578  1.00  0.00           C  
ATOM    208  O   TYR    14      45.070  92.197  87.366  1.00  0.00           O  
ATOM    209  N   GLY    15      47.163  91.411  86.986  1.00  0.00           N  
ATOM    210  H   GLY    15      47.361  91.296  87.970  1.00  0.00           H  
ATOM    211  CA  GLY    15      48.347  91.341  86.063  1.00  0.00           C  
ATOM    212  HA2 GLY    15      48.423  90.304  85.735  1.00  0.00           H  
ATOM    213  HA3 GLY    15      48.185  91.949  85.173  1.00  0.00           H  
ATOM    214  C   GLY    15      49.687  91.837  86.558  1.00  0.00           C  
ATOM    215  O   GLY    15      50.625  91.563  85.806  1.00  0.00           O  
ATOM    216  N   ALA    16      49.790  92.550  87.677  1.00  0.00           N  
ATOM    217  H   ALA    16      48.949  92.752  88.199  1.00  0.00           H  
ATOM    218  CA  ALA    16      50.989  93.241  88.194  1.00  0.00           C  
ATOM    219  HA  ALA    16      51.761  93.079  87.442  1.00  0.00           H  
ATOM    220  CB  ALA    16      50.641  94.773  88.279  1.00  0.00           C  
ATOM    221  HB1 ALA    16      49.881  95.035  89.016  1.00  0.00           H  
ATOM    222  HB2 ALA    16      51.597  95.180  88.608  1.00  0.00           H  
ATOM    223  HB3 ALA    16      50.408  95.140  87.279  1.00  0.00           H  
ATOM    224  C   ALA    16      51.542  92.692  89.539  1.00  0.00           C  
ATOM    225  O   ALA    16      50.787  92.454  90.511  1.00  0.00           O  
ATOM    226  N   TYR    17      52.836  92.558  89.646  1.00  0.00           N  
ATOM    227  H   TYR    17      53.325  92.890  88.827  1.00  0.00           H  
ATOM    228  CA  TYR    17      53.561  92.151  90.817  1.00  0.00           C  
ATOM    229  HA  TYR    17      52.967  92.326  91.714  1.00  0.00           H  
ATOM    230  CB  TYR    17      53.832  90.646  90.692  1.00  0.00           C  
ATOM    231  HB2 TYR    17      53.009  90.202  90.132  1.00  0.00           H  
ATOM    232  HB3 TYR    17      54.777  90.540  90.159  1.00  0.00           H  
ATOM    233  CG  TYR    17      54.044  89.841  91.942  1.00  0.00           C  
ATOM    234  CD1 TYR    17      55.291  89.694  92.634  1.00  0.00           C  
ATOM    235  HD1 TYR    17      56.105  90.255  92.199  1.00  0.00           H  
ATOM    236  CE1 TYR    17      55.334  89.036  93.868  1.00  0.00           C  
ATOM    237  HE1 TYR    17      56.273  89.008  94.402  1.00  0.00           H  
ATOM    238  CZ  TYR    17      54.157  88.715  94.561  1.00  0.00           C  
ATOM    239  OH  TYR    17      54.136  88.203  95.799  1.00  0.00           O  
ATOM    240  HH  TYR    17      54.945  87.758  96.061  1.00  0.00           H  
ATOM    241  CE2 TYR    17      52.969  88.897  93.822  1.00  0.00           C  
ATOM    242  HE2 TYR    17      51.993  88.723  94.249  1.00  0.00           H  
ATOM    243  CD2 TYR    17      52.899  89.360  92.518  1.00  0.00           C  
ATOM    244  HD2 TYR    17      51.969  89.587  92.018  1.00  0.00           H  
ATOM    245  C   TYR    17      54.968  92.816  90.950  1.00  0.00           C  
ATOM    246  O   TYR    17      55.614  93.009  89.946  1.00  0.00           O  
ATOM    247  N   PRO    18      55.603  93.089  92.136  1.00  0.00           N  
ATOM    248  CD  PRO    18      55.027  93.050  93.427  1.00  0.00           C  
ATOM    249  HD2 PRO    18      55.023  92.017  93.776  1.00  0.00           H  
ATOM    250  HD3 PRO    18      53.991  93.388  93.407  1.00  0.00           H  
ATOM    251  CG  PRO    18      55.808  93.948  94.364  1.00  0.00           C  
ATOM    252  HG2 PRO    18      55.796  93.641  95.410  1.00  0.00           H  
ATOM    253  HG3 PRO    18      55.394  94.956  94.331  1.00  0.00           H  
ATOM    254  CB  PRO    18      57.137  93.896  93.706  1.00  0.00           C  
ATOM    255  HB2 PRO    18      57.747  93.046  94.009  1.00  0.00           H  
ATOM    256  HB3 PRO    18      57.712  94.793  93.939  1.00  0.00           H  
ATOM    257  CA  PRO    18      56.884  93.739  92.206  1.00  0.00           C  
ATOM    258  HA  PRO    18      56.786  94.756  91.825  1.00  0.00           H  
ATOM    259  C   PRO    18      58.044  93.132  91.432  1.00  0.00           C  
ATOM    260  O   PRO    18      58.116  91.917  91.215  1.00  0.00           O  
ATOM    261  N   THR    19      59.072  93.899  91.142  1.00  0.00           N  
ATOM    262  H   THR    19      59.015  94.906  91.203  1.00  0.00           H  
ATOM    263  CA  THR    19      60.311  93.565  90.460  1.00  0.00           C  
ATOM    264  HA  THR    19      59.972  92.843  89.716  1.00  0.00           H  
ATOM    265  CB  THR    19      60.903  94.672  89.573  1.00  0.00           C  
ATOM    266  HB  THR    19      61.687  94.207  88.976  1.00  0.00           H  
ATOM    267  CG2 THR    19      59.928  95.278  88.641  1.00  0.00           C  
ATOM    268 HG21 THR    19      59.529  94.629  87.861  1.00  0.00           H  
ATOM    269 HG22 THR    19      59.170  95.860  89.165  1.00  0.00           H  
ATOM    270 HG23 THR    19      60.341  96.029  87.968  1.00  0.00           H  
ATOM    271  OG1 THR    19      61.291  95.626  90.495  1.00  0.00           O  
ATOM    272  HG1 THR    19      62.247  95.572  90.567  1.00  0.00           H  
ATOM    273  C   THR    19      61.294  92.831  91.385  1.00  0.00           C  
ATOM    274  O   THR    19      61.422  93.090  92.560  1.00  0.00           O  
ATOM    275  N   GLN    20      61.989  91.835  90.779  1.00  0.00           N  
ATOM    276  H   GLN    20      61.972  91.718  89.776  1.00  0.00           H  
ATOM    277  CA  GLN    20      62.733  90.774  91.573  1.00  0.00           C  
ATOM    278  HA  GLN    20      62.075  90.186  92.213  1.00  0.00           H  
ATOM    279  CB  GLN    20      63.196  89.831  90.480  1.00  0.00           C  
ATOM    280  HB2 GLN    20      62.376  89.424  89.889  1.00  0.00           H  
ATOM    281  HB3 GLN    20      63.819  90.376  89.771  1.00  0.00           H  
ATOM    282  CG  GLN    20      64.066  88.626  90.963  1.00  0.00           C  
ATOM    283  HG2 GLN    20      64.779  88.941  91.725  1.00  0.00           H  
ATOM    284  HG3 GLN    20      63.349  87.929  91.397  1.00  0.00           H  
ATOM    285  CD  GLN    20      64.847  88.124  89.795  1.00  0.00           C  
ATOM    286  OE1 GLN    20      64.335  88.046  88.635  1.00  0.00           O  
ATOM    287  NE2 GLN    20      66.100  87.781  90.080  1.00  0.00           N  
ATOM    288 HE21 GLN    20      66.488  88.091  90.959  1.00  0.00           H  
ATOM    289 HE22 GLN    20      66.674  87.738  89.250  1.00  0.00           H  
ATOM    290  C   GLN    20      63.923  91.384  92.339  1.00  0.00           C  
ATOM    291  O   GLN    20      64.671  92.199  91.700  1.00  0.00           O  
ATOM    292  N   PRO    21      64.212  90.924  93.597  1.00  0.00           N  
ATOM    293  CD  PRO    21      63.384  89.958  94.274  1.00  0.00           C  
ATOM    294  HD2 PRO    21      63.114  89.149  93.596  1.00  0.00           H  
ATOM    295  HD3 PRO    21      62.566  90.420  94.827  1.00  0.00           H  
ATOM    296  CG  PRO    21      64.391  89.279  95.279  1.00  0.00           C  
ATOM    297  HG2 PRO    21      64.972  88.510  94.770  1.00  0.00           H  
ATOM    298  HG3 PRO    21      63.936  88.888  96.188  1.00  0.00           H  
ATOM    299  CB  PRO    21      65.260  90.491  95.627  1.00  0.00           C  
ATOM    300  HB2 PRO    21      66.254  90.188  95.959  1.00  0.00           H  
ATOM    301  HB3 PRO    21      64.792  90.959  96.493  1.00  0.00           H  
ATOM    302  CA  PRO    21      65.294  91.429  94.428  1.00  0.00           C  
ATOM    303  HA  PRO    21      65.108  92.481  94.644  1.00  0.00           H  
ATOM    304  C   PRO    21      66.683  91.257  93.754  1.00  0.00           C  
ATOM    305  O   PRO    21      66.945  90.381  92.941  1.00  0.00           O  
ATOM    306  N   GLY    22      67.618  92.233  94.060  1.00  0.00           N  
ATOM    307  H   GLY    22      67.317  93.043  94.584  1.00  0.00           H  
ATOM    308  CA  GLY    22      68.942  92.327  93.459  1.00  0.00           C  
ATOM    309  HA2 GLY    22      68.825  92.585  92.406  1.00  0.00           H  
ATOM    310  HA3 GLY    22      69.470  93.162  93.920  1.00  0.00           H  
ATOM    311  C   GLY    22      69.865  91.122  93.681  1.00  0.00           C  
ATOM    312  O   GLY    22      69.952  90.594  94.827  1.00  0.00           O  
ATOM    313  N   GLN    23      70.702  90.830  92.721  1.00  0.00           N  
ATOM    314  H   GLN    23      70.595  91.246  91.806  1.00  0.00           H  
ATOM    315  CA  GLN    23      71.818  89.920  92.926  1.00  0.00           C  
ATOM    316  HA  GLN    23      71.286  89.077  93.366  1.00  0.00           H  
ATOM    317  CB  GLN    23      72.308  89.522  91.541  1.00  0.00           C  
ATOM    318  HB2 GLN    23      71.410  89.201  91.013  1.00  0.00           H  
ATOM    319  HB3 GLN    23      72.640  90.381  90.958  1.00  0.00           H  
ATOM    320  CG  GLN    23      73.328  88.404  91.454  1.00  0.00           C  
ATOM    321  HG2 GLN    23      73.590  88.250  90.408  1.00  0.00           H  
ATOM    322  HG3 GLN    23      74.240  88.701  91.972  1.00  0.00           H  
ATOM    323  CD  GLN    23      72.813  87.093  92.099  1.00  0.00           C  
ATOM    324  OE1 GLN    23      72.873  86.976  93.348  1.00  0.00           O  
ATOM    325  NE2 GLN    23      72.434  86.081  91.388  1.00  0.00           N  
ATOM    326 HE21 GLN    23      72.273  86.209  90.400  1.00  0.00           H  
ATOM    327 HE22 GLN    23      72.570  85.174  91.811  1.00  0.00           H  
ATOM    328  C   GLN    23      72.884  90.482  93.929  1.00  0.00           C  
ATOM    329  O   GLN    23      73.105  91.688  94.096  1.00  0.00           O  
ATOM    330  N   GLY    24      73.591  89.657  94.682  1.00  0.00           N  
ATOM    331  H   GLY    24      73.347  88.685  94.561  1.00  0.00           H  
ATOM    332  CA  GLY    24      74.901  89.842  95.429  1.00  0.00           C  
ATOM    333  HA2 GLY    24      74.713  90.566  96.222  1.00  0.00           H  
ATOM    334  HA3 GLY    24      74.997  88.839  95.846  1.00  0.00           H  
ATOM    335  C   GLY    24      76.131  90.084  94.550  1.00  0.00           C  
ATOM    336  O   GLY    24      76.220  89.635  93.407  1.00  0.00           O  
ATOM    337  N   TYR    25      77.141  90.741  95.009  1.00  0.00           N  
ATOM    338  H   TYR    25      77.087  91.271  95.867  1.00  0.00           H  
ATOM    339  CA  TYR    25      78.278  91.211  94.231  1.00  0.00           C  
ATOM    340  HA  TYR    25      78.747  90.382  93.701  1.00  0.00           H  
ATOM    341  CB  TYR    25      77.842  92.262  93.228  1.00  0.00           C  
ATOM    342  HB2 TYR    25      77.117  91.817  92.546  1.00  0.00           H  
ATOM    343  HB3 TYR    25      77.546  93.058  93.909  1.00  0.00           H  
ATOM    344  CG  TYR    25      79.009  92.736  92.324  1.00  0.00           C  
ATOM    345  CD1 TYR    25      79.934  91.816  91.737  1.00  0.00           C  
ATOM    346  HD1 TYR    25      79.687  90.765  91.742  1.00  0.00           H  
ATOM    347  CE1 TYR    25      81.038  92.303  90.988  1.00  0.00           C  
ATOM    348  HE1 TYR    25      81.717  91.574  90.572  1.00  0.00           H  
ATOM    349  CZ  TYR    25      81.165  93.727  90.830  1.00  0.00           C  
ATOM    350  OH  TYR    25      82.111  94.256  90.065  1.00  0.00           O  
ATOM    351  HH  TYR    25      82.811  93.614  89.920  1.00  0.00           H  
ATOM    352  CE2 TYR    25      80.352  94.614  91.537  1.00  0.00           C  
ATOM    353  HE2 TYR    25      80.469  95.675  91.373  1.00  0.00           H  
ATOM    354  CD2 TYR    25      79.256  94.136  92.270  1.00  0.00           C  
ATOM    355  HD2 TYR    25      78.570  94.868  92.671  1.00  0.00           H  
ATOM    356  C   TYR    25      79.387  91.876  95.047  1.00  0.00           C  
ATOM    357  O   TYR    25      79.127  92.740  95.861  1.00  0.00           O  
ATOM    358  N   SER    26      80.684  91.512  94.822  1.00  0.00           N  
ATOM    359  H   SER    26      80.717  90.735  94.178  1.00  0.00           H  
ATOM    360  CA  SER    26      81.755  92.032  95.591  1.00  0.00           C  
ATOM    361  HA  SER    26      81.461  92.270  96.613  1.00  0.00           H  
ATOM    362  CB  SER    26      82.789  90.885  95.780  1.00  0.00           C  
ATOM    363  HB2 SER    26      82.368  89.946  96.141  1.00  0.00           H  
ATOM    364  HB3 SER    26      83.444  90.748  94.920  1.00  0.00           H  
ATOM    365  OG  SER    26      83.644  91.277  96.849  1.00  0.00           O  
ATOM    366  HG  SER    26      83.059  91.505  97.576  1.00  0.00           H  
ATOM    367  C   SER    26      82.383  93.320  94.896  1.00  0.00           C  
ATOM    368  O   SER    26      83.428  93.223  94.257  1.00  0.00           O  
ATOM    369  N   GLN    27      81.705  94.463  94.869  1.00  0.00           N  
ATOM    370  H   GLN    27      80.772  94.423  95.254  1.00  0.00           H  
ATOM    371  CA  GLN    27      82.109  95.750  94.177  1.00  0.00           C  
ATOM    372  HA  GLN    27      82.269  95.509  93.126  1.00  0.00           H  
ATOM    373  CB  GLN    27      81.004  96.770  94.270  1.00  0.00           C  
ATOM    374  HB2 GLN    27      81.413  97.656  93.786  1.00  0.00           H  
ATOM    375  HB3 GLN    27      80.130  96.402  93.732  1.00  0.00           H  
ATOM    376  CG  GLN    27      80.462  97.181  95.666  1.00  0.00           C  
ATOM    377  HG2 GLN    27      80.752  96.373  96.337  1.00  0.00           H  
ATOM    378  HG3 GLN    27      80.980  98.099  95.944  1.00  0.00           H  
ATOM    379  CD  GLN    27      78.966  97.421  95.683  1.00  0.00           C  
ATOM    380  OE1 GLN    27      78.410  98.153  94.880  1.00  0.00           O  
ATOM    381  NE2 GLN    27      78.249  96.646  96.506  1.00  0.00           N  
ATOM    382 HE21 GLN    27      78.755  96.033  97.130  1.00  0.00           H  
ATOM    383 HE22 GLN    27      77.273  96.864  96.648  1.00  0.00           H  
ATOM    384  C   GLN    27      83.533  96.320  94.493  1.00  0.00           C  
ATOM    385  O   GLN    27      84.234  96.890  93.642  1.00  0.00           O  
ATOM    386  N   GLN    28      83.965  96.103  95.724  1.00  0.00           N  
ATOM    387  H   GLN    28      83.356  95.561  96.320  1.00  0.00           H  
ATOM    388  CA  GLN    28      85.292  96.559  96.183  1.00  0.00           C  
ATOM    389  HA  GLN    28      85.729  97.321  95.537  1.00  0.00           H  
ATOM    390  CB  GLN    28      85.243  97.198  97.501  1.00  0.00           C  
ATOM    391  HB2 GLN    28      84.821  96.531  98.254  1.00  0.00           H  
ATOM    392  HB3 GLN    28      86.287  97.460  97.674  1.00  0.00           H  
ATOM    393  CG  GLN    28      84.401  98.472  97.448  1.00  0.00           C  
ATOM    394  HG2 GLN    28      84.777  99.196  96.725  1.00  0.00           H  
ATOM    395  HG3 GLN    28      83.417  98.206  97.063  1.00  0.00           H  
ATOM    396  CD  GLN    28      84.231  99.238  98.723  1.00  0.00           C  
ATOM    397  OE1 GLN    28      84.675  98.835  99.797  1.00  0.00           O  
ATOM    398  NE2 GLN    28      83.528 100.296  98.695  1.00  0.00           N  
ATOM    399 HE21 GLN    28      83.624 100.916  99.486  1.00  0.00           H  
ATOM    400 HE22 GLN    28      82.805 100.473  98.012  1.00  0.00           H  
ATOM    401  C   GLN    28      86.246  95.321  96.060  1.00  0.00           C  
ATOM    402  O   GLN    28      86.597  94.677  97.074  1.00  0.00           O  
ATOM    403  N   SER    29      86.694  94.868  94.867  1.00  0.00           N  
ATOM    404  H   SER    29      86.494  95.338  93.996  1.00  0.00           H  
ATOM    405  CA  SER    29      87.610  93.769  94.729  1.00  0.00           C  
ATOM    406  HA  SER    29      88.184  93.612  95.643  1.00  0.00           H  
ATOM    407  CB  SER    29      86.819  92.501  94.524  1.00  0.00           C  
ATOM    408  HB2 SER    29      87.393  91.582  94.408  1.00  0.00           H  
ATOM    409  HB3 SER    29      86.366  92.441  95.514  1.00  0.00           H  
ATOM    410  OG  SER    29      85.960  92.617  93.414  1.00  0.00           O  
ATOM    411  HG  SER    29      85.121  92.961  93.728  1.00  0.00           H  
ATOM    412  C   SER    29      88.786  93.937  93.652  1.00  0.00           C  
ATOM    413  O   SER    29      89.490  92.963  93.343  1.00  0.00           O  
ATOM    414  N   SER    30      88.992  95.073  93.049  1.00  0.00           N  
ATOM    415  H   SER    30      88.425  95.818  93.426  1.00  0.00           H  
ATOM    416  CA  SER    30      90.155  95.441  92.175  1.00  0.00           C  
ATOM    417  HA  SER    30      90.873  94.624  92.107  1.00  0.00           H  
ATOM    418  CB  SER    30      89.639  95.440  90.742  1.00  0.00           C  
ATOM    419  HB2 SER    30      89.561  94.386  90.475  1.00  0.00           H  
ATOM    420  HB3 SER    30      88.738  96.046  90.648  1.00  0.00           H  
ATOM    421  OG  SER    30      90.619  95.932  89.857  1.00  0.00           O  
ATOM    422  HG  SER    30      90.162  96.166  89.045  1.00  0.00           H  
ATOM    423  C   SER    30      90.767  96.816  92.572  1.00  0.00           C  
ATOM    424  O   SER    30      90.207  97.920  92.402  1.00  0.00           O  
ATOM    425  N   GLN    31      92.051  96.819  93.160  1.00  0.00           N  
ATOM    426  H   GLN    31      92.429  97.743  93.315  1.00  0.00           H  
ATOM    427  CA  GLN    31      92.669  95.699  93.927  1.00  0.00           C  
ATOM    428  HA  GLN    31      92.755  94.839  93.262  1.00  0.00           H  
ATOM    429  CB  GLN    31      94.154  95.957  94.357  1.00  0.00           C  
ATOM    430  HB2 GLN    31      94.499  95.119  94.962  1.00  0.00           H  
ATOM    431  HB3 GLN    31      94.736  96.038  93.439  1.00  0.00           H  
ATOM    432  CG  GLN    31      94.324  97.255  95.134  1.00  0.00           C  
ATOM    433  HG2 GLN    31      94.537  98.001  94.369  1.00  0.00           H  
ATOM    434  HG3 GLN    31      93.448  97.592  95.690  1.00  0.00           H  
ATOM    435  CD  GLN    31      95.589  97.161  96.025  1.00  0.00           C  
ATOM    436  OE1 GLN    31      96.762  97.308  95.568  1.00  0.00           O  
ATOM    437  NE2 GLN    31      95.416  96.932  97.306  1.00  0.00           N  
ATOM    438 HE21 GLN    31      96.124  96.816  98.017  1.00  0.00           H  
ATOM    439 HE22 GLN    31      94.478  96.761  97.638  1.00  0.00           H  
ATOM    440  C   GLN    31      91.776  95.385  95.200  1.00  0.00           C  
ATOM    441  O   GLN    31      91.060  96.300  95.696  1.00  0.00           O  
ATOM    442  N   PRO    32      92.057  94.261  95.873  1.00  0.00           N  
ATOM    443  CD  PRO    32      92.465  93.073  95.264  1.00  0.00           C  
ATOM    444  HD2 PRO    32      93.554  93.019  95.297  1.00  0.00           H  
ATOM    445  HD3 PRO    32      92.073  93.006  94.249  1.00  0.00           H  
ATOM    446  CG  PRO    32      91.845  91.955  95.929  1.00  0.00           C  
ATOM    447  HG2 PRO    32      92.502  91.086  95.955  1.00  0.00           H  
ATOM    448  HG3 PRO    32      90.902  91.749  95.422  1.00  0.00           H  
ATOM    449  CB  PRO    32      91.745  92.410  97.361  1.00  0.00           C  
ATOM    450  HB2 PRO    32      92.673  92.205  97.896  1.00  0.00           H  
ATOM    451  HB3 PRO    32      90.978  92.050  98.047  1.00  0.00           H  
ATOM    452  CA  PRO    32      91.614  93.932  97.212  1.00  0.00           C  
ATOM    453  HA  PRO    32      90.547  94.069  97.393  1.00  0.00           H  
ATOM    454  C   PRO    32      92.371  94.721  98.188  1.00  0.00           C  
ATOM    455  O   PRO    32      93.580  94.748  98.280  1.00  0.00           O  
ATOM    456  N   TYR    33      91.633  95.145  99.267  1.00  0.00           N  
ATOM    457  H   TYR    33      90.652  94.903  99.244  1.00  0.00           H  
ATOM    458  CA  TYR    33      92.118  95.822 100.406  1.00  0.00           C  
ATOM    459  HA  TYR    33      93.206  95.808 100.354  1.00  0.00           H  
ATOM    460  CB  TYR    33      91.593  97.287 100.516  1.00  0.00           C  
ATOM    461  HB2 TYR    33      90.521  97.315 100.713  1.00  0.00           H  
ATOM    462  HB3 TYR    33      92.010  97.667 101.449  1.00  0.00           H  
ATOM    463  CG  TYR    33      91.966  98.224  99.394  1.00  0.00           C  
ATOM    464  CD1 TYR    33      93.328  98.602  99.123  1.00  0.00           C  
ATOM    465  HD1 TYR    33      94.053  98.153  99.785  1.00  0.00           H  
ATOM    466  CE1 TYR    33      93.615  99.508  98.183  1.00  0.00           C  
ATOM    467  HE1 TYR    33      94.661  99.728  98.025  1.00  0.00           H  
ATOM    468  CZ  TYR    33      92.625 100.077  97.380  1.00  0.00           C  
ATOM    469  OH  TYR    33      92.953 101.003  96.385  1.00  0.00           O  
ATOM    470  HH  TYR    33      93.911 101.010  96.315  1.00  0.00           H  
ATOM    471  CE2 TYR    33      91.294  99.594  97.510  1.00  0.00           C  
ATOM    472  HE2 TYR    33      90.482  99.982  96.914  1.00  0.00           H  
ATOM    473  CD2 TYR    33      90.950  98.705  98.616  1.00  0.00           C  
ATOM    474  HD2 TYR    33      89.910  98.487  98.809  1.00  0.00           H  
ATOM    475  C   TYR    33      91.882  95.009 101.713  1.00  0.00           C  
ATOM    476  O   TYR    33      90.911  95.217 102.420  1.00  0.00           O  
ATOM    477  N   GLY    34      92.706  93.962 101.849  1.00  0.00           N  
ATOM    478  H   GLY    34      93.326  93.780 101.072  1.00  0.00           H  
ATOM    479  CA  GLY    34      92.916  93.023 102.891  1.00  0.00           C  
ATOM    480  HA2 GLY    34      93.805  92.496 102.545  1.00  0.00           H  
ATOM    481  HA3 GLY    34      93.127  93.442 103.875  1.00  0.00           H  
ATOM    482  C   GLY    34      91.785  92.046 103.180  1.00  0.00           C  
ATOM    483  O   GLY    34      90.826  92.084 102.393  1.00  0.00           O  
ATOM    484  N   GLN    35      91.823  91.280 104.267  1.00  0.00           N  
ATOM    485  H   GLN    35      92.625  91.547 104.820  1.00  0.00           H  
ATOM    486  CA  GLN    35      90.810  90.364 104.764  1.00  0.00           C  
ATOM    487  HA  GLN    35      89.827  90.818 104.635  1.00  0.00           H  
ATOM    488  CB  GLN    35      90.848  89.086 103.891  1.00  0.00           C  
ATOM    489  HB2 GLN    35      90.862  89.351 102.834  1.00  0.00           H  
ATOM    490  HB3 GLN    35      91.762  88.537 104.121  1.00  0.00           H  
ATOM    491  CG  GLN    35      89.676  88.058 104.005  1.00  0.00           C  
ATOM    492  HG2 GLN    35      89.887  87.228 103.331  1.00  0.00           H  
ATOM    493  HG3 GLN    35      89.656  87.700 105.034  1.00  0.00           H  
ATOM    494  CD  GLN    35      88.301  88.663 103.653  1.00  0.00           C  
ATOM    495  OE1 GLN    35      88.075  89.830 103.357  1.00  0.00           O  
ATOM    496  NE2 GLN    35      87.364  87.805 103.336  1.00  0.00           N  
ATOM    497 HE21 GLN    35      87.376  86.817 103.548  1.00  0.00           H  
ATOM    498 HE22 GLN    35      86.462  88.152 103.045  1.00  0.00           H  
ATOM    499  C   GLN    35      91.117  90.004 106.274  1.00  0.00           C  
ATOM    500  O   GLN    35      91.975  89.150 106.513  1.00  0.00           O  
ATOM    501  N   GLN    36      90.438  90.568 107.249  1.00  0.00           N  
ATOM    502  H   GLN    36      90.620  90.057 108.101  1.00  0.00           H  
ATOM    503  CA  GLN    36      89.637  91.792 107.353  1.00  0.00           C  
ATOM    504  HA  GLN    36      88.722  91.685 106.771  1.00  0.00           H  
ATOM    505  CB  GLN    36      89.614  92.230 108.860  1.00  0.00           C  
ATOM    506  HB2 GLN    36      90.415  91.695 109.369  1.00  0.00           H  
ATOM    507  HB3 GLN    36      89.767  93.300 109.002  1.00  0.00           H  
ATOM    508  CG  GLN    36      88.265  92.016 109.675  1.00  0.00           C  
ATOM    509  HG2 GLN    36      88.494  92.356 110.684  1.00  0.00           H  
ATOM    510  HG3 GLN    36      87.513  92.689 109.262  1.00  0.00           H  
ATOM    511  CD  GLN    36      87.723  90.581 109.725  1.00  0.00           C  
ATOM    512  OE1 GLN    36      88.457  89.622 109.869  1.00  0.00           O  
ATOM    513  NE2 GLN    36      86.430  90.550 109.453  1.00  0.00           N  
ATOM    514 HE21 GLN    36      85.891  91.383 109.263  1.00  0.00           H  
ATOM    515 HE22 GLN    36      86.003  89.644 109.585  1.00  0.00           H  
ATOM    516  C   GLN    36      90.213  93.047 106.610  1.00  0.00           C  
ATOM    517  O   GLN    36      91.406  93.334 106.641  1.00  0.00           O  
ATOM    518  N   SER    37      89.321  93.884 106.055  1.00  0.00           N  
ATOM    519  H   SER    37      88.340  93.645 106.093  1.00  0.00           H  
ATOM    520  CA  SER    37      89.570  95.146 105.330  1.00  0.00           C  
ATOM    521  HA  SER    37      90.287  94.977 104.527  1.00  0.00           H  
ATOM    522  CB  SER    37      88.272  95.504 104.659  1.00  0.00           C  
ATOM    523  HB2 SER    37      87.753  94.675 104.177  1.00  0.00           H  
ATOM    524  HB3 SER    37      87.600  96.091 105.285  1.00  0.00           H  
ATOM    525  OG  SER    37      88.548  96.405 103.554  1.00  0.00           O  
ATOM    526  HG  SER    37      89.164  95.972 102.960  1.00  0.00           H  
ATOM    527  C   SER    37      90.090  96.321 106.197  1.00  0.00           C  
ATOM    528  O   SER    37      89.677  96.482 107.349  1.00  0.00           O  
ATOM    529  N   TYR    38      91.023  97.182 105.678  1.00  0.00           N  
ATOM    530  H   TYR    38      91.438  96.988 104.777  1.00  0.00           H  
ATOM    531  CA  TYR    38      91.641  98.323 106.340  1.00  0.00           C  
ATOM    532  HA  TYR    38      91.054  98.482 107.244  1.00  0.00           H  
ATOM    533  CB  TYR    38      93.114  98.078 106.631  1.00  0.00           C  
ATOM    534  HB2 TYR    38      93.556  98.984 107.044  1.00  0.00           H  
ATOM    535  HB3 TYR    38      93.261  97.324 107.405  1.00  0.00           H  
ATOM    536  CG  TYR    38      93.903  97.587 105.412  1.00  0.00           C  
ATOM    537  CD1 TYR    38      94.490  98.547 104.558  1.00  0.00           C  
ATOM    538  HD1 TYR    38      94.268  99.579 104.788  1.00  0.00           H  
ATOM    539  CE1 TYR    38      95.234  98.184 103.387  1.00  0.00           C  
ATOM    540  HE1 TYR    38      95.742  98.898 102.756  1.00  0.00           H  
ATOM    541  CZ  TYR    38      95.410  96.834 103.063  1.00  0.00           C  
ATOM    542  OH  TYR    38      96.272  96.615 101.999  1.00  0.00           O  
ATOM    543  HH  TYR    38      96.308  97.334 101.364  1.00  0.00           H  
ATOM    544  CE2 TYR    38      94.864  95.900 103.936  1.00  0.00           C  
ATOM    545  HE2 TYR    38      94.962  94.869 103.627  1.00  0.00           H  
ATOM    546  CD2 TYR    38      94.080  96.219 105.096  1.00  0.00           C  
ATOM    547  HD2 TYR    38      93.726  95.421 105.732  1.00  0.00           H  
ATOM    548  C   TYR    38      91.560  99.656 105.485  1.00  0.00           C  
ATOM    549  O   TYR    38      91.523  99.567 104.279  1.00  0.00           O  
ATOM    550  N   SER    39      91.227 100.769 106.182  1.00  0.00           N  
ATOM    551  H   SER    39      91.217 100.833 107.190  1.00  0.00           H  
ATOM    552  CA  SER    39      91.103 102.048 105.519  1.00  0.00           C  
ATOM    553  HA  SER    39      90.436 101.978 104.660  1.00  0.00           H  
ATOM    554  CB  SER    39      90.411 102.977 106.457  1.00  0.00           C  
ATOM    555  HB2 SER    39      89.434 102.559 106.701  1.00  0.00           H  
ATOM    556  HB3 SER    39      91.039 103.060 107.344  1.00  0.00           H  
ATOM    557  OG  SER    39      90.252 104.216 105.951  1.00  0.00           O  
ATOM    558  HG  SER    39      89.724 104.691 106.597  1.00  0.00           H  
ATOM    559  C   SER    39      92.307 102.671 104.918  1.00  0.00           C  
ATOM    560  O   SER    39      93.446 102.413 105.412  1.00  0.00           O  
ATOM    561  N   GLY    40      92.260 103.562 103.928  1.00  0.00           N  
ATOM    562  H   GLY    40      91.351 103.881 103.623  1.00  0.00           H  
ATOM    563  CA  GLY    40      93.423 104.193 103.282  1.00  0.00           C  
ATOM    564  HA2 GLY    40      93.968 104.530 104.165  1.00  0.00           H  
ATOM    565  HA3 GLY    40      93.940 103.439 102.689  1.00  0.00           H  
ATOM    566  C   GLY    40      93.131 105.390 102.434  1.00  0.00           C  
ATOM    567  O   GLY    40      92.259 106.194 102.761  1.00  0.00           O  
ATOM    568  N   TYR    41      93.856 105.565 101.291  1.00  0.00           N  
ATOM    569  H   TYR    41      93.748 106.476 100.868  1.00  0.00           H  
ATOM    570  CA  TYR    41      95.029 104.774 100.827  1.00  0.00           C  
ATOM    571  HA  TYR    41      95.509 104.406 101.733  1.00  0.00           H  
ATOM    572  CB  TYR    41      94.643 103.648  99.877  1.00  0.00           C  
ATOM    573  HB2 TYR    41      94.273 104.105  98.959  1.00  0.00           H  
ATOM    574  HB3 TYR    41      95.483 102.972  99.721  1.00  0.00           H  
ATOM    575  CG  TYR    41      93.530 102.705 100.278  1.00  0.00           C  
ATOM    576  CD1 TYR    41      93.828 101.510 100.960  1.00  0.00           C  
ATOM    577  HD1 TYR    41      94.868 101.218 100.941  1.00  0.00           H  
ATOM    578  CE1 TYR    41      92.856 100.731 101.598  1.00  0.00           C  
ATOM    579  HE1 TYR    41      93.058  99.865 102.212  1.00  0.00           H  
ATOM    580  CZ  TYR    41      91.542 101.133 101.400  1.00  0.00           C  
ATOM    581  OH  TYR    41      90.543 100.331 101.908  1.00  0.00           O  
ATOM    582  HH  TYR    41      90.879 100.033 102.757  1.00  0.00           H  
ATOM    583  CE2 TYR    41      91.191 102.318 100.733  1.00  0.00           C  
ATOM    584  HE2 TYR    41      90.166 102.640 100.843  1.00  0.00           H  
ATOM    585  CD2 TYR    41      92.152 103.146 100.185  1.00  0.00           C  
ATOM    586  HD2 TYR    41      92.032 104.099  99.692  1.00  0.00           H  
ATOM    587  C   TYR    41      96.124 105.656 100.191  1.00  0.00           C  
ATOM    588  O   TYR    41      95.839 106.717  99.671  1.00  0.00           O  
ATOM    589  N   SER    42      97.419 105.394 100.487  1.00  0.00           N  
ATOM    590  H   SER    42      97.628 104.526 100.959  1.00  0.00           H  
ATOM    591  CA  SER    42      98.522 106.242 100.074  1.00  0.00           C  
ATOM    592  HA  SER    42      98.333 106.693  99.100  1.00  0.00           H  
ATOM    593  CB  SER    42      98.728 107.261 101.155  1.00  0.00           C  
ATOM    594  HB2 SER    42      98.000 108.072 101.154  1.00  0.00           H  
ATOM    595  HB3 SER    42      98.608 106.669 102.062  1.00  0.00           H  
ATOM    596  OG  SER    42      99.987 107.791 101.024  1.00  0.00           O  
ATOM    597  HG  SER    42     100.097 108.307 100.222  1.00  0.00           H  
ATOM    598  C   SER    42      99.684 105.306  99.690  1.00  0.00           C  
ATOM    599  O   SER    42      99.962 104.294 100.371  1.00  0.00           O  
ATOM    600  N   GLN    43     100.314 105.653  98.602  1.00  0.00           N  
ATOM    601  H   GLN    43     100.152 106.556  98.181  1.00  0.00           H  
ATOM    602  CA  GLN    43     101.158 104.747  97.734  1.00  0.00           C  
ATOM    603  HA  GLN    43     101.891 104.266  98.382  1.00  0.00           H  
ATOM    604  CB  GLN    43     100.303 103.581  97.234  1.00  0.00           C  
ATOM    605  HB2 GLN    43     100.922 102.950  96.596  1.00  0.00           H  
ATOM    606  HB3 GLN    43      99.926 102.963  98.049  1.00  0.00           H  
ATOM    607  CG  GLN    43      99.190 104.153  96.402  1.00  0.00           C  
ATOM    608  HG2 GLN    43      99.535 105.126  96.052  1.00  0.00           H  
ATOM    609  HG3 GLN    43      99.063 103.591  95.477  1.00  0.00           H  
ATOM    610  CD  GLN    43      97.843 104.371  97.078  1.00  0.00           C  
ATOM    611  OE1 GLN    43      97.328 103.558  97.770  1.00  0.00           O  
ATOM    612  NE2 GLN    43      97.251 105.544  96.852  1.00  0.00           N  
ATOM    613 HE21 GLN    43      97.762 106.317  96.450  1.00  0.00           H  
ATOM    614 HE22 GLN    43      96.243 105.517  96.916  1.00  0.00           H  
ATOM    615  C   GLN    43     102.002 105.438  96.600  1.00  0.00           C  
ATOM    616  O   GLN    43     101.543 106.419  96.018  1.00  0.00           O  
ATOM    617  N   SER    44     103.171 104.894  96.197  1.00  0.00           N  
ATOM    618  H   SER    44     103.516 104.039  96.611  1.00  0.00           H  
ATOM    619  CA  SER    44     103.972 105.479  95.108  1.00  0.00           C  
ATOM    620  HA  SER    44     104.068 106.550  95.291  1.00  0.00           H  
ATOM    621  CB  SER    44     105.359 104.760  95.127  1.00  0.00           C  
ATOM    622  HB2 SER    44     105.886 105.060  96.033  1.00  0.00           H  
ATOM    623  HB3 SER    44     105.258 103.675  95.163  1.00  0.00           H  
ATOM    624  OG  SER    44     106.211 105.035  94.053  1.00  0.00           O  
ATOM    625  HG  SER    44     107.039 104.549  94.021  1.00  0.00           H  
ATOM    626  C   SER    44     103.386 105.414  93.697  1.00  0.00           C  
ATOM    627  O   SER    44     102.420 104.669  93.545  1.00  0.00           O  
ATOM    628  N   THR    45     103.910 106.104  92.671  1.00  0.00           N  
ATOM    629  H   THR    45     104.693 106.715  92.852  1.00  0.00           H  
ATOM    630  CA  THR    45     103.459 106.005  91.272  1.00  0.00           C  
ATOM    631  HA  THR    45     102.384 106.173  91.215  1.00  0.00           H  
ATOM    632  CB  THR    45     104.126 107.106  90.439  1.00  0.00           C  
ATOM    633  HB  THR    45     103.840 108.116  90.733  1.00  0.00           H  
ATOM    634  CG2 THR    45     105.649 107.057  90.444  1.00  0.00           C  
ATOM    635 HG21 THR    45     105.960 107.371  91.440  1.00  0.00           H  
ATOM    636 HG22 THR    45     106.089 106.089  90.206  1.00  0.00           H  
ATOM    637 HG23 THR    45     106.185 107.739  89.783  1.00  0.00           H  
ATOM    638  OG1 THR    45     103.986 107.010  89.069  1.00  0.00           O  
ATOM    639  HG1 THR    45     103.110 107.384  88.946  1.00  0.00           H  
ATOM    640  C   THR    45     103.730 104.612  90.510  1.00  0.00           C  
ATOM    641  O   THR    45     103.027 104.229  89.577  1.00  0.00           O  
ATOM    642  N   ASP    46     104.786 103.862  90.850  1.00  0.00           N  
ATOM    643  H   ASP    46     105.473 104.215  91.500  1.00  0.00           H  
ATOM    644  CA  ASP    46     105.069 102.536  90.272  1.00  0.00           C  
ATOM    645  HA  ASP    46     104.134 101.979  90.223  1.00  0.00           H  
ATOM    646  CB  ASP    46     105.620 102.636  88.821  1.00  0.00           C  
ATOM    647  HB2 ASP    46     104.988 103.106  88.068  1.00  0.00           H  
ATOM    648  HB3 ASP    46     106.397 103.400  88.849  1.00  0.00           H  
ATOM    649  CG  ASP    46     105.960 101.389  88.083  1.00  0.00           C  
ATOM    650  OD1 ASP    46     106.706 101.568  87.084  1.00  0.00           O  
ATOM    651  OD2 ASP    46     105.567 100.315  88.568  1.00  0.00           O  
ATOM    652  C   ASP    46     106.204 101.891  91.165  1.00  0.00           C  
ATOM    653  O   ASP    46     107.133 102.644  91.568  1.00  0.00           O  
ATOM    654  N   THR    47     106.087 100.575  91.382  1.00  0.00           N  
ATOM    655  H   THR    47     105.203 100.191  91.080  1.00  0.00           H  
ATOM    656  CA  THR    47     107.007  99.739  92.104  1.00  0.00           C  
ATOM    657  HA  THR    47     107.893 100.289  92.423  1.00  0.00           H  
ATOM    658  CB  THR    47     106.332  99.278  93.428  1.00  0.00           C  
ATOM    659  HB  THR    47     107.037  98.699  94.024  1.00  0.00           H  
ATOM    660  CG2 THR    47     105.891 100.463  94.342  1.00  0.00           C  
ATOM    661 HG21 THR    47     105.438 100.161  95.286  1.00  0.00           H  
ATOM    662 HG22 THR    47     106.646 101.179  94.667  1.00  0.00           H  
ATOM    663 HG23 THR    47     105.161 101.136  93.892  1.00  0.00           H  
ATOM    664  OG1 THR    47     105.117  98.543  93.101  1.00  0.00           O  
ATOM    665  HG1 THR    47     105.469  97.654  93.011  1.00  0.00           H  
ATOM    666  C   THR    47     107.474  98.558  91.255  1.00  0.00           C  
ATOM    667  O   THR    47     108.030  97.685  91.866  1.00  0.00           O  
ATOM    668  N   SER    48     107.311  98.537  89.932  1.00  0.00           N  
ATOM    669  H   SER    48     106.843  99.310  89.482  1.00  0.00           H  
ATOM    670  CA  SER    48     107.947  97.544  89.070  1.00  0.00           C  
ATOM    671  HA  SER    48     108.051  96.652  89.686  1.00  0.00           H  
ATOM    672  CB  SER    48     107.037  97.297  87.838  1.00  0.00           C  
ATOM    673  HB2 SER    48     107.491  96.578  87.157  1.00  0.00           H  
ATOM    674  HB3 SER    48     106.065  96.888  88.114  1.00  0.00           H  
ATOM    675  OG  SER    48     106.754  98.402  87.078  1.00  0.00           O  
ATOM    676  HG  SER    48     106.251  99.001  87.635  1.00  0.00           H  
ATOM    677  C   SER    48     109.423  97.997  88.770  1.00  0.00           C  
ATOM    678  O   SER    48     110.313  97.740  89.583  1.00  0.00           O  
ATOM    679  N   GLY    49     109.555  98.790  87.728  1.00  0.00           N  
ATOM    680  H   GLY    49     108.690  98.933  87.226  1.00  0.00           H  
ATOM    681  CA  GLY    49     110.769  99.404  87.283  1.00  0.00           C  
ATOM    682  HA2 GLY    49     110.630 100.109  86.463  1.00  0.00           H  
ATOM    683  HA3 GLY    49     111.191 100.032  88.068  1.00  0.00           H  
ATOM    684  C   GLY    49     111.825  98.319  86.895  1.00  0.00           C  
ATOM    685  O   GLY    49     111.368  97.183  86.491  1.00  0.00           O  
ATOM    686  N   TYR    50     113.109  98.546  86.982  1.00  0.00           N  
ATOM    687  H   TYR    50     113.553  97.763  86.523  1.00  0.00           H  
ATOM    688  CA  TYR    50     114.039  99.504  87.591  1.00  0.00           C  
ATOM    689  HA  TYR    50     113.562 100.474  87.449  1.00  0.00           H  
ATOM    690  CB  TYR    50     114.198  99.234  89.085  1.00  0.00           C  
ATOM    691  HB2 TYR    50     113.217  99.101  89.543  1.00  0.00           H  
ATOM    692  HB3 TYR    50     114.715  98.284  89.222  1.00  0.00           H  
ATOM    693  CG  TYR    50     114.960 100.286  89.832  1.00  0.00           C  
ATOM    694  CD1 TYR    50     116.358 100.252  89.921  1.00  0.00           C  
ATOM    695  HD1 TYR    50     116.897  99.383  89.573  1.00  0.00           H  
ATOM    696  CE1 TYR    50     117.052 101.284  90.513  1.00  0.00           C  
ATOM    697  HE1 TYR    50     118.130 101.223  90.478  1.00  0.00           H  
ATOM    698  CZ  TYR    50     116.337 102.313  91.161  1.00  0.00           C  
ATOM    699  OH  TYR    50     117.014 103.324  91.805  1.00  0.00           O  
ATOM    700  HH  TYR    50     117.596 102.790  92.351  1.00  0.00           H  
ATOM    701  CE2 TYR    50     114.933 102.395  90.993  1.00  0.00           C  
ATOM    702  HE2 TYR    50     114.418 103.282  91.333  1.00  0.00           H  
ATOM    703  CD2 TYR    50     114.262 101.442  90.299  1.00  0.00           C  
ATOM    704  HD2 TYR    50     113.190 101.509  90.181  1.00  0.00           H  
ATOM    705  C   TYR    50     115.388  99.350  86.895  1.00  0.00           C  
ATOM    706  O   TYR    50     115.849  98.241  86.655  1.00  0.00           O  
ATOM    707  N   GLY    51     116.152 100.453  86.505  1.00  0.00           N  
ATOM    708  H   GLY    51     117.081 100.308  86.136  1.00  0.00           H  
ATOM    709  CA  GLY    51     115.836 101.831  86.621  1.00  0.00           C  
ATOM    710  HA2 GLY    51     115.235 102.110  85.756  1.00  0.00           H  
ATOM    711  HA3 GLY    51     115.226 101.925  87.520  1.00  0.00           H  
ATOM    712  C   GLY    51     117.025 102.825  86.713  1.00  0.00           C  
ATOM    713  O   GLY    51     118.128 102.410  86.985  1.00  0.00           O  
ATOM    714  N   GLN    52     116.843 104.144  86.615  1.00  0.00           N  
ATOM    715  H   GLN    52     115.860 104.347  86.503  1.00  0.00           H  
ATOM    716  CA  GLN    52     117.798 105.243  86.841  1.00  0.00           C  
ATOM    717  HA  GLN    52     117.457 106.090  86.247  1.00  0.00           H  
ATOM    718  CB  GLN    52     117.609 105.744  88.301  1.00  0.00           C  
ATOM    719  HB2 GLN    52     117.815 104.925  88.990  1.00  0.00           H  
ATOM    720  HB3 GLN    52     118.332 106.553  88.400  1.00  0.00           H  
ATOM    721  CG  GLN    52     116.155 106.269  88.626  1.00  0.00           C  
ATOM    722  HG2 GLN    52     115.833 107.021  87.905  1.00  0.00           H  
ATOM    723  HG3 GLN    52     115.395 105.496  88.509  1.00  0.00           H  
ATOM    724  CD  GLN    52     116.099 106.915  90.011  1.00  0.00           C  
ATOM    725  OE1 GLN    52     117.056 107.311  90.709  1.00  0.00           O  
ATOM    726  NE2 GLN    52     114.906 107.119  90.586  1.00  0.00           N  
ATOM    727 HE21 GLN    52     114.100 106.681  90.163  1.00  0.00           H  
ATOM    728 HE22 GLN    52     114.966 107.217  91.590  1.00  0.00           H  
ATOM    729  C   GLN    52     119.244 104.880  86.330  1.00  0.00           C  
ATOM    730  O   GLN    52     120.110 104.735  87.218  1.00  0.00           O  
ATOM    731  N   SER    53     119.485 104.591  85.024  1.00  0.00           N  
ATOM    732  H   SER    53     120.487 104.526  84.913  1.00  0.00           H  
ATOM    733  CA  SER    53     118.597 104.433  83.899  1.00  0.00           C  
ATOM    734  HA  SER    53     117.583 104.687  84.210  1.00  0.00           H  
ATOM    735  CB  SER    53     119.029 105.465  82.805  1.00  0.00           C  
ATOM    736  HB2 SER    53     118.771 106.426  83.251  1.00  0.00           H  
ATOM    737  HB3 SER    53     120.060 105.403  82.457  1.00  0.00           H  
ATOM    738  OG  SER    53     118.215 105.411  81.728  1.00  0.00           O  
ATOM    739  HG  SER    53     117.315 105.664  81.947  1.00  0.00           H  
ATOM    740  C   SER    53     118.644 103.031  83.303  1.00  0.00           C  
ATOM    741  O   SER    53     119.659 102.469  82.967  1.00  0.00           O  
ATOM    742  N   SER    54     117.449 102.628  82.822  1.00  0.00           N  
ATOM    743  H   SER    54     116.627 103.163  83.067  1.00  0.00           H  
ATOM    744  CA  SER    54     117.187 101.361  82.232  1.00  0.00           C  
ATOM    745  HA  SER    54     118.150 101.090  81.798  1.00  0.00           H  
ATOM    746  CB  SER    54     116.786 100.331  83.320  1.00  0.00           C  
ATOM    747  HB2 SER    54     115.806 100.575  83.731  1.00  0.00           H  
ATOM    748  HB3 SER    54     116.699  99.330  82.897  1.00  0.00           H  
ATOM    749  OG  SER    54     117.796 100.240  84.310  1.00  0.00           O  
ATOM    750  HG  SER    54     118.539  99.784  83.908  1.00  0.00           H  
ATOM    751  C   SER    54     116.116 101.504  81.156  1.00  0.00           C  
ATOM    752  O   SER    54     115.085 100.838  81.272  1.00  0.00           O  
ATOM    753  N   TYR    55     116.366 102.323  80.148  1.00  0.00           N  
ATOM    754  H   TYR    55     117.327 102.565  79.950  1.00  0.00           H  
ATOM    755  CA  TYR    55     115.489 102.573  79.027  1.00  0.00           C  
ATOM    756  HA  TYR    55     114.545 102.144  79.363  1.00  0.00           H  
ATOM    757  CB  TYR    55     115.246 104.052  78.763  1.00  0.00           C  
ATOM    758  HB2 TYR    55     116.237 104.472  78.593  1.00  0.00           H  
ATOM    759  HB3 TYR    55     114.659 104.102  77.846  1.00  0.00           H  
ATOM    760  CG  TYR    55     114.572 104.903  79.831  1.00  0.00           C  
ATOM    761  CD1 TYR    55     115.137 105.982  80.524  1.00  0.00           C  
ATOM    762  HD1 TYR    55     116.157 106.283  80.333  1.00  0.00           H  
ATOM    763  CE1 TYR    55     114.415 106.623  81.499  1.00  0.00           C  
ATOM    764  HE1 TYR    55     114.849 107.528  81.898  1.00  0.00           H  
ATOM    765  CZ  TYR    55     113.175 106.177  81.961  1.00  0.00           C  
ATOM    766  OH  TYR    55     112.449 106.892  82.860  1.00  0.00           O  
ATOM    767  HH  TYR    55     111.731 106.470  83.337  1.00  0.00           H  
ATOM    768  CE2 TYR    55     112.604 105.037  81.359  1.00  0.00           C  
ATOM    769  HE2 TYR    55     111.603 104.717  81.605  1.00  0.00           H  
ATOM    770  CD2 TYR    55     113.269 104.471  80.201  1.00  0.00           C  
ATOM    771  HD2 TYR    55     112.887 103.573  79.738  1.00  0.00           H  
ATOM    772  C   TYR    55     115.976 101.891  77.761  1.00  0.00           C  
ATOM    773  O   TYR    55     117.072 102.244  77.365  1.00  0.00           O  
ATOM    774  N   SER    56     115.284 101.032  77.028  1.00  0.00           N  
ATOM    775  H   SER    56     115.681 100.749  76.143  1.00  0.00           H  
ATOM    776  CA  SER    56     113.893 100.490  77.124  1.00  0.00           C  
ATOM    777  HA  SER    56     113.635 100.251  76.092  1.00  0.00           H  
ATOM    778  CB  SER    56     113.699  99.234  77.889  1.00  0.00           C  
ATOM    779  HB2 SER    56     113.823  99.605  78.906  1.00  0.00           H  
ATOM    780  HB3 SER    56     112.693  98.854  77.715  1.00  0.00           H  
ATOM    781  OG  SER    56     114.677  98.189  77.559  1.00  0.00           O  
ATOM    782  HG  SER    56     114.254  97.692  76.854  1.00  0.00           H  
ATOM    783  C   SER    56     112.769 101.553  77.486  1.00  0.00           C  
ATOM    784  O   SER    56     112.147 101.463  78.514  1.00  0.00           O  
ATOM    785  N   SER    57     112.497 102.617  76.768  1.00  0.00           N  
ATOM    786  H   SER    57     111.853 103.237  77.239  1.00  0.00           H  
ATOM    787  CA  SER    57     113.243 103.226  75.650  1.00  0.00           C  
ATOM    788  HA  SER    57     114.270 103.007  75.944  1.00  0.00           H  
ATOM    789  CB  SER    57     113.009 102.473  74.318  1.00  0.00           C  
ATOM    790  HB2 SER    57     113.698 102.918  73.600  1.00  0.00           H  
ATOM    791  HB3 SER    57     113.248 101.421  74.479  1.00  0.00           H  
ATOM    792  OG  SER    57     111.686 102.579  73.699  1.00  0.00           O  
ATOM    793  HG  SER    57     111.716 101.977  72.951  1.00  0.00           H  
ATOM    794  C   SER    57     113.028 104.725  75.569  1.00  0.00           C  
ATOM    795  O   SER    57     112.171 105.242  76.255  1.00  0.00           O  
ATOM    796  N   TYR    58     113.866 105.395  74.792  1.00  0.00           N  
ATOM    797  H   TYR    58     114.644 104.884  74.400  1.00  0.00           H  
ATOM    798  CA  TYR    58     113.665 106.784  74.391  1.00  0.00           C  
ATOM    799  HA  TYR    58     113.071 107.320  75.131  1.00  0.00           H  
ATOM    800  CB  TYR    58     115.065 107.500  74.401  1.00  0.00           C  
ATOM    801  HB2 TYR    58     115.786 106.861  73.891  1.00  0.00           H  
ATOM    802  HB3 TYR    58     115.046 108.456  73.878  1.00  0.00           H  
ATOM    803  CG  TYR    58     115.517 107.866  75.829  1.00  0.00           C  
ATOM    804  CD1 TYR    58     115.069 109.030  76.541  1.00  0.00           C  
ATOM    805  HD1 TYR    58     114.331 109.704  76.132  1.00  0.00           H  
ATOM    806  CE1 TYR    58     115.642 109.452  77.751  1.00  0.00           C  
ATOM    807  HE1 TYR    58     115.404 110.411  78.186  1.00  0.00           H  
ATOM    808  CZ  TYR    58     116.571 108.584  78.363  1.00  0.00           C  
ATOM    809  OH  TYR    58     116.960 108.815  79.618  1.00  0.00           O  
ATOM    810  HH  TYR    58     116.472 109.584  79.920  1.00  0.00           H  
ATOM    811  CE2 TYR    58     116.944 107.401  77.768  1.00  0.00           C  
ATOM    812  HE2 TYR    58     117.745 106.839  78.224  1.00  0.00           H  
ATOM    813  CD2 TYR    58     116.454 107.066  76.542  1.00  0.00           C  
ATOM    814  HD2 TYR    58     116.815 106.155  76.087  1.00  0.00           H  
ATOM    815  C   TYR    58     112.998 106.946  73.020  1.00  0.00           C  
ATOM    816  O   TYR    58     113.662 106.971  71.946  1.00  0.00           O  
ATOM    817  N   GLY    59     111.661 107.108  72.981  1.00  0.00           N  
ATOM    818  H   GLY    59     111.237 107.241  72.073  1.00  0.00           H  
ATOM    819  CA  GLY    59     110.662 107.176  74.130  1.00  0.00           C  
ATOM    820  HA2 GLY    59     109.656 107.274  73.722  1.00  0.00           H  
ATOM    821  HA3 GLY    59     110.604 106.219  74.650  1.00  0.00           H  
ATOM    822  C   GLY    59     110.914 108.270  75.213  1.00  0.00           C  
ATOM    823  O   GLY    59     111.715 109.176  74.984  1.00  0.00           O  
ATOM    824  N   GLN    60     110.221 108.129  76.352  1.00  0.00           N  
ATOM    825  H   GLN    60     110.514 108.722  77.116  1.00  0.00           H  
ATOM    826  CA  GLN    60     109.354 107.030  76.791  1.00  0.00           C  
ATOM    827  HA  GLN    60     109.652 106.005  76.572  1.00  0.00           H  
ATOM    828  CB  GLN    60     109.300 107.162  78.304  1.00  0.00           C  
ATOM    829  HB2 GLN    60     109.037 108.177  78.602  1.00  0.00           H  
ATOM    830  HB3 GLN    60     108.495 106.503  78.627  1.00  0.00           H  
ATOM    831  CG  GLN    60     110.602 106.725  79.183  1.00  0.00           C  
ATOM    832  HG2 GLN    60     110.456 106.797  80.261  1.00  0.00           H  
ATOM    833  HG3 GLN    60     110.760 105.665  78.982  1.00  0.00           H  
ATOM    834  CD  GLN    60     111.828 107.611  78.869  1.00  0.00           C  
ATOM    835  OE1 GLN    60     111.727 108.841  79.052  1.00  0.00           O  
ATOM    836  NE2 GLN    60     112.862 107.141  78.243  1.00  0.00           N  
ATOM    837 HE21 GLN    60     112.769 106.220  77.838  1.00  0.00           H  
ATOM    838 HE22 GLN    60     113.612 107.764  77.981  1.00  0.00           H  
ATOM    839  C   GLN    60     107.979 107.158  76.093  1.00  0.00           C  
ATOM    840  O   GLN    60     107.689 108.156  75.377  1.00  0.00           O  
ATOM    841  N   SER    61     107.238 106.054  76.169  1.00  0.00           N  
ATOM    842  H   SER    61     107.528 105.322  76.801  1.00  0.00           H  
ATOM    843  CA  SER    61     105.790 106.181  75.808  1.00  0.00           C  
ATOM    844  HA  SER    61     105.896 106.123  74.725  1.00  0.00           H  
ATOM    845  CB  SER    61     105.019 104.964  76.216  1.00  0.00           C  
ATOM    846  HB2 SER    61     105.514 104.095  75.782  1.00  0.00           H  
ATOM    847  HB3 SER    61     104.989 105.006  77.305  1.00  0.00           H  
ATOM    848  OG  SER    61     103.775 105.113  75.622  1.00  0.00           O  
ATOM    849  HG  SER    61     103.373 104.248  75.512  1.00  0.00           H  
ATOM    850  C   SER    61     105.074 107.492  76.156  1.00  0.00           C  
ATOM    851  O   SER    61     105.087 107.963  77.276  1.00  0.00           O  
ATOM    852  N   GLN    62     104.319 108.024  75.134  1.00  0.00           N  
ATOM    853  H   GLN    62     104.438 107.594  74.227  1.00  0.00           H  
ATOM    854  CA  GLN    62     103.340 109.061  75.260  1.00  0.00           C  
ATOM    855  HA  GLN    62     103.538 109.598  76.187  1.00  0.00           H  
ATOM    856  CB  GLN    62     103.523 109.935  74.037  1.00  0.00           C  
ATOM    857  HB2 GLN    62     103.312 109.358  73.136  1.00  0.00           H  
ATOM    858  HB3 GLN    62     102.816 110.760  74.129  1.00  0.00           H  
ATOM    859  CG  GLN    62     104.971 110.507  73.877  1.00  0.00           C  
ATOM    860  HG2 GLN    62     105.621 109.677  73.600  1.00  0.00           H  
ATOM    861  HG3 GLN    62     104.966 111.247  73.077  1.00  0.00           H  
ATOM    862  CD  GLN    62     105.446 111.265  75.139  1.00  0.00           C  
ATOM    863  OE1 GLN    62     104.845 112.252  75.499  1.00  0.00           O  
ATOM    864  NE2 GLN    62     106.442 110.652  75.775  1.00  0.00           N  
ATOM    865 HE21 GLN    62     106.783 110.842  76.707  1.00  0.00           H  
ATOM    866 HE22 GLN    62     107.037 109.997  75.289  1.00  0.00           H  
ATOM    867  C   GLN    62     101.897 108.497  75.249  1.00  0.00           C  
ATOM    868  O   GLN    62     100.915 109.235  75.371  1.00  0.00           O  
ATOM    869  N   ASN    63     101.796 107.170  75.091  1.00  0.00           N  
ATOM    870  H   ASN    63     102.618 106.605  74.931  1.00  0.00           H  
ATOM    871  CA  ASN    63     100.566 106.468  75.479  1.00  0.00           C  
ATOM    872  HA  ASN    63      99.743 107.120  75.185  1.00  0.00           H  
ATOM    873  CB  ASN    63     100.363 105.135  74.728  1.00  0.00           C  
ATOM    874  HB2 ASN    63      99.867 105.392  73.792  1.00  0.00           H  
ATOM    875  HB3 ASN    63     101.319 104.648  74.533  1.00  0.00           H  
ATOM    876  CG  ASN    63      99.506 104.104  75.454  1.00  0.00           C  
ATOM    877  OD1 ASN    63      99.982 103.239  76.144  1.00  0.00           O  
ATOM    878  ND2 ASN    63      98.246 104.247  75.469  1.00  0.00           N  
ATOM    879 HD21 ASN    63      97.681 103.604  76.006  1.00  0.00           H  
ATOM    880 HD22 ASN    63      97.856 105.017  74.944  1.00  0.00           H  
ATOM    881  C   ASN    63     100.473 106.165  77.001  1.00  0.00           C  
ATOM    882  O   ASN    63      99.414 106.465  77.616  1.00  0.00           O  
ATOM    883  N   THR    64     101.567 105.734  77.594  1.00  0.00           N  
ATOM    884  H   THR    64     102.401 105.690  77.026  1.00  0.00           H  
ATOM    885  CA  THR    64     101.640 105.360  79.008  1.00  0.00           C  
ATOM    886  HA  THR    64     100.690 105.499  79.524  1.00  0.00           H  
ATOM    887  CB  THR    64     101.906 103.815  79.069  1.00  0.00           C  
ATOM    888  HB  THR    64     102.780 103.671  78.433  1.00  0.00           H  
ATOM    889  CG2 THR    64     102.256 103.133  80.415  1.00  0.00           C  
ATOM    890 HG21 THR    64     101.425 103.085  81.119  1.00  0.00           H  
ATOM    891 HG22 THR    64     102.610 102.131  80.174  1.00  0.00           H  
ATOM    892 HG23 THR    64     103.048 103.654  80.954  1.00  0.00           H  
ATOM    893  OG1 THR    64     100.745 103.120  78.575  1.00  0.00           O  
ATOM    894  HG1 THR    64     100.492 103.501  77.731  1.00  0.00           H  
ATOM    895  C   THR    64     102.750 106.094  79.805  1.00  0.00           C  
ATOM    896  O   THR    64     103.954 105.783  79.574  1.00  0.00           O  
ATOM    897  N   GLY    65     102.493 106.975  80.692  1.00  0.00           N  
ATOM    898  H   GLY    65     103.331 107.256  81.179  1.00  0.00           H  
ATOM    899  CA  GLY    65     101.249 107.732  80.884  1.00  0.00           C  
ATOM    900  HA2 GLY    65     100.402 107.047  80.926  1.00  0.00           H  
ATOM    901  HA3 GLY    65     101.224 108.294  81.817  1.00  0.00           H  
ATOM    902  C   GLY    65     100.966 108.747  79.732  1.00  0.00           C  
ATOM    903  O   GLY    65     101.878 108.901  78.902  1.00  0.00           O  
ATOM    904  N   TYR    66      99.807 109.414  79.625  1.00  0.00           N  
ATOM    905  H   TYR    66      99.082 109.184  80.290  1.00  0.00           H  
ATOM    906  CA  TYR    66      99.463 110.172  78.341  1.00  0.00           C  
ATOM    907  HA  TYR    66      99.676 109.522  77.493  1.00  0.00           H  
ATOM    908  CB  TYR    66      97.987 110.539  78.281  1.00  0.00           C  
ATOM    909  HB2 TYR    66      97.395 109.664  78.551  1.00  0.00           H  
ATOM    910  HB3 TYR    66      97.785 111.272  79.062  1.00  0.00           H  
ATOM    911  CG  TYR    66      97.571 111.170  76.964  1.00  0.00           C  
ATOM    912  CD1 TYR    66      96.830 110.406  76.053  1.00  0.00           C  
ATOM    913  HD1 TYR    66      96.561 109.406  76.360  1.00  0.00           H  
ATOM    914  CE1 TYR    66      96.582 110.863  74.821  1.00  0.00           C  
ATOM    915  HE1 TYR    66      96.135 110.202  74.094  1.00  0.00           H  
ATOM    916  CZ  TYR    66      96.849 112.220  74.442  1.00  0.00           C  
ATOM    917  OH  TYR    66      96.538 112.673  73.215  1.00  0.00           O  
ATOM    918  HH  TYR    66      95.994 112.017  72.772  1.00  0.00           H  
ATOM    919  CE2 TYR    66      97.568 113.060  75.374  1.00  0.00           C  
ATOM    920  HE2 TYR    66      97.911 113.993  74.951  1.00  0.00           H  
ATOM    921  CD2 TYR    66      97.915 112.532  76.645  1.00  0.00           C  
ATOM    922  HD2 TYR    66      98.398 113.185  77.357  1.00  0.00           H  
ATOM    923  C   TYR    66     100.415 111.351  78.201  1.00  0.00           C  
ATOM    924  O   TYR    66     100.744 112.046  79.166  1.00  0.00           O  
ATOM    925  N   GLY    67     100.813 111.690  76.922  1.00  0.00           N  
ATOM    926  H   GLY    67     100.519 111.178  76.102  1.00  0.00           H  
ATOM    927  CA  GLY    67     101.692 112.846  76.624  1.00  0.00           C  
ATOM    928  HA2 GLY    67     101.510 113.714  77.258  1.00  0.00           H  
ATOM    929  HA3 GLY    67     102.730 112.575  76.814  1.00  0.00           H  
ATOM    930  C   GLY    67     101.505 113.163  75.118  1.00  0.00           C  
ATOM    931  O   GLY    67     100.566 112.714  74.435  1.00  0.00           O  
ATOM    932  N   THR    68     102.481 113.842  74.497  1.00  0.00           N  
ATOM    933  H   THR    68     103.322 113.964  75.044  1.00  0.00           H  
ATOM    934  CA  THR    68     102.286 114.570  73.191  1.00  0.00           C  
ATOM    935  HA  THR    68     101.222 114.759  73.044  1.00  0.00           H  
ATOM    936  CB  THR    68     103.031 115.885  73.244  1.00  0.00           C  
ATOM    937  HB  THR    68     104.114 115.788  73.317  1.00  0.00           H  
ATOM    938  CG2 THR    68     102.692 116.829  72.119  1.00  0.00           C  
ATOM    939 HG21 THR    68     102.981 117.818  72.473  1.00  0.00           H  
ATOM    940 HG22 THR    68     103.337 116.565  71.282  1.00  0.00           H  
ATOM    941 HG23 THR    68     101.661 116.754  71.773  1.00  0.00           H  
ATOM    942  OG1 THR    68     102.466 116.577  74.310  1.00  0.00           O  
ATOM    943  HG1 THR    68     102.883 116.278  75.122  1.00  0.00           H  
ATOM    944  C   THR    68     102.666 113.620  72.032  1.00  0.00           C  
ATOM    945  O   THR    68     103.780 113.683  71.480  1.00  0.00           O  
ATOM    946  N   GLN    69     101.764 112.699  71.707  1.00  0.00           N  
ATOM    947  H   GLN    69     100.925 112.741  72.267  1.00  0.00           H  
ATOM    948  CA  GLN    69     101.779 111.637  70.682  1.00  0.00           C  
ATOM    949  HA  GLN    69     102.686 111.048  70.815  1.00  0.00           H  
ATOM    950  CB  GLN    69     100.432 110.841  70.798  1.00  0.00           C  
ATOM    951  HB2 GLN    69      99.582 111.520  70.733  1.00  0.00           H  
ATOM    952  HB3 GLN    69     100.372 110.113  69.989  1.00  0.00           H  
ATOM    953  CG  GLN    69     100.279 110.008  72.074  1.00  0.00           C  
ATOM    954  HG2 GLN    69     101.124 109.320  72.102  1.00  0.00           H  
ATOM    955  HG3 GLN    69     100.474 110.679  72.910  1.00  0.00           H  
ATOM    956  CD  GLN    69      99.057 109.168  72.166  1.00  0.00           C  
ATOM    957  OE1 GLN    69      98.469 108.730  71.208  1.00  0.00           O  
ATOM    958  NE2 GLN    69      98.690 108.785  73.313  1.00  0.00           N  
ATOM    959 HE21 GLN    69      99.322 109.070  74.048  1.00  0.00           H  
ATOM    960 HE22 GLN    69      97.954 108.113  73.477  1.00  0.00           H  
ATOM    961  C   GLN    69     101.977 112.308  69.311  1.00  0.00           C  
ATOM    962  O   GLN    69     101.327 113.367  69.013  1.00  0.00           O  
ATOM    963  N   SER    70     102.658 111.620  68.345  1.00  0.00           N  
ATOM    964  H   SER    70     102.962 110.702  68.638  1.00  0.00           H  
ATOM    965  CA  SER    70     102.776 111.981  66.901  1.00  0.00           C  
ATOM    966  HA  SER    70     102.427 113.005  66.767  1.00  0.00           H  
ATOM    967  CB  SER    70     104.311 111.928  66.605  1.00  0.00           C  
ATOM    968  HB2 SER    70     104.417 112.300  65.586  1.00  0.00           H  
ATOM    969  HB3 SER    70     104.879 112.553  67.294  1.00  0.00           H  
ATOM    970  OG  SER    70     104.914 110.641  66.599  1.00  0.00           O  
ATOM    971  HG  SER    70     104.640 110.309  65.741  1.00  0.00           H  
ATOM    972  C   SER    70     101.959 111.237  65.939  1.00  0.00           C  
ATOM    973  O   SER    70     102.092 111.462  64.742  1.00  0.00           O  
ATOM    974  N   THR    71     101.152 110.322  66.451  1.00  0.00           N  
ATOM    975  H   THR    71     101.135 110.066  67.428  1.00  0.00           H  
ATOM    976  CA  THR    71     100.219 109.502  65.601  1.00  0.00           C  
ATOM    977  HA  THR    71     100.790 109.090  64.769  1.00  0.00           H  
ATOM    978  CB  THR    71      99.725 108.393  66.502  1.00  0.00           C  
ATOM    979  HB  THR    71      99.152 108.759  67.354  1.00  0.00           H  
ATOM    980  CG2 THR    71      98.981 107.251  65.821  1.00  0.00           C  
ATOM    981 HG21 THR    71      97.995 107.557  65.471  1.00  0.00           H  
ATOM    982 HG22 THR    71      99.601 106.773  65.063  1.00  0.00           H  
ATOM    983 HG23 THR    71      98.664 106.486  66.529  1.00  0.00           H  
ATOM    984  OG1 THR    71     100.836 107.692  67.016  1.00  0.00           O  
ATOM    985  HG1 THR    71     101.259 108.338  67.587  1.00  0.00           H  
ATOM    986  C   THR    71      98.990 110.344  65.178  1.00  0.00           C  
ATOM    987  O   THR    71      98.298 110.984  66.013  1.00  0.00           O  
ATOM    988  N   PRO    72      98.640 110.368  63.893  1.00  0.00           N  
ATOM    989  CD  PRO    72      99.185 109.587  62.799  1.00  0.00           C  
ATOM    990  HD2 PRO    72      99.145 108.516  63.002  1.00  0.00           H  
ATOM    991  HD3 PRO    72     100.202 109.922  62.595  1.00  0.00           H  
ATOM    992  CG  PRO    72      98.277 109.861  61.551  1.00  0.00           C  
ATOM    993  HG2 PRO    72      97.432 109.181  61.661  1.00  0.00           H  
ATOM    994  HG3 PRO    72      98.726 109.812  60.559  1.00  0.00           H  
ATOM    995  CB  PRO    72      97.748 111.261  61.901  1.00  0.00           C  
ATOM    996  HB2 PRO    72      96.763 111.328  61.438  1.00  0.00           H  
ATOM    997  HB3 PRO    72      98.545 111.966  61.664  1.00  0.00           H  
ATOM    998  CA  PRO    72      97.633 111.326  63.372  1.00  0.00           C  
ATOM    999  HA  PRO    72      97.924 112.311  63.738  1.00  0.00           H  
ATOM   1000  C   PRO    72      96.165 111.036  63.800  1.00  0.00           C  
ATOM   1001  O   PRO    72      95.776 109.896  64.133  1.00  0.00           O  
ATOM   1002  N   GLN    73      95.287 112.036  63.792  1.00  0.00           N  
ATOM   1003  H   GLN    73      95.646 112.917  63.453  1.00  0.00           H  
ATOM   1004  CA  GLN    73      93.872 112.041  64.112  1.00  0.00           C  
ATOM   1005  HA  GLN    73      93.727 111.931  65.187  1.00  0.00           H  
ATOM   1006  CB  GLN    73      93.299 113.447  63.828  1.00  0.00           C  
ATOM   1007  HB2 GLN    73      93.655 114.257  64.464  1.00  0.00           H  
ATOM   1008  HB3 GLN    73      93.548 113.700  62.798  1.00  0.00           H  
ATOM   1009  CG  GLN    73      91.769 113.522  63.901  1.00  0.00           C  
ATOM   1010  HG2 GLN    73      91.279 112.854  63.193  1.00  0.00           H  
ATOM   1011  HG3 GLN    73      91.413 113.319  64.911  1.00  0.00           H  
ATOM   1012  CD  GLN    73      91.188 114.924  63.585  1.00  0.00           C  
ATOM   1013  OE1 GLN    73      91.830 115.979  63.807  1.00  0.00           O  
ATOM   1014  NE2 GLN    73      89.957 114.906  63.008  1.00  0.00           N  
ATOM   1015 HE21 GLN    73      89.506 114.014  62.862  1.00  0.00           H  
ATOM   1016 HE22 GLN    73      89.568 115.807  62.769  1.00  0.00           H  
ATOM   1017  C   GLN    73      93.139 110.850  63.444  1.00  0.00           C  
ATOM   1018  O   GLN    73      93.067 110.855  62.228  1.00  0.00           O  
ATOM   1019  N   GLY    74      92.496 109.946  64.206  1.00  0.00           N  
ATOM   1020  H   GLY    74      92.521 110.133  65.198  1.00  0.00           H  
ATOM   1021  CA  GLY    74      91.920 108.719  63.653  1.00  0.00           C  
ATOM   1022  HA2 GLY    74      92.640 108.084  63.137  1.00  0.00           H  
ATOM   1023  HA3 GLY    74      91.496 108.077  64.424  1.00  0.00           H  
ATOM   1024  C   GLY    74      90.809 109.041  62.660  1.00  0.00           C  
ATOM   1025  O   GLY    74      90.195 110.128  62.598  1.00  0.00           O  
ATOM   1026  N   TYR    75      90.494 108.071  61.822  1.00  0.00           N  
ATOM   1027  H   TYR    75      91.110 107.277  61.722  1.00  0.00           H  
ATOM   1028  CA  TYR    75      89.496 108.179  60.749  1.00  0.00           C  
ATOM   1029  HA  TYR    75      89.853 108.909  60.023  1.00  0.00           H  
ATOM   1030  CB  TYR    75      89.331 106.781  60.295  1.00  0.00           C  
ATOM   1031  HB2 TYR    75      88.969 106.028  60.994  1.00  0.00           H  
ATOM   1032  HB3 TYR    75      88.576 106.720  59.511  1.00  0.00           H  
ATOM   1033  CG  TYR    75      90.597 106.135  59.707  1.00  0.00           C  
ATOM   1034  CD1 TYR    75      91.273 105.063  60.355  1.00  0.00           C  
ATOM   1035  HD1 TYR    75      90.918 104.721  61.316  1.00  0.00           H  
ATOM   1036  CE1 TYR    75      92.376 104.399  59.821  1.00  0.00           C  
ATOM   1037  HE1 TYR    75      92.844 103.589  60.360  1.00  0.00           H  
ATOM   1038  CZ  TYR    75      92.887 104.788  58.600  1.00  0.00           C  
ATOM   1039  OH  TYR    75      93.968 104.255  58.049  1.00  0.00           O  
ATOM   1040  HH  TYR    75      94.386 104.776  57.359  1.00  0.00           H  
ATOM   1041  CE2 TYR    75      92.170 105.862  57.939  1.00  0.00           C  
ATOM   1042  HE2 TYR    75      92.505 106.225  56.979  1.00  0.00           H  
ATOM   1043  CD2 TYR    75      91.072 106.562  58.453  1.00  0.00           C  
ATOM   1044  HD2 TYR    75      90.567 107.350  57.914  1.00  0.00           H  
ATOM   1045  C   TYR    75      88.054 108.591  61.227  1.00  0.00           C  
ATOM   1046  O   TYR    75      87.378 109.256  60.435  1.00  0.00           O  
ATOM   1047  N   GLY    76      87.657 108.342  62.473  1.00  0.00           N  
ATOM   1048  H   GLY    76      88.264 107.798  63.068  1.00  0.00           H  
ATOM   1049  CA  GLY    76      86.335 108.634  62.969  1.00  0.00           C  
ATOM   1050  HA2 GLY    76      86.258 109.673  63.290  1.00  0.00           H  
ATOM   1051  HA3 GLY    76      85.575 108.455  62.208  1.00  0.00           H  
ATOM   1052  C   GLY    76      86.057 107.767  64.154  1.00  0.00           C  
ATOM   1053  O   GLY    76      86.610 106.705  64.242  1.00  0.00           O  
ATOM   1054  N   SER    77      85.008 108.144  64.906  1.00  0.00           N  
ATOM   1055  H   SER    77      84.638 109.070  64.744  1.00  0.00           H  
ATOM   1056  CA  SER    77      84.625 107.567  66.219  1.00  0.00           C  
ATOM   1057  HA  SER    77      84.572 106.478  66.215  1.00  0.00           H  
ATOM   1058  CB  SER    77      85.571 107.969  67.351  1.00  0.00           C  
ATOM   1059  HB2 SER    77      86.495 107.426  67.150  1.00  0.00           H  
ATOM   1060  HB3 SER    77      85.842 109.024  67.392  1.00  0.00           H  
ATOM   1061  OG  SER    77      85.060 107.543  68.661  1.00  0.00           O  
ATOM   1062  HG  SER    77      85.581 107.992  69.331  1.00  0.00           H  
ATOM   1063  C   SER    77      83.197 108.061  66.676  1.00  0.00           C  
ATOM   1064  O   SER    77      83.034 109.280  66.782  1.00  0.00           O  
ATOM   1065  N   THR    78      82.175 107.209  66.916  1.00  0.00           N  
ATOM   1066  H   THR    78      81.359 107.657  67.307  1.00  0.00           H  
ATOM   1067  CA  THR    78      82.023 105.755  66.807  1.00  0.00           C  
ATOM   1068  HA  THR    78      82.868 105.279  66.310  1.00  0.00           H  
ATOM   1069  CB  THR    78      82.261 105.111  68.154  1.00  0.00           C  
ATOM   1070  HB  THR    78      81.589 105.615  68.849  1.00  0.00           H  
ATOM   1071  CG2 THR    78      81.977 103.539  68.204  1.00  0.00           C  
ATOM   1072 HG21 THR    78      82.273 103.247  69.212  1.00  0.00           H  
ATOM   1073 HG22 THR    78      80.889 103.480  68.194  1.00  0.00           H  
ATOM   1074 HG23 THR    78      82.593 103.092  67.423  1.00  0.00           H  
ATOM   1075  OG1 THR    78      83.574 105.185  68.629  1.00  0.00           O  
ATOM   1076  HG1 THR    78      83.827 106.099  68.479  1.00  0.00           H  
ATOM   1077  C   THR    78      80.715 105.236  66.147  1.00  0.00           C  
ATOM   1078  O   THR    78      79.627 105.281  66.597  1.00  0.00           O  
ATOM   1079  N   GLY    79      80.889 104.690  64.904  1.00  0.00           N  
ATOM   1080  H   GLY    79      81.805 104.874  64.522  1.00  0.00           H  
ATOM   1081  CA  GLY    79      79.826 103.974  64.232  1.00  0.00           C  
ATOM   1082  HA2 GLY    79      78.956 104.625  64.313  1.00  0.00           H  
ATOM   1083  HA3 GLY    79      80.082 103.895  63.176  1.00  0.00           H  
ATOM   1084  C   GLY    79      79.456 102.634  64.863  1.00  0.00           C  
ATOM   1085  O   GLY    79      79.952 102.283  65.924  1.00  0.00           O  
ATOM   1086  N   GLY    80      78.578 101.763  64.350  1.00  0.00           N  
ATOM   1087  H   GLY    80      78.583 100.875  64.830  1.00  0.00           H  
ATOM   1088  CA  GLY    80      77.894 101.912  63.003  1.00  0.00           C  
ATOM   1089  HA2 GLY    80      78.713 102.098  62.308  1.00  0.00           H  
ATOM   1090  HA3 GLY    80      77.490 100.967  62.642  1.00  0.00           H  
ATOM   1091  C   GLY    80      76.918 103.021  62.788  1.00  0.00           C  
ATOM   1092  O   GLY    80      76.308 103.424  63.779  1.00  0.00           O  
ATOM   1093  N   TYR    81      76.687 103.445  61.605  1.00  0.00           N  
ATOM   1094  H   TYR    81      77.221 103.034  60.853  1.00  0.00           H  
ATOM   1095  CA  TYR    81      75.903 104.529  61.145  1.00  0.00           C  
ATOM   1096  HA  TYR    81      75.498 104.986  62.048  1.00  0.00           H  
ATOM   1097  CB  TYR    81      76.880 105.540  60.489  1.00  0.00           C  
ATOM   1098  HB2 TYR    81      77.408 105.018  59.691  1.00  0.00           H  
ATOM   1099  HB3 TYR    81      76.276 106.343  60.069  1.00  0.00           H  
ATOM   1100  CG  TYR    81      77.915 106.123  61.456  1.00  0.00           C  
ATOM   1101  CD1 TYR    81      77.641 106.579  62.697  1.00  0.00           C  
ATOM   1102  HD1 TYR    81      76.642 106.445  63.084  1.00  0.00           H  
ATOM   1103  CE1 TYR    81      78.621 107.247  63.388  1.00  0.00           C  
ATOM   1104  HE1 TYR    81      78.416 107.595  64.389  1.00  0.00           H  
ATOM   1105  CZ  TYR    81      79.969 107.411  62.910  1.00  0.00           C  
ATOM   1106  OH  TYR    81      80.899 108.153  63.629  1.00  0.00           O  
ATOM   1107  HH  TYR    81      80.416 108.758  64.197  1.00  0.00           H  
ATOM   1108  CE2 TYR    81      80.182 107.053  61.576  1.00  0.00           C  
ATOM   1109  HE2 TYR    81      81.142 107.229  61.112  1.00  0.00           H  
ATOM   1110  CD2 TYR    81      79.207 106.340  60.896  1.00  0.00           C  
ATOM   1111  HD2 TYR    81      79.385 105.954  59.903  1.00  0.00           H  
ATOM   1112  C   TYR    81      74.717 104.235  60.238  1.00  0.00           C  
ATOM   1113  O   TYR    81      74.800 104.044  59.062  1.00  0.00           O  
ATOM   1114  N   GLY    82      73.447 104.185  60.658  1.00  0.00           N  
ATOM   1115  H   GLY    82      72.782 103.789  60.009  1.00  0.00           H  
ATOM   1116  CA  GLY    82      73.016 104.161  62.044  1.00  0.00           C  
ATOM   1117  HA2 GLY    82      72.070 103.640  62.190  1.00  0.00           H  
ATOM   1118  HA3 GLY    82      73.797 103.642  62.600  1.00  0.00           H  
ATOM   1119  C   GLY    82      72.831 105.601  62.620  1.00  0.00           C  
ATOM   1120  O   GLY    82      73.416 106.519  62.198  1.00  0.00           O  
ATOM   1121  N   SER    83      72.021 105.707  63.616  1.00  0.00           N  
ATOM   1122  H   SER    83      71.607 104.869  63.999  1.00  0.00           H  
ATOM   1123  CA  SER    83      71.844 106.926  64.507  1.00  0.00           C  
ATOM   1124  HA  SER    83      71.014 106.711  65.180  1.00  0.00           H  
ATOM   1125  CB  SER    83      73.020 107.054  65.482  1.00  0.00           C  
ATOM   1126  HB2 SER    83      73.875 107.142  64.811  1.00  0.00           H  
ATOM   1127  HB3 SER    83      72.922 107.967  66.068  1.00  0.00           H  
ATOM   1128  OG  SER    83      73.270 105.951  66.397  1.00  0.00           O  
ATOM   1129  HG  SER    83      72.378 105.731  66.674  1.00  0.00           H  
ATOM   1130  C   SER    83      71.366 108.194  63.795  1.00  0.00           C  
ATOM   1131  O   SER    83      72.010 109.283  63.843  1.00  0.00           O  
ATOM   1132  N   SER    84      70.203 108.302  63.126  1.00  0.00           N  
ATOM   1133  H   SER    84      70.103 109.220  62.717  1.00  0.00           H  
ATOM   1134  CA  SER    84      69.263 107.179  62.854  1.00  0.00           C  
ATOM   1135  HA  SER    84      69.208 106.667  63.814  1.00  0.00           H  
ATOM   1136  CB  SER    84      67.843 107.672  62.576  1.00  0.00           C  
ATOM   1137  HB2 SER    84      67.475 108.236  63.433  1.00  0.00           H  
ATOM   1138  HB3 SER    84      67.993 108.380  61.761  1.00  0.00           H  
ATOM   1139  OG  SER    84      66.897 106.658  62.243  1.00  0.00           O  
ATOM   1140  HG  SER    84      66.106 106.871  62.744  1.00  0.00           H  
ATOM   1141  C   SER    84      69.640 106.158  61.819  1.00  0.00           C  
ATOM   1142  O   SER    84      70.297 106.415  60.798  1.00  0.00           O  
ATOM   1143  N   GLN    85      69.225 104.901  62.075  1.00  0.00           N  
ATOM   1144  H   GLN    85      68.730 104.752  62.942  1.00  0.00           H  
ATOM   1145  CA  GLN    85      69.307 103.790  61.022  1.00  0.00           C  
ATOM   1146  HA  GLN    85      70.341 103.780  60.679  1.00  0.00           H  
ATOM   1147  CB  GLN    85      68.917 102.526  61.851  1.00  0.00           C  
ATOM   1148  HB2 GLN    85      69.728 102.519  62.579  1.00  0.00           H  
ATOM   1149  HB3 GLN    85      67.925 102.577  62.299  1.00  0.00           H  
ATOM   1150  CG  GLN    85      69.067 101.248  61.045  1.00  0.00           C  
ATOM   1151  HG2 GLN    85      68.872 100.443  61.753  1.00  0.00           H  
ATOM   1152  HG3 GLN    85      68.394 101.361  60.195  1.00  0.00           H  
ATOM   1153  CD  GLN    85      70.479 101.021  60.469  1.00  0.00           C  
ATOM   1154  OE1 GLN    85      71.484 101.565  60.969  1.00  0.00           O  
ATOM   1155  NE2 GLN    85      70.667 100.068  59.593  1.00  0.00           N  
ATOM   1156 HE21 GLN    85      71.640  99.824  59.474  1.00  0.00           H  
ATOM   1157 HE22 GLN    85      69.861  99.576  59.237  1.00  0.00           H  
ATOM   1158  C   GLN    85      68.330 103.941  59.866  1.00  0.00           C  
ATOM   1159  O   GLN    85      68.586 103.411  58.763  1.00  0.00           O  
ATOM   1160  N   SER    86      67.218 104.629  60.080  1.00  0.00           N  
ATOM   1161  H   SER    86      67.039 104.957  61.018  1.00  0.00           H  
ATOM   1162  CA  SER    86      66.172 104.984  59.154  1.00  0.00           C  
ATOM   1163  HA  SER    86      65.406 105.307  59.859  1.00  0.00           H  
ATOM   1164  CB  SER    86      66.563 106.235  58.393  1.00  0.00           C  
ATOM   1165  HB2 SER    86      67.234 105.963  57.578  1.00  0.00           H  
ATOM   1166  HB3 SER    86      65.686 106.629  57.879  1.00  0.00           H  
ATOM   1167  OG  SER    86      67.281 107.215  59.119  1.00  0.00           O  
ATOM   1168  HG  SER    86      66.666 107.829  59.527  1.00  0.00           H  
ATOM   1169  C   SER    86      65.560 103.874  58.283  1.00  0.00           C  
ATOM   1170  O   SER    86      65.533 103.936  57.065  1.00  0.00           O  
ATOM   1171  N   SER    87      64.882 102.945  58.979  1.00  0.00           N  
ATOM   1172  H   SER    87      64.661 103.060  59.958  1.00  0.00           H  
ATOM   1173  CA  SER    87      64.253 101.810  58.334  1.00  0.00           C  
ATOM   1174  HA  SER    87      64.304 101.907  57.250  1.00  0.00           H  
ATOM   1175  CB  SER    87      65.023 100.501  58.607  1.00  0.00           C  
ATOM   1176  HB2 SER    87      66.071 100.666  58.357  1.00  0.00           H  
ATOM   1177  HB3 SER    87      65.052 100.200  59.655  1.00  0.00           H  
ATOM   1178  OG  SER    87      64.360  99.484  57.982  1.00  0.00           O  
ATOM   1179  HG  SER    87      64.254  99.759  57.069  1.00  0.00           H  
ATOM   1180  C   SER    87      62.814 101.679  58.751  1.00  0.00           C  
ATOM   1181  O   SER    87      62.482 101.851  59.914  1.00  0.00           O  
ATOM   1182  N   GLN    88      61.869 101.478  57.743  1.00  0.00           N  
ATOM   1183  H   GLN    88      62.309 101.393  56.837  1.00  0.00           H  
ATOM   1184  CA  GLN    88      60.375 101.345  57.862  1.00  0.00           C  
ATOM   1185  HA  GLN    88      60.008 102.069  58.589  1.00  0.00           H  
ATOM   1186  CB  GLN    88      59.750 101.452  56.454  1.00  0.00           C  
ATOM   1187  HB2 GLN    88      60.286 102.233  55.914  1.00  0.00           H  
ATOM   1188  HB3 GLN    88      59.812 100.498  55.931  1.00  0.00           H  
ATOM   1189  CG  GLN    88      58.291 101.885  56.437  1.00  0.00           C  
ATOM   1190  HG2 GLN    88      58.066 102.699  57.126  1.00  0.00           H  
ATOM   1191  HG3 GLN    88      58.003 102.201  55.435  1.00  0.00           H  
ATOM   1192  CD  GLN    88      57.374 100.737  56.813  1.00  0.00           C  
ATOM   1193  OE1 GLN    88      57.470  99.681  56.230  1.00  0.00           O  
ATOM   1194  NE2 GLN    88      56.434 100.894  57.743  1.00  0.00           N  
ATOM   1195 HE21 GLN    88      56.262 101.767  58.221  1.00  0.00           H  
ATOM   1196 HE22 GLN    88      55.979 100.010  57.919  1.00  0.00           H  
ATOM   1197  C   GLN    88      60.078 100.014  58.636  1.00  0.00           C  
ATOM   1198  O   GLN    88      60.778  98.992  58.639  1.00  0.00           O  
ATOM   1199  N   SER    89      58.987  99.930  59.434  1.00  0.00           N  
ATOM   1200  H   SER    89      58.368 100.711  59.600  1.00  0.00           H  
ATOM   1201  CA  SER    89      58.730  98.825  60.371  1.00  0.00           C  
ATOM   1202  HA  SER    89      59.697  98.462  60.720  1.00  0.00           H  
ATOM   1203  CB  SER    89      57.853  99.271  61.495  1.00  0.00           C  
ATOM   1204  HB2 SER    89      57.593  98.460  62.175  1.00  0.00           H  
ATOM   1205  HB3 SER    89      58.399 100.046  62.033  1.00  0.00           H  
ATOM   1206  OG  SER    89      56.786  99.955  60.832  1.00  0.00           O  
ATOM   1207  HG  SER    89      57.136 100.782  60.492  1.00  0.00           H  
ATOM   1208  C   SER    89      58.152  97.525  59.656  1.00  0.00           C  
ATOM   1209  O   SER    89      57.721  97.464  58.491  1.00  0.00           O  
ATOM   1210  N   SER    90      58.078  96.370  60.434  1.00  0.00           N  
ATOM   1211  H   SER    90      58.375  96.502  61.390  1.00  0.00           H  
ATOM   1212  CA  SER    90      57.441  95.102  60.089  1.00  0.00           C  
ATOM   1213  HA  SER    90      56.681  95.286  59.330  1.00  0.00           H  
ATOM   1214  CB  SER    90      58.487  94.149  59.535  1.00  0.00           C  
ATOM   1215  HB2 SER    90      59.269  94.700  59.013  1.00  0.00           H  
ATOM   1216  HB3 SER    90      59.051  93.684  60.344  1.00  0.00           H  
ATOM   1217  OG  SER    90      57.902  93.166  58.605  1.00  0.00           O  
ATOM   1218  HG  SER    90      58.454  92.993  57.839  1.00  0.00           H  
ATOM   1219  C   SER    90      56.675  94.560  61.318  1.00  0.00           C  
ATOM   1220  O   SER    90      56.690  93.351  61.677  1.00  0.00           O  
ATOM   1221  N   TYR    91      55.703  95.243  61.859  1.00  0.00           N  
ATOM   1222  H   TYR    91      55.548  96.130  61.400  1.00  0.00           H  
ATOM   1223  CA  TYR    91      54.798  94.878  62.919  1.00  0.00           C  
ATOM   1224  HA  TYR    91      54.361  93.924  62.624  1.00  0.00           H  
ATOM   1225  CB  TYR    91      55.720  94.837  64.217  1.00  0.00           C  
ATOM   1226  HB2 TYR    91      56.692  94.404  63.983  1.00  0.00           H  
ATOM   1227  HB3 TYR    91      55.816  95.906  64.405  1.00  0.00           H  
ATOM   1228  CG  TYR    91      55.117  94.210  65.447  1.00  0.00           C  
ATOM   1229  CD1 TYR    91      54.796  95.028  66.525  1.00  0.00           C  
ATOM   1230  HD1 TYR    91      54.992  96.089  66.475  1.00  0.00           H  
ATOM   1231  CE1 TYR    91      54.267  94.545  67.696  1.00  0.00           C  
ATOM   1232  HE1 TYR    91      53.966  95.132  68.550  1.00  0.00           H  
ATOM   1233  CZ  TYR    91      53.950  93.128  67.774  1.00  0.00           C  
ATOM   1234  OH  TYR    91      53.476  92.615  68.950  1.00  0.00           O  
ATOM   1235  HH  TYR    91      52.937  91.821  68.938  1.00  0.00           H  
ATOM   1236  CE2 TYR    91      54.308  92.274  66.738  1.00  0.00           C  
ATOM   1237  HE2 TYR    91      54.127  91.217  66.866  1.00  0.00           H  
ATOM   1238  CD2 TYR    91      54.842  92.830  65.534  1.00  0.00           C  
ATOM   1239  HD2 TYR    91      55.206  92.166  64.764  1.00  0.00           H  
ATOM   1240  C   TYR    91      53.673  95.891  63.144  1.00  0.00           C  
ATOM   1241  O   TYR    91      53.866  97.099  63.200  1.00  0.00           O  
ATOM   1242  N   GLY    92      52.451  95.432  63.464  1.00  0.00           N  
ATOM   1243  H   GLY    92      51.757  96.166  63.466  1.00  0.00           H  
ATOM   1244  CA  GLY    92      52.025  94.031  63.667  1.00  0.00           C  
ATOM   1245  HA2 GLY    92      52.627  93.594  64.464  1.00  0.00           H  
ATOM   1246  HA3 GLY    92      50.997  94.168  64.003  1.00  0.00           H  
ATOM   1247  C   GLY    92      52.000  93.170  62.410  1.00  0.00           C  
ATOM   1248  O   GLY    92      52.142  93.603  61.276  1.00  0.00           O  
ATOM   1249  N   GLN    93      51.918  91.861  62.694  1.00  0.00           N  
ATOM   1250  H   GLN    93      51.927  91.564  63.660  1.00  0.00           H  
ATOM   1251  CA  GLN    93      51.974  90.637  61.853  1.00  0.00           C  
ATOM   1252  HA  GLN    93      51.654  90.845  60.832  1.00  0.00           H  
ATOM   1253  CB  GLN    93      53.422  90.149  61.769  1.00  0.00           C  
ATOM   1254  HB2 GLN    93      53.928  90.191  62.733  1.00  0.00           H  
ATOM   1255  HB3 GLN    93      53.451  89.134  61.372  1.00  0.00           H  
ATOM   1256  CG  GLN    93      54.243  91.019  60.784  1.00  0.00           C  
ATOM   1257  HG2 GLN    93      53.705  91.092  59.839  1.00  0.00           H  
ATOM   1258  HG3 GLN    93      54.360  92.048  61.122  1.00  0.00           H  
ATOM   1259  CD  GLN    93      55.557  90.415  60.342  1.00  0.00           C  
ATOM   1260  OE1 GLN    93      56.477  90.102  61.111  1.00  0.00           O  
ATOM   1261  NE2 GLN    93      55.841  90.092  59.094  1.00  0.00           N  
ATOM   1262 HE21 GLN    93      56.677  89.562  58.890  1.00  0.00           H  
ATOM   1263 HE22 GLN    93      55.225  90.334  58.331  1.00  0.00           H  
ATOM   1264  C   GLN    93      51.163  89.463  62.374  1.00  0.00           C  
ATOM   1265  O   GLN    93      51.335  88.992  63.535  1.00  0.00           O  
ATOM   1266  N   GLN    94      50.383  88.869  61.480  1.00  0.00           N  
ATOM   1267  H   GLN    94      50.248  89.402  60.633  1.00  0.00           H  
ATOM   1268  CA  GLN    94      49.782  87.546  61.764  1.00  0.00           C  
ATOM   1269  HA  GLN    94      49.866  87.269  62.814  1.00  0.00           H  
ATOM   1270  CB  GLN    94      48.319  87.751  61.450  1.00  0.00           C  
ATOM   1271  HB2 GLN    94      48.145  88.289  60.518  1.00  0.00           H  
ATOM   1272  HB3 GLN    94      47.846  86.773  61.358  1.00  0.00           H  
ATOM   1273  CG  GLN    94      47.501  88.445  62.557  1.00  0.00           C  
ATOM   1274  HG2 GLN    94      46.436  88.324  62.359  1.00  0.00           H  
ATOM   1275  HG3 GLN    94      47.701  87.902  63.480  1.00  0.00           H  
ATOM   1276  CD  GLN    94      47.633  89.987  62.714  1.00  0.00           C  
ATOM   1277  OE1 GLN    94      47.738  90.463  63.843  1.00  0.00           O  
ATOM   1278  NE2 GLN    94      47.710  90.740  61.677  1.00  0.00           N  
ATOM   1279 HE21 GLN    94      47.748  90.361  60.742  1.00  0.00           H  
ATOM   1280 HE22 GLN    94      47.923  91.722  61.784  1.00  0.00           H  
ATOM   1281  C   GLN    94      50.432  86.421  60.939  1.00  0.00           C  
ATOM   1282  O   GLN    94      50.478  86.483  59.724  1.00  0.00           O  
ATOM   1283  N   SER    95      50.927  85.279  61.514  1.00  0.00           N  
ATOM   1284  H   SER    95      50.823  85.278  62.518  1.00  0.00           H  
ATOM   1285  CA  SER    95      51.708  84.189  60.921  1.00  0.00           C  
ATOM   1286  HA  SER    95      52.441  84.731  60.323  1.00  0.00           H  
ATOM   1287  CB  SER    95      52.482  83.342  61.882  1.00  0.00           C  
ATOM   1288  HB2 SER    95      53.012  84.038  62.533  1.00  0.00           H  
ATOM   1289  HB3 SER    95      51.807  82.702  62.449  1.00  0.00           H  
ATOM   1290  OG  SER    95      53.423  82.622  61.168  1.00  0.00           O  
ATOM   1291  HG  SER    95      54.120  83.174  60.805  1.00  0.00           H  
ATOM   1292  C   SER    95      50.788  83.458  59.872  1.00  0.00           C  
ATOM   1293  O   SER    95      49.601  83.243  59.944  1.00  0.00           O  
ATOM   1294  N   SER    96      51.491  83.037  58.836  1.00  0.00           N  
ATOM   1295  H   SER    96      52.478  83.247  58.790  1.00  0.00           H  
ATOM   1296  CA  SER    96      51.055  82.278  57.661  1.00  0.00           C  
ATOM   1297  HA  SER    96      50.582  82.996  56.992  1.00  0.00           H  
ATOM   1298  CB  SER    96      52.262  81.765  57.000  1.00  0.00           C  
ATOM   1299  HB2 SER    96      52.770  81.096  57.694  1.00  0.00           H  
ATOM   1300  HB3 SER    96      51.915  81.169  56.155  1.00  0.00           H  
ATOM   1301  OG  SER    96      53.126  82.813  56.618  1.00  0.00           O  
ATOM   1302  HG  SER    96      53.372  82.559  55.726  1.00  0.00           H  
ATOM   1303  C   SER    96      50.065  81.051  57.925  1.00  0.00           C  
ATOM   1304  O   SER    96      50.149  80.330  58.932  1.00  0.00           O  
ATOM   1305  N   TYR    97      49.023  80.746  57.127  1.00  0.00           N  
ATOM   1306  H   TYR    97      48.444  80.018  57.522  1.00  0.00           H  
ATOM   1307  CA  TYR    97      48.507  81.307  55.893  1.00  0.00           C  
ATOM   1308  HA  TYR    97      47.746  80.591  55.583  1.00  0.00           H  
ATOM   1309  CB  TYR    97      47.722  82.552  56.260  1.00  0.00           C  
ATOM   1310  HB2 TYR    97      46.985  82.276  57.014  1.00  0.00           H  
ATOM   1311  HB3 TYR    97      48.445  83.195  56.762  1.00  0.00           H  
ATOM   1312  CG  TYR    97      47.085  83.170  55.042  1.00  0.00           C  
ATOM   1313  CD1 TYR    97      47.290  84.575  54.757  1.00  0.00           C  
ATOM   1314  HD1 TYR    97      47.761  85.269  55.438  1.00  0.00           H  
ATOM   1315  CE1 TYR    97      46.751  85.291  53.681  1.00  0.00           C  
ATOM   1316  HE1 TYR    97      46.787  86.370  53.641  1.00  0.00           H  
ATOM   1317  CZ  TYR    97      46.139  84.488  52.657  1.00  0.00           C  
ATOM   1318  OH  TYR    97      45.676  85.022  51.515  1.00  0.00           O  
ATOM   1319  HH  TYR    97      45.926  85.947  51.463  1.00  0.00           H  
ATOM   1320  CE2 TYR    97      45.970  83.111  52.824  1.00  0.00           C  
ATOM   1321  HE2 TYR    97      45.399  82.578  52.079  1.00  0.00           H  
ATOM   1322  CD2 TYR    97      46.387  82.452  54.064  1.00  0.00           C  
ATOM   1323  HD2 TYR    97      46.085  81.425  54.208  1.00  0.00           H  
ATOM   1324  C   TYR    97      49.614  81.513  54.821  1.00  0.00           C  
ATOM   1325  O   TYR    97      49.977  82.606  54.540  1.00  0.00           O  
ATOM   1326  N   PRO    98      50.054  80.425  54.106  1.00  0.00           N  
ATOM   1327  CD  PRO    98      50.945  80.517  52.978  1.00  0.00           C  
ATOM   1328  HD2 PRO    98      51.888  80.980  53.265  1.00  0.00           H  
ATOM   1329  HD3 PRO    98      50.513  81.134  52.190  1.00  0.00           H  
ATOM   1330  CG  PRO    98      51.206  79.133  52.383  1.00  0.00           C  
ATOM   1331  HG2 PRO    98      52.232  78.885  52.655  1.00  0.00           H  
ATOM   1332  HG3 PRO    98      51.271  79.113  51.295  1.00  0.00           H  
ATOM   1333  CB  PRO    98      50.159  78.213  53.048  1.00  0.00           C  
ATOM   1334  HB2 PRO    98      50.443  77.185  53.268  1.00  0.00           H  
ATOM   1335  HB3 PRO    98      49.280  78.160  52.404  1.00  0.00           H  
ATOM   1336  CA  PRO    98      49.782  79.027  54.327  1.00  0.00           C  
ATOM   1337  HA  PRO    98      48.741  78.794  54.547  1.00  0.00           H  
ATOM   1338  C   PRO    98      50.497  78.427  55.520  1.00  0.00           C  
ATOM   1339  O   PRO    98      51.702  78.703  55.750  1.00  0.00           O  
ATOM   1340  N   GLY    99      49.835  77.516  56.245  1.00  0.00           N  
ATOM   1341  H   GLY    99      48.887  77.284  55.987  1.00  0.00           H  
ATOM   1342  CA  GLY    99      50.541  76.862  57.346  1.00  0.00           C  
ATOM   1343  HA2 GLY    99      50.956  77.758  57.809  1.00  0.00           H  
ATOM   1344  HA3 GLY    99      50.014  76.215  58.048  1.00  0.00           H  
ATOM   1345  C   GLY    99      51.736  75.984  56.936  1.00  0.00           C  
ATOM   1346  O   GLY    99      51.771  75.552  55.732  1.00  0.00           O  
ATOM   1347  N   TYR   100      52.714  75.794  57.774  1.00  0.00           N  
ATOM   1348  H   TYR   100      52.535  76.130  58.710  1.00  0.00           H  
ATOM   1349  CA  TYR   100      54.046  75.234  57.448  1.00  0.00           C  
ATOM   1350  HA  TYR   100      53.972  74.695  56.503  1.00  0.00           H  
ATOM   1351  CB  TYR   100      55.070  76.394  57.326  1.00  0.00           C  
ATOM   1352  HB2 TYR   100      56.018  75.886  57.148  1.00  0.00           H  
ATOM   1353  HB3 TYR   100      54.732  77.033  56.511  1.00  0.00           H  
ATOM   1354  CG  TYR   100      55.271  77.195  58.657  1.00  0.00           C  
ATOM   1355  CD1 TYR   100      54.552  78.358  58.942  1.00  0.00           C  
ATOM   1356  HD1 TYR   100      53.814  78.717  58.240  1.00  0.00           H  
ATOM   1357  CE1 TYR   100      54.672  79.005  60.156  1.00  0.00           C  
ATOM   1358  HE1 TYR   100      54.170  79.952  60.291  1.00  0.00           H  
ATOM   1359  CZ  TYR   100      55.692  78.597  61.043  1.00  0.00           C  
ATOM   1360  OH  TYR   100      55.859  79.198  62.259  1.00  0.00           O  
ATOM   1361  HH  TYR   100      56.402  78.664  62.844  1.00  0.00           H  
ATOM   1362  CE2 TYR   100      56.502  77.460  60.721  1.00  0.00           C  
ATOM   1363  HE2 TYR   100      57.294  77.207  61.412  1.00  0.00           H  
ATOM   1364  CD2 TYR   100      56.261  76.724  59.554  1.00  0.00           C  
ATOM   1365  HD2 TYR   100      56.999  75.969  59.327  1.00  0.00           H  
ATOM   1366  C   TYR   100      54.557  74.339  58.617  1.00  0.00           C  
ATOM   1367  O   TYR   100      55.537  73.623  58.493  1.00  0.00           O  
ATOM   1368  N   GLY   101      53.905  74.334  59.771  1.00  0.00           N  
ATOM   1369  H   GLY   101      52.988  74.747  59.864  1.00  0.00           H  
ATOM   1370  CA  GLY   101      54.404  73.531  60.864  1.00  0.00           C  
ATOM   1371  HA2 GLY   101      55.485  73.629  60.964  1.00  0.00           H  
ATOM   1372  HA3 GLY   101      54.012  73.852  61.829  1.00  0.00           H  
ATOM   1373  C   GLY   101      54.080  72.015  60.739  1.00  0.00           C  
ATOM   1374  O   GLY   101      54.642  71.252  61.509  1.00  0.00           O  
ATOM   1375  N   GLN   102      53.306  71.535  59.806  1.00  0.00           N  
ATOM   1376  H   GLN   102      53.052  72.229  59.117  1.00  0.00           H  
ATOM   1377  CA  GLN   102      53.259  70.121  59.384  1.00  0.00           C  
ATOM   1378  HA  GLN   102      52.826  69.668  60.277  1.00  0.00           H  
ATOM   1379  CB  GLN   102      52.172  69.847  58.188  1.00  0.00           C  
ATOM   1380  HB2 GLN   102      51.881  68.797  58.139  1.00  0.00           H  
ATOM   1381  HB3 GLN   102      51.297  70.388  58.549  1.00  0.00           H  
ATOM   1382  CG  GLN   102      52.394  70.357  56.834  1.00  0.00           C  
ATOM   1383  HG2 GLN   102      53.397  70.173  56.447  1.00  0.00           H  
ATOM   1384  HG3 GLN   102      51.644  69.825  56.250  1.00  0.00           H  
ATOM   1385  CD  GLN   102      52.201  71.847  56.687  1.00  0.00           C  
ATOM   1386  OE1 GLN   102      51.924  72.541  57.612  1.00  0.00           O  
ATOM   1387  NE2 GLN   102      52.548  72.457  55.629  1.00  0.00           N  
ATOM   1388 HE21 GLN   102      52.695  71.888  54.808  1.00  0.00           H  
ATOM   1389 HE22 GLN   102      52.610  73.464  55.578  1.00  0.00           H  
ATOM   1390  C   GLN   102      54.642  69.561  59.003  1.00  0.00           C  
ATOM   1391  O   GLN   102      55.480  70.182  58.336  1.00  0.00           O  
ATOM   1392  N   GLN   103      54.850  68.228  59.278  1.00  0.00           N  
ATOM   1393  H   GLN   103      54.103  67.760  59.770  1.00  0.00           H  
ATOM   1394  CA  GLN   103      56.082  67.481  58.836  1.00  0.00           C  
ATOM   1395  HA  GLN   103      56.924  67.839  59.429  1.00  0.00           H  
ATOM   1396  CB  GLN   103      55.822  65.985  59.194  1.00  0.00           C  
ATOM   1397  HB2 GLN   103      55.476  65.838  60.217  1.00  0.00           H  
ATOM   1398  HB3 GLN   103      55.053  65.646  58.500  1.00  0.00           H  
ATOM   1399  CG  GLN   103      57.115  65.186  59.038  1.00  0.00           C  
ATOM   1400  HG2 GLN   103      57.365  65.042  57.987  1.00  0.00           H  
ATOM   1401  HG3 GLN   103      58.014  65.638  59.459  1.00  0.00           H  
ATOM   1402  CD  GLN   103      56.987  63.746  59.540  1.00  0.00           C  
ATOM   1403  OE1 GLN   103      55.953  63.078  59.454  1.00  0.00           O  
ATOM   1404  NE2 GLN   103      58.078  63.197  59.987  1.00  0.00           N  
ATOM   1405 HE21 GLN   103      57.999  62.230  60.266  1.00  0.00           H  
ATOM   1406 HE22 GLN   103      58.940  63.702  60.140  1.00  0.00           H  
ATOM   1407  C   GLN   103      56.497  67.696  57.317  1.00  0.00           C  
ATOM   1408  O   GLN   103      55.547  67.799  56.517  1.00  0.00           O  
ATOM   1409  N   PRO   104      57.698  67.910  56.958  1.00  0.00           N  
ATOM   1410  CD  PRO   104      58.809  68.001  57.840  1.00  0.00           C  
ATOM   1411  HD2 PRO   104      59.022  66.973  58.133  1.00  0.00           H  
ATOM   1412  HD3 PRO   104      58.588  68.604  58.720  1.00  0.00           H  
ATOM   1413  CG  PRO   104      59.919  68.727  57.043  1.00  0.00           C  
ATOM   1414  HG2 PRO   104      60.900  68.569  57.492  1.00  0.00           H  
ATOM   1415  HG3 PRO   104      59.677  69.789  57.038  1.00  0.00           H  
ATOM   1416  CB  PRO   104      59.661  68.291  55.684  1.00  0.00           C  
ATOM   1417  HB2 PRO   104      60.170  67.336  55.554  1.00  0.00           H  
ATOM   1418  HB3 PRO   104      59.942  69.066  54.970  1.00  0.00           H  
ATOM   1419  CA  PRO   104      58.114  68.034  55.576  1.00  0.00           C  
ATOM   1420  HA  PRO   104      57.625  68.885  55.102  1.00  0.00           H  
ATOM   1421  C   PRO   104      57.772  66.722  54.865  1.00  0.00           C  
ATOM   1422  O   PRO   104      58.039  65.612  55.395  1.00  0.00           O  
ATOM   1423  N   ALA   105      57.071  66.825  53.749  1.00  0.00           N  
ATOM   1424  H   ALA   105      56.899  67.721  53.317  1.00  0.00           H  
ATOM   1425  CA  ALA   105      56.605  65.672  52.985  1.00  0.00           C  
ATOM   1426  HA  ALA   105      56.094  65.002  53.675  1.00  0.00           H  
ATOM   1427  CB  ALA   105      55.519  66.188  52.013  1.00  0.00           C  
ATOM   1428  HB1 ALA   105      55.886  66.900  51.274  1.00  0.00           H  
ATOM   1429  HB2 ALA   105      55.128  65.421  51.344  1.00  0.00           H  
ATOM   1430  HB3 ALA   105      54.742  66.783  52.493  1.00  0.00           H  
ATOM   1431  C   ALA   105      57.842  64.932  52.369  1.00  0.00           C  
ATOM   1432  O   ALA   105      58.874  65.530  52.110  1.00  0.00           O  
ATOM   1433  N   PRO   106      57.693  63.616  51.966  1.00  0.00           N  
ATOM   1434  CD  PRO   106      56.533  62.770  52.167  1.00  0.00           C  
ATOM   1435  HD2 PRO   106      55.896  62.929  51.297  1.00  0.00           H  
ATOM   1436  HD3 PRO   106      56.067  63.018  53.120  1.00  0.00           H  
ATOM   1437  CG  PRO   106      57.119  61.363  52.149  1.00  0.00           C  
ATOM   1438  HG2 PRO   106      56.299  60.689  51.900  1.00  0.00           H  
ATOM   1439  HG3 PRO   106      57.535  61.205  53.145  1.00  0.00           H  
ATOM   1440  CB  PRO   106      58.307  61.421  51.127  1.00  0.00           C  
ATOM   1441  HB2 PRO   106      57.993  61.306  50.090  1.00  0.00           H  
ATOM   1442  HB3 PRO   106      59.079  60.683  51.347  1.00  0.00           H  
ATOM   1443  CA  PRO   106      58.697  62.911  51.263  1.00  0.00           C  
ATOM   1444  HA  PRO   106      59.501  62.816  51.993  1.00  0.00           H  
ATOM   1445  C   PRO   106      59.213  63.505  49.894  1.00  0.00           C  
ATOM   1446  O   PRO   106      58.453  63.830  48.911  1.00  0.00           O  
ATOM   1447  N   SER   107      60.527  63.600  49.755  1.00  0.00           N  
ATOM   1448  H   SER   107      61.084  63.314  50.547  1.00  0.00           H  
ATOM   1449  CA  SER   107      61.302  64.171  48.732  1.00  0.00           C  
ATOM   1450  HA  SER   107      60.600  64.560  47.994  1.00  0.00           H  
ATOM   1451  CB  SER   107      62.127  65.299  49.351  1.00  0.00           C  
ATOM   1452  HB2 SER   107      62.622  65.876  48.570  1.00  0.00           H  
ATOM   1453  HB3 SER   107      61.511  66.060  49.830  1.00  0.00           H  
ATOM   1454  OG  SER   107      63.079  64.744  50.278  1.00  0.00           O  
ATOM   1455  HG  SER   107      62.713  64.715  51.165  1.00  0.00           H  
ATOM   1456  C   SER   107      62.323  63.286  47.947  1.00  0.00           C  
ATOM   1457  O   SER   107      63.131  63.800  47.141  1.00  0.00           O  
ATOM   1458  N   SER   108      62.478  62.000  48.273  1.00  0.00           N  
ATOM   1459  H   SER   108      62.166  61.630  49.159  1.00  0.00           H  
ATOM   1460  CA  SER   108      63.406  61.127  47.526  1.00  0.00           C  
ATOM   1461  HA  SER   108      63.339  61.121  46.438  1.00  0.00           H  
ATOM   1462  CB  SER   108      64.850  61.533  47.809  1.00  0.00           C  
ATOM   1463  HB2 SER   108      65.478  60.788  47.321  1.00  0.00           H  
ATOM   1464  HB3 SER   108      65.043  62.495  47.334  1.00  0.00           H  
ATOM   1465  OG  SER   108      65.154  61.551  49.167  1.00  0.00           O  
ATOM   1466  HG  SER   108      64.629  62.223  49.610  1.00  0.00           H  
ATOM   1467  C   SER   108      63.149  59.747  48.029  1.00  0.00           C  
ATOM   1468  O   SER   108      62.579  59.565  49.120  1.00  0.00           O  
ATOM   1469  N   THR   109      63.631  58.816  47.228  1.00  0.00           N  
ATOM   1470  H   THR   109      63.954  59.081  46.309  1.00  0.00           H  
ATOM   1471  CA  THR   109      63.323  57.389  47.358  1.00  0.00           C  
ATOM   1472  HA  THR   109      62.274  57.267  47.627  1.00  0.00           H  
ATOM   1473  CB  THR   109      63.512  56.721  46.007  1.00  0.00           C  
ATOM   1474  HB  THR   109      64.460  57.025  45.563  1.00  0.00           H  
ATOM   1475  CG2 THR   109      63.287  55.127  46.116  1.00  0.00           C  
ATOM   1476 HG21 THR   109      62.309  54.892  46.535  1.00  0.00           H  
ATOM   1477 HG22 THR   109      63.386  54.737  45.103  1.00  0.00           H  
ATOM   1478 HG23 THR   109      64.069  54.723  46.759  1.00  0.00           H  
ATOM   1479  OG1 THR   109      62.499  56.989  45.060  1.00  0.00           O  
ATOM   1480  HG1 THR   109      62.538  57.932  44.881  1.00  0.00           H  
ATOM   1481  C   THR   109      64.226  56.720  48.412  1.00  0.00           C  
ATOM   1482  O   THR   109      65.463  56.878  48.324  1.00  0.00           O  
ATOM   1483  N   SER   110      63.511  56.095  49.393  1.00  0.00           N  
ATOM   1484  H   SER   110      62.510  55.998  49.293  1.00  0.00           H  
ATOM   1485  CA  SER   110      63.992  55.361  50.583  1.00  0.00           C  
ATOM   1486  HA  SER   110      64.822  55.847  51.096  1.00  0.00           H  
ATOM   1487  CB  SER   110      62.851  55.125  51.651  1.00  0.00           C  
ATOM   1488  HB2 SER   110      63.156  54.568  52.537  1.00  0.00           H  
ATOM   1489  HB3 SER   110      62.502  56.102  51.984  1.00  0.00           H  
ATOM   1490  OG  SER   110      61.777  54.443  51.034  1.00  0.00           O  
ATOM   1491  HG  SER   110      61.429  55.081  50.406  1.00  0.00           H  
ATOM   1492  C   SER   110      64.496  53.942  50.237  1.00  0.00           C  
ATOM   1493  O   SER   110      64.188  53.438  49.187  1.00  0.00           O  
ATOM   1494  N   GLY   111      65.306  53.309  51.101  1.00  0.00           N  
ATOM   1495  H   GLY   111      65.366  53.727  52.018  1.00  0.00           H  
ATOM   1496  CA  GLY   111      65.844  51.955  51.037  1.00  0.00           C  
ATOM   1497  HA2 GLY   111      66.389  51.806  50.105  1.00  0.00           H  
ATOM   1498  HA3 GLY   111      66.615  51.806  51.794  1.00  0.00           H  
ATOM   1499  C   GLY   111      64.765  50.906  51.096  1.00  0.00           C  
ATOM   1500  O   GLY   111      63.803  51.081  51.877  1.00  0.00           O  
ATOM   1501  N   SER   112      64.849  49.778  50.350  1.00  0.00           N  
ATOM   1502  H   SER   112      63.980  49.288  50.510  1.00  0.00           H  
ATOM   1503  CA  SER   112      65.747  49.243  49.351  1.00  0.00           C  
ATOM   1504  HA  SER   112      65.448  48.209  49.180  1.00  0.00           H  
ATOM   1505  CB  SER   112      65.399  49.888  47.971  1.00  0.00           C  
ATOM   1506  HB2 SER   112      65.649  50.943  48.085  1.00  0.00           H  
ATOM   1507  HB3 SER   112      65.974  49.448  47.156  1.00  0.00           H  
ATOM   1508  OG  SER   112      63.978  49.907  47.719  1.00  0.00           O  
ATOM   1509  HG  SER   112      63.720  50.816  47.886  1.00  0.00           H  
ATOM   1510  C   SER   112      67.168  49.239  49.827  1.00  0.00           C  
ATOM   1511  O   SER   112      67.881  50.238  49.591  1.00  0.00           O  
ATOM   1512  N   TYR   113      67.656  48.309  50.647  1.00  0.00           N  
ATOM   1513  H   TYR   113      68.616  48.424  50.940  1.00  0.00           H  
ATOM   1514  CA  TYR   113      66.984  47.100  51.105  1.00  0.00           C  
ATOM   1515  HA  TYR   113      65.939  47.346  50.915  1.00  0.00           H  
ATOM   1516  CB  TYR   113      67.397  45.917  50.188  1.00  0.00           C  
ATOM   1517  HB2 TYR   113      68.443  45.687  50.391  1.00  0.00           H  
ATOM   1518  HB3 TYR   113      66.922  44.972  50.452  1.00  0.00           H  
ATOM   1519  CG  TYR   113      67.342  46.071  48.662  1.00  0.00           C  
ATOM   1520  CD1 TYR   113      66.203  45.660  47.973  1.00  0.00           C  
ATOM   1521  HD1 TYR   113      65.387  45.230  48.535  1.00  0.00           H  
ATOM   1522  CE1 TYR   113      66.009  46.099  46.642  1.00  0.00           C  
ATOM   1523  HE1 TYR   113      65.145  45.814  46.060  1.00  0.00           H  
ATOM   1524  CZ  TYR   113      66.960  46.930  46.015  1.00  0.00           C  
ATOM   1525  OH  TYR   113      66.922  47.330  44.721  1.00  0.00           O  
ATOM   1526  HH  TYR   113      67.800  47.397  44.339  1.00  0.00           H  
ATOM   1527  CE2 TYR   113      68.094  47.213  46.686  1.00  0.00           C  
ATOM   1528  HE2 TYR   113      68.834  47.866  46.249  1.00  0.00           H  
ATOM   1529  CD2 TYR   113      68.325  46.738  47.938  1.00  0.00           C  
ATOM   1530  HD2 TYR   113      69.222  47.183  48.343  1.00  0.00           H  
ATOM   1531  C   TYR   113      67.152  46.734  52.652  1.00  0.00           C  
ATOM   1532  O   TYR   113      67.826  47.630  53.288  1.00  0.00           O  
ATOM   1533  N   GLY   114      66.817  45.644  53.272  1.00  0.00           N  
ATOM   1534  H   GLY   114      66.319  44.912  52.785  1.00  0.00           H  
ATOM   1535  CA  GLY   114      67.082  45.461  54.671  1.00  0.00           C  
ATOM   1536  HA2 GLY   114      67.182  44.413  54.952  1.00  0.00           H  
ATOM   1537  HA3 GLY   114      68.006  45.982  54.925  1.00  0.00           H  
ATOM   1538  C   GLY   114      65.928  46.040  55.463  1.00  0.00           C  
ATOM   1539  O   GLY   114      65.482  47.198  55.238  1.00  0.00           O  
ATOM   1540  N   SER   115      65.435  45.422  56.546  1.00  0.00           N  
ATOM   1541  H   SER   115      64.800  45.960  57.119  1.00  0.00           H  
ATOM   1542  CA  SER   115      65.898  44.176  57.213  1.00  0.00           C  
ATOM   1543  HA  SER   115      66.226  43.480  56.441  1.00  0.00           H  
ATOM   1544  CB  SER   115      67.010  44.463  58.241  1.00  0.00           C  
ATOM   1545  HB2 SER   115      66.696  45.113  59.057  1.00  0.00           H  
ATOM   1546  HB3 SER   115      67.362  43.478  58.546  1.00  0.00           H  
ATOM   1547  OG  SER   115      68.099  45.123  57.539  1.00  0.00           O  
ATOM   1548  HG  SER   115      68.674  44.413  57.243  1.00  0.00           H  
ATOM   1549  C   SER   115      64.747  43.434  57.946  1.00  0.00           C  
ATOM   1550  O   SER   115      64.989  42.847  59.006  1.00  0.00           O  
ATOM   1551  N   SER   116      63.547  43.398  57.369  1.00  0.00           N  
ATOM   1552  H   SER   116      63.433  43.774  56.439  1.00  0.00           H  
ATOM   1553  CA  SER   116      62.392  42.609  57.912  1.00  0.00           C  
ATOM   1554  HA  SER   116      61.583  43.007  57.300  1.00  0.00           H  
ATOM   1555  CB  SER   116      62.518  41.188  57.436  1.00  0.00           C  
ATOM   1556  HB2 SER   116      62.594  41.083  56.353  1.00  0.00           H  
ATOM   1557  HB3 SER   116      63.356  40.642  57.869  1.00  0.00           H  
ATOM   1558  OG  SER   116      61.282  40.588  57.789  1.00  0.00           O  
ATOM   1559  HG  SER   116      61.256  40.896  58.699  1.00  0.00           H  
ATOM   1560  C   SER   116      62.151  42.828  59.396  1.00  0.00           C  
ATOM   1561  O   SER   116      61.872  41.809  60.075  1.00  0.00           O  
ATOM   1562  N   SER   117      62.143  44.060  59.891  1.00  0.00           N  
ATOM   1563  H   SER   117      62.446  44.810  59.287  1.00  0.00           H  
ATOM   1564  CA  SER   117      62.057  44.332  61.308  1.00  0.00           C  
ATOM   1565  HA  SER   117      61.327  43.652  61.748  1.00  0.00           H  
ATOM   1566  CB  SER   117      63.379  44.035  62.026  1.00  0.00           C  
ATOM   1567  HB2 SER   117      63.746  43.053  61.727  1.00  0.00           H  
ATOM   1568  HB3 SER   117      64.108  44.732  61.613  1.00  0.00           H  
ATOM   1569  OG  SER   117      63.250  44.066  63.423  1.00  0.00           O  
ATOM   1570  HG  SER   117      63.317  43.194  63.818  1.00  0.00           H  
ATOM   1571  C   SER   117      61.504  45.699  61.698  1.00  0.00           C  
ATOM   1572  O   SER   117      61.995  46.611  61.122  1.00  0.00           O  
ATOM   1573  N   GLN   118      60.522  45.872  62.628  1.00  0.00           N  
ATOM   1574  H   GLN   118      60.420  45.099  63.271  1.00  0.00           H  
ATOM   1575  CA  GLN   118      59.974  47.069  63.262  1.00  0.00           C  
ATOM   1576  HA  GLN   118      59.527  46.623  64.150  1.00  0.00           H  
ATOM   1577  CB  GLN   118      61.039  48.109  63.704  1.00  0.00           C  
ATOM   1578  HB2 GLN   118      61.808  47.612  64.296  1.00  0.00           H  
ATOM   1579  HB3 GLN   118      61.645  48.392  62.843  1.00  0.00           H  
ATOM   1580  CG  GLN   118      60.403  49.299  64.429  1.00  0.00           C  
ATOM   1581  HG2 GLN   118      61.093  50.143  64.439  1.00  0.00           H  
ATOM   1582  HG3 GLN   118      59.517  49.645  63.895  1.00  0.00           H  
ATOM   1583  CD  GLN   118      59.888  49.154  65.894  1.00  0.00           C  
ATOM   1584  OE1 GLN   118      59.755  48.028  66.350  1.00  0.00           O  
ATOM   1585  NE2 GLN   118      59.613  50.298  66.470  1.00  0.00           N  
ATOM   1586 HE21 GLN   118      60.053  51.151  66.158  1.00  0.00           H  
ATOM   1587 HE22 GLN   118      59.205  50.328  67.394  1.00  0.00           H  
ATOM   1588  C   GLN   118      58.771  47.554  62.458  1.00  0.00           C  
ATOM   1589  O   GLN   118      58.958  47.963  61.318  1.00  0.00           O  
ATOM   1590  N   SER   119      57.571  47.650  62.986  1.00  0.00           N  
ATOM   1591  H   SER   119      56.824  47.861  62.339  1.00  0.00           H  
ATOM   1592  CA  SER   119      57.163  47.373  64.407  1.00  0.00           C  
ATOM   1593  HA  SER   119      57.712  47.986  65.122  1.00  0.00           H  
ATOM   1594  CB  SER   119      55.710  47.811  64.537  1.00  0.00           C  
ATOM   1595  HB2 SER   119      55.604  48.794  64.078  1.00  0.00           H  
ATOM   1596  HB3 SER   119      55.055  47.219  63.898  1.00  0.00           H  
ATOM   1597  OG  SER   119      55.190  47.878  65.905  1.00  0.00           O  
ATOM   1598  HG  SER   119      55.372  48.746  66.271  1.00  0.00           H  
ATOM   1599  C   SER   119      57.200  45.917  64.877  1.00  0.00           C  
ATOM   1600  O   SER   119      57.396  45.064  64.068  1.00  0.00           O  
ATOM   1601  N   SER   120      56.777  45.671  66.089  1.00  0.00           N  
ATOM   1602  H   SER   120      56.720  46.531  66.615  1.00  0.00           H  
ATOM   1603  CA  SER   120      56.280  44.406  66.703  1.00  0.00           C  
ATOM   1604  HA  SER   120      57.147  43.762  66.849  1.00  0.00           H  
ATOM   1605  CB  SER   120      55.612  44.644  68.037  1.00  0.00           C  
ATOM   1606  HB2 SER   120      54.727  45.274  67.941  1.00  0.00           H  
ATOM   1607  HB3 SER   120      55.350  43.639  68.366  1.00  0.00           H  
ATOM   1608  OG  SER   120      56.485  45.174  68.970  1.00  0.00           O  
ATOM   1609  HG  SER   120      56.572  46.108  68.766  1.00  0.00           H  
ATOM   1610  C   SER   120      55.262  43.708  65.724  1.00  0.00           C  
ATOM   1611  O   SER   120      54.475  44.357  64.991  1.00  0.00           O  
ATOM   1612  N   SER   121      55.002  42.417  65.770  1.00  0.00           N  
ATOM   1613  H   SER   121      54.381  41.947  65.127  1.00  0.00           H  
ATOM   1614  CA  SER   121      55.704  41.430  66.626  1.00  0.00           C  
ATOM   1615  HA  SER   121      55.915  41.822  67.620  1.00  0.00           H  
ATOM   1616  CB  SER   121      54.710  40.203  66.751  1.00  0.00           C  
ATOM   1617  HB2 SER   121      53.684  40.555  66.858  1.00  0.00           H  
ATOM   1618  HB3 SER   121      54.642  39.631  65.825  1.00  0.00           H  
ATOM   1619  OG  SER   121      55.028  39.328  67.809  1.00  0.00           O  
ATOM   1620  HG  SER   121      54.782  39.755  68.632  1.00  0.00           H  
ATOM   1621  C   SER   121      57.057  41.026  66.133  1.00  0.00           C  
ATOM   1622  O   SER   121      57.587  41.517  65.077  1.00  0.00           O  
ATOM   1623  N   TYR   122      57.749  40.192  66.973  1.00  0.00           N  
ATOM   1624  H   TYR   122      57.344  39.993  67.877  1.00  0.00           H  
ATOM   1625  CA  TYR   122      59.107  39.793  66.732  1.00  0.00           C  
ATOM   1626  HA  TYR   122      59.447  40.140  65.756  1.00  0.00           H  
ATOM   1627  CB  TYR   122      60.142  40.367  67.719  1.00  0.00           C  
ATOM   1628  HB2 TYR   122      59.741  40.187  68.716  1.00  0.00           H  
ATOM   1629  HB3 TYR   122      61.107  39.873  67.616  1.00  0.00           H  
ATOM   1630  CG  TYR   122      60.464  41.849  67.524  1.00  0.00           C  
ATOM   1631  CD1 TYR   122      59.487  42.794  67.961  1.00  0.00           C  
ATOM   1632  HD1 TYR   122      58.678  42.387  68.551  1.00  0.00           H  
ATOM   1633  CE1 TYR   122      59.760  44.137  67.802  1.00  0.00           C  
ATOM   1634  HE1 TYR   122      59.061  44.857  68.203  1.00  0.00           H  
ATOM   1635  CZ  TYR   122      61.014  44.582  67.248  1.00  0.00           C  
ATOM   1636  OH  TYR   122      61.331  45.925  67.164  1.00  0.00           O  
ATOM   1637  HH  TYR   122      60.576  46.505  67.042  1.00  0.00           H  
ATOM   1638  CE2 TYR   122      61.982  43.675  66.709  1.00  0.00           C  
ATOM   1639  HE2 TYR   122      62.771  44.138  66.136  1.00  0.00           H  
ATOM   1640  CD2 TYR   122      61.658  42.271  66.901  1.00  0.00           C  
ATOM   1641  HD2 TYR   122      62.328  41.495  66.562  1.00  0.00           H  
ATOM   1642  C   TYR   122      59.191  38.243  66.800  1.00  0.00           C  
ATOM   1643  O   TYR   122      58.809  37.661  67.789  1.00  0.00           O  
ATOM   1644  N   GLY   123      59.780  37.558  65.834  1.00  0.00           N  
ATOM   1645  H   GLY   123      59.686  36.554  65.884  1.00  0.00           H  
ATOM   1646  CA  GLY   123      60.344  38.033  64.573  1.00  0.00           C  
ATOM   1647  HA2 GLY   123      60.327  37.254  63.810  1.00  0.00           H  
ATOM   1648  HA3 GLY   123      59.814  38.854  64.091  1.00  0.00           H  
ATOM   1649  C   GLY   123      61.798  38.541  64.764  1.00  0.00           C  
ATOM   1650  O   GLY   123      62.284  38.510  65.896  1.00  0.00           O  
ATOM   1651  N   GLN   124      62.453  38.968  63.691  1.00  0.00           N  
ATOM   1652  H   GLN   124      61.948  39.002  62.817  1.00  0.00           H  
ATOM   1653  CA  GLN   124      63.915  39.382  63.749  1.00  0.00           C  
ATOM   1654  HA  GLN   124      64.473  38.599  64.264  1.00  0.00           H  
ATOM   1655  CB  GLN   124      64.412  39.707  62.381  1.00  0.00           C  
ATOM   1656  HB2 GLN   124      63.835  40.527  61.954  1.00  0.00           H  
ATOM   1657  HB3 GLN   124      65.406  40.148  62.453  1.00  0.00           H  
ATOM   1658  CG  GLN   124      64.565  38.491  61.491  1.00  0.00           C  
ATOM   1659  HG2 GLN   124      65.502  38.454  60.935  1.00  0.00           H  
ATOM   1660  HG3 GLN   124      64.364  37.658  62.164  1.00  0.00           H  
ATOM   1661  CD  GLN   124      63.477  38.534  60.407  1.00  0.00           C  
ATOM   1662  OE1 GLN   124      62.302  38.599  60.761  1.00  0.00           O  
ATOM   1663  NE2 GLN   124      63.744  38.296  59.157  1.00  0.00           N  
ATOM   1664 HE21 GLN   124      64.658  38.401  58.741  1.00  0.00           H  
ATOM   1665 HE22 GLN   124      62.988  38.100  58.516  1.00  0.00           H  
ATOM   1666  C   GLN   124      64.098  40.684  64.575  1.00  0.00           C  
ATOM   1667  O   GLN   124      63.266  41.585  64.395  1.00  0.00           O  
ATOM   1668  N   PRO   125      65.174  40.882  65.335  1.00  0.00           N  
ATOM   1669  CD  PRO   125      65.438  42.140  66.011  1.00  0.00           C  
ATOM   1670  HD2 PRO   125      64.714  42.255  66.818  1.00  0.00           H  
ATOM   1671  HD3 PRO   125      65.503  43.021  65.373  1.00  0.00           H  
ATOM   1672  CG  PRO   125      66.814  41.980  66.660  1.00  0.00           C  
ATOM   1673  HG2 PRO   125      66.648  41.802  67.723  1.00  0.00           H  
ATOM   1674  HG3 PRO   125      67.416  42.887  66.612  1.00  0.00           H  
ATOM   1675  CB  PRO   125      67.446  40.872  65.870  1.00  0.00           C  
ATOM   1676  HB2 PRO   125      68.292  40.472  66.430  1.00  0.00           H  
ATOM   1677  HB3 PRO   125      67.831  41.287  64.938  1.00  0.00           H  
ATOM   1678  CA  PRO   125      66.246  39.919  65.549  1.00  0.00           C  
ATOM   1679  HA  PRO   125      66.560  39.368  64.663  1.00  0.00           H  
ATOM   1680  C   PRO   125      65.907  38.983  66.678  1.00  0.00           C  
ATOM   1681  O   PRO   125      64.996  39.219  67.498  1.00  0.00           O  
ATOM   1682  N   GLN   126      66.402  37.745  66.535  1.00  0.00           N  
ATOM   1683  H   GLN   126      67.216  37.685  65.941  1.00  0.00           H  
ATOM   1684  CA  GLN   126      65.826  36.570  67.296  1.00  0.00           C  
ATOM   1685  HA  GLN   126      64.738  36.625  67.303  1.00  0.00           H  
ATOM   1686  CB  GLN   126      66.203  35.235  66.555  1.00  0.00           C  
ATOM   1687  HB2 GLN   126      67.264  35.053  66.727  1.00  0.00           H  
ATOM   1688  HB3 GLN   126      65.674  34.435  67.072  1.00  0.00           H  
ATOM   1689  CG  GLN   126      65.808  35.123  65.070  1.00  0.00           C  
ATOM   1690  HG2 GLN   126      66.198  35.992  64.541  1.00  0.00           H  
ATOM   1691  HG3 GLN   126      66.261  34.243  64.612  1.00  0.00           H  
ATOM   1692  CD  GLN   126      64.307  35.171  64.895  1.00  0.00           C  
ATOM   1693  OE1 GLN   126      63.405  34.927  65.794  1.00  0.00           O  
ATOM   1694  NE2 GLN   126      63.858  35.379  63.704  1.00  0.00           N  
ATOM   1695 HE21 GLN   126      64.454  35.509  62.899  1.00  0.00           H  
ATOM   1696 HE22 GLN   126      62.855  35.455  63.607  1.00  0.00           H  
ATOM   1697  C   GLN   126      66.285  36.604  68.771  1.00  0.00           C  
ATOM   1698  O   GLN   126      67.409  36.909  69.121  1.00  0.00           O  
ATOM   1699  N   SER   127      65.316  36.675  69.720  1.00  0.00           N  
ATOM   1700  H   SER   127      64.422  36.321  69.413  1.00  0.00           H  
ATOM   1701  CA  SER   127      65.434  36.805  71.186  1.00  0.00           C  
ATOM   1702  HA  SER   127      64.432  36.564  71.541  1.00  0.00           H  
ATOM   1703  CB  SER   127      66.461  35.853  71.835  1.00  0.00           C  
ATOM   1704  HB2 SER   127      66.424  34.826  71.471  1.00  0.00           H  
ATOM   1705  HB3 SER   127      67.461  36.115  71.487  1.00  0.00           H  
ATOM   1706  OG  SER   127      66.459  35.894  73.314  1.00  0.00           O  
ATOM   1707  HG  SER   127      65.888  35.214  73.677  1.00  0.00           H  
ATOM   1708  C   SER   127      65.596  38.297  71.785  1.00  0.00           C  
ATOM   1709  O   SER   127      65.214  38.530  72.959  1.00  0.00           O  
ATOM   1710  N   GLY   128      65.968  39.280  70.972  1.00  0.00           N  
ATOM   1711  H   GLY   128      66.225  39.039  70.025  1.00  0.00           H  
ATOM   1712  CA  GLY   128      66.216  40.669  71.394  1.00  0.00           C  
ATOM   1713  HA2 GLY   128      65.246  41.117  71.611  1.00  0.00           H  
ATOM   1714  HA3 GLY   128      66.706  40.551  72.360  1.00  0.00           H  
ATOM   1715  C   GLY   128      67.132  41.557  70.505  1.00  0.00           C  
ATOM   1716  O   GLY   128      68.098  41.046  69.951  1.00  0.00           O  
ATOM   1717  N   SER   129      66.851  42.880  70.283  1.00  0.00           N  
ATOM   1718  H   SER   129      67.570  43.293  69.707  1.00  0.00           H  
ATOM   1719  CA  SER   129      65.902  43.822  70.981  1.00  0.00           C  
ATOM   1720  HA  SER   129      66.164  44.860  70.774  1.00  0.00           H  
ATOM   1721  CB  SER   129      64.492  43.648  70.337  1.00  0.00           C  
ATOM   1722  HB2 SER   129      64.020  42.756  70.749  1.00  0.00           H  
ATOM   1723  HB3 SER   129      63.817  44.485  70.517  1.00  0.00           H  
ATOM   1724  OG  SER   129      64.573  43.422  68.933  1.00  0.00           O  
ATOM   1725  HG  SER   129      64.827  44.249  68.516  1.00  0.00           H  
ATOM   1726  C   SER   129      65.904  43.650  72.583  1.00  0.00           C  
ATOM   1727  O   SER   129      64.946  43.360  73.220  1.00  0.00           O  
ATOM   1728  N   TYR   130      67.000  43.760  73.187  1.00  0.00           N  
ATOM   1729  H   TYR   130      67.728  44.201  72.644  1.00  0.00           H  
ATOM   1730  CA  TYR   130      67.355  43.701  74.618  1.00  0.00           C  
ATOM   1731  HA  TYR   130      66.727  42.997  75.164  1.00  0.00           H  
ATOM   1732  CB  TYR   130      68.676  43.051  74.752  1.00  0.00           C  
ATOM   1733  HB2 TYR   130      69.437  43.591  74.188  1.00  0.00           H  
ATOM   1734  HB3 TYR   130      69.107  43.186  75.744  1.00  0.00           H  
ATOM   1735  CG  TYR   130      68.707  41.605  74.211  1.00  0.00           C  
ATOM   1736  CD1 TYR   130      69.238  41.355  72.923  1.00  0.00           C  
ATOM   1737  HD1 TYR   130      69.610  42.094  72.229  1.00  0.00           H  
ATOM   1738  CE1 TYR   130      69.364  40.006  72.521  1.00  0.00           C  
ATOM   1739  HE1 TYR   130      69.738  39.856  71.519  1.00  0.00           H  
ATOM   1740  CZ  TYR   130      68.998  38.980  73.352  1.00  0.00           C  
ATOM   1741  OH  TYR   130      69.303  37.700  73.007  1.00  0.00           O  
ATOM   1742  HH  TYR   130      69.855  37.690  72.221  1.00  0.00           H  
ATOM   1743  CE2 TYR   130      68.337  39.269  74.557  1.00  0.00           C  
ATOM   1744  HE2 TYR   130      67.962  38.462  75.167  1.00  0.00           H  
ATOM   1745  CD2 TYR   130      68.204  40.588  74.967  1.00  0.00           C  
ATOM   1746  HD2 TYR   130      67.601  40.806  75.836  1.00  0.00           H  
ATOM   1747  C   TYR   130      67.231  45.127  75.271  1.00  0.00           C  
ATOM   1748  O   TYR   130      67.996  46.036  74.825  1.00  0.00           O  
ATOM   1749  N   SER   131      66.341  45.553  76.216  1.00  0.00           N  
ATOM   1750  H   SER   131      66.470  46.522  76.473  1.00  0.00           H  
ATOM   1751  CA  SER   131      65.541  44.696  77.161  1.00  0.00           C  
ATOM   1752  HA  SER   131      65.097  45.281  77.967  1.00  0.00           H  
ATOM   1753  CB  SER   131      64.325  44.080  76.426  1.00  0.00           C  
ATOM   1754  HB2 SER   131      63.847  44.946  75.969  1.00  0.00           H  
ATOM   1755  HB3 SER   131      64.763  43.431  75.668  1.00  0.00           H  
ATOM   1756  OG  SER   131      63.469  43.457  77.359  1.00  0.00           O  
ATOM   1757  HG  SER   131      62.932  42.936  76.757  1.00  0.00           H  
ATOM   1758  C   SER   131      66.392  43.694  77.890  1.00  0.00           C  
ATOM   1759  O   SER   131      66.429  42.530  77.525  1.00  0.00           O  
ATOM   1760  N   GLN   132      67.039  44.044  79.037  1.00  0.00           N  
ATOM   1761  H   GLN   132      67.484  43.254  79.482  1.00  0.00           H  
ATOM   1762  CA  GLN   132      67.055  45.316  79.745  1.00  0.00           C  
ATOM   1763  HA  GLN   132      66.896  46.100  79.005  1.00  0.00           H  
ATOM   1764  CB  GLN   132      65.855  45.456  80.775  1.00  0.00           C  
ATOM   1765  HB2 GLN   132      64.921  45.486  80.215  1.00  0.00           H  
ATOM   1766  HB3 GLN   132      65.900  44.556  81.389  1.00  0.00           H  
ATOM   1767  CG  GLN   132      65.805  46.542  81.873  1.00  0.00           C  
ATOM   1768  HG2 GLN   132      64.934  46.336  82.495  1.00  0.00           H  
ATOM   1769  HG3 GLN   132      66.650  46.465  82.557  1.00  0.00           H  
ATOM   1770  CD  GLN   132      65.584  47.935  81.324  1.00  0.00           C  
ATOM   1771  OE1 GLN   132      66.131  48.271  80.276  1.00  0.00           O  
ATOM   1772  NE2 GLN   132      64.922  48.848  82.061  1.00  0.00           N  
ATOM   1773 HE21 GLN   132      64.539  48.630  82.970  1.00  0.00           H  
ATOM   1774 HE22 GLN   132      64.499  49.606  81.545  1.00  0.00           H  
ATOM   1775  C   GLN   132      68.443  45.408  80.429  1.00  0.00           C  
ATOM   1776  O   GLN   132      68.785  44.633  81.284  1.00  0.00           O  
ATOM   1777  N   GLN   133      69.169  46.455  80.142  1.00  0.00           N  
ATOM   1778  H   GLN   133      68.897  47.020  79.351  1.00  0.00           H  
ATOM   1779  CA  GLN   133      70.465  46.843  80.822  1.00  0.00           C  
ATOM   1780  HA  GLN   133      70.858  47.729  80.324  1.00  0.00           H  
ATOM   1781  CB  GLN   133      70.135  47.287  82.223  1.00  0.00           C  
ATOM   1782  HB2 GLN   133      69.635  46.446  82.703  1.00  0.00           H  
ATOM   1783  HB3 GLN   133      71.093  47.373  82.735  1.00  0.00           H  
ATOM   1784  CG  GLN   133      69.319  48.618  82.394  1.00  0.00           C  
ATOM   1785  HG2 GLN   133      69.695  49.549  81.970  1.00  0.00           H  
ATOM   1786  HG3 GLN   133      68.318  48.498  81.982  1.00  0.00           H  
ATOM   1787  CD  GLN   133      69.161  48.865  83.850  1.00  0.00           C  
ATOM   1788  OE1 GLN   133      68.107  48.508  84.467  1.00  0.00           O  
ATOM   1789  NE2 GLN   133      70.139  49.417  84.565  1.00  0.00           N  
ATOM   1790 HE21 GLN   133      71.004  49.739  84.155  1.00  0.00           H  
ATOM   1791 HE22 GLN   133      70.054  49.459  85.571  1.00  0.00           H  
ATOM   1792  C   GLN   133      71.659  45.824  80.616  1.00  0.00           C  
ATOM   1793  O   GLN   133      71.970  45.147  81.584  1.00  0.00           O  
ATOM   1794  N   PRO   134      72.178  45.591  79.389  1.00  0.00           N  
ATOM   1795  CD  PRO   134      73.324  44.639  79.258  1.00  0.00           C  
ATOM   1796  HD2 PRO   134      72.984  43.666  79.613  1.00  0.00           H  
ATOM   1797  HD3 PRO   134      74.134  45.042  79.866  1.00  0.00           H  
ATOM   1798  CG  PRO   134      73.618  44.651  77.822  1.00  0.00           C  
ATOM   1799  HG2 PRO   134      73.169  43.861  77.220  1.00  0.00           H  
ATOM   1800  HG3 PRO   134      74.704  44.558  77.786  1.00  0.00           H  
ATOM   1801  CB  PRO   134      73.164  45.962  77.337  1.00  0.00           C  
ATOM   1802  HB2 PRO   134      72.839  45.921  76.297  1.00  0.00           H  
ATOM   1803  HB3 PRO   134      74.023  46.628  77.408  1.00  0.00           H  
ATOM   1804  CA  PRO   134      71.977  46.353  78.230  1.00  0.00           C  
ATOM   1805  HA  PRO   134      72.112  47.371  78.595  1.00  0.00           H  
ATOM   1806  C   PRO   134      70.605  46.045  77.608  1.00  0.00           C  
ATOM   1807  O   PRO   134      70.182  44.906  77.578  1.00  0.00           O  
ATOM   1808  N   SER   135      69.923  46.985  76.944  1.00  0.00           N  
ATOM   1809  H   SER   135      69.138  46.619  76.426  1.00  0.00           H  
ATOM   1810  CA  SER   135      70.341  48.348  76.643  1.00  0.00           C  
ATOM   1811  HA  SER   135      71.398  48.277  76.387  1.00  0.00           H  
ATOM   1812  CB  SER   135      69.652  48.889  75.407  1.00  0.00           C  
ATOM   1813  HB2 SER   135      68.581  48.996  75.581  1.00  0.00           H  
ATOM   1814  HB3 SER   135      70.014  49.892  75.180  1.00  0.00           H  
ATOM   1815  OG  SER   135      69.749  48.116  74.243  1.00  0.00           O  
ATOM   1816  HG  SER   135      69.144  47.372  74.278  1.00  0.00           H  
ATOM   1817  C   SER   135      70.209  49.175  77.861  1.00  0.00           C  
ATOM   1818  O   SER   135      69.412  48.924  78.769  1.00  0.00           O  
ATOM   1819  N   TYR   136      71.098  50.139  78.058  1.00  0.00           N  
ATOM   1820  H   TYR   136      71.728  50.368  77.302  1.00  0.00           H  
ATOM   1821  CA  TYR   136      71.045  51.141  79.162  1.00  0.00           C  
ATOM   1822  HA  TYR   136      70.517  50.744  80.029  1.00  0.00           H  
ATOM   1823  CB  TYR   136      72.550  51.296  79.685  1.00  0.00           C  
ATOM   1824  HB2 TYR   136      73.107  51.692  78.836  1.00  0.00           H  
ATOM   1825  HB3 TYR   136      72.513  52.006  80.511  1.00  0.00           H  
ATOM   1826  CG  TYR   136      73.225  49.980  80.071  1.00  0.00           C  
ATOM   1827  CD1 TYR   136      72.926  49.324  81.329  1.00  0.00           C  
ATOM   1828  HD1 TYR   136      72.140  49.828  81.871  1.00  0.00           H  
ATOM   1829  CE1 TYR   136      73.680  48.237  81.776  1.00  0.00           C  
ATOM   1830  HE1 TYR   136      73.364  47.830  82.725  1.00  0.00           H  
ATOM   1831  CZ  TYR   136      74.738  47.755  80.976  1.00  0.00           C  
ATOM   1832  OH  TYR   136      75.389  46.667  81.363  1.00  0.00           O  
ATOM   1833  HH  TYR   136      75.112  46.303  82.207  1.00  0.00           H  
ATOM   1834  CE2 TYR   136      75.005  48.316  79.701  1.00  0.00           C  
ATOM   1835  HE2 TYR   136      75.786  48.035  79.011  1.00  0.00           H  
ATOM   1836  CD2 TYR   136      74.275  49.452  79.307  1.00  0.00           C  
ATOM   1837  HD2 TYR   136      74.522  49.889  78.351  1.00  0.00           H  
ATOM   1838  C   TYR   136      70.479  52.548  78.714  1.00  0.00           C  
ATOM   1839  O   TYR   136      71.246  53.326  78.136  1.00  0.00           O  
ATOM   1840  N   GLY   137      69.114  52.852  78.843  1.00  0.00           N  
ATOM   1841  H   GLY   137      68.867  53.796  78.584  1.00  0.00           H  
ATOM   1842  CA  GLY   137      68.096  52.009  79.496  1.00  0.00           C  
ATOM   1843  HA2 GLY   137      67.123  52.198  79.044  1.00  0.00           H  
ATOM   1844  HA3 GLY   137      68.276  50.975  79.200  1.00  0.00           H  
ATOM   1845  C   GLY   137      68.047  52.078  81.017  1.00  0.00           C  
ATOM   1846  O   GLY   137      69.021  52.224  81.655  1.00  0.00           O  
ATOM   1847  N   GLY   138      66.875  51.859  81.575  1.00  0.00           N  
ATOM   1848  H   GLY   138      66.098  51.816  80.932  1.00  0.00           H  
ATOM   1849  CA  GLY   138      66.705  51.668  83.011  1.00  0.00           C  
ATOM   1850  HA2 GLY   138      66.054  50.814  83.197  1.00  0.00           H  
ATOM   1851  HA3 GLY   138      67.622  51.473  83.568  1.00  0.00           H  
ATOM   1852  C   GLY   138      66.031  52.872  83.698  1.00  0.00           C  
ATOM   1853  O   GLY   138      65.212  53.502  83.079  1.00  0.00           O  
ATOM   1854  N   GLN   139      66.396  53.218  84.910  1.00  0.00           N  
ATOM   1855  H   GLN   139      66.019  54.052  85.335  1.00  0.00           H  
ATOM   1856  CA  GLN   139      67.345  52.597  85.881  1.00  0.00           C  
ATOM   1857  HA  GLN   139      67.311  51.542  85.608  1.00  0.00           H  
ATOM   1858  CB  GLN   139      68.786  53.078  85.657  1.00  0.00           C  
ATOM   1859  HB2 GLN   139      69.423  52.521  86.344  1.00  0.00           H  
ATOM   1860  HB3 GLN   139      69.044  52.693  84.671  1.00  0.00           H  
ATOM   1861  CG  GLN   139      68.920  54.586  85.738  1.00  0.00           C  
ATOM   1862  HG2 GLN   139      68.467  54.936  84.810  1.00  0.00           H  
ATOM   1863  HG3 GLN   139      68.254  55.018  86.485  1.00  0.00           H  
ATOM   1864  CD  GLN   139      70.336  54.994  85.914  1.00  0.00           C  
ATOM   1865  OE1 GLN   139      71.380  54.301  85.757  1.00  0.00           O  
ATOM   1866  NE2 GLN   139      70.453  56.273  86.197  1.00  0.00           N  
ATOM   1867 HE21 GLN   139      69.593  56.796  86.272  1.00  0.00           H  
ATOM   1868 HE22 GLN   139      71.346  56.734  86.297  1.00  0.00           H  
ATOM   1869  C   GLN   139      66.984  52.830  87.333  1.00  0.00           C  
ATOM   1870  O   GLN   139      67.788  52.585  88.233  1.00  0.00           O  
ATOM   1871  N   GLN   140      65.810  53.297  87.585  1.00  0.00           N  
ATOM   1872  H   GLN   140      65.174  53.659  86.890  1.00  0.00           H  
ATOM   1873  CA  GLN   140      65.299  53.480  88.961  1.00  0.00           C  
ATOM   1874  HA  GLN   140      64.318  53.938  88.837  1.00  0.00           H  
ATOM   1875  CB  GLN   140      65.100  52.115  89.740  1.00  0.00           C  
ATOM   1876  HB2 GLN   140      66.072  51.694  89.996  1.00  0.00           H  
ATOM   1877  HB3 GLN   140      64.482  52.353  90.606  1.00  0.00           H  
ATOM   1878  CG  GLN   140      64.319  50.927  89.097  1.00  0.00           C  
ATOM   1879  HG2 GLN   140      63.903  50.272  89.863  1.00  0.00           H  
ATOM   1880  HG3 GLN   140      63.461  51.387  88.605  1.00  0.00           H  
ATOM   1881  CD  GLN   140      65.231  50.012  88.206  1.00  0.00           C  
ATOM   1882  OE1 GLN   140      65.232  50.051  86.963  1.00  0.00           O  
ATOM   1883  NE2 GLN   140      66.121  49.181  88.780  1.00  0.00           N  
ATOM   1884 HE21 GLN   140      66.118  49.056  89.782  1.00  0.00           H  
ATOM   1885 HE22 GLN   140      66.707  48.597  88.200  1.00  0.00           H  
ATOM   1886  C   GLN   140      66.042  54.552  89.837  1.00  0.00           C  
ATOM   1887  O   GLN   140      66.322  54.337  91.061  1.00  0.00           O  
ATOM   1888  N   GLN   141      66.190  55.738  89.275  1.00  0.00           N  
ATOM   1889  H   GLN   141      65.877  55.974  88.344  1.00  0.00           H  
ATOM   1890  CA  GLN   141      66.978  56.873  89.907  1.00  0.00           C  
ATOM   1891  HA  GLN   141      66.866  56.806  90.989  1.00  0.00           H  
ATOM   1892  CB  GLN   141      68.445  56.866  89.419  1.00  0.00           C  
ATOM   1893  HB2 GLN   141      68.422  56.544  88.378  1.00  0.00           H  
ATOM   1894  HB3 GLN   141      68.936  57.834  89.514  1.00  0.00           H  
ATOM   1895  CG  GLN   141      69.333  55.761  90.076  1.00  0.00           C  
ATOM   1896  HG2 GLN   141      68.847  54.785  90.084  1.00  0.00           H  
ATOM   1897  HG3 GLN   141      70.168  55.675  89.381  1.00  0.00           H  
ATOM   1898  CD  GLN   141      69.835  56.097  91.439  1.00  0.00           C  
ATOM   1899  OE1 GLN   141      69.221  56.640  92.279  1.00  0.00           O  
ATOM   1900  NE2 GLN   141      70.989  55.551  91.806  1.00  0.00           N  
ATOM   1901 HE21 GLN   141      71.563  55.348  91.000  1.00  0.00           H  
ATOM   1902 HE22 GLN   141      71.374  55.793  92.708  1.00  0.00           H  
ATOM   1903  C   GLN   141      66.312  58.217  89.481  1.00  0.00           C  
ATOM   1904  O   GLN   141      66.214  58.594  88.329  1.00  0.00           O  
ATOM   1905  N   SER   142      65.785  58.981  90.431  1.00  0.00           N  
ATOM   1906  H   SER   142      65.282  59.765  90.038  1.00  0.00           H  
ATOM   1907  CA  SER   142      65.647  58.972  91.935  1.00  0.00           C  
ATOM   1908  HA  SER   142      65.217  59.920  92.259  1.00  0.00           H  
ATOM   1909  CB  SER   142      64.681  57.829  92.381  1.00  0.00           C  
ATOM   1910  HB2 SER   142      65.105  56.852  92.148  1.00  0.00           H  
ATOM   1911  HB3 SER   142      64.539  58.007  93.447  1.00  0.00           H  
ATOM   1912  OG  SER   142      63.455  57.903  91.668  1.00  0.00           O  
ATOM   1913  HG  SER   142      63.023  57.048  91.737  1.00  0.00           H  
ATOM   1914  C   SER   142      66.980  58.954  92.677  1.00  0.00           C  
ATOM   1915  O   SER   142      67.203  58.104  93.509  1.00  0.00           O  
ATOM   1916  N   TYR   143      67.895  59.925  92.454  1.00  0.00           N  
ATOM   1917  H   TYR   143      67.672  60.602  91.738  1.00  0.00           H  
ATOM   1918  CA  TYR   143      69.110  60.176  93.313  1.00  0.00           C  
ATOM   1919  HA  TYR   143      69.486  59.162  93.448  1.00  0.00           H  
ATOM   1920  CB  TYR   143      69.995  61.120  92.487  1.00  0.00           C  
ATOM   1921  HB2 TYR   143      69.480  62.068  92.331  1.00  0.00           H  
ATOM   1922  HB3 TYR   143      70.940  61.161  93.028  1.00  0.00           H  
ATOM   1923  CG  TYR   143      70.313  60.601  91.105  1.00  0.00           C  
ATOM   1924  CD1 TYR   143      71.123  59.440  91.100  1.00  0.00           C  
ATOM   1925  HD1 TYR   143      71.513  58.894  91.947  1.00  0.00           H  
ATOM   1926  CE1 TYR   143      71.475  58.960  89.789  1.00  0.00           C  
ATOM   1927  HE1 TYR   143      72.008  58.021  89.752  1.00  0.00           H  
ATOM   1928  CZ  TYR   143      70.986  59.551  88.573  1.00  0.00           C  
ATOM   1929  OH  TYR   143      71.212  59.021  87.313  1.00  0.00           O  
ATOM   1930  HH  TYR   143      70.793  59.492  86.589  1.00  0.00           H  
ATOM   1931  CE2 TYR   143      70.311  60.757  88.649  1.00  0.00           C  
ATOM   1932  HE2 TYR   143      69.948  61.232  87.749  1.00  0.00           H  
ATOM   1933  CD2 TYR   143      70.038  61.300  89.938  1.00  0.00           C  
ATOM   1934  HD2 TYR   143      69.383  62.153  90.033  1.00  0.00           H  
ATOM   1935  C   TYR   143      68.763  60.710  94.741  1.00  0.00           C  
ATOM   1936  O   TYR   143      67.922  61.561  94.857  1.00  0.00           O  
ATOM   1937  N   GLY   144      69.350  60.122  95.798  1.00  0.00           N  
ATOM   1938  H   GLY   144      70.047  59.435  95.549  1.00  0.00           H  
ATOM   1939  CA  GLY   144      68.972  60.369  97.209  1.00  0.00           C  
ATOM   1940  HA2 GLY   144      69.671  59.794  97.817  1.00  0.00           H  
ATOM   1941  HA3 GLY   144      69.118  61.428  97.425  1.00  0.00           H  
ATOM   1942  C   GLY   144      67.578  59.974  97.697  1.00  0.00           C  
ATOM   1943  O   GLY   144      67.078  58.917  97.381  1.00  0.00           O  
ATOM   1944  N   GLN   145      66.936  60.866  98.495  1.00  0.00           N  
ATOM   1945  H   GLN   145      67.475  61.668  98.789  1.00  0.00           H  
ATOM   1946  CA  GLN   145      65.597  60.598  99.142  1.00  0.00           C  
ATOM   1947  HA  GLN   145      65.166  59.726  98.650  1.00  0.00           H  
ATOM   1948  CB  GLN   145      65.806  60.387 100.670  1.00  0.00           C  
ATOM   1949  HB2 GLN   145      66.138  61.363 101.024  1.00  0.00           H  
ATOM   1950  HB3 GLN   145      64.816  60.190 101.080  1.00  0.00           H  
ATOM   1951  CG  GLN   145      66.887  59.215 100.991  1.00  0.00           C  
ATOM   1952  HG2 GLN   145      67.860  59.360 100.521  1.00  0.00           H  
ATOM   1953  HG3 GLN   145      67.000  59.114 102.070  1.00  0.00           H  
ATOM   1954  CD  GLN   145      66.411  57.837 100.543  1.00  0.00           C  
ATOM   1955  OE1 GLN   145      65.218  57.486 100.461  1.00  0.00           O  
ATOM   1956  NE2 GLN   145      67.302  56.887 100.249  1.00  0.00           N  
ATOM   1957 HE21 GLN   145      66.762  56.040 100.143  1.00  0.00           H  
ATOM   1958 HE22 GLN   145      68.281  57.113 100.146  1.00  0.00           H  
ATOM   1959  C   GLN   145      64.628  61.731  98.954  1.00  0.00           C  
ATOM   1960  O   GLN   145      64.908  62.924  98.962  1.00  0.00           O  
ATOM   1961  N   GLN   146      63.409  61.323  98.664  1.00  0.00           N  
ATOM   1962  H   GLN   146      63.240  60.328  98.684  1.00  0.00           H  
ATOM   1963  CA  GLN   146      62.428  62.123  97.988  1.00  0.00           C  
ATOM   1964  HA  GLN   146      62.767  63.157  98.051  1.00  0.00           H  
ATOM   1965  CB  GLN   146      62.300  61.716  96.492  1.00  0.00           C  
ATOM   1966  HB2 GLN   146      61.811  60.742  96.511  1.00  0.00           H  
ATOM   1967  HB3 GLN   146      61.506  62.381  96.152  1.00  0.00           H  
ATOM   1968  CG  GLN   146      63.521  61.728  95.587  1.00  0.00           C  
ATOM   1969  HG2 GLN   146      63.261  62.080  94.588  1.00  0.00           H  
ATOM   1970  HG3 GLN   146      64.275  62.365  96.052  1.00  0.00           H  
ATOM   1971  CD  GLN   146      64.046  60.320  95.340  1.00  0.00           C  
ATOM   1972  OE1 GLN   146      63.332  59.401  95.039  1.00  0.00           O  
ATOM   1973  NE2 GLN   146      65.326  60.062  95.342  1.00  0.00           N  
ATOM   1974 HE21 GLN   146      65.935  60.868  95.319  1.00  0.00           H  
ATOM   1975 HE22 GLN   146      65.671  59.127  95.177  1.00  0.00           H  
ATOM   1976  C   GLN   146      61.101  62.190  98.701  1.00  0.00           C  
ATOM   1977  O   GLN   146      60.797  61.290  99.524  1.00  0.00           O  
ATOM   1978  N   GLN   147      60.299  63.240  98.463  1.00  0.00           N  
ATOM   1979  H   GLN   147      60.608  63.898  97.762  1.00  0.00           H  
ATOM   1980  CA  GLN   147      58.950  63.290  99.180  1.00  0.00           C  
ATOM   1981  HA  GLN   147      58.699  62.296  99.548  1.00  0.00           H  
ATOM   1982  CB  GLN   147      59.022  64.216 100.376  1.00  0.00           C  
ATOM   1983  HB2 GLN   147      59.075  65.247 100.026  1.00  0.00           H  
ATOM   1984  HB3 GLN   147      58.204  64.030 101.071  1.00  0.00           H  
ATOM   1985  CG  GLN   147      60.360  64.046 101.157  1.00  0.00           C  
ATOM   1986  HG2 GLN   147      60.524  62.975 101.275  1.00  0.00           H  
ATOM   1987  HG3 GLN   147      61.062  64.589 100.524  1.00  0.00           H  
ATOM   1988  CD  GLN   147      60.276  64.676 102.568  1.00  0.00           C  
ATOM   1989  OE1 GLN   147      59.591  65.673 102.820  1.00  0.00           O  
ATOM   1990  NE2 GLN   147      60.911  64.189 103.542  1.00  0.00           N  
ATOM   1991 HE21 GLN   147      61.635  63.492 103.440  1.00  0.00           H  
ATOM   1992 HE22 GLN   147      60.848  64.710 104.405  1.00  0.00           H  
ATOM   1993  C   GLN   147      57.800  63.789  98.218  1.00  0.00           C  
ATOM   1994  O   GLN   147      58.078  64.275  97.124  1.00  0.00           O  
ATOM   1995  N   SER   148      56.585  63.680  98.671  1.00  0.00           N  
ATOM   1996  H   SER   148      56.523  63.206  99.561  1.00  0.00           H  
ATOM   1997  CA  SER   148      55.431  64.415  98.148  1.00  0.00           C  
ATOM   1998  HA  SER   148      55.323  63.965  97.161  1.00  0.00           H  
ATOM   1999  CB  SER   148      54.182  64.151  99.088  1.00  0.00           C  
ATOM   2000  HB2 SER   148      54.312  64.463 100.124  1.00  0.00           H  
ATOM   2001  HB3 SER   148      53.327  64.629  98.609  1.00  0.00           H  
ATOM   2002  OG  SER   148      53.966  62.773  98.917  1.00  0.00           O  
ATOM   2003  HG  SER   148      54.375  62.276  99.629  1.00  0.00           H  
ATOM   2004  C   SER   148      55.757  65.952  98.211  1.00  0.00           C  
ATOM   2005  O   SER   148      56.412  66.417  99.180  1.00  0.00           O  
ATOM   2006  N   TYR   149      55.233  66.734  97.290  1.00  0.00           N  
ATOM   2007  H   TYR   149      54.526  66.382  96.661  1.00  0.00           H  
ATOM   2008  CA  TYR   149      55.491  68.209  97.307  1.00  0.00           C  
ATOM   2009  HA  TYR   149      56.565  68.370  97.221  1.00  0.00           H  
ATOM   2010  CB  TYR   149      54.819  68.770  96.032  1.00  0.00           C  
ATOM   2011  HB2 TYR   149      55.244  68.234  95.184  1.00  0.00           H  
ATOM   2012  HB3 TYR   149      53.763  68.521  95.933  1.00  0.00           H  
ATOM   2013  CG  TYR   149      54.984  70.294  95.860  1.00  0.00           C  
ATOM   2014  CD1 TYR   149      53.856  71.141  96.168  1.00  0.00           C  
ATOM   2015  HD1 TYR   149      52.907  70.665  96.366  1.00  0.00           H  
ATOM   2016  CE1 TYR   149      53.978  72.524  96.015  1.00  0.00           C  
ATOM   2017  HE1 TYR   149      53.135  73.193  96.102  1.00  0.00           H  
ATOM   2018  CZ  TYR   149      55.248  73.090  95.753  1.00  0.00           C  
ATOM   2019  OH  TYR   149      55.363  74.441  95.654  1.00  0.00           O  
ATOM   2020  HH  TYR   149      54.526  74.906  95.725  1.00  0.00           H  
ATOM   2021  CE2 TYR   149      56.392  72.283  95.591  1.00  0.00           C  
ATOM   2022  HE2 TYR   149      57.352  72.683  95.302  1.00  0.00           H  
ATOM   2023  CD2 TYR   149      56.259  70.883  95.685  1.00  0.00           C  
ATOM   2024  HD2 TYR   149      57.135  70.292  95.462  1.00  0.00           H  
ATOM   2025  C   TYR   149      54.986  68.928  98.582  1.00  0.00           C  
ATOM   2026  O   TYR   149      54.028  68.491  99.215  1.00  0.00           O  
ATOM   2027  N   ASN   150      55.532  70.087  98.971  1.00  0.00           N  
ATOM   2028  H   ASN   150      56.299  70.464  98.432  1.00  0.00           H  
ATOM   2029  CA  ASN   150      55.052  70.890 100.155  1.00  0.00           C  
ATOM   2030  HA  ASN   150      54.006  70.634 100.327  1.00  0.00           H  
ATOM   2031  CB  ASN   150      55.890  70.426 101.336  1.00  0.00           C  
ATOM   2032  HB2 ASN   150      55.969  69.339 101.310  1.00  0.00           H  
ATOM   2033  HB3 ASN   150      56.897  70.796 101.143  1.00  0.00           H  
ATOM   2034  CG  ASN   150      55.307  70.861 102.643  1.00  0.00           C  
ATOM   2035  OD1 ASN   150      54.687  71.910 102.771  1.00  0.00           O  
ATOM   2036  ND2 ASN   150      55.544  70.097 103.663  1.00  0.00           N  
ATOM   2037 HD21 ASN   150      55.106  70.397 104.522  1.00  0.00           H  
ATOM   2038 HD22 ASN   150      56.220  69.348 103.614  1.00  0.00           H  
ATOM   2039  C   ASN   150      55.187  72.381  99.860  1.00  0.00           C  
ATOM   2040  O   ASN   150      56.275  72.980  99.756  1.00  0.00           O  
ATOM   2041  N   PRO   151      54.119  73.167  99.676  1.00  0.00           N  
ATOM   2042  CD  PRO   151      52.729  72.780  99.718  1.00  0.00           C  
ATOM   2043  HD2 PRO   151      52.464  72.503 100.738  1.00  0.00           H  
ATOM   2044  HD3 PRO   151      52.593  71.989  98.981  1.00  0.00           H  
ATOM   2045  CG  PRO   151      51.785  73.907  99.360  1.00  0.00           C  
ATOM   2046  HG2 PRO   151      51.412  74.275 100.315  1.00  0.00           H  
ATOM   2047  HG3 PRO   151      51.048  73.511  98.660  1.00  0.00           H  
ATOM   2048  CB  PRO   151      52.684  74.975  98.807  1.00  0.00           C  
ATOM   2049  HB2 PRO   151      52.340  75.950  99.153  1.00  0.00           H  
ATOM   2050  HB3 PRO   151      52.600  74.953  97.721  1.00  0.00           H  
ATOM   2051  CA  PRO   151      54.119  74.569  99.254  1.00  0.00           C  
ATOM   2052  HA  PRO   151      54.743  74.644  98.362  1.00  0.00           H  
ATOM   2053  C   PRO   151      54.763  75.508 100.305  1.00  0.00           C  
ATOM   2054  O   PRO   151      54.134  75.760 101.345  1.00  0.00           O  
ATOM   2055  N   PRO   152      55.954  76.041 100.074  1.00  0.00           N  
ATOM   2056  CD  PRO   152      56.706  76.006  98.831  1.00  0.00           C  
ATOM   2057  HD2 PRO   152      56.270  76.567  98.005  1.00  0.00           H  
ATOM   2058  HD3 PRO   152      56.730  74.969  98.497  1.00  0.00           H  
ATOM   2059  CG  PRO   152      58.159  76.488  99.175  1.00  0.00           C  
ATOM   2060  HG2 PRO   152      58.181  77.513  98.806  1.00  0.00           H  
ATOM   2061  HG3 PRO   152      59.017  75.923  98.811  1.00  0.00           H  
ATOM   2062  CB  PRO   152      58.206  76.428 100.697  1.00  0.00           C  
ATOM   2063  HB2 PRO   152      58.943  77.089 101.151  1.00  0.00           H  
ATOM   2064  HB3 PRO   152      58.430  75.385 100.923  1.00  0.00           H  
ATOM   2065  CA  PRO   152      56.775  76.667 101.143  1.00  0.00           C  
ATOM   2066  HA  PRO   152      56.538  76.312 102.146  1.00  0.00           H  
ATOM   2067  C   PRO   152      56.496  78.208 101.108  1.00  0.00           C  
ATOM   2068  O   PRO   152      56.167  78.841 100.092  1.00  0.00           O  
ATOM   2069  N   GLN   153      56.626  78.917 102.281  1.00  0.00           N  
ATOM   2070  H   GLN   153      57.090  78.497 103.074  1.00  0.00           H  
ATOM   2071  CA  GLN   153      56.232  80.375 102.391  1.00  0.00           C  
ATOM   2072  HA  GLN   153      55.153  80.359 102.233  1.00  0.00           H  
ATOM   2073  CB  GLN   153      56.455  80.966 103.850  1.00  0.00           C  
ATOM   2074  HB2 GLN   153      57.477  80.842 104.208  1.00  0.00           H  
ATOM   2075  HB3 GLN   153      56.240  82.032 103.787  1.00  0.00           H  
ATOM   2076  CG  GLN   153      55.607  80.317 104.924  1.00  0.00           C  
ATOM   2077  HG2 GLN   153      54.540  80.515 104.818  1.00  0.00           H  
ATOM   2078  HG3 GLN   153      55.903  79.270 104.864  1.00  0.00           H  
ATOM   2079  CD  GLN   153      55.991  80.819 106.313  1.00  0.00           C  
ATOM   2080  OE1 GLN   153      56.211  79.993 107.217  1.00  0.00           O  
ATOM   2081  NE2 GLN   153      56.328  82.030 106.516  1.00  0.00           N  
ATOM   2082 HE21 GLN   153      56.180  82.689 105.766  1.00  0.00           H  
ATOM   2083 HE22 GLN   153      56.673  82.356 107.408  1.00  0.00           H  
ATOM   2084  C   GLN   153      56.853  81.249 101.368  1.00  0.00           C  
ATOM   2085  O   GLN   153      58.126  81.196 101.139  1.00  0.00           O  
ATOM   2086  N   GLY   154      56.015  82.163 100.827  1.00  0.00           N  
ATOM   2087  H   GLY   154      55.047  82.155 101.113  1.00  0.00           H  
ATOM   2088  CA  GLY   154      56.424  83.335 100.000  1.00  0.00           C  
ATOM   2089  HA2 GLY   154      57.507  83.443  99.952  1.00  0.00           H  
ATOM   2090  HA3 GLY   154      56.057  83.129  98.995  1.00  0.00           H  
ATOM   2091  C   GLY   154      55.766  84.684 100.472  1.00  0.00           C  
ATOM   2092  O   GLY   154      54.741  84.569 101.120  1.00  0.00           O  
ATOM   2093  N   TYR   155      56.357  85.857 100.314  1.00  0.00           N  
ATOM   2094  H   TYR   155      57.131  85.824  99.666  1.00  0.00           H  
ATOM   2095  CA  TYR   155      55.963  87.161 100.841  1.00  0.00           C  
ATOM   2096  HA  TYR   155      54.892  87.085 101.033  1.00  0.00           H  
ATOM   2097  CB  TYR   155      56.803  87.515 102.032  1.00  0.00           C  
ATOM   2098  HB2 TYR   155      57.779  87.822 101.658  1.00  0.00           H  
ATOM   2099  HB3 TYR   155      56.422  88.429 102.486  1.00  0.00           H  
ATOM   2100  CG  TYR   155      57.138  86.458 103.135  1.00  0.00           C  
ATOM   2101  CD1 TYR   155      58.277  85.609 103.023  1.00  0.00           C  
ATOM   2102  HD1 TYR   155      58.833  85.687 102.100  1.00  0.00           H  
ATOM   2103  CE1 TYR   155      58.589  84.663 104.023  1.00  0.00           C  
ATOM   2104  HE1 TYR   155      59.467  84.053 103.870  1.00  0.00           H  
ATOM   2105  CZ  TYR   155      57.823  84.624 105.202  1.00  0.00           C  
ATOM   2106  OH  TYR   155      58.225  83.931 106.269  1.00  0.00           O  
ATOM   2107  HH  TYR   155      59.075  83.531 106.071  1.00  0.00           H  
ATOM   2108  CE2 TYR   155      56.674  85.432 105.252  1.00  0.00           C  
ATOM   2109  HE2 TYR   155      56.055  85.411 106.136  1.00  0.00           H  
ATOM   2110  CD2 TYR   155      56.319  86.297 104.251  1.00  0.00           C  
ATOM   2111  HD2 TYR   155      55.443  86.925 104.327  1.00  0.00           H  
ATOM   2112  C   TYR   155      56.042  88.314  99.808  1.00  0.00           C  
ATOM   2113  O   TYR   155      56.965  88.452  99.023  1.00  0.00           O  
ATOM   2114  N   GLY   156      54.992  89.135  99.742  1.00  0.00           N  
ATOM   2115  H   GLY   156      55.249  89.965  99.228  1.00  0.00           H  
ATOM   2116  CA  GLY   156      53.703  89.120 100.440  1.00  0.00           C  
ATOM   2117  HA2 GLY   156      52.908  88.780  99.776  1.00  0.00           H  
ATOM   2118  HA3 GLY   156      53.742  88.598 101.397  1.00  0.00           H  
ATOM   2119  C   GLY   156      53.273  90.544 100.793  1.00  0.00           C  
ATOM   2120  O   GLY   156      53.935  91.546 100.425  1.00  0.00           O  
ATOM   2121  N   GLN   157      52.122  90.773 101.403  1.00  0.00           N  
ATOM   2122  H   GLN   157      51.528  89.966 101.532  1.00  0.00           H  
ATOM   2123  CA  GLN   157      51.656  92.098 101.847  1.00  0.00           C  
ATOM   2124  HA  GLN   157      51.864  92.774 101.018  1.00  0.00           H  
ATOM   2125  CB  GLN   157      50.174  92.115 102.035  1.00  0.00           C  
ATOM   2126  HB2 GLN   157      49.937  91.521 102.918  1.00  0.00           H  
ATOM   2127  HB3 GLN   157      49.764  93.119 102.139  1.00  0.00           H  
ATOM   2128  CG  GLN   157      49.446  91.550 100.790  1.00  0.00           C  
ATOM   2129  HG2 GLN   157      49.726  90.496 100.798  1.00  0.00           H  
ATOM   2130  HG3 GLN   157      48.369  91.588 100.955  1.00  0.00           H  
ATOM   2131  CD  GLN   157      49.681  92.185  99.420  1.00  0.00           C  
ATOM   2132  OE1 GLN   157      49.985  93.418  99.213  1.00  0.00           O  
ATOM   2133  NE2 GLN   157      49.648  91.418  98.340  1.00  0.00           N  
ATOM   2134 HE21 GLN   157      49.537  90.431  98.523  1.00  0.00           H  
ATOM   2135 HE22 GLN   157      50.061  91.882  97.543  1.00  0.00           H  
ATOM   2136  C   GLN   157      52.287  92.628 103.096  1.00  0.00           C  
ATOM   2137  O   GLN   157      52.884  91.842 103.838  1.00  0.00           O  
ATOM   2138  N   GLN   158      52.349  93.933 103.301  1.00  0.00           N  
ATOM   2139  H   GLN   158      52.956  94.172 104.072  1.00  0.00           H  
ATOM   2140  CA  GLN   158      52.143  94.967 102.321  1.00  0.00           C  
ATOM   2141  HA  GLN   158      51.221  94.785 101.768  1.00  0.00           H  
ATOM   2142  CB  GLN   158      52.107  96.347 102.961  1.00  0.00           C  
ATOM   2143  HB2 GLN   158      53.061  96.507 103.463  1.00  0.00           H  
ATOM   2144  HB3 GLN   158      52.185  97.044 102.127  1.00  0.00           H  
ATOM   2145  CG  GLN   158      50.984  96.522 104.064  1.00  0.00           C  
ATOM   2146  HG2 GLN   158      50.747  97.586 104.105  1.00  0.00           H  
ATOM   2147  HG3 GLN   158      50.060  96.011 103.793  1.00  0.00           H  
ATOM   2148  CD  GLN   158      51.390  96.035 105.415  1.00  0.00           C  
ATOM   2149  OE1 GLN   158      52.515  96.217 105.864  1.00  0.00           O  
ATOM   2150  NE2 GLN   158      50.534  95.400 106.124  1.00  0.00           N  
ATOM   2151 HE21 GLN   158      49.604  95.190 105.789  1.00  0.00           H  
ATOM   2152 HE22 GLN   158      50.997  94.865 106.844  1.00  0.00           H  
ATOM   2153  C   GLN   158      53.294  94.811 101.402  1.00  0.00           C  
ATOM   2154  O   GLN   158      54.417  94.644 101.852  1.00  0.00           O  
ATOM   2155  N   ASN   159      53.063  95.045 100.140  1.00  0.00           N  
ATOM   2156  H   ASN   159      52.111  95.146  99.816  1.00  0.00           H  
ATOM   2157  CA  ASN   159      54.210  94.950  99.120  1.00  0.00           C  
ATOM   2158  HA  ASN   159      54.686  93.982  99.278  1.00  0.00           H  
ATOM   2159  CB  ASN   159      53.684  94.942  97.638  1.00  0.00           C  
ATOM   2160  HB2 ASN   159      53.126  95.869  97.508  1.00  0.00           H  
ATOM   2161  HB3 ASN   159      54.522  94.969  96.942  1.00  0.00           H  
ATOM   2162  CG  ASN   159      52.926  93.728  97.143  1.00  0.00           C  
ATOM   2163  OD1 ASN   159      51.775  93.754  96.715  1.00  0.00           O  
ATOM   2164  ND2 ASN   159      53.519  92.576  97.237  1.00  0.00           N  
ATOM   2165 HD21 ASN   159      54.415  92.508  97.698  1.00  0.00           H  
ATOM   2166 HD22 ASN   159      53.003  91.772  96.910  1.00  0.00           H  
ATOM   2167  C   ASN   159      55.314  95.973  99.353  1.00  0.00           C  
ATOM   2168  O   ASN   159      54.990  97.180  99.557  1.00  0.00           O  
ATOM   2169  N   GLN   160      56.591  95.667  99.307  1.00  0.00           N  
ATOM   2170  H   GLN   160      57.201  96.406  99.624  1.00  0.00           H  
ATOM   2171  CA  GLN   160      57.378  94.413  99.207  1.00  0.00           C  
ATOM   2172  HA  GLN   160      56.681  93.666  99.587  1.00  0.00           H  
ATOM   2173  CB  GLN   160      57.691  94.091  97.758  1.00  0.00           C  
ATOM   2174  HB2 GLN   160      56.790  94.103  97.145  1.00  0.00           H  
ATOM   2175  HB3 GLN   160      58.385  94.803  97.312  1.00  0.00           H  
ATOM   2176  CG  GLN   160      58.216  92.658  97.624  1.00  0.00           C  
ATOM   2177  HG2 GLN   160      58.773  92.592  96.689  1.00  0.00           H  
ATOM   2178  HG3 GLN   160      58.918  92.576  98.454  1.00  0.00           H  
ATOM   2179  CD  GLN   160      57.256  91.468  97.681  1.00  0.00           C  
ATOM   2180  OE1 GLN   160      56.101  91.594  98.185  1.00  0.00           O  
ATOM   2181  NE2 GLN   160      57.527  90.328  97.021  1.00  0.00           N  
ATOM   2182 HE21 GLN   160      58.415  90.197  96.559  1.00  0.00           H  
ATOM   2183 HE22 GLN   160      56.803  89.627  97.076  1.00  0.00           H  
ATOM   2184  C   GLN   160      58.631  94.526 100.081  1.00  0.00           C  
ATOM   2185  O   GLN   160      59.509  95.291  99.872  1.00  0.00           O  
ATOM   2186  N   TYR   161      58.700  93.683 101.074  1.00  0.00           N  
ATOM   2187  H   TYR   161      57.913  93.071 101.233  1.00  0.00           H  
ATOM   2188  CA  TYR   161      59.831  93.627 102.046  1.00  0.00           C  
ATOM   2189  HA  TYR   161      60.042  94.650 102.354  1.00  0.00           H  
ATOM   2190  CB  TYR   161      59.466  92.710 103.206  1.00  0.00           C  
ATOM   2191  HB2 TYR   161      59.011  91.814 102.783  1.00  0.00           H  
ATOM   2192  HB3 TYR   161      60.407  92.340 103.613  1.00  0.00           H  
ATOM   2193  CG  TYR   161      58.603  93.287 104.319  1.00  0.00           C  
ATOM   2194  CD1 TYR   161      59.299  93.851 105.382  1.00  0.00           C  
ATOM   2195  HD1 TYR   161      60.367  94.001 105.320  1.00  0.00           H  
ATOM   2196  CE1 TYR   161      58.633  94.192 106.553  1.00  0.00           C  
ATOM   2197  HE1 TYR   161      59.170  94.527 107.428  1.00  0.00           H  
ATOM   2198  CZ  TYR   161      57.213  94.118 106.593  1.00  0.00           C  
ATOM   2199  OH  TYR   161      56.465  94.626 107.683  1.00  0.00           O  
ATOM   2200  HH  TYR   161      57.058  94.896 108.389  1.00  0.00           H  
ATOM   2201  CE2 TYR   161      56.481  93.633 105.468  1.00  0.00           C  
ATOM   2202  HE2 TYR   161      55.405  93.585 105.547  1.00  0.00           H  
ATOM   2203  CD2 TYR   161      57.180  93.211 104.283  1.00  0.00           C  
ATOM   2204  HD2 TYR   161      56.679  92.757 103.441  1.00  0.00           H  
ATOM   2205  C   TYR   161      61.151  93.148 101.392  1.00  0.00           C  
ATOM   2206  O   TYR   161      62.131  93.678 101.838  1.00  0.00           O  
ATOM   2207  N   ASN   162      61.071  92.261 100.370  1.00  0.00           N  
ATOM   2208  H   ASN   162      60.192  91.876 100.055  1.00  0.00           H  
ATOM   2209  CA  ASN   162      62.169  91.953  99.412  1.00  0.00           C  
ATOM   2210  HA  ASN   162      62.857  91.296  99.944  1.00  0.00           H  
ATOM   2211  CB  ASN   162      61.833  91.097  98.200  1.00  0.00           C  
ATOM   2212  HB2 ASN   162      60.788  91.323  97.991  1.00  0.00           H  
ATOM   2213  HB3 ASN   162      62.366  91.376  97.292  1.00  0.00           H  
ATOM   2214  CG  ASN   162      61.953  89.555  98.359  1.00  0.00           C  
ATOM   2215  OD1 ASN   162      62.672  88.930  99.124  1.00  0.00           O  
ATOM   2216  ND2 ASN   162      61.281  88.795  97.490  1.00  0.00           N  
ATOM   2217 HD21 ASN   162      61.307  87.786  97.460  1.00  0.00           H  
ATOM   2218 HD22 ASN   162      60.622  89.272  96.892  1.00  0.00           H  
ATOM   2219  C   ASN   162      62.970  93.242  99.058  1.00  0.00           C  
ATOM   2220  O   ASN   162      62.349  94.322  98.880  1.00  0.00           O  
ATOM   2221  N   SER   163      64.314  93.161  98.852  1.00  0.00           N  
ATOM   2222  H   SER   163      64.664  92.221  98.736  1.00  0.00           H  
ATOM   2223  CA  SER   163      65.116  94.282  98.284  1.00  0.00           C  
ATOM   2224  HA  SER   163      64.990  95.040  99.057  1.00  0.00           H  
ATOM   2225  CB  SER   163      66.575  93.807  98.312  1.00  0.00           C  
ATOM   2226  HB2 SER   163      66.776  93.556  99.354  1.00  0.00           H  
ATOM   2227  HB3 SER   163      66.678  93.038  97.547  1.00  0.00           H  
ATOM   2228  OG  SER   163      67.459  94.799  97.917  1.00  0.00           O  
ATOM   2229  HG  SER   163      68.308  94.647  98.339  1.00  0.00           H  
ATOM   2230  C   SER   163      64.716  94.762  96.858  1.00  0.00           C  
ATOM   2231  O   SER   163      63.928  94.206  96.112  1.00  0.00           O  
ATOM   2232  N   SER   164      65.297  95.990  96.526  1.00  0.00           N  
ATOM   2233  H   SER   164      65.965  96.317  97.208  1.00  0.00           H  
ATOM   2234  CA  SER   164      65.163  96.661  95.246  1.00  0.00           C  
ATOM   2235  HA  SER   164      65.845  97.505  95.349  1.00  0.00           H  
ATOM   2236  CB  SER   164      63.778  97.069  95.022  1.00  0.00           C  
ATOM   2237  HB2 SER   164      63.328  96.165  94.613  1.00  0.00           H  
ATOM   2238  HB3 SER   164      63.168  97.235  95.910  1.00  0.00           H  
ATOM   2239  OG  SER   164      63.628  98.136  94.151  1.00  0.00           O  
ATOM   2240  HG  SER   164      64.016  98.944  94.495  1.00  0.00           H  
ATOM   2241  C   SER   164      65.716  95.746  94.077  1.00  0.00           C  
ATOM   2242  O   SER   164      66.630  95.010  94.392  1.00  0.00           O  
ATOM   2243  N   SER   165      65.197  95.884  92.827  1.00  0.00           N  
ATOM   2244  H   SER   165      64.482  96.580  92.678  1.00  0.00           H  
ATOM   2245  CA  SER   165      65.816  95.183  91.738  1.00  0.00           C  
ATOM   2246  HA  SER   165      65.939  94.119  91.939  1.00  0.00           H  
ATOM   2247  CB  SER   165      64.927  95.309  90.489  1.00  0.00           C  
ATOM   2248  HB2 SER   165      64.650  96.335  90.247  1.00  0.00           H  
ATOM   2249  HB3 SER   165      65.372  94.818  89.624  1.00  0.00           H  
ATOM   2250  OG  SER   165      63.793  94.508  90.865  1.00  0.00           O  
ATOM   2251  HG  SER   165      63.965  93.593  91.099  1.00  0.00           H  
ATOM   2252  C   SER   165      67.143  95.838  91.375  1.00  0.00           C  
ATOM   2253  O   SER   165      67.279  97.026  91.345  1.00  0.00           O  
ATOM   2254  N   GLY   166      68.040  94.956  90.908  1.00  0.00           N  
ATOM   2255  H   GLY   166      67.828  93.969  90.902  1.00  0.00           H  
ATOM   2256  CA  GLY   166      69.376  95.384  90.476  1.00  0.00           C  
ATOM   2257  HA2 GLY   166      69.403  95.425  89.388  1.00  0.00           H  
ATOM   2258  HA3 GLY   166      69.645  96.368  90.862  1.00  0.00           H  
ATOM   2259  C   GLY   166      70.467  94.378  90.754  1.00  0.00           C  
ATOM   2260  O   GLY   166      70.315  93.219  90.546  1.00  0.00           O  
ATOM   2261  N   GLY   167      71.466  94.980  91.237  1.00  0.00           N  
ATOM   2262  H   GLY   167      71.446  95.988  91.191  1.00  0.00           H  
ATOM   2263  CA  GLY   167      72.613  94.373  91.764  1.00  0.00           C  
ATOM   2264  HA2 GLY   167      73.007  95.036  92.535  1.00  0.00           H  
ATOM   2265  HA3 GLY   167      72.363  93.486  92.346  1.00  0.00           H  
ATOM   2266  C   GLY   167      73.777  93.983  90.772  1.00  0.00           C  
ATOM   2267  O   GLY   167      73.567  93.806  89.595  1.00  0.00           O  
ATOM   2268  N   GLY   168      75.034  93.836  91.220  1.00  0.00           N  
ATOM   2269  H   GLY   168      75.240  93.928  92.204  1.00  0.00           H  
ATOM   2270  CA  GLY   168      76.178  93.658  90.314  1.00  0.00           C  
ATOM   2271  HA2 GLY   168      76.014  94.214  89.391  1.00  0.00           H  
ATOM   2272  HA3 GLY   168      77.082  93.917  90.865  1.00  0.00           H  
ATOM   2273  C   GLY   168      76.473  92.218  89.940  1.00  0.00           C  
ATOM   2274  O   GLY   168      75.784  91.342  90.429  1.00  0.00           O  
ATOM   2275  N   GLY   169      77.576  91.842  89.292  1.00  0.00           N  
ATOM   2276  H   GLY   169      77.700  90.842  89.223  1.00  0.00           H  
ATOM   2277  CA  GLY   169      78.507  92.701  88.536  1.00  0.00           C  
ATOM   2278  HA2 GLY   169      78.775  93.637  89.026  1.00  0.00           H  
ATOM   2279  HA3 GLY   169      79.475  92.211  88.431  1.00  0.00           H  
ATOM   2280  C   GLY   169      77.954  93.190  87.165  1.00  0.00           C  
ATOM   2281  O   GLY   169      76.769  93.409  87.006  1.00  0.00           O  
ATOM   2282  N   GLY   170      78.862  93.283  86.168  1.00  0.00           N  
ATOM   2283  H   GLY   170      79.808  92.951  86.287  1.00  0.00           H  
ATOM   2284  CA  GLY   170      78.521  93.731  84.816  1.00  0.00           C  
ATOM   2285  HA2 GLY   170      77.496  93.454  84.570  1.00  0.00           H  
ATOM   2286  HA3 GLY   170      78.704  94.797  84.680  1.00  0.00           H  
ATOM   2287  C   GLY   170      79.340  92.855  83.856  1.00  0.00           C  
ATOM   2288  O   GLY   170      79.794  91.737  84.270  1.00  0.00           O  
ATOM   2289  N   GLY   171      79.475  93.176  82.575  1.00  0.00           N  
ATOM   2290  H   GLY   171      80.041  92.536  82.036  1.00  0.00           H  
ATOM   2291  CA  GLY   171      78.998  94.388  81.858  1.00  0.00           C  
ATOM   2292  HA2 GLY   171      78.901  94.084  80.816  1.00  0.00           H  
ATOM   2293  HA3 GLY   171      78.015  94.717  82.193  1.00  0.00           H  
ATOM   2294  C   GLY   171      79.966  95.581  82.048  1.00  0.00           C  
ATOM   2295  O   GLY   171      80.190  96.013  83.195  1.00  0.00           O  
ATOM   2296  N   GLY   172      80.623  96.235  81.064  1.00  0.00           N  
ATOM   2297  H   GLY   172      81.437  96.739  81.383  1.00  0.00           H  
ATOM   2298  CA  GLY   172      80.432  96.179  79.634  1.00  0.00           C  
ATOM   2299  HA2 GLY   172      81.199  96.680  79.043  1.00  0.00           H  
ATOM   2300  HA3 GLY   172      80.475  95.162  79.245  1.00  0.00           H  
ATOM   2301  C   GLY   172      79.125  96.758  79.121  1.00  0.00           C  
ATOM   2302  O   GLY   172      78.556  96.307  78.145  1.00  0.00           O  
ATOM   2303  N   GLY   173      78.703  97.881  79.743  1.00  0.00           N  
ATOM   2304  H   GLY   173      79.302  98.289  80.446  1.00  0.00           H  
ATOM   2305  CA  GLY   173      77.626  98.743  79.361  1.00  0.00           C  
ATOM   2306  HA2 GLY   173      76.814  98.030  79.219  1.00  0.00           H  
ATOM   2307  HA3 GLY   173      77.415  99.409  80.197  1.00  0.00           H  
ATOM   2308  C   GLY   173      77.685  99.592  78.122  1.00  0.00           C  
ATOM   2309  O   GLY   173      76.733  99.670  77.384  1.00  0.00           O  
ATOM   2310  N   GLY   174      78.792 100.210  77.627  1.00  0.00           N  
ATOM   2311  H   GLY   174      78.741 100.636  76.713  1.00  0.00           H  
ATOM   2312  CA  GLY   174      79.998 100.483  78.404  1.00  0.00           C  
ATOM   2313  HA2 GLY   174      80.168 101.560  78.375  1.00  0.00           H  
ATOM   2314  HA3 GLY   174      79.738 100.176  79.416  1.00  0.00           H  
ATOM   2315  C   GLY   174      81.163  99.654  78.083  1.00  0.00           C  
ATOM   2316  O   GLY   174      81.027  98.564  77.480  1.00  0.00           O  
ATOM   2317  N   GLY   175      82.313 100.155  78.470  1.00  0.00           N  
ATOM   2318  H   GLY   175      82.293 101.070  78.897  1.00  0.00           H  
ATOM   2319  CA  GLY   175      83.617  99.659  78.067  1.00  0.00           C  
ATOM   2320  HA2 GLY   175      84.331  99.924  78.846  1.00  0.00           H  
ATOM   2321  HA3 GLY   175      83.639  98.570  78.114  1.00  0.00           H  
ATOM   2322  C   GLY   175      84.080 100.205  76.711  1.00  0.00           C  
ATOM   2323  O   GLY   175      85.021  99.664  76.155  1.00  0.00           O  
ATOM   2324  N   ASN   176      83.472 101.284  76.109  1.00  0.00           N  
ATOM   2325  H   ASN   176      82.769 101.744  76.669  1.00  0.00           H  
ATOM   2326  CA  ASN   176      83.661 101.835  74.780  1.00  0.00           C  
ATOM   2327  HA  ASN   176      84.693 102.174  74.692  1.00  0.00           H  
ATOM   2328  CB  ASN   176      83.463 100.784  73.684  1.00  0.00           C  
ATOM   2329  HB2 ASN   176      83.539 101.321  72.738  1.00  0.00           H  
ATOM   2330  HB3 ASN   176      84.300 100.085  73.677  1.00  0.00           H  
ATOM   2331  CG  ASN   176      82.089 100.068  73.840  1.00  0.00           C  
ATOM   2332  OD1 ASN   176      81.089 100.586  74.269  1.00  0.00           O  
ATOM   2333  ND2 ASN   176      82.043  98.789  73.480  1.00  0.00           N  
ATOM   2334 HD21 ASN   176      81.160  98.359  73.716  1.00  0.00           H  
ATOM   2335 HD22 ASN   176      82.813  98.264  73.090  1.00  0.00           H  
ATOM   2336  C   ASN   176      82.814 103.054  74.546  1.00  0.00           C  
ATOM   2337  O   ASN   176      81.944 103.222  75.420  1.00  0.00           O  
ATOM   2338  N   TYR   177      82.975 103.778  73.433  1.00  0.00           N  
ATOM   2339  H   TYR   177      83.698 103.498  72.787  1.00  0.00           H  
ATOM   2340  CA  TYR   177      81.993 104.752  73.169  1.00  0.00           C  
ATOM   2341  HA  TYR   177      82.013 105.578  73.880  1.00  0.00           H  
ATOM   2342  CB  TYR   177      82.369 105.461  71.913  1.00  0.00           C  
ATOM   2343  HB2 TYR   177      82.792 104.818  71.141  1.00  0.00           H  
ATOM   2344  HB3 TYR   177      81.476 105.932  71.501  1.00  0.00           H  
ATOM   2345  CG  TYR   177      83.447 106.514  72.073  1.00  0.00           C  
ATOM   2346  CD1 TYR   177      83.132 107.729  72.725  1.00  0.00           C  
ATOM   2347  HD1 TYR   177      82.094 107.846  73.000  1.00  0.00           H  
ATOM   2348  CE1 TYR   177      83.995 108.783  72.955  1.00  0.00           C  
ATOM   2349  HE1 TYR   177      83.715 109.667  73.509  1.00  0.00           H  
ATOM   2350  CZ  TYR   177      85.313 108.674  72.466  1.00  0.00           C  
ATOM   2351  OH  TYR   177      86.179 109.724  72.615  1.00  0.00           O  
ATOM   2352  HH  TYR   177      85.763 110.536  72.913  1.00  0.00           H  
ATOM   2353  CE2 TYR   177      85.691 107.471  71.851  1.00  0.00           C  
ATOM   2354  HE2 TYR   177      86.694 107.423  71.453  1.00  0.00           H  
ATOM   2355  CD2 TYR   177      84.798 106.385  71.587  1.00  0.00           C  
ATOM   2356  HD2 TYR   177      85.219 105.526  71.086  1.00  0.00           H  
ATOM   2357  C   TYR   177      80.649 104.106  72.929  1.00  0.00           C  
ATOM   2358  O   TYR   177      80.571 103.400  71.911  1.00  0.00           O  
ATOM   2359  N   GLY   178      79.546 104.401  73.584  1.00  0.00           N  
ATOM   2360  H   GLY   178      78.790 103.752  73.418  1.00  0.00           H  
ATOM   2361  CA  GLY   178      79.508 105.466  74.600  1.00  0.00           C  
ATOM   2362  HA2 GLY   178      78.561 105.150  75.038  1.00  0.00           H  
ATOM   2363  HA3 GLY   178      80.273 105.430  75.375  1.00  0.00           H  
ATOM   2364  C   GLY   178      79.335 106.845  74.049  1.00  0.00           C  
ATOM   2365  O   GLY   178      79.544 107.154  72.907  1.00  0.00           O  
ATOM   2366  N   GLN   179      79.083 107.821  74.955  1.00  0.00           N  
ATOM   2367  H   GLN   179      79.172 107.568  75.929  1.00  0.00           H  
ATOM   2368  CA  GLN   179      78.903 109.216  74.657  1.00  0.00           C  
ATOM   2369  HA  GLN   179      79.316 109.382  73.662  1.00  0.00           H  
ATOM   2370  CB  GLN   179      77.435 109.564  74.695  1.00  0.00           C  
ATOM   2371  HB2 GLN   179      76.964 109.124  75.575  1.00  0.00           H  
ATOM   2372  HB3 GLN   179      77.272 110.616  74.926  1.00  0.00           H  
ATOM   2373  CG  GLN   179      76.643 109.107  73.515  1.00  0.00           C  
ATOM   2374  HG2 GLN   179      77.220 109.367  72.628  1.00  0.00           H  
ATOM   2375  HG3 GLN   179      76.581 108.022  73.595  1.00  0.00           H  
ATOM   2376  CD  GLN   179      75.281 109.802  73.502  1.00  0.00           C  
ATOM   2377  OE1 GLN   179      74.883 110.490  74.430  1.00  0.00           O  
ATOM   2378  NE2 GLN   179      74.495 109.613  72.477  1.00  0.00           N  
ATOM   2379 HE21 GLN   179      74.629 109.051  71.648  1.00  0.00           H  
ATOM   2380 HE22 GLN   179      73.784 110.330  72.483  1.00  0.00           H  
ATOM   2381  C   GLN   179      79.688 110.077  75.621  1.00  0.00           C  
ATOM   2382  O   GLN   179      79.774 109.807  76.854  1.00  0.00           O  
ATOM   2383  N   ASP   180      80.383 111.172  75.237  1.00  0.00           N  
ATOM   2384  H   ASP   180      81.020 111.444  75.972  1.00  0.00           H  
ATOM   2385  CA  ASP   180      80.224 111.929  73.939  1.00  0.00           C  
ATOM   2386  HA  ASP   180      79.242 111.729  73.512  1.00  0.00           H  
ATOM   2387  CB  ASP   180      80.258 113.381  74.342  1.00  0.00           C  
ATOM   2388  HB2 ASP   180      79.560 113.567  75.158  1.00  0.00           H  
ATOM   2389  HB3 ASP   180      81.255 113.747  74.586  1.00  0.00           H  
ATOM   2390  CG  ASP   180      79.710 114.211  73.102  1.00  0.00           C  
ATOM   2391  OD1 ASP   180      79.220 113.597  72.155  1.00  0.00           O  
ATOM   2392  OD2 ASP   180      79.686 115.469  73.187  1.00  0.00           O  
ATOM   2393  C   ASP   180      81.312 111.577  72.899  1.00  0.00           C  
ATOM   2394  O   ASP   180      82.525 111.648  73.262  1.00  0.00           O  
ATOM   2395  N   GLN   181      80.952 111.244  71.737  1.00  0.00           N  
ATOM   2396  H   GLN   181      79.969 111.336  71.524  1.00  0.00           H  
ATOM   2397  CA  GLN   181      81.788 110.651  70.720  1.00  0.00           C  
ATOM   2398  HA  GLN   181      82.432 109.869  71.121  1.00  0.00           H  
ATOM   2399  CB  GLN   181      80.866 109.911  69.767  1.00  0.00           C  
ATOM   2400  HB2 GLN   181      80.272 110.608  69.176  1.00  0.00           H  
ATOM   2401  HB3 GLN   181      81.580 109.457  69.079  1.00  0.00           H  
ATOM   2402  CG  GLN   181      80.182 108.654  70.458  1.00  0.00           C  
ATOM   2403  HG2 GLN   181      80.809 108.206  71.228  1.00  0.00           H  
ATOM   2404  HG3 GLN   181      79.321 108.977  71.042  1.00  0.00           H  
ATOM   2405  CD  GLN   181      79.647 107.638  69.522  1.00  0.00           C  
ATOM   2406  OE1 GLN   181      79.669 107.725  68.274  1.00  0.00           O  
ATOM   2407  NE2 GLN   181      79.074 106.551  70.078  1.00  0.00           N  
ATOM   2408 HE21 GLN   181      78.855 106.574  71.064  1.00  0.00           H  
ATOM   2409 HE22 GLN   181      78.689 105.871  69.438  1.00  0.00           H  
ATOM   2410  C   GLN   181      82.710 111.646  70.060  1.00  0.00           C  
ATOM   2411  O   GLN   181      83.716 111.204  69.475  1.00  0.00           O  
ATOM   2412  N   SER   182      82.506 112.916  70.240  1.00  0.00           N  
ATOM   2413  H   SER   182      81.733 113.160  70.843  1.00  0.00           H  
ATOM   2414  CA  SER   182      83.441 113.936  69.853  1.00  0.00           C  
ATOM   2415  HA  SER   182      84.419 113.541  69.577  1.00  0.00           H  
ATOM   2416  CB  SER   182      82.768 114.770  68.682  1.00  0.00           C  
ATOM   2417  HB2 SER   182      81.795 115.108  69.037  1.00  0.00           H  
ATOM   2418  HB3 SER   182      83.499 115.516  68.367  1.00  0.00           H  
ATOM   2419  OG  SER   182      82.599 113.902  67.628  1.00  0.00           O  
ATOM   2420  HG  SER   182      83.489 113.565  67.502  1.00  0.00           H  
ATOM   2421  C   SER   182      83.701 114.910  71.020  1.00  0.00           C  
ATOM   2422  O   SER   182      83.076 114.913  72.126  1.00  0.00           O  
ATOM   2423  N   SER   183      84.640 115.871  71.043  1.00  0.00           N  
ATOM   2424  H   SER   183      84.461 116.589  71.730  1.00  0.00           H  
ATOM   2425  CA  SER   183      85.883 115.972  70.253  1.00  0.00           C  
ATOM   2426  HA  SER   183      85.649 116.153  69.204  1.00  0.00           H  
ATOM   2427  CB  SER   183      86.550 117.178  70.708  1.00  0.00           C  
ATOM   2428  HB2 SER   183      85.860 118.020  70.656  1.00  0.00           H  
ATOM   2429  HB3 SER   183      86.818 117.066  71.759  1.00  0.00           H  
ATOM   2430  OG  SER   183      87.767 117.395  70.069  1.00  0.00           O  
ATOM   2431  HG  SER   183      87.576 117.870  69.256  1.00  0.00           H  
ATOM   2432  C   SER   183      86.747 114.707  70.436  1.00  0.00           C  
ATOM   2433  O   SER   183      86.923 114.183  71.559  1.00  0.00           O  
ATOM   2434  N   MET   184      87.316 114.244  69.345  1.00  0.00           N  
ATOM   2435  H   MET   184      87.025 114.540  68.424  1.00  0.00           H  
ATOM   2436  CA  MET   184      88.361 113.222  69.316  1.00  0.00           C  
ATOM   2437  HA  MET   184      88.152 112.482  70.088  1.00  0.00           H  
ATOM   2438  CB  MET   184      88.540 112.558  67.945  1.00  0.00           C  
ATOM   2439  HB2 MET   184      87.677 111.921  67.748  1.00  0.00           H  
ATOM   2440  HB3 MET   184      88.547 113.340  67.185  1.00  0.00           H  
ATOM   2441  CG  MET   184      89.813 111.756  67.917  1.00  0.00           C  
ATOM   2442  HG2 MET   184      90.630 112.453  68.103  1.00  0.00           H  
ATOM   2443  HG3 MET   184      89.715 111.089  68.774  1.00  0.00           H  
ATOM   2444  SD  MET   184      90.111 110.928  66.264  1.00  0.00           S  
ATOM   2445  CE  MET   184      88.532 110.209  65.748  1.00  0.00           C  
ATOM   2446  HE1 MET   184      88.176 109.294  66.221  1.00  0.00           H  
ATOM   2447  HE2 MET   184      87.811 111.015  65.879  1.00  0.00           H  
ATOM   2448  HE3 MET   184      88.455 109.968  64.688  1.00  0.00           H  
ATOM   2449  C   MET   184      89.711 113.837  69.876  1.00  0.00           C  
ATOM   2450  O   MET   184      90.111 114.917  69.485  1.00  0.00           O  
ATOM   2451  N   SER   185      90.471 113.112  70.691  1.00  0.00           N  
ATOM   2452  H   SER   185      90.124 112.187  70.904  1.00  0.00           H  
ATOM   2453  CA  SER   185      91.863 113.533  71.134  1.00  0.00           C  
ATOM   2454  HA  SER   185      91.932 114.601  71.345  1.00  0.00           H  
ATOM   2455  CB  SER   185      92.184 112.842  72.411  1.00  0.00           C  
ATOM   2456  HB2 SER   185      91.413 113.007  73.164  1.00  0.00           H  
ATOM   2457  HB3 SER   185      92.195 111.771  72.206  1.00  0.00           H  
ATOM   2458  OG  SER   185      93.387 113.237  72.970  1.00  0.00           O  
ATOM   2459  HG  SER   185      93.388 114.195  73.031  1.00  0.00           H  
ATOM   2460  C   SER   185      92.903 113.239  70.044  1.00  0.00           C  
ATOM   2461  O   SER   185      92.760 112.276  69.257  1.00  0.00           O  
ATOM   2462  N   SER   186      93.938 114.031  69.948  1.00  0.00           N  
ATOM   2463  H   SER   186      93.861 114.835  70.554  1.00  0.00           H  
ATOM   2464  CA  SER   186      94.872 114.129  68.803  1.00  0.00           C  
ATOM   2465  HA  SER   186      95.151 113.121  68.495  1.00  0.00           H  
ATOM   2466  CB  SER   186      94.137 114.829  67.707  1.00  0.00           C  
ATOM   2467  HB2 SER   186      93.438 114.112  67.276  1.00  0.00           H  
ATOM   2468  HB3 SER   186      93.667 115.709  68.147  1.00  0.00           H  
ATOM   2469  OG  SER   186      95.179 115.253  66.817  1.00  0.00           O  
ATOM   2470  HG  SER   186      94.784 115.653  66.040  1.00  0.00           H  
ATOM   2471  C   SER   186      96.141 114.948  69.216  1.00  0.00           C  
ATOM   2472  O   SER   186      96.011 115.947  69.867  1.00  0.00           O  
ATOM   2473  N   GLY   187      97.381 114.639  68.872  1.00  0.00           N  
ATOM   2474  H   GLY   187      98.082 115.212  69.320  1.00  0.00           H  
ATOM   2475  CA  GLY   187      97.884 113.765  67.804  1.00  0.00           C  
ATOM   2476  HA2 GLY   187      98.566 112.985  68.142  1.00  0.00           H  
ATOM   2477  HA3 GLY   187      97.029 113.193  67.443  1.00  0.00           H  
ATOM   2478  C   GLY   187      98.541 114.521  66.607  1.00  0.00           C  
ATOM   2479  O   GLY   187      99.319 113.912  65.808  1.00  0.00           O  
ATOM   2480  N   GLY   188      98.045 115.717  66.363  1.00  0.00           N  
ATOM   2481  H   GLY   188      97.395 116.068  67.051  1.00  0.00           H  
ATOM   2482  CA  GLY   188      98.220 116.560  65.148  1.00  0.00           C  
ATOM   2483  HA2 GLY   188      98.412 115.900  64.303  1.00  0.00           H  
ATOM   2484  HA3 GLY   188      97.254 117.016  64.934  1.00  0.00           H  
ATOM   2485  C   GLY   188      99.257 117.683  65.213  1.00  0.00           C  
ATOM   2486  O   GLY   188      99.668 118.054  66.286  1.00  0.00           O  
ATOM   2487  N   GLY   189      99.677 118.301  64.063  1.00  0.00           N  
ATOM   2488  H   GLY   189     100.351 119.053  64.075  1.00  0.00           H  
ATOM   2489  CA  GLY   189      99.045 118.241  62.752  1.00  0.00           C  
ATOM   2490  HA2 GLY   189      99.722 118.775  62.087  1.00  0.00           H  
ATOM   2491  HA3 GLY   189      99.022 117.224  62.358  1.00  0.00           H  
ATOM   2492  C   GLY   189      97.717 118.998  62.713  1.00  0.00           C  
ATOM   2493  O   GLY   189      97.202 119.382  63.717  1.00  0.00           O  
ATOM   2494  N   SER   190      97.241 119.238  61.486  1.00  0.00           N  
ATOM   2495  H   SER   190      97.535 118.682  60.696  1.00  0.00           H  
ATOM   2496  CA  SER   190      95.995 119.953  61.234  1.00  0.00           C  
ATOM   2497  HA  SER   190      96.063 120.439  60.262  1.00  0.00           H  
ATOM   2498  CB  SER   190      94.822 119.001  61.181  1.00  0.00           C  
ATOM   2499  HB2 SER   190      94.803 118.472  62.134  1.00  0.00           H  
ATOM   2500  HB3 SER   190      93.956 119.620  60.950  1.00  0.00           H  
ATOM   2501  OG  SER   190      95.036 118.194  60.099  1.00  0.00           O  
ATOM   2502  HG  SER   190      95.107 117.294  60.426  1.00  0.00           H  
ATOM   2503  C   SER   190      95.813 121.263  62.148  1.00  0.00           C  
ATOM   2504  O   SER   190      94.876 121.365  62.934  1.00  0.00           O  
ATOM   2505  N   GLY   191      96.692 122.243  62.194  1.00  0.00           N  
ATOM   2506  H   GLY   191      96.503 122.988  62.849  1.00  0.00           H  
ATOM   2507  CA  GLY   191      97.825 122.433  61.285  1.00  0.00           C  
ATOM   2508  HA2 GLY   191      98.326 121.472  61.170  1.00  0.00           H  
ATOM   2509  HA3 GLY   191      97.336 122.807  60.386  1.00  0.00           H  
ATOM   2510  C   GLY   191      98.868 123.508  61.575  1.00  0.00           C  
ATOM   2511  O   GLY   191      99.222 123.701  62.765  1.00  0.00           O  
ATOM   2512  N   GLY   192      99.459 124.093  60.575  1.00  0.00           N  
ATOM   2513  H   GLY   192      99.275 123.805  59.624  1.00  0.00           H  
ATOM   2514  CA  GLY   192     100.546 125.109  60.803  1.00  0.00           C  
ATOM   2515  HA2 GLY   192     100.441 125.632  61.754  1.00  0.00           H  
ATOM   2516  HA3 GLY   192     101.530 124.649  60.900  1.00  0.00           H  
ATOM   2517  C   GLY   192     100.573 126.293  59.737  1.00  0.00           C  
ATOM   2518  O   GLY   192     101.367 127.217  59.793  1.00  0.00           O  
ATOM   2519  N   GLY   193      99.617 126.292  58.752  1.00  0.00           N  
ATOM   2520  H   GLY   193      98.884 125.618  58.924  1.00  0.00           H  
ATOM   2521  CA  GLY   193      99.538 127.159  57.577  1.00  0.00           C  
ATOM   2522  HA2 GLY   193      99.467 128.200  57.892  1.00  0.00           H  
ATOM   2523  HA3 GLY   193     100.479 127.008  57.049  1.00  0.00           H  
ATOM   2524  C   GLY   193      98.303 126.952  56.706  1.00  0.00           C  
ATOM   2525  O   GLY   193      97.359 126.294  57.133  1.00  0.00           O  
ATOM   2526  N   TYR   194      98.256 127.671  55.588  1.00  0.00           N  
ATOM   2527  H   TYR   194      98.937 128.412  55.499  1.00  0.00           H  
ATOM   2528  CA  TYR   194      96.995 127.868  54.897  1.00  0.00           C  
ATOM   2529  HA  TYR   194      96.318 128.382  55.578  1.00  0.00           H  
ATOM   2530  CB  TYR   194      97.226 128.851  53.690  1.00  0.00           C  
ATOM   2531  HB2 TYR   194      97.978 128.392  53.048  1.00  0.00           H  
ATOM   2532  HB3 TYR   194      96.290 128.901  53.133  1.00  0.00           H  
ATOM   2533  CG  TYR   194      97.717 130.209  54.070  1.00  0.00           C  
ATOM   2534  CD1 TYR   194      96.819 130.987  54.773  1.00  0.00           C  
ATOM   2535  HD1 TYR   194      95.957 130.551  55.257  1.00  0.00           H  
ATOM   2536  CE1 TYR   194      97.005 132.378  54.846  1.00  0.00           C  
ATOM   2537  HE1 TYR   194      96.289 132.886  55.475  1.00  0.00           H  
ATOM   2538  CZ  TYR   194      98.038 132.998  54.170  1.00  0.00           C  
ATOM   2539  OH  TYR   194      98.267 134.348  54.364  1.00  0.00           O  
ATOM   2540  HH  TYR   194      97.389 134.646  54.613  1.00  0.00           H  
ATOM   2541  CE2 TYR   194      98.989 132.215  53.440  1.00  0.00           C  
ATOM   2542  HE2 TYR   194      99.747 132.706  52.849  1.00  0.00           H  
ATOM   2543  CD2 TYR   194      98.821 130.829  53.388  1.00  0.00           C  
ATOM   2544  HD2 TYR   194      99.448 130.256  52.719  1.00  0.00           H  
ATOM   2545  C   TYR   194      96.336 126.593  54.408  1.00  0.00           C  
ATOM   2546  O   TYR   194      97.047 125.585  54.243  1.00  0.00           O  
ATOM   2547  N   GLY   195      95.014 126.584  54.156  1.00  0.00           N  
ATOM   2548  H   GLY   195      94.695 125.756  53.674  1.00  0.00           H  
ATOM   2549  CA  GLY   195      94.030 127.681  54.301  1.00  0.00           C  
ATOM   2550  HA2 GLY   195      94.613 128.599  54.372  1.00  0.00           H  
ATOM   2551  HA3 GLY   195      93.353 127.739  53.449  1.00  0.00           H  
ATOM   2552  C   GLY   195      93.175 127.662  55.572  1.00  0.00           C  
ATOM   2553  O   GLY   195      93.531 127.111  56.581  1.00  0.00           O  
ATOM   2554  N   ASN   196      91.989 128.331  55.606  1.00  0.00           N  
ATOM   2555  H   ASN   196      91.816 128.914  54.800  1.00  0.00           H  
ATOM   2556  CA  ASN   196      90.956 128.019  56.629  1.00  0.00           C  
ATOM   2557  HA  ASN   196      91.448 127.901  57.595  1.00  0.00           H  
ATOM   2558  CB  ASN   196      89.962 129.192  56.734  1.00  0.00           C  
ATOM   2559  HB2 ASN   196      90.541 130.008  57.165  1.00  0.00           H  
ATOM   2560  HB3 ASN   196      89.522 129.372  55.753  1.00  0.00           H  
ATOM   2561  CG  ASN   196      88.928 128.879  57.710  1.00  0.00           C  
ATOM   2562  OD1 ASN   196      87.790 128.656  57.370  1.00  0.00           O  
ATOM   2563  ND2 ASN   196      89.234 128.810  58.970  1.00  0.00           N  
ATOM   2564 HD21 ASN   196      88.479 128.673  59.626  1.00  0.00           H  
ATOM   2565 HD22 ASN   196      90.107 129.142  59.356  1.00  0.00           H  
ATOM   2566  C   ASN   196      90.242 126.699  56.394  1.00  0.00           C  
ATOM   2567  O   ASN   196      89.795 126.448  55.280  1.00  0.00           O  
ATOM   2568  N   GLN   197      89.986 125.931  57.445  1.00  0.00           N  
ATOM   2569  H   GLN   197      90.188 126.248  58.382  1.00  0.00           H  
ATOM   2570  CA  GLN   197      89.471 124.554  57.335  1.00  0.00           C  
ATOM   2571  HA  GLN   197      89.418 124.221  56.299  1.00  0.00           H  
ATOM   2572  CB  GLN   197      90.505 123.633  57.940  1.00  0.00           C  
ATOM   2573  HB2 GLN   197      90.392 123.604  59.024  1.00  0.00           H  
ATOM   2574  HB3 GLN   197      90.218 122.614  57.679  1.00  0.00           H  
ATOM   2575  CG  GLN   197      91.929 123.847  57.472  1.00  0.00           C  
ATOM   2576  HG2 GLN   197      92.219 124.883  57.653  1.00  0.00           H  
ATOM   2577  HG3 GLN   197      92.597 123.241  58.084  1.00  0.00           H  
ATOM   2578  CD  GLN   197      92.252 123.542  56.023  1.00  0.00           C  
ATOM   2579  OE1 GLN   197      91.415 122.989  55.292  1.00  0.00           O  
ATOM   2580  NE2 GLN   197      93.389 123.997  55.544  1.00  0.00           N  
ATOM   2581 HE21 GLN   197      93.984 124.474  56.206  1.00  0.00           H  
ATOM   2582 HE22 GLN   197      93.578 123.865  54.560  1.00  0.00           H  
ATOM   2583  C   GLN   197      88.114 124.458  57.987  1.00  0.00           C  
ATOM   2584  O   GLN   197      87.592 123.391  58.124  1.00  0.00           O  
ATOM   2585  N   ASP   198      87.441 125.583  58.260  1.00  0.00           N  
ATOM   2586  H   ASP   198      87.793 126.508  58.055  1.00  0.00           H  
ATOM   2587  CA  ASP   198      86.097 125.526  58.869  1.00  0.00           C  
ATOM   2588  HA  ASP   198      86.024 124.668  59.538  1.00  0.00           H  
ATOM   2589  CB  ASP   198      85.925 126.826  59.653  1.00  0.00           C  
ATOM   2590  HB2 ASP   198      85.959 127.652  58.942  1.00  0.00           H  
ATOM   2591  HB3 ASP   198      84.962 126.633  60.126  1.00  0.00           H  
ATOM   2592  CG  ASP   198      86.942 127.060  60.806  1.00  0.00           C  
ATOM   2593  OD1 ASP   198      87.182 128.259  61.114  1.00  0.00           O  
ATOM   2594  OD2 ASP   198      87.348 126.068  61.438  1.00  0.00           O  
ATOM   2595  C   ASP   198      84.991 125.379  57.844  1.00  0.00           C  
ATOM   2596  O   ASP   198      85.217 125.595  56.586  1.00  0.00           O  
ATOM   2597  N   GLN   199      83.780 124.983  58.214  1.00  0.00           N  
ATOM   2598  H   GLN   199      83.489 124.987  59.181  1.00  0.00           H  
ATOM   2599  CA  GLN   199      82.715 124.393  57.395  1.00  0.00           C  
ATOM   2600  HA  GLN   199      82.444 125.083  56.595  1.00  0.00           H  
ATOM   2601  CB  GLN   199      83.186 123.139  56.677  1.00  0.00           C  
ATOM   2602  HB2 GLN   199      82.324 122.550  56.363  1.00  0.00           H  
ATOM   2603  HB3 GLN   199      83.684 123.248  55.714  1.00  0.00           H  
ATOM   2604  CG  GLN   199      84.074 122.229  57.479  1.00  0.00           C  
ATOM   2605  HG2 GLN   199      85.028 122.724  57.657  1.00  0.00           H  
ATOM   2606  HG3 GLN   199      83.568 121.995  58.416  1.00  0.00           H  
ATOM   2607  CD  GLN   199      84.463 120.907  56.756  1.00  0.00           C  
ATOM   2608  OE1 GLN   199      84.551 120.940  55.543  1.00  0.00           O  
ATOM   2609  NE2 GLN   199      84.895 119.924  57.526  1.00  0.00           N  
ATOM   2610 HE21 GLN   199      84.831 120.041  58.527  1.00  0.00           H  
ATOM   2611 HE22 GLN   199      85.147 119.048  57.089  1.00  0.00           H  
ATOM   2612  C   GLN   199      81.430 124.288  58.264  1.00  0.00           C  
ATOM   2613  O   GLN   199      81.178 123.254  58.854  1.00  0.00           O  
ATOM   2614  N   SER   200      80.560 125.343  58.357  1.00  0.00           N  
ATOM   2615  H   SER   200      79.851 125.212  59.064  1.00  0.00           H  
ATOM   2616  CA  SER   200      80.469 126.608  57.665  1.00  0.00           C  
ATOM   2617  HA  SER   200      80.882 126.555  56.657  1.00  0.00           H  
ATOM   2618  CB  SER   200      79.034 126.891  57.386  1.00  0.00           C  
ATOM   2619  HB2 SER   200      78.678 126.047  56.795  1.00  0.00           H  
ATOM   2620  HB3 SER   200      78.461 126.939  58.312  1.00  0.00           H  
ATOM   2621  OG  SER   200      78.823 128.084  56.633  1.00  0.00           O  
ATOM   2622  HG  SER   200      79.071 127.956  55.714  1.00  0.00           H  
ATOM   2623  C   SER   200      81.245 127.716  58.411  1.00  0.00           C  
ATOM   2624  O   SER   200      81.299 127.848  59.605  1.00  0.00           O  
ATOM   2625  N   GLY   201      81.846 128.647  57.667  1.00  0.00           N  
ATOM   2626  H   GLY   201      81.556 128.702  56.702  1.00  0.00           H  
ATOM   2627  CA  GLY   201      82.866 129.591  58.056  1.00  0.00           C  
ATOM   2628  HA2 GLY   201      83.766 129.082  58.400  1.00  0.00           H  
ATOM   2629  HA3 GLY   201      83.067 130.228  57.195  1.00  0.00           H  
ATOM   2630  C   GLY   201      82.363 130.621  59.166  1.00  0.00           C  
ATOM   2631  O   GLY   201      81.220 130.906  59.241  1.00  0.00           O  
ATOM   2632  N   GLY   202      83.246 131.137  60.003  1.00  0.00           N  
ATOM   2633  H   GLY   202      82.894 131.661  60.792  1.00  0.00           H  
ATOM   2634  CA  GLY   202      84.726 131.098  59.931  1.00  0.00           C  
ATOM   2635  HA2 GLY   202      85.222 131.473  60.826  1.00  0.00           H  
ATOM   2636  HA3 GLY   202      85.054 130.060  59.986  1.00  0.00           H  
ATOM   2637  C   GLY   202      85.272 131.813  58.700  1.00  0.00           C  
ATOM   2638  O   GLY   202      84.552 132.121  57.770  1.00  0.00           O  
ATOM   2639  N   GLY   203      86.596 132.072  58.625  1.00  0.00           N  
ATOM   2640  H   GLY   203      86.817 132.649  57.827  1.00  0.00           H  
ATOM   2641  CA  GLY   203      87.624 131.739  59.659  1.00  0.00           C  
ATOM   2642  HA2 GLY   203      87.451 132.271  60.595  1.00  0.00           H  
ATOM   2643  HA3 GLY   203      87.648 130.652  59.733  1.00  0.00           H  
ATOM   2644  C   GLY   203      89.046 132.176  59.220  1.00  0.00           C  
ATOM   2645  O   GLY   203      89.375 132.083  58.038  1.00  0.00           O  
ATOM   2646  N   GLY   204      89.929 132.720  60.088  1.00  0.00           N  
ATOM   2647  H   GLY   204      89.741 132.751  61.080  1.00  0.00           H  
ATOM   2648  CA  GLY   204      91.362 132.564  59.804  1.00  0.00           C  
ATOM   2649  HA2 GLY   204      91.435 133.107  58.862  1.00  0.00           H  
ATOM   2650  HA3 GLY   204      91.900 133.040  60.624  1.00  0.00           H  
ATOM   2651  C   GLY   204      91.942 131.228  59.537  1.00  0.00           C  
ATOM   2652  O   GLY   204      91.416 130.258  60.005  1.00  0.00           O  
ATOM   2653  N   SER   205      92.965 131.061  58.685  1.00  0.00           N  
ATOM   2654  H   SER   205      93.286 130.138  58.429  1.00  0.00           H  
ATOM   2655  CA  SER   205      93.603 132.205  57.982  1.00  0.00           C  
ATOM   2656  HA  SER   205      93.276 133.203  58.272  1.00  0.00           H  
ATOM   2657  CB  SER   205      95.097 132.239  58.330  1.00  0.00           C  
ATOM   2658  HB2 SER   205      95.243 132.256  59.410  1.00  0.00           H  
ATOM   2659  HB3 SER   205      95.618 131.350  57.974  1.00  0.00           H  
ATOM   2660  OG  SER   205      95.679 133.412  57.784  1.00  0.00           O  
ATOM   2661  HG  SER   205      96.552 133.535  58.163  1.00  0.00           H  
ATOM   2662  C   SER   205      93.455 131.998  56.443  1.00  0.00           C  
ATOM   2663  O   SER   205      93.570 130.842  56.011  1.00  0.00           O  
ATOM   2664  N   GLY   206      93.286 133.037  55.633  1.00  0.00           N  
ATOM   2665  H   GLY   206      93.167 133.947  56.055  1.00  0.00           H  
ATOM   2666  CA  GLY   206      93.341 132.909  54.209  1.00  0.00           C  
ATOM   2667  HA2 GLY   206      92.924 133.836  53.815  1.00  0.00           H  
ATOM   2668  HA3 GLY   206      94.407 132.840  53.993  1.00  0.00           H  
ATOM   2669  C   GLY   206      92.505 131.773  53.591  1.00  0.00           C  
ATOM   2670  O   GLY   206      91.324 131.667  53.776  1.00  0.00           O  
ATOM   2671  N   GLY   207      92.960 131.044  52.561  1.00  0.00           N  
ATOM   2672  H   GLY   207      92.242 130.522  52.079  1.00  0.00           H  
ATOM   2673  CA  GLY   207      94.200 131.146  51.770  1.00  0.00           C  
ATOM   2674  HA2 GLY   207      95.072 131.169  52.423  1.00  0.00           H  
ATOM   2675  HA3 GLY   207      94.414 130.379  51.025  1.00  0.00           H  
ATOM   2676  C   GLY   207      94.294 132.403  51.001  1.00  0.00           C  
ATOM   2677  O   GLY   207      93.300 133.121  50.788  1.00  0.00           O  
ATOM   2678  N   TYR   208      95.543 132.752  50.668  1.00  0.00           N  
ATOM   2679  H   TYR   208      96.187 131.974  50.658  1.00  0.00           H  
ATOM   2680  CA  TYR   208      96.013 134.026  50.126  1.00  0.00           C  
ATOM   2681  HA  TYR   208      95.152 134.623  49.825  1.00  0.00           H  
ATOM   2682  CB  TYR   208      96.731 134.824  51.266  1.00  0.00           C  
ATOM   2683  HB2 TYR   208      96.068 134.894  52.128  1.00  0.00           H  
ATOM   2684  HB3 TYR   208      97.501 134.147  51.637  1.00  0.00           H  
ATOM   2685  CG  TYR   208      97.337 136.192  50.906  1.00  0.00           C  
ATOM   2686  CD1 TYR   208      96.529 137.351  50.703  1.00  0.00           C  
ATOM   2687  HD1 TYR   208      95.456 137.320  50.816  1.00  0.00           H  
ATOM   2688  CE1 TYR   208      97.136 138.583  50.540  1.00  0.00           C  
ATOM   2689  HE1 TYR   208      96.533 139.477  50.594  1.00  0.00           H  
ATOM   2690  CZ  TYR   208      98.550 138.656  50.405  1.00  0.00           C  
ATOM   2691  OH  TYR   208      99.183 139.834  50.148  1.00  0.00           O  
ATOM   2692  HH  TYR   208      98.602 140.485  49.748  1.00  0.00           H  
ATOM   2693  CE2 TYR   208      99.350 137.496  50.524  1.00  0.00           C  
ATOM   2694  HE2 TYR   208     100.415 137.615  50.388  1.00  0.00           H  
ATOM   2695  CD2 TYR   208      98.756 136.257  50.759  1.00  0.00           C  
ATOM   2696  HD2 TYR   208      99.311 135.330  50.746  1.00  0.00           H  
ATOM   2697  C   TYR   208      96.925 133.814  48.832  1.00  0.00           C  
ATOM   2698  O   TYR   208      97.793 133.007  48.851  1.00  0.00           O  
ATOM   2699  N   GLY   209      96.626 134.533  47.723  1.00  0.00           N  
ATOM   2700  H   GLY   209      95.876 135.208  47.750  1.00  0.00           H  
ATOM   2701  CA  GLY   209      97.402 134.452  46.431  1.00  0.00           C  
ATOM   2702  HA2 GLY   209      97.063 133.491  46.044  1.00  0.00           H  
ATOM   2703  HA3 GLY   209      97.093 135.301  45.822  1.00  0.00           H  
ATOM   2704  C   GLY   209      98.941 134.475  46.613  1.00  0.00           C  
ATOM   2705  O   GLY   209      99.510 135.299  47.333  1.00  0.00           O  
ATOM   2706  N   GLN   210      99.683 133.621  45.938  1.00  0.00           N  
ATOM   2707  H   GLN   210     100.652 133.819  46.141  1.00  0.00           H  
ATOM   2708  CA  GLN   210      99.351 132.481  45.000  1.00  0.00           C  
ATOM   2709  HA  GLN   210     100.339 132.143  44.686  1.00  0.00           H  
ATOM   2710  CB  GLN   210      98.759 131.242  45.614  1.00  0.00           C  
ATOM   2711  HB2 GLN   210      97.687 131.393  45.735  1.00  0.00           H  
ATOM   2712  HB3 GLN   210      98.747 130.386  44.938  1.00  0.00           H  
ATOM   2713  CG  GLN   210      99.571 130.809  46.859  1.00  0.00           C  
ATOM   2714  HG2 GLN   210     100.618 130.733  46.566  1.00  0.00           H  
ATOM   2715  HG3 GLN   210      99.555 131.492  47.708  1.00  0.00           H  
ATOM   2716  CD  GLN   210      99.174 129.431  47.455  1.00  0.00           C  
ATOM   2717  OE1 GLN   210      98.594 128.557  46.792  1.00  0.00           O  
ATOM   2718  NE2 GLN   210      99.462 129.109  48.695  1.00  0.00           N  
ATOM   2719 HE21 GLN   210      99.380 128.147  48.993  1.00  0.00           H  
ATOM   2720 HE22 GLN   210      99.884 129.807  49.290  1.00  0.00           H  
ATOM   2721  C   GLN   210      98.629 132.923  43.674  1.00  0.00           C  
ATOM   2722  O   GLN   210      97.806 132.138  43.066  1.00  0.00           O  
ATOM   2723  N   GLN   211      98.948 134.181  43.259  1.00  0.00           N  
ATOM   2724  H   GLN   211      99.592 134.735  43.805  1.00  0.00           H  
ATOM   2725  CA  GLN   211      98.259 134.737  42.082  1.00  0.00           C  
ATOM   2726  HA  GLN   211      97.186 134.547  42.112  1.00  0.00           H  
ATOM   2727  CB  GLN   211      98.328 136.277  42.056  1.00  0.00           C  
ATOM   2728  HB2 GLN   211      99.280 136.682  41.712  1.00  0.00           H  
ATOM   2729  HB3 GLN   211      97.560 136.452  41.303  1.00  0.00           H  
ATOM   2730  CG  GLN   211      97.872 136.953  43.382  1.00  0.00           C  
ATOM   2731  HG2 GLN   211      97.439 137.909  43.088  1.00  0.00           H  
ATOM   2732  HG3 GLN   211      97.078 136.361  43.837  1.00  0.00           H  
ATOM   2733  CD  GLN   211      99.053 137.189  44.344  1.00  0.00           C  
ATOM   2734  OE1 GLN   211     100.116 136.591  44.229  1.00  0.00           O  
ATOM   2735  NE2 GLN   211      98.972 137.962  45.367  1.00  0.00           N  
ATOM   2736 HE21 GLN   211      98.119 138.501  45.411  1.00  0.00           H  
ATOM   2737 HE22 GLN   211      99.730 138.077  46.026  1.00  0.00           H  
ATOM   2738  C   GLN   211      98.668 134.136  40.707  1.00  0.00           C  
ATOM   2739  O   GLN   211      97.897 134.221  39.797  1.00  0.00           O  
ATOM   2740  N   ASP   212      99.806 133.475  40.611  1.00  0.00           N  
ATOM   2741  H   ASP   212     100.308 133.197  41.442  1.00  0.00           H  
ATOM   2742  CA  ASP   212     100.328 132.995  39.373  1.00  0.00           C  
ATOM   2743  HA  ASP   212     100.539 133.830  38.705  1.00  0.00           H  
ATOM   2744  CB  ASP   212     101.705 132.306  39.614  1.00  0.00           C  
ATOM   2745  HB2 ASP   212     101.580 131.377  40.171  1.00  0.00           H  
ATOM   2746  HB3 ASP   212     102.101 132.067  38.627  1.00  0.00           H  
ATOM   2747  CG  ASP   212     102.628 133.177  40.467  1.00  0.00           C  
ATOM   2748  OD1 ASP   212     103.552 132.635  41.120  1.00  0.00           O  
ATOM   2749  OD2 ASP   212     102.518 134.414  40.439  1.00  0.00           O  
ATOM   2750  C   ASP   212      99.505 131.885  38.721  1.00  0.00           C  
ATOM   2751  O   ASP   212      99.462 131.798  37.495  1.00  0.00           O  
ATOM   2752  N   ARG   213      99.067 130.954  39.557  1.00  0.00           N  
ATOM   2753  H   ARG   213      99.162 131.070  40.556  1.00  0.00           H  
ATOM   2754  CA  ARG   213      98.399 129.788  39.150  1.00  0.00           C  
ATOM   2755  HA  ARG   213      97.990 129.851  38.142  1.00  0.00           H  
ATOM   2756  CB  ARG   213      99.400 128.613  39.099  1.00  0.00           C  
ATOM   2757  HB2 ARG   213     100.258 128.844  38.468  1.00  0.00           H  
ATOM   2758  HB3 ARG   213      99.691 128.480  40.141  1.00  0.00           H  
ATOM   2759  CG  ARG   213      98.719 127.307  38.646  1.00  0.00           C  
ATOM   2760  HG2 ARG   213      98.083 127.000  39.476  1.00  0.00           H  
ATOM   2761  HG3 ARG   213      98.105 127.416  37.752  1.00  0.00           H  
ATOM   2762  CD  ARG   213      99.702 126.167  38.391  1.00  0.00           C  
ATOM   2763  HD2 ARG   213      99.074 125.313  38.138  1.00  0.00           H  
ATOM   2764  HD3 ARG   213     100.417 126.452  37.619  1.00  0.00           H  
ATOM   2765  NE  ARG   213     100.374 125.806  39.672  1.00  0.00           N  
ATOM   2766  HE  ARG   213     100.104 126.227  40.549  1.00  0.00           H  
ATOM   2767  CZ  ARG   213     101.187 124.779  39.801  1.00  0.00           C  
ATOM   2768  NH1 ARG   213     101.471 124.010  38.808  1.00  0.00           N  
ATOM   2769 HH11 ARG   213     102.077 123.206  38.885  1.00  0.00           H  
ATOM   2770 HH12 ARG   213     101.058 124.071  37.888  1.00  0.00           H  
ATOM   2771  NH2 ARG   213     101.728 124.384  40.927  1.00  0.00           N  
ATOM   2772 HH21 ARG   213     102.244 123.524  41.044  1.00  0.00           H  
ATOM   2773 HH22 ARG   213     101.779 125.065  41.672  1.00  0.00           H  
ATOM   2774  C   ARG   213      97.224 129.438  40.083  1.00  0.00           C  
ATOM   2775  O   ARG   213      97.415 129.285  41.263  1.00  0.00           O  
ATOM   2776  N   GLY   214      95.960 129.547  39.600  1.00  0.00           N  
ATOM   2777  H   GLY   214      95.285 129.440  40.344  1.00  0.00           H  
ATOM   2778  CA  GLY   214      95.468 129.532  38.178  1.00  0.00           C  
ATOM   2779  HA2 GLY   214      95.764 130.459  37.687  1.00  0.00           H  
ATOM   2780  HA3 GLY   214      96.038 128.720  37.726  1.00  0.00           H  
ATOM   2781  C   GLY   214      94.068 129.166  37.993  1.00  0.00           C  
ATOM   2782  O   GLY   214      93.251 130.004  38.453  1.00  0.00           O  
ATOM   2783  OXT GLY   214      93.761 128.103  37.495  1.00  0.00           O  
TER    2784      GLY   214 
END   
