# Supplementary material for: Visualization of oligomerization, clustering, and density transition of intrinsically disordered proteins
Source: Natl Sci Rev. 2026 Feb 14;13(7):nwag107. doi: 10.1093/nsr/nwag107 (PMC13114874; doi:10.1093/nsr/nwag107)
Supplement: nwag107_Supplemental_Files [file nwag107_supplemental_files.zip › SI-MD-Structures/MD-Sturctures/frame151.pdb]

CRYST1  135.026  149.182  136.789  90.00  90.00  90.00               1
ATOM      1  N   MET     1      22.503  86.844  88.979  1.00  0.00           N  
ATOM      2  H1  MET     1      23.070  87.044  89.791  1.00  0.00           H  
ATOM      3  H2  MET     1      21.981  87.687  88.784  1.00  0.00           H  
ATOM      4  H3  MET     1      22.051  85.967  89.191  1.00  0.00           H  
ATOM      5  CA  MET     1      23.384  86.674  87.861  1.00  0.00           C  
ATOM      6  HA  MET     1      23.353  87.556  87.221  1.00  0.00           H  
ATOM      7  CB  MET     1      24.842  86.460  88.448  1.00  0.00           C  
ATOM      8  HB2 MET     1      25.010  85.485  88.905  1.00  0.00           H  
ATOM      9  HB3 MET     1      25.428  86.394  87.531  1.00  0.00           H  
ATOM     10  CG  MET     1      25.239  87.703  89.284  1.00  0.00           C  
ATOM     11  HG2 MET     1      24.700  87.660  90.230  1.00  0.00           H  
ATOM     12  HG3 MET     1      26.301  87.645  89.524  1.00  0.00           H  
ATOM     13  SD  MET     1      24.825  89.316  88.735  1.00  0.00           S  
ATOM     14  CE  MET     1      26.064  89.650  87.438  1.00  0.00           C  
ATOM     15  HE1 MET     1      27.072  89.647  87.851  1.00  0.00           H  
ATOM     16  HE2 MET     1      26.087  88.845  86.702  1.00  0.00           H  
ATOM     17  HE3 MET     1      25.898  90.621  86.972  1.00  0.00           H  
ATOM     18  C   MET     1      23.018  85.423  87.119  1.00  0.00           C  
ATOM     19  O   MET     1      23.141  84.354  87.595  1.00  0.00           O  
ATOM     20  N   ALA     2      22.874  85.495  85.747  1.00  0.00           N  
ATOM     21  H   ALA     2      22.669  84.621  85.285  1.00  0.00           H  
ATOM     22  CA  ALA     2      22.726  86.685  84.865  1.00  0.00           C  
ATOM     23  HA  ALA     2      22.806  86.348  83.832  1.00  0.00           H  
ATOM     24  CB  ALA     2      21.353  87.297  85.042  1.00  0.00           C  
ATOM     25  HB1 ALA     2      21.212  87.725  86.034  1.00  0.00           H  
ATOM     26  HB2 ALA     2      21.052  87.957  84.228  1.00  0.00           H  
ATOM     27  HB3 ALA     2      20.694  86.429  85.047  1.00  0.00           H  
ATOM     28  C   ALA     2      23.804  87.785  85.065  1.00  0.00           C  
ATOM     29  O   ALA     2      23.527  88.903  85.504  1.00  0.00           O  
ATOM     30  N   SER     3      25.083  87.539  84.726  1.00  0.00           N  
ATOM     31  H   SER     3      25.671  88.357  84.662  1.00  0.00           H  
ATOM     32  CA  SER     3      25.758  86.387  84.063  1.00  0.00           C  
ATOM     33  HA  SER     3      25.044  85.579  83.900  1.00  0.00           H  
ATOM     34  CB  SER     3      26.289  86.815  82.688  1.00  0.00           C  
ATOM     35  HB2 SER     3      25.529  87.306  82.081  1.00  0.00           H  
ATOM     36  HB3 SER     3      27.151  87.482  82.714  1.00  0.00           H  
ATOM     37  OG  SER     3      26.686  85.612  81.942  1.00  0.00           O  
ATOM     38  HG  SER     3      27.085  85.905  81.119  1.00  0.00           H  
ATOM     39  C   SER     3      26.953  85.773  84.831  1.00  0.00           C  
ATOM     40  O   SER     3      27.703  86.414  85.550  1.00  0.00           O  
ATOM     41  N   ASN     4      27.154  84.465  84.507  1.00  0.00           N  
ATOM     42  H   ASN     4      26.576  84.133  83.749  1.00  0.00           H  
ATOM     43  CA  ASN     4      28.269  83.634  85.032  1.00  0.00           C  
ATOM     44  HA  ASN     4      28.865  84.328  85.624  1.00  0.00           H  
ATOM     45  CB  ASN     4      27.680  82.475  85.832  1.00  0.00           C  
ATOM     46  HB2 ASN     4      26.955  81.906  85.249  1.00  0.00           H  
ATOM     47  HB3 ASN     4      28.453  81.731  86.024  1.00  0.00           H  
ATOM     48  CG  ASN     4      27.079  82.873  87.136  1.00  0.00           C  
ATOM     49  OD1 ASN     4      27.179  84.059  87.566  1.00  0.00           O  
ATOM     50  ND2 ASN     4      26.477  81.928  87.769  1.00  0.00           N  
ATOM     51 HD21 ASN     4      26.097  82.088  88.691  1.00  0.00           H  
ATOM     52 HD22 ASN     4      26.469  81.021  87.325  1.00  0.00           H  
ATOM     53  C   ASN     4      29.161  83.054  83.886  1.00  0.00           C  
ATOM     54  O   ASN     4      28.802  82.094  83.235  1.00  0.00           O  
ATOM     55  N   ASP     5      30.278  83.671  83.573  1.00  0.00           N  
ATOM     56  H   ASP     5      30.727  83.376  82.718  1.00  0.00           H  
ATOM     57  CA  ASP     5      30.926  84.821  84.251  1.00  0.00           C  
ATOM     58  HA  ASP     5      30.134  85.452  84.656  1.00  0.00           H  
ATOM     59  CB  ASP     5      31.744  84.275  85.432  1.00  0.00           C  
ATOM     60  HB2 ASP     5      31.280  83.350  85.773  1.00  0.00           H  
ATOM     61  HB3 ASP     5      32.719  84.065  84.992  1.00  0.00           H  
ATOM     62  CG  ASP     5      31.869  85.305  86.622  1.00  0.00           C  
ATOM     63  OD1 ASP     5      31.678  86.527  86.337  1.00  0.00           O  
ATOM     64  OD2 ASP     5      32.135  84.873  87.769  1.00  0.00           O  
ATOM     65  C   ASP     5      31.739  85.512  83.143  1.00  0.00           C  
ATOM     66  O   ASP     5      32.133  84.866  82.187  1.00  0.00           O  
ATOM     67  N   TYR     6      31.812  86.844  83.326  1.00  0.00           N  
ATOM     68  H   TYR     6      31.337  87.301  84.091  1.00  0.00           H  
ATOM     69  CA  TYR     6      32.350  87.779  82.325  1.00  0.00           C  
ATOM     70  HA  TYR     6      31.689  87.634  81.471  1.00  0.00           H  
ATOM     71  CB  TYR     6      32.101  89.184  82.871  1.00  0.00           C  
ATOM     72  HB2 TYR     6      32.780  89.376  83.702  1.00  0.00           H  
ATOM     73  HB3 TYR     6      32.399  89.899  82.104  1.00  0.00           H  
ATOM     74  CG  TYR     6      30.672  89.446  83.232  1.00  0.00           C  
ATOM     75  CD1 TYR     6      30.189  89.227  84.578  1.00  0.00           C  
ATOM     76  HD1 TYR     6      30.902  89.087  85.376  1.00  0.00           H  
ATOM     77  CE1 TYR     6      28.810  89.499  84.849  1.00  0.00           C  
ATOM     78  HE1 TYR     6      28.455  89.375  85.861  1.00  0.00           H  
ATOM     79  CZ  TYR     6      27.936  89.943  83.793  1.00  0.00           C  
ATOM     80  OH  TYR     6      26.579  90.082  83.928  1.00  0.00           O  
ATOM     81  HH  TYR     6      26.208  90.226  83.054  1.00  0.00           H  
ATOM     82  CE2 TYR     6      28.481  90.231  82.538  1.00  0.00           C  
ATOM     83  HE2 TYR     6      27.820  90.643  81.790  1.00  0.00           H  
ATOM     84  CD2 TYR     6      29.822  89.926  82.274  1.00  0.00           C  
ATOM     85  HD2 TYR     6      30.192  90.106  81.275  1.00  0.00           H  
ATOM     86  C   TYR     6      33.806  87.526  81.822  1.00  0.00           C  
ATOM     87  O   TYR     6      34.645  87.004  82.604  1.00  0.00           O  
ATOM     88  N   THR     7      34.069  87.891  80.560  1.00  0.00           N  
ATOM     89  H   THR     7      33.292  88.298  80.058  1.00  0.00           H  
ATOM     90  CA  THR     7      35.495  88.207  80.151  1.00  0.00           C  
ATOM     91  HA  THR     7      36.010  87.268  80.358  1.00  0.00           H  
ATOM     92  CB  THR     7      35.608  88.476  78.607  1.00  0.00           C  
ATOM     93  HB  THR     7      35.183  87.612  78.097  1.00  0.00           H  
ATOM     94  CG2 THR     7      34.966  89.715  78.016  1.00  0.00           C  
ATOM     95 HG21 THR     7      35.340  90.614  78.506  1.00  0.00           H  
ATOM     96 HG22 THR     7      35.159  89.719  76.944  1.00  0.00           H  
ATOM     97 HG23 THR     7      33.881  89.642  78.096  1.00  0.00           H  
ATOM     98  OG1 THR     7      37.025  88.523  78.322  1.00  0.00           O  
ATOM     99  HG1 THR     7      37.178  87.576  78.271  1.00  0.00           H  
ATOM    100  C   THR     7      36.244  89.265  80.981  1.00  0.00           C  
ATOM    101  O   THR     7      35.594  90.146  81.493  1.00  0.00           O  
ATOM    102  N   GLN     8      37.525  89.053  81.176  1.00  0.00           N  
ATOM    103  H   GLN     8      37.944  88.280  80.679  1.00  0.00           H  
ATOM    104  CA  GLN     8      38.379  89.972  81.856  1.00  0.00           C  
ATOM    105  HA  GLN     8      37.730  90.804  82.128  1.00  0.00           H  
ATOM    106  CB  GLN     8      38.968  89.333  83.089  1.00  0.00           C  
ATOM    107  HB2 GLN     8      39.514  88.451  82.757  1.00  0.00           H  
ATOM    108  HB3 GLN     8      39.718  90.021  83.479  1.00  0.00           H  
ATOM    109  CG  GLN     8      37.937  88.872  84.218  1.00  0.00           C  
ATOM    110  HG2 GLN     8      37.281  88.091  83.834  1.00  0.00           H  
ATOM    111  HG3 GLN     8      38.544  88.524  85.054  1.00  0.00           H  
ATOM    112  CD  GLN     8      37.132  90.050  84.826  1.00  0.00           C  
ATOM    113  OE1 GLN     8      37.493  90.716  85.779  1.00  0.00           O  
ATOM    114  NE2 GLN     8      35.955  90.302  84.379  1.00  0.00           N  
ATOM    115 HE21 GLN     8      35.498  89.734  83.680  1.00  0.00           H  
ATOM    116 HE22 GLN     8      35.457  91.123  84.692  1.00  0.00           H  
ATOM    117  C   GLN     8      39.525  90.498  80.914  1.00  0.00           C  
ATOM    118  O   GLN     8      40.231  89.702  80.318  1.00  0.00           O  
ATOM    119  N   GLN     9      39.802  91.795  80.720  1.00  0.00           N  
ATOM    120  H   GLN     9      40.619  91.982  80.156  1.00  0.00           H  
ATOM    121  CA  GLN     9      39.178  93.002  81.169  1.00  0.00           C  
ATOM    122  HA  GLN     9      39.654  93.927  80.843  1.00  0.00           H  
ATOM    123  CB  GLN     9      37.848  93.141  80.401  1.00  0.00           C  
ATOM    124  HB2 GLN     9      37.213  92.278  80.606  1.00  0.00           H  
ATOM    125  HB3 GLN     9      37.233  93.989  80.704  1.00  0.00           H  
ATOM    126  CG  GLN     9      38.151  93.172  78.849  1.00  0.00           C  
ATOM    127  HG2 GLN     9      38.967  93.871  78.668  1.00  0.00           H  
ATOM    128  HG3 GLN     9      38.311  92.158  78.482  1.00  0.00           H  
ATOM    129  CD  GLN     9      37.028  93.781  78.073  1.00  0.00           C  
ATOM    130  OE1 GLN     9      36.494  94.844  78.377  1.00  0.00           O  
ATOM    131  NE2 GLN     9      36.583  93.179  76.982  1.00  0.00           N  
ATOM    132 HE21 GLN     9      37.088  92.361  76.673  1.00  0.00           H  
ATOM    133 HE22 GLN     9      35.744  93.507  76.525  1.00  0.00           H  
ATOM    134  C   GLN     9      38.884  93.036  82.685  1.00  0.00           C  
ATOM    135  O   GLN     9      37.783  93.403  83.096  1.00  0.00           O  
ATOM    136  N   ALA    10      39.781  92.748  83.687  1.00  0.00           N  
ATOM    137  H   ALA    10      39.419  92.883  84.620  1.00  0.00           H  
ATOM    138  CA  ALA    10      41.230  92.674  83.454  1.00  0.00           C  
ATOM    139  HA  ALA    10      41.408  92.534  82.387  1.00  0.00           H  
ATOM    140  CB  ALA    10      41.876  94.041  83.910  1.00  0.00           C  
ATOM    141  HB1 ALA    10      41.520  94.976  83.478  1.00  0.00           H  
ATOM    142  HB2 ALA    10      41.887  94.182  84.991  1.00  0.00           H  
ATOM    143  HB3 ALA    10      42.903  94.031  83.546  1.00  0.00           H  
ATOM    144  C   ALA    10      41.901  91.457  84.131  1.00  0.00           C  
ATOM    145  O   ALA    10      41.421  91.131  85.205  1.00  0.00           O  
ATOM    146  N   THR    11      42.886  90.789  83.521  1.00  0.00           N  
ATOM    147  H   THR    11      43.245  91.192  82.668  1.00  0.00           H  
ATOM    148  CA  THR    11      43.667  89.735  84.124  1.00  0.00           C  
ATOM    149  HA  THR    11      43.613  89.812  85.210  1.00  0.00           H  
ATOM    150  CB  THR    11      42.971  88.415  83.854  1.00  0.00           C  
ATOM    151  HB  THR    11      42.758  88.360  82.786  1.00  0.00           H  
ATOM    152  CG2 THR    11      43.729  87.183  84.340  1.00  0.00           C  
ATOM    153 HG21 THR    11      43.031  86.411  84.663  1.00  0.00           H  
ATOM    154 HG22 THR    11      44.395  86.811  83.561  1.00  0.00           H  
ATOM    155 HG23 THR    11      44.238  87.527  85.241  1.00  0.00           H  
ATOM    156  OG1 THR    11      41.721  88.383  84.544  1.00  0.00           O  
ATOM    157  HG1 THR    11      41.310  89.243  84.658  1.00  0.00           H  
ATOM    158  C   THR    11      45.025  89.895  83.559  1.00  0.00           C  
ATOM    159  O   THR    11      45.200  89.701  82.374  1.00  0.00           O  
ATOM    160  N   GLN    12      46.073  90.292  84.338  1.00  0.00           N  
ATOM    161  H   GLN    12      46.959  90.012  83.944  1.00  0.00           H  
ATOM    162  CA  GLN    12      46.062  90.554  85.807  1.00  0.00           C  
ATOM    163  HA  GLN    12      45.397  89.835  86.285  1.00  0.00           H  
ATOM    164  CB  GLN    12      47.436  90.449  86.392  1.00  0.00           C  
ATOM    165  HB2 GLN    12      48.012  91.309  86.050  1.00  0.00           H  
ATOM    166  HB3 GLN    12      47.298  90.460  87.473  1.00  0.00           H  
ATOM    167  CG  GLN    12      48.195  89.170  86.200  1.00  0.00           C  
ATOM    168  HG2 GLN    12      48.668  89.127  85.219  1.00  0.00           H  
ATOM    169  HG3 GLN    12      49.046  89.219  86.879  1.00  0.00           H  
ATOM    170  CD  GLN    12      47.536  87.825  86.393  1.00  0.00           C  
ATOM    171  OE1 GLN    12      46.393  87.643  86.735  1.00  0.00           O  
ATOM    172  NE2 GLN    12      48.185  86.703  86.186  1.00  0.00           N  
ATOM    173 HE21 GLN    12      47.689  85.872  86.479  1.00  0.00           H  
ATOM    174 HE22 GLN    12      49.160  86.695  85.925  1.00  0.00           H  
ATOM    175  C   GLN    12      45.567  92.038  86.094  1.00  0.00           C  
ATOM    176  O   GLN    12      45.722  92.909  85.242  1.00  0.00           O  
ATOM    177  N   SER    13      44.903  92.301  87.262  1.00  0.00           N  
ATOM    178  H   SER    13      44.769  91.564  87.938  1.00  0.00           H  
ATOM    179  CA  SER    13      44.625  93.744  87.602  1.00  0.00           C  
ATOM    180  HA  SER    13      44.333  94.310  86.717  1.00  0.00           H  
ATOM    181  CB  SER    13      43.545  93.800  88.682  1.00  0.00           C  
ATOM    182  HB2 SER    13      42.716  93.161  88.378  1.00  0.00           H  
ATOM    183  HB3 SER    13      44.035  93.514  89.613  1.00  0.00           H  
ATOM    184  OG  SER    13      43.007  95.095  88.799  1.00  0.00           O  
ATOM    185  HG  SER    13      42.273  94.947  89.400  1.00  0.00           H  
ATOM    186  C   SER    13      45.897  94.475  88.145  1.00  0.00           C  
ATOM    187  O   SER    13      46.774  93.854  88.785  1.00  0.00           O  
ATOM    188  N   TYR    14      45.922  95.803  87.885  1.00  0.00           N  
ATOM    189  H   TYR    14      45.192  96.056  87.233  1.00  0.00           H  
ATOM    190  CA  TYR    14      46.844  96.735  88.497  1.00  0.00           C  
ATOM    191  HA  TYR    14      47.330  96.400  89.413  1.00  0.00           H  
ATOM    192  CB  TYR    14      47.878  97.142  87.465  1.00  0.00           C  
ATOM    193  HB2 TYR    14      48.305  96.164  87.243  1.00  0.00           H  
ATOM    194  HB3 TYR    14      47.337  97.560  86.616  1.00  0.00           H  
ATOM    195  CG  TYR    14      48.871  98.188  87.917  1.00  0.00           C  
ATOM    196  CD1 TYR    14      50.140  97.879  88.477  1.00  0.00           C  
ATOM    197  HD1 TYR    14      50.470  96.851  88.508  1.00  0.00           H  
ATOM    198  CE1 TYR    14      51.000  98.912  89.040  1.00  0.00           C  
ATOM    199  HE1 TYR    14      51.984  98.721  89.442  1.00  0.00           H  
ATOM    200  CZ  TYR    14      50.553 100.228  89.058  1.00  0.00           C  
ATOM    201  OH  TYR    14      51.280 101.170  89.683  1.00  0.00           O  
ATOM    202  HH  TYR    14      50.715 101.920  89.883  1.00  0.00           H  
ATOM    203  CE2 TYR    14      49.322 100.551  88.398  1.00  0.00           C  
ATOM    204  HE2 TYR    14      49.066 101.600  88.376  1.00  0.00           H  
ATOM    205  CD2 TYR    14      48.514  99.579  87.861  1.00  0.00           C  
ATOM    206  HD2 TYR    14      47.640  99.874  87.299  1.00  0.00           H  
ATOM    207  C   TYR    14      45.984  97.974  88.916  1.00  0.00           C  
ATOM    208  O   TYR    14      45.293  98.643  88.145  1.00  0.00           O  
ATOM    209  N   GLY    15      45.796  98.274  90.191  1.00  0.00           N  
ATOM    210  H   GLY    15      45.064  98.957  90.324  1.00  0.00           H  
ATOM    211  CA  GLY    15      46.416  97.611  91.355  1.00  0.00           C  
ATOM    212  HA2 GLY    15      45.843  97.883  92.241  1.00  0.00           H  
ATOM    213  HA3 GLY    15      46.142  96.556  91.357  1.00  0.00           H  
ATOM    214  C   GLY    15      47.882  97.815  91.586  1.00  0.00           C  
ATOM    215  O   GLY    15      48.764  96.948  91.560  1.00  0.00           O  
ATOM    216  N   ALA    16      48.193  99.102  91.734  1.00  0.00           N  
ATOM    217  H   ALA    16      47.448  99.773  91.857  1.00  0.00           H  
ATOM    218  CA  ALA    16      49.577  99.472  92.387  1.00  0.00           C  
ATOM    219  HA  ALA    16      50.439  99.353  91.731  1.00  0.00           H  
ATOM    220  CB  ALA    16      49.449 100.892  92.892  1.00  0.00           C  
ATOM    221  HB1 ALA    16      49.461 101.617  92.079  1.00  0.00           H  
ATOM    222  HB2 ALA    16      48.552 101.200  93.429  1.00  0.00           H  
ATOM    223  HB3 ALA    16      50.353 101.149  93.444  1.00  0.00           H  
ATOM    224  C   ALA    16      50.016  98.573  93.627  1.00  0.00           C  
ATOM    225  O   ALA    16      49.220  98.148  94.402  1.00  0.00           O  
ATOM    226  N   TYR    17      51.304  98.277  93.726  1.00  0.00           N  
ATOM    227  H   TYR    17      51.952  98.702  93.078  1.00  0.00           H  
ATOM    228  CA  TYR    17      51.875  97.143  94.492  1.00  0.00           C  
ATOM    229  HA  TYR    17      51.404  97.226  95.472  1.00  0.00           H  
ATOM    230  CB  TYR    17      51.515  95.744  93.874  1.00  0.00           C  
ATOM    231  HB2 TYR    17      50.439  95.769  93.699  1.00  0.00           H  
ATOM    232  HB3 TYR    17      51.901  95.581  92.867  1.00  0.00           H  
ATOM    233  CG  TYR    17      51.607  94.602  94.839  1.00  0.00           C  
ATOM    234  CD1 TYR    17      52.510  93.493  94.553  1.00  0.00           C  
ATOM    235  HD1 TYR    17      53.148  93.650  93.696  1.00  0.00           H  
ATOM    236  CE1 TYR    17      52.558  92.362  95.305  1.00  0.00           C  
ATOM    237  HE1 TYR    17      53.259  91.596  95.010  1.00  0.00           H  
ATOM    238  CZ  TYR    17      51.789  92.400  96.550  1.00  0.00           C  
ATOM    239  OH  TYR    17      51.883  91.421  97.467  1.00  0.00           O  
ATOM    240  HH  TYR    17      52.596  90.818  97.244  1.00  0.00           H  
ATOM    241  CE2 TYR    17      50.798  93.402  96.808  1.00  0.00           C  
ATOM    242  HE2 TYR    17      50.240  93.405  97.732  1.00  0.00           H  
ATOM    243  CD2 TYR    17      50.620  94.452  95.853  1.00  0.00           C  
ATOM    244  HD2 TYR    17      49.923  95.232  96.120  1.00  0.00           H  
ATOM    245  C   TYR    17      53.432  97.341  94.526  1.00  0.00           C  
ATOM    246  O   TYR    17      53.929  97.698  93.437  1.00  0.00           O  
ATOM    247  N   PRO    18      54.124  97.299  95.704  1.00  0.00           N  
ATOM    248  CD  PRO    18      53.493  96.952  96.934  1.00  0.00           C  
ATOM    249  HD2 PRO    18      52.779  96.130  96.898  1.00  0.00           H  
ATOM    250  HD3 PRO    18      53.149  97.830  97.481  1.00  0.00           H  
ATOM    251  CG  PRO    18      54.706  96.425  97.695  1.00  0.00           C  
ATOM    252  HG2 PRO    18      54.798  95.386  97.380  1.00  0.00           H  
ATOM    253  HG3 PRO    18      54.602  96.328  98.776  1.00  0.00           H  
ATOM    254  CB  PRO    18      55.856  97.249  97.241  1.00  0.00           C  
ATOM    255  HB2 PRO    18      56.809  96.772  97.468  1.00  0.00           H  
ATOM    256  HB3 PRO    18      55.845  98.244  97.686  1.00  0.00           H  
ATOM    257  CA  PRO    18      55.597  97.338  95.791  1.00  0.00           C  
ATOM    258  HA  PRO    18      56.014  98.267  95.402  1.00  0.00           H  
ATOM    259  C   PRO    18      56.270  96.168  95.037  1.00  0.00           C  
ATOM    260  O   PRO    18      55.778  95.061  94.771  1.00  0.00           O  
ATOM    261  N   THR    19      57.448  96.457  94.454  1.00  0.00           N  
ATOM    262  H   THR    19      58.012  97.165  94.901  1.00  0.00           H  
ATOM    263  CA  THR    19      58.097  95.662  93.376  1.00  0.00           C  
ATOM    264  HA  THR    19      57.306  95.253  92.748  1.00  0.00           H  
ATOM    265  CB  THR    19      58.814  96.625  92.424  1.00  0.00           C  
ATOM    266  HB  THR    19      59.486  96.043  91.792  1.00  0.00           H  
ATOM    267  CG2 THR    19      57.885  97.390  91.423  1.00  0.00           C  
ATOM    268 HG21 THR    19      56.993  97.705  91.964  1.00  0.00           H  
ATOM    269 HG22 THR    19      58.406  98.299  91.121  1.00  0.00           H  
ATOM    270 HG23 THR    19      57.724  96.769  90.542  1.00  0.00           H  
ATOM    271  OG1 THR    19      59.625  97.632  93.019  1.00  0.00           O  
ATOM    272  HG1 THR    19      60.552  97.432  93.166  1.00  0.00           H  
ATOM    273  C   THR    19      58.929  94.573  93.921  1.00  0.00           C  
ATOM    274  O   THR    19      59.197  94.459  95.152  1.00  0.00           O  
ATOM    275  N   GLN    20      59.288  93.668  92.990  1.00  0.00           N  
ATOM    276  H   GLN    20      58.828  93.587  92.094  1.00  0.00           H  
ATOM    277  CA  GLN    20      60.057  92.533  93.414  1.00  0.00           C  
ATOM    278  HA  GLN    20      59.422  92.018  94.136  1.00  0.00           H  
ATOM    279  CB  GLN    20      60.339  91.746  92.192  1.00  0.00           C  
ATOM    280  HB2 GLN    20      60.794  90.788  92.441  1.00  0.00           H  
ATOM    281  HB3 GLN    20      59.352  91.540  91.777  1.00  0.00           H  
ATOM    282  CG  GLN    20      61.270  92.399  91.076  1.00  0.00           C  
ATOM    283  HG2 GLN    20      60.971  93.428  90.878  1.00  0.00           H  
ATOM    284  HG3 GLN    20      62.282  92.229  91.444  1.00  0.00           H  
ATOM    285  CD  GLN    20      61.034  91.796  89.697  1.00  0.00           C  
ATOM    286  OE1 GLN    20      60.627  90.630  89.580  1.00  0.00           O  
ATOM    287  NE2 GLN    20      61.321  92.449  88.580  1.00  0.00           N  
ATOM    288 HE21 GLN    20      61.812  93.331  88.626  1.00  0.00           H  
ATOM    289 HE22 GLN    20      61.177  91.909  87.739  1.00  0.00           H  
ATOM    290  C   GLN    20      61.404  92.836  94.110  1.00  0.00           C  
ATOM    291  O   GLN    20      62.064  93.885  93.847  1.00  0.00           O  
ATOM    292  N   PRO    21      61.892  91.905  94.998  1.00  0.00           N  
ATOM    293  CD  PRO    21      61.211  90.707  95.346  1.00  0.00           C  
ATOM    294  HD2 PRO    21      60.799  90.254  94.444  1.00  0.00           H  
ATOM    295  HD3 PRO    21      60.382  90.844  96.041  1.00  0.00           H  
ATOM    296  CG  PRO    21      62.231  89.823  96.094  1.00  0.00           C  
ATOM    297  HG2 PRO    21      62.724  89.268  95.297  1.00  0.00           H  
ATOM    298  HG3 PRO    21      61.770  89.147  96.815  1.00  0.00           H  
ATOM    299  CB  PRO    21      63.128  90.841  96.782  1.00  0.00           C  
ATOM    300  HB2 PRO    21      64.152  90.478  96.874  1.00  0.00           H  
ATOM    301  HB3 PRO    21      62.704  91.177  97.728  1.00  0.00           H  
ATOM    302  CA  PRO    21      63.135  92.039  95.775  1.00  0.00           C  
ATOM    303  HA  PRO    21      63.030  92.933  96.389  1.00  0.00           H  
ATOM    304  C   PRO    21      64.432  92.223  94.920  1.00  0.00           C  
ATOM    305  O   PRO    21      64.573  91.977  93.733  1.00  0.00           O  
ATOM    306  N   GLY    22      65.451  92.789  95.584  1.00  0.00           N  
ATOM    307  H   GLY    22      65.327  93.145  96.521  1.00  0.00           H  
ATOM    308  CA  GLY    22      66.754  92.908  94.943  1.00  0.00           C  
ATOM    309  HA2 GLY    22      66.634  93.511  94.042  1.00  0.00           H  
ATOM    310  HA3 GLY    22      67.441  93.504  95.544  1.00  0.00           H  
ATOM    311  C   GLY    22      67.332  91.518  94.622  1.00  0.00           C  
ATOM    312  O   GLY    22      67.257  90.577  95.410  1.00  0.00           O  
ATOM    313  N   GLN    23      68.156  91.452  93.595  1.00  0.00           N  
ATOM    314  H   GLN    23      68.240  92.349  93.139  1.00  0.00           H  
ATOM    315  CA  GLN    23      69.241  90.538  93.651  1.00  0.00           C  
ATOM    316  HA  GLN    23      68.868  89.561  93.959  1.00  0.00           H  
ATOM    317  CB  GLN    23      69.907  90.346  92.260  1.00  0.00           C  
ATOM    318  HB2 GLN    23      69.072  90.242  91.567  1.00  0.00           H  
ATOM    319  HB3 GLN    23      70.494  91.228  92.004  1.00  0.00           H  
ATOM    320  CG  GLN    23      70.822  89.211  92.162  1.00  0.00           C  
ATOM    321  HG2 GLN    23      71.146  89.126  91.125  1.00  0.00           H  
ATOM    322  HG3 GLN    23      71.688  89.255  92.823  1.00  0.00           H  
ATOM    323  CD  GLN    23      70.195  87.867  92.472  1.00  0.00           C  
ATOM    324  OE1 GLN    23      70.454  87.177  93.502  1.00  0.00           O  
ATOM    325  NE2 GLN    23      69.321  87.350  91.618  1.00  0.00           N  
ATOM    326 HE21 GLN    23      69.177  87.921  90.798  1.00  0.00           H  
ATOM    327 HE22 GLN    23      68.852  86.504  91.908  1.00  0.00           H  
ATOM    328  C   GLN    23      70.293  90.998  94.675  1.00  0.00           C  
ATOM    329  O   GLN    23      70.848  92.043  94.503  1.00  0.00           O  
ATOM    330  N   GLY    24      70.774  90.102  95.577  1.00  0.00           N  
ATOM    331  H   GLY    24      70.360  89.182  95.634  1.00  0.00           H  
ATOM    332  CA  GLY    24      71.934  90.528  96.473  1.00  0.00           C  
ATOM    333  HA2 GLY    24      71.642  91.407  97.048  1.00  0.00           H  
ATOM    334  HA3 GLY    24      72.017  89.756  97.238  1.00  0.00           H  
ATOM    335  C   GLY    24      73.288  90.573  95.779  1.00  0.00           C  
ATOM    336  O   GLY    24      73.709  89.635  95.174  1.00  0.00           O  
ATOM    337  N   TYR    25      74.114  91.637  95.940  1.00  0.00           N  
ATOM    338  H   TYR    25      73.734  92.531  96.215  1.00  0.00           H  
ATOM    339  CA  TYR    25      75.497  91.685  95.361  1.00  0.00           C  
ATOM    340  HA  TYR    25      76.140  90.836  95.596  1.00  0.00           H  
ATOM    341  CB  TYR    25      75.442  91.917  93.812  1.00  0.00           C  
ATOM    342  HB2 TYR    25      75.151  90.995  93.310  1.00  0.00           H  
ATOM    343  HB3 TYR    25      74.561  92.469  93.486  1.00  0.00           H  
ATOM    344  CG  TYR    25      76.743  92.460  93.210  1.00  0.00           C  
ATOM    345  CD1 TYR    25      77.656  91.542  92.725  1.00  0.00           C  
ATOM    346  HD1 TYR    25      77.508  90.493  92.933  1.00  0.00           H  
ATOM    347  CE1 TYR    25      78.794  91.932  92.019  1.00  0.00           C  
ATOM    348  HE1 TYR    25      79.407  91.136  91.622  1.00  0.00           H  
ATOM    349  CZ  TYR    25      79.068  93.345  91.815  1.00  0.00           C  
ATOM    350  OH  TYR    25      80.174  93.811  91.291  1.00  0.00           O  
ATOM    351  HH  TYR    25      80.194  94.754  91.113  1.00  0.00           H  
ATOM    352  CE2 TYR    25      78.137  94.274  92.410  1.00  0.00           C  
ATOM    353  HE2 TYR    25      78.250  95.321  92.173  1.00  0.00           H  
ATOM    354  CD2 TYR    25      76.992  93.825  93.104  1.00  0.00           C  
ATOM    355  HD2 TYR    25      76.306  94.556  93.507  1.00  0.00           H  
ATOM    356  C   TYR    25      76.202  92.847  96.032  1.00  0.00           C  
ATOM    357  O   TYR    25      75.773  94.038  96.101  1.00  0.00           O  
ATOM    358  N   SER    26      77.429  92.539  96.453  1.00  0.00           N  
ATOM    359  H   SER    26      77.751  91.596  96.285  1.00  0.00           H  
ATOM    360  CA  SER    26      78.379  93.266  97.280  1.00  0.00           C  
ATOM    361  HA  SER    26      77.833  93.853  98.018  1.00  0.00           H  
ATOM    362  CB  SER    26      79.151  92.208  98.096  1.00  0.00           C  
ATOM    363  HB2 SER    26      78.420  91.524  98.529  1.00  0.00           H  
ATOM    364  HB3 SER    26      79.786  91.636  97.420  1.00  0.00           H  
ATOM    365  OG  SER    26      79.896  92.884  99.081  1.00  0.00           O  
ATOM    366  HG  SER    26      80.157  92.278  99.778  1.00  0.00           H  
ATOM    367  C   SER    26      79.298  94.147  96.405  1.00  0.00           C  
ATOM    368  O   SER    26      80.417  93.796  96.080  1.00  0.00           O  
ATOM    369  N   GLN    27      78.741  95.232  95.851  1.00  0.00           N  
ATOM    370  H   GLN    27      77.747  95.382  95.947  1.00  0.00           H  
ATOM    371  CA  GLN    27      79.451  96.210  95.111  1.00  0.00           C  
ATOM    372  HA  GLN    27      79.762  95.763  94.167  1.00  0.00           H  
ATOM    373  CB  GLN    27      78.500  97.326  94.686  1.00  0.00           C  
ATOM    374  HB2 GLN    27      78.989  98.014  93.996  1.00  0.00           H  
ATOM    375  HB3 GLN    27      77.634  96.865  94.211  1.00  0.00           H  
ATOM    376  CG  GLN    27      77.888  98.316  95.737  1.00  0.00           C  
ATOM    377  HG2 GLN    27      77.210  97.747  96.373  1.00  0.00           H  
ATOM    378  HG3 GLN    27      78.689  98.657  96.392  1.00  0.00           H  
ATOM    379  CD  GLN    27      77.267  99.450  95.079  1.00  0.00           C  
ATOM    380  OE1 GLN    27      76.103  99.308  94.766  1.00  0.00           O  
ATOM    381  NE2 GLN    27      77.772 100.645  94.972  1.00  0.00           N  
ATOM    382 HE21 GLN    27      78.730 100.761  95.270  1.00  0.00           H  
ATOM    383 HE22 GLN    27      77.232 101.330  94.463  1.00  0.00           H  
ATOM    384  C   GLN    27      80.674  96.808  95.869  1.00  0.00           C  
ATOM    385  O   GLN    27      81.750  96.978  95.320  1.00  0.00           O  
ATOM    386  N   GLN    28      80.558  96.981  97.215  1.00  0.00           N  
ATOM    387  H   GLN    28      79.750  96.636  97.714  1.00  0.00           H  
ATOM    388  CA  GLN    28      81.839  97.271  98.026  1.00  0.00           C  
ATOM    389  HA  GLN    28      82.162  98.272  97.742  1.00  0.00           H  
ATOM    390  CB  GLN    28      81.405  97.434  99.492  1.00  0.00           C  
ATOM    391  HB2 GLN    28      80.653  98.210  99.638  1.00  0.00           H  
ATOM    392  HB3 GLN    28      80.983  96.504  99.875  1.00  0.00           H  
ATOM    393  CG  GLN    28      82.565  97.895 100.362  1.00  0.00           C  
ATOM    394  HG2 GLN    28      83.266  97.079 100.533  1.00  0.00           H  
ATOM    395  HG3 GLN    28      83.128  98.725  99.935  1.00  0.00           H  
ATOM    396  CD  GLN    28      82.068  98.428 101.731  1.00  0.00           C  
ATOM    397  OE1 GLN    28      80.905  98.396 102.049  1.00  0.00           O  
ATOM    398  NE2 GLN    28      82.995  98.874 102.537  1.00  0.00           N  
ATOM    399 HE21 GLN    28      82.760  99.167 103.475  1.00  0.00           H  
ATOM    400 HE22 GLN    28      83.925  98.854 102.143  1.00  0.00           H  
ATOM    401  C   GLN    28      83.047  96.235  97.904  1.00  0.00           C  
ATOM    402  O   GLN    28      84.191  96.680  97.976  1.00  0.00           O  
ATOM    403  N   SER    29      82.825  94.975  97.442  1.00  0.00           N  
ATOM    404  H   SER    29      81.875  94.632  97.450  1.00  0.00           H  
ATOM    405  CA  SER    29      83.858  93.951  97.363  1.00  0.00           C  
ATOM    406  HA  SER    29      84.649  93.976  98.113  1.00  0.00           H  
ATOM    407  CB  SER    29      83.191  92.578  97.468  1.00  0.00           C  
ATOM    408  HB2 SER    29      84.019  91.870  97.513  1.00  0.00           H  
ATOM    409  HB3 SER    29      82.596  92.431  98.369  1.00  0.00           H  
ATOM    410  OG  SER    29      82.467  92.331  96.245  1.00  0.00           O  
ATOM    411  HG  SER    29      81.671  92.857  96.138  1.00  0.00           H  
ATOM    412  C   SER    29      84.714  94.043  96.131  1.00  0.00           C  
ATOM    413  O   SER    29      85.730  93.347  96.102  1.00  0.00           O  
ATOM    414  N   SER    30      84.457  94.922  95.186  1.00  0.00           N  
ATOM    415  H   SER    30      83.656  95.522  95.319  1.00  0.00           H  
ATOM    416  CA  SER    30      85.179  95.029  93.904  1.00  0.00           C  
ATOM    417  HA  SER    30      85.878  94.198  93.798  1.00  0.00           H  
ATOM    418  CB  SER    30      84.216  94.850  92.687  1.00  0.00           C  
ATOM    419  HB2 SER    30      83.565  93.989  92.841  1.00  0.00           H  
ATOM    420  HB3 SER    30      83.522  95.685  92.593  1.00  0.00           H  
ATOM    421  OG  SER    30      84.956  94.504  91.492  1.00  0.00           O  
ATOM    422  HG  SER    30      85.459  93.701  91.645  1.00  0.00           H  
ATOM    423  C   SER    30      86.013  96.315  93.726  1.00  0.00           C  
ATOM    424  O   SER    30      85.534  97.332  93.270  1.00  0.00           O  
ATOM    425  N   GLN    31      87.312  96.358  93.957  1.00  0.00           N  
ATOM    426  H   GLN    31      87.681  97.293  94.053  1.00  0.00           H  
ATOM    427  CA  GLN    31      88.323  95.292  94.199  1.00  0.00           C  
ATOM    428  HA  GLN    31      88.037  94.333  93.767  1.00  0.00           H  
ATOM    429  CB  GLN    31      89.728  95.740  93.722  1.00  0.00           C  
ATOM    430  HB2 GLN    31      90.317  94.824  93.677  1.00  0.00           H  
ATOM    431  HB3 GLN    31      89.631  96.067  92.686  1.00  0.00           H  
ATOM    432  CG  GLN    31      90.515  96.654  94.630  1.00  0.00           C  
ATOM    433  HG2 GLN    31      90.296  97.711  94.479  1.00  0.00           H  
ATOM    434  HG3 GLN    31      90.410  96.389  95.682  1.00  0.00           H  
ATOM    435  CD  GLN    31      92.030  96.413  94.333  1.00  0.00           C  
ATOM    436  OE1 GLN    31      92.480  96.512  93.235  1.00  0.00           O  
ATOM    437  NE2 GLN    31      92.776  96.108  95.365  1.00  0.00           N  
ATOM    438 HE21 GLN    31      93.689  95.717  95.179  1.00  0.00           H  
ATOM    439 HE22 GLN    31      92.459  96.043  96.322  1.00  0.00           H  
ATOM    440  C   GLN    31      88.289  94.925  95.672  1.00  0.00           C  
ATOM    441  O   GLN    31      87.944  95.723  96.558  1.00  0.00           O  
ATOM    442  N   PRO    32      88.801  93.676  95.946  1.00  0.00           N  
ATOM    443  CD  PRO    32      89.032  92.542  94.981  1.00  0.00           C  
ATOM    444  HD2 PRO    32      89.609  92.789  94.090  1.00  0.00           H  
ATOM    445  HD3 PRO    32      88.047  92.133  94.754  1.00  0.00           H  
ATOM    446  CG  PRO    32      89.878  91.537  95.711  1.00  0.00           C  
ATOM    447  HG2 PRO    32      90.924  91.833  95.629  1.00  0.00           H  
ATOM    448  HG3 PRO    32      89.654  90.527  95.368  1.00  0.00           H  
ATOM    449  CB  PRO    32      89.425  91.803  97.142  1.00  0.00           C  
ATOM    450  HB2 PRO    32      90.144  91.468  97.890  1.00  0.00           H  
ATOM    451  HB3 PRO    32      88.463  91.365  97.408  1.00  0.00           H  
ATOM    452  CA  PRO    32      89.173  93.309  97.275  1.00  0.00           C  
ATOM    453  HA  PRO    32      88.337  93.534  97.937  1.00  0.00           H  
ATOM    454  C   PRO    32      90.344  94.126  97.797  1.00  0.00           C  
ATOM    455  O   PRO    32      91.342  94.073  97.107  1.00  0.00           O  
ATOM    456  N   TYR    33      90.216  94.639  99.036  1.00  0.00           N  
ATOM    457  H   TYR    33      89.329  94.548  99.510  1.00  0.00           H  
ATOM    458  CA  TYR    33      91.326  95.328  99.659  1.00  0.00           C  
ATOM    459  HA  TYR    33      92.207  95.224  99.026  1.00  0.00           H  
ATOM    460  CB  TYR    33      91.075  96.856  99.849  1.00  0.00           C  
ATOM    461  HB2 TYR    33      90.249  96.959 100.553  1.00  0.00           H  
ATOM    462  HB3 TYR    33      91.900  97.277 100.423  1.00  0.00           H  
ATOM    463  CG  TYR    33      90.879  97.728  98.600  1.00  0.00           C  
ATOM    464  CD1 TYR    33      92.049  98.197  97.932  1.00  0.00           C  
ATOM    465  HD1 TYR    33      93.033  98.087  98.363  1.00  0.00           H  
ATOM    466  CE1 TYR    33      92.005  98.964  96.749  1.00  0.00           C  
ATOM    467  HE1 TYR    33      92.930  99.318  96.320  1.00  0.00           H  
ATOM    468  CZ  TYR    33      90.723  99.323  96.309  1.00  0.00           C  
ATOM    469  OH  TYR    33      90.746 100.169  95.200  1.00  0.00           O  
ATOM    470  HH  TYR    33      89.855 100.435  94.960  1.00  0.00           H  
ATOM    471  CE2 TYR    33      89.555  98.873  96.900  1.00  0.00           C  
ATOM    472  HE2 TYR    33      88.666  98.981  96.296  1.00  0.00           H  
ATOM    473  CD2 TYR    33      89.624  98.059  98.058  1.00  0.00           C  
ATOM    474  HD2 TYR    33      88.745  97.615  98.503  1.00  0.00           H  
ATOM    475  C   TYR    33      91.364  94.619 101.039  1.00  0.00           C  
ATOM    476  O   TYR    33      90.537  94.893 101.889  1.00  0.00           O  
ATOM    477  N   GLY    34      92.178  93.625 101.278  1.00  0.00           N  
ATOM    478  H   GLY    34      92.634  93.281 100.445  1.00  0.00           H  
ATOM    479  CA  GLY    34      92.422  92.953 102.504  1.00  0.00           C  
ATOM    480  HA2 GLY    34      93.218  92.231 102.324  1.00  0.00           H  
ATOM    481  HA3 GLY    34      92.737  93.694 103.238  1.00  0.00           H  
ATOM    482  C   GLY    34      91.231  92.299 103.128  1.00  0.00           C  
ATOM    483  O   GLY    34      90.389  91.794 102.317  1.00  0.00           O  
ATOM    484  N   GLN    35      91.013  92.297 104.414  1.00  0.00           N  
ATOM    485  H   GLN    35      91.676  92.765 105.015  1.00  0.00           H  
ATOM    486  CA  GLN    35      89.806  91.690 105.026  1.00  0.00           C  
ATOM    487  HA  GLN    35      88.928  92.016 104.468  1.00  0.00           H  
ATOM    488  CB  GLN    35      89.989  90.137 104.871  1.00  0.00           C  
ATOM    489  HB2 GLN    35      89.672  89.814 103.880  1.00  0.00           H  
ATOM    490  HB3 GLN    35      91.011  89.765 104.934  1.00  0.00           H  
ATOM    491  CG  GLN    35      89.058  89.445 105.842  1.00  0.00           C  
ATOM    492  HG2 GLN    35      89.382  89.561 106.876  1.00  0.00           H  
ATOM    493  HG3 GLN    35      88.016  89.764 105.873  1.00  0.00           H  
ATOM    494  CD  GLN    35      88.893  87.922 105.669  1.00  0.00           C  
ATOM    495  OE1 GLN    35      89.536  87.242 104.930  1.00  0.00           O  
ATOM    496  NE2 GLN    35      87.975  87.345 106.397  1.00  0.00           N  
ATOM    497 HE21 GLN    35      87.415  87.890 107.037  1.00  0.00           H  
ATOM    498 HE22 GLN    35      87.971  86.335 106.397  1.00  0.00           H  
ATOM    499  C   GLN    35      89.664  92.077 106.570  1.00  0.00           C  
ATOM    500  O   GLN    35      90.543  91.826 107.313  1.00  0.00           O  
ATOM    501  N   GLN    36      88.562  92.594 107.045  1.00  0.00           N  
ATOM    502  H   GLN    36      88.595  92.796 108.034  1.00  0.00           H  
ATOM    503  CA  GLN    36      87.492  93.376 106.303  1.00  0.00           C  
ATOM    504  HA  GLN    36      87.154  92.808 105.437  1.00  0.00           H  
ATOM    505  CB  GLN    36      86.232  93.847 107.142  1.00  0.00           C  
ATOM    506  HB2 GLN    36      86.561  94.448 107.990  1.00  0.00           H  
ATOM    507  HB3 GLN    36      85.713  94.474 106.417  1.00  0.00           H  
ATOM    508  CG  GLN    36      85.156  92.845 107.659  1.00  0.00           C  
ATOM    509  HG2 GLN    36      84.407  93.377 108.244  1.00  0.00           H  
ATOM    510  HG3 GLN    36      84.622  92.366 106.838  1.00  0.00           H  
ATOM    511  CD  GLN    36      85.776  91.811 108.572  1.00  0.00           C  
ATOM    512  OE1 GLN    36      86.297  92.031 109.662  1.00  0.00           O  
ATOM    513  NE2 GLN    36      85.812  90.598 108.152  1.00  0.00           N  
ATOM    514 HE21 GLN    36      85.361  90.322 107.291  1.00  0.00           H  
ATOM    515 HE22 GLN    36      86.171  89.829 108.699  1.00  0.00           H  
ATOM    516  C   GLN    36      88.145  94.632 105.620  1.00  0.00           C  
ATOM    517  O   GLN    36      89.125  95.171 106.192  1.00  0.00           O  
ATOM    518  N   SER    37      87.744  94.984 104.384  1.00  0.00           N  
ATOM    519  H   SER    37      87.003  94.419 103.994  1.00  0.00           H  
ATOM    520  CA  SER    37      88.134  96.247 103.676  1.00  0.00           C  
ATOM    521  HA  SER    37      89.222  96.182 103.693  1.00  0.00           H  
ATOM    522  CB  SER    37      87.731  96.117 102.223  1.00  0.00           C  
ATOM    523  HB2 SER    37      88.106  95.241 101.693  1.00  0.00           H  
ATOM    524  HB3 SER    37      86.646  96.024 102.245  1.00  0.00           H  
ATOM    525  OG  SER    37      87.934  97.350 101.423  1.00  0.00           O  
ATOM    526  HG  SER    37      87.647  97.201 100.519  1.00  0.00           H  
ATOM    527  C   SER    37      87.755  97.515 104.442  1.00  0.00           C  
ATOM    528  O   SER    37      87.033  97.503 105.441  1.00  0.00           O  
ATOM    529  N   TYR    38      88.352  98.621 103.999  1.00  0.00           N  
ATOM    530  H   TYR    38      88.812  98.451 103.116  1.00  0.00           H  
ATOM    531  CA  TYR    38      88.577  99.854 104.703  1.00  0.00           C  
ATOM    532  HA  TYR    38      87.754 100.116 105.368  1.00  0.00           H  
ATOM    533  CB  TYR    38      89.825  99.713 105.502  1.00  0.00           C  
ATOM    534  HB2 TYR    38      90.133 100.619 106.023  1.00  0.00           H  
ATOM    535  HB3 TYR    38      89.611  99.060 106.349  1.00  0.00           H  
ATOM    536  CG  TYR    38      91.036  99.193 104.768  1.00  0.00           C  
ATOM    537  CD1 TYR    38      91.888 100.049 104.095  1.00  0.00           C  
ATOM    538  HD1 TYR    38      91.689 101.110 104.073  1.00  0.00           H  
ATOM    539  CE1 TYR    38      92.947  99.542 103.312  1.00  0.00           C  
ATOM    540  HE1 TYR    38      93.667 100.226 102.889  1.00  0.00           H  
ATOM    541  CZ  TYR    38      93.194  98.194 103.267  1.00  0.00           C  
ATOM    542  OH  TYR    38      94.222  97.781 102.548  1.00  0.00           O  
ATOM    543  HH  TYR    38      94.676  98.426 102.001  1.00  0.00           H  
ATOM    544  CE2 TYR    38      92.431  97.305 104.069  1.00  0.00           C  
ATOM    545  HE2 TYR    38      92.758  96.276 104.095  1.00  0.00           H  
ATOM    546  CD2 TYR    38      91.321  97.829 104.771  1.00  0.00           C  
ATOM    547  HD2 TYR    38      90.579  97.213 105.257  1.00  0.00           H  
ATOM    548  C   TYR    38      88.653 100.990 103.629  1.00  0.00           C  
ATOM    549  O   TYR    38      88.806 100.742 102.437  1.00  0.00           O  
ATOM    550  N   SER    39      88.447 102.238 104.021  1.00  0.00           N  
ATOM    551  H   SER    39      88.205 102.248 105.002  1.00  0.00           H  
ATOM    552  CA  SER    39      88.545 103.413 103.166  1.00  0.00           C  
ATOM    553  HA  SER    39      88.286 103.153 102.140  1.00  0.00           H  
ATOM    554  CB  SER    39      87.732 104.541 103.866  1.00  0.00           C  
ATOM    555  HB2 SER    39      86.671 104.461 103.630  1.00  0.00           H  
ATOM    556  HB3 SER    39      87.792 104.377 104.942  1.00  0.00           H  
ATOM    557  OG  SER    39      88.068 105.872 103.455  1.00  0.00           O  
ATOM    558  HG  SER    39      87.878 105.911 102.515  1.00  0.00           H  
ATOM    559  C   SER    39      90.034 103.809 103.073  1.00  0.00           C  
ATOM    560  O   SER    39      90.644 103.996 104.115  1.00  0.00           O  
ATOM    561  N   GLY    40      90.501 103.964 101.806  1.00  0.00           N  
ATOM    562  H   GLY    40      89.829 103.855 101.060  1.00  0.00           H  
ATOM    563  CA  GLY    40      91.821 104.561 101.566  1.00  0.00           C  
ATOM    564  HA2 GLY    40      91.958 105.354 102.301  1.00  0.00           H  
ATOM    565  HA3 GLY    40      92.516 103.721 101.561  1.00  0.00           H  
ATOM    566  C   GLY    40      91.879 105.366 100.179  1.00  0.00           C  
ATOM    567  O   GLY    40      91.032 106.214  99.899  1.00  0.00           O  
ATOM    568  N   TYR    41      92.828 105.195  99.254  1.00  0.00           N  
ATOM    569  H   TYR    41      92.801 105.834  98.472  1.00  0.00           H  
ATOM    570  CA  TYR    41      94.084 104.387  99.289  1.00  0.00           C  
ATOM    571  HA  TYR    41      94.232 104.054 100.316  1.00  0.00           H  
ATOM    572  CB  TYR    41      93.957 103.113  98.430  1.00  0.00           C  
ATOM    573  HB2 TYR    41      94.258 103.247  97.391  1.00  0.00           H  
ATOM    574  HB3 TYR    41      94.726 102.448  98.822  1.00  0.00           H  
ATOM    575  CG  TYR    41      92.696 102.282  98.623  1.00  0.00           C  
ATOM    576  CD1 TYR    41      92.698 101.378  99.716  1.00  0.00           C  
ATOM    577  HD1 TYR    41      93.593 101.193 100.292  1.00  0.00           H  
ATOM    578  CE1 TYR    41      91.508 100.846 100.085  1.00  0.00           C  
ATOM    579  HE1 TYR    41      91.581 100.171 100.925  1.00  0.00           H  
ATOM    580  CZ  TYR    41      90.338 101.004  99.297  1.00  0.00           C  
ATOM    581  OH  TYR    41      89.156 100.445  99.686  1.00  0.00           O  
ATOM    582  HH  TYR    41      89.189 100.413 100.645  1.00  0.00           H  
ATOM    583  CE2 TYR    41      90.352 101.915  98.240  1.00  0.00           C  
ATOM    584  HE2 TYR    41      89.540 102.158  97.571  1.00  0.00           H  
ATOM    585  CD2 TYR    41      91.533 102.530  97.910  1.00  0.00           C  
ATOM    586  HD2 TYR    41      91.520 103.255  97.110  1.00  0.00           H  
ATOM    587  C   TYR    41      95.368 105.123  98.891  1.00  0.00           C  
ATOM    588  O   TYR    41      95.388 106.238  98.423  1.00  0.00           O  
ATOM    589  N   SER    42      96.556 104.496  99.135  1.00  0.00           N  
ATOM    590  H   SER    42      96.457 103.688  99.734  1.00  0.00           H  
ATOM    591  CA  SER    42      97.915 105.042  99.107  1.00  0.00           C  
ATOM    592  HA  SER    42      98.019 105.836  98.368  1.00  0.00           H  
ATOM    593  CB  SER    42      98.281 105.623 100.426  1.00  0.00           C  
ATOM    594  HB2 SER    42      97.489 106.327 100.681  1.00  0.00           H  
ATOM    595  HB3 SER    42      98.142 104.794 101.120  1.00  0.00           H  
ATOM    596  OG  SER    42      99.547 106.242 100.437  1.00  0.00           O  
ATOM    597  HG  SER    42      99.348 107.117 100.095  1.00  0.00           H  
ATOM    598  C   SER    42      98.858 103.979  98.596  1.00  0.00           C  
ATOM    599  O   SER    42      99.005 102.886  99.180  1.00  0.00           O  
ATOM    600  N   GLN    43      99.392 104.151  97.400  1.00  0.00           N  
ATOM    601  H   GLN    43      99.437 105.047  96.936  1.00  0.00           H  
ATOM    602  CA  GLN    43     100.187 103.117  96.712  1.00  0.00           C  
ATOM    603  HA  GLN    43     100.773 102.539  97.426  1.00  0.00           H  
ATOM    604  CB  GLN    43      99.251 102.083  96.048  1.00  0.00           C  
ATOM    605  HB2 GLN    43      99.752 101.383  95.379  1.00  0.00           H  
ATOM    606  HB3 GLN    43      98.835 101.530  96.889  1.00  0.00           H  
ATOM    607  CG  GLN    43      98.087 102.633  95.245  1.00  0.00           C  
ATOM    608  HG2 GLN    43      97.722 103.568  95.670  1.00  0.00           H  
ATOM    609  HG3 GLN    43      98.346 102.704  94.189  1.00  0.00           H  
ATOM    610  CD  GLN    43      96.983 101.572  95.146  1.00  0.00           C  
ATOM    611  OE1 GLN    43      97.206 100.390  95.328  1.00  0.00           O  
ATOM    612  NE2 GLN    43      95.811 102.066  94.921  1.00  0.00           N  
ATOM    613 HE21 GLN    43      95.742 103.072  94.862  1.00  0.00           H  
ATOM    614 HE22 GLN    43      94.961 101.522  94.962  1.00  0.00           H  
ATOM    615  C   GLN    43     101.249 103.778  95.851  1.00  0.00           C  
ATOM    616  O   GLN    43     101.373 105.004  95.906  1.00  0.00           O  
ATOM    617  N   SER    44     101.887 103.028  94.960  1.00  0.00           N  
ATOM    618  H   SER    44     101.651 102.054  95.081  1.00  0.00           H  
ATOM    619  CA  SER    44     102.548 103.525  93.739  1.00  0.00           C  
ATOM    620  HA  SER    44     102.730 104.599  93.778  1.00  0.00           H  
ATOM    621  CB  SER    44     103.873 102.795  93.594  1.00  0.00           C  
ATOM    622  HB2 SER    44     104.537 103.116  94.396  1.00  0.00           H  
ATOM    623  HB3 SER    44     103.705 101.724  93.706  1.00  0.00           H  
ATOM    624  OG  SER    44     104.461 103.252  92.384  1.00  0.00           O  
ATOM    625  HG  SER    44     105.178 103.857  92.589  1.00  0.00           H  
ATOM    626  C   SER    44     101.657 103.174  92.612  1.00  0.00           C  
ATOM    627  O   SER    44     100.978 102.115  92.613  1.00  0.00           O  
ATOM    628  N   THR    45     101.692 103.993  91.510  1.00  0.00           N  
ATOM    629  H   THR    45     102.304 104.797  91.480  1.00  0.00           H  
ATOM    630  CA  THR    45     100.901 103.678  90.266  1.00  0.00           C  
ATOM    631  HA  THR    45     100.049 103.101  90.626  1.00  0.00           H  
ATOM    632  CB  THR    45     100.347 104.942  89.583  1.00  0.00           C  
ATOM    633  HB  THR    45      99.985 105.571  90.397  1.00  0.00           H  
ATOM    634  CG2 THR    45     101.462 105.709  88.893  1.00  0.00           C  
ATOM    635 HG21 THR    45     101.746 105.149  88.003  1.00  0.00           H  
ATOM    636 HG22 THR    45     101.005 106.593  88.448  1.00  0.00           H  
ATOM    637 HG23 THR    45     102.311 105.927  89.541  1.00  0.00           H  
ATOM    638  OG1 THR    45      99.385 104.784  88.632  1.00  0.00           O  
ATOM    639  HG1 THR    45      98.690 104.300  89.085  1.00  0.00           H  
ATOM    640  C   THR    45     101.603 102.710  89.262  1.00  0.00           C  
ATOM    641  O   THR    45     100.987 102.065  88.438  1.00  0.00           O  
ATOM    642  N   ASP    46     102.938 102.495  89.476  1.00  0.00           N  
ATOM    643  H   ASP    46     103.402 103.083  90.154  1.00  0.00           H  
ATOM    644  CA  ASP    46     103.769 101.538  88.756  1.00  0.00           C  
ATOM    645  HA  ASP    46     103.162 100.636  88.677  1.00  0.00           H  
ATOM    646  CB  ASP    46     104.179 102.003  87.340  1.00  0.00           C  
ATOM    647  HB2 ASP    46     103.327 102.080  86.664  1.00  0.00           H  
ATOM    648  HB3 ASP    46     104.728 102.940  87.432  1.00  0.00           H  
ATOM    649  CG  ASP    46     105.206 101.017  86.679  1.00  0.00           C  
ATOM    650  OD1 ASP    46     106.414 101.366  86.752  1.00  0.00           O  
ATOM    651  OD2 ASP    46     104.974  99.815  86.382  1.00  0.00           O  
ATOM    652  C   ASP    46     104.989 101.024  89.654  1.00  0.00           C  
ATOM    653  O   ASP    46     105.774 101.784  90.179  1.00  0.00           O  
ATOM    654  N   THR    47     105.038  99.661  89.689  1.00  0.00           N  
ATOM    655  H   THR    47     104.245  99.170  89.302  1.00  0.00           H  
ATOM    656  CA  THR    47     106.114  98.894  90.366  1.00  0.00           C  
ATOM    657  HA  THR    47     106.886  99.546  90.774  1.00  0.00           H  
ATOM    658  CB  THR    47     105.570  98.134  91.491  1.00  0.00           C  
ATOM    659  HB  THR    47     106.366  97.533  91.930  1.00  0.00           H  
ATOM    660  CG2 THR    47     104.835  98.911  92.587  1.00  0.00           C  
ATOM    661 HG21 THR    47     104.494  98.253  93.386  1.00  0.00           H  
ATOM    662 HG22 THR    47     105.589  99.560  93.033  1.00  0.00           H  
ATOM    663 HG23 THR    47     104.002  99.508  92.217  1.00  0.00           H  
ATOM    664  OG1 THR    47     104.605  97.221  91.021  1.00  0.00           O  
ATOM    665  HG1 THR    47     103.829  97.661  90.665  1.00  0.00           H  
ATOM    666  C   THR    47     106.911  97.914  89.374  1.00  0.00           C  
ATOM    667  O   THR    47     107.549  96.938  89.823  1.00  0.00           O  
ATOM    668  N   SER    48     106.908  98.223  88.055  1.00  0.00           N  
ATOM    669  H   SER    48     106.313  98.991  87.781  1.00  0.00           H  
ATOM    670  CA  SER    48     107.632  97.416  87.143  1.00  0.00           C  
ATOM    671  HA  SER    48     107.412  96.391  87.442  1.00  0.00           H  
ATOM    672  CB  SER    48     107.202  97.539  85.676  1.00  0.00           C  
ATOM    673  HB2 SER    48     107.816  96.853  85.091  1.00  0.00           H  
ATOM    674  HB3 SER    48     106.130  97.373  85.566  1.00  0.00           H  
ATOM    675  OG  SER    48     107.446  98.878  85.174  1.00  0.00           O  
ATOM    676  HG  SER    48     106.759  99.402  85.593  1.00  0.00           H  
ATOM    677  C   SER    48     109.156  97.775  87.204  1.00  0.00           C  
ATOM    678  O   SER    48     109.543  98.955  87.535  1.00  0.00           O  
ATOM    679  N   GLY    49     110.031  96.818  87.003  1.00  0.00           N  
ATOM    680  H   GLY    49     109.622  95.917  86.799  1.00  0.00           H  
ATOM    681  CA  GLY    49     111.549  96.941  87.157  1.00  0.00           C  
ATOM    682  HA2 GLY    49     111.948  97.857  86.722  1.00  0.00           H  
ATOM    683  HA3 GLY    49     111.620  96.877  88.243  1.00  0.00           H  
ATOM    684  C   GLY    49     112.200  95.754  86.512  1.00  0.00           C  
ATOM    685  O   GLY    49     111.505  94.864  86.084  1.00  0.00           O  
ATOM    686  N   TYR    50     113.465  95.783  86.215  1.00  0.00           N  
ATOM    687  H   TYR    50     113.777  94.930  85.774  1.00  0.00           H  
ATOM    688  CA  TYR    50     114.474  96.894  86.394  1.00  0.00           C  
ATOM    689  HA  TYR    50     114.110  97.919  86.323  1.00  0.00           H  
ATOM    690  CB  TYR    50     114.965  96.726  87.850  1.00  0.00           C  
ATOM    691  HB2 TYR    50     114.190  96.886  88.600  1.00  0.00           H  
ATOM    692  HB3 TYR    50     115.268  95.696  88.038  1.00  0.00           H  
ATOM    693  CG  TYR    50     116.156  97.643  88.261  1.00  0.00           C  
ATOM    694  CD1 TYR    50     117.508  97.333  87.863  1.00  0.00           C  
ATOM    695  HD1 TYR    50     117.672  96.439  87.279  1.00  0.00           H  
ATOM    696  CE1 TYR    50     118.558  98.224  88.149  1.00  0.00           C  
ATOM    697  HE1 TYR    50     119.586  98.057  87.861  1.00  0.00           H  
ATOM    698  CZ  TYR    50     118.319  99.519  88.752  1.00  0.00           C  
ATOM    699  OH  TYR    50     119.391 100.283  89.056  1.00  0.00           O  
ATOM    700  HH  TYR    50     120.104  99.648  89.161  1.00  0.00           H  
ATOM    701  CE2 TYR    50     116.993  99.836  89.073  1.00  0.00           C  
ATOM    702  HE2 TYR    50     116.808 100.777  89.570  1.00  0.00           H  
ATOM    703  CD2 TYR    50     115.944  98.887  88.852  1.00  0.00           C  
ATOM    704  HD2 TYR    50     114.921  99.151  89.075  1.00  0.00           H  
ATOM    705  C   TYR    50     115.618  96.758  85.363  1.00  0.00           C  
ATOM    706  O   TYR    50     115.849  95.636  84.852  1.00  0.00           O  
ATOM    707  N   GLY    51     116.280  97.832  84.864  1.00  0.00           N  
ATOM    708  H   GLY    51     117.048  97.614  84.245  1.00  0.00           H  
ATOM    709  CA  GLY    51     116.071  99.296  85.107  1.00  0.00           C  
ATOM    710  HA2 GLY    51     115.305  99.616  84.400  1.00  0.00           H  
ATOM    711  HA3 GLY    51     115.669  99.342  86.119  1.00  0.00           H  
ATOM    712  C   GLY    51     117.351 100.122  85.144  1.00  0.00           C  
ATOM    713  O   GLY    51     118.468  99.592  85.193  1.00  0.00           O  
ATOM    714  N   GLN    52     117.203 101.443  84.895  1.00  0.00           N  
ATOM    715  H   GLN    52     116.263 101.804  84.808  1.00  0.00           H  
ATOM    716  CA  GLN    52     118.283 102.494  85.015  1.00  0.00           C  
ATOM    717  HA  GLN    52     118.036 103.369  84.415  1.00  0.00           H  
ATOM    718  CB  GLN    52     118.339 102.892  86.496  1.00  0.00           C  
ATOM    719  HB2 GLN    52     118.430 102.065  87.201  1.00  0.00           H  
ATOM    720  HB3 GLN    52     119.277 103.435  86.611  1.00  0.00           H  
ATOM    721  CG  GLN    52     117.212 103.822  86.948  1.00  0.00           C  
ATOM    722  HG2 GLN    52     117.167 104.596  86.181  1.00  0.00           H  
ATOM    723  HG3 GLN    52     116.291 103.246  87.043  1.00  0.00           H  
ATOM    724  CD  GLN    52     117.690 104.569  88.239  1.00  0.00           C  
ATOM    725  OE1 GLN    52     118.687 104.334  88.933  1.00  0.00           O  
ATOM    726  NE2 GLN    52     116.955 105.559  88.567  1.00  0.00           N  
ATOM    727 HE21 GLN    52     116.198 105.805  87.945  1.00  0.00           H  
ATOM    728 HE22 GLN    52     117.471 106.203  89.149  1.00  0.00           H  
ATOM    729  C   GLN    52     119.688 102.055  84.505  1.00  0.00           C  
ATOM    730  O   GLN    52     120.565 101.797  85.345  1.00  0.00           O  
ATOM    731  N   SER    53     119.978 101.918  83.232  1.00  0.00           N  
ATOM    732  H   SER    53     120.947 101.682  83.077  1.00  0.00           H  
ATOM    733  CA  SER    53     119.021 102.016  82.136  1.00  0.00           C  
ATOM    734  HA  SER    53     118.010 102.253  82.469  1.00  0.00           H  
ATOM    735  CB  SER    53     119.416 103.172  81.171  1.00  0.00           C  
ATOM    736  HB2 SER    53     119.161 104.142  81.598  1.00  0.00           H  
ATOM    737  HB3 SER    53     120.491 103.126  80.998  1.00  0.00           H  
ATOM    738  OG  SER    53     118.677 103.010  79.973  1.00  0.00           O  
ATOM    739  HG  SER    53     119.073 103.661  79.390  1.00  0.00           H  
ATOM    740  C   SER    53     118.943 100.667  81.396  1.00  0.00           C  
ATOM    741  O   SER    53     119.922 100.009  81.276  1.00  0.00           O  
ATOM    742  N   SER    54     117.732 100.258  81.132  1.00  0.00           N  
ATOM    743  H   SER    54     116.990 100.931  81.261  1.00  0.00           H  
ATOM    744  CA  SER    54     117.285  99.022  80.437  1.00  0.00           C  
ATOM    745  HA  SER    54     118.095  98.387  80.077  1.00  0.00           H  
ATOM    746  CB  SER    54     116.608  98.162  81.485  1.00  0.00           C  
ATOM    747  HB2 SER    54     115.858  98.664  82.097  1.00  0.00           H  
ATOM    748  HB3 SER    54     116.120  97.325  80.987  1.00  0.00           H  
ATOM    749  OG  SER    54     117.620  97.740  82.390  1.00  0.00           O  
ATOM    750  HG  SER    54     117.960  97.018  81.856  1.00  0.00           H  
ATOM    751  C   SER    54     116.468  99.347  79.180  1.00  0.00           C  
ATOM    752  O   SER    54     115.836  98.455  78.673  1.00  0.00           O  
ATOM    753  N   TYR    55     116.490 100.569  78.669  1.00  0.00           N  
ATOM    754  H   TYR    55     117.125 101.238  79.080  1.00  0.00           H  
ATOM    755  CA  TYR    55     115.862 100.952  77.359  1.00  0.00           C  
ATOM    756  HA  TYR    55     114.880 100.487  77.277  1.00  0.00           H  
ATOM    757  CB  TYR    55     115.569 102.470  77.524  1.00  0.00           C  
ATOM    758  HB2 TYR    55     116.447 103.061  77.786  1.00  0.00           H  
ATOM    759  HB3 TYR    55     115.164 102.805  76.569  1.00  0.00           H  
ATOM    760  CG  TYR    55     114.652 102.890  78.703  1.00  0.00           C  
ATOM    761  CD1 TYR    55     115.013 103.960  79.552  1.00  0.00           C  
ATOM    762  HD1 TYR    55     115.921 104.502  79.334  1.00  0.00           H  
ATOM    763  CE1 TYR    55     114.165 104.314  80.666  1.00  0.00           C  
ATOM    764  HE1 TYR    55     114.420 105.233  81.173  1.00  0.00           H  
ATOM    765  CZ  TYR    55     112.971 103.633  80.820  1.00  0.00           C  
ATOM    766  OH  TYR    55     112.157 103.849  81.859  1.00  0.00           O  
ATOM    767  HH  TYR    55     111.570 103.096  81.958  1.00  0.00           H  
ATOM    768  CE2 TYR    55     112.556 102.624  79.905  1.00  0.00           C  
ATOM    769  HE2 TYR    55     111.617 102.105  80.025  1.00  0.00           H  
ATOM    770  CD2 TYR    55     113.428 102.222  78.862  1.00  0.00           C  
ATOM    771  HD2 TYR    55     113.198 101.497  78.095  1.00  0.00           H  
ATOM    772  C   TYR    55     116.746 100.463  76.118  1.00  0.00           C  
ATOM    773  O   TYR    55     117.898 100.807  76.024  1.00  0.00           O  
ATOM    774  N   SER    56     116.317  99.682  75.102  1.00  0.00           N  
ATOM    775  H   SER    56     117.041  99.518  74.417  1.00  0.00           H  
ATOM    776  CA  SER    56     115.021  99.015  74.925  1.00  0.00           C  
ATOM    777  HA  SER    56     114.926  98.696  73.887  1.00  0.00           H  
ATOM    778  CB  SER    56     114.763  97.749  75.738  1.00  0.00           C  
ATOM    779  HB2 SER    56     114.675  97.895  76.814  1.00  0.00           H  
ATOM    780  HB3 SER    56     113.853  97.283  75.361  1.00  0.00           H  
ATOM    781  OG  SER    56     115.812  96.842  75.459  1.00  0.00           O  
ATOM    782  HG  SER    56     115.622  96.339  74.664  1.00  0.00           H  
ATOM    783  C   SER    56     113.807 100.028  75.172  1.00  0.00           C  
ATOM    784  O   SER    56     112.880  99.844  75.923  1.00  0.00           O  
ATOM    785  N   SER    57     113.757 101.218  74.588  1.00  0.00           N  
ATOM    786  H   SER    57     112.889 101.725  74.688  1.00  0.00           H  
ATOM    787  CA  SER    57     114.692 101.789  73.548  1.00  0.00           C  
ATOM    788  HA  SER    57     115.708 101.644  73.916  1.00  0.00           H  
ATOM    789  CB  SER    57     114.492 101.013  72.159  1.00  0.00           C  
ATOM    790  HB2 SER    57     115.272 101.441  71.530  1.00  0.00           H  
ATOM    791  HB3 SER    57     114.639  99.949  72.345  1.00  0.00           H  
ATOM    792  OG  SER    57     113.233 101.138  71.645  1.00  0.00           O  
ATOM    793  HG  SER    57     112.687 100.348  71.672  1.00  0.00           H  
ATOM    794  C   SER    57     114.589 103.300  73.431  1.00  0.00           C  
ATOM    795  O   SER    57     113.751 103.831  74.133  1.00  0.00           O  
ATOM    796  N   TYR    58     115.395 103.983  72.613  1.00  0.00           N  
ATOM    797  H   TYR    58     116.185 103.598  72.115  1.00  0.00           H  
ATOM    798  CA  TYR    58     115.410 105.471  72.418  1.00  0.00           C  
ATOM    799  HA  TYR    58     114.822 105.943  73.205  1.00  0.00           H  
ATOM    800  CB  TYR    58     116.839 105.979  72.701  1.00  0.00           C  
ATOM    801  HB2 TYR    58     117.554 105.483  72.045  1.00  0.00           H  
ATOM    802  HB3 TYR    58     116.869 107.046  72.481  1.00  0.00           H  
ATOM    803  CG  TYR    58     117.324 105.748  74.165  1.00  0.00           C  
ATOM    804  CD1 TYR    58     117.062 106.786  75.127  1.00  0.00           C  
ATOM    805  HD1 TYR    58     116.543 107.689  74.840  1.00  0.00           H  
ATOM    806  CE1 TYR    58     117.534 106.622  76.441  1.00  0.00           C  
ATOM    807  HE1 TYR    58     117.514 107.483  77.093  1.00  0.00           H  
ATOM    808  CZ  TYR    58     118.158 105.393  76.824  1.00  0.00           C  
ATOM    809  OH  TYR    58     118.439 105.179  78.159  1.00  0.00           O  
ATOM    810  HH  TYR    58     118.227 105.990  78.626  1.00  0.00           H  
ATOM    811  CE2 TYR    58     118.317 104.335  75.907  1.00  0.00           C  
ATOM    812  HE2 TYR    58     118.682 103.360  76.192  1.00  0.00           H  
ATOM    813  CD2 TYR    58     117.957 104.556  74.562  1.00  0.00           C  
ATOM    814  HD2 TYR    58     118.057 103.667  73.957  1.00  0.00           H  
ATOM    815  C   TYR    58     114.797 105.931  71.120  1.00  0.00           C  
ATOM    816  O   TYR    58     115.520 106.087  70.090  1.00  0.00           O  
ATOM    817  N   GLY    59     113.440 106.102  70.999  1.00  0.00           N  
ATOM    818  H   GLY    59     113.101 106.412  70.100  1.00  0.00           H  
ATOM    819  CA  GLY    59     112.430 105.977  72.064  1.00  0.00           C  
ATOM    820  HA2 GLY    59     111.471 105.954  71.547  1.00  0.00           H  
ATOM    821  HA3 GLY    59     112.591 104.957  72.412  1.00  0.00           H  
ATOM    822  C   GLY    59     112.492 107.001  73.183  1.00  0.00           C  
ATOM    823  O   GLY    59     113.222 107.961  72.912  1.00  0.00           O  
ATOM    824  N   GLN    60     111.961 106.872  74.432  1.00  0.00           N  
ATOM    825  H   GLN    60     111.848 107.731  74.950  1.00  0.00           H  
ATOM    826  CA  GLN    60     110.966 105.781  74.739  1.00  0.00           C  
ATOM    827  HA  GLN    60     111.481 104.837  74.558  1.00  0.00           H  
ATOM    828  CB  GLN    60     110.703 105.760  76.285  1.00  0.00           C  
ATOM    829  HB2 GLN    60     110.668 106.787  76.650  1.00  0.00           H  
ATOM    830  HB3 GLN    60     109.690 105.421  76.506  1.00  0.00           H  
ATOM    831  CG  GLN    60     111.698 104.987  77.126  1.00  0.00           C  
ATOM    832  HG2 GLN    60     111.283 104.786  78.114  1.00  0.00           H  
ATOM    833  HG3 GLN    60     111.875 104.000  76.701  1.00  0.00           H  
ATOM    834  CD  GLN    60     113.004 105.684  77.353  1.00  0.00           C  
ATOM    835  OE1 GLN    60     113.151 106.426  78.317  1.00  0.00           O  
ATOM    836  NE2 GLN    60     114.055 105.592  76.486  1.00  0.00           N  
ATOM    837 HE21 GLN    60     113.980 105.044  75.641  1.00  0.00           H  
ATOM    838 HE22 GLN    60     114.967 106.013  76.593  1.00  0.00           H  
ATOM    839  C   GLN    60     109.684 105.841  73.918  1.00  0.00           C  
ATOM    840  O   GLN    60     109.532 106.789  73.119  1.00  0.00           O  
ATOM    841  N   SER    61     108.791 104.896  74.090  1.00  0.00           N  
ATOM    842  H   SER    61     108.932 104.217  74.824  1.00  0.00           H  
ATOM    843  CA  SER    61     107.419 105.013  73.545  1.00  0.00           C  
ATOM    844  HA  SER    61     107.552 104.951  72.465  1.00  0.00           H  
ATOM    845  CB  SER    61     106.633 103.761  74.022  1.00  0.00           C  
ATOM    846  HB2 SER    61     107.006 102.911  73.450  1.00  0.00           H  
ATOM    847  HB3 SER    61     106.759 103.729  75.104  1.00  0.00           H  
ATOM    848  OG  SER    61     105.188 103.934  73.771  1.00  0.00           O  
ATOM    849  HG  SER    61     104.698 103.109  73.787  1.00  0.00           H  
ATOM    850  C   SER    61     106.766 106.346  74.001  1.00  0.00           C  
ATOM    851  O   SER    61     106.845 106.757  75.144  1.00  0.00           O  
ATOM    852  N   GLN    62     105.879 106.879  73.159  1.00  0.00           N  
ATOM    853  H   GLN    62     105.985 106.433  72.259  1.00  0.00           H  
ATOM    854  CA  GLN    62     104.955 108.004  73.395  1.00  0.00           C  
ATOM    855  HA  GLN    62     105.361 108.665  74.161  1.00  0.00           H  
ATOM    856  CB  GLN    62     104.847 108.794  72.017  1.00  0.00           C  
ATOM    857  HB2 GLN    62     104.755 108.167  71.130  1.00  0.00           H  
ATOM    858  HB3 GLN    62     103.960 109.428  71.981  1.00  0.00           H  
ATOM    859  CG  GLN    62     106.017 109.710  71.714  1.00  0.00           C  
ATOM    860  HG2 GLN    62     106.811 109.039  71.388  1.00  0.00           H  
ATOM    861  HG3 GLN    62     105.771 110.380  70.890  1.00  0.00           H  
ATOM    862  CD  GLN    62     106.338 110.760  72.827  1.00  0.00           C  
ATOM    863  OE1 GLN    62     105.545 111.073  73.725  1.00  0.00           O  
ATOM    864  NE2 GLN    62     107.535 111.323  72.945  1.00  0.00           N  
ATOM    865 HE21 GLN    62     107.875 111.854  73.734  1.00  0.00           H  
ATOM    866 HE22 GLN    62     108.198 111.186  72.195  1.00  0.00           H  
ATOM    867  C   GLN    62     103.500 107.614  73.867  1.00  0.00           C  
ATOM    868  O   GLN    62     102.673 108.516  74.112  1.00  0.00           O  
ATOM    869  N   ASN    63     103.285 106.320  74.050  1.00  0.00           N  
ATOM    870  H   ASN    63     104.024 105.761  73.647  1.00  0.00           H  
ATOM    871  CA  ASN    63     102.193 105.719  74.862  1.00  0.00           C  
ATOM    872  HA  ASN    63     101.432 106.440  75.162  1.00  0.00           H  
ATOM    873  CB  ASN    63     101.491 104.701  73.937  1.00  0.00           C  
ATOM    874  HB2 ASN    63     100.528 104.489  74.401  1.00  0.00           H  
ATOM    875  HB3 ASN    63     101.447 105.232  72.986  1.00  0.00           H  
ATOM    876  CG  ASN    63     102.205 103.326  73.700  1.00  0.00           C  
ATOM    877  OD1 ASN    63     102.782 102.664  74.578  1.00  0.00           O  
ATOM    878  ND2 ASN    63     102.271 102.858  72.494  1.00  0.00           N  
ATOM    879 HD21 ASN    63     102.723 101.972  72.317  1.00  0.00           H  
ATOM    880 HD22 ASN    63     101.678 103.324  71.822  1.00  0.00           H  
ATOM    881  C   ASN    63     102.560 105.091  76.203  1.00  0.00           C  
ATOM    882  O   ASN    63     101.691 105.055  77.145  1.00  0.00           O  
ATOM    883  N   THR    64     103.857 104.671  76.280  1.00  0.00           N  
ATOM    884  H   THR    64     104.530 104.638  75.528  1.00  0.00           H  
ATOM    885  CA  THR    64     104.383 104.228  77.566  1.00  0.00           C  
ATOM    886  HA  THR    64     103.701 104.466  78.382  1.00  0.00           H  
ATOM    887  CB  THR    64     104.578 102.684  77.497  1.00  0.00           C  
ATOM    888  HB  THR    64     105.340 102.426  76.762  1.00  0.00           H  
ATOM    889  CG2 THR    64     105.039 102.056  78.792  1.00  0.00           C  
ATOM    890 HG21 THR    64     105.940 102.532  79.179  1.00  0.00           H  
ATOM    891 HG22 THR    64     104.237 102.080  79.530  1.00  0.00           H  
ATOM    892 HG23 THR    64     105.150 100.990  78.588  1.00  0.00           H  
ATOM    893  OG1 THR    64     103.344 102.048  77.139  1.00  0.00           O  
ATOM    894  HG1 THR    64     103.157 102.277  76.226  1.00  0.00           H  
ATOM    895  C   THR    64     105.777 104.875  77.875  1.00  0.00           C  
ATOM    896  O   THR    64     106.807 104.304  77.460  1.00  0.00           O  
ATOM    897  N   GLY    65     105.922 105.959  78.587  1.00  0.00           N  
ATOM    898  H   GLY    65     106.854 106.305  78.764  1.00  0.00           H  
ATOM    899  CA  GLY    65     104.843 106.749  79.157  1.00  0.00           C  
ATOM    900  HA2 GLY    65     104.209 106.152  79.812  1.00  0.00           H  
ATOM    901  HA3 GLY    65     105.280 107.557  79.743  1.00  0.00           H  
ATOM    902  C   GLY    65     103.928 107.374  78.061  1.00  0.00           C  
ATOM    903  O   GLY    65     104.374 107.697  76.946  1.00  0.00           O  
ATOM    904  N   TYR    66     102.743 107.832  78.393  1.00  0.00           N  
ATOM    905  H   TYR    66     102.383 107.499  79.276  1.00  0.00           H  
ATOM    906  CA  TYR    66     101.881 108.637  77.512  1.00  0.00           C  
ATOM    907  HA  TYR    66     101.804 108.137  76.547  1.00  0.00           H  
ATOM    908  CB  TYR    66     100.377 108.647  77.910  1.00  0.00           C  
ATOM    909  HB2 TYR    66      99.940 107.650  77.849  1.00  0.00           H  
ATOM    910  HB3 TYR    66     100.338 109.083  78.908  1.00  0.00           H  
ATOM    911  CG  TYR    66      99.484 109.505  76.979  1.00  0.00           C  
ATOM    912  CD1 TYR    66      99.331 109.235  75.631  1.00  0.00           C  
ATOM    913  HD1 TYR    66      99.763 108.325  75.242  1.00  0.00           H  
ATOM    914  CE1 TYR    66      98.510 110.050  74.821  1.00  0.00           C  
ATOM    915  HE1 TYR    66      98.265 109.830  73.793  1.00  0.00           H  
ATOM    916  CZ  TYR    66      97.918 111.163  75.403  1.00  0.00           C  
ATOM    917  OH  TYR    66      97.114 111.983  74.736  1.00  0.00           O  
ATOM    918  HH  TYR    66      97.460 112.169  73.860  1.00  0.00           H  
ATOM    919  CE2 TYR    66      98.151 111.509  76.750  1.00  0.00           C  
ATOM    920  HE2 TYR    66      97.574 112.343  77.119  1.00  0.00           H  
ATOM    921  CD2 TYR    66      98.954 110.626  77.533  1.00  0.00           C  
ATOM    922  HD2 TYR    66      99.014 110.830  78.591  1.00  0.00           H  
ATOM    923  C   TYR    66     102.429 110.115  77.286  1.00  0.00           C  
ATOM    924  O   TYR    66     102.895 110.725  78.318  1.00  0.00           O  
ATOM    925  N   GLY    67     102.382 110.581  76.037  1.00  0.00           N  
ATOM    926  H   GLY    67     102.044 109.906  75.366  1.00  0.00           H  
ATOM    927  CA  GLY    67     102.767 111.904  75.630  1.00  0.00           C  
ATOM    928  HA2 GLY    67     102.520 112.654  76.382  1.00  0.00           H  
ATOM    929  HA3 GLY    67     103.855 111.888  75.576  1.00  0.00           H  
ATOM    930  C   GLY    67     102.230 112.268  74.276  1.00  0.00           C  
ATOM    931  O   GLY    67     101.004 112.302  74.147  1.00  0.00           O  
ATOM    932  N   THR    68     103.125 112.719  73.425  1.00  0.00           N  
ATOM    933  H   THR    68     104.107 112.494  73.500  1.00  0.00           H  
ATOM    934  CA  THR    68     102.773 113.460  72.219  1.00  0.00           C  
ATOM    935  HA  THR    68     101.750 113.831  72.265  1.00  0.00           H  
ATOM    936  CB  THR    68     103.678 114.686  72.106  1.00  0.00           C  
ATOM    937  HB  THR    68     104.683 114.337  72.343  1.00  0.00           H  
ATOM    938  CG2 THR    68     103.462 115.371  70.732  1.00  0.00           C  
ATOM    939 HG21 THR    68     103.855 116.388  70.736  1.00  0.00           H  
ATOM    940 HG22 THR    68     103.801 114.861  69.830  1.00  0.00           H  
ATOM    941 HG23 THR    68     102.400 115.453  70.504  1.00  0.00           H  
ATOM    942  OG1 THR    68     103.385 115.578  73.163  1.00  0.00           O  
ATOM    943  HG1 THR    68     104.197 115.618  73.673  1.00  0.00           H  
ATOM    944  C   THR    68     102.868 112.487  71.055  1.00  0.00           C  
ATOM    945  O   THR    68     103.965 112.317  70.449  1.00  0.00           O  
ATOM    946  N   GLN    69     101.801 111.814  70.758  1.00  0.00           N  
ATOM    947  H   GLN    69     101.099 111.991  71.464  1.00  0.00           H  
ATOM    948  CA  GLN    69     101.665 110.667  69.845  1.00  0.00           C  
ATOM    949  HA  GLN    69     102.562 110.048  69.853  1.00  0.00           H  
ATOM    950  CB  GLN    69     100.464 109.870  70.182  1.00  0.00           C  
ATOM    951  HB2 GLN    69      99.618 110.555  70.235  1.00  0.00           H  
ATOM    952  HB3 GLN    69     100.156 109.090  69.485  1.00  0.00           H  
ATOM    953  CG  GLN    69     100.614 109.084  71.605  1.00  0.00           C  
ATOM    954  HG2 GLN    69     101.399 108.367  71.366  1.00  0.00           H  
ATOM    955  HG3 GLN    69     100.804 109.735  72.459  1.00  0.00           H  
ATOM    956  CD  GLN    69      99.353 108.291  71.852  1.00  0.00           C  
ATOM    957  OE1 GLN    69      98.229 108.662  71.416  1.00  0.00           O  
ATOM    958  NE2 GLN    69      99.433 107.289  72.733  1.00  0.00           N  
ATOM    959 HE21 GLN    69     100.340 106.905  72.955  1.00  0.00           H  
ATOM    960 HE22 GLN    69      98.642 106.766  73.083  1.00  0.00           H  
ATOM    961  C   GLN    69     101.445 111.267  68.425  1.00  0.00           C  
ATOM    962  O   GLN    69     100.723 112.298  68.130  1.00  0.00           O  
ATOM    963  N   SER    70     101.993 110.497  67.463  1.00  0.00           N  
ATOM    964  H   SER    70     102.577 109.714  67.721  1.00  0.00           H  
ATOM    965  CA  SER    70     101.899 110.838  66.019  1.00  0.00           C  
ATOM    966  HA  SER    70     101.374 111.791  65.948  1.00  0.00           H  
ATOM    967  CB  SER    70     103.368 110.980  65.509  1.00  0.00           C  
ATOM    968  HB2 SER    70     103.348 110.891  64.423  1.00  0.00           H  
ATOM    969  HB3 SER    70     103.702 111.973  65.808  1.00  0.00           H  
ATOM    970  OG  SER    70     104.128 109.975  66.126  1.00  0.00           O  
ATOM    971  HG  SER    70     103.864 109.174  65.666  1.00  0.00           H  
ATOM    972  C   SER    70     101.119 109.805  65.166  1.00  0.00           C  
ATOM    973  O   SER    70     101.071 109.937  63.944  1.00  0.00           O  
ATOM    974  N   THR    71     100.375 108.858  65.784  1.00  0.00           N  
ATOM    975  H   THR    71     100.425 108.825  66.792  1.00  0.00           H  
ATOM    976  CA  THR    71      99.540 107.935  65.038  1.00  0.00           C  
ATOM    977  HA  THR    71     100.031 107.499  64.168  1.00  0.00           H  
ATOM    978  CB  THR    71      99.388 106.683  65.932  1.00  0.00           C  
ATOM    979  HB  THR    71      98.769 106.920  66.798  1.00  0.00           H  
ATOM    980  CG2 THR    71      98.768 105.515  65.107  1.00  0.00           C  
ATOM    981 HG21 THR    71      99.508 105.233  64.358  1.00  0.00           H  
ATOM    982 HG22 THR    71      98.529 104.719  65.813  1.00  0.00           H  
ATOM    983 HG23 THR    71      97.909 105.876  64.541  1.00  0.00           H  
ATOM    984  OG1 THR    71     100.623 106.217  66.395  1.00  0.00           O  
ATOM    985  HG1 THR    71     100.917 106.978  66.901  1.00  0.00           H  
ATOM    986  C   THR    71      98.097 108.589  64.801  1.00  0.00           C  
ATOM    987  O   THR    71      97.387 108.836  65.773  1.00  0.00           O  
ATOM    988  N   PRO    72      97.706 108.849  63.567  1.00  0.00           N  
ATOM    989  CD  PRO    72      98.463 108.525  62.299  1.00  0.00           C  
ATOM    990  HD2 PRO    72      98.535 107.444  62.182  1.00  0.00           H  
ATOM    991  HD3 PRO    72      99.432 109.014  62.204  1.00  0.00           H  
ATOM    992  CG  PRO    72      97.688 109.149  61.200  1.00  0.00           C  
ATOM    993  HG2 PRO    72      97.611 108.450  60.367  1.00  0.00           H  
ATOM    994  HG3 PRO    72      98.016 110.149  60.916  1.00  0.00           H  
ATOM    995  CB  PRO    72      96.252 109.503  61.788  1.00  0.00           C  
ATOM    996  HB2 PRO    72      95.431 108.836  61.527  1.00  0.00           H  
ATOM    997  HB3 PRO    72      96.020 110.505  61.429  1.00  0.00           H  
ATOM    998  CA  PRO    72      96.460 109.636  63.276  1.00  0.00           C  
ATOM    999  HA  PRO    72      96.585 110.705  63.448  1.00  0.00           H  
ATOM   1000  C   PRO    72      95.158 109.088  63.900  1.00  0.00           C  
ATOM   1001  O   PRO    72      94.841 107.944  63.964  1.00  0.00           O  
ATOM   1002  N   GLN    73      94.395 110.089  64.323  1.00  0.00           N  
ATOM   1003  H   GLN    73      94.792 111.013  64.412  1.00  0.00           H  
ATOM   1004  CA  GLN    73      92.974 110.001  64.679  1.00  0.00           C  
ATOM   1005  HA  GLN    73      93.018 109.432  65.608  1.00  0.00           H  
ATOM   1006  CB  GLN    73      92.449 111.336  65.111  1.00  0.00           C  
ATOM   1007  HB2 GLN    73      93.039 111.755  65.926  1.00  0.00           H  
ATOM   1008  HB3 GLN    73      92.508 111.991  64.241  1.00  0.00           H  
ATOM   1009  CG  GLN    73      91.008 111.250  65.485  1.00  0.00           C  
ATOM   1010  HG2 GLN    73      90.407 110.994  64.613  1.00  0.00           H  
ATOM   1011  HG3 GLN    73      90.840 110.413  66.163  1.00  0.00           H  
ATOM   1012  CD  GLN    73      90.543 112.489  66.171  1.00  0.00           C  
ATOM   1013  OE1 GLN    73      89.608 113.192  65.754  1.00  0.00           O  
ATOM   1014  NE2 GLN    73      91.207 112.801  67.274  1.00  0.00           N  
ATOM   1015 HE21 GLN    73      91.816 112.127  67.715  1.00  0.00           H  
ATOM   1016 HE22 GLN    73      91.064 113.676  67.759  1.00  0.00           H  
ATOM   1017  C   GLN    73      92.132 109.241  63.654  1.00  0.00           C  
ATOM   1018  O   GLN    73      92.218 109.596  62.474  1.00  0.00           O  
ATOM   1019  N   GLY    74      91.284 108.263  64.086  1.00  0.00           N  
ATOM   1020  H   GLY    74      91.307 107.944  65.044  1.00  0.00           H  
ATOM   1021  CA  GLY    74      90.472 107.550  63.111  1.00  0.00           C  
ATOM   1022  HA2 GLY    74      91.051 107.252  62.237  1.00  0.00           H  
ATOM   1023  HA3 GLY    74      90.115 106.643  63.600  1.00  0.00           H  
ATOM   1024  C   GLY    74      89.140 108.327  62.769  1.00  0.00           C  
ATOM   1025  O   GLY    74      89.098 109.599  62.930  1.00  0.00           O  
ATOM   1026  N   TYR    75      88.137 107.659  62.222  1.00  0.00           N  
ATOM   1027  H   TYR    75      88.271 106.662  62.128  1.00  0.00           H  
ATOM   1028  CA  TYR    75      86.962 108.237  61.562  1.00  0.00           C  
ATOM   1029  HA  TYR    75      87.343 109.032  60.921  1.00  0.00           H  
ATOM   1030  CB  TYR    75      86.199 107.243  60.591  1.00  0.00           C  
ATOM   1031  HB2 TYR    75      85.835 106.380  61.148  1.00  0.00           H  
ATOM   1032  HB3 TYR    75      85.309 107.747  60.215  1.00  0.00           H  
ATOM   1033  CG  TYR    75      87.048 106.711  59.410  1.00  0.00           C  
ATOM   1034  CD1 TYR    75      87.929 105.635  59.645  1.00  0.00           C  
ATOM   1035  HD1 TYR    75      87.942 105.183  60.626  1.00  0.00           H  
ATOM   1036  CE1 TYR    75      88.749 105.144  58.598  1.00  0.00           C  
ATOM   1037  HE1 TYR    75      89.319 104.232  58.508  1.00  0.00           H  
ATOM   1038  CZ  TYR    75      88.802 105.971  57.424  1.00  0.00           C  
ATOM   1039  OH  TYR    75      89.648 105.590  56.412  1.00  0.00           O  
ATOM   1040  HH  TYR    75      89.605 106.238  55.705  1.00  0.00           H  
ATOM   1041  CE2 TYR    75      87.982 107.152  57.219  1.00  0.00           C  
ATOM   1042  HE2 TYR    75      88.057 107.648  56.263  1.00  0.00           H  
ATOM   1043  CD2 TYR    75      87.104 107.465  58.220  1.00  0.00           C  
ATOM   1044  HD2 TYR    75      86.493 108.343  58.078  1.00  0.00           H  
ATOM   1045  C   TYR    75      85.999 109.054  62.475  1.00  0.00           C  
ATOM   1046  O   TYR    75      85.228 109.921  62.029  1.00  0.00           O  
ATOM   1047  N   GLY    76      86.096 108.881  63.804  1.00  0.00           N  
ATOM   1048  H   GLY    76      86.764 108.146  63.987  1.00  0.00           H  
ATOM   1049  CA  GLY    76      85.736 109.861  64.805  1.00  0.00           C  
ATOM   1050  HA2 GLY    76      86.616 110.418  65.125  1.00  0.00           H  
ATOM   1051  HA3 GLY    76      85.048 110.570  64.344  1.00  0.00           H  
ATOM   1052  C   GLY    76      85.081 109.303  66.081  1.00  0.00           C  
ATOM   1053  O   GLY    76      84.759 108.117  66.068  1.00  0.00           O  
ATOM   1054  N   SER    77      85.052 110.017  67.200  1.00  0.00           N  
ATOM   1055  H   SER    77      85.333 110.985  67.137  1.00  0.00           H  
ATOM   1056  CA  SER    77      84.496 109.538  68.455  1.00  0.00           C  
ATOM   1057  HA  SER    77      84.486 108.448  68.489  1.00  0.00           H  
ATOM   1058  CB  SER    77      85.450 109.964  69.597  1.00  0.00           C  
ATOM   1059  HB2 SER    77      86.454 109.668  69.291  1.00  0.00           H  
ATOM   1060  HB3 SER    77      85.451 111.022  69.858  1.00  0.00           H  
ATOM   1061  OG  SER    77      84.993 109.285  70.698  1.00  0.00           O  
ATOM   1062  HG  SER    77      85.709 109.477  71.307  1.00  0.00           H  
ATOM   1063  C   SER    77      83.087 110.019  68.813  1.00  0.00           C  
ATOM   1064  O   SER    77      82.875 111.215  68.917  1.00  0.00           O  
ATOM   1065  N   THR    78      82.093 109.215  69.091  1.00  0.00           N  
ATOM   1066  H   THR    78      81.285 109.807  69.216  1.00  0.00           H  
ATOM   1067  CA  THR    78      81.922 107.711  68.889  1.00  0.00           C  
ATOM   1068  HA  THR    78      82.662 107.306  68.198  1.00  0.00           H  
ATOM   1069  CB  THR    78      82.137 106.988  70.236  1.00  0.00           C  
ATOM   1070  HB  THR    78      81.561 107.480  71.020  1.00  0.00           H  
ATOM   1071  CG2 THR    78      81.556 105.602  70.359  1.00  0.00           C  
ATOM   1072 HG21 THR    78      81.850 105.199  71.329  1.00  0.00           H  
ATOM   1073 HG22 THR    78      80.468 105.652  70.414  1.00  0.00           H  
ATOM   1074 HG23 THR    78      81.882 104.977  69.528  1.00  0.00           H  
ATOM   1075  OG1 THR    78      83.471 107.029  70.644  1.00  0.00           O  
ATOM   1076  HG1 THR    78      83.750 107.947  70.622  1.00  0.00           H  
ATOM   1077  C   THR    78      80.435 107.518  68.496  1.00  0.00           C  
ATOM   1078  O   THR    78      79.596 108.314  68.937  1.00  0.00           O  
ATOM   1079  N   GLY    79      80.087 106.523  67.677  1.00  0.00           N  
ATOM   1080  H   GLY    79      80.747 105.812  67.394  1.00  0.00           H  
ATOM   1081  CA  GLY    79      78.701 106.285  67.198  1.00  0.00           C  
ATOM   1082  HA2 GLY    79      78.112 107.202  67.239  1.00  0.00           H  
ATOM   1083  HA3 GLY    79      78.807 106.084  66.132  1.00  0.00           H  
ATOM   1084  C   GLY    79      77.887 105.221  67.990  1.00  0.00           C  
ATOM   1085  O   GLY    79      77.967 105.155  69.223  1.00  0.00           O  
ATOM   1086  N   GLY    80      77.054 104.395  67.379  1.00  0.00           N  
ATOM   1087  H   GLY    80      76.415 103.818  67.905  1.00  0.00           H  
ATOM   1088  CA  GLY    80      76.978 104.172  65.952  1.00  0.00           C  
ATOM   1089  HA2 GLY    80      77.989 103.891  65.657  1.00  0.00           H  
ATOM   1090  HA3 GLY    80      76.461 103.239  65.727  1.00  0.00           H  
ATOM   1091  C   GLY    80      76.333 105.325  65.195  1.00  0.00           C  
ATOM   1092  O   GLY    80      76.088 106.375  65.812  1.00  0.00           O  
ATOM   1093  N   TYR    81      75.942 105.124  63.926  1.00  0.00           N  
ATOM   1094  H   TYR    81      76.253 104.301  63.429  1.00  0.00           H  
ATOM   1095  CA  TYR    81      75.391 106.168  63.039  1.00  0.00           C  
ATOM   1096  HA  TYR    81      74.824 106.825  63.698  1.00  0.00           H  
ATOM   1097  CB  TYR    81      76.539 106.960  62.394  1.00  0.00           C  
ATOM   1098  HB2 TYR    81      77.045 106.356  61.641  1.00  0.00           H  
ATOM   1099  HB3 TYR    81      76.151 107.839  61.879  1.00  0.00           H  
ATOM   1100  CG  TYR    81      77.702 107.503  63.239  1.00  0.00           C  
ATOM   1101  CD1 TYR    81      77.559 108.715  63.968  1.00  0.00           C  
ATOM   1102  HD1 TYR    81      76.609 109.229  63.951  1.00  0.00           H  
ATOM   1103  CE1 TYR    81      78.568 109.247  64.745  1.00  0.00           C  
ATOM   1104  HE1 TYR    81      78.363 110.142  65.314  1.00  0.00           H  
ATOM   1105  CZ  TYR    81      79.839 108.651  64.716  1.00  0.00           C  
ATOM   1106  OH  TYR    81      80.898 109.261  65.328  1.00  0.00           O  
ATOM   1107  HH  TYR    81      80.788 110.151  65.670  1.00  0.00           H  
ATOM   1108  CE2 TYR    81      80.055 107.506  63.907  1.00  0.00           C  
ATOM   1109  HE2 TYR    81      81.069 107.136  63.894  1.00  0.00           H  
ATOM   1110  CD2 TYR    81      78.972 106.878  63.298  1.00  0.00           C  
ATOM   1111  HD2 TYR    81      79.265 105.970  62.792  1.00  0.00           H  
ATOM   1112  C   TYR    81      74.399 105.641  61.978  1.00  0.00           C  
ATOM   1113  O   TYR    81      74.628 105.467  60.766  1.00  0.00           O  
ATOM   1114  N   GLY    82      73.149 105.273  62.421  1.00  0.00           N  
ATOM   1115  H   GLY    82      72.664 104.827  61.655  1.00  0.00           H  
ATOM   1116  CA  GLY    82      72.446 105.599  63.582  1.00  0.00           C  
ATOM   1117  HA2 GLY    82      71.512 105.038  63.607  1.00  0.00           H  
ATOM   1118  HA3 GLY    82      72.998 105.435  64.508  1.00  0.00           H  
ATOM   1119  C   GLY    82      71.956 107.085  63.583  1.00  0.00           C  
ATOM   1120  O   GLY    82      72.513 107.930  62.902  1.00  0.00           O  
ATOM   1121  N   SER    83      70.904 107.316  64.419  1.00  0.00           N  
ATOM   1122  H   SER    83      70.530 106.618  65.046  1.00  0.00           H  
ATOM   1123  CA  SER    83      70.453 108.660  64.598  1.00  0.00           C  
ATOM   1124  HA  SER    83      69.533 108.507  65.162  1.00  0.00           H  
ATOM   1125  CB  SER    83      71.430 109.427  65.526  1.00  0.00           C  
ATOM   1126  HB2 SER    83      72.354 109.714  65.025  1.00  0.00           H  
ATOM   1127  HB3 SER    83      70.884 110.276  65.936  1.00  0.00           H  
ATOM   1128  OG  SER    83      71.770 108.795  66.739  1.00  0.00           O  
ATOM   1129  HG  SER    83      72.362 108.054  66.592  1.00  0.00           H  
ATOM   1130  C   SER    83      70.089 109.470  63.250  1.00  0.00           C  
ATOM   1131  O   SER    83      70.558 110.598  63.031  1.00  0.00           O  
ATOM   1132  N   SER    84      69.198 109.000  62.389  1.00  0.00           N  
ATOM   1133  H   SER    84      69.349 109.480  61.513  1.00  0.00           H  
ATOM   1134  CA  SER    84      68.368 107.783  62.474  1.00  0.00           C  
ATOM   1135  HA  SER    84      68.961 106.997  62.942  1.00  0.00           H  
ATOM   1136  CB  SER    84      67.122 108.092  63.252  1.00  0.00           C  
ATOM   1137  HB2 SER    84      67.290 108.388  64.287  1.00  0.00           H  
ATOM   1138  HB3 SER    84      66.617 109.031  63.023  1.00  0.00           H  
ATOM   1139  OG  SER    84      66.198 107.108  63.156  1.00  0.00           O  
ATOM   1140  HG  SER    84      65.312 107.473  63.102  1.00  0.00           H  
ATOM   1141  C   SER    84      67.943 107.372  61.022  1.00  0.00           C  
ATOM   1142  O   SER    84      67.610 108.196  60.176  1.00  0.00           O  
ATOM   1143  N   GLN    85      67.889 106.058  60.730  1.00  0.00           N  
ATOM   1144  H   GLN    85      68.080 105.371  61.445  1.00  0.00           H  
ATOM   1145  CA  GLN    85      67.468 105.511  59.416  1.00  0.00           C  
ATOM   1146  HA  GLN    85      67.709 106.285  58.688  1.00  0.00           H  
ATOM   1147  CB  GLN    85      68.291 104.300  59.045  1.00  0.00           C  
ATOM   1148  HB2 GLN    85      69.294 104.728  59.061  1.00  0.00           H  
ATOM   1149  HB3 GLN    85      68.081 103.527  59.784  1.00  0.00           H  
ATOM   1150  CG  GLN    85      67.962 103.818  57.711  1.00  0.00           C  
ATOM   1151  HG2 GLN    85      67.038 103.238  57.715  1.00  0.00           H  
ATOM   1152  HG3 GLN    85      67.944 104.668  57.029  1.00  0.00           H  
ATOM   1153  CD  GLN    85      69.144 102.941  57.219  1.00  0.00           C  
ATOM   1154  OE1 GLN    85      69.516 101.978  57.913  1.00  0.00           O  
ATOM   1155  NE2 GLN    85      69.645 103.177  56.086  1.00  0.00           N  
ATOM   1156 HE21 GLN    85      70.420 102.614  55.765  1.00  0.00           H  
ATOM   1157 HE22 GLN    85      69.442 104.018  55.565  1.00  0.00           H  
ATOM   1158  C   GLN    85      65.886 105.363  59.298  1.00  0.00           C  
ATOM   1159  O   GLN    85      65.328 104.872  58.294  1.00  0.00           O  
ATOM   1160  N   SER    86      65.092 105.795  60.327  1.00  0.00           N  
ATOM   1161  H   SER    86      65.600 106.206  61.097  1.00  0.00           H  
ATOM   1162  CA  SER    86      63.605 105.958  60.211  1.00  0.00           C  
ATOM   1163  HA  SER    86      63.158 106.326  61.135  1.00  0.00           H  
ATOM   1164  CB  SER    86      63.175 107.017  59.152  1.00  0.00           C  
ATOM   1165  HB2 SER    86      63.393 106.757  58.116  1.00  0.00           H  
ATOM   1166  HB3 SER    86      62.108 107.240  59.166  1.00  0.00           H  
ATOM   1167  OG  SER    86      63.914 108.194  59.426  1.00  0.00           O  
ATOM   1168  HG  SER    86      63.681 108.557  60.283  1.00  0.00           H  
ATOM   1169  C   SER    86      62.820 104.670  60.033  1.00  0.00           C  
ATOM   1170  O   SER    86      61.684 104.733  59.602  1.00  0.00           O  
ATOM   1171  N   SER    87      63.364 103.478  60.292  1.00  0.00           N  
ATOM   1172  H   SER    87      64.343 103.512  60.537  1.00  0.00           H  
ATOM   1173  CA  SER    87      62.744 102.179  60.140  1.00  0.00           C  
ATOM   1174  HA  SER    87      62.629 102.112  59.058  1.00  0.00           H  
ATOM   1175  CB  SER    87      63.721 101.168  60.655  1.00  0.00           C  
ATOM   1176  HB2 SER    87      64.711 101.327  60.227  1.00  0.00           H  
ATOM   1177  HB3 SER    87      63.850 101.377  61.717  1.00  0.00           H  
ATOM   1178  OG  SER    87      63.386  99.829  60.341  1.00  0.00           O  
ATOM   1179  HG  SER    87      63.895  99.277  60.939  1.00  0.00           H  
ATOM   1180  C   SER    87      61.372 101.986  60.783  1.00  0.00           C  
ATOM   1181  O   SER    87      61.067 102.619  61.852  1.00  0.00           O  
ATOM   1182  N   GLN    88      60.539 101.223  60.072  1.00  0.00           N  
ATOM   1183  H   GLN    88      60.672 101.074  59.082  1.00  0.00           H  
ATOM   1184  CA  GLN    88      59.258 100.669  60.534  1.00  0.00           C  
ATOM   1185  HA  GLN    88      59.085 100.980  61.565  1.00  0.00           H  
ATOM   1186  CB  GLN    88      58.117 101.350  59.715  1.00  0.00           C  
ATOM   1187  HB2 GLN    88      58.165 102.400  60.004  1.00  0.00           H  
ATOM   1188  HB3 GLN    88      58.281 101.348  58.637  1.00  0.00           H  
ATOM   1189  CG  GLN    88      56.645 100.764  59.874  1.00  0.00           C  
ATOM   1190  HG2 GLN    88      56.517 100.313  60.858  1.00  0.00           H  
ATOM   1191  HG3 GLN    88      55.866 101.526  59.839  1.00  0.00           H  
ATOM   1192  CD  GLN    88      56.250  99.596  58.874  1.00  0.00           C  
ATOM   1193  OE1 GLN    88      56.035  98.400  59.223  1.00  0.00           O  
ATOM   1194  NE2 GLN    88      56.082  99.764  57.610  1.00  0.00           N  
ATOM   1195 HE21 GLN    88      56.188 100.632  57.104  1.00  0.00           H  
ATOM   1196 HE22 GLN    88      55.765  98.979  57.059  1.00  0.00           H  
ATOM   1197  C   GLN    88      59.311  99.102  60.566  1.00  0.00           C  
ATOM   1198  O   GLN    88      59.505  98.504  59.456  1.00  0.00           O  
ATOM   1199  N   SER    89      59.245  98.441  61.722  1.00  0.00           N  
ATOM   1200  H   SER    89      58.830  98.966  62.478  1.00  0.00           H  
ATOM   1201  CA  SER    89      59.692  97.008  61.965  1.00  0.00           C  
ATOM   1202  HA  SER    89      60.521  96.794  61.290  1.00  0.00           H  
ATOM   1203  CB  SER    89      60.089  96.802  63.433  1.00  0.00           C  
ATOM   1204  HB2 SER    89      59.301  97.176  64.087  1.00  0.00           H  
ATOM   1205  HB3 SER    89      60.272  95.751  63.658  1.00  0.00           H  
ATOM   1206  OG  SER    89      61.324  97.438  63.708  1.00  0.00           O  
ATOM   1207  HG  SER    89      62.006  96.883  63.324  1.00  0.00           H  
ATOM   1208  C   SER    89      58.610  96.006  61.430  1.00  0.00           C  
ATOM   1209  O   SER    89      57.486  96.305  61.257  1.00  0.00           O  
ATOM   1210  N   SER    90      59.035  94.771  61.123  1.00  0.00           N  
ATOM   1211  H   SER    90      60.040  94.667  61.142  1.00  0.00           H  
ATOM   1212  CA  SER    90      58.256  93.673  60.502  1.00  0.00           C  
ATOM   1213  HA  SER    90      57.484  94.258  60.002  1.00  0.00           H  
ATOM   1214  CB  SER    90      59.033  92.730  59.499  1.00  0.00           C  
ATOM   1215  HB2 SER    90      59.835  92.213  60.026  1.00  0.00           H  
ATOM   1216  HB3 SER    90      58.277  92.040  59.123  1.00  0.00           H  
ATOM   1217  OG  SER    90      59.662  93.355  58.387  1.00  0.00           O  
ATOM   1218  HG  SER    90      58.958  93.894  58.021  1.00  0.00           H  
ATOM   1219  C   SER    90      57.614  92.953  61.735  1.00  0.00           C  
ATOM   1220  O   SER    90      58.000  91.803  62.117  1.00  0.00           O  
ATOM   1221  N   TYR    91      56.727  93.623  62.451  1.00  0.00           N  
ATOM   1222  H   TYR    91      56.371  94.539  62.219  1.00  0.00           H  
ATOM   1223  CA  TYR    91      55.816  92.982  63.411  1.00  0.00           C  
ATOM   1224  HA  TYR    91      55.615  91.946  63.138  1.00  0.00           H  
ATOM   1225  CB  TYR    91      56.499  93.158  64.780  1.00  0.00           C  
ATOM   1226  HB2 TYR    91      57.380  92.518  64.818  1.00  0.00           H  
ATOM   1227  HB3 TYR    91      56.790  94.172  65.055  1.00  0.00           H  
ATOM   1228  CG  TYR    91      55.526  92.629  65.869  1.00  0.00           C  
ATOM   1229  CD1 TYR    91      55.035  93.553  66.815  1.00  0.00           C  
ATOM   1230  HD1 TYR    91      55.247  94.606  66.696  1.00  0.00           H  
ATOM   1231  CE1 TYR    91      54.310  93.154  67.919  1.00  0.00           C  
ATOM   1232  HE1 TYR    91      53.967  93.779  68.730  1.00  0.00           H  
ATOM   1233  CZ  TYR    91      54.029  91.774  68.086  1.00  0.00           C  
ATOM   1234  OH  TYR    91      53.422  91.309  69.243  1.00  0.00           O  
ATOM   1235  HH  TYR    91      53.334  92.039  69.860  1.00  0.00           H  
ATOM   1236  CE2 TYR    91      54.343  90.913  66.992  1.00  0.00           C  
ATOM   1237  HE2 TYR    91      54.110  89.866  67.116  1.00  0.00           H  
ATOM   1238  CD2 TYR    91      55.117  91.308  65.899  1.00  0.00           C  
ATOM   1239  HD2 TYR    91      55.553  90.611  65.199  1.00  0.00           H  
ATOM   1240  C   TYR    91      54.412  93.569  63.345  1.00  0.00           C  
ATOM   1241  O   TYR    91      54.294  94.805  63.485  1.00  0.00           O  
ATOM   1242  N   GLY    92      53.258  92.909  63.102  1.00  0.00           N  
ATOM   1243  H   GLY    92      52.458  93.480  62.870  1.00  0.00           H  
ATOM   1244  CA  GLY    92      53.124  91.510  63.002  1.00  0.00           C  
ATOM   1245  HA2 GLY    92      53.673  91.129  63.863  1.00  0.00           H  
ATOM   1246  HA3 GLY    92      52.120  91.091  63.062  1.00  0.00           H  
ATOM   1247  C   GLY    92      53.636  90.938  61.670  1.00  0.00           C  
ATOM   1248  O   GLY    92      54.460  91.483  60.989  1.00  0.00           O  
ATOM   1249  N   GLN    93      53.171  89.776  61.254  1.00  0.00           N  
ATOM   1250  H   GLN    93      52.504  89.210  61.760  1.00  0.00           H  
ATOM   1251  CA  GLN    93      53.485  89.125  59.986  1.00  0.00           C  
ATOM   1252  HA  GLN    93      53.566  89.815  59.147  1.00  0.00           H  
ATOM   1253  CB  GLN    93      54.821  88.302  60.027  1.00  0.00           C  
ATOM   1254  HB2 GLN    93      55.317  88.338  60.997  1.00  0.00           H  
ATOM   1255  HB3 GLN    93      54.605  87.245  59.875  1.00  0.00           H  
ATOM   1256  CG  GLN    93      55.794  88.905  58.998  1.00  0.00           C  
ATOM   1257  HG2 GLN    93      55.417  88.548  58.039  1.00  0.00           H  
ATOM   1258  HG3 GLN    93      55.875  89.986  59.114  1.00  0.00           H  
ATOM   1259  CD  GLN    93      57.199  88.342  59.254  1.00  0.00           C  
ATOM   1260  OE1 GLN    93      57.534  87.948  60.334  1.00  0.00           O  
ATOM   1261  NE2 GLN    93      58.087  88.439  58.300  1.00  0.00           N  
ATOM   1262 HE21 GLN    93      59.027  88.169  58.549  1.00  0.00           H  
ATOM   1263 HE22 GLN    93      57.919  88.840  57.389  1.00  0.00           H  
ATOM   1264  C   GLN    93      52.319  88.176  59.651  1.00  0.00           C  
ATOM   1265  O   GLN    93      51.957  87.300  60.547  1.00  0.00           O  
ATOM   1266  N   GLN    94      51.827  88.137  58.428  1.00  0.00           N  
ATOM   1267  H   GLN    94      52.258  88.777  57.777  1.00  0.00           H  
ATOM   1268  CA  GLN    94      50.846  87.143  57.889  1.00  0.00           C  
ATOM   1269  HA  GLN    94      50.060  87.171  58.643  1.00  0.00           H  
ATOM   1270  CB  GLN    94      50.383  87.524  56.476  1.00  0.00           C  
ATOM   1271  HB2 GLN    94      51.214  87.445  55.775  1.00  0.00           H  
ATOM   1272  HB3 GLN    94      49.608  86.784  56.275  1.00  0.00           H  
ATOM   1273  CG  GLN    94      49.701  88.855  56.410  1.00  0.00           C  
ATOM   1274  HG2 GLN    94      49.228  88.868  55.428  1.00  0.00           H  
ATOM   1275  HG3 GLN    94      48.951  88.833  57.201  1.00  0.00           H  
ATOM   1276  CD  GLN    94      50.627  90.036  56.537  1.00  0.00           C  
ATOM   1277  OE1 GLN    94      51.861  90.024  56.493  1.00  0.00           O  
ATOM   1278  NE2 GLN    94      50.176  91.203  56.908  1.00  0.00           N  
ATOM   1279 HE21 GLN    94      49.193  91.433  56.905  1.00  0.00           H  
ATOM   1280 HE22 GLN    94      50.857  91.786  57.374  1.00  0.00           H  
ATOM   1281  C   GLN    94      51.415  85.691  57.928  1.00  0.00           C  
ATOM   1282  O   GLN    94      52.615  85.452  57.683  1.00  0.00           O  
ATOM   1283  N   SER    95      50.530  84.730  58.209  1.00  0.00           N  
ATOM   1284  H   SER    95      49.580  85.068  58.267  1.00  0.00           H  
ATOM   1285  CA  SER    95      50.785  83.239  58.162  1.00  0.00           C  
ATOM   1286  HA  SER    95      51.706  83.011  57.626  1.00  0.00           H  
ATOM   1287  CB  SER    95      50.902  82.795  59.583  1.00  0.00           C  
ATOM   1288  HB2 SER    95      51.671  83.338  60.133  1.00  0.00           H  
ATOM   1289  HB3 SER    95      50.004  82.942  60.182  1.00  0.00           H  
ATOM   1290  OG  SER    95      51.361  81.439  59.641  1.00  0.00           O  
ATOM   1291  HG  SER    95      50.607  80.846  59.674  1.00  0.00           H  
ATOM   1292  C   SER    95      49.752  82.522  57.409  1.00  0.00           C  
ATOM   1293  O   SER    95      48.555  82.795  57.667  1.00  0.00           O  
ATOM   1294  N   SER    96      50.109  81.563  56.570  1.00  0.00           N  
ATOM   1295  H   SER    96      51.113  81.528  56.468  1.00  0.00           H  
ATOM   1296  CA  SER    96      49.265  80.847  55.641  1.00  0.00           C  
ATOM   1297  HA  SER    96      48.604  81.586  55.189  1.00  0.00           H  
ATOM   1298  CB  SER    96      50.121  80.147  54.529  1.00  0.00           C  
ATOM   1299  HB2 SER    96      50.752  79.416  55.036  1.00  0.00           H  
ATOM   1300  HB3 SER    96      49.456  79.734  53.770  1.00  0.00           H  
ATOM   1301  OG  SER    96      50.853  81.192  53.911  1.00  0.00           O  
ATOM   1302  HG  SER    96      51.197  80.809  53.101  1.00  0.00           H  
ATOM   1303  C   SER    96      48.504  79.679  56.338  1.00  0.00           C  
ATOM   1304  O   SER    96      49.087  79.054  57.186  1.00  0.00           O  
ATOM   1305  N   TYR    97      47.247  79.295  55.967  1.00  0.00           N  
ATOM   1306  H   TYR    97      46.809  78.547  56.485  1.00  0.00           H  
ATOM   1307  CA  TYR    97      46.324  79.960  55.064  1.00  0.00           C  
ATOM   1308  HA  TYR    97      45.520  79.229  54.979  1.00  0.00           H  
ATOM   1309  CB  TYR    97      45.620  81.217  55.670  1.00  0.00           C  
ATOM   1310  HB2 TYR    97      45.321  80.910  56.672  1.00  0.00           H  
ATOM   1311  HB3 TYR    97      46.276  82.088  55.680  1.00  0.00           H  
ATOM   1312  CG  TYR    97      44.384  81.663  54.873  1.00  0.00           C  
ATOM   1313  CD1 TYR    97      44.411  82.636  53.860  1.00  0.00           C  
ATOM   1314  HD1 TYR    97      45.287  83.192  53.559  1.00  0.00           H  
ATOM   1315  CE1 TYR    97      43.145  83.007  53.238  1.00  0.00           C  
ATOM   1316  HE1 TYR    97      43.189  83.554  52.309  1.00  0.00           H  
ATOM   1317  CZ  TYR    97      41.932  82.462  53.601  1.00  0.00           C  
ATOM   1318  OH  TYR    97      40.818  82.954  52.992  1.00  0.00           O  
ATOM   1319  HH  TYR    97      40.188  83.365  53.588  1.00  0.00           H  
ATOM   1320  CE2 TYR    97      41.944  81.540  54.653  1.00  0.00           C  
ATOM   1321  HE2 TYR    97      40.939  81.264  54.936  1.00  0.00           H  
ATOM   1322  CD2 TYR    97      43.165  81.084  55.225  1.00  0.00           C  
ATOM   1323  HD2 TYR    97      43.105  80.308  55.974  1.00  0.00           H  
ATOM   1324  C   TYR    97      46.788  80.096  53.586  1.00  0.00           C  
ATOM   1325  O   TYR    97      47.055  81.212  53.103  1.00  0.00           O  
ATOM   1326  N   PRO    98      46.948  78.974  52.868  1.00  0.00           N  
ATOM   1327  CD  PRO    98      47.488  79.071  51.509  1.00  0.00           C  
ATOM   1328  HD2 PRO    98      48.576  79.030  51.454  1.00  0.00           H  
ATOM   1329  HD3 PRO    98      47.131  79.923  50.931  1.00  0.00           H  
ATOM   1330  CG  PRO    98      46.881  77.892  50.735  1.00  0.00           C  
ATOM   1331  HG2 PRO    98      47.500  77.672  49.865  1.00  0.00           H  
ATOM   1332  HG3 PRO    98      45.823  78.068  50.540  1.00  0.00           H  
ATOM   1333  CB  PRO    98      46.799  76.828  51.751  1.00  0.00           C  
ATOM   1334  HB2 PRO    98      47.695  76.208  51.756  1.00  0.00           H  
ATOM   1335  HB3 PRO    98      45.898  76.215  51.774  1.00  0.00           H  
ATOM   1336  CA  PRO    98      46.550  77.537  53.099  1.00  0.00           C  
ATOM   1337  HA  PRO    98      45.483  77.537  53.324  1.00  0.00           H  
ATOM   1338  C   PRO    98      47.327  76.792  54.170  1.00  0.00           C  
ATOM   1339  O   PRO    98      48.536  77.027  54.350  1.00  0.00           O  
ATOM   1340  N   GLY    99      46.834  75.744  54.828  1.00  0.00           N  
ATOM   1341  H   GLY    99      45.930  75.445  54.492  1.00  0.00           H  
ATOM   1342  CA  GLY    99      47.594  74.960  55.798  1.00  0.00           C  
ATOM   1343  HA2 GLY    99      47.666  75.536  56.721  1.00  0.00           H  
ATOM   1344  HA3 GLY    99      46.945  74.122  56.053  1.00  0.00           H  
ATOM   1345  C   GLY    99      48.925  74.382  55.173  1.00  0.00           C  
ATOM   1346  O   GLY    99      48.975  74.087  53.973  1.00  0.00           O  
ATOM   1347  N   TYR   100      49.938  74.344  56.040  1.00  0.00           N  
ATOM   1348  H   TYR   100      49.778  74.615  57.000  1.00  0.00           H  
ATOM   1349  CA  TYR   100      51.301  73.795  55.694  1.00  0.00           C  
ATOM   1350  HA  TYR   100      51.285  73.479  54.651  1.00  0.00           H  
ATOM   1351  CB  TYR   100      52.274  74.936  55.616  1.00  0.00           C  
ATOM   1352  HB2 TYR   100      53.179  74.405  55.319  1.00  0.00           H  
ATOM   1353  HB3 TYR   100      51.936  75.595  54.816  1.00  0.00           H  
ATOM   1354  CG  TYR   100      52.519  75.721  56.971  1.00  0.00           C  
ATOM   1355  CD1 TYR   100      51.626  76.747  57.276  1.00  0.00           C  
ATOM   1356  HD1 TYR   100      50.768  76.965  56.658  1.00  0.00           H  
ATOM   1357  CE1 TYR   100      51.691  77.465  58.572  1.00  0.00           C  
ATOM   1358  HE1 TYR   100      51.027  78.251  58.901  1.00  0.00           H  
ATOM   1359  CZ  TYR   100      52.739  77.135  59.426  1.00  0.00           C  
ATOM   1360  OH  TYR   100      52.902  77.838  60.548  1.00  0.00           O  
ATOM   1361  HH  TYR   100      52.030  77.997  60.918  1.00  0.00           H  
ATOM   1362  CE2 TYR   100      53.577  76.052  59.097  1.00  0.00           C  
ATOM   1363  HE2 TYR   100      54.306  75.793  59.850  1.00  0.00           H  
ATOM   1364  CD2 TYR   100      53.462  75.399  57.873  1.00  0.00           C  
ATOM   1365  HD2 TYR   100      54.100  74.562  57.631  1.00  0.00           H  
ATOM   1366  C   TYR   100      51.758  72.563  56.517  1.00  0.00           C  
ATOM   1367  O   TYR   100      52.835  71.989  56.323  1.00  0.00           O  
ATOM   1368  N   GLY   101      50.988  72.296  57.531  1.00  0.00           N  
ATOM   1369  H   GLY   101      50.190  72.908  57.627  1.00  0.00           H  
ATOM   1370  CA  GLY   101      51.254  71.336  58.601  1.00  0.00           C  
ATOM   1371  HA2 GLY   101      52.249  71.569  58.979  1.00  0.00           H  
ATOM   1372  HA3 GLY   101      50.576  71.439  59.449  1.00  0.00           H  
ATOM   1373  C   GLY   101      51.325  69.821  58.221  1.00  0.00           C  
ATOM   1374  O   GLY   101      51.613  69.021  59.121  1.00  0.00           O  
ATOM   1375  N   GLN   102      50.902  69.421  57.015  1.00  0.00           N  
ATOM   1376  H   GLN   102      50.392  70.052  56.412  1.00  0.00           H  
ATOM   1377  CA  GLN   102      50.881  67.996  56.615  1.00  0.00           C  
ATOM   1378  HA  GLN   102      50.271  67.476  57.354  1.00  0.00           H  
ATOM   1379  CB  GLN   102      50.213  67.781  55.248  1.00  0.00           C  
ATOM   1380  HB2 GLN   102      50.165  66.703  55.096  1.00  0.00           H  
ATOM   1381  HB3 GLN   102      49.182  68.108  55.386  1.00  0.00           H  
ATOM   1382  CG  GLN   102      50.915  68.561  54.094  1.00  0.00           C  
ATOM   1383  HG2 GLN   102      51.968  68.281  54.127  1.00  0.00           H  
ATOM   1384  HG3 GLN   102      50.505  68.148  53.172  1.00  0.00           H  
ATOM   1385  CD  GLN   102      50.693  70.068  53.989  1.00  0.00           C  
ATOM   1386  OE1 GLN   102      49.799  70.637  54.610  1.00  0.00           O  
ATOM   1387  NE2 GLN   102      51.397  70.712  53.112  1.00  0.00           N  
ATOM   1388 HE21 GLN   102      52.147  70.212  52.657  1.00  0.00           H  
ATOM   1389 HE22 GLN   102      51.134  71.658  52.875  1.00  0.00           H  
ATOM   1390  C   GLN   102      52.282  67.395  56.771  1.00  0.00           C  
ATOM   1391  O   GLN   102      53.332  67.973  56.652  1.00  0.00           O  
ATOM   1392  N   GLN   103      52.293  66.146  57.186  1.00  0.00           N  
ATOM   1393  H   GLN   103      51.383  65.714  57.262  1.00  0.00           H  
ATOM   1394  CA  GLN   103      53.459  65.329  57.515  1.00  0.00           C  
ATOM   1395  HA  GLN   103      53.918  65.882  58.334  1.00  0.00           H  
ATOM   1396  CB  GLN   103      52.983  63.913  58.046  1.00  0.00           C  
ATOM   1397  HB2 GLN   103      52.387  63.909  58.958  1.00  0.00           H  
ATOM   1398  HB3 GLN   103      52.366  63.439  57.282  1.00  0.00           H  
ATOM   1399  CG  GLN   103      54.274  63.104  58.253  1.00  0.00           C  
ATOM   1400  HG2 GLN   103      54.944  63.116  57.393  1.00  0.00           H  
ATOM   1401  HG3 GLN   103      54.750  63.684  59.043  1.00  0.00           H  
ATOM   1402  CD  GLN   103      54.093  61.661  58.658  1.00  0.00           C  
ATOM   1403  OE1 GLN   103      52.992  61.223  58.812  1.00  0.00           O  
ATOM   1404  NE2 GLN   103      55.163  60.840  58.742  1.00  0.00           N  
ATOM   1405 HE21 GLN   103      55.030  59.884  59.038  1.00  0.00           H  
ATOM   1406 HE22 GLN   103      56.041  61.271  58.489  1.00  0.00           H  
ATOM   1407  C   GLN   103      54.432  65.340  56.343  1.00  0.00           C  
ATOM   1408  O   GLN   103      53.924  65.003  55.266  1.00  0.00           O  
ATOM   1409  N   PRO   104      55.736  65.645  56.521  1.00  0.00           N  
ATOM   1410  CD  PRO   104      56.458  66.094  57.757  1.00  0.00           C  
ATOM   1411  HD2 PRO   104      56.003  65.563  58.593  1.00  0.00           H  
ATOM   1412  HD3 PRO   104      56.263  67.143  57.982  1.00  0.00           H  
ATOM   1413  CG  PRO   104      58.005  65.913  57.558  1.00  0.00           C  
ATOM   1414  HG2 PRO   104      58.323  64.965  57.992  1.00  0.00           H  
ATOM   1415  HG3 PRO   104      58.567  66.684  58.085  1.00  0.00           H  
ATOM   1416  CB  PRO   104      58.067  66.007  56.036  1.00  0.00           C  
ATOM   1417  HB2 PRO   104      58.898  65.376  55.721  1.00  0.00           H  
ATOM   1418  HB3 PRO   104      58.226  67.066  55.832  1.00  0.00           H  
ATOM   1419  CA  PRO   104      56.673  65.584  55.463  1.00  0.00           C  
ATOM   1420  HA  PRO   104      56.397  66.245  54.642  1.00  0.00           H  
ATOM   1421  C   PRO   104      56.751  64.133  54.977  1.00  0.00           C  
ATOM   1422  O   PRO   104      56.753  63.118  55.667  1.00  0.00           O  
ATOM   1423  N   ALA   105      56.960  64.057  53.670  1.00  0.00           N  
ATOM   1424  H   ALA   105      57.283  64.896  53.211  1.00  0.00           H  
ATOM   1425  CA  ALA   105      57.067  62.796  52.926  1.00  0.00           C  
ATOM   1426  HA  ALA   105      56.311  62.102  53.294  1.00  0.00           H  
ATOM   1427  CB  ALA   105      56.754  63.103  51.492  1.00  0.00           C  
ATOM   1428  HB1 ALA   105      56.713  62.232  50.838  1.00  0.00           H  
ATOM   1429  HB2 ALA   105      55.704  63.392  51.443  1.00  0.00           H  
ATOM   1430  HB3 ALA   105      57.435  63.865  51.113  1.00  0.00           H  
ATOM   1431  C   ALA   105      58.490  62.185  53.009  1.00  0.00           C  
ATOM   1432  O   ALA   105      59.425  62.957  53.019  1.00  0.00           O  
ATOM   1433  N   PRO   106      58.585  60.812  53.194  1.00  0.00           N  
ATOM   1434  CD  PRO   106      57.582  59.870  53.716  1.00  0.00           C  
ATOM   1435  HD2 PRO   106      56.782  59.796  52.979  1.00  0.00           H  
ATOM   1436  HD3 PRO   106      57.208  60.101  54.713  1.00  0.00           H  
ATOM   1437  CG  PRO   106      58.378  58.555  53.761  1.00  0.00           C  
ATOM   1438  HG2 PRO   106      57.815  57.685  53.424  1.00  0.00           H  
ATOM   1439  HG3 PRO   106      58.629  58.428  54.814  1.00  0.00           H  
ATOM   1440  CB  PRO   106      59.553  58.713  52.841  1.00  0.00           C  
ATOM   1441  HB2 PRO   106      59.329  58.421  51.815  1.00  0.00           H  
ATOM   1442  HB3 PRO   106      60.339  58.074  53.243  1.00  0.00           H  
ATOM   1443  CA  PRO   106      59.851  60.162  52.856  1.00  0.00           C  
ATOM   1444  HA  PRO   106      60.605  60.339  53.622  1.00  0.00           H  
ATOM   1445  C   PRO   106      60.489  60.520  51.520  1.00  0.00           C  
ATOM   1446  O   PRO   106      59.826  60.834  50.534  1.00  0.00           O  
ATOM   1447  N   SER   107      61.841  60.557  51.388  1.00  0.00           N  
ATOM   1448  H   SER   107      62.329  60.315  52.239  1.00  0.00           H  
ATOM   1449  CA  SER   107      62.616  61.042  50.196  1.00  0.00           C  
ATOM   1450  HA  SER   107      62.039  61.539  49.417  1.00  0.00           H  
ATOM   1451  CB  SER   107      63.632  62.149  50.664  1.00  0.00           C  
ATOM   1452  HB2 SER   107      64.173  62.594  49.828  1.00  0.00           H  
ATOM   1453  HB3 SER   107      63.033  62.914  51.158  1.00  0.00           H  
ATOM   1454  OG  SER   107      64.561  61.657  51.617  1.00  0.00           O  
ATOM   1455  HG  SER   107      64.113  61.295  52.385  1.00  0.00           H  
ATOM   1456  C   SER   107      63.357  59.973  49.438  1.00  0.00           C  
ATOM   1457  O   SER   107      64.211  60.362  48.639  1.00  0.00           O  
ATOM   1458  N   SER   108      63.135  58.698  49.757  1.00  0.00           N  
ATOM   1459  H   SER   108      62.489  58.473  50.501  1.00  0.00           H  
ATOM   1460  CA  SER   108      63.648  57.540  49.093  1.00  0.00           C  
ATOM   1461  HA  SER   108      63.721  57.762  48.028  1.00  0.00           H  
ATOM   1462  CB  SER   108      65.057  57.069  49.605  1.00  0.00           C  
ATOM   1463  HB2 SER   108      65.388  56.181  49.067  1.00  0.00           H  
ATOM   1464  HB3 SER   108      65.818  57.823  49.403  1.00  0.00           H  
ATOM   1465  OG  SER   108      64.932  56.835  50.970  1.00  0.00           O  
ATOM   1466  HG  SER   108      65.360  57.521  51.487  1.00  0.00           H  
ATOM   1467  C   SER   108      62.675  56.365  49.194  1.00  0.00           C  
ATOM   1468  O   SER   108      61.712  56.466  49.953  1.00  0.00           O  
ATOM   1469  N   THR   109      62.764  55.264  48.392  1.00  0.00           N  
ATOM   1470  H   THR   109      63.637  55.166  47.893  1.00  0.00           H  
ATOM   1471  CA  THR   109      61.914  54.118  48.569  1.00  0.00           C  
ATOM   1472  HA  THR   109      60.903  54.523  48.611  1.00  0.00           H  
ATOM   1473  CB  THR   109      62.051  53.215  47.276  1.00  0.00           C  
ATOM   1474  HB  THR   109      63.134  53.130  47.178  1.00  0.00           H  
ATOM   1475  CG2 THR   109      61.406  51.896  47.300  1.00  0.00           C  
ATOM   1476 HG21 THR   109      61.842  51.264  48.073  1.00  0.00           H  
ATOM   1477 HG22 THR   109      60.348  52.031  47.524  1.00  0.00           H  
ATOM   1478 HG23 THR   109      61.538  51.314  46.388  1.00  0.00           H  
ATOM   1479  OG1 THR   109      61.570  53.860  46.112  1.00  0.00           O  
ATOM   1480  HG1 THR   109      61.892  53.308  45.395  1.00  0.00           H  
ATOM   1481  C   THR   109      62.367  53.423  49.840  1.00  0.00           C  
ATOM   1482  O   THR   109      63.546  53.257  50.037  1.00  0.00           O  
ATOM   1483  N   SER   110      61.383  52.949  50.597  1.00  0.00           N  
ATOM   1484  H   SER   110      60.452  53.116  50.244  1.00  0.00           H  
ATOM   1485  CA  SER   110      61.581  52.073  51.761  1.00  0.00           C  
ATOM   1486  HA  SER   110      62.135  52.700  52.460  1.00  0.00           H  
ATOM   1487  CB  SER   110      60.200  51.677  52.377  1.00  0.00           C  
ATOM   1488  HB2 SER   110      60.315  51.050  53.261  1.00  0.00           H  
ATOM   1489  HB3 SER   110      59.566  52.531  52.615  1.00  0.00           H  
ATOM   1490  OG  SER   110      59.470  50.986  51.359  1.00  0.00           O  
ATOM   1491  HG  SER   110      59.416  50.068  51.635  1.00  0.00           H  
ATOM   1492  C   SER   110      62.507  50.895  51.491  1.00  0.00           C  
ATOM   1493  O   SER   110      62.591  50.345  50.368  1.00  0.00           O  
ATOM   1494  N   GLY   111      63.176  50.404  52.518  1.00  0.00           N  
ATOM   1495  H   GLY   111      63.099  50.951  53.363  1.00  0.00           H  
ATOM   1496  CA  GLY   111      64.088  49.150  52.518  1.00  0.00           C  
ATOM   1497  HA2 GLY   111      64.844  49.317  51.750  1.00  0.00           H  
ATOM   1498  HA3 GLY   111      64.544  49.198  53.507  1.00  0.00           H  
ATOM   1499  C   GLY   111      63.363  47.812  52.448  1.00  0.00           C  
ATOM   1500  O   GLY   111      62.219  47.784  52.906  1.00  0.00           O  
ATOM   1501  N   SER   112      63.960  46.645  52.094  1.00  0.00           N  
ATOM   1502  H   SER   112      63.404  45.806  52.006  1.00  0.00           H  
ATOM   1503  CA  SER   112      65.395  46.390  51.800  1.00  0.00           C  
ATOM   1504  HA  SER   112      65.543  45.314  51.718  1.00  0.00           H  
ATOM   1505  CB  SER   112      65.844  46.866  50.370  1.00  0.00           C  
ATOM   1506  HB2 SER   112      65.920  47.950  50.291  1.00  0.00           H  
ATOM   1507  HB3 SER   112      66.874  46.513  50.316  1.00  0.00           H  
ATOM   1508  OG  SER   112      65.006  46.347  49.326  1.00  0.00           O  
ATOM   1509  HG  SER   112      64.202  46.872  49.317  1.00  0.00           H  
ATOM   1510  C   SER   112      66.286  46.945  52.868  1.00  0.00           C  
ATOM   1511  O   SER   112      66.708  48.063  52.631  1.00  0.00           O  
ATOM   1512  N   TYR   113      66.703  46.255  53.926  1.00  0.00           N  
ATOM   1513  H   TYR   113      67.467  46.686  54.426  1.00  0.00           H  
ATOM   1514  CA  TYR   113      66.273  44.922  54.402  1.00  0.00           C  
ATOM   1515  HA  TYR   113      65.232  44.688  54.181  1.00  0.00           H  
ATOM   1516  CB  TYR   113      67.207  43.861  53.912  1.00  0.00           C  
ATOM   1517  HB2 TYR   113      68.238  44.021  54.227  1.00  0.00           H  
ATOM   1518  HB3 TYR   113      66.842  42.955  54.397  1.00  0.00           H  
ATOM   1519  CG  TYR   113      67.389  43.628  52.334  1.00  0.00           C  
ATOM   1520  CD1 TYR   113      66.532  42.820  51.576  1.00  0.00           C  
ATOM   1521  HD1 TYR   113      65.713  42.295  52.045  1.00  0.00           H  
ATOM   1522  CE1 TYR   113      66.657  42.772  50.230  1.00  0.00           C  
ATOM   1523  HE1 TYR   113      65.908  42.207  49.696  1.00  0.00           H  
ATOM   1524  CZ  TYR   113      67.746  43.412  49.601  1.00  0.00           C  
ATOM   1525  OH  TYR   113      68.015  43.383  48.224  1.00  0.00           O  
ATOM   1526  HH  TYR   113      68.860  43.799  48.037  1.00  0.00           H  
ATOM   1527  CE2 TYR   113      68.522  44.373  50.314  1.00  0.00           C  
ATOM   1528  HE2 TYR   113      69.247  45.062  49.905  1.00  0.00           H  
ATOM   1529  CD2 TYR   113      68.400  44.379  51.663  1.00  0.00           C  
ATOM   1530  HD2 TYR   113      68.893  45.160  52.224  1.00  0.00           H  
ATOM   1531  C   TYR   113      66.224  44.889  55.952  1.00  0.00           C  
ATOM   1532  O   TYR   113      67.135  45.456  56.551  1.00  0.00           O  
ATOM   1533  N   GLY   114      65.287  44.211  56.620  1.00  0.00           N  
ATOM   1534  H   GLY   114      64.648  43.788  55.962  1.00  0.00           H  
ATOM   1535  CA  GLY   114      65.250  43.886  58.079  1.00  0.00           C  
ATOM   1536  HA2 GLY   114      65.297  42.813  58.260  1.00  0.00           H  
ATOM   1537  HA3 GLY   114      66.166  44.346  58.449  1.00  0.00           H  
ATOM   1538  C   GLY   114      64.092  44.504  58.820  1.00  0.00           C  
ATOM   1539  O   GLY   114      63.554  45.561  58.381  1.00  0.00           O  
ATOM   1540  N   SER   115      63.626  43.997  59.962  1.00  0.00           N  
ATOM   1541  H   SER   115      62.852  44.499  60.373  1.00  0.00           H  
ATOM   1542  CA  SER   115      64.058  42.837  60.673  1.00  0.00           C  
ATOM   1543  HA  SER   115      64.645  42.082  60.150  1.00  0.00           H  
ATOM   1544  CB  SER   115      64.919  43.366  61.873  1.00  0.00           C  
ATOM   1545  HB2 SER   115      64.287  44.069  62.416  1.00  0.00           H  
ATOM   1546  HB3 SER   115      65.126  42.501  62.503  1.00  0.00           H  
ATOM   1547  OG  SER   115      66.120  43.971  61.360  1.00  0.00           O  
ATOM   1548  HG  SER   115      65.992  44.921  61.311  1.00  0.00           H  
ATOM   1549  C   SER   115      62.917  42.056  61.293  1.00  0.00           C  
ATOM   1550  O   SER   115      63.117  41.174  62.099  1.00  0.00           O  
ATOM   1551  N   SER   116      61.689  42.408  61.011  1.00  0.00           N  
ATOM   1552  H   SER   116      61.475  43.220  60.450  1.00  0.00           H  
ATOM   1553  CA  SER   116      60.564  41.725  61.600  1.00  0.00           C  
ATOM   1554  HA  SER   116      59.649  42.152  61.189  1.00  0.00           H  
ATOM   1555  CB  SER   116      60.380  40.300  61.010  1.00  0.00           C  
ATOM   1556  HB2 SER   116      61.205  39.649  61.302  1.00  0.00           H  
ATOM   1557  HB3 SER   116      59.502  39.733  61.322  1.00  0.00           H  
ATOM   1558  OG  SER   116      60.378  40.422  59.584  1.00  0.00           O  
ATOM   1559  HG  SER   116      60.117  39.566  59.239  1.00  0.00           H  
ATOM   1560  C   SER   116      60.506  41.676  63.115  1.00  0.00           C  
ATOM   1561  O   SER   116      60.273  40.663  63.724  1.00  0.00           O  
ATOM   1562  N   SER   117      60.672  42.854  63.731  1.00  0.00           N  
ATOM   1563  H   SER   117      60.791  43.673  63.152  1.00  0.00           H  
ATOM   1564  CA  SER   117      60.621  43.195  65.149  1.00  0.00           C  
ATOM   1565  HA  SER   117      59.766  42.651  65.550  1.00  0.00           H  
ATOM   1566  CB  SER   117      61.884  42.618  65.866  1.00  0.00           C  
ATOM   1567  HB2 SER   117      62.053  41.567  65.630  1.00  0.00           H  
ATOM   1568  HB3 SER   117      62.772  43.196  65.609  1.00  0.00           H  
ATOM   1569  OG  SER   117      61.726  42.777  67.284  1.00  0.00           O  
ATOM   1570  HG  SER   117      61.132  42.089  67.592  1.00  0.00           H  
ATOM   1571  C   SER   117      60.482  44.715  65.414  1.00  0.00           C  
ATOM   1572  O   SER   117      60.914  45.471  64.529  1.00  0.00           O  
ATOM   1573  N   GLN   118      59.913  45.092  66.593  1.00  0.00           N  
ATOM   1574  H   GLN   118      59.413  44.411  67.147  1.00  0.00           H  
ATOM   1575  CA  GLN   118      59.887  46.479  67.142  1.00  0.00           C  
ATOM   1576  HA  GLN   118      59.808  46.372  68.224  1.00  0.00           H  
ATOM   1577  CB  GLN   118      61.264  47.198  66.980  1.00  0.00           C  
ATOM   1578  HB2 GLN   118      62.104  46.504  67.007  1.00  0.00           H  
ATOM   1579  HB3 GLN   118      61.330  47.639  65.985  1.00  0.00           H  
ATOM   1580  CG  GLN   118      61.393  48.162  68.094  1.00  0.00           C  
ATOM   1581  HG2 GLN   118      62.248  48.785  67.831  1.00  0.00           H  
ATOM   1582  HG3 GLN   118      60.526  48.804  68.253  1.00  0.00           H  
ATOM   1583  CD  GLN   118      61.957  47.540  69.407  1.00  0.00           C  
ATOM   1584  OE1 GLN   118      61.843  46.358  69.562  1.00  0.00           O  
ATOM   1585  NE2 GLN   118      62.373  48.326  70.379  1.00  0.00           N  
ATOM   1586 HE21 GLN   118      62.676  49.280  70.250  1.00  0.00           H  
ATOM   1587 HE22 GLN   118      62.517  47.852  71.259  1.00  0.00           H  
ATOM   1588  C   GLN   118      58.616  47.239  66.745  1.00  0.00           C  
ATOM   1589  O   GLN   118      58.429  47.537  65.616  1.00  0.00           O  
ATOM   1590  N   SER   119      57.660  47.562  67.593  1.00  0.00           N  
ATOM   1591  H   SER   119      56.904  48.108  67.206  1.00  0.00           H  
ATOM   1592  CA  SER   119      57.564  47.361  69.047  1.00  0.00           C  
ATOM   1593  HA  SER   119      58.506  47.548  69.563  1.00  0.00           H  
ATOM   1594  CB  SER   119      56.648  48.521  69.533  1.00  0.00           C  
ATOM   1595  HB2 SER   119      57.138  49.468  69.308  1.00  0.00           H  
ATOM   1596  HB3 SER   119      55.668  48.567  69.059  1.00  0.00           H  
ATOM   1597  OG  SER   119      56.427  48.433  70.926  1.00  0.00           O  
ATOM   1598  HG  SER   119      56.185  49.311  71.231  1.00  0.00           H  
ATOM   1599  C   SER   119      57.026  45.905  69.403  1.00  0.00           C  
ATOM   1600  O   SER   119      57.612  44.930  69.038  1.00  0.00           O  
ATOM   1601  N   SER   120      55.986  45.746  70.232  1.00  0.00           N  
ATOM   1602  H   SER   120      55.566  46.512  70.738  1.00  0.00           H  
ATOM   1603  CA  SER   120      55.297  44.443  70.528  1.00  0.00           C  
ATOM   1604  HA  SER   120      56.014  43.839  71.084  1.00  0.00           H  
ATOM   1605  CB  SER   120      54.011  44.652  71.386  1.00  0.00           C  
ATOM   1606  HB2 SER   120      53.295  45.309  70.892  1.00  0.00           H  
ATOM   1607  HB3 SER   120      53.527  43.681  71.493  1.00  0.00           H  
ATOM   1608  OG  SER   120      54.277  45.111  72.659  1.00  0.00           O  
ATOM   1609  HG  SER   120      53.595  45.767  72.820  1.00  0.00           H  
ATOM   1610  C   SER   120      54.887  43.737  69.201  1.00  0.00           C  
ATOM   1611  O   SER   120      54.571  44.361  68.155  1.00  0.00           O  
ATOM   1612  N   SER   121      54.730  42.405  69.084  1.00  0.00           N  
ATOM   1613  H   SER   121      54.594  42.035  68.154  1.00  0.00           H  
ATOM   1614  CA  SER   121      54.917  41.454  70.184  1.00  0.00           C  
ATOM   1615  HA  SER   121      54.568  41.975  71.075  1.00  0.00           H  
ATOM   1616  CB  SER   121      54.156  40.128  69.978  1.00  0.00           C  
ATOM   1617  HB2 SER   121      53.161  40.380  69.612  1.00  0.00           H  
ATOM   1618  HB3 SER   121      54.650  39.566  69.185  1.00  0.00           H  
ATOM   1619  OG  SER   121      53.999  39.425  71.181  1.00  0.00           O  
ATOM   1620  HG  SER   121      53.379  39.969  71.673  1.00  0.00           H  
ATOM   1621  C   SER   121      56.367  41.102  70.444  1.00  0.00           C  
ATOM   1622  O   SER   121      57.186  41.236  69.510  1.00  0.00           O  
ATOM   1623  N   TYR   122      56.641  40.486  71.626  1.00  0.00           N  
ATOM   1624  H   TYR   122      55.921  40.517  72.333  1.00  0.00           H  
ATOM   1625  CA  TYR   122      57.892  39.765  71.876  1.00  0.00           C  
ATOM   1626  HA  TYR   122      58.462  39.627  70.957  1.00  0.00           H  
ATOM   1627  CB  TYR   122      58.791  40.647  72.741  1.00  0.00           C  
ATOM   1628  HB2 TYR   122      58.276  40.578  73.699  1.00  0.00           H  
ATOM   1629  HB3 TYR   122      59.768  40.169  72.814  1.00  0.00           H  
ATOM   1630  CG  TYR   122      59.066  42.089  72.300  1.00  0.00           C  
ATOM   1631  CD1 TYR   122      58.100  43.054  72.610  1.00  0.00           C  
ATOM   1632  HD1 TYR   122      57.231  42.794  73.196  1.00  0.00           H  
ATOM   1633  CE1 TYR   122      58.348  44.424  72.231  1.00  0.00           C  
ATOM   1634  HE1 TYR   122      57.752  45.182  72.718  1.00  0.00           H  
ATOM   1635  CZ  TYR   122      59.419  44.729  71.419  1.00  0.00           C  
ATOM   1636  OH  TYR   122      59.694  46.068  71.131  1.00  0.00           O  
ATOM   1637  HH  TYR   122      60.531  46.108  70.663  1.00  0.00           H  
ATOM   1638  CE2 TYR   122      60.376  43.707  71.005  1.00  0.00           C  
ATOM   1639  HE2 TYR   122      61.325  43.942  70.545  1.00  0.00           H  
ATOM   1640  CD2 TYR   122      60.078  42.373  71.398  1.00  0.00           C  
ATOM   1641  HD2 TYR   122      60.824  41.614  71.217  1.00  0.00           H  
ATOM   1642  C   TYR   122      57.667  38.462  72.658  1.00  0.00           C  
ATOM   1643  O   TYR   122      57.027  38.443  73.696  1.00  0.00           O  
ATOM   1644  N   GLY   123      58.393  37.372  72.331  1.00  0.00           N  
ATOM   1645  H   GLY   123      58.326  36.655  73.039  1.00  0.00           H  
ATOM   1646  CA  GLY   123      59.081  36.979  71.187  1.00  0.00           C  
ATOM   1647  HA2 GLY   123      59.273  35.908  71.252  1.00  0.00           H  
ATOM   1648  HA3 GLY   123      58.577  37.217  70.251  1.00  0.00           H  
ATOM   1649  C   GLY   123      60.530  37.529  71.130  1.00  0.00           C  
ATOM   1650  O   GLY   123      61.156  38.016  72.093  1.00  0.00           O  
ATOM   1651  N   GLN   124      61.087  37.437  69.920  1.00  0.00           N  
ATOM   1652  H   GLN   124      60.582  37.081  69.122  1.00  0.00           H  
ATOM   1653  CA  GLN   124      62.472  37.830  69.629  1.00  0.00           C  
ATOM   1654  HA  GLN   124      63.180  37.205  70.174  1.00  0.00           H  
ATOM   1655  CB  GLN   124      62.726  37.579  68.138  1.00  0.00           C  
ATOM   1656  HB2 GLN   124      61.996  38.244  67.677  1.00  0.00           H  
ATOM   1657  HB3 GLN   124      63.732  37.974  67.998  1.00  0.00           H  
ATOM   1658  CG  GLN   124      62.649  36.155  67.654  1.00  0.00           C  
ATOM   1659  HG2 GLN   124      63.207  36.153  66.718  1.00  0.00           H  
ATOM   1660  HG3 GLN   124      63.035  35.444  68.385  1.00  0.00           H  
ATOM   1661  CD  GLN   124      61.217  35.640  67.342  1.00  0.00           C  
ATOM   1662  OE1 GLN   124      60.288  36.396  67.227  1.00  0.00           O  
ATOM   1663  NE2 GLN   124      61.038  34.399  67.041  1.00  0.00           N  
ATOM   1664 HE21 GLN   124      61.818  33.771  66.909  1.00  0.00           H  
ATOM   1665 HE22 GLN   124      60.064  34.190  66.874  1.00  0.00           H  
ATOM   1666  C   GLN   124      62.700  39.331  69.871  1.00  0.00           C  
ATOM   1667  O   GLN   124      61.841  40.085  69.379  1.00  0.00           O  
ATOM   1668  N   PRO   125      63.891  39.760  70.461  1.00  0.00           N  
ATOM   1669  CD  PRO   125      64.142  41.146  70.691  1.00  0.00           C  
ATOM   1670  HD2 PRO   125      63.337  41.606  71.264  1.00  0.00           H  
ATOM   1671  HD3 PRO   125      64.198  41.676  69.740  1.00  0.00           H  
ATOM   1672  CG  PRO   125      65.459  41.227  71.487  1.00  0.00           C  
ATOM   1673  HG2 PRO   125      65.298  41.456  72.541  1.00  0.00           H  
ATOM   1674  HG3 PRO   125      66.227  41.899  71.104  1.00  0.00           H  
ATOM   1675  CB  PRO   125      65.999  39.753  71.365  1.00  0.00           C  
ATOM   1676  HB2 PRO   125      66.397  39.348  72.295  1.00  0.00           H  
ATOM   1677  HB3 PRO   125      66.716  39.780  70.544  1.00  0.00           H  
ATOM   1678  CA  PRO   125      64.868  38.880  71.050  1.00  0.00           C  
ATOM   1679  HA  PRO   125      65.077  38.088  70.332  1.00  0.00           H  
ATOM   1680  C   PRO   125      64.265  38.164  72.389  1.00  0.00           C  
ATOM   1681  O   PRO   125      63.622  38.820  73.162  1.00  0.00           O  
ATOM   1682  N   GLN   126      64.470  36.811  72.503  1.00  0.00           N  
ATOM   1683  H   GLN   126      65.125  36.412  71.845  1.00  0.00           H  
ATOM   1684  CA  GLN   126      63.682  35.875  73.360  1.00  0.00           C  
ATOM   1685  HA  GLN   126      62.623  36.098  73.229  1.00  0.00           H  
ATOM   1686  CB  GLN   126      63.992  34.458  72.765  1.00  0.00           C  
ATOM   1687  HB2 GLN   126      65.075  34.342  72.805  1.00  0.00           H  
ATOM   1688  HB3 GLN   126      63.662  33.603  73.355  1.00  0.00           H  
ATOM   1689  CG  GLN   126      63.525  34.057  71.342  1.00  0.00           C  
ATOM   1690  HG2 GLN   126      64.019  34.761  70.673  1.00  0.00           H  
ATOM   1691  HG3 GLN   126      63.840  33.068  71.009  1.00  0.00           H  
ATOM   1692  CD  GLN   126      62.035  34.128  71.188  1.00  0.00           C  
ATOM   1693  OE1 GLN   126      61.218  34.520  72.040  1.00  0.00           O  
ATOM   1694  NE2 GLN   126      61.541  33.810  69.989  1.00  0.00           N  
ATOM   1695 HE21 GLN   126      62.141  33.587  69.209  1.00  0.00           H  
ATOM   1696 HE22 GLN   126      60.543  33.898  69.858  1.00  0.00           H  
ATOM   1697  C   GLN   126      64.064  36.054  74.832  1.00  0.00           C  
ATOM   1698  O   GLN   126      65.227  35.966  75.151  1.00  0.00           O  
ATOM   1699  N   SER   127      63.072  36.397  75.733  1.00  0.00           N  
ATOM   1700  H   SER   127      62.139  36.611  75.413  1.00  0.00           H  
ATOM   1701  CA  SER   127      63.253  36.665  77.171  1.00  0.00           C  
ATOM   1702  HA  SER   127      62.288  36.585  77.671  1.00  0.00           H  
ATOM   1703  CB  SER   127      64.227  35.673  77.809  1.00  0.00           C  
ATOM   1704  HB2 SER   127      64.232  34.681  77.358  1.00  0.00           H  
ATOM   1705  HB3 SER   127      65.233  36.082  77.716  1.00  0.00           H  
ATOM   1706  OG  SER   127      64.057  35.494  79.194  1.00  0.00           O  
ATOM   1707  HG  SER   127      64.461  36.238  79.646  1.00  0.00           H  
ATOM   1708  C   SER   127      63.734  38.121  77.497  1.00  0.00           C  
ATOM   1709  O   SER   127      63.688  38.514  78.655  1.00  0.00           O  
ATOM   1710  N   GLY   128      64.130  38.895  76.476  1.00  0.00           N  
ATOM   1711  H   GLY   128      64.179  38.430  75.581  1.00  0.00           H  
ATOM   1712  CA  GLY   128      64.522  40.266  76.655  1.00  0.00           C  
ATOM   1713  HA2 GLY   128      63.692  40.971  76.708  1.00  0.00           H  
ATOM   1714  HA3 GLY   128      64.956  40.429  77.642  1.00  0.00           H  
ATOM   1715  C   GLY   128      65.567  40.687  75.593  1.00  0.00           C  
ATOM   1716  O   GLY   128      66.148  39.875  74.845  1.00  0.00           O  
ATOM   1717  N   SER   129      65.886  41.951  75.462  1.00  0.00           N  
ATOM   1718  H   SER   129      66.548  42.077  74.710  1.00  0.00           H  
ATOM   1719  CA  SER   129      65.354  43.236  75.944  1.00  0.00           C  
ATOM   1720  HA  SER   129      65.962  44.026  75.505  1.00  0.00           H  
ATOM   1721  CB  SER   129      63.868  43.435  75.394  1.00  0.00           C  
ATOM   1722  HB2 SER   129      63.173  42.797  75.941  1.00  0.00           H  
ATOM   1723  HB3 SER   129      63.537  44.428  75.698  1.00  0.00           H  
ATOM   1724  OG  SER   129      63.666  43.311  74.012  1.00  0.00           O  
ATOM   1725  HG  SER   129      64.352  43.785  73.537  1.00  0.00           H  
ATOM   1726  C   SER   129      65.395  43.491  77.431  1.00  0.00           C  
ATOM   1727  O   SER   129      64.395  43.139  78.107  1.00  0.00           O  
ATOM   1728  N   TYR   130      66.555  44.028  77.906  1.00  0.00           N  
ATOM   1729  H   TYR   130      67.328  43.986  77.258  1.00  0.00           H  
ATOM   1730  CA  TYR   130      66.893  44.275  79.292  1.00  0.00           C  
ATOM   1731  HA  TYR   130      66.030  43.997  79.897  1.00  0.00           H  
ATOM   1732  CB  TYR   130      68.068  43.328  79.678  1.00  0.00           C  
ATOM   1733  HB2 TYR   130      69.006  43.651  79.225  1.00  0.00           H  
ATOM   1734  HB3 TYR   130      68.267  43.532  80.730  1.00  0.00           H  
ATOM   1735  CG  TYR   130      67.761  41.927  79.375  1.00  0.00           C  
ATOM   1736  CD1 TYR   130      68.521  41.326  78.342  1.00  0.00           C  
ATOM   1737  HD1 TYR   130      69.293  41.821  77.771  1.00  0.00           H  
ATOM   1738  CE1 TYR   130      68.173  40.041  77.911  1.00  0.00           C  
ATOM   1739  HE1 TYR   130      68.683  39.586  77.075  1.00  0.00           H  
ATOM   1740  CZ  TYR   130      67.256  39.287  78.650  1.00  0.00           C  
ATOM   1741  OH  TYR   130      66.975  38.021  78.308  1.00  0.00           O  
ATOM   1742  HH  TYR   130      67.560  37.673  77.632  1.00  0.00           H  
ATOM   1743  CE2 TYR   130      66.467  39.888  79.650  1.00  0.00           C  
ATOM   1744  HE2 TYR   130      65.748  39.293  80.193  1.00  0.00           H  
ATOM   1745  CD2 TYR   130      66.791  41.181  80.096  1.00  0.00           C  
ATOM   1746  HD2 TYR   130      66.223  41.646  80.889  1.00  0.00           H  
ATOM   1747  C   TYR   130      67.291  45.676  79.565  1.00  0.00           C  
ATOM   1748  O   TYR   130      68.191  46.167  78.871  1.00  0.00           O  
ATOM   1749  N   SER   131      66.825  46.424  80.562  1.00  0.00           N  
ATOM   1750  H   SER   131      67.342  47.284  80.675  1.00  0.00           H  
ATOM   1751  CA  SER   131      65.854  46.111  81.580  1.00  0.00           C  
ATOM   1752  HA  SER   131      65.748  46.923  82.300  1.00  0.00           H  
ATOM   1753  CB  SER   131      64.491  45.931  80.843  1.00  0.00           C  
ATOM   1754  HB2 SER   131      64.449  46.621  80.001  1.00  0.00           H  
ATOM   1755  HB3 SER   131      64.399  44.939  80.400  1.00  0.00           H  
ATOM   1756  OG  SER   131      63.427  46.168  81.719  1.00  0.00           O  
ATOM   1757  HG  SER   131      63.303  47.119  81.753  1.00  0.00           H  
ATOM   1758  C   SER   131      66.288  44.940  82.589  1.00  0.00           C  
ATOM   1759  O   SER   131      65.798  43.836  82.500  1.00  0.00           O  
ATOM   1760  N   GLN   132      67.393  45.047  83.290  1.00  0.00           N  
ATOM   1761  H   GLN   132      67.749  44.281  83.844  1.00  0.00           H  
ATOM   1762  CA  GLN   132      68.027  46.274  83.744  1.00  0.00           C  
ATOM   1763  HA  GLN   132      67.822  47.042  82.998  1.00  0.00           H  
ATOM   1764  CB  GLN   132      67.298  46.730  85.111  1.00  0.00           C  
ATOM   1765  HB2 GLN   132      66.236  46.928  84.966  1.00  0.00           H  
ATOM   1766  HB3 GLN   132      67.498  45.951  85.846  1.00  0.00           H  
ATOM   1767  CG  GLN   132      67.704  48.040  85.784  1.00  0.00           C  
ATOM   1768  HG2 GLN   132      67.135  48.176  86.704  1.00  0.00           H  
ATOM   1769  HG3 GLN   132      68.748  47.999  86.093  1.00  0.00           H  
ATOM   1770  CD  GLN   132      67.574  49.214  84.816  1.00  0.00           C  
ATOM   1771  OE1 GLN   132      68.286  49.436  83.789  1.00  0.00           O  
ATOM   1772  NE2 GLN   132      66.616  49.995  85.066  1.00  0.00           N  
ATOM   1773 HE21 GLN   132      66.071  49.772  85.886  1.00  0.00           H  
ATOM   1774 HE22 GLN   132      66.674  50.867  84.559  1.00  0.00           H  
ATOM   1775  C   GLN   132      69.586  46.248  83.983  1.00  0.00           C  
ATOM   1776  O   GLN   132      70.065  45.238  84.451  1.00  0.00           O  
ATOM   1777  N   GLN   133      70.325  47.370  83.639  1.00  0.00           N  
ATOM   1778  H   GLN   133      69.906  48.201  83.247  1.00  0.00           H  
ATOM   1779  CA  GLN   133      71.694  47.683  84.053  1.00  0.00           C  
ATOM   1780  HA  GLN   133      72.163  48.452  83.439  1.00  0.00           H  
ATOM   1781  CB  GLN   133      71.609  48.126  85.550  1.00  0.00           C  
ATOM   1782  HB2 GLN   133      70.903  47.474  86.065  1.00  0.00           H  
ATOM   1783  HB3 GLN   133      72.567  48.097  86.068  1.00  0.00           H  
ATOM   1784  CG  GLN   133      71.131  49.556  85.801  1.00  0.00           C  
ATOM   1785  HG2 GLN   133      71.980  50.194  85.556  1.00  0.00           H  
ATOM   1786  HG3 GLN   133      70.470  49.954  85.030  1.00  0.00           H  
ATOM   1787  CD  GLN   133      70.718  49.870  87.174  1.00  0.00           C  
ATOM   1788  OE1 GLN   133      69.566  50.007  87.480  1.00  0.00           O  
ATOM   1789  NE2 GLN   133      71.618  49.806  88.166  1.00  0.00           N  
ATOM   1790 HE21 GLN   133      72.608  49.805  87.968  1.00  0.00           H  
ATOM   1791 HE22 GLN   133      71.264  49.979  89.096  1.00  0.00           H  
ATOM   1792  C   GLN   133      72.598  46.465  83.856  1.00  0.00           C  
ATOM   1793  O   GLN   133      73.274  46.070  84.853  1.00  0.00           O  
ATOM   1794  N   PRO   134      72.566  45.802  82.702  1.00  0.00           N  
ATOM   1795  CD  PRO   134      73.470  44.634  82.551  1.00  0.00           C  
ATOM   1796  HD2 PRO   134      72.871  43.831  82.121  1.00  0.00           H  
ATOM   1797  HD3 PRO   134      73.878  44.323  83.513  1.00  0.00           H  
ATOM   1798  CG  PRO   134      74.518  45.114  81.586  1.00  0.00           C  
ATOM   1799  HG2 PRO   134      75.185  44.333  81.222  1.00  0.00           H  
ATOM   1800  HG3 PRO   134      75.072  45.912  82.081  1.00  0.00           H  
ATOM   1801  CB  PRO   134      73.659  45.801  80.568  1.00  0.00           C  
ATOM   1802  HB2 PRO   134      73.288  45.041  79.880  1.00  0.00           H  
ATOM   1803  HB3 PRO   134      74.168  46.569  79.985  1.00  0.00           H  
ATOM   1804  CA  PRO   134      72.501  46.357  81.433  1.00  0.00           C  
ATOM   1805  HA  PRO   134      72.673  47.424  81.578  1.00  0.00           H  
ATOM   1806  C   PRO   134      71.123  46.092  80.665  1.00  0.00           C  
ATOM   1807  O   PRO   134      70.443  45.144  80.900  1.00  0.00           O  
ATOM   1808  N   SER   135      70.718  46.961  79.739  1.00  0.00           N  
ATOM   1809  H   SER   135      69.774  46.828  79.403  1.00  0.00           H  
ATOM   1810  CA  SER   135      71.233  48.186  79.165  1.00  0.00           C  
ATOM   1811  HA  SER   135      72.310  48.054  79.062  1.00  0.00           H  
ATOM   1812  CB  SER   135      70.572  48.552  77.822  1.00  0.00           C  
ATOM   1813  HB2 SER   135      69.533  48.878  77.870  1.00  0.00           H  
ATOM   1814  HB3 SER   135      71.059  49.460  77.468  1.00  0.00           H  
ATOM   1815  OG  SER   135      70.725  47.497  76.965  1.00  0.00           O  
ATOM   1816  HG  SER   135      71.660  47.567  76.761  1.00  0.00           H  
ATOM   1817  C   SER   135      71.085  49.398  80.100  1.00  0.00           C  
ATOM   1818  O   SER   135      70.698  49.175  81.257  1.00  0.00           O  
ATOM   1819  N   TYR   136      71.279  50.697  79.660  1.00  0.00           N  
ATOM   1820  H   TYR   136      71.712  50.780  78.751  1.00  0.00           H  
ATOM   1821  CA  TYR   136      71.509  51.783  80.576  1.00  0.00           C  
ATOM   1822  HA  TYR   136      71.045  51.570  81.539  1.00  0.00           H  
ATOM   1823  CB  TYR   136      72.988  52.257  80.713  1.00  0.00           C  
ATOM   1824  HB2 TYR   136      73.412  52.400  79.719  1.00  0.00           H  
ATOM   1825  HB3 TYR   136      73.070  53.184  81.280  1.00  0.00           H  
ATOM   1826  CG  TYR   136      73.774  51.215  81.414  1.00  0.00           C  
ATOM   1827  CD1 TYR   136      73.550  51.087  82.830  1.00  0.00           C  
ATOM   1828  HD1 TYR   136      72.874  51.852  83.183  1.00  0.00           H  
ATOM   1829  CE1 TYR   136      74.207  50.040  83.551  1.00  0.00           C  
ATOM   1830  HE1 TYR   136      73.993  49.980  84.608  1.00  0.00           H  
ATOM   1831  CZ  TYR   136      74.886  49.039  82.901  1.00  0.00           C  
ATOM   1832  OH  TYR   136      75.297  48.031  83.679  1.00  0.00           O  
ATOM   1833  HH  TYR   136      75.479  48.235  84.600  1.00  0.00           H  
ATOM   1834  CE2 TYR   136      75.078  49.082  81.515  1.00  0.00           C  
ATOM   1835  HE2 TYR   136      75.522  48.275  80.951  1.00  0.00           H  
ATOM   1836  CD2 TYR   136      74.538  50.188  80.824  1.00  0.00           C  
ATOM   1837  HD2 TYR   136      74.756  50.203  79.767  1.00  0.00           H  
ATOM   1838  C   TYR   136      70.652  52.919  80.141  1.00  0.00           C  
ATOM   1839  O   TYR   136      70.997  53.633  79.163  1.00  0.00           O  
ATOM   1840  N   GLY   137      69.485  53.069  80.768  1.00  0.00           N  
ATOM   1841  H   GLY   137      68.870  53.649  80.216  1.00  0.00           H  
ATOM   1842  CA  GLY   137      68.911  52.376  82.004  1.00  0.00           C  
ATOM   1843  HA2 GLY   137      67.827  52.487  82.042  1.00  0.00           H  
ATOM   1844  HA3 GLY   137      69.145  51.312  82.033  1.00  0.00           H  
ATOM   1845  C   GLY   137      69.470  52.841  83.334  1.00  0.00           C  
ATOM   1846  O   GLY   137      70.637  53.344  83.391  1.00  0.00           O  
ATOM   1847  N   GLY   138      68.808  52.501  84.449  1.00  0.00           N  
ATOM   1848  H   GLY   138      67.854  52.207  84.299  1.00  0.00           H  
ATOM   1849  CA  GLY   138      69.370  52.757  85.810  1.00  0.00           C  
ATOM   1850  HA2 GLY   138      68.597  52.408  86.495  1.00  0.00           H  
ATOM   1851  HA3 GLY   138      70.372  52.347  85.936  1.00  0.00           H  
ATOM   1852  C   GLY   138      69.374  54.239  86.084  1.00  0.00           C  
ATOM   1853  O   GLY   138      69.182  54.967  85.145  1.00  0.00           O  
ATOM   1854  N   GLN   139      69.529  54.669  87.336  1.00  0.00           N  
ATOM   1855  H   GLN   139      69.729  55.657  87.401  1.00  0.00           H  
ATOM   1856  CA  GLN   139      69.635  53.935  88.580  1.00  0.00           C  
ATOM   1857  HA  GLN   139      69.246  52.916  88.567  1.00  0.00           H  
ATOM   1858  CB  GLN   139      71.162  53.796  88.896  1.00  0.00           C  
ATOM   1859  HB2 GLN   139      71.189  53.223  89.823  1.00  0.00           H  
ATOM   1860  HB3 GLN   139      71.628  53.091  88.207  1.00  0.00           H  
ATOM   1861  CG  GLN   139      71.880  55.163  89.003  1.00  0.00           C  
ATOM   1862  HG2 GLN   139      72.084  55.529  87.996  1.00  0.00           H  
ATOM   1863  HG3 GLN   139      71.219  55.915  89.434  1.00  0.00           H  
ATOM   1864  CD  GLN   139      73.165  55.058  89.879  1.00  0.00           C  
ATOM   1865  OE1 GLN   139      73.642  53.976  90.125  1.00  0.00           O  
ATOM   1866  NE2 GLN   139      73.731  56.143  90.399  1.00  0.00           N  
ATOM   1867 HE21 GLN   139      73.265  57.035  90.319  1.00  0.00           H  
ATOM   1868 HE22 GLN   139      74.605  56.027  90.892  1.00  0.00           H  
ATOM   1869  C   GLN   139      68.852  54.607  89.759  1.00  0.00           C  
ATOM   1870  O   GLN   139      68.906  54.141  90.913  1.00  0.00           O  
ATOM   1871  N   GLN   140      68.073  55.649  89.466  1.00  0.00           N  
ATOM   1872  H   GLN   140      68.017  56.004  88.522  1.00  0.00           H  
ATOM   1873  CA  GLN   140      67.138  56.338  90.350  1.00  0.00           C  
ATOM   1874  HA  GLN   140      66.688  57.119  89.738  1.00  0.00           H  
ATOM   1875  CB  GLN   140      65.941  55.428  90.699  1.00  0.00           C  
ATOM   1876  HB2 GLN   140      66.353  54.708  91.407  1.00  0.00           H  
ATOM   1877  HB3 GLN   140      65.259  56.070  91.257  1.00  0.00           H  
ATOM   1878  CG  GLN   140      65.151  54.706  89.600  1.00  0.00           C  
ATOM   1879  HG2 GLN   140      64.129  54.508  89.925  1.00  0.00           H  
ATOM   1880  HG3 GLN   140      65.103  55.404  88.765  1.00  0.00           H  
ATOM   1881  CD  GLN   140      65.823  53.409  89.129  1.00  0.00           C  
ATOM   1882  OE1 GLN   140      66.055  53.188  87.945  1.00  0.00           O  
ATOM   1883  NE2 GLN   140      66.125  52.462  89.945  1.00  0.00           N  
ATOM   1884 HE21 GLN   140      65.775  52.454  90.892  1.00  0.00           H  
ATOM   1885 HE22 GLN   140      66.736  51.716  89.644  1.00  0.00           H  
ATOM   1886  C   GLN   140      67.788  56.993  91.539  1.00  0.00           C  
ATOM   1887  O   GLN   140      67.246  56.830  92.663  1.00  0.00           O  
ATOM   1888  N   GLN   141      68.980  57.630  91.357  1.00  0.00           N  
ATOM   1889  H   GLN   141      69.329  57.612  90.409  1.00  0.00           H  
ATOM   1890  CA  GLN   141      69.788  58.378  92.346  1.00  0.00           C  
ATOM   1891  HA  GLN   141      69.191  58.385  93.258  1.00  0.00           H  
ATOM   1892  CB  GLN   141      71.113  57.585  92.476  1.00  0.00           C  
ATOM   1893  HB2 GLN   141      71.683  57.764  91.564  1.00  0.00           H  
ATOM   1894  HB3 GLN   141      71.731  58.179  93.148  1.00  0.00           H  
ATOM   1895  CG  GLN   141      71.051  56.122  92.905  1.00  0.00           C  
ATOM   1896  HG2 GLN   141      70.336  55.477  92.395  1.00  0.00           H  
ATOM   1897  HG3 GLN   141      72.066  55.724  92.912  1.00  0.00           H  
ATOM   1898  CD  GLN   141      70.802  55.984  94.413  1.00  0.00           C  
ATOM   1899  OE1 GLN   141      70.446  56.842  95.133  1.00  0.00           O  
ATOM   1900  NE2 GLN   141      70.691  54.752  94.844  1.00  0.00           N  
ATOM   1901 HE21 GLN   141      70.915  54.063  94.140  1.00  0.00           H  
ATOM   1902 HE22 GLN   141      70.534  54.472  95.801  1.00  0.00           H  
ATOM   1903  C   GLN   141      70.130  59.828  91.943  1.00  0.00           C  
ATOM   1904  O   GLN   141      70.800  60.065  90.934  1.00  0.00           O  
ATOM   1905  N   SER   142      69.609  60.892  92.544  1.00  0.00           N  
ATOM   1906  H   SER   142      69.986  61.748  92.162  1.00  0.00           H  
ATOM   1907  CA  SER   142      68.717  61.100  93.668  1.00  0.00           C  
ATOM   1908  HA  SER   142      68.769  62.169  93.873  1.00  0.00           H  
ATOM   1909  CB  SER   142      67.287  60.609  93.382  1.00  0.00           C  
ATOM   1910  HB2 SER   142      67.211  59.551  93.131  1.00  0.00           H  
ATOM   1911  HB3 SER   142      66.614  60.895  94.191  1.00  0.00           H  
ATOM   1912  OG  SER   142      66.667  61.125  92.242  1.00  0.00           O  
ATOM   1913  HG  SER   142      67.162  60.870  91.460  1.00  0.00           H  
ATOM   1914  C   SER   142      69.240  60.332  94.895  1.00  0.00           C  
ATOM   1915  O   SER   142      68.546  59.716  95.662  1.00  0.00           O  
ATOM   1916  N   TYR   143      70.543  60.484  95.227  1.00  0.00           N  
ATOM   1917  H   TYR   143      71.045  61.175  94.688  1.00  0.00           H  
ATOM   1918  CA  TYR   143      71.133  59.936  96.465  1.00  0.00           C  
ATOM   1919  HA  TYR   143      71.006  58.854  96.508  1.00  0.00           H  
ATOM   1920  CB  TYR   143      72.619  60.232  96.426  1.00  0.00           C  
ATOM   1921  HB2 TYR   143      72.819  61.254  96.103  1.00  0.00           H  
ATOM   1922  HB3 TYR   143      73.077  60.195  97.415  1.00  0.00           H  
ATOM   1923  CG  TYR   143      73.331  59.249  95.462  1.00  0.00           C  
ATOM   1924  CD1 TYR   143      73.467  57.888  95.800  1.00  0.00           C  
ATOM   1925  HD1 TYR   143      73.133  57.577  96.779  1.00  0.00           H  
ATOM   1926  CE1 TYR   143      74.005  56.973  94.896  1.00  0.00           C  
ATOM   1927  HE1 TYR   143      74.272  55.988  95.252  1.00  0.00           H  
ATOM   1928  CZ  TYR   143      74.287  57.347  93.599  1.00  0.00           C  
ATOM   1929  OH  TYR   143      75.042  56.464  92.796  1.00  0.00           O  
ATOM   1930  HH  TYR   143      75.140  55.599  93.200  1.00  0.00           H  
ATOM   1931  CE2 TYR   143      74.226  58.750  93.265  1.00  0.00           C  
ATOM   1932  HE2 TYR   143      74.632  59.021  92.302  1.00  0.00           H  
ATOM   1933  CD2 TYR   143      73.730  59.675  94.201  1.00  0.00           C  
ATOM   1934  HD2 TYR   143      73.637  60.713  93.917  1.00  0.00           H  
ATOM   1935  C   TYR   143      70.417  60.502  97.753  1.00  0.00           C  
ATOM   1936  O   TYR   143      69.950  61.619  97.878  1.00  0.00           O  
ATOM   1937  N   GLY   144      70.432  59.643  98.756  1.00  0.00           N  
ATOM   1938  H   GLY   144      70.872  58.735  98.726  1.00  0.00           H  
ATOM   1939  CA  GLY   144      69.652  59.802 100.033  1.00  0.00           C  
ATOM   1940  HA2 GLY   144      69.733  59.013 100.781  1.00  0.00           H  
ATOM   1941  HA3 GLY   144      69.912  60.765 100.473  1.00  0.00           H  
ATOM   1942  C   GLY   144      68.121  59.756  99.780  1.00  0.00           C  
ATOM   1943  O   GLY   144      67.774  59.221  98.742  1.00  0.00           O  
ATOM   1944  N   GLN   145      67.300  60.080 100.838  1.00  0.00           N  
ATOM   1945  H   GLN   145      67.582  60.631 101.636  1.00  0.00           H  
ATOM   1946  CA  GLN   145      65.937  59.518 100.999  1.00  0.00           C  
ATOM   1947  HA  GLN   145      65.667  58.859 100.174  1.00  0.00           H  
ATOM   1948  CB  GLN   145      65.846  58.808 102.295  1.00  0.00           C  
ATOM   1949  HB2 GLN   145      66.029  59.477 103.136  1.00  0.00           H  
ATOM   1950  HB3 GLN   145      64.811  58.504 102.450  1.00  0.00           H  
ATOM   1951  CG  GLN   145      66.698  57.568 102.480  1.00  0.00           C  
ATOM   1952  HG2 GLN   145      67.719  57.937 102.582  1.00  0.00           H  
ATOM   1953  HG3 GLN   145      66.424  57.061 103.406  1.00  0.00           H  
ATOM   1954  CD  GLN   145      66.813  56.565 101.327  1.00  0.00           C  
ATOM   1955  OE1 GLN   145      65.836  56.415 100.638  1.00  0.00           O  
ATOM   1956  NE2 GLN   145      67.964  55.914 101.172  1.00  0.00           N  
ATOM   1957 HE21 GLN   145      67.961  55.204 100.453  1.00  0.00           H  
ATOM   1958 HE22 GLN   145      68.677  56.015 101.880  1.00  0.00           H  
ATOM   1959  C   GLN   145      64.896  60.680 100.873  1.00  0.00           C  
ATOM   1960  O   GLN   145      64.497  61.312 101.803  1.00  0.00           O  
ATOM   1961  N   GLN   146      64.481  61.025  99.623  1.00  0.00           N  
ATOM   1962  H   GLN   146      64.919  60.439  98.926  1.00  0.00           H  
ATOM   1963  CA  GLN   146      63.424  62.042  99.324  1.00  0.00           C  
ATOM   1964  HA  GLN   146      63.557  62.985  99.854  1.00  0.00           H  
ATOM   1965  CB  GLN   146      63.616  62.398  97.809  1.00  0.00           C  
ATOM   1966  HB2 GLN   146      63.404  61.538  97.175  1.00  0.00           H  
ATOM   1967  HB3 GLN   146      62.849  63.148  97.618  1.00  0.00           H  
ATOM   1968  CG  GLN   146      64.981  63.018  97.422  1.00  0.00           C  
ATOM   1969  HG2 GLN   146      64.832  63.463  96.439  1.00  0.00           H  
ATOM   1970  HG3 GLN   146      65.279  63.805  98.115  1.00  0.00           H  
ATOM   1971  CD  GLN   146      66.132  61.959  97.275  1.00  0.00           C  
ATOM   1972  OE1 GLN   146      65.919  60.748  97.079  1.00  0.00           O  
ATOM   1973  NE2 GLN   146      67.319  62.479  97.336  1.00  0.00           N  
ATOM   1974 HE21 GLN   146      67.453  63.463  97.521  1.00  0.00           H  
ATOM   1975 HE22 GLN   146      68.124  61.874  97.263  1.00  0.00           H  
ATOM   1976  C   GLN   146      62.019  61.598  99.761  1.00  0.00           C  
ATOM   1977  O   GLN   146      61.890  60.373 100.105  1.00  0.00           O  
ATOM   1978  N   GLN   147      61.102  62.504  99.815  1.00  0.00           N  
ATOM   1979  H   GLN   147      61.421  63.392  99.455  1.00  0.00           H  
ATOM   1980  CA  GLN   147      59.740  62.456 100.323  1.00  0.00           C  
ATOM   1981  HA  GLN   147      59.367  61.464 100.576  1.00  0.00           H  
ATOM   1982  CB  GLN   147      59.758  63.275 101.625  1.00  0.00           C  
ATOM   1983  HB2 GLN   147      59.995  64.306 101.363  1.00  0.00           H  
ATOM   1984  HB3 GLN   147      58.770  63.323 102.083  1.00  0.00           H  
ATOM   1985  CG  GLN   147      60.721  62.653 102.690  1.00  0.00           C  
ATOM   1986  HG2 GLN   147      60.570  61.581 102.558  1.00  0.00           H  
ATOM   1987  HG3 GLN   147      61.767  62.810 102.428  1.00  0.00           H  
ATOM   1988  CD  GLN   147      60.380  63.007 104.155  1.00  0.00           C  
ATOM   1989  OE1 GLN   147      59.311  63.469 104.511  1.00  0.00           O  
ATOM   1990  NE2 GLN   147      61.102  62.528 105.078  1.00  0.00           N  
ATOM   1991 HE21 GLN   147      62.049  62.204 104.948  1.00  0.00           H  
ATOM   1992 HE22 GLN   147      60.719  62.629 106.007  1.00  0.00           H  
ATOM   1993  C   GLN   147      58.768  63.009  99.289  1.00  0.00           C  
ATOM   1994  O   GLN   147      59.185  63.695  98.283  1.00  0.00           O  
ATOM   1995  N   SER   148      57.499  62.985  99.703  1.00  0.00           N  
ATOM   1996  H   SER   148      57.285  62.442 100.527  1.00  0.00           H  
ATOM   1997  CA  SER   148      56.336  63.765  99.147  1.00  0.00           C  
ATOM   1998  HA  SER   148      56.244  63.557  98.081  1.00  0.00           H  
ATOM   1999  CB  SER   148      55.045  63.381  99.794  1.00  0.00           C  
ATOM   2000  HB2 SER   148      55.001  63.657 100.847  1.00  0.00           H  
ATOM   2001  HB3 SER   148      54.208  63.897  99.322  1.00  0.00           H  
ATOM   2002  OG  SER   148      54.954  61.987  99.726  1.00  0.00           O  
ATOM   2003  HG  SER   148      54.023  61.765  99.648  1.00  0.00           H  
ATOM   2004  C   SER   148      56.554  65.303  99.173  1.00  0.00           C  
ATOM   2005  O   SER   148      57.264  65.827 100.041  1.00  0.00           O  
ATOM   2006  N   TYR   149      55.985  65.989  98.133  1.00  0.00           N  
ATOM   2007  H   TYR   149      55.362  65.534  97.481  1.00  0.00           H  
ATOM   2008  CA  TYR   149      55.937  67.443  97.957  1.00  0.00           C  
ATOM   2009  HA  TYR   149      56.940  67.774  97.686  1.00  0.00           H  
ATOM   2010  CB  TYR   149      54.836  67.872  96.947  1.00  0.00           C  
ATOM   2011  HB2 TYR   149      54.949  67.233  96.071  1.00  0.00           H  
ATOM   2012  HB3 TYR   149      53.824  67.794  97.343  1.00  0.00           H  
ATOM   2013  CG  TYR   149      54.987  69.332  96.543  1.00  0.00           C  
ATOM   2014  CD1 TYR   149      54.154  70.307  97.080  1.00  0.00           C  
ATOM   2015  HD1 TYR   149      53.459  70.020  97.855  1.00  0.00           H  
ATOM   2016  CE1 TYR   149      54.022  71.556  96.513  1.00  0.00           C  
ATOM   2017  HE1 TYR   149      53.211  72.130  96.935  1.00  0.00           H  
ATOM   2018  CZ  TYR   149      54.811  71.922  95.421  1.00  0.00           C  
ATOM   2019  OH  TYR   149      54.634  73.048  94.703  1.00  0.00           O  
ATOM   2020  HH  TYR   149      53.951  73.679  94.944  1.00  0.00           H  
ATOM   2021  CE2 TYR   149      55.677  70.944  94.877  1.00  0.00           C  
ATOM   2022  HE2 TYR   149      56.306  71.152  94.025  1.00  0.00           H  
ATOM   2023  CD2 TYR   149      55.780  69.650  95.434  1.00  0.00           C  
ATOM   2024  HD2 TYR   149      56.489  68.974  94.980  1.00  0.00           H  
ATOM   2025  C   TYR   149      55.656  68.230  99.226  1.00  0.00           C  
ATOM   2026  O   TYR   149      54.722  67.911  99.937  1.00  0.00           O  
ATOM   2027  N   ASN   150      56.457  69.209  99.642  1.00  0.00           N  
ATOM   2028  H   ASN   150      57.286  69.326  99.076  1.00  0.00           H  
ATOM   2029  CA  ASN   150      56.272  70.199 100.757  1.00  0.00           C  
ATOM   2030  HA  ASN   150      55.614  69.721 101.483  1.00  0.00           H  
ATOM   2031  CB  ASN   150      57.686  70.264 101.378  1.00  0.00           C  
ATOM   2032  HB2 ASN   150      57.967  69.296 101.793  1.00  0.00           H  
ATOM   2033  HB3 ASN   150      58.463  70.641 100.713  1.00  0.00           H  
ATOM   2034  CG  ASN   150      57.629  71.181 102.644  1.00  0.00           C  
ATOM   2035  OD1 ASN   150      56.651  71.465 103.278  1.00  0.00           O  
ATOM   2036  ND2 ASN   150      58.806  71.703 102.895  1.00  0.00           N  
ATOM   2037 HD21 ASN   150      58.927  72.317 103.689  1.00  0.00           H  
ATOM   2038 HD22 ASN   150      59.643  71.652 102.332  1.00  0.00           H  
ATOM   2039  C   ASN   150      55.719  71.486 100.087  1.00  0.00           C  
ATOM   2040  O   ASN   150      56.322  72.050  99.143  1.00  0.00           O  
ATOM   2041  N   PRO   151      54.606  72.041 100.604  1.00  0.00           N  
ATOM   2042  CD  PRO   151      53.690  71.461 101.519  1.00  0.00           C  
ATOM   2043  HD2 PRO   151      54.066  71.512 102.541  1.00  0.00           H  
ATOM   2044  HD3 PRO   151      53.311  70.482 101.225  1.00  0.00           H  
ATOM   2045  CG  PRO   151      52.472  72.322 101.534  1.00  0.00           C  
ATOM   2046  HG2 PRO   151      51.991  72.217 102.506  1.00  0.00           H  
ATOM   2047  HG3 PRO   151      51.803  72.071 100.711  1.00  0.00           H  
ATOM   2048  CB  PRO   151      53.076  73.679 101.147  1.00  0.00           C  
ATOM   2049  HB2 PRO   151      53.452  74.204 102.025  1.00  0.00           H  
ATOM   2050  HB3 PRO   151      52.335  74.357 100.724  1.00  0.00           H  
ATOM   2051  CA  PRO   151      54.164  73.356 100.152  1.00  0.00           C  
ATOM   2052  HA  PRO   151      53.662  73.232  99.192  1.00  0.00           H  
ATOM   2053  C   PRO   151      55.270  74.438 100.146  1.00  0.00           C  
ATOM   2054  O   PRO   151      56.176  74.475 100.979  1.00  0.00           O  
ATOM   2055  N   PRO   152      55.253  75.303  99.092  1.00  0.00           N  
ATOM   2056  CD  PRO   152      54.329  75.224  97.907  1.00  0.00           C  
ATOM   2057  HD2 PRO   152      53.366  75.569  98.286  1.00  0.00           H  
ATOM   2058  HD3 PRO   152      54.274  74.253  97.416  1.00  0.00           H  
ATOM   2059  CG  PRO   152      54.936  76.160  96.921  1.00  0.00           C  
ATOM   2060  HG2 PRO   152      54.071  76.506  96.356  1.00  0.00           H  
ATOM   2061  HG3 PRO   152      55.636  75.647  96.262  1.00  0.00           H  
ATOM   2062  CB  PRO   152      55.633  77.229  97.762  1.00  0.00           C  
ATOM   2063  HB2 PRO   152      54.882  77.983  97.997  1.00  0.00           H  
ATOM   2064  HB3 PRO   152      56.501  77.602  97.219  1.00  0.00           H  
ATOM   2065  CA  PRO   152      56.019  76.531  99.093  1.00  0.00           C  
ATOM   2066  HA  PRO   152      57.060  76.234  99.216  1.00  0.00           H  
ATOM   2067  C   PRO   152      55.885  77.492 100.274  1.00  0.00           C  
ATOM   2068  O   PRO   152      54.823  77.563 100.824  1.00  0.00           O  
ATOM   2069  N   GLN   153      56.945  78.217 100.574  1.00  0.00           N  
ATOM   2070  H   GLN   153      57.685  78.025  99.915  1.00  0.00           H  
ATOM   2071  CA  GLN   153      57.156  79.185 101.583  1.00  0.00           C  
ATOM   2072  HA  GLN   153      56.194  79.367 102.062  1.00  0.00           H  
ATOM   2073  CB  GLN   153      58.091  78.660 102.708  1.00  0.00           C  
ATOM   2074  HB2 GLN   153      58.938  78.175 102.224  1.00  0.00           H  
ATOM   2075  HB3 GLN   153      58.614  79.445 103.255  1.00  0.00           H  
ATOM   2076  CG  GLN   153      57.463  77.580 103.565  1.00  0.00           C  
ATOM   2077  HG2 GLN   153      56.923  78.124 104.340  1.00  0.00           H  
ATOM   2078  HG3 GLN   153      56.797  76.968 102.957  1.00  0.00           H  
ATOM   2079  CD  GLN   153      58.571  76.708 104.159  1.00  0.00           C  
ATOM   2080  OE1 GLN   153      59.654  76.356 103.639  1.00  0.00           O  
ATOM   2081  NE2 GLN   153      58.510  76.360 105.426  1.00  0.00           N  
ATOM   2082 HE21 GLN   153      57.690  76.589 105.970  1.00  0.00           H  
ATOM   2083 HE22 GLN   153      59.168  75.708 105.829  1.00  0.00           H  
ATOM   2084  C   GLN   153      57.674  80.471 100.873  1.00  0.00           C  
ATOM   2085  O   GLN   153      58.690  80.460 100.159  1.00  0.00           O  
ATOM   2086  N   GLY   154      56.987  81.604 101.152  1.00  0.00           N  
ATOM   2087  H   GLY   154      56.210  81.493 101.788  1.00  0.00           H  
ATOM   2088  CA  GLY   154      57.253  82.965 100.577  1.00  0.00           C  
ATOM   2089  HA2 GLY   154      58.268  83.307 100.780  1.00  0.00           H  
ATOM   2090  HA3 GLY   154      57.181  82.938  99.490  1.00  0.00           H  
ATOM   2091  C   GLY   154      56.325  84.037 101.241  1.00  0.00           C  
ATOM   2092  O   GLY   154      55.262  83.674 101.782  1.00  0.00           O  
ATOM   2093  N   TYR   155      56.735  85.334 101.254  1.00  0.00           N  
ATOM   2094  H   TYR   155      57.630  85.476 100.808  1.00  0.00           H  
ATOM   2095  CA  TYR   155      56.255  86.305 102.309  1.00  0.00           C  
ATOM   2096  HA  TYR   155      55.327  85.861 102.670  1.00  0.00           H  
ATOM   2097  CB  TYR   155      57.316  86.323 103.420  1.00  0.00           C  
ATOM   2098  HB2 TYR   155      58.297  86.505 102.981  1.00  0.00           H  
ATOM   2099  HB3 TYR   155      57.062  87.058 104.184  1.00  0.00           H  
ATOM   2100  CG  TYR   155      57.360  84.986 104.084  1.00  0.00           C  
ATOM   2101  CD1 TYR   155      58.307  84.052 103.629  1.00  0.00           C  
ATOM   2102  HD1 TYR   155      59.039  84.358 102.896  1.00  0.00           H  
ATOM   2103  CE1 TYR   155      58.429  82.765 104.129  1.00  0.00           C  
ATOM   2104  HE1 TYR   155      59.139  82.099 103.662  1.00  0.00           H  
ATOM   2105  CZ  TYR   155      57.592  82.389 105.159  1.00  0.00           C  
ATOM   2106  OH  TYR   155      57.729  81.111 105.632  1.00  0.00           O  
ATOM   2107  HH  TYR   155      57.034  80.902 106.260  1.00  0.00           H  
ATOM   2108  CE2 TYR   155      56.631  83.263 105.605  1.00  0.00           C  
ATOM   2109  HE2 TYR   155      55.892  82.885 106.296  1.00  0.00           H  
ATOM   2110  CD2 TYR   155      56.552  84.588 105.138  1.00  0.00           C  
ATOM   2111  HD2 TYR   155      55.819  85.240 105.591  1.00  0.00           H  
ATOM   2112  C   TYR   155      55.970  87.699 101.867  1.00  0.00           C  
ATOM   2113  O   TYR   155      56.715  88.401 101.186  1.00  0.00           O  
ATOM   2114  N   GLY   156      54.824  88.274 102.232  1.00  0.00           N  
ATOM   2115  H   GLY   156      54.817  89.186 101.799  1.00  0.00           H  
ATOM   2116  CA  GLY   156      53.590  87.768 102.921  1.00  0.00           C  
ATOM   2117  HA2 GLY   156      53.183  86.921 102.369  1.00  0.00           H  
ATOM   2118  HA3 GLY   156      53.917  87.411 103.898  1.00  0.00           H  
ATOM   2119  C   GLY   156      52.559  88.887 103.242  1.00  0.00           C  
ATOM   2120  O   GLY   156      52.699  90.034 102.877  1.00  0.00           O  
ATOM   2121  N   GLN   157      51.606  88.556 104.095  1.00  0.00           N  
ATOM   2122  H   GLN   157      51.470  87.610 104.422  1.00  0.00           H  
ATOM   2123  CA  GLN   157      50.796  89.566 104.820  1.00  0.00           C  
ATOM   2124  HA  GLN   157      50.542  90.351 104.107  1.00  0.00           H  
ATOM   2125  CB  GLN   157      49.517  88.880 105.368  1.00  0.00           C  
ATOM   2126  HB2 GLN   157      49.741  88.080 106.074  1.00  0.00           H  
ATOM   2127  HB3 GLN   157      49.009  89.661 105.933  1.00  0.00           H  
ATOM   2128  CG  GLN   157      48.502  88.482 104.296  1.00  0.00           C  
ATOM   2129  HG2 GLN   157      49.025  87.785 103.641  1.00  0.00           H  
ATOM   2130  HG3 GLN   157      47.645  88.077 104.833  1.00  0.00           H  
ATOM   2131  CD  GLN   157      48.187  89.686 103.423  1.00  0.00           C  
ATOM   2132  OE1 GLN   157      48.519  89.789 102.195  1.00  0.00           O  
ATOM   2133  NE2 GLN   157      47.460  90.625 103.965  1.00  0.00           N  
ATOM   2134 HE21 GLN   157      47.083  90.502 104.894  1.00  0.00           H  
ATOM   2135 HE22 GLN   157      46.959  91.260 103.360  1.00  0.00           H  
ATOM   2136  C   GLN   157      51.728  90.243 105.890  1.00  0.00           C  
ATOM   2137  O   GLN   157      52.315  89.596 106.793  1.00  0.00           O  
ATOM   2138  N   GLN   158      51.994  91.566 105.893  1.00  0.00           N  
ATOM   2139  H   GLN   158      52.519  91.855 106.706  1.00  0.00           H  
ATOM   2140  CA  GLN   158      51.679  92.531 104.839  1.00  0.00           C  
ATOM   2141  HA  GLN   158      51.264  91.953 104.014  1.00  0.00           H  
ATOM   2142  CB  GLN   158      50.679  93.514 105.377  1.00  0.00           C  
ATOM   2143  HB2 GLN   158      51.185  94.065 106.169  1.00  0.00           H  
ATOM   2144  HB3 GLN   158      50.376  94.145 104.542  1.00  0.00           H  
ATOM   2145  CG  GLN   158      49.332  92.974 105.978  1.00  0.00           C  
ATOM   2146  HG2 GLN   158      48.962  92.106 105.434  1.00  0.00           H  
ATOM   2147  HG3 GLN   158      49.398  92.570 106.988  1.00  0.00           H  
ATOM   2148  CD  GLN   158      48.180  93.977 106.090  1.00  0.00           C  
ATOM   2149  OE1 GLN   158      48.361  95.173 105.843  1.00  0.00           O  
ATOM   2150  NE2 GLN   158      46.894  93.599 106.139  1.00  0.00           N  
ATOM   2151 HE21 GLN   158      46.693  92.619 106.274  1.00  0.00           H  
ATOM   2152 HE22 GLN   158      46.212  94.312 106.357  1.00  0.00           H  
ATOM   2153  C   GLN   158      52.799  93.271 104.166  1.00  0.00           C  
ATOM   2154  O   GLN   158      53.901  93.253 104.636  1.00  0.00           O  
ATOM   2155  N   ASN   159      52.548  93.955 103.014  1.00  0.00           N  
ATOM   2156  H   ASN   159      51.662  93.808 102.552  1.00  0.00           H  
ATOM   2157  CA  ASN   159      53.482  94.842 102.363  1.00  0.00           C  
ATOM   2158  HA  ASN   159      54.244  94.133 102.037  1.00  0.00           H  
ATOM   2159  CB  ASN   159      52.809  95.488 101.107  1.00  0.00           C  
ATOM   2160  HB2 ASN   159      51.959  96.045 101.502  1.00  0.00           H  
ATOM   2161  HB3 ASN   159      53.440  96.187 100.557  1.00  0.00           H  
ATOM   2162  CG  ASN   159      52.324  94.490 100.155  1.00  0.00           C  
ATOM   2163  OD1 ASN   159      51.131  94.456  99.914  1.00  0.00           O  
ATOM   2164  ND2 ASN   159      53.024  93.492  99.823  1.00  0.00           N  
ATOM   2165 HD21 ASN   159      53.985  93.556 100.128  1.00  0.00           H  
ATOM   2166 HD22 ASN   159      52.783  92.834  99.096  1.00  0.00           H  
ATOM   2167  C   ASN   159      54.216  95.781 103.259  1.00  0.00           C  
ATOM   2168  O   ASN   159      53.506  96.526 103.936  1.00  0.00           O  
ATOM   2169  N   GLN   160      55.561  95.950 103.300  1.00  0.00           N  
ATOM   2170  H   GLN   160      55.998  96.515 104.013  1.00  0.00           H  
ATOM   2171  CA  GLN   160      56.608  95.220 102.626  1.00  0.00           C  
ATOM   2172  HA  GLN   160      56.263  94.211 102.402  1.00  0.00           H  
ATOM   2173  CB  GLN   160      56.820  95.950 101.287  1.00  0.00           C  
ATOM   2174  HB2 GLN   160      55.899  96.279 100.804  1.00  0.00           H  
ATOM   2175  HB3 GLN   160      57.363  96.819 101.657  1.00  0.00           H  
ATOM   2176  CG  GLN   160      57.644  95.187 100.248  1.00  0.00           C  
ATOM   2177  HG2 GLN   160      57.620  95.919  99.441  1.00  0.00           H  
ATOM   2178  HG3 GLN   160      58.679  94.976 100.518  1.00  0.00           H  
ATOM   2179  CD  GLN   160      56.852  93.958  99.733  1.00  0.00           C  
ATOM   2180  OE1 GLN   160      55.853  93.575 100.284  1.00  0.00           O  
ATOM   2181  NE2 GLN   160      57.365  93.204  98.776  1.00  0.00           N  
ATOM   2182 HE21 GLN   160      58.176  93.484  98.243  1.00  0.00           H  
ATOM   2183 HE22 GLN   160      56.869  92.346  98.584  1.00  0.00           H  
ATOM   2184  C   GLN   160      57.815  95.002 103.495  1.00  0.00           C  
ATOM   2185  O   GLN   160      58.565  95.945 103.781  1.00  0.00           O  
ATOM   2186  N   TYR   161      58.126  93.767 103.894  1.00  0.00           N  
ATOM   2187  H   TYR   161      57.571  92.943 103.712  1.00  0.00           H  
ATOM   2188  CA  TYR   161      59.240  93.559 104.813  1.00  0.00           C  
ATOM   2189  HA  TYR   161      59.612  94.418 105.371  1.00  0.00           H  
ATOM   2190  CB  TYR   161      58.702  92.532 105.905  1.00  0.00           C  
ATOM   2191  HB2 TYR   161      58.685  91.521 105.498  1.00  0.00           H  
ATOM   2192  HB3 TYR   161      59.467  92.501 106.681  1.00  0.00           H  
ATOM   2193  CG  TYR   161      57.371  92.815 106.621  1.00  0.00           C  
ATOM   2194  CD1 TYR   161      56.863  94.140 106.833  1.00  0.00           C  
ATOM   2195  HD1 TYR   161      57.434  95.008 106.537  1.00  0.00           H  
ATOM   2196  CE1 TYR   161      55.552  94.298 107.377  1.00  0.00           C  
ATOM   2197  HE1 TYR   161      55.122  95.257 107.628  1.00  0.00           H  
ATOM   2198  CZ  TYR   161      54.805  93.209 107.736  1.00  0.00           C  
ATOM   2199  OH  TYR   161      53.467  93.254 108.090  1.00  0.00           O  
ATOM   2200  HH  TYR   161      53.247  94.172 108.266  1.00  0.00           H  
ATOM   2201  CE2 TYR   161      55.415  91.964 107.708  1.00  0.00           C  
ATOM   2202  HE2 TYR   161      54.870  91.132 108.127  1.00  0.00           H  
ATOM   2203  CD2 TYR   161      56.668  91.738 107.154  1.00  0.00           C  
ATOM   2204  HD2 TYR   161      56.937  90.695 107.079  1.00  0.00           H  
ATOM   2205  C   TYR   161      60.450  93.045 103.972  1.00  0.00           C  
ATOM   2206  O   TYR   161      61.542  92.868 104.574  1.00  0.00           O  
ATOM   2207  N   ASN   162      60.279  92.695 102.701  1.00  0.00           N  
ATOM   2208  H   ASN   162      59.361  92.820 102.300  1.00  0.00           H  
ATOM   2209  CA  ASN   162      61.255  92.138 101.722  1.00  0.00           C  
ATOM   2210  HA  ASN   162      61.849  91.358 102.199  1.00  0.00           H  
ATOM   2211  CB  ASN   162      60.457  91.556 100.542  1.00  0.00           C  
ATOM   2212  HB2 ASN   162      60.153  92.358  99.869  1.00  0.00           H  
ATOM   2213  HB3 ASN   162      61.237  91.109  99.925  1.00  0.00           H  
ATOM   2214  CG  ASN   162      59.300  90.539 100.830  1.00  0.00           C  
ATOM   2215  OD1 ASN   162      58.992  90.264 101.934  1.00  0.00           O  
ATOM   2216  ND2 ASN   162      58.562  89.968  99.854  1.00  0.00           N  
ATOM   2217 HD21 ASN   162      57.757  89.490 100.235  1.00  0.00           H  
ATOM   2218 HD22 ASN   162      58.595  90.288  98.897  1.00  0.00           H  
ATOM   2219  C   ASN   162      62.280  93.192 101.195  1.00  0.00           C  
ATOM   2220  O   ASN   162      61.942  94.423 101.161  1.00  0.00           O  
ATOM   2221  N   SER   163      63.489  92.720 100.745  1.00  0.00           N  
ATOM   2222  H   SER   163      63.629  91.720 100.702  1.00  0.00           H  
ATOM   2223  CA  SER   163      64.583  93.587 100.143  1.00  0.00           C  
ATOM   2224  HA  SER   163      64.927  94.031 101.077  1.00  0.00           H  
ATOM   2225  CB  SER   163      65.730  92.736  99.536  1.00  0.00           C  
ATOM   2226  HB2 SER   163      66.046  91.988 100.263  1.00  0.00           H  
ATOM   2227  HB3 SER   163      65.456  92.289  98.580  1.00  0.00           H  
ATOM   2228  OG  SER   163      66.773  93.633  99.209  1.00  0.00           O  
ATOM   2229  HG  SER   163      67.203  93.833 100.044  1.00  0.00           H  
ATOM   2230  C   SER   163      63.985  94.530  99.114  1.00  0.00           C  
ATOM   2231  O   SER   163      63.055  94.165  98.289  1.00  0.00           O  
ATOM   2232  N   SER   164      64.421  95.768  99.144  1.00  0.00           N  
ATOM   2233  H   SER   164      65.143  95.977  99.819  1.00  0.00           H  
ATOM   2234  CA  SER   164      63.921  96.751  98.147  1.00  0.00           C  
ATOM   2235  HA  SER   164      64.215  97.763  98.425  1.00  0.00           H  
ATOM   2236  CB  SER   164      62.342  96.839  98.217  1.00  0.00           C  
ATOM   2237  HB2 SER   164      61.874  96.145  97.519  1.00  0.00           H  
ATOM   2238  HB3 SER   164      61.999  96.533  99.205  1.00  0.00           H  
ATOM   2239  OG  SER   164      62.007  98.192  98.028  1.00  0.00           O  
ATOM   2240  HG  SER   164      61.922  98.659  98.863  1.00  0.00           H  
ATOM   2241  C   SER   164      64.493  96.447  96.680  1.00  0.00           C  
ATOM   2242  O   SER   164      65.342  95.557  96.578  1.00  0.00           O  
ATOM   2243  N   SER   165      64.010  96.930  95.544  1.00  0.00           N  
ATOM   2244  H   SER   165      63.128  97.421  95.571  1.00  0.00           H  
ATOM   2245  CA  SER   165      64.311  96.438  94.186  1.00  0.00           C  
ATOM   2246  HA  SER   165      64.324  95.350  94.125  1.00  0.00           H  
ATOM   2247  CB  SER   165      63.325  96.959  93.198  1.00  0.00           C  
ATOM   2248  HB2 SER   165      63.408  98.046  93.162  1.00  0.00           H  
ATOM   2249  HB3 SER   165      63.529  96.519  92.222  1.00  0.00           H  
ATOM   2250  OG  SER   165      62.039  96.623  93.621  1.00  0.00           O  
ATOM   2251  HG  SER   165      62.062  95.669  93.725  1.00  0.00           H  
ATOM   2252  C   SER   165      65.727  96.854  93.744  1.00  0.00           C  
ATOM   2253  O   SER   165      66.232  97.882  94.232  1.00  0.00           O  
ATOM   2254  N   GLY   166      66.338  96.142  92.791  1.00  0.00           N  
ATOM   2255  H   GLY   166      65.970  95.207  92.693  1.00  0.00           H  
ATOM   2256  CA  GLY   166      67.622  96.427  92.139  1.00  0.00           C  
ATOM   2257  HA2 GLY   166      67.574  96.083  91.106  1.00  0.00           H  
ATOM   2258  HA3 GLY   166      67.766  97.502  92.250  1.00  0.00           H  
ATOM   2259  C   GLY   166      68.726  95.613  92.819  1.00  0.00           C  
ATOM   2260  O   GLY   166      68.578  95.109  93.925  1.00  0.00           O  
ATOM   2261  N   GLY   167      69.942  95.664  92.225  1.00  0.00           N  
ATOM   2262  H   GLY   167      70.135  96.194  91.387  1.00  0.00           H  
ATOM   2263  CA  GLY   167      71.085  94.812  92.518  1.00  0.00           C  
ATOM   2264  HA2 GLY   167      71.554  95.043  93.474  1.00  0.00           H  
ATOM   2265  HA3 GLY   167      70.727  93.782  92.542  1.00  0.00           H  
ATOM   2266  C   GLY   167      72.152  94.825  91.391  1.00  0.00           C  
ATOM   2267  O   GLY   167      71.825  94.864  90.197  1.00  0.00           O  
ATOM   2268  N   GLY   168      73.448  94.726  91.772  1.00  0.00           N  
ATOM   2269  H   GLY   168      73.635  94.690  92.764  1.00  0.00           H  
ATOM   2270  CA  GLY   168      74.614  94.603  90.933  1.00  0.00           C  
ATOM   2271  HA2 GLY   168      74.464  95.297  90.106  1.00  0.00           H  
ATOM   2272  HA3 GLY   168      75.466  94.895  91.547  1.00  0.00           H  
ATOM   2273  C   GLY   168      74.657  93.200  90.336  1.00  0.00           C  
ATOM   2274  O   GLY   168      73.762  92.445  90.622  1.00  0.00           O  
ATOM   2275  N   GLY   169      75.728  92.870  89.597  1.00  0.00           N  
ATOM   2276  H   GLY   169      75.719  91.979  89.122  1.00  0.00           H  
ATOM   2277  CA  GLY   169      76.834  93.735  89.268  1.00  0.00           C  
ATOM   2278  HA2 GLY   169      76.968  94.435  90.092  1.00  0.00           H  
ATOM   2279  HA3 GLY   169      77.746  93.140  89.220  1.00  0.00           H  
ATOM   2280  C   GLY   169      76.663  94.429  87.875  1.00  0.00           C  
ATOM   2281  O   GLY   169      75.694  95.134  87.581  1.00  0.00           O  
ATOM   2282  N   GLY   170      77.626  94.169  86.937  1.00  0.00           N  
ATOM   2283  H   GLY   170      78.450  93.707  87.295  1.00  0.00           H  
ATOM   2284  CA  GLY   170      77.728  94.595  85.546  1.00  0.00           C  
ATOM   2285  HA2 GLY   170      77.251  95.575  85.533  1.00  0.00           H  
ATOM   2286  HA3 GLY   170      78.777  94.598  85.253  1.00  0.00           H  
ATOM   2287  C   GLY   170      76.713  93.847  84.624  1.00  0.00           C  
ATOM   2288  O   GLY   170      75.829  93.230  85.241  1.00  0.00           O  
ATOM   2289  N   GLY   171      76.857  93.728  83.322  1.00  0.00           N  
ATOM   2290  H   GLY   171      76.339  93.020  82.820  1.00  0.00           H  
ATOM   2291  CA  GLY   171      77.942  94.360  82.513  1.00  0.00           C  
ATOM   2292  HA2 GLY   171      77.617  94.380  81.473  1.00  0.00           H  
ATOM   2293  HA3 GLY   171      78.124  95.410  82.746  1.00  0.00           H  
ATOM   2294  C   GLY   171      79.203  93.523  82.491  1.00  0.00           C  
ATOM   2295  O   GLY   171      79.499  92.825  83.480  1.00  0.00           O  
ATOM   2296  N   GLY   172      80.051  93.543  81.421  1.00  0.00           N  
ATOM   2297  H   GLY   172      80.943  93.069  81.411  1.00  0.00           H  
ATOM   2298  CA  GLY   172      79.888  94.527  80.285  1.00  0.00           C  
ATOM   2299  HA2 GLY   172      80.711  94.332  79.598  1.00  0.00           H  
ATOM   2300  HA3 GLY   172      78.979  94.230  79.762  1.00  0.00           H  
ATOM   2301  C   GLY   172      79.942  95.998  80.682  1.00  0.00           C  
ATOM   2302  O   GLY   172      80.482  96.368  81.710  1.00  0.00           O  
ATOM   2303  N   GLY   173      79.511  96.965  79.812  1.00  0.00           N  
ATOM   2304  H   GLY   173      79.041  96.813  78.931  1.00  0.00           H  
ATOM   2305  CA  GLY   173      79.653  98.438  80.041  1.00  0.00           C  
ATOM   2306  HA2 GLY   173      78.982  98.817  80.812  1.00  0.00           H  
ATOM   2307  HA3 GLY   173      80.670  98.671  80.358  1.00  0.00           H  
ATOM   2308  C   GLY   173      79.404  99.345  78.827  1.00  0.00           C  
ATOM   2309  O   GLY   173      79.521  98.844  77.706  1.00  0.00           O  
ATOM   2310  N   GLY   174      78.970 100.593  78.942  1.00  0.00           N  
ATOM   2311  H   GLY   174      78.840 101.066  78.059  1.00  0.00           H  
ATOM   2312  CA  GLY   174      78.688 101.286  80.162  1.00  0.00           C  
ATOM   2313  HA2 GLY   174      78.008 102.102  79.918  1.00  0.00           H  
ATOM   2314  HA3 GLY   174      78.124 100.669  80.862  1.00  0.00           H  
ATOM   2315  C   GLY   174      79.921 101.907  80.863  1.00  0.00           C  
ATOM   2316  O   GLY   174      81.016 101.358  80.797  1.00  0.00           O  
ATOM   2317  N   GLY   175      79.709 103.060  81.480  1.00  0.00           N  
ATOM   2318  H   GLY   175      78.781 103.455  81.420  1.00  0.00           H  
ATOM   2319  CA  GLY   175      80.750 103.954  81.996  1.00  0.00           C  
ATOM   2320  HA2 GLY   175      80.297 104.844  82.432  1.00  0.00           H  
ATOM   2321  HA3 GLY   175      81.164 103.485  82.889  1.00  0.00           H  
ATOM   2322  C   GLY   175      81.790 104.411  80.967  1.00  0.00           C  
ATOM   2323  O   GLY   175      82.951 104.621  81.336  1.00  0.00           O  
ATOM   2324  N   ASN   176      81.456 104.408  79.668  1.00  0.00           N  
ATOM   2325  H   ASN   176      80.510 104.134  79.444  1.00  0.00           H  
ATOM   2326  CA  ASN   176      82.310 104.689  78.568  1.00  0.00           C  
ATOM   2327  HA  ASN   176      83.188 105.257  78.876  1.00  0.00           H  
ATOM   2328  CB  ASN   176      82.718 103.399  77.855  1.00  0.00           C  
ATOM   2329  HB2 ASN   176      83.191 103.733  76.932  1.00  0.00           H  
ATOM   2330  HB3 ASN   176      83.449 102.798  78.396  1.00  0.00           H  
ATOM   2331  CG  ASN   176      81.591 102.508  77.409  1.00  0.00           C  
ATOM   2332  OD1 ASN   176      80.450 102.938  77.477  1.00  0.00           O  
ATOM   2333  ND2 ASN   176      81.740 101.267  77.045  1.00  0.00           N  
ATOM   2334 HD21 ASN   176      80.941 100.768  76.683  1.00  0.00           H  
ATOM   2335 HD22 ASN   176      82.611 100.801  77.257  1.00  0.00           H  
ATOM   2336  C   ASN   176      81.558 105.803  77.692  1.00  0.00           C  
ATOM   2337  O   ASN   176      81.248 106.811  78.250  1.00  0.00           O  
ATOM   2338  N   TYR   177      81.442 105.721  76.418  1.00  0.00           N  
ATOM   2339  H   TYR   177      81.588 104.818  75.990  1.00  0.00           H  
ATOM   2340  CA  TYR   177      80.927 106.665  75.496  1.00  0.00           C  
ATOM   2341  HA  TYR   177      81.002 107.605  76.042  1.00  0.00           H  
ATOM   2342  CB  TYR   177      81.882 106.699  74.315  1.00  0.00           C  
ATOM   2343  HB2 TYR   177      82.025 105.653  74.045  1.00  0.00           H  
ATOM   2344  HB3 TYR   177      81.389 107.158  73.458  1.00  0.00           H  
ATOM   2345  CG  TYR   177      83.301 107.139  74.501  1.00  0.00           C  
ATOM   2346  CD1 TYR   177      83.590 108.338  75.208  1.00  0.00           C  
ATOM   2347  HD1 TYR   177      82.782 108.888  75.668  1.00  0.00           H  
ATOM   2348  CE1 TYR   177      84.876 108.903  75.251  1.00  0.00           C  
ATOM   2349  HE1 TYR   177      85.008 109.845  75.762  1.00  0.00           H  
ATOM   2350  CZ  TYR   177      85.907 108.301  74.511  1.00  0.00           C  
ATOM   2351  OH  TYR   177      87.078 108.997  74.420  1.00  0.00           O  
ATOM   2352  HH  TYR   177      87.072 109.927  74.658  1.00  0.00           H  
ATOM   2353  CE2 TYR   177      85.655 107.142  73.760  1.00  0.00           C  
ATOM   2354  HE2 TYR   177      86.399 106.646  73.155  1.00  0.00           H  
ATOM   2355  CD2 TYR   177      84.385 106.519  73.898  1.00  0.00           C  
ATOM   2356  HD2 TYR   177      84.169 105.651  73.293  1.00  0.00           H  
ATOM   2357  C   TYR   177      79.497 106.436  75.086  1.00  0.00           C  
ATOM   2358  O   TYR   177      79.222 105.901  74.013  1.00  0.00           O  
ATOM   2359  N   GLY   178      78.415 106.766  75.814  1.00  0.00           N  
ATOM   2360  H   GLY   178      77.521 106.352  75.592  1.00  0.00           H  
ATOM   2361  CA  GLY   178      78.475 107.707  76.975  1.00  0.00           C  
ATOM   2362  HA2 GLY   178      77.543 107.970  77.474  1.00  0.00           H  
ATOM   2363  HA3 GLY   178      78.947 107.143  77.779  1.00  0.00           H  
ATOM   2364  C   GLY   178      79.165 109.137  76.856  1.00  0.00           C  
ATOM   2365  O   GLY   178      79.344 109.527  75.712  1.00  0.00           O  
ATOM   2366  N   GLN   179      79.475 109.849  77.964  1.00  0.00           N  
ATOM   2367  H   GLN   179      79.495 109.308  78.817  1.00  0.00           H  
ATOM   2368  CA  GLN   179      80.187 111.112  77.936  1.00  0.00           C  
ATOM   2369  HA  GLN   179      80.409 111.481  76.935  1.00  0.00           H  
ATOM   2370  CB  GLN   179      79.245 112.098  78.680  1.00  0.00           C  
ATOM   2371  HB2 GLN   179      79.053 111.654  79.657  1.00  0.00           H  
ATOM   2372  HB3 GLN   179      79.850 113.001  78.770  1.00  0.00           H  
ATOM   2373  CG  GLN   179      77.940 112.539  77.956  1.00  0.00           C  
ATOM   2374  HG2 GLN   179      77.590 113.403  78.521  1.00  0.00           H  
ATOM   2375  HG3 GLN   179      78.097 112.967  76.966  1.00  0.00           H  
ATOM   2376  CD  GLN   179      76.880 111.373  78.008  1.00  0.00           C  
ATOM   2377  OE1 GLN   179      76.313 110.983  79.082  1.00  0.00           O  
ATOM   2378  NE2 GLN   179      76.538 110.870  76.843  1.00  0.00           N  
ATOM   2379 HE21 GLN   179      76.999 111.232  76.020  1.00  0.00           H  
ATOM   2380 HE22 GLN   179      75.832 110.148  76.814  1.00  0.00           H  
ATOM   2381  C   GLN   179      81.574 110.893  78.562  1.00  0.00           C  
ATOM   2382  O   GLN   179      81.717 109.925  79.369  1.00  0.00           O  
ATOM   2383  N   ASP   180      82.622 111.593  78.130  1.00  0.00           N  
ATOM   2384  H   ASP   180      83.521 111.306  78.491  1.00  0.00           H  
ATOM   2385  CA  ASP   180      82.630 112.861  77.365  1.00  0.00           C  
ATOM   2386  HA  ASP   180      81.625 113.174  77.084  1.00  0.00           H  
ATOM   2387  CB  ASP   180      83.244 114.050  78.165  1.00  0.00           C  
ATOM   2388  HB2 ASP   180      82.546 114.182  78.992  1.00  0.00           H  
ATOM   2389  HB3 ASP   180      84.218 113.875  78.621  1.00  0.00           H  
ATOM   2390  CG  ASP   180      83.127 115.376  77.398  1.00  0.00           C  
ATOM   2391  OD1 ASP   180      82.485 115.409  76.271  1.00  0.00           O  
ATOM   2392  OD2 ASP   180      83.664 116.428  77.836  1.00  0.00           O  
ATOM   2393  C   ASP   180      83.553 112.706  76.172  1.00  0.00           C  
ATOM   2394  O   ASP   180      84.729 112.568  76.365  1.00  0.00           O  
ATOM   2395  N   GLN   181      82.900 112.640  74.960  1.00  0.00           N  
ATOM   2396  H   GLN   181      81.920 112.846  74.832  1.00  0.00           H  
ATOM   2397  CA  GLN   181      83.543 112.192  73.805  1.00  0.00           C  
ATOM   2398  HA  GLN   181      84.111 111.291  74.035  1.00  0.00           H  
ATOM   2399  CB  GLN   181      82.476 111.763  72.753  1.00  0.00           C  
ATOM   2400  HB2 GLN   181      81.940 112.702  72.614  1.00  0.00           H  
ATOM   2401  HB3 GLN   181      83.029 111.433  71.873  1.00  0.00           H  
ATOM   2402  CG  GLN   181      81.597 110.552  73.265  1.00  0.00           C  
ATOM   2403  HG2 GLN   181      82.234 109.676  73.387  1.00  0.00           H  
ATOM   2404  HG3 GLN   181      81.131 110.697  74.240  1.00  0.00           H  
ATOM   2405  CD  GLN   181      80.504 110.132  72.305  1.00  0.00           C  
ATOM   2406  OE1 GLN   181      80.518 110.410  71.109  1.00  0.00           O  
ATOM   2407  NE2 GLN   181      79.488 109.409  72.784  1.00  0.00           N  
ATOM   2408 HE21 GLN   181      79.437 109.125  73.752  1.00  0.00           H  
ATOM   2409 HE22 GLN   181      78.683 109.334  72.179  1.00  0.00           H  
ATOM   2410  C   GLN   181      84.553 113.231  73.150  1.00  0.00           C  
ATOM   2411  O   GLN   181      85.341 112.726  72.312  1.00  0.00           O  
ATOM   2412  N   SER   182      84.560 114.463  73.556  1.00  0.00           N  
ATOM   2413  H   SER   182      83.810 114.728  74.180  1.00  0.00           H  
ATOM   2414  CA  SER   182      85.465 115.530  73.127  1.00  0.00           C  
ATOM   2415  HA  SER   182      86.131 115.205  72.328  1.00  0.00           H  
ATOM   2416  CB  SER   182      84.701 116.810  72.588  1.00  0.00           C  
ATOM   2417  HB2 SER   182      84.209 116.494  71.668  1.00  0.00           H  
ATOM   2418  HB3 SER   182      83.952 117.198  73.279  1.00  0.00           H  
ATOM   2419  OG  SER   182      85.646 117.781  72.191  1.00  0.00           O  
ATOM   2420  HG  SER   182      85.314 118.145  71.368  1.00  0.00           H  
ATOM   2421  C   SER   182      86.407 115.887  74.309  1.00  0.00           C  
ATOM   2422  O   SER   182      85.898 115.957  75.435  1.00  0.00           O  
ATOM   2423  N   SER   183      87.744 116.120  74.122  1.00  0.00           N  
ATOM   2424  H   SER   183      88.210 116.415  74.969  1.00  0.00           H  
ATOM   2425  CA  SER   183      88.538 115.990  72.925  1.00  0.00           C  
ATOM   2426  HA  SER   183      87.951 116.351  72.081  1.00  0.00           H  
ATOM   2427  CB  SER   183      89.791 116.878  72.878  1.00  0.00           C  
ATOM   2428  HB2 SER   183      89.433 117.898  73.017  1.00  0.00           H  
ATOM   2429  HB3 SER   183      90.526 116.635  73.646  1.00  0.00           H  
ATOM   2430  OG  SER   183      90.353 116.706  71.596  1.00  0.00           O  
ATOM   2431  HG  SER   183      90.949 117.415  71.343  1.00  0.00           H  
ATOM   2432  C   SER   183      88.686 114.514  72.654  1.00  0.00           C  
ATOM   2433  O   SER   183      88.940 113.702  73.521  1.00  0.00           O  
ATOM   2434  N   MET   184      88.547 114.129  71.358  1.00  0.00           N  
ATOM   2435  H   MET   184      88.255 114.743  70.612  1.00  0.00           H  
ATOM   2436  CA  MET   184      89.114 112.799  70.880  1.00  0.00           C  
ATOM   2437  HA  MET   184      88.913 112.015  71.611  1.00  0.00           H  
ATOM   2438  CB  MET   184      88.483 112.380  69.562  1.00  0.00           C  
ATOM   2439  HB2 MET   184      87.399 112.328  69.656  1.00  0.00           H  
ATOM   2440  HB3 MET   184      88.593 113.141  68.789  1.00  0.00           H  
ATOM   2441  CG  MET   184      89.139 111.040  69.025  1.00  0.00           C  
ATOM   2442  HG2 MET   184      90.184 111.283  68.834  1.00  0.00           H  
ATOM   2443  HG3 MET   184      89.052 110.298  69.819  1.00  0.00           H  
ATOM   2444  SD  MET   184      88.436 110.475  67.571  1.00  0.00           S  
ATOM   2445  CE  MET   184      88.978 108.764  67.533  1.00  0.00           C  
ATOM   2446  HE1 MET   184      90.023 108.777  67.843  1.00  0.00           H  
ATOM   2447  HE2 MET   184      88.398 108.226  68.283  1.00  0.00           H  
ATOM   2448  HE3 MET   184      89.013 108.453  66.490  1.00  0.00           H  
ATOM   2449  C   MET   184      90.647 112.872  70.888  1.00  0.00           C  
ATOM   2450  O   MET   184      91.232 113.869  70.365  1.00  0.00           O  
ATOM   2451  N   SER   185      91.344 111.801  71.284  1.00  0.00           N  
ATOM   2452  H   SER   185      90.779 111.031  71.612  1.00  0.00           H  
ATOM   2453  CA  SER   185      92.843 111.652  71.240  1.00  0.00           C  
ATOM   2454  HA  SER   185      93.146 112.494  71.863  1.00  0.00           H  
ATOM   2455  CB  SER   185      93.243 110.454  72.053  1.00  0.00           C  
ATOM   2456  HB2 SER   185      92.779 110.377  73.037  1.00  0.00           H  
ATOM   2457  HB3 SER   185      93.079 109.553  71.462  1.00  0.00           H  
ATOM   2458  OG  SER   185      94.619 110.535  72.247  1.00  0.00           O  
ATOM   2459  HG  SER   185      94.949 109.800  71.724  1.00  0.00           H  
ATOM   2460  C   SER   185      93.425 111.694  69.788  1.00  0.00           C  
ATOM   2461  O   SER   185      92.877 111.199  68.807  1.00  0.00           O  
ATOM   2462  N   SER   186      94.553 112.373  69.707  1.00  0.00           N  
ATOM   2463  H   SER   186      94.980 112.648  70.579  1.00  0.00           H  
ATOM   2464  CA  SER   186      95.284 112.759  68.408  1.00  0.00           C  
ATOM   2465  HA  SER   186      95.202 111.882  67.767  1.00  0.00           H  
ATOM   2466  CB  SER   186      94.613 113.927  67.829  1.00  0.00           C  
ATOM   2467  HB2 SER   186      93.618 113.597  67.532  1.00  0.00           H  
ATOM   2468  HB3 SER   186      94.550 114.707  68.587  1.00  0.00           H  
ATOM   2469  OG  SER   186      95.332 114.399  66.631  1.00  0.00           O  
ATOM   2470  HG  SER   186      95.845 115.162  66.904  1.00  0.00           H  
ATOM   2471  C   SER   186      96.780 113.103  68.791  1.00  0.00           C  
ATOM   2472  O   SER   186      96.958 113.696  69.849  1.00  0.00           O  
ATOM   2473  N   GLY   187      97.837 112.658  68.034  1.00  0.00           N  
ATOM   2474  H   GLY   187      98.714 112.978  68.418  1.00  0.00           H  
ATOM   2475  CA  GLY   187      97.792 111.756  66.849  1.00  0.00           C  
ATOM   2476  HA2 GLY   187      98.509 110.948  66.996  1.00  0.00           H  
ATOM   2477  HA3 GLY   187      96.803 111.316  66.722  1.00  0.00           H  
ATOM   2478  C   GLY   187      98.236 112.504  65.520  1.00  0.00           C  
ATOM   2479  O   GLY   187      98.775 111.857  64.630  1.00  0.00           O  
ATOM   2480  N   GLY   188      98.046 113.778  65.468  1.00  0.00           N  
ATOM   2481  H   GLY   188      97.682 114.163  66.328  1.00  0.00           H  
ATOM   2482  CA  GLY   188      98.396 114.657  64.355  1.00  0.00           C  
ATOM   2483  HA2 GLY   188      98.775 114.072  63.517  1.00  0.00           H  
ATOM   2484  HA3 GLY   188      97.566 115.234  63.947  1.00  0.00           H  
ATOM   2485  C   GLY   188      99.508 115.617  64.733  1.00  0.00           C  
ATOM   2486  O   GLY   188      99.851 115.634  65.933  1.00  0.00           O  
ATOM   2487  N   GLY   189     100.020 116.477  63.808  1.00  0.00           N  
ATOM   2488  H   GLY   189     100.704 117.073  64.253  1.00  0.00           H  
ATOM   2489  CA  GLY   189      99.510 116.708  62.389  1.00  0.00           C  
ATOM   2490  HA2 GLY   189     100.221 117.418  61.967  1.00  0.00           H  
ATOM   2491  HA3 GLY   189      99.541 115.774  61.828  1.00  0.00           H  
ATOM   2492  C   GLY   189      98.154 117.383  62.316  1.00  0.00           C  
ATOM   2493  O   GLY   189      97.543 117.680  63.371  1.00  0.00           O  
ATOM   2494  N   SER   190      97.632 117.716  61.151  1.00  0.00           N  
ATOM   2495  H   SER   190      98.285 117.445  60.430  1.00  0.00           H  
ATOM   2496  CA  SER   190      96.451 118.590  60.877  1.00  0.00           C  
ATOM   2497  HA  SER   190      96.595 118.758  59.810  1.00  0.00           H  
ATOM   2498  CB  SER   190      95.201 117.892  61.119  1.00  0.00           C  
ATOM   2499  HB2 SER   190      95.080 117.399  62.084  1.00  0.00           H  
ATOM   2500  HB3 SER   190      94.367 118.589  61.039  1.00  0.00           H  
ATOM   2501  OG  SER   190      95.076 116.927  60.099  1.00  0.00           O  
ATOM   2502  HG  SER   190      95.802 116.318  60.252  1.00  0.00           H  
ATOM   2503  C   SER   190      96.469 119.946  61.562  1.00  0.00           C  
ATOM   2504  O   SER   190      95.793 120.195  62.499  1.00  0.00           O  
ATOM   2505  N   GLY   191      97.338 120.911  61.260  1.00  0.00           N  
ATOM   2506  H   GLY   191      97.163 121.653  61.922  1.00  0.00           H  
ATOM   2507  CA  GLY   191      98.322 120.961  60.214  1.00  0.00           C  
ATOM   2508  HA2 GLY   191      99.043 120.160  60.380  1.00  0.00           H  
ATOM   2509  HA3 GLY   191      97.751 120.937  59.286  1.00  0.00           H  
ATOM   2510  C   GLY   191      99.108 122.349  60.196  1.00  0.00           C  
ATOM   2511  O   GLY   191      98.486 123.399  60.095  1.00  0.00           O  
ATOM   2512  N   GLY   192     100.418 122.313  60.137  1.00  0.00           N  
ATOM   2513  H   GLY   192     100.748 121.367  60.267  1.00  0.00           H  
ATOM   2514  CA  GLY   192     101.368 123.372  60.000  1.00  0.00           C  
ATOM   2515  HA2 GLY   192     101.294 124.096  60.811  1.00  0.00           H  
ATOM   2516  HA3 GLY   192     102.353 122.954  60.209  1.00  0.00           H  
ATOM   2517  C   GLY   192     101.334 124.183  58.714  1.00  0.00           C  
ATOM   2518  O   GLY   192     101.188 123.638  57.642  1.00  0.00           O  
ATOM   2519  N   GLY   193     101.463 125.472  58.727  1.00  0.00           N  
ATOM   2520  H   GLY   193     101.899 125.980  59.484  1.00  0.00           H  
ATOM   2521  CA  GLY   193     101.113 126.353  57.586  1.00  0.00           C  
ATOM   2522  HA2 GLY   193     101.244 127.410  57.818  1.00  0.00           H  
ATOM   2523  HA3 GLY   193     101.818 126.220  56.765  1.00  0.00           H  
ATOM   2524  C   GLY   193      99.796 126.178  56.880  1.00  0.00           C  
ATOM   2525  O   GLY   193      98.826 125.592  57.427  1.00  0.00           O  
ATOM   2526  N   TYR   194      99.770 126.763  55.650  1.00  0.00           N  
ATOM   2527  H   TYR   194     100.569 127.352  55.461  1.00  0.00           H  
ATOM   2528  CA  TYR   194      98.678 126.420  54.680  1.00  0.00           C  
ATOM   2529  HA  TYR   194      97.763 126.974  54.892  1.00  0.00           H  
ATOM   2530  CB  TYR   194      99.211 126.921  53.319  1.00  0.00           C  
ATOM   2531  HB2 TYR   194     100.038 126.283  53.006  1.00  0.00           H  
ATOM   2532  HB3 TYR   194      98.479 126.739  52.533  1.00  0.00           H  
ATOM   2533  CG  TYR   194      99.422 128.452  53.238  1.00  0.00           C  
ATOM   2534  CD1 TYR   194      98.443 129.338  53.587  1.00  0.00           C  
ATOM   2535  HD1 TYR   194      97.438 129.041  53.846  1.00  0.00           H  
ATOM   2536  CE1 TYR   194      98.720 130.747  53.443  1.00  0.00           C  
ATOM   2537  HE1 TYR   194      97.908 131.399  53.731  1.00  0.00           H  
ATOM   2538  CZ  TYR   194      99.885 131.252  52.943  1.00  0.00           C  
ATOM   2539  OH  TYR   194      99.978 132.616  52.701  1.00  0.00           O  
ATOM   2540  HH  TYR   194      99.155 133.085  52.853  1.00  0.00           H  
ATOM   2541  CE2 TYR   194     100.872 130.305  52.507  1.00  0.00           C  
ATOM   2542  HE2 TYR   194     101.811 130.715  52.164  1.00  0.00           H  
ATOM   2543  CD2 TYR   194     100.639 128.942  52.800  1.00  0.00           C  
ATOM   2544  HD2 TYR   194     101.397 128.210  52.563  1.00  0.00           H  
ATOM   2545  C   TYR   194      98.470 124.866  54.625  1.00  0.00           C  
ATOM   2546  O   TYR   194      99.389 124.156  54.939  1.00  0.00           O  
ATOM   2547  N   GLY   195      97.309 124.382  54.117  1.00  0.00           N  
ATOM   2548  H   GLY   195      97.236 123.404  53.875  1.00  0.00           H  
ATOM   2549  CA  GLY   195      96.078 125.152  53.834  1.00  0.00           C  
ATOM   2550  HA2 GLY   195      96.302 126.175  53.534  1.00  0.00           H  
ATOM   2551  HA3 GLY   195      95.566 124.792  52.941  1.00  0.00           H  
ATOM   2552  C   GLY   195      95.169 125.148  55.024  1.00  0.00           C  
ATOM   2553  O   GLY   195      95.553 125.265  56.183  1.00  0.00           O  
ATOM   2554  N   ASN   196      93.893 124.933  54.707  1.00  0.00           N  
ATOM   2555  H   ASN   196      93.592 124.888  53.744  1.00  0.00           H  
ATOM   2556  CA  ASN   196      92.826 124.907  55.718  1.00  0.00           C  
ATOM   2557  HA  ASN   196      93.221 124.730  56.718  1.00  0.00           H  
ATOM   2558  CB  ASN   196      92.233 126.314  55.794  1.00  0.00           C  
ATOM   2559  HB2 ASN   196      93.006 127.000  56.139  1.00  0.00           H  
ATOM   2560  HB3 ASN   196      91.828 126.619  54.830  1.00  0.00           H  
ATOM   2561  CG  ASN   196      90.998 126.378  56.714  1.00  0.00           C  
ATOM   2562  OD1 ASN   196      89.892 126.216  56.210  1.00  0.00           O  
ATOM   2563  ND2 ASN   196      91.162 126.444  57.999  1.00  0.00           N  
ATOM   2564 HD21 ASN   196      90.357 126.369  58.605  1.00  0.00           H  
ATOM   2565 HD22 ASN   196      92.088 126.451  58.403  1.00  0.00           H  
ATOM   2566  C   ASN   196      91.797 123.929  55.152  1.00  0.00           C  
ATOM   2567  O   ASN   196      91.639 123.836  53.887  1.00  0.00           O  
ATOM   2568  N   GLN   197      91.265 123.055  55.970  1.00  0.00           N  
ATOM   2569  H   GLN   197      91.806 122.997  56.821  1.00  0.00           H  
ATOM   2570  CA  GLN   197      90.367 121.964  55.597  1.00  0.00           C  
ATOM   2571  HA  GLN   197      90.299 122.032  54.511  1.00  0.00           H  
ATOM   2572  CB  GLN   197      91.000 120.640  55.985  1.00  0.00           C  
ATOM   2573  HB2 GLN   197      90.942 120.514  57.067  1.00  0.00           H  
ATOM   2574  HB3 GLN   197      90.388 119.865  55.523  1.00  0.00           H  
ATOM   2575  CG  GLN   197      92.443 120.346  55.541  1.00  0.00           C  
ATOM   2576  HG2 GLN   197      93.222 120.940  56.019  1.00  0.00           H  
ATOM   2577  HG3 GLN   197      92.603 119.290  55.761  1.00  0.00           H  
ATOM   2578  CD  GLN   197      92.582 120.502  54.031  1.00  0.00           C  
ATOM   2579  OE1 GLN   197      91.694 120.075  53.235  1.00  0.00           O  
ATOM   2580  NE2 GLN   197      93.676 121.024  53.587  1.00  0.00           N  
ATOM   2581 HE21 GLN   197      94.386 121.256  54.267  1.00  0.00           H  
ATOM   2582 HE22 GLN   197      93.807 121.159  52.595  1.00  0.00           H  
ATOM   2583  C   GLN   197      88.983 122.163  56.170  1.00  0.00           C  
ATOM   2584  O   GLN   197      88.147 121.305  55.967  1.00  0.00           O  
ATOM   2585  N   ASP   198      88.688 123.261  56.897  1.00  0.00           N  
ATOM   2586  H   ASP   198      89.352 123.978  57.154  1.00  0.00           H  
ATOM   2587  CA  ASP   198      87.309 123.454  57.448  1.00  0.00           C  
ATOM   2588  HA  ASP   198      87.126 122.689  58.203  1.00  0.00           H  
ATOM   2589  CB  ASP   198      87.164 124.828  58.167  1.00  0.00           C  
ATOM   2590  HB2 ASP   198      87.053 125.554  57.362  1.00  0.00           H  
ATOM   2591  HB3 ASP   198      86.207 124.874  58.686  1.00  0.00           H  
ATOM   2592  CG  ASP   198      88.321 125.324  59.098  1.00  0.00           C  
ATOM   2593  OD1 ASP   198      88.288 126.532  59.389  1.00  0.00           O  
ATOM   2594  OD2 ASP   198      89.213 124.596  59.512  1.00  0.00           O  
ATOM   2595  C   ASP   198      86.170 123.374  56.460  1.00  0.00           C  
ATOM   2596  O   ASP   198      86.270 124.062  55.432  1.00  0.00           O  
ATOM   2597  N   GLN   199      85.150 122.610  56.730  1.00  0.00           N  
ATOM   2598  H   GLN   199      85.190 121.951  57.494  1.00  0.00           H  
ATOM   2599  CA  GLN   199      84.040 122.404  55.734  1.00  0.00           C  
ATOM   2600  HA  GLN   199      84.129 123.158  54.952  1.00  0.00           H  
ATOM   2601  CB  GLN   199      84.325 121.077  54.891  1.00  0.00           C  
ATOM   2602  HB2 GLN   199      83.563 120.915  54.129  1.00  0.00           H  
ATOM   2603  HB3 GLN   199      85.296 121.261  54.430  1.00  0.00           H  
ATOM   2604  CG  GLN   199      84.386 119.681  55.651  1.00  0.00           C  
ATOM   2605  HG2 GLN   199      85.383 119.613  56.085  1.00  0.00           H  
ATOM   2606  HG3 GLN   199      83.801 119.613  56.569  1.00  0.00           H  
ATOM   2607  CD  GLN   199      84.179 118.420  54.815  1.00  0.00           C  
ATOM   2608  OE1 GLN   199      83.640 118.506  53.753  1.00  0.00           O  
ATOM   2609  NE2 GLN   199      84.619 117.240  55.225  1.00  0.00           N  
ATOM   2610 HE21 GLN   199      84.713 117.138  56.226  1.00  0.00           H  
ATOM   2611 HE22 GLN   199      84.322 116.478  54.633  1.00  0.00           H  
ATOM   2612  C   GLN   199      82.621 122.360  56.387  1.00  0.00           C  
ATOM   2613  O   GLN   199      82.274 121.445  57.090  1.00  0.00           O  
ATOM   2614  N   SER   200      81.749 123.316  56.172  1.00  0.00           N  
ATOM   2615  H   SER   200      80.917 123.290  56.744  1.00  0.00           H  
ATOM   2616  CA  SER   200      82.036 124.501  55.363  1.00  0.00           C  
ATOM   2617  HA  SER   200      82.433 124.182  54.399  1.00  0.00           H  
ATOM   2618  CB  SER   200      80.746 125.299  55.048  1.00  0.00           C  
ATOM   2619  HB2 SER   200      79.989 124.593  54.704  1.00  0.00           H  
ATOM   2620  HB3 SER   200      80.323 125.744  55.948  1.00  0.00           H  
ATOM   2621  OG  SER   200      80.840 126.299  54.108  1.00  0.00           O  
ATOM   2622  HG  SER   200      79.977 126.315  53.688  1.00  0.00           H  
ATOM   2623  C   SER   200      82.973 125.464  56.071  1.00  0.00           C  
ATOM   2624  O   SER   200      83.043 125.654  57.274  1.00  0.00           O  
ATOM   2625  N   GLY   201      83.776 126.196  55.333  1.00  0.00           N  
ATOM   2626  H   GLY   201      83.549 126.117  54.352  1.00  0.00           H  
ATOM   2627  CA  GLY   201      84.760 127.145  55.840  1.00  0.00           C  
ATOM   2628  HA2 GLY   201      85.331 126.544  56.547  1.00  0.00           H  
ATOM   2629  HA3 GLY   201      85.396 127.423  55.000  1.00  0.00           H  
ATOM   2630  C   GLY   201      84.156 128.413  56.492  1.00  0.00           C  
ATOM   2631  O   GLY   201      82.990 128.632  56.401  1.00  0.00           O  
ATOM   2632  N   GLY   202      84.888 129.284  57.263  1.00  0.00           N  
ATOM   2633  H   GLY   202      84.554 130.125  57.712  1.00  0.00           H  
ATOM   2634  CA  GLY   202      86.239 128.950  57.678  1.00  0.00           C  
ATOM   2635  HA2 GLY   202      86.541 129.371  58.637  1.00  0.00           H  
ATOM   2636  HA3 GLY   202      86.434 127.889  57.833  1.00  0.00           H  
ATOM   2637  C   GLY   202      87.258 129.489  56.577  1.00  0.00           C  
ATOM   2638  O   GLY   202      86.871 129.599  55.403  1.00  0.00           O  
ATOM   2639  N   GLY   203      88.479 129.926  56.860  1.00  0.00           N  
ATOM   2640  H   GLY   203      89.012 130.294  56.086  1.00  0.00           H  
ATOM   2641  CA  GLY   203      89.306 129.787  58.102  1.00  0.00           C  
ATOM   2642  HA2 GLY   203      88.917 130.414  58.904  1.00  0.00           H  
ATOM   2643  HA3 GLY   203      89.289 128.732  58.375  1.00  0.00           H  
ATOM   2644  C   GLY   203      90.693 130.338  57.855  1.00  0.00           C  
ATOM   2645  O   GLY   203      90.813 131.462  57.357  1.00  0.00           O  
ATOM   2646  N   GLY   204      91.691 129.531  58.221  1.00  0.00           N  
ATOM   2647  H   GLY   204      91.403 128.710  58.734  1.00  0.00           H  
ATOM   2648  CA  GLY   204      93.112 129.733  58.005  1.00  0.00           C  
ATOM   2649  HA2 GLY   204      93.376 129.830  56.952  1.00  0.00           H  
ATOM   2650  HA3 GLY   204      93.373 130.686  58.464  1.00  0.00           H  
ATOM   2651  C   GLY   204      93.975 128.705  58.604  1.00  0.00           C  
ATOM   2652  O   GLY   204      93.562 127.809  59.336  1.00  0.00           O  
ATOM   2653  N   SER   205      95.280 128.643  58.197  1.00  0.00           N  
ATOM   2654  H   SER   205      95.755 127.869  58.640  1.00  0.00           H  
ATOM   2655  CA  SER   205      96.029 129.488  57.189  1.00  0.00           C  
ATOM   2656  HA  SER   205      95.976 130.548  57.436  1.00  0.00           H  
ATOM   2657  CB  SER   205      97.487 129.076  57.423  1.00  0.00           C  
ATOM   2658  HB2 SER   205      97.807 128.962  58.459  1.00  0.00           H  
ATOM   2659  HB3 SER   205      97.463 128.010  57.200  1.00  0.00           H  
ATOM   2660  OG  SER   205      98.463 129.796  56.725  1.00  0.00           O  
ATOM   2661  HG  SER   205      99.293 129.525  57.122  1.00  0.00           H  
ATOM   2662  C   SER   205      95.595 129.227  55.718  1.00  0.00           C  
ATOM   2663  O   SER   205      95.466 128.059  55.276  1.00  0.00           O  
ATOM   2664  N   GLY   206      95.318 130.311  54.978  1.00  0.00           N  
ATOM   2665  H   GLY   206      95.531 131.204  55.398  1.00  0.00           H  
ATOM   2666  CA  GLY   206      94.874 130.297  53.648  1.00  0.00           C  
ATOM   2667  HA2 GLY   206      94.552 131.306  53.390  1.00  0.00           H  
ATOM   2668  HA3 GLY   206      95.654 129.952  52.969  1.00  0.00           H  
ATOM   2669  C   GLY   206      93.601 129.455  53.361  1.00  0.00           C  
ATOM   2670  O   GLY   206      92.679 129.647  54.104  1.00  0.00           O  
ATOM   2671  N   GLY   207      93.482 128.635  52.265  1.00  0.00           N  
ATOM   2672  H   GLY   207      92.624 128.107  52.204  1.00  0.00           H  
ATOM   2673  CA  GLY   207      94.557 128.112  51.387  1.00  0.00           C  
ATOM   2674  HA2 GLY   207      95.393 127.745  51.983  1.00  0.00           H  
ATOM   2675  HA3 GLY   207      94.206 127.299  50.752  1.00  0.00           H  
ATOM   2676  C   GLY   207      95.132 129.255  50.541  1.00  0.00           C  
ATOM   2677  O   GLY   207      94.695 130.392  50.679  1.00  0.00           O  
ATOM   2678  N   TYR   208      96.201 128.958  49.779  1.00  0.00           N  
ATOM   2679  H   TYR   208      96.389 127.985  49.584  1.00  0.00           H  
ATOM   2680  CA  TYR   208      97.125 129.916  49.132  1.00  0.00           C  
ATOM   2681  HA  TYR   208      96.531 130.688  48.641  1.00  0.00           H  
ATOM   2682  CB  TYR   208      98.093 130.493  50.155  1.00  0.00           C  
ATOM   2683  HB2 TYR   208      97.540 130.713  51.068  1.00  0.00           H  
ATOM   2684  HB3 TYR   208      98.777 129.737  50.540  1.00  0.00           H  
ATOM   2685  CG  TYR   208      98.674 131.810  49.677  1.00  0.00           C  
ATOM   2686  CD1 TYR   208      97.923 132.971  49.822  1.00  0.00           C  
ATOM   2687  HD1 TYR   208      96.941 132.956  50.273  1.00  0.00           H  
ATOM   2688  CE1 TYR   208      98.358 134.210  49.280  1.00  0.00           C  
ATOM   2689  HE1 TYR   208      97.713 135.069  49.392  1.00  0.00           H  
ATOM   2690  CZ  TYR   208      99.645 134.279  48.686  1.00  0.00           C  
ATOM   2691  OH  TYR   208     100.074 135.517  48.200  1.00  0.00           O  
ATOM   2692  HH  TYR   208     100.948 135.716  48.542  1.00  0.00           H  
ATOM   2693  CE2 TYR   208     100.495 133.134  48.625  1.00  0.00           C  
ATOM   2694  HE2 TYR   208     101.458 133.196  48.140  1.00  0.00           H  
ATOM   2695  CD2 TYR   208      99.962 131.864  49.079  1.00  0.00           C  
ATOM   2696  HD2 TYR   208     100.569 130.972  49.116  1.00  0.00           H  
ATOM   2697  C   TYR   208      97.861 129.216  48.005  1.00  0.00           C  
ATOM   2698  O   TYR   208      98.268 128.093  48.118  1.00  0.00           O  
ATOM   2699  N   GLY   209      97.998 129.960  46.901  1.00  0.00           N  
ATOM   2700  H   GLY   209      97.495 130.836  46.923  1.00  0.00           H  
ATOM   2701  CA  GLY   209      98.703 129.460  45.669  1.00  0.00           C  
ATOM   2702  HA2 GLY   209      98.265 128.483  45.463  1.00  0.00           H  
ATOM   2703  HA3 GLY   209      98.498 130.153  44.853  1.00  0.00           H  
ATOM   2704  C   GLY   209     100.225 129.405  45.830  1.00  0.00           C  
ATOM   2705  O   GLY   209     100.798 129.873  46.790  1.00  0.00           O  
ATOM   2706  N   GLN   210     100.940 128.772  44.890  1.00  0.00           N  
ATOM   2707  H   GLN   210     101.927 128.971  44.977  1.00  0.00           H  
ATOM   2708  CA  GLN   210     100.581 128.093  43.690  1.00  0.00           C  
ATOM   2709  HA  GLN   210     101.486 127.984  43.092  1.00  0.00           H  
ATOM   2710  CB  GLN   210     100.079 126.683  44.069  1.00  0.00           C  
ATOM   2711  HB2 GLN   210      99.425 126.757  44.938  1.00  0.00           H  
ATOM   2712  HB3 GLN   210      99.587 126.114  43.280  1.00  0.00           H  
ATOM   2713  CG  GLN   210     101.269 125.745  44.369  1.00  0.00           C  
ATOM   2714  HG2 GLN   210     101.575 125.352  43.400  1.00  0.00           H  
ATOM   2715  HG3 GLN   210     102.116 126.294  44.780  1.00  0.00           H  
ATOM   2716  CD  GLN   210     100.824 124.568  45.195  1.00  0.00           C  
ATOM   2717  OE1 GLN   210     100.076 123.660  44.843  1.00  0.00           O  
ATOM   2718  NE2 GLN   210     101.094 124.731  46.462  1.00  0.00           N  
ATOM   2719 HE21 GLN   210     100.682 124.039  47.071  1.00  0.00           H  
ATOM   2720 HE22 GLN   210     101.507 125.508  46.958  1.00  0.00           H  
ATOM   2721  C   GLN   210      99.601 128.959  42.750  1.00  0.00           C  
ATOM   2722  O   GLN   210      98.531 128.548  42.340  1.00  0.00           O  
ATOM   2723  N   GLN   211      99.973 130.165  42.464  1.00  0.00           N  
ATOM   2724  H   GLN   211     100.830 130.439  42.923  1.00  0.00           H  
ATOM   2725  CA  GLN   211      99.183 131.187  41.722  1.00  0.00           C  
ATOM   2726  HA  GLN   211      98.134 131.140  42.014  1.00  0.00           H  
ATOM   2727  CB  GLN   211      99.671 132.610  42.038  1.00  0.00           C  
ATOM   2728  HB2 GLN   211     100.746 132.613  41.861  1.00  0.00           H  
ATOM   2729  HB3 GLN   211      99.197 133.252  41.295  1.00  0.00           H  
ATOM   2730  CG  GLN   211      99.284 133.164  43.419  1.00  0.00           C  
ATOM   2731  HG2 GLN   211      99.508 134.230  43.378  1.00  0.00           H  
ATOM   2732  HG3 GLN   211      98.206 133.270  43.535  1.00  0.00           H  
ATOM   2733  CD  GLN   211     100.016 132.480  44.566  1.00  0.00           C  
ATOM   2734  OE1 GLN   211     101.054 131.898  44.432  1.00  0.00           O  
ATOM   2735  NE2 GLN   211      99.525 132.527  45.771  1.00  0.00           N  
ATOM   2736 HE21 GLN   211      98.864 133.245  46.031  1.00  0.00           H  
ATOM   2737 HE22 GLN   211     100.108 132.194  46.526  1.00  0.00           H  
ATOM   2738  C   GLN   211      99.193 131.020  40.220  1.00  0.00           C  
ATOM   2739  O   GLN   211      98.236 131.391  39.584  1.00  0.00           O  
ATOM   2740  N   ASP   212     100.186 130.381  39.632  1.00  0.00           N  
ATOM   2741  H   ASP   212     100.775 129.808  40.220  1.00  0.00           H  
ATOM   2742  CA  ASP   212     100.092 129.899  38.205  1.00  0.00           C  
ATOM   2743  HA  ASP   212      99.548 130.625  37.601  1.00  0.00           H  
ATOM   2744  CB  ASP   212     101.403 129.760  37.509  1.00  0.00           C  
ATOM   2745  HB2 ASP   212     101.987 129.030  38.070  1.00  0.00           H  
ATOM   2746  HB3 ASP   212     101.277 129.309  36.524  1.00  0.00           H  
ATOM   2747  CG  ASP   212     102.138 131.082  37.359  1.00  0.00           C  
ATOM   2748  OD1 ASP   212     103.245 131.155  37.946  1.00  0.00           O  
ATOM   2749  OD2 ASP   212     101.647 131.893  36.574  1.00  0.00           O  
ATOM   2750  C   ASP   212      99.315 128.608  38.099  1.00  0.00           C  
ATOM   2751  O   ASP   212      98.409 128.541  37.234  1.00  0.00           O  
ATOM   2752  N   ARG   213      99.534 127.609  38.985  1.00  0.00           N  
ATOM   2753  H   ARG   213     100.332 127.804  39.572  1.00  0.00           H  
ATOM   2754  CA  ARG   213      98.893 126.273  38.973  1.00  0.00           C  
ATOM   2755  HA  ARG   213      97.827 126.497  38.923  1.00  0.00           H  
ATOM   2756  CB  ARG   213      99.265 125.503  37.704  1.00  0.00           C  
ATOM   2757  HB2 ARG   213      99.352 126.155  36.835  1.00  0.00           H  
ATOM   2758  HB3 ARG   213     100.180 124.911  37.724  1.00  0.00           H  
ATOM   2759  CG  ARG   213      98.241 124.379  37.505  1.00  0.00           C  
ATOM   2760  HG2 ARG   213      98.394 123.605  38.256  1.00  0.00           H  
ATOM   2761  HG3 ARG   213      97.250 124.831  37.530  1.00  0.00           H  
ATOM   2762  CD  ARG   213      98.488 123.719  36.090  1.00  0.00           C  
ATOM   2763  HD2 ARG   213      97.638 123.116  35.770  1.00  0.00           H  
ATOM   2764  HD3 ARG   213      98.677 124.498  35.351  1.00  0.00           H  
ATOM   2765  NE  ARG   213      99.651 122.830  36.035  1.00  0.00           N  
ATOM   2766  HE  ARG   213     100.467 123.153  35.535  1.00  0.00           H  
ATOM   2767  CZ  ARG   213      99.818 121.775  36.841  1.00  0.00           C  
ATOM   2768  NH1 ARG   213      98.947 121.261  37.645  1.00  0.00           N  
ATOM   2769 HH11 ARG   213      99.202 120.469  38.218  1.00  0.00           H  
ATOM   2770 HH12 ARG   213      98.027 121.656  37.513  1.00  0.00           H  
ATOM   2771  NH2 ARG   213     100.933 121.191  36.726  1.00  0.00           N  
ATOM   2772 HH21 ARG   213     101.093 120.323  37.216  1.00  0.00           H  
ATOM   2773 HH22 ARG   213     101.699 121.582  36.196  1.00  0.00           H  
ATOM   2774  C   ARG   213      99.307 125.492  40.266  1.00  0.00           C  
ATOM   2775  O   ARG   213     100.465 125.427  40.663  1.00  0.00           O  
ATOM   2776  N   GLY   214      98.318 124.851  40.921  1.00  0.00           N  
ATOM   2777  H   GLY   214      98.714 124.429  41.749  1.00  0.00           H  
ATOM   2778  CA  GLY   214      96.876 124.748  40.747  1.00  0.00           C  
ATOM   2779  HA2 GLY   214      96.410 125.732  40.779  1.00  0.00           H  
ATOM   2780  HA3 GLY   214      96.737 124.256  39.784  1.00  0.00           H  
ATOM   2781  C   GLY   214      96.118 123.781  41.649  1.00  0.00           C  
ATOM   2782  O   GLY   214      94.903 123.864  41.776  1.00  0.00           O  
ATOM   2783  OXT GLY   214      96.722 122.852  42.225  1.00  0.00           O  
TER    2784      GLY   214 
END   
