# Supplementary material for: Visualization of oligomerization, clustering, and density transition of intrinsically disordered proteins
Source: Natl Sci Rev. 2026 Feb 14;13(7):nwag107. doi: 10.1093/nsr/nwag107 (PMC13114874; doi:10.1093/nsr/nwag107)
Supplement: nwag107_Supplemental_Files [file nwag107_supplemental_files.zip › SI-MD-Structures/MD-Sturctures/frame152.pdb]

CRYST1  135.119  149.284  136.883  90.00  90.00  90.00               1
ATOM      1  N   MET     1      26.098  82.574  88.177  1.00  0.00           N  
ATOM      2  H1  MET     1      26.649  81.830  88.579  1.00  0.00           H  
ATOM      3  H2  MET     1      26.167  83.469  88.640  1.00  0.00           H  
ATOM      4  H3  MET     1      25.120  82.324  88.221  1.00  0.00           H  
ATOM      5  CA  MET     1      26.515  82.865  86.766  1.00  0.00           C  
ATOM      6  HA  MET     1      25.673  83.400  86.325  1.00  0.00           H  
ATOM      7  CB  MET     1      27.688  83.797  86.686  1.00  0.00           C  
ATOM      8  HB2 MET     1      28.443  83.453  87.392  1.00  0.00           H  
ATOM      9  HB3 MET     1      28.060  83.671  85.669  1.00  0.00           H  
ATOM     10  CG  MET     1      27.319  85.254  87.038  1.00  0.00           C  
ATOM     11  HG2 MET     1      26.546  85.591  86.348  1.00  0.00           H  
ATOM     12  HG3 MET     1      26.845  85.285  88.019  1.00  0.00           H  
ATOM     13  SD  MET     1      28.570  86.528  87.142  1.00  0.00           S  
ATOM     14  CE  MET     1      29.652  85.959  88.373  1.00  0.00           C  
ATOM     15  HE1 MET     1      29.148  85.957  89.340  1.00  0.00           H  
ATOM     16  HE2 MET     1      29.991  84.976  88.047  1.00  0.00           H  
ATOM     17  HE3 MET     1      30.573  86.540  88.423  1.00  0.00           H  
ATOM     18  C   MET     1      26.841  81.500  86.106  1.00  0.00           C  
ATOM     19  O   MET     1      27.404  80.642  86.797  1.00  0.00           O  
ATOM     20  N   ALA     2      26.457  81.172  84.900  1.00  0.00           N  
ATOM     21  H   ALA     2      26.643  80.219  84.620  1.00  0.00           H  
ATOM     22  CA  ALA     2      25.703  81.953  83.899  1.00  0.00           C  
ATOM     23  HA  ALA     2      25.933  81.508  82.931  1.00  0.00           H  
ATOM     24  CB  ALA     2      24.224  81.834  84.210  1.00  0.00           C  
ATOM     25  HB1 ALA     2      24.088  81.656  85.277  1.00  0.00           H  
ATOM     26  HB2 ALA     2      23.777  82.765  83.861  1.00  0.00           H  
ATOM     27  HB3 ALA     2      23.791  81.029  83.616  1.00  0.00           H  
ATOM     28  C   ALA     2      26.310  83.338  83.643  1.00  0.00           C  
ATOM     29  O   ALA     2      25.776  84.357  84.023  1.00  0.00           O  
ATOM     30  N   SER     3      27.470  83.444  82.980  1.00  0.00           N  
ATOM     31  H   SER     3      27.665  84.431  82.886  1.00  0.00           H  
ATOM     32  CA  SER     3      28.395  82.486  82.398  1.00  0.00           C  
ATOM     33  HA  SER     3      27.841  81.622  82.032  1.00  0.00           H  
ATOM     34  CB  SER     3      29.044  83.090  81.144  1.00  0.00           C  
ATOM     35  HB2 SER     3      28.301  83.701  80.633  1.00  0.00           H  
ATOM     36  HB3 SER     3      29.798  83.806  81.472  1.00  0.00           H  
ATOM     37  OG  SER     3      29.633  82.054  80.315  1.00  0.00           O  
ATOM     38  HG  SER     3      29.937  82.471  79.505  1.00  0.00           H  
ATOM     39  C   SER     3      29.454  81.968  83.348  1.00  0.00           C  
ATOM     40  O   SER     3      29.876  82.660  84.263  1.00  0.00           O  
ATOM     41  N   ASN     4      30.071  80.905  82.926  1.00  0.00           N  
ATOM     42  H   ASN     4      29.636  80.326  82.221  1.00  0.00           H  
ATOM     43  CA  ASN     4      31.415  80.490  83.296  1.00  0.00           C  
ATOM     44  HA  ASN     4      31.878  81.268  83.903  1.00  0.00           H  
ATOM     45  CB  ASN     4      31.370  79.194  84.096  1.00  0.00           C  
ATOM     46  HB2 ASN     4      31.019  78.412  83.422  1.00  0.00           H  
ATOM     47  HB3 ASN     4      32.385  78.915  84.378  1.00  0.00           H  
ATOM     48  CG  ASN     4      30.579  79.161  85.376  1.00  0.00           C  
ATOM     49  OD1 ASN     4      31.119  79.110  86.459  1.00  0.00           O  
ATOM     50  ND2 ASN     4      29.315  79.106  85.312  1.00  0.00           N  
ATOM     51 HD21 ASN     4      28.801  79.130  86.181  1.00  0.00           H  
ATOM     52 HD22 ASN     4      28.847  79.032  84.420  1.00  0.00           H  
ATOM     53  C   ASN     4      32.049  80.411  81.866  1.00  0.00           C  
ATOM     54  O   ASN     4      31.862  79.517  81.105  1.00  0.00           O  
ATOM     55  N   ASP     5      32.750  81.458  81.386  1.00  0.00           N  
ATOM     56  H   ASP     5      33.397  81.195  80.657  1.00  0.00           H  
ATOM     57  CA  ASP     5      33.111  82.697  82.064  1.00  0.00           C  
ATOM     58  HA  ASP     5      32.387  83.016  82.814  1.00  0.00           H  
ATOM     59  CB  ASP     5      34.449  82.406  82.836  1.00  0.00           C  
ATOM     60  HB2 ASP     5      34.412  81.454  83.365  1.00  0.00           H  
ATOM     61  HB3 ASP     5      35.283  82.415  82.134  1.00  0.00           H  
ATOM     62  CG  ASP     5      34.772  83.527  83.757  1.00  0.00           C  
ATOM     63  OD1 ASP     5      33.818  84.228  84.186  1.00  0.00           O  
ATOM     64  OD2 ASP     5      35.872  83.573  84.247  1.00  0.00           O  
ATOM     65  C   ASP     5      33.270  83.851  81.075  1.00  0.00           C  
ATOM     66  O   ASP     5      33.444  83.629  79.901  1.00  0.00           O  
ATOM     67  N   TYR     6      33.160  85.054  81.566  1.00  0.00           N  
ATOM     68  H   TYR     6      32.930  85.151  82.545  1.00  0.00           H  
ATOM     69  CA  TYR     6      33.272  86.318  80.930  1.00  0.00           C  
ATOM     70  HA  TYR     6      32.798  86.234  79.952  1.00  0.00           H  
ATOM     71  CB  TYR     6      32.746  87.450  81.807  1.00  0.00           C  
ATOM     72  HB2 TYR     6      33.350  87.597  82.702  1.00  0.00           H  
ATOM     73  HB3 TYR     6      32.670  88.391  81.261  1.00  0.00           H  
ATOM     74  CG  TYR     6      31.306  87.253  82.227  1.00  0.00           C  
ATOM     75  CD1 TYR     6      31.084  86.528  83.416  1.00  0.00           C  
ATOM     76  HD1 TYR     6      31.923  86.321  84.064  1.00  0.00           H  
ATOM     77  CE1 TYR     6      29.777  86.177  83.778  1.00  0.00           C  
ATOM     78  HE1 TYR     6      29.646  85.648  84.711  1.00  0.00           H  
ATOM     79  CZ  TYR     6      28.706  86.596  83.015  1.00  0.00           C  
ATOM     80  OH  TYR     6      27.435  86.377  83.352  1.00  0.00           O  
ATOM     81  HH  TYR     6      26.866  86.575  82.604  1.00  0.00           H  
ATOM     82  CE2 TYR     6      28.949  87.312  81.855  1.00  0.00           C  
ATOM     83  HE2 TYR     6      28.079  87.658  81.318  1.00  0.00           H  
ATOM     84  CD2 TYR     6      30.244  87.641  81.411  1.00  0.00           C  
ATOM     85  HD2 TYR     6      30.385  88.152  80.470  1.00  0.00           H  
ATOM     86  C   TYR     6      34.742  86.650  80.570  1.00  0.00           C  
ATOM     87  O   TYR     6      35.685  86.243  81.234  1.00  0.00           O  
ATOM     88  N   THR     7      34.992  87.441  79.571  1.00  0.00           N  
ATOM     89  H   THR     7      34.186  87.771  79.060  1.00  0.00           H  
ATOM     90  CA  THR     7      36.377  87.770  79.007  1.00  0.00           C  
ATOM     91  HA  THR     7      36.991  86.874  78.918  1.00  0.00           H  
ATOM     92  CB  THR     7      36.280  88.350  77.558  1.00  0.00           C  
ATOM     93  HB  THR     7      35.689  87.663  76.951  1.00  0.00           H  
ATOM     94  CG2 THR     7      35.816  89.804  77.402  1.00  0.00           C  
ATOM     95 HG21 THR     7      36.660  90.381  77.780  1.00  0.00           H  
ATOM     96 HG22 THR     7      35.613  90.042  76.358  1.00  0.00           H  
ATOM     97 HG23 THR     7      34.970  90.040  78.048  1.00  0.00           H  
ATOM     98  OG1 THR     7      37.546  88.248  76.958  1.00  0.00           O  
ATOM     99  HG1 THR     7      37.619  87.388  76.536  1.00  0.00           H  
ATOM    100  C   THR     7      37.095  88.788  79.952  1.00  0.00           C  
ATOM    101  O   THR     7      36.505  89.601  80.658  1.00  0.00           O  
ATOM    102  N   GLN     8      38.411  88.826  79.837  1.00  0.00           N  
ATOM    103  H   GLN     8      38.833  88.132  79.236  1.00  0.00           H  
ATOM    104  CA  GLN     8      39.270  89.710  80.696  1.00  0.00           C  
ATOM    105  HA  GLN     8      38.663  90.570  80.978  1.00  0.00           H  
ATOM    106  CB  GLN     8      39.793  88.941  81.928  1.00  0.00           C  
ATOM    107  HB2 GLN     8      40.026  87.945  81.550  1.00  0.00           H  
ATOM    108  HB3 GLN     8      40.650  89.492  82.314  1.00  0.00           H  
ATOM    109  CG  GLN     8      38.737  88.737  82.986  1.00  0.00           C  
ATOM    110  HG2 GLN     8      37.852  88.290  82.532  1.00  0.00           H  
ATOM    111  HG3 GLN     8      39.228  88.067  83.692  1.00  0.00           H  
ATOM    112  CD  GLN     8      38.354  89.995  83.869  1.00  0.00           C  
ATOM    113  OE1 GLN     8      39.142  90.978  83.931  1.00  0.00           O  
ATOM    114  NE2 GLN     8      37.277  90.127  84.519  1.00  0.00           N  
ATOM    115 HE21 GLN     8      36.528  89.460  84.636  1.00  0.00           H  
ATOM    116 HE22 GLN     8      37.115  90.993  85.013  1.00  0.00           H  
ATOM    117  C   GLN     8      40.319  90.329  79.799  1.00  0.00           C  
ATOM    118  O   GLN     8      41.348  89.689  79.507  1.00  0.00           O  
ATOM    119  N   GLN     9      40.348  91.634  79.455  1.00  0.00           N  
ATOM    120  H   GLN     9      41.055  91.843  78.765  1.00  0.00           H  
ATOM    121  CA  GLN     9      39.631  92.835  79.896  1.00  0.00           C  
ATOM    122  HA  GLN     9      40.264  93.696  79.687  1.00  0.00           H  
ATOM    123  CB  GLN     9      38.241  92.994  79.227  1.00  0.00           C  
ATOM    124  HB2 GLN     9      37.558  92.153  79.347  1.00  0.00           H  
ATOM    125  HB3 GLN     9      37.805  93.918  79.606  1.00  0.00           H  
ATOM    126  CG  GLN     9      38.418  93.131  77.675  1.00  0.00           C  
ATOM    127  HG2 GLN     9      39.186  93.843  77.372  1.00  0.00           H  
ATOM    128  HG3 GLN     9      38.760  92.206  77.211  1.00  0.00           H  
ATOM    129  CD  GLN     9      37.097  93.437  76.934  1.00  0.00           C  
ATOM    130  OE1 GLN     9      36.345  94.321  77.367  1.00  0.00           O  
ATOM    131  NE2 GLN     9      36.997  92.803  75.776  1.00  0.00           N  
ATOM    132 HE21 GLN     9      37.697  92.091  75.623  1.00  0.00           H  
ATOM    133 HE22 GLN     9      36.151  92.879  75.230  1.00  0.00           H  
ATOM    134  C   GLN     9      39.467  92.903  81.403  1.00  0.00           C  
ATOM    135  O   GLN     9      38.342  92.761  81.847  1.00  0.00           O  
ATOM    136  N   ALA    10      40.579  92.847  82.210  1.00  0.00           N  
ATOM    137  H   ALA    10      40.355  92.695  83.183  1.00  0.00           H  
ATOM    138  CA  ALA    10      42.009  92.830  81.849  1.00  0.00           C  
ATOM    139  HA  ALA    10      42.044  92.785  80.761  1.00  0.00           H  
ATOM    140  CB  ALA    10      42.692  94.127  82.370  1.00  0.00           C  
ATOM    141  HB1 ALA    10      42.213  95.015  81.956  1.00  0.00           H  
ATOM    142  HB2 ALA    10      42.699  94.192  83.458  1.00  0.00           H  
ATOM    143  HB3 ALA    10      43.721  94.033  82.021  1.00  0.00           H  
ATOM    144  C   ALA    10      42.626  91.641  82.492  1.00  0.00           C  
ATOM    145  O   ALA    10      42.474  91.325  83.724  1.00  0.00           O  
ATOM    146  N   THR    11      43.492  90.895  81.803  1.00  0.00           N  
ATOM    147  H   THR    11      43.646  91.300  80.891  1.00  0.00           H  
ATOM    148  CA  THR    11      44.360  89.856  82.294  1.00  0.00           C  
ATOM    149  HA  THR    11      44.193  89.726  83.363  1.00  0.00           H  
ATOM    150  CB  THR    11      44.016  88.560  81.568  1.00  0.00           C  
ATOM    151  HB  THR    11      44.357  88.525  80.533  1.00  0.00           H  
ATOM    152  CG2 THR    11      44.609  87.398  82.290  1.00  0.00           C  
ATOM    153 HG21 THR    11      44.327  87.381  83.343  1.00  0.00           H  
ATOM    154 HG22 THR    11      44.467  86.486  81.710  1.00  0.00           H  
ATOM    155 HG23 THR    11      45.680  87.583  82.378  1.00  0.00           H  
ATOM    156  OG1 THR    11      42.632  88.372  81.568  1.00  0.00           O  
ATOM    157  HG1 THR    11      42.347  88.845  80.782  1.00  0.00           H  
ATOM    158  C   THR    11      45.829  90.204  81.937  1.00  0.00           C  
ATOM    159  O   THR    11      46.106  90.435  80.769  1.00  0.00           O  
ATOM    160  N   GLN    12      46.714  90.397  82.921  1.00  0.00           N  
ATOM    161  H   GLN    12      47.616  90.590  82.507  1.00  0.00           H  
ATOM    162  CA  GLN    12      46.457  90.522  84.344  1.00  0.00           C  
ATOM    163  HA  GLN    12      45.844  89.738  84.788  1.00  0.00           H  
ATOM    164  CB  GLN    12      47.740  90.182  85.145  1.00  0.00           C  
ATOM    165  HB2 GLN    12      48.628  90.756  84.881  1.00  0.00           H  
ATOM    166  HB3 GLN    12      47.477  90.331  86.192  1.00  0.00           H  
ATOM    167  CG  GLN    12      48.188  88.687  85.118  1.00  0.00           C  
ATOM    168  HG2 GLN    12      48.216  88.288  84.104  1.00  0.00           H  
ATOM    169  HG3 GLN    12      49.209  88.629  85.493  1.00  0.00           H  
ATOM    170  CD  GLN    12      47.311  87.760  85.980  1.00  0.00           C  
ATOM    171  OE1 GLN    12      46.057  87.756  85.978  1.00  0.00           O  
ATOM    172  NE2 GLN    12      47.823  86.687  86.446  1.00  0.00           N  
ATOM    173 HE21 GLN    12      47.186  85.958  86.734  1.00  0.00           H  
ATOM    174 HE22 GLN    12      48.813  86.515  86.341  1.00  0.00           H  
ATOM    175  C   GLN    12      45.965  91.975  84.663  1.00  0.00           C  
ATOM    176  O   GLN    12      46.309  92.954  83.959  1.00  0.00           O  
ATOM    177  N   SER    13      45.163  92.166  85.755  1.00  0.00           N  
ATOM    178  H   SER    13      44.930  91.351  86.304  1.00  0.00           H  
ATOM    179  CA  SER    13      44.740  93.452  86.327  1.00  0.00           C  
ATOM    180  HA  SER    13      44.163  93.942  85.543  1.00  0.00           H  
ATOM    181  CB  SER    13      43.758  93.197  87.437  1.00  0.00           C  
ATOM    182  HB2 SER    13      43.048  92.490  87.007  1.00  0.00           H  
ATOM    183  HB3 SER    13      44.167  92.673  88.301  1.00  0.00           H  
ATOM    184  OG  SER    13      43.100  94.438  87.808  1.00  0.00           O  
ATOM    185  HG  SER    13      42.449  94.728  87.165  1.00  0.00           H  
ATOM    186  C   SER    13      45.932  94.230  86.851  1.00  0.00           C  
ATOM    187  O   SER    13      46.831  93.721  87.568  1.00  0.00           O  
ATOM    188  N   TYR    14      46.041  95.576  86.568  1.00  0.00           N  
ATOM    189  H   TYR    14      45.278  96.021  86.078  1.00  0.00           H  
ATOM    190  CA  TYR    14      47.095  96.447  87.056  1.00  0.00           C  
ATOM    191  HA  TYR    14      47.837  95.806  87.531  1.00  0.00           H  
ATOM    192  CB  TYR    14      47.712  96.915  85.817  1.00  0.00           C  
ATOM    193  HB2 TYR    14      47.899  95.972  85.303  1.00  0.00           H  
ATOM    194  HB3 TYR    14      46.885  97.473  85.379  1.00  0.00           H  
ATOM    195  CG  TYR    14      48.961  97.734  86.046  1.00  0.00           C  
ATOM    196  CD1 TYR    14      50.157  97.053  86.202  1.00  0.00           C  
ATOM    197  HD1 TYR    14      50.012  95.990  86.084  1.00  0.00           H  
ATOM    198  CE1 TYR    14      51.343  97.734  86.576  1.00  0.00           C  
ATOM    199  HE1 TYR    14      52.268  97.198  86.727  1.00  0.00           H  
ATOM    200  CZ  TYR    14      51.285  99.190  86.668  1.00  0.00           C  
ATOM    201  OH  TYR    14      52.413  99.880  87.035  1.00  0.00           O  
ATOM    202  HH  TYR    14      53.016  99.208  87.363  1.00  0.00           H  
ATOM    203  CE2 TYR    14      50.029  99.833  86.460  1.00  0.00           C  
ATOM    204  HE2 TYR    14      50.038 100.911  86.383  1.00  0.00           H  
ATOM    205  CD2 TYR    14      48.897  99.118  86.132  1.00  0.00           C  
ATOM    206  HD2 TYR    14      47.981  99.658  85.948  1.00  0.00           H  
ATOM    207  C   TYR    14      46.590  97.458  88.054  1.00  0.00           C  
ATOM    208  O   TYR    14      45.785  98.261  87.629  1.00  0.00           O  
ATOM    209  N   GLY    15      46.897  97.399  89.371  1.00  0.00           N  
ATOM    210  H   GLY    15      46.346  98.017  89.949  1.00  0.00           H  
ATOM    211  CA  GLY    15      47.741  96.486  90.152  1.00  0.00           C  
ATOM    212  HA2 GLY    15      47.480  96.590  91.205  1.00  0.00           H  
ATOM    213  HA3 GLY    15      47.516  95.463  89.851  1.00  0.00           H  
ATOM    214  C   GLY    15      49.268  96.850  90.013  1.00  0.00           C  
ATOM    215  O   GLY    15      50.145  96.023  89.820  1.00  0.00           O  
ATOM    216  N   ALA    16      49.514  98.158  89.900  1.00  0.00           N  
ATOM    217  H   ALA    16      48.710  98.769  89.868  1.00  0.00           H  
ATOM    218  CA  ALA    16      50.880  98.717  89.992  1.00  0.00           C  
ATOM    219  HA  ALA    16      51.455  98.469  89.101  1.00  0.00           H  
ATOM    220  CB  ALA    16      50.708 100.250  90.076  1.00  0.00           C  
ATOM    221  HB1 ALA    16      50.227 100.715  89.215  1.00  0.00           H  
ATOM    222  HB2 ALA    16      50.148 100.502  90.976  1.00  0.00           H  
ATOM    223  HB3 ALA    16      51.656 100.775  90.199  1.00  0.00           H  
ATOM    224  C   ALA    16      51.666  98.319  91.250  1.00  0.00           C  
ATOM    225  O   ALA    16      51.035  98.205  92.351  1.00  0.00           O  
ATOM    226  N   TYR    17      52.987  98.037  91.245  1.00  0.00           N  
ATOM    227  H   TYR    17      53.504  98.171  90.387  1.00  0.00           H  
ATOM    228  CA  TYR    17      53.754  97.427  92.350  1.00  0.00           C  
ATOM    229  HA  TYR    17      53.430  97.921  93.266  1.00  0.00           H  
ATOM    230  CB  TYR    17      53.398  95.896  92.357  1.00  0.00           C  
ATOM    231  HB2 TYR    17      52.314  95.873  92.250  1.00  0.00           H  
ATOM    232  HB3 TYR    17      53.978  95.410  91.572  1.00  0.00           H  
ATOM    233  CG  TYR    17      53.765  95.194  93.634  1.00  0.00           C  
ATOM    234  CD1 TYR    17      54.971  94.493  93.824  1.00  0.00           C  
ATOM    235  HD1 TYR    17      55.510  94.180  92.942  1.00  0.00           H  
ATOM    236  CE1 TYR    17      55.305  93.910  95.043  1.00  0.00           C  
ATOM    237  HE1 TYR    17      56.131  93.222  95.140  1.00  0.00           H  
ATOM    238  CZ  TYR    17      54.477  94.238  96.141  1.00  0.00           C  
ATOM    239  OH  TYR    17      54.736  93.662  97.380  1.00  0.00           O  
ATOM    240  HH  TYR    17      55.253  92.857  97.299  1.00  0.00           H  
ATOM    241  CE2 TYR    17      53.304  94.976  96.048  1.00  0.00           C  
ATOM    242  HE2 TYR    17      52.736  95.222  96.934  1.00  0.00           H  
ATOM    243  CD2 TYR    17      52.948  95.486  94.791  1.00  0.00           C  
ATOM    244  HD2 TYR    17      52.097  96.151  94.772  1.00  0.00           H  
ATOM    245  C   TYR    17      55.309  97.614  92.260  1.00  0.00           C  
ATOM    246  O   TYR    17      55.854  97.504  91.113  1.00  0.00           O  
ATOM    247  N   PRO    18      56.006  97.848  93.389  1.00  0.00           N  
ATOM    248  CD  PRO    18      55.548  98.047  94.830  1.00  0.00           C  
ATOM    249  HD2 PRO    18      54.729  97.387  95.115  1.00  0.00           H  
ATOM    250  HD3 PRO    18      55.162  99.058  94.961  1.00  0.00           H  
ATOM    251  CG  PRO    18      56.892  97.911  95.640  1.00  0.00           C  
ATOM    252  HG2 PRO    18      57.170  96.869  95.793  1.00  0.00           H  
ATOM    253  HG3 PRO    18      56.829  98.466  96.576  1.00  0.00           H  
ATOM    254  CB  PRO    18      57.916  98.452  94.655  1.00  0.00           C  
ATOM    255  HB2 PRO    18      58.845  97.926  94.877  1.00  0.00           H  
ATOM    256  HB3 PRO    18      58.051  99.529  94.752  1.00  0.00           H  
ATOM    257  CA  PRO    18      57.443  98.071  93.280  1.00  0.00           C  
ATOM    258  HA  PRO    18      57.664  98.920  92.633  1.00  0.00           H  
ATOM    259  C   PRO    18      58.219  96.860  92.735  1.00  0.00           C  
ATOM    260  O   PRO    18      58.010  95.661  93.068  1.00  0.00           O  
ATOM    261  N   THR    19      59.109  97.132  91.783  1.00  0.00           N  
ATOM    262  H   THR    19      59.151  98.089  91.464  1.00  0.00           H  
ATOM    263  CA  THR    19      59.669  96.098  90.841  1.00  0.00           C  
ATOM    264  HA  THR    19      58.870  95.458  90.465  1.00  0.00           H  
ATOM    265  CB  THR    19      60.458  96.555  89.587  1.00  0.00           C  
ATOM    266  HB  THR    19      61.009  95.761  89.083  1.00  0.00           H  
ATOM    267  CG2 THR    19      59.596  97.257  88.553  1.00  0.00           C  
ATOM    268 HG21 THR    19      59.058  98.061  89.055  1.00  0.00           H  
ATOM    269 HG22 THR    19      60.222  97.843  87.879  1.00  0.00           H  
ATOM    270 HG23 THR    19      58.917  96.531  88.107  1.00  0.00           H  
ATOM    271  OG1 THR    19      61.422  97.569  89.921  1.00  0.00           O  
ATOM    272  HG1 THR    19      62.119  97.224  90.485  1.00  0.00           H  
ATOM    273  C   THR    19      60.588  95.264  91.686  1.00  0.00           C  
ATOM    274  O   THR    19      61.204  95.676  92.623  1.00  0.00           O  
ATOM    275  N   GLN    20      60.725  93.998  91.254  1.00  0.00           N  
ATOM    276  H   GLN    20      60.237  93.868  90.379  1.00  0.00           H  
ATOM    277  CA  GLN    20      61.467  92.942  91.903  1.00  0.00           C  
ATOM    278  HA  GLN    20      60.927  92.728  92.825  1.00  0.00           H  
ATOM    279  CB  GLN    20      61.382  91.698  91.032  1.00  0.00           C  
ATOM    280  HB2 GLN    20      61.758  90.817  91.552  1.00  0.00           H  
ATOM    281  HB3 GLN    20      60.309  91.614  90.864  1.00  0.00           H  
ATOM    282  CG  GLN    20      62.040  91.751  89.694  1.00  0.00           C  
ATOM    283  HG2 GLN    20      61.853  92.726  89.246  1.00  0.00           H  
ATOM    284  HG3 GLN    20      63.121  91.666  89.808  1.00  0.00           H  
ATOM    285  CD  GLN    20      61.660  90.592  88.724  1.00  0.00           C  
ATOM    286  OE1 GLN    20      61.072  89.534  89.010  1.00  0.00           O  
ATOM    287  NE2 GLN    20      61.962  90.736  87.459  1.00  0.00           N  
ATOM    288 HE21 GLN    20      62.529  91.483  87.084  1.00  0.00           H  
ATOM    289 HE22 GLN    20      61.538  90.054  86.847  1.00  0.00           H  
ATOM    290  C   GLN    20      62.979  93.264  92.225  1.00  0.00           C  
ATOM    291  O   GLN    20      63.621  93.853  91.405  1.00  0.00           O  
ATOM    292  N   PRO    21      63.616  92.783  93.305  1.00  0.00           N  
ATOM    293  CD  PRO    21      63.009  91.798  94.181  1.00  0.00           C  
ATOM    294  HD2 PRO    21      62.467  90.966  93.732  1.00  0.00           H  
ATOM    295  HD3 PRO    21      62.273  92.233  94.857  1.00  0.00           H  
ATOM    296  CG  PRO    21      64.169  91.181  94.945  1.00  0.00           C  
ATOM    297  HG2 PRO    21      64.602  90.427  94.288  1.00  0.00           H  
ATOM    298  HG3 PRO    21      64.016  90.826  95.965  1.00  0.00           H  
ATOM    299  CB  PRO    21      65.201  92.327  94.985  1.00  0.00           C  
ATOM    300  HB2 PRO    21      66.171  91.978  95.341  1.00  0.00           H  
ATOM    301  HB3 PRO    21      64.736  92.975  95.728  1.00  0.00           H  
ATOM    302  CA  PRO    21      65.052  93.029  93.621  1.00  0.00           C  
ATOM    303  HA  PRO    21      65.313  94.078  93.757  1.00  0.00           H  
ATOM    304  C   PRO    21      66.165  92.577  92.735  1.00  0.00           C  
ATOM    305  O   PRO    21      66.065  91.523  92.131  1.00  0.00           O  
ATOM    306  N   GLY    22      67.180  93.411  92.657  1.00  0.00           N  
ATOM    307  H   GLY    22      67.186  94.297  93.142  1.00  0.00           H  
ATOM    308  CA  GLY    22      68.450  93.054  91.999  1.00  0.00           C  
ATOM    309  HA2 GLY    22      68.265  92.477  91.093  1.00  0.00           H  
ATOM    310  HA3 GLY    22      69.161  93.856  91.799  1.00  0.00           H  
ATOM    311  C   GLY    22      69.310  92.172  92.956  1.00  0.00           C  
ATOM    312  O   GLY    22      69.083  92.131  94.152  1.00  0.00           O  
ATOM    313  N   GLN    23      70.447  91.595  92.457  1.00  0.00           N  
ATOM    314  H   GLN    23      70.532  91.556  91.452  1.00  0.00           H  
ATOM    315  CA  GLN    23      71.441  91.021  93.296  1.00  0.00           C  
ATOM    316  HA  GLN    23      70.968  90.539  94.151  1.00  0.00           H  
ATOM    317  CB  GLN    23      72.187  89.899  92.611  1.00  0.00           C  
ATOM    318  HB2 GLN    23      71.418  89.378  92.040  1.00  0.00           H  
ATOM    319  HB3 GLN    23      72.891  90.319  91.893  1.00  0.00           H  
ATOM    320  CG  GLN    23      72.901  88.947  93.647  1.00  0.00           C  
ATOM    321  HG2 GLN    23      73.760  88.476  93.170  1.00  0.00           H  
ATOM    322  HG3 GLN    23      73.234  89.583  94.468  1.00  0.00           H  
ATOM    323  CD  GLN    23      71.986  87.801  94.116  1.00  0.00           C  
ATOM    324  OE1 GLN    23      71.152  87.232  93.403  1.00  0.00           O  
ATOM    325  NE2 GLN    23      72.198  87.316  95.339  1.00  0.00           N  
ATOM    326 HE21 GLN    23      72.940  87.612  95.956  1.00  0.00           H  
ATOM    327 HE22 GLN    23      71.607  86.550  95.629  1.00  0.00           H  
ATOM    328  C   GLN    23      72.365  92.080  93.899  1.00  0.00           C  
ATOM    329  O   GLN    23      72.874  92.906  93.199  1.00  0.00           O  
ATOM    330  N   GLY    24      72.651  91.922  95.161  1.00  0.00           N  
ATOM    331  H   GLY    24      72.045  91.290  95.665  1.00  0.00           H  
ATOM    332  CA  GLY    24      73.587  92.695  95.942  1.00  0.00           C  
ATOM    333  HA2 GLY    24      73.406  93.752  95.745  1.00  0.00           H  
ATOM    334  HA3 GLY    24      73.504  92.473  97.006  1.00  0.00           H  
ATOM    335  C   GLY    24      75.071  92.323  95.702  1.00  0.00           C  
ATOM    336  O   GLY    24      75.432  91.249  95.302  1.00  0.00           O  
ATOM    337  N   TYR    25      75.925  93.377  95.851  1.00  0.00           N  
ATOM    338  H   TYR    25      75.552  94.300  96.021  1.00  0.00           H  
ATOM    339  CA  TYR    25      77.373  93.409  95.469  1.00  0.00           C  
ATOM    340  HA  TYR    25      77.872  92.497  95.797  1.00  0.00           H  
ATOM    341  CB  TYR    25      77.446  93.374  93.989  1.00  0.00           C  
ATOM    342  HB2 TYR    25      76.872  92.544  93.578  1.00  0.00           H  
ATOM    343  HB3 TYR    25      76.951  94.302  93.703  1.00  0.00           H  
ATOM    344  CG  TYR    25      78.776  93.474  93.302  1.00  0.00           C  
ATOM    345  CD1 TYR    25      79.516  92.280  93.197  1.00  0.00           C  
ATOM    346  HD1 TYR    25      79.008  91.411  93.588  1.00  0.00           H  
ATOM    347  CE1 TYR    25      80.751  92.199  92.531  1.00  0.00           C  
ATOM    348  HE1 TYR    25      81.335  91.291  92.553  1.00  0.00           H  
ATOM    349  CZ  TYR    25      81.328  93.389  91.923  1.00  0.00           C  
ATOM    350  OH  TYR    25      82.611  93.395  91.537  1.00  0.00           O  
ATOM    351  HH  TYR    25      83.095  92.616  91.820  1.00  0.00           H  
ATOM    352  CE2 TYR    25      80.635  94.634  92.136  1.00  0.00           C  
ATOM    353  HE2 TYR    25      81.081  95.582  91.876  1.00  0.00           H  
ATOM    354  CD2 TYR    25      79.370  94.652  92.807  1.00  0.00           C  
ATOM    355  HD2 TYR    25      78.808  95.568  92.919  1.00  0.00           H  
ATOM    356  C   TYR    25      78.001  94.679  96.044  1.00  0.00           C  
ATOM    357  O   TYR    25      77.276  95.584  96.391  1.00  0.00           O  
ATOM    358  N   SER    26      79.314  94.741  96.135  1.00  0.00           N  
ATOM    359  H   SER    26      79.860  93.936  95.865  1.00  0.00           H  
ATOM    360  CA  SER    26      80.029  95.884  96.733  1.00  0.00           C  
ATOM    361  HA  SER    26      79.429  96.792  96.674  1.00  0.00           H  
ATOM    362  CB  SER    26      80.322  95.409  98.156  1.00  0.00           C  
ATOM    363  HB2 SER    26      79.400  95.150  98.676  1.00  0.00           H  
ATOM    364  HB3 SER    26      80.982  94.545  98.077  1.00  0.00           H  
ATOM    365  OG  SER    26      81.038  96.356  98.900  1.00  0.00           O  
ATOM    366  HG  SER    26      81.235  95.997  99.768  1.00  0.00           H  
ATOM    367  C   SER    26      81.350  96.187  96.035  1.00  0.00           C  
ATOM    368  O   SER    26      82.200  95.367  95.748  1.00  0.00           O  
ATOM    369  N   GLN    27      81.451  97.444  95.560  1.00  0.00           N  
ATOM    370  H   GLN    27      80.665  98.050  95.745  1.00  0.00           H  
ATOM    371  CA  GLN    27      82.639  98.076  94.983  1.00  0.00           C  
ATOM    372  HA  GLN    27      82.975  97.556  94.086  1.00  0.00           H  
ATOM    373  CB  GLN    27      82.292  99.542  94.620  1.00  0.00           C  
ATOM    374  HB2 GLN    27      81.409  99.536  93.981  1.00  0.00           H  
ATOM    375  HB3 GLN    27      82.159 100.102  95.546  1.00  0.00           H  
ATOM    376  CG  GLN    27      83.428 100.344  93.855  1.00  0.00           C  
ATOM    377  HG2 GLN    27      84.367 100.111  94.357  1.00  0.00           H  
ATOM    378  HG3 GLN    27      83.535  99.990  92.830  1.00  0.00           H  
ATOM    379  CD  GLN    27      83.228 101.895  93.863  1.00  0.00           C  
ATOM    380  OE1 GLN    27      84.094 102.756  93.873  1.00  0.00           O  
ATOM    381  NE2 GLN    27      82.030 102.394  93.739  1.00  0.00           N  
ATOM    382 HE21 GLN    27      81.185 101.842  93.748  1.00  0.00           H  
ATOM    383 HE22 GLN    27      81.991 103.389  93.570  1.00  0.00           H  
ATOM    384  C   GLN    27      83.845  98.099  95.913  1.00  0.00           C  
ATOM    385  O   GLN    27      84.989  98.017  95.509  1.00  0.00           O  
ATOM    386  N   GLN    28      83.570  98.036  97.227  1.00  0.00           N  
ATOM    387  H   GLN    28      82.577  98.113  97.391  1.00  0.00           H  
ATOM    388  CA  GLN    28      84.490  98.296  98.325  1.00  0.00           C  
ATOM    389  HA  GLN    28      84.946  99.259  98.095  1.00  0.00           H  
ATOM    390  CB  GLN    28      83.795  98.431  99.652  1.00  0.00           C  
ATOM    391  HB2 GLN    28      83.645  97.395  99.956  1.00  0.00           H  
ATOM    392  HB3 GLN    28      84.518  98.810 100.375  1.00  0.00           H  
ATOM    393  CG  GLN    28      82.419  99.239  99.697  1.00  0.00           C  
ATOM    394  HG2 GLN    28      82.663 100.272  99.452  1.00  0.00           H  
ATOM    395  HG3 GLN    28      81.681  99.039  98.920  1.00  0.00           H  
ATOM    396  CD  GLN    28      81.792  99.196 101.080  1.00  0.00           C  
ATOM    397  OE1 GLN    28      82.278  98.570 101.991  1.00  0.00           O  
ATOM    398  NE2 GLN    28      80.733  99.882 101.234  1.00  0.00           N  
ATOM    399 HE21 GLN    28      80.316  99.737 102.142  1.00  0.00           H  
ATOM    400 HE22 GLN    28      80.148 100.132 100.449  1.00  0.00           H  
ATOM    401  C   GLN    28      85.571  97.229  98.378  1.00  0.00           C  
ATOM    402  O   GLN    28      86.750  97.528  98.578  1.00  0.00           O  
ATOM    403  N   SER    29      85.300  95.954  98.069  1.00  0.00           N  
ATOM    404  H   SER    29      84.307  95.772  98.117  1.00  0.00           H  
ATOM    405  CA  SER    29      86.233  94.837  98.153  1.00  0.00           C  
ATOM    406  HA  SER    29      87.223  95.158  98.478  1.00  0.00           H  
ATOM    407  CB  SER    29      85.674  93.924  99.184  1.00  0.00           C  
ATOM    408  HB2 SER    29      86.447  93.218  99.489  1.00  0.00           H  
ATOM    409  HB3 SER    29      85.524  94.568 100.050  1.00  0.00           H  
ATOM    410  OG  SER    29      84.500  93.239  98.772  1.00  0.00           O  
ATOM    411  HG  SER    29      84.127  92.638  99.422  1.00  0.00           H  
ATOM    412  C   SER    29      86.539  94.196  96.835  1.00  0.00           C  
ATOM    413  O   SER    29      86.711  92.962  96.706  1.00  0.00           O  
ATOM    414  N   SER    30      86.522  94.982  95.760  1.00  0.00           N  
ATOM    415  H   SER    30      86.456  95.975  95.936  1.00  0.00           H  
ATOM    416  CA  SER    30      87.170  94.644  94.464  1.00  0.00           C  
ATOM    417  HA  SER    30      87.949  93.886  94.535  1.00  0.00           H  
ATOM    418  CB  SER    30      86.082  94.033  93.565  1.00  0.00           C  
ATOM    419  HB2 SER    30      85.687  93.129  94.030  1.00  0.00           H  
ATOM    420  HB3 SER    30      85.350  94.805  93.330  1.00  0.00           H  
ATOM    421  OG  SER    30      86.646  93.586  92.306  1.00  0.00           O  
ATOM    422  HG  SER    30      86.803  92.644  92.410  1.00  0.00           H  
ATOM    423  C   SER    30      87.714  95.889  93.744  1.00  0.00           C  
ATOM    424  O   SER    30      86.904  96.728  93.357  1.00  0.00           O  
ATOM    425  N   GLN    31      89.018  96.066  93.672  1.00  0.00           N  
ATOM    426  H   GLN    31      89.322  96.863  93.132  1.00  0.00           H  
ATOM    427  CA  GLN    31      90.116  95.273  94.222  1.00  0.00           C  
ATOM    428  HA  GLN    31      90.156  94.396  93.576  1.00  0.00           H  
ATOM    429  CB  GLN    31      91.470  96.074  93.908  1.00  0.00           C  
ATOM    430  HB2 GLN    31      91.416  96.379  92.864  1.00  0.00           H  
ATOM    431  HB3 GLN    31      91.528  96.960  94.540  1.00  0.00           H  
ATOM    432  CG  GLN    31      92.773  95.239  94.073  1.00  0.00           C  
ATOM    433  HG2 GLN    31      92.772  94.868  95.098  1.00  0.00           H  
ATOM    434  HG3 GLN    31      92.803  94.340  93.457  1.00  0.00           H  
ATOM    435  CD  GLN    31      94.105  96.022  93.802  1.00  0.00           C  
ATOM    436  OE1 GLN    31      94.287  96.677  92.709  1.00  0.00           O  
ATOM    437  NE2 GLN    31      95.128  95.899  94.641  1.00  0.00           N  
ATOM    438 HE21 GLN    31      96.011  96.274  94.324  1.00  0.00           H  
ATOM    439 HE22 GLN    31      95.117  95.273  95.433  1.00  0.00           H  
ATOM    440  C   GLN    31      90.027  94.839  95.709  1.00  0.00           C  
ATOM    441  O   GLN    31      89.526  95.617  96.522  1.00  0.00           O  
ATOM    442  N   PRO    32      90.461  93.583  96.110  1.00  0.00           N  
ATOM    443  CD  PRO    32      90.917  92.416  95.218  1.00  0.00           C  
ATOM    444  HD2 PRO    32      91.950  92.646  94.956  1.00  0.00           H  
ATOM    445  HD3 PRO    32      90.246  92.494  94.362  1.00  0.00           H  
ATOM    446  CG  PRO    32      90.969  91.124  96.086  1.00  0.00           C  
ATOM    447  HG2 PRO    32      91.936  91.018  96.578  1.00  0.00           H  
ATOM    448  HG3 PRO    32      90.718  90.257  95.476  1.00  0.00           H  
ATOM    449  CB  PRO    32      89.944  91.437  97.170  1.00  0.00           C  
ATOM    450  HB2 PRO    32      90.229  90.931  98.093  1.00  0.00           H  
ATOM    451  HB3 PRO    32      88.913  91.267  96.861  1.00  0.00           H  
ATOM    452  CA  PRO    32      90.210  92.937  97.420  1.00  0.00           C  
ATOM    453  HA  PRO    32      89.327  93.370  97.890  1.00  0.00           H  
ATOM    454  C   PRO    32      91.364  93.150  98.461  1.00  0.00           C  
ATOM    455  O   PRO    32      92.113  92.275  98.869  1.00  0.00           O  
ATOM    456  N   TYR    33      91.494  94.376  98.994  1.00  0.00           N  
ATOM    457  H   TYR    33      90.864  95.085  98.649  1.00  0.00           H  
ATOM    458  CA  TYR    33      92.537  94.779  99.941  1.00  0.00           C  
ATOM    459  HA  TYR    33      93.539  94.639  99.537  1.00  0.00           H  
ATOM    460  CB  TYR    33      92.442  96.292 100.069  1.00  0.00           C  
ATOM    461  HB2 TYR    33      91.432  96.628 100.304  1.00  0.00           H  
ATOM    462  HB3 TYR    33      93.041  96.643 100.910  1.00  0.00           H  
ATOM    463  CG  TYR    33      92.895  96.998  98.783  1.00  0.00           C  
ATOM    464  CD1 TYR    33      94.249  97.052  98.435  1.00  0.00           C  
ATOM    465  HD1 TYR    33      95.046  96.673  99.058  1.00  0.00           H  
ATOM    466  CE1 TYR    33      94.588  97.841  97.311  1.00  0.00           C  
ATOM    467  HE1 TYR    33      95.626  97.988  97.048  1.00  0.00           H  
ATOM    468  CZ  TYR    33      93.606  98.480  96.477  1.00  0.00           C  
ATOM    469  OH  TYR    33      93.981  99.211  95.415  1.00  0.00           O  
ATOM    470  HH  TYR    33      93.276  99.706  94.991  1.00  0.00           H  
ATOM    471  CE2 TYR    33      92.271  98.428  96.834  1.00  0.00           C  
ATOM    472  HE2 TYR    33      91.531  98.945  96.241  1.00  0.00           H  
ATOM    473  CD2 TYR    33      91.963  97.684  98.024  1.00  0.00           C  
ATOM    474  HD2 TYR    33      90.928  97.793  98.314  1.00  0.00           H  
ATOM    475  C   TYR    33      92.297  94.132 101.311  1.00  0.00           C  
ATOM    476  O   TYR    33      91.399  94.530 102.069  1.00  0.00           O  
ATOM    477  N   GLY    34      93.166  93.172 101.677  1.00  0.00           N  
ATOM    478  H   GLY    34      93.945  93.155 101.035  1.00  0.00           H  
ATOM    479  CA  GLY    34      93.083  92.237 102.802  1.00  0.00           C  
ATOM    480  HA2 GLY    34      93.840  91.469 102.641  1.00  0.00           H  
ATOM    481  HA3 GLY    34      93.198  92.672 103.794  1.00  0.00           H  
ATOM    482  C   GLY    34      91.752  91.501 102.930  1.00  0.00           C  
ATOM    483  O   GLY    34      91.147  91.323 101.892  1.00  0.00           O  
ATOM    484  N   GLN    35      91.290  91.119 104.116  1.00  0.00           N  
ATOM    485  H   GLN    35      91.830  91.314 104.946  1.00  0.00           H  
ATOM    486  CA  GLN    35      89.878  90.812 104.341  1.00  0.00           C  
ATOM    487  HA  GLN    35      89.251  91.577 103.882  1.00  0.00           H  
ATOM    488  CB  GLN    35      89.363  89.482 103.817  1.00  0.00           C  
ATOM    489  HB2 GLN    35      89.636  89.316 102.775  1.00  0.00           H  
ATOM    490  HB3 GLN    35      89.900  88.685 104.332  1.00  0.00           H  
ATOM    491  CG  GLN    35      87.845  89.299 103.908  1.00  0.00           C  
ATOM    492  HG2 GLN    35      87.575  89.070 104.939  1.00  0.00           H  
ATOM    493  HG3 GLN    35      87.301  90.220 103.694  1.00  0.00           H  
ATOM    494  CD  GLN    35      87.439  88.169 102.936  1.00  0.00           C  
ATOM    495  OE1 GLN    35      88.126  87.164 102.660  1.00  0.00           O  
ATOM    496  NE2 GLN    35      86.202  88.087 102.561  1.00  0.00           N  
ATOM    497 HE21 GLN    35      85.596  88.886 102.678  1.00  0.00           H  
ATOM    498 HE22 GLN    35      86.011  87.408 101.838  1.00  0.00           H  
ATOM    499  C   GLN    35      89.652  90.832 105.869  1.00  0.00           C  
ATOM    500  O   GLN    35      90.274  90.093 106.635  1.00  0.00           O  
ATOM    501  N   GLN    36      88.761  91.659 106.365  1.00  0.00           N  
ATOM    502  H   GLN    36      88.835  91.733 107.369  1.00  0.00           H  
ATOM    503  CA  GLN    36      88.072  92.731 105.634  1.00  0.00           C  
ATOM    504  HA  GLN    36      87.676  92.263 104.733  1.00  0.00           H  
ATOM    505  CB  GLN    36      86.899  93.209 106.460  1.00  0.00           C  
ATOM    506  HB2 GLN    36      87.303  93.631 107.381  1.00  0.00           H  
ATOM    507  HB3 GLN    36      86.356  93.996 105.938  1.00  0.00           H  
ATOM    508  CG  GLN    36      85.773  92.181 106.717  1.00  0.00           C  
ATOM    509  HG2 GLN    36      85.101  92.703 107.398  1.00  0.00           H  
ATOM    510  HG3 GLN    36      85.224  91.836 105.840  1.00  0.00           H  
ATOM    511  CD  GLN    36      86.276  90.954 107.474  1.00  0.00           C  
ATOM    512  OE1 GLN    36      86.058  89.771 107.096  1.00  0.00           O  
ATOM    513  NE2 GLN    36      86.865  91.231 108.582  1.00  0.00           N  
ATOM    514 HE21 GLN    36      86.934  92.180 108.920  1.00  0.00           H  
ATOM    515 HE22 GLN    36      86.980  90.457 109.220  1.00  0.00           H  
ATOM    516  C   GLN    36      88.825  93.902 105.067  1.00  0.00           C  
ATOM    517  O   GLN    36      90.003  94.136 105.410  1.00  0.00           O  
ATOM    518  N   SER    37      88.170  94.655 104.138  1.00  0.00           N  
ATOM    519  H   SER    37      87.585  94.092 103.538  1.00  0.00           H  
ATOM    520  CA  SER    37      88.635  95.986 103.666  1.00  0.00           C  
ATOM    521  HA  SER    37      89.529  95.725 103.100  1.00  0.00           H  
ATOM    522  CB  SER    37      87.585  96.667 102.850  1.00  0.00           C  
ATOM    523  HB2 SER    37      86.982  95.947 102.298  1.00  0.00           H  
ATOM    524  HB3 SER    37      86.983  97.273 103.527  1.00  0.00           H  
ATOM    525  OG  SER    37      88.243  97.521 101.879  1.00  0.00           O  
ATOM    526  HG  SER    37      88.421  97.079 101.046  1.00  0.00           H  
ATOM    527  C   SER    37      89.191  96.960 104.708  1.00  0.00           C  
ATOM    528  O   SER    37      89.059  96.792 105.893  1.00  0.00           O  
ATOM    529  N   TYR    38      89.839  98.037 104.241  1.00  0.00           N  
ATOM    530  H   TYR    38      90.065  98.080 103.257  1.00  0.00           H  
ATOM    531  CA  TYR    38      90.188  99.245 104.924  1.00  0.00           C  
ATOM    532  HA  TYR    38      89.478  99.449 105.726  1.00  0.00           H  
ATOM    533  CB  TYR    38      91.572  99.109 105.514  1.00  0.00           C  
ATOM    534  HB2 TYR    38      91.827 100.100 105.888  1.00  0.00           H  
ATOM    535  HB3 TYR    38      91.577  98.472 106.398  1.00  0.00           H  
ATOM    536  CG  TYR    38      92.618  98.689 104.620  1.00  0.00           C  
ATOM    537  CD1 TYR    38      93.324  99.687 103.861  1.00  0.00           C  
ATOM    538  HD1 TYR    38      92.979 100.709 103.896  1.00  0.00           H  
ATOM    539  CE1 TYR    38      94.356  99.280 102.953  1.00  0.00           C  
ATOM    540  HE1 TYR    38      94.873 100.114 102.501  1.00  0.00           H  
ATOM    541  CZ  TYR    38      94.679  97.896 102.781  1.00  0.00           C  
ATOM    542  OH  TYR    38      95.663  97.538 102.041  1.00  0.00           O  
ATOM    543  HH  TYR    38      96.136  98.166 101.489  1.00  0.00           H  
ATOM    544  CE2 TYR    38      94.027  96.937 103.578  1.00  0.00           C  
ATOM    545  HE2 TYR    38      94.255  95.887 103.466  1.00  0.00           H  
ATOM    546  CD2 TYR    38      92.986  97.323 104.501  1.00  0.00           C  
ATOM    547  HD2 TYR    38      92.422  96.520 104.951  1.00  0.00           H  
ATOM    548  C   TYR    38      89.967 100.428 103.985  1.00  0.00           C  
ATOM    549  O   TYR    38      89.790 100.235 102.738  1.00  0.00           O  
ATOM    550  N   SER    39      89.909 101.604 104.575  1.00  0.00           N  
ATOM    551  H   SER    39      90.057 101.597 105.574  1.00  0.00           H  
ATOM    552  CA  SER    39      89.779 102.908 103.834  1.00  0.00           C  
ATOM    553  HA  SER    39      88.968 102.846 103.108  1.00  0.00           H  
ATOM    554  CB  SER    39      89.360 104.052 104.803  1.00  0.00           C  
ATOM    555  HB2 SER    39      88.304 103.964 105.060  1.00  0.00           H  
ATOM    556  HB3 SER    39      89.988 104.077 105.694  1.00  0.00           H  
ATOM    557  OG  SER    39      89.398 105.340 104.121  1.00  0.00           O  
ATOM    558  HG  SER    39      88.762 105.305 103.402  1.00  0.00           H  
ATOM    559  C   SER    39      91.056 103.306 103.045  1.00  0.00           C  
ATOM    560  O   SER    39      92.111 103.167 103.634  1.00  0.00           O  
ATOM    561  N   GLY    40      91.058 103.645 101.750  1.00  0.00           N  
ATOM    562  H   GLY    40      90.148 103.583 101.318  1.00  0.00           H  
ATOM    563  CA  GLY    40      92.222 104.152 100.988  1.00  0.00           C  
ATOM    564  HA2 GLY    40      92.900 104.667 101.669  1.00  0.00           H  
ATOM    565  HA3 GLY    40      92.754 103.306 100.552  1.00  0.00           H  
ATOM    566  C   GLY    40      91.744 104.983  99.771  1.00  0.00           C  
ATOM    567  O   GLY    40      90.751 105.695  99.815  1.00  0.00           O  
ATOM    568  N   TYR    41      92.598 105.013  98.742  1.00  0.00           N  
ATOM    569  H   TYR    41      92.264 105.563  97.963  1.00  0.00           H  
ATOM    570  CA  TYR    41      93.862 104.301  98.474  1.00  0.00           C  
ATOM    571  HA  TYR    41      94.330 103.977  99.404  1.00  0.00           H  
ATOM    572  CB  TYR    41      93.619 103.006  97.667  1.00  0.00           C  
ATOM    573  HB2 TYR    41      93.250 103.214  96.663  1.00  0.00           H  
ATOM    574  HB3 TYR    41      94.561 102.461  97.734  1.00  0.00           H  
ATOM    575  CG  TYR    41      92.600 102.021  98.215  1.00  0.00           C  
ATOM    576  CD1 TYR    41      92.976 101.195  99.298  1.00  0.00           C  
ATOM    577  HD1 TYR    41      93.976 101.125  99.699  1.00  0.00           H  
ATOM    578  CE1 TYR    41      91.990 100.296  99.817  1.00  0.00           C  
ATOM    579  HE1 TYR    41      92.372  99.571 100.520  1.00  0.00           H  
ATOM    580  CZ  TYR    41      90.636 100.188  99.349  1.00  0.00           C  
ATOM    581  OH  TYR    41      89.690  99.409  99.976  1.00  0.00           O  
ATOM    582  HH  TYR    41      89.930  99.345 100.904  1.00  0.00           H  
ATOM    583  CE2 TYR    41      90.334 101.018  98.261  1.00  0.00           C  
ATOM    584  HE2 TYR    41      89.341 100.934  97.844  1.00  0.00           H  
ATOM    585  CD2 TYR    41      91.299 101.965  97.762  1.00  0.00           C  
ATOM    586  HD2 TYR    41      91.010 102.546  96.899  1.00  0.00           H  
ATOM    587  C   TYR    41      94.908 105.189  97.715  1.00  0.00           C  
ATOM    588  O   TYR    41      94.593 106.130  96.997  1.00  0.00           O  
ATOM    589  N   SER    42      96.189 104.856  97.963  1.00  0.00           N  
ATOM    590  H   SER    42      96.329 104.007  98.492  1.00  0.00           H  
ATOM    591  CA  SER    42      97.324 105.452  97.316  1.00  0.00           C  
ATOM    592  HA  SER    42      97.007 105.638  96.290  1.00  0.00           H  
ATOM    593  CB  SER    42      97.768 106.724  98.054  1.00  0.00           C  
ATOM    594  HB2 SER    42      96.997 107.494  98.040  1.00  0.00           H  
ATOM    595  HB3 SER    42      98.030 106.483  99.084  1.00  0.00           H  
ATOM    596  OG  SER    42      98.965 107.201  97.505  1.00  0.00           O  
ATOM    597  HG  SER    42      99.586 107.221  98.238  1.00  0.00           H  
ATOM    598  C   SER    42      98.386 104.375  97.200  1.00  0.00           C  
ATOM    599  O   SER    42      98.518 103.522  98.075  1.00  0.00           O  
ATOM    600  N   GLN    43      99.192 104.438  96.124  1.00  0.00           N  
ATOM    601  H   GLN    43      98.901 105.140  95.458  1.00  0.00           H  
ATOM    602  CA  GLN    43     100.230 103.467  95.844  1.00  0.00           C  
ATOM    603  HA  GLN    43     101.024 103.625  96.574  1.00  0.00           H  
ATOM    604  CB  GLN    43      99.770 102.010  95.924  1.00  0.00           C  
ATOM    605  HB2 GLN    43     100.570 101.328  95.637  1.00  0.00           H  
ATOM    606  HB3 GLN    43      99.557 101.717  96.952  1.00  0.00           H  
ATOM    607  CG  GLN    43      98.528 101.740  95.025  1.00  0.00           C  
ATOM    608  HG2 GLN    43      97.828 102.573  94.967  1.00  0.00           H  
ATOM    609  HG3 GLN    43      98.903 101.564  94.016  1.00  0.00           H  
ATOM    610  CD  GLN    43      97.678 100.557  95.508  1.00  0.00           C  
ATOM    611  OE1 GLN    43      98.122  99.371  95.663  1.00  0.00           O  
ATOM    612  NE2 GLN    43      96.381 100.721  95.795  1.00  0.00           N  
ATOM    613 HE21 GLN    43      95.964 101.637  95.717  1.00  0.00           H  
ATOM    614 HE22 GLN    43      95.787  99.908  95.712  1.00  0.00           H  
ATOM    615  C   GLN    43     100.949 103.786  94.471  1.00  0.00           C  
ATOM    616  O   GLN    43     100.319 104.449  93.628  1.00  0.00           O  
ATOM    617  N   SER    44     102.193 103.408  94.387  1.00  0.00           N  
ATOM    618  H   SER    44     102.514 102.654  94.978  1.00  0.00           H  
ATOM    619  CA  SER    44     103.153 103.916  93.403  1.00  0.00           C  
ATOM    620  HA  SER    44     103.415 104.964  93.544  1.00  0.00           H  
ATOM    621  CB  SER    44     104.257 103.042  93.467  1.00  0.00           C  
ATOM    622  HB2 SER    44     104.723 102.900  94.442  1.00  0.00           H  
ATOM    623  HB3 SER    44     103.865 102.069  93.169  1.00  0.00           H  
ATOM    624  OG  SER    44     105.272 103.358  92.531  1.00  0.00           O  
ATOM    625  HG  SER    44     105.988 102.721  92.491  1.00  0.00           H  
ATOM    626  C   SER    44     102.545 103.887  91.962  1.00  0.00           C  
ATOM    627  O   SER    44     101.817 102.964  91.609  1.00  0.00           O  
ATOM    628  N   THR    45     102.960 104.880  91.138  1.00  0.00           N  
ATOM    629  H   THR    45     103.726 105.477  91.415  1.00  0.00           H  
ATOM    630  CA  THR    45     102.831 104.789  89.600  1.00  0.00           C  
ATOM    631  HA  THR    45     101.788 104.518  89.438  1.00  0.00           H  
ATOM    632  CB  THR    45     103.077 106.193  88.933  1.00  0.00           C  
ATOM    633  HB  THR    45     102.702 107.054  89.486  1.00  0.00           H  
ATOM    634  CG2 THR    45     104.517 106.655  88.744  1.00  0.00           C  
ATOM    635 HG21 THR    45     104.489 107.730  88.917  1.00  0.00           H  
ATOM    636 HG22 THR    45     105.276 106.216  89.392  1.00  0.00           H  
ATOM    637 HG23 THR    45     104.792 106.496  87.701  1.00  0.00           H  
ATOM    638  OG1 THR    45     102.642 106.225  87.594  1.00  0.00           O  
ATOM    639  HG1 THR    45     101.731 105.926  87.623  1.00  0.00           H  
ATOM    640  C   THR    45     103.565 103.737  88.806  1.00  0.00           C  
ATOM    641  O   THR    45     103.055 103.213  87.807  1.00  0.00           O  
ATOM    642  N   ASP    46     104.669 103.219  89.444  1.00  0.00           N  
ATOM    643  H   ASP    46     104.868 103.523  90.386  1.00  0.00           H  
ATOM    644  CA  ASP    46     105.690 102.378  88.853  1.00  0.00           C  
ATOM    645  HA  ASP    46     105.215 101.743  88.105  1.00  0.00           H  
ATOM    646  CB  ASP    46     106.727 103.273  88.082  1.00  0.00           C  
ATOM    647  HB2 ASP    46     106.142 103.711  87.274  1.00  0.00           H  
ATOM    648  HB3 ASP    46     107.144 104.060  88.712  1.00  0.00           H  
ATOM    649  CG  ASP    46     107.801 102.394  87.477  1.00  0.00           C  
ATOM    650  OD1 ASP    46     108.923 102.948  87.334  1.00  0.00           O  
ATOM    651  OD2 ASP    46     107.549 101.223  87.074  1.00  0.00           O  
ATOM    652  C   ASP    46     106.374 101.454  89.900  1.00  0.00           C  
ATOM    653  O   ASP    46     106.785 101.769  90.971  1.00  0.00           O  
ATOM    654  N   THR    47     106.450 100.189  89.486  1.00  0.00           N  
ATOM    655  H   THR    47     106.413 100.006  88.493  1.00  0.00           H  
ATOM    656  CA  THR    47     107.106  99.093  90.243  1.00  0.00           C  
ATOM    657  HA  THR    47     107.564  99.504  91.143  1.00  0.00           H  
ATOM    658  CB  THR    47     106.118  98.049  90.787  1.00  0.00           C  
ATOM    659  HB  THR    47     106.674  97.204  91.193  1.00  0.00           H  
ATOM    660  CG2 THR    47     105.276  98.565  92.002  1.00  0.00           C  
ATOM    661 HG21 THR    47     104.955  99.590  91.817  1.00  0.00           H  
ATOM    662 HG22 THR    47     104.374  97.985  92.202  1.00  0.00           H  
ATOM    663 HG23 THR    47     105.954  98.584  92.855  1.00  0.00           H  
ATOM    664  OG1 THR    47     105.256  97.625  89.742  1.00  0.00           O  
ATOM    665  HG1 THR    47     104.584  98.290  89.576  1.00  0.00           H  
ATOM    666  C   THR    47     108.150  98.390  89.406  1.00  0.00           C  
ATOM    667  O   THR    47     108.655  97.298  89.727  1.00  0.00           O  
ATOM    668  N   SER    48     108.575  98.976  88.254  1.00  0.00           N  
ATOM    669  H   SER    48     108.087  99.788  87.905  1.00  0.00           H  
ATOM    670  CA  SER    48     109.649  98.394  87.466  1.00  0.00           C  
ATOM    671  HA  SER    48     109.503  97.318  87.369  1.00  0.00           H  
ATOM    672  CB  SER    48     109.756  98.870  86.020  1.00  0.00           C  
ATOM    673  HB2 SER    48     110.338  98.207  85.380  1.00  0.00           H  
ATOM    674  HB3 SER    48     108.780  98.806  85.538  1.00  0.00           H  
ATOM    675  OG  SER    48     110.036 100.329  86.063  1.00  0.00           O  
ATOM    676  HG  SER    48     109.210 100.769  86.278  1.00  0.00           H  
ATOM    677  C   SER    48     111.023  98.408  88.222  1.00  0.00           C  
ATOM    678  O   SER    48     111.271  99.265  89.041  1.00  0.00           O  
ATOM    679  N   GLY    49     111.888  97.512  87.784  1.00  0.00           N  
ATOM    680  H   GLY    49     111.656  96.905  87.011  1.00  0.00           H  
ATOM    681  CA  GLY    49     113.283  97.520  88.237  1.00  0.00           C  
ATOM    682  HA2 GLY    49     113.813  98.414  87.908  1.00  0.00           H  
ATOM    683  HA3 GLY    49     113.287  97.466  89.326  1.00  0.00           H  
ATOM    684  C   GLY    49     114.149  96.360  87.666  1.00  0.00           C  
ATOM    685  O   GLY    49     113.632  95.226  87.615  1.00  0.00           O  
ATOM    686  N   TYR    50     115.500  96.403  87.543  1.00  0.00           N  
ATOM    687  H   TYR    50     115.824  95.566  87.080  1.00  0.00           H  
ATOM    688  CA  TYR    50     116.464  97.424  87.946  1.00  0.00           C  
ATOM    689  HA  TYR    50     116.020  98.378  87.662  1.00  0.00           H  
ATOM    690  CB  TYR    50     116.483  97.509  89.412  1.00  0.00           C  
ATOM    691  HB2 TYR    50     115.436  97.427  89.705  1.00  0.00           H  
ATOM    692  HB3 TYR    50     117.036  96.719  89.920  1.00  0.00           H  
ATOM    693  CG  TYR    50     117.055  98.850  89.859  1.00  0.00           C  
ATOM    694  CD1 TYR    50     118.421  98.955  90.052  1.00  0.00           C  
ATOM    695  HD1 TYR    50     119.022  98.057  90.058  1.00  0.00           H  
ATOM    696  CE1 TYR    50     119.015 100.175  90.320  1.00  0.00           C  
ATOM    697  HE1 TYR    50     120.091 100.223  90.397  1.00  0.00           H  
ATOM    698  CZ  TYR    50     118.239 101.375  90.509  1.00  0.00           C  
ATOM    699  OH  TYR    50     118.851 102.512  90.833  1.00  0.00           O  
ATOM    700  HH  TYR    50     118.192 103.207  90.908  1.00  0.00           H  
ATOM    701  CE2 TYR    50     116.819 101.191  90.357  1.00  0.00           C  
ATOM    702  HE2 TYR    50     116.198 102.065  90.490  1.00  0.00           H  
ATOM    703  CD2 TYR    50     116.190  99.947  90.075  1.00  0.00           C  
ATOM    704  HD2 TYR    50     115.131  99.738  90.079  1.00  0.00           H  
ATOM    705  C   TYR    50     117.871  97.256  87.334  1.00  0.00           C  
ATOM    706  O   TYR    50     118.496  96.180  87.501  1.00  0.00           O  
ATOM    707  N   GLY    51     118.563  98.318  86.800  1.00  0.00           N  
ATOM    708  H   GLY    51     119.546  98.120  86.677  1.00  0.00           H  
ATOM    709  CA  GLY    51     118.196  99.765  86.716  1.00  0.00           C  
ATOM    710  HA2 GLY    51     117.302  99.948  86.120  1.00  0.00           H  
ATOM    711  HA3 GLY    51     118.021 100.091  87.741  1.00  0.00           H  
ATOM    712  C   GLY    51     119.316 100.627  86.138  1.00  0.00           C  
ATOM    713  O   GLY    51     120.335 100.001  85.729  1.00  0.00           O  
ATOM    714  N   GLN    52     119.155 101.977  86.091  1.00  0.00           N  
ATOM    715  H   GLN    52     118.406 102.419  86.604  1.00  0.00           H  
ATOM    716  CA  GLN    52     120.161 103.004  85.718  1.00  0.00           C  
ATOM    717  HA  GLN    52     119.544 103.872  85.483  1.00  0.00           H  
ATOM    718  CB  GLN    52     121.034 103.425  86.874  1.00  0.00           C  
ATOM    719  HB2 GLN    52     121.465 102.540  87.343  1.00  0.00           H  
ATOM    720  HB3 GLN    52     121.754 104.151  86.496  1.00  0.00           H  
ATOM    721  CG  GLN    52     120.237 104.069  88.031  1.00  0.00           C  
ATOM    722  HG2 GLN    52     119.657 104.900  87.631  1.00  0.00           H  
ATOM    723  HG3 GLN    52     119.523 103.313  88.357  1.00  0.00           H  
ATOM    724  CD  GLN    52     121.205 104.485  89.166  1.00  0.00           C  
ATOM    725  OE1 GLN    52     122.449 104.117  89.137  1.00  0.00           O  
ATOM    726  NE2 GLN    52     120.748 105.035  90.278  1.00  0.00           N  
ATOM    727 HE21 GLN    52     119.769 105.285  90.268  1.00  0.00           H  
ATOM    728 HE22 GLN    52     121.382 105.110  91.061  1.00  0.00           H  
ATOM    729  C   GLN    52     120.863 102.757  84.394  1.00  0.00           C  
ATOM    730  O   GLN    52     122.065 103.089  84.215  1.00  0.00           O  
ATOM    731  N   SER    53     120.140 102.406  83.314  1.00  0.00           N  
ATOM    732  H   SER    53     120.716 102.122  82.535  1.00  0.00           H  
ATOM    733  CA  SER    53     118.694 102.320  83.035  1.00  0.00           C  
ATOM    734  HA  SER    53     118.102 102.543  83.923  1.00  0.00           H  
ATOM    735  CB  SER    53     118.328 103.347  81.962  1.00  0.00           C  
ATOM    736  HB2 SER    53     118.457 104.386  82.264  1.00  0.00           H  
ATOM    737  HB3 SER    53     118.843 103.160  81.020  1.00  0.00           H  
ATOM    738  OG  SER    53     116.909 103.234  81.769  1.00  0.00           O  
ATOM    739  HG  SER    53     116.296 103.646  82.383  1.00  0.00           H  
ATOM    740  C   SER    53     118.363 100.928  82.541  1.00  0.00           C  
ATOM    741  O   SER    53     119.019 100.437  81.664  1.00  0.00           O  
ATOM    742  N   SER    54     117.247 100.417  82.939  1.00  0.00           N  
ATOM    743  H   SER    54     116.727 100.878  83.672  1.00  0.00           H  
ATOM    744  CA  SER    54     116.567  99.258  82.317  1.00  0.00           C  
ATOM    745  HA  SER    54     117.343  98.558  82.008  1.00  0.00           H  
ATOM    746  CB  SER    54     115.669  98.525  83.236  1.00  0.00           C  
ATOM    747  HB2 SER    54     114.708  99.032  83.328  1.00  0.00           H  
ATOM    748  HB3 SER    54     115.440  97.554  82.797  1.00  0.00           H  
ATOM    749  OG  SER    54     116.229  98.362  84.505  1.00  0.00           O  
ATOM    750  HG  SER    54     117.050  97.869  84.436  1.00  0.00           H  
ATOM    751  C   SER    54     115.787  99.520  81.048  1.00  0.00           C  
ATOM    752  O   SER    54     115.362  98.550  80.382  1.00  0.00           O  
ATOM    753  N   TYR    55     115.676 100.783  80.576  1.00  0.00           N  
ATOM    754  H   TYR    55     116.067 101.521  81.143  1.00  0.00           H  
ATOM    755  CA  TYR    55     115.221 101.073  79.183  1.00  0.00           C  
ATOM    756  HA  TYR    55     114.675 100.183  78.869  1.00  0.00           H  
ATOM    757  CB  TYR    55     114.368 102.318  79.243  1.00  0.00           C  
ATOM    758  HB2 TYR    55     114.984 103.130  79.629  1.00  0.00           H  
ATOM    759  HB3 TYR    55     114.027 102.563  78.237  1.00  0.00           H  
ATOM    760  CG  TYR    55     113.134 102.207  80.074  1.00  0.00           C  
ATOM    761  CD1 TYR    55     112.963 103.045  81.209  1.00  0.00           C  
ATOM    762  HD1 TYR    55     113.732 103.716  81.563  1.00  0.00           H  
ATOM    763  CE1 TYR    55     111.805 102.972  81.976  1.00  0.00           C  
ATOM    764  HE1 TYR    55     111.674 103.559  82.874  1.00  0.00           H  
ATOM    765  CZ  TYR    55     110.813 102.046  81.581  1.00  0.00           C  
ATOM    766  OH  TYR    55     109.689 101.872  82.347  1.00  0.00           O  
ATOM    767  HH  TYR    55     109.627 102.380  83.159  1.00  0.00           H  
ATOM    768  CE2 TYR    55     110.921 101.383  80.318  1.00  0.00           C  
ATOM    769  HE2 TYR    55     110.125 100.743  79.968  1.00  0.00           H  
ATOM    770  CD2 TYR    55     112.104 101.435  79.584  1.00  0.00           C  
ATOM    771  HD2 TYR    55     112.148 101.017  78.589  1.00  0.00           H  
ATOM    772  C   TYR    55     116.339 101.161  78.114  1.00  0.00           C  
ATOM    773  O   TYR    55     117.380 101.755  78.290  1.00  0.00           O  
ATOM    774  N   SER    56     116.254 100.570  76.925  1.00  0.00           N  
ATOM    775  H   SER    56     117.056 100.704  76.327  1.00  0.00           H  
ATOM    776  CA  SER    56     115.208  99.674  76.343  1.00  0.00           C  
ATOM    777  HA  SER    56     115.461  99.488  75.299  1.00  0.00           H  
ATOM    778  CB  SER    56     115.379  98.214  76.972  1.00  0.00           C  
ATOM    779  HB2 SER    56     115.253  98.196  78.054  1.00  0.00           H  
ATOM    780  HB3 SER    56     114.636  97.577  76.491  1.00  0.00           H  
ATOM    781  OG  SER    56     116.732  97.821  76.752  1.00  0.00           O  
ATOM    782  HG  SER    56     116.833  97.549  75.837  1.00  0.00           H  
ATOM    783  C   SER    56     113.736 100.142  76.419  1.00  0.00           C  
ATOM    784  O   SER    56     112.908  99.448  76.921  1.00  0.00           O  
ATOM    785  N   SER    57     113.379 101.324  75.968  1.00  0.00           N  
ATOM    786  H   SER    57     112.410 101.552  76.141  1.00  0.00           H  
ATOM    787  CA  SER    57     114.124 102.225  75.141  1.00  0.00           C  
ATOM    788  HA  SER    57     115.186 102.168  75.377  1.00  0.00           H  
ATOM    789  CB  SER    57     113.864 101.893  73.708  1.00  0.00           C  
ATOM    790  HB2 SER    57     114.547 102.547  73.166  1.00  0.00           H  
ATOM    791  HB3 SER    57     114.092 100.846  73.508  1.00  0.00           H  
ATOM    792  OG  SER    57     112.506 102.178  73.348  1.00  0.00           O  
ATOM    793  HG  SER    57     111.941 101.496  73.720  1.00  0.00           H  
ATOM    794  C   SER    57     113.862 103.627  75.484  1.00  0.00           C  
ATOM    795  O   SER    57     113.045 103.983  76.323  1.00  0.00           O  
ATOM    796  N   TYR    58     114.504 104.528  74.767  1.00  0.00           N  
ATOM    797  H   TYR    58     115.056 104.158  74.006  1.00  0.00           H  
ATOM    798  CA  TYR    58     114.447 105.909  74.985  1.00  0.00           C  
ATOM    799  HA  TYR    58     113.821 106.140  75.847  1.00  0.00           H  
ATOM    800  CB  TYR    58     115.803 106.500  75.260  1.00  0.00           C  
ATOM    801  HB2 TYR    58     116.500 106.025  74.569  1.00  0.00           H  
ATOM    802  HB3 TYR    58     115.785 107.547  74.957  1.00  0.00           H  
ATOM    803  CG  TYR    58     116.202 106.429  76.730  1.00  0.00           C  
ATOM    804  CD1 TYR    58     115.748 107.428  77.650  1.00  0.00           C  
ATOM    805  HD1 TYR    58     115.142 108.216  77.227  1.00  0.00           H  
ATOM    806  CE1 TYR    58     116.088 107.431  78.983  1.00  0.00           C  
ATOM    807  HE1 TYR    58     115.743 108.227  79.626  1.00  0.00           H  
ATOM    808  CZ  TYR    58     116.987 106.420  79.415  1.00  0.00           C  
ATOM    809  OH  TYR    58     117.534 106.454  80.680  1.00  0.00           O  
ATOM    810  HH  TYR    58     117.160 106.990  81.384  1.00  0.00           H  
ATOM    811  CE2 TYR    58     117.431 105.393  78.506  1.00  0.00           C  
ATOM    812  HE2 TYR    58     118.100 104.617  78.848  1.00  0.00           H  
ATOM    813  CD2 TYR    58     117.037 105.396  77.186  1.00  0.00           C  
ATOM    814  HD2 TYR    58     117.498 104.677  76.525  1.00  0.00           H  
ATOM    815  C   TYR    58     113.790 106.698  73.771  1.00  0.00           C  
ATOM    816  O   TYR    58     114.448 106.925  72.758  1.00  0.00           O  
ATOM    817  N   GLY    59     112.462 107.022  73.923  1.00  0.00           N  
ATOM    818  H   GLY    59     112.090 107.347  73.042  1.00  0.00           H  
ATOM    819  CA  GLY    59     111.613 106.909  75.106  1.00  0.00           C  
ATOM    820  HA2 GLY    59     110.607 107.226  74.828  1.00  0.00           H  
ATOM    821  HA3 GLY    59     111.640 105.913  75.549  1.00  0.00           H  
ATOM    822  C   GLY    59     112.053 107.817  76.291  1.00  0.00           C  
ATOM    823  O   GLY    59     113.009 108.583  76.160  1.00  0.00           O  
ATOM    824  N   GLN    60     111.296 107.797  77.372  1.00  0.00           N  
ATOM    825  H   GLN    60     111.521 108.469  78.092  1.00  0.00           H  
ATOM    826  CA  GLN    60     110.154 106.923  77.677  1.00  0.00           C  
ATOM    827  HA  GLN    60     110.374 105.929  77.286  1.00  0.00           H  
ATOM    828  CB  GLN    60     109.985 106.590  79.185  1.00  0.00           C  
ATOM    829  HB2 GLN    60     110.251 107.497  79.728  1.00  0.00           H  
ATOM    830  HB3 GLN    60     108.982 106.197  79.351  1.00  0.00           H  
ATOM    831  CG  GLN    60     111.119 105.591  79.585  1.00  0.00           C  
ATOM    832  HG2 GLN    60     110.964 105.366  80.640  1.00  0.00           H  
ATOM    833  HG3 GLN    60     111.049 104.645  79.048  1.00  0.00           H  
ATOM    834  CD  GLN    60     112.475 106.219  79.491  1.00  0.00           C  
ATOM    835  OE1 GLN    60     112.776 107.270  80.011  1.00  0.00           O  
ATOM    836  NE2 GLN    60     113.286 105.777  78.582  1.00  0.00           N  
ATOM    837 HE21 GLN    60     112.881 105.164  77.889  1.00  0.00           H  
ATOM    838 HE22 GLN    60     114.233 106.098  78.437  1.00  0.00           H  
ATOM    839  C   GLN    60     108.794 107.414  77.119  1.00  0.00           C  
ATOM    840  O   GLN    60     108.689 108.534  76.675  1.00  0.00           O  
ATOM    841  N   SER    61     107.781 106.537  77.165  1.00  0.00           N  
ATOM    842  H   SER    61     108.001 105.570  77.355  1.00  0.00           H  
ATOM    843  CA  SER    61     106.425 106.851  76.634  1.00  0.00           C  
ATOM    844  HA  SER    61     106.598 106.831  75.558  1.00  0.00           H  
ATOM    845  CB  SER    61     105.517 105.617  76.874  1.00  0.00           C  
ATOM    846  HB2 SER    61     105.755 104.680  76.370  1.00  0.00           H  
ATOM    847  HB3 SER    61     105.645 105.485  77.949  1.00  0.00           H  
ATOM    848  OG  SER    61     104.149 105.913  76.548  1.00  0.00           O  
ATOM    849  HG  SER    61     104.068 105.558  75.660  1.00  0.00           H  
ATOM    850  C   SER    61     105.807 108.261  76.965  1.00  0.00           C  
ATOM    851  O   SER    61     105.796 108.685  78.081  1.00  0.00           O  
ATOM    852  N   GLN    62     105.159 108.921  76.035  1.00  0.00           N  
ATOM    853  H   GLN    62     105.003 108.401  75.184  1.00  0.00           H  
ATOM    854  CA  GLN    62     104.234 110.074  76.213  1.00  0.00           C  
ATOM    855  HA  GLN    62     104.584 110.626  77.086  1.00  0.00           H  
ATOM    856  CB  GLN    62     104.187 111.027  75.006  1.00  0.00           C  
ATOM    857  HB2 GLN    62     103.422 110.595  74.360  1.00  0.00           H  
ATOM    858  HB3 GLN    62     103.733 111.946  75.376  1.00  0.00           H  
ATOM    859  CG  GLN    62     105.516 111.398  74.297  1.00  0.00           C  
ATOM    860  HG2 GLN    62     105.948 110.717  73.564  1.00  0.00           H  
ATOM    861  HG3 GLN    62     105.168 112.190  73.634  1.00  0.00           H  
ATOM    862  CD  GLN    62     106.661 111.997  75.168  1.00  0.00           C  
ATOM    863  OE1 GLN    62     106.434 112.454  76.256  1.00  0.00           O  
ATOM    864  NE2 GLN    62     107.912 111.821  74.780  1.00  0.00           N  
ATOM    865 HE21 GLN    62     108.728 112.182  75.254  1.00  0.00           H  
ATOM    866 HE22 GLN    62     108.040 111.323  73.911  1.00  0.00           H  
ATOM    867  C   GLN    62     102.782 109.714  76.697  1.00  0.00           C  
ATOM    868  O   GLN    62     101.918 110.546  76.953  1.00  0.00           O  
ATOM    869  N   ASN    63     102.480 108.374  76.738  1.00  0.00           N  
ATOM    870  H   ASN    63     103.046 107.672  76.283  1.00  0.00           H  
ATOM    871  CA  ASN    63     101.303 107.856  77.441  1.00  0.00           C  
ATOM    872  HA  ASN    63     100.714 108.745  77.665  1.00  0.00           H  
ATOM    873  CB  ASN    63     100.463 106.981  76.508  1.00  0.00           C  
ATOM    874  HB2 ASN    63      99.613 106.589  77.067  1.00  0.00           H  
ATOM    875  HB3 ASN    63     100.005 107.472  75.649  1.00  0.00           H  
ATOM    876  CG  ASN    63     101.265 105.779  76.004  1.00  0.00           C  
ATOM    877  OD1 ASN    63     101.561 104.792  76.601  1.00  0.00           O  
ATOM    878  ND2 ASN    63     101.561 105.798  74.761  1.00  0.00           N  
ATOM    879 HD21 ASN    63     102.295 105.238  74.353  1.00  0.00           H  
ATOM    880 HD22 ASN    63     101.212 106.560  74.197  1.00  0.00           H  
ATOM    881  C   ASN    63     101.591 107.139  78.783  1.00  0.00           C  
ATOM    882  O   ASN    63     100.616 106.909  79.479  1.00  0.00           O  
ATOM    883  N   THR    64     102.826 106.728  79.191  1.00  0.00           N  
ATOM    884  H   THR    64     103.634 107.003  78.652  1.00  0.00           H  
ATOM    885  CA  THR    64     103.109 106.044  80.487  1.00  0.00           C  
ATOM    886  HA  THR    64     102.371 106.325  81.238  1.00  0.00           H  
ATOM    887  CB  THR    64     103.168 104.533  80.294  1.00  0.00           C  
ATOM    888  HB  THR    64     104.067 104.376  79.698  1.00  0.00           H  
ATOM    889  CG2 THR    64     103.108 103.855  81.618  1.00  0.00           C  
ATOM    890 HG21 THR    64     103.089 102.782  81.426  1.00  0.00           H  
ATOM    891 HG22 THR    64     103.919 104.087  82.309  1.00  0.00           H  
ATOM    892 HG23 THR    64     102.212 104.234  82.109  1.00  0.00           H  
ATOM    893  OG1 THR    64     102.126 104.094  79.438  1.00  0.00           O  
ATOM    894  HG1 THR    64     102.260 104.399  78.537  1.00  0.00           H  
ATOM    895  C   THR    64     104.481 106.537  81.020  1.00  0.00           C  
ATOM    896  O   THR    64     105.511 106.124  80.502  1.00  0.00           O  
ATOM    897  N   GLY    65     104.598 107.272  82.132  1.00  0.00           N  
ATOM    898  H   GLY    65     105.519 107.503  82.476  1.00  0.00           H  
ATOM    899  CA  GLY    65     103.559 107.999  82.827  1.00  0.00           C  
ATOM    900  HA2 GLY    65     102.829 107.323  83.271  1.00  0.00           H  
ATOM    901  HA3 GLY    65     104.003 108.541  83.662  1.00  0.00           H  
ATOM    902  C   GLY    65     102.768 109.005  81.876  1.00  0.00           C  
ATOM    903  O   GLY    65     103.468 109.646  81.091  1.00  0.00           O  
ATOM    904  N   TYR    66     101.471 109.085  81.994  1.00  0.00           N  
ATOM    905  H   TYR    66     101.011 108.560  82.723  1.00  0.00           H  
ATOM    906  CA  TYR    66     100.670 109.893  81.086  1.00  0.00           C  
ATOM    907  HA  TYR    66     100.839 109.444  80.107  1.00  0.00           H  
ATOM    908  CB  TYR    66      99.119 109.780  81.376  1.00  0.00           C  
ATOM    909  HB2 TYR    66      98.705 108.774  81.313  1.00  0.00           H  
ATOM    910  HB3 TYR    66      98.917 110.055  82.411  1.00  0.00           H  
ATOM    911  CG  TYR    66      98.153 110.633  80.541  1.00  0.00           C  
ATOM    912  CD1 TYR    66      97.615 110.138  79.343  1.00  0.00           C  
ATOM    913  HD1 TYR    66      97.827 109.195  78.861  1.00  0.00           H  
ATOM    914  CE1 TYR    66      96.622 110.951  78.708  1.00  0.00           C  
ATOM    915  HE1 TYR    66      96.115 110.540  77.847  1.00  0.00           H  
ATOM    916  CZ  TYR    66      96.197 112.210  79.201  1.00  0.00           C  
ATOM    917  OH  TYR    66      95.164 112.855  78.751  1.00  0.00           O  
ATOM    918  HH  TYR    66      94.758 112.522  77.948  1.00  0.00           H  
ATOM    919  CE2 TYR    66      96.854 112.626  80.366  1.00  0.00           C  
ATOM    920  HE2 TYR    66      96.433 113.453  80.919  1.00  0.00           H  
ATOM    921  CD2 TYR    66      97.842 111.914  80.972  1.00  0.00           C  
ATOM    922  HD2 TYR    66      98.256 112.245  81.912  1.00  0.00           H  
ATOM    923  C   TYR    66     101.134 111.342  80.985  1.00  0.00           C  
ATOM    924  O   TYR    66     101.514 111.898  82.007  1.00  0.00           O  
ATOM    925  N   GLY    67     101.079 111.970  79.807  1.00  0.00           N  
ATOM    926  H   GLY    67     100.729 111.500  78.984  1.00  0.00           H  
ATOM    927  CA  GLY    67     101.372 113.370  79.733  1.00  0.00           C  
ATOM    928  HA2 GLY    67     100.870 113.953  80.506  1.00  0.00           H  
ATOM    929  HA3 GLY    67     102.447 113.515  79.844  1.00  0.00           H  
ATOM    930  C   GLY    67     100.842 113.915  78.371  1.00  0.00           C  
ATOM    931  O   GLY    67      99.777 113.518  77.877  1.00  0.00           O  
ATOM    932  N   THR    68     101.591 114.857  77.785  1.00  0.00           N  
ATOM    933  H   THR    68     102.460 115.070  78.253  1.00  0.00           H  
ATOM    934  CA  THR    68     101.269 115.551  76.553  1.00  0.00           C  
ATOM    935  HA  THR    68     100.182 115.481  76.509  1.00  0.00           H  
ATOM    936  CB  THR    68     101.565 116.985  76.657  1.00  0.00           C  
ATOM    937  HB  THR    68     102.637 117.087  76.492  1.00  0.00           H  
ATOM    938  CG2 THR    68     101.005 117.699  75.420  1.00  0.00           C  
ATOM    939 HG21 THR    68     101.649 117.352  74.612  1.00  0.00           H  
ATOM    940 HG22 THR    68      99.958 117.460  75.235  1.00  0.00           H  
ATOM    941 HG23 THR    68     101.141 118.768  75.582  1.00  0.00           H  
ATOM    942  OG1 THR    68     101.034 117.679  77.782  1.00  0.00           O  
ATOM    943  HG1 THR    68     101.767 117.989  78.317  1.00  0.00           H  
ATOM    944  C   THR    68     101.946 114.941  75.397  1.00  0.00           C  
ATOM    945  O   THR    68     103.139 114.829  75.352  1.00  0.00           O  
ATOM    946  N   GLN    69     101.099 114.687  74.392  1.00  0.00           N  
ATOM    947  H   GLN    69     100.170 115.084  74.387  1.00  0.00           H  
ATOM    948  CA  GLN    69     101.373 113.842  73.248  1.00  0.00           C  
ATOM    949  HA  GLN    69     102.363 113.430  73.442  1.00  0.00           H  
ATOM    950  CB  GLN    69     100.455 112.561  73.301  1.00  0.00           C  
ATOM    951  HB2 GLN    69      99.545 112.896  72.804  1.00  0.00           H  
ATOM    952  HB3 GLN    69     100.848 111.742  72.699  1.00  0.00           H  
ATOM    953  CG  GLN    69     100.021 112.104  74.720  1.00  0.00           C  
ATOM    954  HG2 GLN    69     100.880 111.878  75.353  1.00  0.00           H  
ATOM    955  HG3 GLN    69      99.483 112.986  75.068  1.00  0.00           H  
ATOM    956  CD  GLN    69      99.137 110.908  74.825  1.00  0.00           C  
ATOM    957  OE1 GLN    69      99.353 109.892  74.182  1.00  0.00           O  
ATOM    958  NE2 GLN    69      98.227 110.876  75.809  1.00  0.00           N  
ATOM    959 HE21 GLN    69      98.011 111.680  76.381  1.00  0.00           H  
ATOM    960 HE22 GLN    69      97.707 110.021  75.946  1.00  0.00           H  
ATOM    961  C   GLN    69     101.264 114.537  71.887  1.00  0.00           C  
ATOM    962  O   GLN    69     100.455 115.460  71.761  1.00  0.00           O  
ATOM    963  N   SER    70     102.040 114.231  70.822  1.00  0.00           N  
ATOM    964  H   SER    70     102.790 113.568  70.959  1.00  0.00           H  
ATOM    965  CA  SER    70     101.851 114.757  69.458  1.00  0.00           C  
ATOM    966  HA  SER    70     100.905 115.297  69.424  1.00  0.00           H  
ATOM    967  CB  SER    70     103.100 115.637  69.076  1.00  0.00           C  
ATOM    968  HB2 SER    70     102.982 116.122  68.107  1.00  0.00           H  
ATOM    969  HB3 SER    70     103.333 116.383  69.836  1.00  0.00           H  
ATOM    970  OG  SER    70     104.137 114.704  69.048  1.00  0.00           O  
ATOM    971  HG  SER    70     104.560 114.597  69.904  1.00  0.00           H  
ATOM    972  C   SER    70     101.693 113.756  68.372  1.00  0.00           C  
ATOM    973  O   SER    70     101.385 114.149  67.242  1.00  0.00           O  
ATOM    974  N   THR    71     101.761 112.447  68.554  1.00  0.00           N  
ATOM    975  H   THR    71     102.193 112.288  69.453  1.00  0.00           H  
ATOM    976  CA  THR    71     101.332 111.323  67.630  1.00  0.00           C  
ATOM    977  HA  THR    71     102.014 111.429  66.786  1.00  0.00           H  
ATOM    978  CB  THR    71     101.379 109.953  68.349  1.00  0.00           C  
ATOM    979  HB  THR    71     100.867 110.096  69.301  1.00  0.00           H  
ATOM    980  CG2 THR    71     100.838 108.591  67.828  1.00  0.00           C  
ATOM    981 HG21 THR    71     101.579 108.152  67.159  1.00  0.00           H  
ATOM    982 HG22 THR    71     100.615 107.955  68.684  1.00  0.00           H  
ATOM    983 HG23 THR    71      99.869 108.789  67.370  1.00  0.00           H  
ATOM    984  OG1 THR    71     102.739 109.646  68.745  1.00  0.00           O  
ATOM    985  HG1 THR    71     103.016 110.306  69.385  1.00  0.00           H  
ATOM    986  C   THR    71      99.953 111.544  67.026  1.00  0.00           C  
ATOM    987  O   THR    71      99.050 111.981  67.744  1.00  0.00           O  
ATOM    988  N   PRO    72      99.631 111.219  65.739  1.00  0.00           N  
ATOM    989  CD  PRO    72     100.477 110.514  64.752  1.00  0.00           C  
ATOM    990  HD2 PRO    72     100.974 109.682  65.251  1.00  0.00           H  
ATOM    991  HD3 PRO    72     101.054 111.297  64.260  1.00  0.00           H  
ATOM    992  CG  PRO    72      99.493 109.910  63.708  1.00  0.00           C  
ATOM    993  HG2 PRO    72      99.032 109.013  64.122  1.00  0.00           H  
ATOM    994  HG3 PRO    72      99.934 109.698  62.734  1.00  0.00           H  
ATOM    995  CB  PRO    72      98.546 111.142  63.550  1.00  0.00           C  
ATOM    996  HB2 PRO    72      97.555 110.893  63.170  1.00  0.00           H  
ATOM    997  HB3 PRO    72      99.073 111.865  62.928  1.00  0.00           H  
ATOM    998  CA  PRO    72      98.445 111.721  65.001  1.00  0.00           C  
ATOM    999  HA  PRO    72      98.558 112.795  64.857  1.00  0.00           H  
ATOM   1000  C   PRO    72      97.115 111.305  65.669  1.00  0.00           C  
ATOM   1001  O   PRO    72      96.959 110.222  66.164  1.00  0.00           O  
ATOM   1002  N   GLN    73      96.138 112.253  65.692  1.00  0.00           N  
ATOM   1003  H   GLN    73      96.444 113.063  65.172  1.00  0.00           H  
ATOM   1004  CA  GLN    73      94.675 112.081  66.094  1.00  0.00           C  
ATOM   1005  HA  GLN    73      94.643 111.723  67.123  1.00  0.00           H  
ATOM   1006  CB  GLN    73      93.946 113.440  66.213  1.00  0.00           C  
ATOM   1007  HB2 GLN    73      94.275 114.043  67.059  1.00  0.00           H  
ATOM   1008  HB3 GLN    73      94.250 114.056  65.366  1.00  0.00           H  
ATOM   1009  CG  GLN    73      92.451 113.416  66.370  1.00  0.00           C  
ATOM   1010  HG2 GLN    73      92.053 113.410  65.356  1.00  0.00           H  
ATOM   1011  HG3 GLN    73      92.095 112.567  66.955  1.00  0.00           H  
ATOM   1012  CD  GLN    73      91.943 114.692  67.067  1.00  0.00           C  
ATOM   1013  OE1 GLN    73      91.833 115.763  66.457  1.00  0.00           O  
ATOM   1014  NE2 GLN    73      91.578 114.567  68.335  1.00  0.00           N  
ATOM   1015 HE21 GLN    73      91.575 113.716  68.880  1.00  0.00           H  
ATOM   1016 HE22 GLN    73      90.905 115.271  68.602  1.00  0.00           H  
ATOM   1017  C   GLN    73      94.007 110.961  65.287  1.00  0.00           C  
ATOM   1018  O   GLN    73      94.025 111.050  64.071  1.00  0.00           O  
ATOM   1019  N   GLY    74      93.399 109.981  65.973  1.00  0.00           N  
ATOM   1020  H   GLY    74      93.385 110.058  66.980  1.00  0.00           H  
ATOM   1021  CA  GLY    74      92.713 108.794  65.390  1.00  0.00           C  
ATOM   1022  HA2 GLY    74      93.441 108.217  64.821  1.00  0.00           H  
ATOM   1023  HA3 GLY    74      92.378 108.174  66.222  1.00  0.00           H  
ATOM   1024  C   GLY    74      91.549 109.130  64.476  1.00  0.00           C  
ATOM   1025  O   GLY    74      91.154 110.304  64.270  1.00  0.00           O  
ATOM   1026  N   TYR    75      90.908 108.152  63.824  1.00  0.00           N  
ATOM   1027  H   TYR    75      91.219 107.258  64.177  1.00  0.00           H  
ATOM   1028  CA  TYR    75      89.659 108.206  63.010  1.00  0.00           C  
ATOM   1029  HA  TYR    75      89.645 109.054  62.325  1.00  0.00           H  
ATOM   1030  CB  TYR    75      89.571 106.962  62.078  1.00  0.00           C  
ATOM   1031  HB2 TYR    75      89.468 106.020  62.617  1.00  0.00           H  
ATOM   1032  HB3 TYR    75      88.668 107.039  61.472  1.00  0.00           H  
ATOM   1033  CG  TYR    75      90.844 106.936  61.257  1.00  0.00           C  
ATOM   1034  CD1 TYR    75      92.027 106.272  61.679  1.00  0.00           C  
ATOM   1035  HD1 TYR    75      92.168 105.845  62.661  1.00  0.00           H  
ATOM   1036  CE1 TYR    75      93.133 106.235  60.837  1.00  0.00           C  
ATOM   1037  HE1 TYR    75      94.001 105.753  61.263  1.00  0.00           H  
ATOM   1038  CZ  TYR    75      93.094 106.889  59.540  1.00  0.00           C  
ATOM   1039  OH  TYR    75      94.207 106.981  58.698  1.00  0.00           O  
ATOM   1040  HH  TYR    75      94.000 107.609  58.001  1.00  0.00           H  
ATOM   1041  CE2 TYR    75      91.878 107.575  59.202  1.00  0.00           C  
ATOM   1042  HE2 TYR    75      91.829 108.161  58.297  1.00  0.00           H  
ATOM   1043  CD2 TYR    75      90.791 107.615  60.024  1.00  0.00           C  
ATOM   1044  HD2 TYR    75      89.873 108.073  59.685  1.00  0.00           H  
ATOM   1045  C   TYR    75      88.425 108.381  63.943  1.00  0.00           C  
ATOM   1046  O   TYR    75      87.723 107.409  63.998  1.00  0.00           O  
ATOM   1047  N   GLY    76      88.175 109.593  64.401  1.00  0.00           N  
ATOM   1048  H   GLY    76      88.954 110.220  64.259  1.00  0.00           H  
ATOM   1049  CA  GLY    76      86.854 110.080  64.918  1.00  0.00           C  
ATOM   1050  HA2 GLY    76      86.832 111.143  65.159  1.00  0.00           H  
ATOM   1051  HA3 GLY    76      86.127 110.057  64.106  1.00  0.00           H  
ATOM   1052  C   GLY    76      86.371 109.446  66.242  1.00  0.00           C  
ATOM   1053  O   GLY    76      87.161 108.796  66.877  1.00  0.00           O  
ATOM   1054  N   SER    77      85.150 109.589  66.709  1.00  0.00           N  
ATOM   1055  H   SER    77      84.461 110.098  66.174  1.00  0.00           H  
ATOM   1056  CA  SER    77      84.553 109.146  68.030  1.00  0.00           C  
ATOM   1057  HA  SER    77      84.808 108.105  68.228  1.00  0.00           H  
ATOM   1058  CB  SER    77      85.290 110.008  69.073  1.00  0.00           C  
ATOM   1059  HB2 SER    77      86.353 109.763  69.078  1.00  0.00           H  
ATOM   1060  HB3 SER    77      84.909 111.023  68.960  1.00  0.00           H  
ATOM   1061  OG  SER    77      84.775 109.598  70.308  1.00  0.00           O  
ATOM   1062  HG  SER    77      84.676 110.370  70.870  1.00  0.00           H  
ATOM   1063  C   SER    77      83.036 109.288  67.984  1.00  0.00           C  
ATOM   1064  O   SER    77      82.559 110.428  67.813  1.00  0.00           O  
ATOM   1065  N   THR    78      82.294 108.188  68.116  1.00  0.00           N  
ATOM   1066  H   THR    78      81.324 108.348  67.887  1.00  0.00           H  
ATOM   1067  CA  THR    78      82.681 106.761  68.175  1.00  0.00           C  
ATOM   1068  HA  THR    78      83.539 106.607  67.521  1.00  0.00           H  
ATOM   1069  CB  THR    78      82.974 106.293  69.610  1.00  0.00           C  
ATOM   1070  HB  THR    78      82.142 106.594  70.246  1.00  0.00           H  
ATOM   1071  CG2 THR    78      83.229 104.761  69.672  1.00  0.00           C  
ATOM   1072 HG21 THR    78      83.901 104.417  68.886  1.00  0.00           H  
ATOM   1073 HG22 THR    78      83.531 104.430  70.666  1.00  0.00           H  
ATOM   1074 HG23 THR    78      82.232 104.330  69.576  1.00  0.00           H  
ATOM   1075  OG1 THR    78      84.114 106.818  70.293  1.00  0.00           O  
ATOM   1076  HG1 THR    78      84.138 107.775  70.371  1.00  0.00           H  
ATOM   1077  C   THR    78      81.460 105.964  67.518  1.00  0.00           C  
ATOM   1078  O   THR    78      80.265 106.333  67.477  1.00  0.00           O  
ATOM   1079  N   GLY    79      81.654 104.764  66.935  1.00  0.00           N  
ATOM   1080  H   GLY    79      82.514 104.260  67.093  1.00  0.00           H  
ATOM   1081  CA  GLY    79      80.623 103.910  66.354  1.00  0.00           C  
ATOM   1082  HA2 GLY    79      80.124 104.476  65.568  1.00  0.00           H  
ATOM   1083  HA3 GLY    79      81.219 103.186  65.798  1.00  0.00           H  
ATOM   1084  C   GLY    79      79.592 103.277  67.290  1.00  0.00           C  
ATOM   1085  O   GLY    79      79.670 103.312  68.524  1.00  0.00           O  
ATOM   1086  N   GLY    80      78.559 102.646  66.753  1.00  0.00           N  
ATOM   1087  H   GLY    80      77.970 102.226  67.458  1.00  0.00           H  
ATOM   1088  CA  GLY    80      78.273 102.440  65.357  1.00  0.00           C  
ATOM   1089  HA2 GLY    80      79.241 102.266  64.887  1.00  0.00           H  
ATOM   1090  HA3 GLY    80      77.671 101.565  65.113  1.00  0.00           H  
ATOM   1091  C   GLY    80      77.487 103.634  64.774  1.00  0.00           C  
ATOM   1092  O   GLY    80      76.680 104.260  65.546  1.00  0.00           O  
ATOM   1093  N   TYR    81      77.469 103.844  63.451  1.00  0.00           N  
ATOM   1094  H   TYR    81      78.093 103.235  62.942  1.00  0.00           H  
ATOM   1095  CA  TYR    81      76.559 104.801  62.756  1.00  0.00           C  
ATOM   1096  HA  TYR    81      75.929 105.324  63.475  1.00  0.00           H  
ATOM   1097  CB  TYR    81      77.515 105.791  62.057  1.00  0.00           C  
ATOM   1098  HB2 TYR    81      78.165 105.245  61.374  1.00  0.00           H  
ATOM   1099  HB3 TYR    81      77.029 106.353  61.260  1.00  0.00           H  
ATOM   1100  CG  TYR    81      78.345 106.683  62.998  1.00  0.00           C  
ATOM   1101  CD1 TYR    81      77.733 107.886  63.423  1.00  0.00           C  
ATOM   1102  HD1 TYR    81      76.781 108.128  62.974  1.00  0.00           H  
ATOM   1103  CE1 TYR    81      78.387 108.732  64.272  1.00  0.00           C  
ATOM   1104  HE1 TYR    81      77.964 109.686  64.552  1.00  0.00           H  
ATOM   1105  CZ  TYR    81      79.706 108.383  64.732  1.00  0.00           C  
ATOM   1106  OH  TYR    81      80.279 109.153  65.687  1.00  0.00           O  
ATOM   1107  HH  TYR    81      79.710 109.878  65.958  1.00  0.00           H  
ATOM   1108  CE2 TYR    81      80.345 107.229  64.239  1.00  0.00           C  
ATOM   1109  HE2 TYR    81      81.341 106.967  64.563  1.00  0.00           H  
ATOM   1110  CD2 TYR    81      79.631 106.340  63.347  1.00  0.00           C  
ATOM   1111  HD2 TYR    81      80.117 105.419  63.064  1.00  0.00           H  
ATOM   1112  C   TYR    81      75.715 104.012  61.747  1.00  0.00           C  
ATOM   1113  O   TYR    81      76.112 103.761  60.632  1.00  0.00           O  
ATOM   1114  N   GLY    82      74.468 103.650  62.130  1.00  0.00           N  
ATOM   1115  H   GLY    82      74.002 103.132  61.399  1.00  0.00           H  
ATOM   1116  CA  GLY    82      73.634 104.183  63.312  1.00  0.00           C  
ATOM   1117  HA2 GLY    82      72.759 103.540  63.408  1.00  0.00           H  
ATOM   1118  HA3 GLY    82      74.145 104.132  64.273  1.00  0.00           H  
ATOM   1119  C   GLY    82      73.057 105.574  63.164  1.00  0.00           C  
ATOM   1120  O   GLY    82      73.657 106.447  62.534  1.00  0.00           O  
ATOM   1121  N   SER    83      71.847 105.754  63.779  1.00  0.00           N  
ATOM   1122  H   SER    83      71.467 105.011  64.348  1.00  0.00           H  
ATOM   1123  CA  SER    83      70.865 106.816  63.622  1.00  0.00           C  
ATOM   1124  HA  SER    83      69.904 106.421  63.950  1.00  0.00           H  
ATOM   1125  CB  SER    83      71.247 107.948  64.680  1.00  0.00           C  
ATOM   1126  HB2 SER    83      72.171 108.495  64.493  1.00  0.00           H  
ATOM   1127  HB3 SER    83      70.565 108.797  64.716  1.00  0.00           H  
ATOM   1128  OG  SER    83      71.227 107.469  66.032  1.00  0.00           O  
ATOM   1129  HG  SER    83      72.028 106.999  66.276  1.00  0.00           H  
ATOM   1130  C   SER    83      70.706 107.345  62.170  1.00  0.00           C  
ATOM   1131  O   SER    83      70.956 108.533  61.967  1.00  0.00           O  
ATOM   1132  N   SER    84      70.132 106.594  61.266  1.00  0.00           N  
ATOM   1133  H   SER    84      70.077 106.922  60.313  1.00  0.00           H  
ATOM   1134  CA  SER    84      69.524 105.286  61.382  1.00  0.00           C  
ATOM   1135  HA  SER    84      70.205 104.593  61.874  1.00  0.00           H  
ATOM   1136  CB  SER    84      68.204 105.423  62.192  1.00  0.00           C  
ATOM   1137  HB2 SER    84      68.374 106.018  63.089  1.00  0.00           H  
ATOM   1138  HB3 SER    84      67.493 105.887  61.508  1.00  0.00           H  
ATOM   1139  OG  SER    84      67.730 104.128  62.604  1.00  0.00           O  
ATOM   1140  HG  SER    84      67.493 104.073  63.533  1.00  0.00           H  
ATOM   1141  C   SER    84      69.274 104.649  59.974  1.00  0.00           C  
ATOM   1142  O   SER    84      69.446 105.265  58.944  1.00  0.00           O  
ATOM   1143  N   GLN    85      68.939 103.355  59.953  1.00  0.00           N  
ATOM   1144  H   GLN    85      68.717 102.892  60.823  1.00  0.00           H  
ATOM   1145  CA  GLN    85      68.528 102.540  58.796  1.00  0.00           C  
ATOM   1146  HA  GLN    85      69.317 102.678  58.056  1.00  0.00           H  
ATOM   1147  CB  GLN    85      68.427 101.049  59.155  1.00  0.00           C  
ATOM   1148  HB2 GLN    85      69.362 100.780  59.647  1.00  0.00           H  
ATOM   1149  HB3 GLN    85      67.566 100.982  59.819  1.00  0.00           H  
ATOM   1150  CG  GLN    85      68.211  99.931  58.149  1.00  0.00           C  
ATOM   1151  HG2 GLN    85      67.377 100.075  57.462  1.00  0.00           H  
ATOM   1152  HG3 GLN    85      69.119  99.808  57.558  1.00  0.00           H  
ATOM   1153  CD  GLN    85      68.057  98.594  58.849  1.00  0.00           C  
ATOM   1154  OE1 GLN    85      67.050  97.998  58.652  1.00  0.00           O  
ATOM   1155  NE2 GLN    85      69.037  97.995  59.473  1.00  0.00           N  
ATOM   1156 HE21 GLN    85      68.871  97.077  59.860  1.00  0.00           H  
ATOM   1157 HE22 GLN    85      69.978  98.353  59.546  1.00  0.00           H  
ATOM   1158  C   GLN    85      67.253 103.054  58.137  1.00  0.00           C  
ATOM   1159  O   GLN    85      67.230 103.110  56.906  1.00  0.00           O  
ATOM   1160  N   SER    86      66.171 103.317  58.846  1.00  0.00           N  
ATOM   1161  H   SER    86      66.179 103.134  59.839  1.00  0.00           H  
ATOM   1162  CA  SER    86      64.823 103.697  58.356  1.00  0.00           C  
ATOM   1163  HA  SER    86      64.062 103.865  59.118  1.00  0.00           H  
ATOM   1164  CB  SER    86      64.944 105.079  57.805  1.00  0.00           C  
ATOM   1165  HB2 SER    86      65.542 105.052  56.894  1.00  0.00           H  
ATOM   1166  HB3 SER    86      63.949 105.470  57.592  1.00  0.00           H  
ATOM   1167  OG  SER    86      65.501 106.067  58.651  1.00  0.00           O  
ATOM   1168  HG  SER    86      66.140 106.474  58.062  1.00  0.00           H  
ATOM   1169  C   SER    86      64.233 102.756  57.352  1.00  0.00           C  
ATOM   1170  O   SER    86      63.759 103.182  56.312  1.00  0.00           O  
ATOM   1171  N   SER    87      64.252 101.467  57.693  1.00  0.00           N  
ATOM   1172  H   SER    87      64.618 101.246  58.608  1.00  0.00           H  
ATOM   1173  CA  SER    87      63.671 100.419  56.935  1.00  0.00           C  
ATOM   1174  HA  SER    87      64.117 100.466  55.941  1.00  0.00           H  
ATOM   1175  CB  SER    87      63.976  99.014  57.678  1.00  0.00           C  
ATOM   1176  HB2 SER    87      64.995  99.110  58.052  1.00  0.00           H  
ATOM   1177  HB3 SER    87      63.263  99.099  58.498  1.00  0.00           H  
ATOM   1178  OG  SER    87      63.912  97.930  56.794  1.00  0.00           O  
ATOM   1179  HG  SER    87      64.420  98.161  56.013  1.00  0.00           H  
ATOM   1180  C   SER    87      62.240 100.568  56.821  1.00  0.00           C  
ATOM   1181  O   SER    87      61.619 101.138  57.688  1.00  0.00           O  
ATOM   1182  N   GLN    88      61.653  99.968  55.798  1.00  0.00           N  
ATOM   1183  H   GLN    88      62.183  99.411  55.144  1.00  0.00           H  
ATOM   1184  CA  GLN    88      60.150  99.575  55.994  1.00  0.00           C  
ATOM   1185  HA  GLN    88      59.588 100.503  56.096  1.00  0.00           H  
ATOM   1186  CB  GLN    88      59.796  98.849  54.657  1.00  0.00           C  
ATOM   1187  HB2 GLN    88      60.062  99.621  53.935  1.00  0.00           H  
ATOM   1188  HB3 GLN    88      60.368  97.925  54.571  1.00  0.00           H  
ATOM   1189  CG  GLN    88      58.256  98.585  54.618  1.00  0.00           C  
ATOM   1190  HG2 GLN    88      57.946  98.654  55.661  1.00  0.00           H  
ATOM   1191  HG3 GLN    88      57.720  99.377  54.097  1.00  0.00           H  
ATOM   1192  CD  GLN    88      57.850  97.182  54.062  1.00  0.00           C  
ATOM   1193  OE1 GLN    88      57.019  96.425  54.526  1.00  0.00           O  
ATOM   1194  NE2 GLN    88      58.498  96.731  52.982  1.00  0.00           N  
ATOM   1195 HE21 GLN    88      59.224  97.371  52.693  1.00  0.00           H  
ATOM   1196 HE22 GLN    88      58.434  95.795  52.608  1.00  0.00           H  
ATOM   1197  C   GLN    88      59.977  98.674  57.234  1.00  0.00           C  
ATOM   1198  O   GLN    88      60.760  97.730  57.337  1.00  0.00           O  
ATOM   1199  N   SER    89      58.992  98.930  58.154  1.00  0.00           N  
ATOM   1200  H   SER    89      58.295  99.648  58.014  1.00  0.00           H  
ATOM   1201  CA  SER    89      58.830  98.108  59.321  1.00  0.00           C  
ATOM   1202  HA  SER    89      59.712  98.105  59.961  1.00  0.00           H  
ATOM   1203  CB  SER    89      57.693  98.658  60.078  1.00  0.00           C  
ATOM   1204  HB2 SER    89      56.780  98.755  59.490  1.00  0.00           H  
ATOM   1205  HB3 SER    89      57.568  97.982  60.925  1.00  0.00           H  
ATOM   1206  OG  SER    89      57.887 100.004  60.656  1.00  0.00           O  
ATOM   1207  HG  SER    89      57.622 100.645  59.993  1.00  0.00           H  
ATOM   1208  C   SER    89      58.489  96.608  58.981  1.00  0.00           C  
ATOM   1209  O   SER    89      57.749  96.255  58.048  1.00  0.00           O  
ATOM   1210  N   SER    90      59.107  95.686  59.715  1.00  0.00           N  
ATOM   1211  H   SER    90      59.778  96.022  60.390  1.00  0.00           H  
ATOM   1212  CA  SER    90      59.179  94.302  59.312  1.00  0.00           C  
ATOM   1213  HA  SER    90      59.435  94.210  58.256  1.00  0.00           H  
ATOM   1214  CB  SER    90      60.332  93.595  60.194  1.00  0.00           C  
ATOM   1215  HB2 SER    90      60.039  93.656  61.242  1.00  0.00           H  
ATOM   1216  HB3 SER    90      60.407  92.592  59.774  1.00  0.00           H  
ATOM   1217  OG  SER    90      61.608  94.232  60.124  1.00  0.00           O  
ATOM   1218  HG  SER    90      62.125  93.868  60.847  1.00  0.00           H  
ATOM   1219  C   SER    90      57.839  93.560  59.556  1.00  0.00           C  
ATOM   1220  O   SER    90      57.522  92.587  58.824  1.00  0.00           O  
ATOM   1221  N   TYR    91      56.935  94.093  60.379  1.00  0.00           N  
ATOM   1222  H   TYR    91      57.279  94.871  60.924  1.00  0.00           H  
ATOM   1223  CA  TYR    91      55.442  93.852  60.319  1.00  0.00           C  
ATOM   1224  HA  TYR    91      55.365  92.766  60.350  1.00  0.00           H  
ATOM   1225  CB  TYR    91      54.730  94.219  61.646  1.00  0.00           C  
ATOM   1226  HB2 TYR    91      55.317  93.861  62.492  1.00  0.00           H  
ATOM   1227  HB3 TYR    91      54.698  95.308  61.684  1.00  0.00           H  
ATOM   1228  CG  TYR    91      53.294  93.719  61.664  1.00  0.00           C  
ATOM   1229  CD1 TYR    91      52.271  94.399  61.008  1.00  0.00           C  
ATOM   1230  HD1 TYR    91      52.542  95.279  60.443  1.00  0.00           H  
ATOM   1231  CE1 TYR    91      50.946  93.976  61.059  1.00  0.00           C  
ATOM   1232  HE1 TYR    91      50.234  94.557  60.492  1.00  0.00           H  
ATOM   1233  CZ  TYR    91      50.610  92.805  61.791  1.00  0.00           C  
ATOM   1234  OH  TYR    91      49.367  92.279  61.740  1.00  0.00           O  
ATOM   1235  HH  TYR    91      49.160  91.754  62.517  1.00  0.00           H  
ATOM   1236  CE2 TYR    91      51.610  92.142  62.540  1.00  0.00           C  
ATOM   1237  HE2 TYR    91      51.451  91.204  63.052  1.00  0.00           H  
ATOM   1238  CD2 TYR    91      52.988  92.667  62.544  1.00  0.00           C  
ATOM   1239  HD2 TYR    91      53.768  92.201  63.128  1.00  0.00           H  
ATOM   1240  C   TYR    91      54.814  94.379  59.030  1.00  0.00           C  
ATOM   1241  O   TYR    91      55.081  95.554  58.647  1.00  0.00           O  
ATOM   1242  N   GLY    92      53.992  93.679  58.261  1.00  0.00           N  
ATOM   1243  H   GLY    92      53.870  94.136  57.369  1.00  0.00           H  
ATOM   1244  CA  GLY    92      53.410  92.352  58.515  1.00  0.00           C  
ATOM   1245  HA2 GLY    92      53.800  91.903  59.429  1.00  0.00           H  
ATOM   1246  HA3 GLY    92      52.329  92.476  58.581  1.00  0.00           H  
ATOM   1247  C   GLY    92      53.937  91.397  57.384  1.00  0.00           C  
ATOM   1248  O   GLY    92      55.023  91.494  56.890  1.00  0.00           O  
ATOM   1249  N   GLN    93      53.169  90.382  57.182  1.00  0.00           N  
ATOM   1250  H   GLN    93      52.312  90.323  57.714  1.00  0.00           H  
ATOM   1251  CA  GLN    93      53.379  89.341  56.225  1.00  0.00           C  
ATOM   1252  HA  GLN    93      53.950  89.623  55.342  1.00  0.00           H  
ATOM   1253  CB  GLN    93      54.252  88.288  56.892  1.00  0.00           C  
ATOM   1254  HB2 GLN    93      54.839  87.817  56.104  1.00  0.00           H  
ATOM   1255  HB3 GLN    93      54.993  88.845  57.466  1.00  0.00           H  
ATOM   1256  CG  GLN    93      53.621  87.108  57.654  1.00  0.00           C  
ATOM   1257  HG2 GLN    93      52.974  86.602  56.938  1.00  0.00           H  
ATOM   1258  HG3 GLN    93      54.421  86.463  58.014  1.00  0.00           H  
ATOM   1259  CD  GLN    93      52.778  87.477  58.913  1.00  0.00           C  
ATOM   1260  OE1 GLN    93      52.972  88.517  59.534  1.00  0.00           O  
ATOM   1261  NE2 GLN    93      51.892  86.614  59.356  1.00  0.00           N  
ATOM   1262 HE21 GLN    93      51.498  86.859  60.253  1.00  0.00           H  
ATOM   1263 HE22 GLN    93      51.766  85.712  58.919  1.00  0.00           H  
ATOM   1264  C   GLN    93      52.063  88.773  55.806  1.00  0.00           C  
ATOM   1265  O   GLN    93      51.066  88.774  56.505  1.00  0.00           O  
ATOM   1266  N   GLN    94      52.134  88.353  54.536  1.00  0.00           N  
ATOM   1267  H   GLN    94      52.996  88.374  54.010  1.00  0.00           H  
ATOM   1268  CA  GLN    94      51.083  87.671  53.938  1.00  0.00           C  
ATOM   1269  HA  GLN    94      50.185  88.279  54.049  1.00  0.00           H  
ATOM   1270  CB  GLN    94      51.296  87.530  52.373  1.00  0.00           C  
ATOM   1271  HB2 GLN    94      51.392  88.562  52.037  1.00  0.00           H  
ATOM   1272  HB3 GLN    94      52.325  87.219  52.192  1.00  0.00           H  
ATOM   1273  CG  GLN    94      50.300  86.727  51.569  1.00  0.00           C  
ATOM   1274  HG2 GLN    94      50.666  86.573  50.553  1.00  0.00           H  
ATOM   1275  HG3 GLN    94      50.288  85.733  52.016  1.00  0.00           H  
ATOM   1276  CD  GLN    94      48.804  87.120  51.458  1.00  0.00           C  
ATOM   1277  OE1 GLN    94      48.274  87.829  52.294  1.00  0.00           O  
ATOM   1278  NE2 GLN    94      48.110  86.791  50.370  1.00  0.00           N  
ATOM   1279 HE21 GLN    94      48.608  86.307  49.636  1.00  0.00           H  
ATOM   1280 HE22 GLN    94      47.100  86.784  50.364  1.00  0.00           H  
ATOM   1281  C   GLN    94      50.974  86.320  54.631  1.00  0.00           C  
ATOM   1282  O   GLN    94      51.984  85.614  54.826  1.00  0.00           O  
ATOM   1283  N   SER    95      49.758  85.993  55.140  1.00  0.00           N  
ATOM   1284  H   SER    95      48.982  86.585  54.882  1.00  0.00           H  
ATOM   1285  CA  SER    95      49.515  84.840  56.082  1.00  0.00           C  
ATOM   1286  HA  SER    95      50.448  84.287  56.191  1.00  0.00           H  
ATOM   1287  CB  SER    95      49.174  85.481  57.398  1.00  0.00           C  
ATOM   1288  HB2 SER    95      49.934  86.190  57.727  1.00  0.00           H  
ATOM   1289  HB3 SER    95      48.261  86.053  57.232  1.00  0.00           H  
ATOM   1290  OG  SER    95      49.041  84.546  58.392  1.00  0.00           O  
ATOM   1291  HG  SER    95      48.924  84.968  59.246  1.00  0.00           H  
ATOM   1292  C   SER    95      48.458  83.870  55.590  1.00  0.00           C  
ATOM   1293  O   SER    95      47.240  84.039  55.861  1.00  0.00           O  
ATOM   1294  N   SER    96      48.830  82.887  54.739  1.00  0.00           N  
ATOM   1295  H   SER    96      49.747  82.949  54.320  1.00  0.00           H  
ATOM   1296  CA  SER    96      48.010  81.740  54.415  1.00  0.00           C  
ATOM   1297  HA  SER    96      47.127  82.047  53.854  1.00  0.00           H  
ATOM   1298  CB  SER    96      48.696  80.818  53.459  1.00  0.00           C  
ATOM   1299  HB2 SER    96      49.381  80.265  54.101  1.00  0.00           H  
ATOM   1300  HB3 SER    96      47.923  80.178  53.033  1.00  0.00           H  
ATOM   1301  OG  SER    96      49.174  81.524  52.355  1.00  0.00           O  
ATOM   1302  HG  SER    96      50.011  81.887  52.654  1.00  0.00           H  
ATOM   1303  C   SER    96      47.626  80.853  55.582  1.00  0.00           C  
ATOM   1304  O   SER    96      48.441  80.660  56.466  1.00  0.00           O  
ATOM   1305  N   TYR    97      46.399  80.337  55.770  1.00  0.00           N  
ATOM   1306  H   TYR    97      46.249  79.685  56.526  1.00  0.00           H  
ATOM   1307  CA  TYR    97      45.189  80.520  54.914  1.00  0.00           C  
ATOM   1308  HA  TYR    97      44.407  79.914  55.372  1.00  0.00           H  
ATOM   1309  CB  TYR    97      44.744  81.978  55.109  1.00  0.00           C  
ATOM   1310  HB2 TYR    97      45.064  82.387  56.067  1.00  0.00           H  
ATOM   1311  HB3 TYR    97      45.127  82.606  54.305  1.00  0.00           H  
ATOM   1312  CG  TYR    97      43.212  81.988  55.001  1.00  0.00           C  
ATOM   1313  CD1 TYR    97      42.506  82.377  53.865  1.00  0.00           C  
ATOM   1314  HD1 TYR    97      42.994  82.427  52.903  1.00  0.00           H  
ATOM   1315  CE1 TYR    97      41.135  82.656  53.863  1.00  0.00           C  
ATOM   1316  HE1 TYR    97      40.597  83.007  52.994  1.00  0.00           H  
ATOM   1317  CZ  TYR    97      40.444  82.478  55.098  1.00  0.00           C  
ATOM   1318  OH  TYR    97      39.128  82.894  55.166  1.00  0.00           O  
ATOM   1319  HH  TYR    97      38.766  82.360  55.876  1.00  0.00           H  
ATOM   1320  CE2 TYR    97      41.146  82.200  56.276  1.00  0.00           C  
ATOM   1321  HE2 TYR    97      40.604  82.112  57.206  1.00  0.00           H  
ATOM   1322  CD2 TYR    97      42.561  81.985  56.212  1.00  0.00           C  
ATOM   1323  HD2 TYR    97      43.094  81.764  57.125  1.00  0.00           H  
ATOM   1324  C   TYR    97      45.262  79.909  53.506  1.00  0.00           C  
ATOM   1325  O   TYR    97      45.306  80.649  52.561  1.00  0.00           O  
ATOM   1326  N   PRO    98      45.361  78.574  53.331  1.00  0.00           N  
ATOM   1327  CD  PRO    98      45.347  77.973  51.965  1.00  0.00           C  
ATOM   1328  HD2 PRO    98      46.370  77.825  51.617  1.00  0.00           H  
ATOM   1329  HD3 PRO    98      44.817  78.398  51.113  1.00  0.00           H  
ATOM   1330  CG  PRO    98      44.684  76.654  52.098  1.00  0.00           C  
ATOM   1331  HG2 PRO    98      45.145  76.056  51.312  1.00  0.00           H  
ATOM   1332  HG3 PRO    98      43.605  76.769  51.998  1.00  0.00           H  
ATOM   1333  CB  PRO    98      45.198  76.153  53.440  1.00  0.00           C  
ATOM   1334  HB2 PRO    98      46.053  75.489  53.313  1.00  0.00           H  
ATOM   1335  HB3 PRO    98      44.367  75.743  54.014  1.00  0.00           H  
ATOM   1336  CA  PRO    98      45.564  77.413  54.246  1.00  0.00           C  
ATOM   1337  HA  PRO    98      44.769  77.591  54.970  1.00  0.00           H  
ATOM   1338  C   PRO    98      46.963  77.275  54.794  1.00  0.00           C  
ATOM   1339  O   PRO    98      47.881  77.939  54.443  1.00  0.00           O  
ATOM   1340  N   GLY    99      47.029  76.429  55.804  1.00  0.00           N  
ATOM   1341  H   GLY    99      46.163  75.946  55.995  1.00  0.00           H  
ATOM   1342  CA  GLY    99      48.286  75.795  56.395  1.00  0.00           C  
ATOM   1343  HA2 GLY    99      48.783  76.516  57.045  1.00  0.00           H  
ATOM   1344  HA3 GLY    99      47.931  75.022  57.076  1.00  0.00           H  
ATOM   1345  C   GLY    99      49.210  75.178  55.365  1.00  0.00           C  
ATOM   1346  O   GLY    99      48.948  75.059  54.187  1.00  0.00           O  
ATOM   1347  N   TYR   100      50.325  74.703  55.909  1.00  0.00           N  
ATOM   1348  H   TYR   100      50.347  74.639  56.916  1.00  0.00           H  
ATOM   1349  CA  TYR   100      51.483  74.024  55.218  1.00  0.00           C  
ATOM   1350  HA  TYR   100      51.221  73.795  54.185  1.00  0.00           H  
ATOM   1351  CB  TYR   100      52.641  75.028  55.139  1.00  0.00           C  
ATOM   1352  HB2 TYR   100      53.501  74.526  54.696  1.00  0.00           H  
ATOM   1353  HB3 TYR   100      52.450  75.838  54.435  1.00  0.00           H  
ATOM   1354  CG  TYR   100      53.049  75.562  56.478  1.00  0.00           C  
ATOM   1355  CD1 TYR   100      52.482  76.725  57.099  1.00  0.00           C  
ATOM   1356  HD1 TYR   100      51.705  77.200  56.517  1.00  0.00           H  
ATOM   1357  CE1 TYR   100      52.910  77.211  58.291  1.00  0.00           C  
ATOM   1358  HE1 TYR   100      52.446  78.077  58.739  1.00  0.00           H  
ATOM   1359  CZ  TYR   100      53.943  76.542  58.930  1.00  0.00           C  
ATOM   1360  OH  TYR   100      54.244  77.078  60.131  1.00  0.00           O  
ATOM   1361  HH  TYR   100      53.947  77.973  60.308  1.00  0.00           H  
ATOM   1362  CE2 TYR   100      54.533  75.329  58.469  1.00  0.00           C  
ATOM   1363  HE2 TYR   100      55.207  74.755  59.088  1.00  0.00           H  
ATOM   1364  CD2 TYR   100      54.069  74.849  57.200  1.00  0.00           C  
ATOM   1365  HD2 TYR   100      54.393  73.916  56.764  1.00  0.00           H  
ATOM   1366  C   TYR   100      52.007  72.703  55.902  1.00  0.00           C  
ATOM   1367  O   TYR   100      52.880  71.985  55.440  1.00  0.00           O  
ATOM   1368  N   GLY   101      51.352  72.267  56.949  1.00  0.00           N  
ATOM   1369  H   GLY   101      50.558  72.763  57.328  1.00  0.00           H  
ATOM   1370  CA  GLY   101      51.863  71.144  57.754  1.00  0.00           C  
ATOM   1371  HA2 GLY   101      52.867  71.521  57.949  1.00  0.00           H  
ATOM   1372  HA3 GLY   101      51.379  70.998  58.719  1.00  0.00           H  
ATOM   1373  C   GLY   101      51.967  69.755  57.157  1.00  0.00           C  
ATOM   1374  O   GLY   101      52.472  68.813  57.833  1.00  0.00           O  
ATOM   1375  N   GLN   102      51.398  69.534  55.939  1.00  0.00           N  
ATOM   1376  H   GLN   102      50.966  70.290  55.426  1.00  0.00           H  
ATOM   1377  CA  GLN   102      51.324  68.242  55.179  1.00  0.00           C  
ATOM   1378  HA  GLN   102      50.968  67.471  55.862  1.00  0.00           H  
ATOM   1379  CB  GLN   102      50.259  68.292  54.061  1.00  0.00           C  
ATOM   1380  HB2 GLN   102      49.998  67.285  53.736  1.00  0.00           H  
ATOM   1381  HB3 GLN   102      49.327  68.734  54.414  1.00  0.00           H  
ATOM   1382  CG  GLN   102      50.635  69.026  52.784  1.00  0.00           C  
ATOM   1383  HG2 GLN   102      51.556  68.582  52.408  1.00  0.00           H  
ATOM   1384  HG3 GLN   102      49.879  68.871  52.014  1.00  0.00           H  
ATOM   1385  CD  GLN   102      50.688  70.525  52.959  1.00  0.00           C  
ATOM   1386  OE1 GLN   102      50.150  71.162  53.907  1.00  0.00           O  
ATOM   1387  NE2 GLN   102      51.176  71.303  51.984  1.00  0.00           N  
ATOM   1388 HE21 GLN   102      51.540  70.817  51.177  1.00  0.00           H  
ATOM   1389 HE22 GLN   102      51.195  72.279  52.242  1.00  0.00           H  
ATOM   1390  C   GLN   102      52.728  67.874  54.680  1.00  0.00           C  
ATOM   1391  O   GLN   102      53.383  68.655  53.990  1.00  0.00           O  
ATOM   1392  N   GLN   103      53.221  66.740  55.159  1.00  0.00           N  
ATOM   1393  H   GLN   103      52.606  66.122  55.668  1.00  0.00           H  
ATOM   1394  CA  GLN   103      54.574  66.298  54.851  1.00  0.00           C  
ATOM   1395  HA  GLN   103      55.243  66.907  55.459  1.00  0.00           H  
ATOM   1396  CB  GLN   103      54.791  64.860  55.345  1.00  0.00           C  
ATOM   1397  HB2 GLN   103      54.388  64.773  56.354  1.00  0.00           H  
ATOM   1398  HB3 GLN   103      54.223  64.215  54.675  1.00  0.00           H  
ATOM   1399  CG  GLN   103      56.246  64.355  55.311  1.00  0.00           C  
ATOM   1400  HG2 GLN   103      56.442  64.330  54.239  1.00  0.00           H  
ATOM   1401  HG3 GLN   103      56.904  65.063  55.814  1.00  0.00           H  
ATOM   1402  CD  GLN   103      56.539  62.917  55.751  1.00  0.00           C  
ATOM   1403  OE1 GLN   103      57.683  62.729  56.226  1.00  0.00           O  
ATOM   1404  NE2 GLN   103      55.660  61.880  55.512  1.00  0.00           N  
ATOM   1405 HE21 GLN   103      55.878  60.981  55.917  1.00  0.00           H  
ATOM   1406 HE22 GLN   103      54.708  62.070  55.233  1.00  0.00           H  
ATOM   1407  C   GLN   103      54.895  66.420  53.333  1.00  0.00           C  
ATOM   1408  O   GLN   103      54.142  66.046  52.465  1.00  0.00           O  
ATOM   1409  N   PRO   104      56.051  66.979  53.005  1.00  0.00           N  
ATOM   1410  CD  PRO   104      57.086  67.477  53.881  1.00  0.00           C  
ATOM   1411  HD2 PRO   104      57.672  66.632  54.243  1.00  0.00           H  
ATOM   1412  HD3 PRO   104      56.718  67.994  54.767  1.00  0.00           H  
ATOM   1413  CG  PRO   104      57.948  68.467  53.080  1.00  0.00           C  
ATOM   1414  HG2 PRO   104      58.911  68.609  53.572  1.00  0.00           H  
ATOM   1415  HG3 PRO   104      57.402  69.409  53.107  1.00  0.00           H  
ATOM   1416  CB  PRO   104      57.954  67.778  51.737  1.00  0.00           C  
ATOM   1417  HB2 PRO   104      58.690  66.975  51.780  1.00  0.00           H  
ATOM   1418  HB3 PRO   104      58.041  68.457  50.889  1.00  0.00           H  
ATOM   1419  CA  PRO   104      56.567  67.105  51.648  1.00  0.00           C  
ATOM   1420  HA  PRO   104      55.922  67.728  51.028  1.00  0.00           H  
ATOM   1421  C   PRO   104      56.706  65.758  50.953  1.00  0.00           C  
ATOM   1422  O   PRO   104      56.807  64.695  51.575  1.00  0.00           O  
ATOM   1423  N   ALA   105      56.809  65.795  49.646  1.00  0.00           N  
ATOM   1424  H   ALA   105      56.688  66.697  49.209  1.00  0.00           H  
ATOM   1425  CA  ALA   105      57.276  64.712  48.752  1.00  0.00           C  
ATOM   1426  HA  ALA   105      56.495  63.965  48.899  1.00  0.00           H  
ATOM   1427  CB  ALA   105      57.222  65.117  47.279  1.00  0.00           C  
ATOM   1428  HB1 ALA   105      57.786  66.041  47.150  1.00  0.00           H  
ATOM   1429  HB2 ALA   105      57.540  64.323  46.604  1.00  0.00           H  
ATOM   1430  HB3 ALA   105      56.259  65.416  46.865  1.00  0.00           H  
ATOM   1431  C   ALA   105      58.655  64.195  49.073  1.00  0.00           C  
ATOM   1432  O   ALA   105      59.559  65.027  49.475  1.00  0.00           O  
ATOM   1433  N   PRO   106      58.951  62.941  48.919  1.00  0.00           N  
ATOM   1434  CD  PRO   106      58.004  61.909  48.721  1.00  0.00           C  
ATOM   1435  HD2 PRO   106      57.386  62.237  47.885  1.00  0.00           H  
ATOM   1436  HD3 PRO   106      57.359  61.837  49.596  1.00  0.00           H  
ATOM   1437  CG  PRO   106      58.830  60.685  48.471  1.00  0.00           C  
ATOM   1438  HG2 PRO   106      59.347  60.808  47.519  1.00  0.00           H  
ATOM   1439  HG3 PRO   106      58.296  59.749  48.638  1.00  0.00           H  
ATOM   1440  CB  PRO   106      59.868  60.919  49.594  1.00  0.00           C  
ATOM   1441  HB2 PRO   106      60.724  60.257  49.468  1.00  0.00           H  
ATOM   1442  HB3 PRO   106      59.427  60.744  50.576  1.00  0.00           H  
ATOM   1443  CA  PRO   106      60.266  62.417  49.428  1.00  0.00           C  
ATOM   1444  HA  PRO   106      60.442  62.693  50.468  1.00  0.00           H  
ATOM   1445  C   PRO   106      61.539  62.731  48.568  1.00  0.00           C  
ATOM   1446  O   PRO   106      61.492  62.916  47.330  1.00  0.00           O  
ATOM   1447  N   SER   107      62.674  62.589  49.221  1.00  0.00           N  
ATOM   1448  H   SER   107      62.519  62.351  50.190  1.00  0.00           H  
ATOM   1449  CA  SER   107      64.011  62.874  48.684  1.00  0.00           C  
ATOM   1450  HA  SER   107      63.974  63.123  47.623  1.00  0.00           H  
ATOM   1451  CB  SER   107      64.466  64.173  49.429  1.00  0.00           C  
ATOM   1452  HB2 SER   107      65.425  64.492  49.020  1.00  0.00           H  
ATOM   1453  HB3 SER   107      63.816  65.008  49.167  1.00  0.00           H  
ATOM   1454  OG  SER   107      64.459  64.104  50.823  1.00  0.00           O  
ATOM   1455  HG  SER   107      63.553  64.036  51.133  1.00  0.00           H  
ATOM   1456  C   SER   107      64.947  61.733  48.950  1.00  0.00           C  
ATOM   1457  O   SER   107      66.179  61.951  49.094  1.00  0.00           O  
ATOM   1458  N   SER   108      64.489  60.457  48.863  1.00  0.00           N  
ATOM   1459  H   SER   108      63.481  60.401  48.857  1.00  0.00           H  
ATOM   1460  CA  SER   108      65.282  59.232  49.185  1.00  0.00           C  
ATOM   1461  HA  SER   108      66.193  59.081  48.605  1.00  0.00           H  
ATOM   1462  CB  SER   108      65.822  59.223  50.613  1.00  0.00           C  
ATOM   1463  HB2 SER   108      66.583  58.464  50.793  1.00  0.00           H  
ATOM   1464  HB3 SER   108      66.310  60.170  50.843  1.00  0.00           H  
ATOM   1465  OG  SER   108      64.737  59.056  51.543  1.00  0.00           O  
ATOM   1466  HG  SER   108      64.289  59.891  51.695  1.00  0.00           H  
ATOM   1467  C   SER   108      64.480  57.944  48.843  1.00  0.00           C  
ATOM   1468  O   SER   108      63.234  57.822  49.075  1.00  0.00           O  
ATOM   1469  N   THR   109      65.125  56.939  48.264  1.00  0.00           N  
ATOM   1470  H   THR   109      66.109  57.021  48.052  1.00  0.00           H  
ATOM   1471  CA  THR   109      64.625  55.498  48.233  1.00  0.00           C  
ATOM   1472  HA  THR   109      63.705  55.492  47.648  1.00  0.00           H  
ATOM   1473  CB  THR   109      65.568  54.605  47.351  1.00  0.00           C  
ATOM   1474  HB  THR   109      66.561  54.661  47.798  1.00  0.00           H  
ATOM   1475  CG2 THR   109      65.194  53.123  47.235  1.00  0.00           C  
ATOM   1476 HG21 THR   109      65.283  52.705  48.238  1.00  0.00           H  
ATOM   1477 HG22 THR   109      64.162  52.993  46.907  1.00  0.00           H  
ATOM   1478 HG23 THR   109      65.854  52.511  46.620  1.00  0.00           H  
ATOM   1479  OG1 THR   109      65.639  55.244  46.088  1.00  0.00           O  
ATOM   1480  HG1 THR   109      65.940  56.155  46.085  1.00  0.00           H  
ATOM   1481  C   THR   109      64.525  54.859  49.635  1.00  0.00           C  
ATOM   1482  O   THR   109      65.411  55.116  50.446  1.00  0.00           O  
ATOM   1483  N   SER   110      63.452  54.097  49.956  1.00  0.00           N  
ATOM   1484  H   SER   110      62.694  54.038  49.292  1.00  0.00           H  
ATOM   1485  CA  SER   110      63.261  53.496  51.280  1.00  0.00           C  
ATOM   1486  HA  SER   110      63.607  54.260  51.976  1.00  0.00           H  
ATOM   1487  CB  SER   110      61.756  53.342  51.571  1.00  0.00           C  
ATOM   1488  HB2 SER   110      61.639  52.765  52.489  1.00  0.00           H  
ATOM   1489  HB3 SER   110      61.220  54.288  51.638  1.00  0.00           H  
ATOM   1490  OG  SER   110      61.197  52.524  50.507  1.00  0.00           O  
ATOM   1491  HG  SER   110      60.248  52.662  50.461  1.00  0.00           H  
ATOM   1492  C   SER   110      64.116  52.220  51.450  1.00  0.00           C  
ATOM   1493  O   SER   110      64.659  51.573  50.494  1.00  0.00           O  
ATOM   1494  N   GLY   111      64.361  51.843  52.691  1.00  0.00           N  
ATOM   1495  H   GLY   111      63.990  52.397  53.449  1.00  0.00           H  
ATOM   1496  CA  GLY   111      65.246  50.766  53.051  1.00  0.00           C  
ATOM   1497  HA2 GLY   111      66.177  51.143  52.629  1.00  0.00           H  
ATOM   1498  HA3 GLY   111      65.468  50.582  54.102  1.00  0.00           H  
ATOM   1499  C   GLY   111      64.854  49.334  52.544  1.00  0.00           C  
ATOM   1500  O   GLY   111      63.719  49.175  52.038  1.00  0.00           O  
ATOM   1501  N   SER   112      65.683  48.351  52.453  1.00  0.00           N  
ATOM   1502  H   SER   112      65.391  47.600  51.845  1.00  0.00           H  
ATOM   1503  CA  SER   112      67.090  48.331  52.864  1.00  0.00           C  
ATOM   1504  HA  SER   112      67.487  47.318  52.812  1.00  0.00           H  
ATOM   1505  CB  SER   112      68.057  49.092  51.915  1.00  0.00           C  
ATOM   1506  HB2 SER   112      68.167  50.172  52.018  1.00  0.00           H  
ATOM   1507  HB3 SER   112      69.033  48.622  52.041  1.00  0.00           H  
ATOM   1508  OG  SER   112      67.580  48.934  50.584  1.00  0.00           O  
ATOM   1509  HG  SER   112      67.364  48.000  50.539  1.00  0.00           H  
ATOM   1510  C   SER   112      67.346  48.737  54.300  1.00  0.00           C  
ATOM   1511  O   SER   112      67.900  49.819  54.500  1.00  0.00           O  
ATOM   1512  N   TYR   113      66.842  47.957  55.262  1.00  0.00           N  
ATOM   1513  H   TYR   113      66.599  48.335  56.166  1.00  0.00           H  
ATOM   1514  CA  TYR   113      66.706  46.504  55.113  1.00  0.00           C  
ATOM   1515  HA  TYR   113      66.354  46.217  54.122  1.00  0.00           H  
ATOM   1516  CB  TYR   113      68.053  45.751  55.353  1.00  0.00           C  
ATOM   1517  HB2 TYR   113      68.250  45.516  56.399  1.00  0.00           H  
ATOM   1518  HB3 TYR   113      68.008  44.778  54.864  1.00  0.00           H  
ATOM   1519  CG  TYR   113      69.328  46.349  54.750  1.00  0.00           C  
ATOM   1520  CD1 TYR   113      69.704  45.949  53.435  1.00  0.00           C  
ATOM   1521  HD1 TYR   113      69.177  45.214  52.845  1.00  0.00           H  
ATOM   1522  CE1 TYR   113      70.799  46.590  52.779  1.00  0.00           C  
ATOM   1523  HE1 TYR   113      71.047  46.332  51.760  1.00  0.00           H  
ATOM   1524  CZ  TYR   113      71.655  47.489  53.473  1.00  0.00           C  
ATOM   1525  OH  TYR   113      72.726  47.977  52.898  1.00  0.00           O  
ATOM   1526  HH  TYR   113      72.849  47.622  52.015  1.00  0.00           H  
ATOM   1527  CE2 TYR   113      71.266  47.930  54.787  1.00  0.00           C  
ATOM   1528  HE2 TYR   113      71.899  48.580  55.373  1.00  0.00           H  
ATOM   1529  CD2 TYR   113      70.096  47.358  55.398  1.00  0.00           C  
ATOM   1530  HD2 TYR   113      69.892  47.722  56.394  1.00  0.00           H  
ATOM   1531  C   TYR   113      65.689  45.986  56.123  1.00  0.00           C  
ATOM   1532  O   TYR   113      65.708  46.443  57.239  1.00  0.00           O  
ATOM   1533  N   GLY   114      64.878  44.968  55.791  1.00  0.00           N  
ATOM   1534  H   GLY   114      64.756  44.611  54.854  1.00  0.00           H  
ATOM   1535  CA  GLY   114      64.126  44.132  56.749  1.00  0.00           C  
ATOM   1536  HA2 GLY   114      63.388  43.580  56.167  1.00  0.00           H  
ATOM   1537  HA3 GLY   114      64.824  43.422  57.193  1.00  0.00           H  
ATOM   1538  C   GLY   114      63.376  44.935  57.838  1.00  0.00           C  
ATOM   1539  O   GLY   114      62.805  46.012  57.528  1.00  0.00           O  
ATOM   1540  N   SER   115      63.210  44.393  59.093  1.00  0.00           N  
ATOM   1541  H   SER   115      62.680  44.948  59.750  1.00  0.00           H  
ATOM   1542  CA  SER   115      63.868  43.184  59.675  1.00  0.00           C  
ATOM   1543  HA  SER   115      63.919  42.507  58.821  1.00  0.00           H  
ATOM   1544  CB  SER   115      65.342  43.509  60.085  1.00  0.00           C  
ATOM   1545  HB2 SER   115      65.878  44.019  59.284  1.00  0.00           H  
ATOM   1546  HB3 SER   115      65.296  44.059  61.025  1.00  0.00           H  
ATOM   1547  OG  SER   115      66.113  42.367  60.298  1.00  0.00           O  
ATOM   1548  HG  SER   115      66.123  41.860  59.483  1.00  0.00           H  
ATOM   1549  C   SER   115      63.054  42.581  60.859  1.00  0.00           C  
ATOM   1550  O   SER   115      63.580  41.639  61.438  1.00  0.00           O  
ATOM   1551  N   SER   116      61.848  43.058  61.189  1.00  0.00           N  
ATOM   1552  H   SER   116      61.634  43.959  60.786  1.00  0.00           H  
ATOM   1553  CA  SER   116      60.788  42.393  61.981  1.00  0.00           C  
ATOM   1554  HA  SER   116      60.086  43.182  62.251  1.00  0.00           H  
ATOM   1555  CB  SER   116      59.868  41.401  61.172  1.00  0.00           C  
ATOM   1556  HB2 SER   116      60.419  40.631  60.633  1.00  0.00           H  
ATOM   1557  HB3 SER   116      59.095  41.019  61.839  1.00  0.00           H  
ATOM   1558  OG  SER   116      59.267  42.167  60.174  1.00  0.00           O  
ATOM   1559  HG  SER   116      59.701  41.932  59.351  1.00  0.00           H  
ATOM   1560  C   SER   116      61.331  41.777  63.248  1.00  0.00           C  
ATOM   1561  O   SER   116      61.045  40.629  63.587  1.00  0.00           O  
ATOM   1562  N   SER   117      61.862  42.688  64.052  1.00  0.00           N  
ATOM   1563  H   SER   117      62.085  43.590  63.657  1.00  0.00           H  
ATOM   1564  CA  SER   117      62.199  42.460  65.510  1.00  0.00           C  
ATOM   1565  HA  SER   117      61.241  42.154  65.930  1.00  0.00           H  
ATOM   1566  CB  SER   117      63.145  41.275  65.697  1.00  0.00           C  
ATOM   1567  HB2 SER   117      62.551  40.366  65.608  1.00  0.00           H  
ATOM   1568  HB3 SER   117      63.893  41.361  64.908  1.00  0.00           H  
ATOM   1569  OG  SER   117      63.887  41.307  66.870  1.00  0.00           O  
ATOM   1570  HG  SER   117      63.490  41.098  67.718  1.00  0.00           H  
ATOM   1571  C   SER   117      62.580  43.755  66.247  1.00  0.00           C  
ATOM   1572  O   SER   117      62.936  44.752  65.650  1.00  0.00           O  
ATOM   1573  N   GLN   118      62.349  43.766  67.579  1.00  0.00           N  
ATOM   1574  H   GLN   118      61.921  42.965  68.020  1.00  0.00           H  
ATOM   1575  CA  GLN   118      62.721  44.884  68.504  1.00  0.00           C  
ATOM   1576  HA  GLN   118      62.731  44.578  69.550  1.00  0.00           H  
ATOM   1577  CB  GLN   118      64.216  45.305  68.358  1.00  0.00           C  
ATOM   1578  HB2 GLN   118      64.973  44.587  68.673  1.00  0.00           H  
ATOM   1579  HB3 GLN   118      64.401  45.618  67.331  1.00  0.00           H  
ATOM   1580  CG  GLN   118      64.455  46.521  69.311  1.00  0.00           C  
ATOM   1581  HG2 GLN   118      65.431  46.972  69.132  1.00  0.00           H  
ATOM   1582  HG3 GLN   118      63.852  47.391  69.053  1.00  0.00           H  
ATOM   1583  CD  GLN   118      64.330  46.229  70.858  1.00  0.00           C  
ATOM   1584  OE1 GLN   118      64.642  45.157  71.232  1.00  0.00           O  
ATOM   1585  NE2 GLN   118      64.036  47.201  71.651  1.00  0.00           N  
ATOM   1586 HE21 GLN   118      64.001  48.131  71.258  1.00  0.00           H  
ATOM   1587 HE22 GLN   118      64.049  47.035  72.647  1.00  0.00           H  
ATOM   1588  C   GLN   118      61.653  45.983  68.422  1.00  0.00           C  
ATOM   1589  O   GLN   118      61.662  46.834  67.544  1.00  0.00           O  
ATOM   1590  N   SER   119      60.580  45.950  69.262  1.00  0.00           N  
ATOM   1591  H   SER   119      59.765  46.459  68.950  1.00  0.00           H  
ATOM   1592  CA  SER   119      60.444  45.210  70.549  1.00  0.00           C  
ATOM   1593  HA  SER   119      61.456  44.911  70.822  1.00  0.00           H  
ATOM   1594  CB  SER   119      59.812  46.145  71.577  1.00  0.00           C  
ATOM   1595  HB2 SER   119      60.387  47.070  71.560  1.00  0.00           H  
ATOM   1596  HB3 SER   119      58.836  46.475  71.220  1.00  0.00           H  
ATOM   1597  OG  SER   119      59.789  45.621  72.914  1.00  0.00           O  
ATOM   1598  HG  SER   119      60.338  46.122  73.522  1.00  0.00           H  
ATOM   1599  C   SER   119      59.668  43.852  70.444  1.00  0.00           C  
ATOM   1600  O   SER   119      59.993  42.993  69.632  1.00  0.00           O  
ATOM   1601  N   SER   120      58.617  43.642  71.228  1.00  0.00           N  
ATOM   1602  H   SER   120      58.408  44.304  71.962  1.00  0.00           H  
ATOM   1603  CA  SER   120      57.611  42.650  71.051  1.00  0.00           C  
ATOM   1604  HA  SER   120      58.067  41.718  71.385  1.00  0.00           H  
ATOM   1605  CB  SER   120      56.468  43.050  71.961  1.00  0.00           C  
ATOM   1606  HB2 SER   120      56.239  44.098  71.765  1.00  0.00           H  
ATOM   1607  HB3 SER   120      55.540  42.513  71.761  1.00  0.00           H  
ATOM   1608  OG  SER   120      56.768  42.790  73.354  1.00  0.00           O  
ATOM   1609  HG  SER   120      56.403  41.915  73.504  1.00  0.00           H  
ATOM   1610  C   SER   120      57.053  42.357  69.605  1.00  0.00           C  
ATOM   1611  O   SER   120      57.073  43.248  68.824  1.00  0.00           O  
ATOM   1612  N   SER   121      56.426  41.196  69.377  1.00  0.00           N  
ATOM   1613  H   SER   121      56.064  41.018  68.450  1.00  0.00           H  
ATOM   1614  CA  SER   121      56.309  40.039  70.316  1.00  0.00           C  
ATOM   1615  HA  SER   121      55.900  40.408  71.256  1.00  0.00           H  
ATOM   1616  CB  SER   121      55.312  39.050  69.824  1.00  0.00           C  
ATOM   1617  HB2 SER   121      54.313  39.486  69.795  1.00  0.00           H  
ATOM   1618  HB3 SER   121      55.622  38.697  68.840  1.00  0.00           H  
ATOM   1619  OG  SER   121      55.090  37.903  70.593  1.00  0.00           O  
ATOM   1620  HG  SER   121      54.847  38.103  71.500  1.00  0.00           H  
ATOM   1621  C   SER   121      57.615  39.407  70.637  1.00  0.00           C  
ATOM   1622  O   SER   121      58.512  39.126  69.817  1.00  0.00           O  
ATOM   1623  N   TYR   122      57.776  39.142  71.963  1.00  0.00           N  
ATOM   1624  H   TYR   122      57.033  39.532  72.526  1.00  0.00           H  
ATOM   1625  CA  TYR   122      58.773  38.380  72.689  1.00  0.00           C  
ATOM   1626  HA  TYR   122      59.627  38.188  72.040  1.00  0.00           H  
ATOM   1627  CB  TYR   122      59.241  39.219  73.850  1.00  0.00           C  
ATOM   1628  HB2 TYR   122      58.423  39.510  74.509  1.00  0.00           H  
ATOM   1629  HB3 TYR   122      59.910  38.631  74.479  1.00  0.00           H  
ATOM   1630  CG  TYR   122      60.067  40.456  73.505  1.00  0.00           C  
ATOM   1631  CD1 TYR   122      59.981  41.552  74.432  1.00  0.00           C  
ATOM   1632  HD1 TYR   122      59.225  41.484  75.200  1.00  0.00           H  
ATOM   1633  CE1 TYR   122      60.735  42.738  74.167  1.00  0.00           C  
ATOM   1634  HE1 TYR   122      60.697  43.591  74.828  1.00  0.00           H  
ATOM   1635  CZ  TYR   122      61.712  42.710  73.218  1.00  0.00           C  
ATOM   1636  OH  TYR   122      62.482  43.797  72.970  1.00  0.00           O  
ATOM   1637  HH  TYR   122      62.505  44.377  73.734  1.00  0.00           H  
ATOM   1638  CE2 TYR   122      61.896  41.591  72.376  1.00  0.00           C  
ATOM   1639  HE2 TYR   122      62.678  41.620  71.631  1.00  0.00           H  
ATOM   1640  CD2 TYR   122      61.100  40.452  72.523  1.00  0.00           C  
ATOM   1641  HD2 TYR   122      61.311  39.496  72.067  1.00  0.00           H  
ATOM   1642  C   TYR   122      58.177  37.037  73.229  1.00  0.00           C  
ATOM   1643  O   TYR   122      57.346  36.971  74.155  1.00  0.00           O  
ATOM   1644  N   GLY   123      58.487  35.880  72.685  1.00  0.00           N  
ATOM   1645  H   GLY   123      58.089  35.167  73.280  1.00  0.00           H  
ATOM   1646  CA  GLY   123      59.518  35.570  71.720  1.00  0.00           C  
ATOM   1647  HA2 GLY   123      59.359  34.669  71.128  1.00  0.00           H  
ATOM   1648  HA3 GLY   123      59.434  36.283  70.899  1.00  0.00           H  
ATOM   1649  C   GLY   123      60.969  35.749  72.254  1.00  0.00           C  
ATOM   1650  O   GLY   123      61.264  36.256  73.346  1.00  0.00           O  
ATOM   1651  N   GLN   124      61.977  35.323  71.486  1.00  0.00           N  
ATOM   1652  H   GLN   124      61.770  35.103  70.522  1.00  0.00           H  
ATOM   1653  CA  GLN   124      63.406  35.475  71.828  1.00  0.00           C  
ATOM   1654  HA  GLN   124      63.420  34.960  72.788  1.00  0.00           H  
ATOM   1655  CB  GLN   124      64.297  34.735  70.893  1.00  0.00           C  
ATOM   1656  HB2 GLN   124      64.115  35.044  69.863  1.00  0.00           H  
ATOM   1657  HB3 GLN   124      65.291  35.134  71.096  1.00  0.00           H  
ATOM   1658  CG  GLN   124      64.385  33.178  71.196  1.00  0.00           C  
ATOM   1659  HG2 GLN   124      65.396  32.801  71.042  1.00  0.00           H  
ATOM   1660  HG3 GLN   124      64.079  32.995  72.226  1.00  0.00           H  
ATOM   1661  CD  GLN   124      63.464  32.400  70.347  1.00  0.00           C  
ATOM   1662  OE1 GLN   124      62.415  31.841  70.788  1.00  0.00           O  
ATOM   1663  NE2 GLN   124      63.658  32.436  69.023  1.00  0.00           N  
ATOM   1664 HE21 GLN   124      64.327  33.068  68.606  1.00  0.00           H  
ATOM   1665 HE22 GLN   124      63.148  31.787  68.442  1.00  0.00           H  
ATOM   1666  C   GLN   124      63.814  36.971  72.002  1.00  0.00           C  
ATOM   1667  O   GLN   124      63.325  37.793  71.253  1.00  0.00           O  
ATOM   1668  N   PRO   125      64.720  37.387  72.948  1.00  0.00           N  
ATOM   1669  CD  PRO   125      65.158  38.809  72.960  1.00  0.00           C  
ATOM   1670  HD2 PRO   125      64.279  39.450  72.890  1.00  0.00           H  
ATOM   1671  HD3 PRO   125      65.934  39.017  72.223  1.00  0.00           H  
ATOM   1672  CG  PRO   125      65.798  38.922  74.333  1.00  0.00           C  
ATOM   1673  HG2 PRO   125      65.079  39.151  75.120  1.00  0.00           H  
ATOM   1674  HG3 PRO   125      66.617  39.639  74.302  1.00  0.00           H  
ATOM   1675  CB  PRO   125      66.432  37.535  74.591  1.00  0.00           C  
ATOM   1676  HB2 PRO   125      66.771  37.252  75.587  1.00  0.00           H  
ATOM   1677  HB3 PRO   125      67.334  37.505  73.979  1.00  0.00           H  
ATOM   1678  CA  PRO   125      65.415  36.550  74.004  1.00  0.00           C  
ATOM   1679  HA  PRO   125      65.886  35.652  73.603  1.00  0.00           H  
ATOM   1680  C   PRO   125      64.481  36.104  75.097  1.00  0.00           C  
ATOM   1681  O   PRO   125      63.507  36.768  75.374  1.00  0.00           O  
ATOM   1682  N   GLN   126      64.731  34.915  75.650  1.00  0.00           N  
ATOM   1683  H   GLN   126      65.629  34.480  75.495  1.00  0.00           H  
ATOM   1684  CA  GLN   126      63.862  34.359  76.682  1.00  0.00           C  
ATOM   1685  HA  GLN   126      62.840  34.389  76.304  1.00  0.00           H  
ATOM   1686  CB  GLN   126      64.170  32.895  76.872  1.00  0.00           C  
ATOM   1687  HB2 GLN   126      65.111  32.710  77.390  1.00  0.00           H  
ATOM   1688  HB3 GLN   126      63.425  32.494  77.560  1.00  0.00           H  
ATOM   1689  CG  GLN   126      64.046  31.914  75.635  1.00  0.00           C  
ATOM   1690  HG2 GLN   126      64.798  32.125  74.875  1.00  0.00           H  
ATOM   1691  HG3 GLN   126      63.982  30.908  76.050  1.00  0.00           H  
ATOM   1692  CD  GLN   126      62.716  32.009  74.925  1.00  0.00           C  
ATOM   1693  OE1 GLN   126      61.796  32.708  75.195  1.00  0.00           O  
ATOM   1694  NE2 GLN   126      62.499  31.150  74.002  1.00  0.00           N  
ATOM   1695 HE21 GLN   126      63.155  30.499  73.596  1.00  0.00           H  
ATOM   1696 HE22 GLN   126      61.532  31.127  73.710  1.00  0.00           H  
ATOM   1697  C   GLN   126      63.915  35.192  77.983  1.00  0.00           C  
ATOM   1698  O   GLN   126      64.988  35.445  78.547  1.00  0.00           O  
ATOM   1699  N   SER   127      62.801  35.566  78.649  1.00  0.00           N  
ATOM   1700  H   SER   127      61.921  35.307  78.224  1.00  0.00           H  
ATOM   1701  CA  SER   127      62.609  36.251  79.900  1.00  0.00           C  
ATOM   1702  HA  SER   127      61.530  36.306  80.046  1.00  0.00           H  
ATOM   1703  CB  SER   127      63.269  35.449  81.056  1.00  0.00           C  
ATOM   1704  HB2 SER   127      62.983  34.397  81.038  1.00  0.00           H  
ATOM   1705  HB3 SER   127      64.335  35.330  80.861  1.00  0.00           H  
ATOM   1706  OG  SER   127      63.178  36.067  82.375  1.00  0.00           O  
ATOM   1707  HG  SER   127      63.884  35.764  82.951  1.00  0.00           H  
ATOM   1708  C   SER   127      63.029  37.738  79.915  1.00  0.00           C  
ATOM   1709  O   SER   127      62.296  38.462  80.568  1.00  0.00           O  
ATOM   1710  N   GLY   128      64.124  38.199  79.215  1.00  0.00           N  
ATOM   1711  H   GLY   128      64.627  37.583  78.593  1.00  0.00           H  
ATOM   1712  CA  GLY   128      64.399  39.637  79.132  1.00  0.00           C  
ATOM   1713  HA2 GLY   128      63.449  40.100  78.863  1.00  0.00           H  
ATOM   1714  HA3 GLY   128      64.717  40.140  80.045  1.00  0.00           H  
ATOM   1715  C   GLY   128      65.406  39.858  78.020  1.00  0.00           C  
ATOM   1716  O   GLY   128      66.144  38.920  77.593  1.00  0.00           O  
ATOM   1717  N   SER   129      65.512  41.073  77.428  1.00  0.00           N  
ATOM   1718  H   SER   129      66.189  41.085  76.678  1.00  0.00           H  
ATOM   1719  CA  SER   129      64.624  42.271  77.530  1.00  0.00           C  
ATOM   1720  HA  SER   129      65.226  43.102  77.163  1.00  0.00           H  
ATOM   1721  CB  SER   129      63.303  41.997  76.685  1.00  0.00           C  
ATOM   1722  HB2 SER   129      62.622  41.328  77.211  1.00  0.00           H  
ATOM   1723  HB3 SER   129      62.674  42.877  76.556  1.00  0.00           H  
ATOM   1724  OG  SER   129      63.618  41.451  75.438  1.00  0.00           O  
ATOM   1725  HG  SER   129      64.310  41.939  74.984  1.00  0.00           H  
ATOM   1726  C   SER   129      64.297  42.657  78.983  1.00  0.00           C  
ATOM   1727  O   SER   129      63.085  42.936  79.296  1.00  0.00           O  
ATOM   1728  N   TYR   130      65.369  42.707  79.822  1.00  0.00           N  
ATOM   1729  H   TYR   130      66.215  42.466  79.325  1.00  0.00           H  
ATOM   1730  CA  TYR   130      65.429  43.271  81.117  1.00  0.00           C  
ATOM   1731  HA  TYR   130      64.502  43.027  81.635  1.00  0.00           H  
ATOM   1732  CB  TYR   130      66.673  42.589  81.852  1.00  0.00           C  
ATOM   1733  HB2 TYR   130      67.582  43.149  81.633  1.00  0.00           H  
ATOM   1734  HB3 TYR   130      66.549  42.802  82.914  1.00  0.00           H  
ATOM   1735  CG  TYR   130      66.813  41.077  81.810  1.00  0.00           C  
ATOM   1736  CD1 TYR   130      67.670  40.431  80.940  1.00  0.00           C  
ATOM   1737  HD1 TYR   130      68.417  40.983  80.389  1.00  0.00           H  
ATOM   1738  CE1 TYR   130      67.665  39.014  80.936  1.00  0.00           C  
ATOM   1739  HE1 TYR   130      68.537  38.565  80.484  1.00  0.00           H  
ATOM   1740  CZ  TYR   130      66.704  38.270  81.719  1.00  0.00           C  
ATOM   1741  OH  TYR   130      66.951  36.947  81.906  1.00  0.00           O  
ATOM   1742  HH  TYR   130      67.668  36.583  81.381  1.00  0.00           H  
ATOM   1743  CE2 TYR   130      65.722  38.935  82.459  1.00  0.00           C  
ATOM   1744  HE2 TYR   130      65.045  38.498  83.178  1.00  0.00           H  
ATOM   1745  CD2 TYR   130      65.880  40.305  82.603  1.00  0.00           C  
ATOM   1746  HD2 TYR   130      65.301  40.909  83.286  1.00  0.00           H  
ATOM   1747  C   TYR   130      65.745  44.801  81.015  1.00  0.00           C  
ATOM   1748  O   TYR   130      66.421  45.220  80.064  1.00  0.00           O  
ATOM   1749  N   SER   131      65.198  45.759  81.806  1.00  0.00           N  
ATOM   1750  H   SER   131      65.433  46.699  81.521  1.00  0.00           H  
ATOM   1751  CA  SER   131      64.199  45.622  82.803  1.00  0.00           C  
ATOM   1752  HA  SER   131      64.127  46.672  83.084  1.00  0.00           H  
ATOM   1753  CB  SER   131      62.939  45.243  82.206  1.00  0.00           C  
ATOM   1754  HB2 SER   131      62.867  45.886  81.328  1.00  0.00           H  
ATOM   1755  HB3 SER   131      62.985  44.188  81.937  1.00  0.00           H  
ATOM   1756  OG  SER   131      61.802  45.481  82.956  1.00  0.00           O  
ATOM   1757  HG  SER   131      61.872  45.031  83.801  1.00  0.00           H  
ATOM   1758  C   SER   131      64.620  44.705  83.927  1.00  0.00           C  
ATOM   1759  O   SER   131      64.299  43.529  84.090  1.00  0.00           O  
ATOM   1760  N   GLN   132      65.421  45.147  84.991  1.00  0.00           N  
ATOM   1761  H   GLN   132      65.338  44.532  85.788  1.00  0.00           H  
ATOM   1762  CA  GLN   132      65.882  46.468  85.235  1.00  0.00           C  
ATOM   1763  HA  GLN   132      66.028  47.051  84.325  1.00  0.00           H  
ATOM   1764  CB  GLN   132      64.896  47.106  86.220  1.00  0.00           C  
ATOM   1765  HB2 GLN   132      63.876  47.168  85.841  1.00  0.00           H  
ATOM   1766  HB3 GLN   132      64.834  46.460  87.096  1.00  0.00           H  
ATOM   1767  CG  GLN   132      65.198  48.509  86.793  1.00  0.00           C  
ATOM   1768  HG2 GLN   132      64.500  48.866  87.550  1.00  0.00           H  
ATOM   1769  HG3 GLN   132      66.168  48.544  87.290  1.00  0.00           H  
ATOM   1770  CD  GLN   132      65.199  49.646  85.778  1.00  0.00           C  
ATOM   1771  OE1 GLN   132      64.792  49.582  84.640  1.00  0.00           O  
ATOM   1772  NE2 GLN   132      65.618  50.820  86.225  1.00  0.00           N  
ATOM   1773 HE21 GLN   132      65.792  50.905  87.216  1.00  0.00           H  
ATOM   1774 HE22 GLN   132      65.347  51.619  85.671  1.00  0.00           H  
ATOM   1775  C   GLN   132      67.277  46.245  85.864  1.00  0.00           C  
ATOM   1776  O   GLN   132      67.499  45.412  86.662  1.00  0.00           O  
ATOM   1777  N   GLN   133      68.183  47.179  85.469  1.00  0.00           N  
ATOM   1778  H   GLN   133      67.941  47.826  84.733  1.00  0.00           H  
ATOM   1779  CA  GLN   133      69.574  47.155  85.875  1.00  0.00           C  
ATOM   1780  HA  GLN   133      70.054  47.837  85.173  1.00  0.00           H  
ATOM   1781  CB  GLN   133      69.700  47.769  87.321  1.00  0.00           C  
ATOM   1782  HB2 GLN   133      68.953  47.208  87.883  1.00  0.00           H  
ATOM   1783  HB3 GLN   133      70.733  47.643  87.645  1.00  0.00           H  
ATOM   1784  CG  GLN   133      69.265  49.211  87.504  1.00  0.00           C  
ATOM   1785  HG2 GLN   133      69.937  49.793  86.874  1.00  0.00           H  
ATOM   1786  HG3 GLN   133      68.277  49.147  87.048  1.00  0.00           H  
ATOM   1787  CD  GLN   133      69.358  49.774  88.981  1.00  0.00           C  
ATOM   1788  OE1 GLN   133      68.591  50.687  89.404  1.00  0.00           O  
ATOM   1789  NE2 GLN   133      70.338  49.363  89.731  1.00  0.00           N  
ATOM   1790 HE21 GLN   133      71.055  48.713  89.444  1.00  0.00           H  
ATOM   1791 HE22 GLN   133      70.524  49.878  90.580  1.00  0.00           H  
ATOM   1792  C   GLN   133      70.320  45.798  85.740  1.00  0.00           C  
ATOM   1793  O   GLN   133      70.529  45.151  86.808  1.00  0.00           O  
ATOM   1794  N   PRO   134      70.557  45.348  84.503  1.00  0.00           N  
ATOM   1795  CD  PRO   134      71.175  44.087  84.380  1.00  0.00           C  
ATOM   1796  HD2 PRO   134      70.543  43.337  84.856  1.00  0.00           H  
ATOM   1797  HD3 PRO   134      72.232  44.107  84.647  1.00  0.00           H  
ATOM   1798  CG  PRO   134      71.279  43.752  82.850  1.00  0.00           C  
ATOM   1799  HG2 PRO   134      70.398  43.236  82.468  1.00  0.00           H  
ATOM   1800  HG3 PRO   134      72.131  43.161  82.513  1.00  0.00           H  
ATOM   1801  CB  PRO   134      71.373  45.189  82.242  1.00  0.00           C  
ATOM   1802  HB2 PRO   134      71.082  45.172  81.192  1.00  0.00           H  
ATOM   1803  HB3 PRO   134      72.405  45.506  82.390  1.00  0.00           H  
ATOM   1804  CA  PRO   134      70.446  45.950  83.171  1.00  0.00           C  
ATOM   1805  HA  PRO   134      70.778  46.988  83.191  1.00  0.00           H  
ATOM   1806  C   PRO   134      69.016  45.891  82.569  1.00  0.00           C  
ATOM   1807  O   PRO   134      68.148  45.138  82.994  1.00  0.00           O  
ATOM   1808  N   SER   135      68.710  46.580  81.461  1.00  0.00           N  
ATOM   1809  H   SER   135      67.872  46.365  80.939  1.00  0.00           H  
ATOM   1810  CA  SER   135      69.459  47.810  81.004  1.00  0.00           C  
ATOM   1811  HA  SER   135      70.505  47.511  80.942  1.00  0.00           H  
ATOM   1812  CB  SER   135      68.932  48.133  79.732  1.00  0.00           C  
ATOM   1813  HB2 SER   135      67.846  48.181  79.817  1.00  0.00           H  
ATOM   1814  HB3 SER   135      69.329  49.089  79.391  1.00  0.00           H  
ATOM   1815  OG  SER   135      69.485  47.192  78.830  1.00  0.00           O  
ATOM   1816  HG  SER   135      68.981  47.219  78.013  1.00  0.00           H  
ATOM   1817  C   SER   135      69.303  48.988  81.940  1.00  0.00           C  
ATOM   1818  O   SER   135      68.540  49.016  82.931  1.00  0.00           O  
ATOM   1819  N   TYR   136      70.167  49.933  81.697  1.00  0.00           N  
ATOM   1820  H   TYR   136      70.560  50.008  80.769  1.00  0.00           H  
ATOM   1821  CA  TYR   136      70.618  51.067  82.597  1.00  0.00           C  
ATOM   1822  HA  TYR   136      70.032  50.986  83.512  1.00  0.00           H  
ATOM   1823  CB  TYR   136      72.079  51.022  82.910  1.00  0.00           C  
ATOM   1824  HB2 TYR   136      72.718  51.084  82.029  1.00  0.00           H  
ATOM   1825  HB3 TYR   136      72.336  51.902  83.500  1.00  0.00           H  
ATOM   1826  CG  TYR   136      72.547  49.864  83.710  1.00  0.00           C  
ATOM   1827  CD1 TYR   136      72.455  49.875  85.049  1.00  0.00           C  
ATOM   1828  HD1 TYR   136      71.951  50.640  85.622  1.00  0.00           H  
ATOM   1829  CE1 TYR   136      72.913  48.781  85.822  1.00  0.00           C  
ATOM   1830  HE1 TYR   136      72.704  48.821  86.881  1.00  0.00           H  
ATOM   1831  CZ  TYR   136      73.396  47.617  85.192  1.00  0.00           C  
ATOM   1832  OH  TYR   136      73.689  46.476  85.946  1.00  0.00           O  
ATOM   1833  HH  TYR   136      74.117  45.836  85.373  1.00  0.00           H  
ATOM   1834  CE2 TYR   136      73.540  47.628  83.774  1.00  0.00           C  
ATOM   1835  HE2 TYR   136      73.855  46.714  83.293  1.00  0.00           H  
ATOM   1836  CD2 TYR   136      73.066  48.739  83.019  1.00  0.00           C  
ATOM   1837  HD2 TYR   136      73.136  48.735  81.941  1.00  0.00           H  
ATOM   1838  C   TYR   136      70.192  52.498  82.022  1.00  0.00           C  
ATOM   1839  O   TYR   136      70.959  52.984  81.212  1.00  0.00           O  
ATOM   1840  N   GLY   137      69.133  53.140  82.539  1.00  0.00           N  
ATOM   1841  H   GLY   137      69.032  54.088  82.205  1.00  0.00           H  
ATOM   1842  CA  GLY   137      68.136  52.762  83.542  1.00  0.00           C  
ATOM   1843  HA2 GLY   137      67.240  53.324  83.281  1.00  0.00           H  
ATOM   1844  HA3 GLY   137      68.004  51.680  83.513  1.00  0.00           H  
ATOM   1845  C   GLY   137      68.676  53.057  84.939  1.00  0.00           C  
ATOM   1846  O   GLY   137      69.852  52.932  85.231  1.00  0.00           O  
ATOM   1847  N   GLY   138      67.787  53.312  85.856  1.00  0.00           N  
ATOM   1848  H   GLY   138      66.833  53.480  85.569  1.00  0.00           H  
ATOM   1849  CA  GLY   138      68.091  53.358  87.304  1.00  0.00           C  
ATOM   1850  HA2 GLY   138      67.247  53.288  87.991  1.00  0.00           H  
ATOM   1851  HA3 GLY   138      68.751  52.555  87.633  1.00  0.00           H  
ATOM   1852  C   GLY   138      68.818  54.663  87.619  1.00  0.00           C  
ATOM   1853  O   GLY   138      69.230  55.398  86.720  1.00  0.00           O  
ATOM   1854  N   GLN   139      69.083  54.957  88.909  1.00  0.00           N  
ATOM   1855  H   GLN   139      69.610  55.817  88.950  1.00  0.00           H  
ATOM   1856  CA  GLN   139      68.598  54.320  90.220  1.00  0.00           C  
ATOM   1857  HA  GLN   139      68.050  53.408  89.982  1.00  0.00           H  
ATOM   1858  CB  GLN   139      69.856  53.801  91.069  1.00  0.00           C  
ATOM   1859  HB2 GLN   139      69.408  53.494  92.014  1.00  0.00           H  
ATOM   1860  HB3 GLN   139      70.292  53.068  90.390  1.00  0.00           H  
ATOM   1861  CG  GLN   139      70.894  54.881  91.329  1.00  0.00           C  
ATOM   1862  HG2 GLN   139      71.438  55.126  90.417  1.00  0.00           H  
ATOM   1863  HG3 GLN   139      70.315  55.727  91.698  1.00  0.00           H  
ATOM   1864  CD  GLN   139      72.023  54.504  92.320  1.00  0.00           C  
ATOM   1865  OE1 GLN   139      72.315  53.338  92.636  1.00  0.00           O  
ATOM   1866  NE2 GLN   139      72.666  55.498  92.948  1.00  0.00           N  
ATOM   1867 HE21 GLN   139      72.351  56.451  92.830  1.00  0.00           H  
ATOM   1868 HE22 GLN   139      73.093  55.143  93.792  1.00  0.00           H  
ATOM   1869  C   GLN   139      67.651  55.150  91.108  1.00  0.00           C  
ATOM   1870  O   GLN   139      67.039  54.595  91.999  1.00  0.00           O  
ATOM   1871  N   GLN   140      67.484  56.433  90.811  1.00  0.00           N  
ATOM   1872  H   GLN   140      68.002  56.777  90.015  1.00  0.00           H  
ATOM   1873  CA  GLN   140      66.408  57.439  91.210  1.00  0.00           C  
ATOM   1874  HA  GLN   140      66.367  58.101  90.345  1.00  0.00           H  
ATOM   1875  CB  GLN   140      64.992  56.870  91.209  1.00  0.00           C  
ATOM   1876  HB2 GLN   140      65.031  55.904  91.711  1.00  0.00           H  
ATOM   1877  HB3 GLN   140      64.350  57.582  91.729  1.00  0.00           H  
ATOM   1878  CG  GLN   140      64.322  56.559  89.864  1.00  0.00           C  
ATOM   1879  HG2 GLN   140      63.400  56.094  90.214  1.00  0.00           H  
ATOM   1880  HG3 GLN   140      64.074  57.438  89.269  1.00  0.00           H  
ATOM   1881  CD  GLN   140      65.075  55.576  89.064  1.00  0.00           C  
ATOM   1882  OE1 GLN   140      65.943  55.910  88.215  1.00  0.00           O  
ATOM   1883  NE2 GLN   140      64.786  54.344  89.211  1.00  0.00           N  
ATOM   1884 HE21 GLN   140      64.197  53.919  89.913  1.00  0.00           H  
ATOM   1885 HE22 GLN   140      65.096  53.748  88.456  1.00  0.00           H  
ATOM   1886  C   GLN   140      66.770  58.145  92.536  1.00  0.00           C  
ATOM   1887  O   GLN   140      65.947  58.343  93.447  1.00  0.00           O  
ATOM   1888  N   GLN   141      68.059  58.412  92.826  1.00  0.00           N  
ATOM   1889  H   GLN   141      68.687  58.432  92.035  1.00  0.00           H  
ATOM   1890  CA  GLN   141      68.533  58.843  94.134  1.00  0.00           C  
ATOM   1891  HA  GLN   141      67.630  58.988  94.727  1.00  0.00           H  
ATOM   1892  CB  GLN   141      69.353  57.722  94.901  1.00  0.00           C  
ATOM   1893  HB2 GLN   141      70.401  57.832  94.622  1.00  0.00           H  
ATOM   1894  HB3 GLN   141      69.297  57.982  95.958  1.00  0.00           H  
ATOM   1895  CG  GLN   141      68.863  56.307  94.830  1.00  0.00           C  
ATOM   1896  HG2 GLN   141      68.864  56.065  93.767  1.00  0.00           H  
ATOM   1897  HG3 GLN   141      69.625  55.706  95.326  1.00  0.00           H  
ATOM   1898  CD  GLN   141      67.526  56.028  95.412  1.00  0.00           C  
ATOM   1899  OE1 GLN   141      67.138  56.456  96.489  1.00  0.00           O  
ATOM   1900  NE2 GLN   141      66.654  55.285  94.683  1.00  0.00           N  
ATOM   1901 HE21 GLN   141      66.925  55.008  93.750  1.00  0.00           H  
ATOM   1902 HE22 GLN   141      65.725  55.104  95.036  1.00  0.00           H  
ATOM   1903  C   GLN   141      69.378  60.126  93.977  1.00  0.00           C  
ATOM   1904  O   GLN   141      70.509  60.096  93.583  1.00  0.00           O  
ATOM   1905  N   SER   142      68.970  61.364  94.447  1.00  0.00           N  
ATOM   1906  H   SER   142      69.684  62.046  94.234  1.00  0.00           H  
ATOM   1907  CA  SER   142      67.920  61.841  95.377  1.00  0.00           C  
ATOM   1908  HA  SER   142      68.188  62.872  95.609  1.00  0.00           H  
ATOM   1909  CB  SER   142      66.541  61.850  94.615  1.00  0.00           C  
ATOM   1910  HB2 SER   142      66.454  60.894  94.099  1.00  0.00           H  
ATOM   1911  HB3 SER   142      65.732  61.982  95.334  1.00  0.00           H  
ATOM   1912  OG  SER   142      66.489  62.690  93.475  1.00  0.00           O  
ATOM   1913  HG  SER   142      66.292  63.588  93.752  1.00  0.00           H  
ATOM   1914  C   SER   142      67.932  61.037  96.670  1.00  0.00           C  
ATOM   1915  O   SER   142      66.875  60.594  97.145  1.00  0.00           O  
ATOM   1916  N   TYR   143      69.107  60.903  97.281  1.00  0.00           N  
ATOM   1917  H   TYR   143      69.920  61.351  96.884  1.00  0.00           H  
ATOM   1918  CA  TYR   143      69.246  60.183  98.549  1.00  0.00           C  
ATOM   1919  HA  TYR   143      68.870  59.183  98.333  1.00  0.00           H  
ATOM   1920  CB  TYR   143      70.770  60.075  98.845  1.00  0.00           C  
ATOM   1921  HB2 TYR   143      71.180  61.082  98.775  1.00  0.00           H  
ATOM   1922  HB3 TYR   143      70.862  59.622  99.832  1.00  0.00           H  
ATOM   1923  CG  TYR   143      71.543  59.234  97.831  1.00  0.00           C  
ATOM   1924  CD1 TYR   143      71.468  57.809  97.990  1.00  0.00           C  
ATOM   1925  HD1 TYR   143      70.928  57.377  98.820  1.00  0.00           H  
ATOM   1926  CE1 TYR   143      72.184  56.971  97.168  1.00  0.00           C  
ATOM   1927  HE1 TYR   143      72.100  55.897  97.248  1.00  0.00           H  
ATOM   1928  CZ  TYR   143      73.079  57.574  96.202  1.00  0.00           C  
ATOM   1929  OH  TYR   143      73.872  56.791  95.396  1.00  0.00           O  
ATOM   1930  HH  TYR   143      74.547  57.351  95.006  1.00  0.00           H  
ATOM   1931  CE2 TYR   143      73.109  58.950  95.975  1.00  0.00           C  
ATOM   1932  HE2 TYR   143      73.674  59.455  95.205  1.00  0.00           H  
ATOM   1933  CD2 TYR   143      72.348  59.796  96.833  1.00  0.00           C  
ATOM   1934  HD2 TYR   143      72.271  60.869  96.739  1.00  0.00           H  
ATOM   1935  C   TYR   143      68.505  60.860  99.737  1.00  0.00           C  
ATOM   1936  O   TYR   143      68.396  62.081  99.694  1.00  0.00           O  
ATOM   1937  N   GLY   144      68.099  60.083 100.748  1.00  0.00           N  
ATOM   1938  H   GLY   144      68.332  59.102 100.696  1.00  0.00           H  
ATOM   1939  CA  GLY   144      67.148  60.613 101.720  1.00  0.00           C  
ATOM   1940  HA2 GLY   144      66.923  59.841 102.457  1.00  0.00           H  
ATOM   1941  HA3 GLY   144      67.488  61.536 102.189  1.00  0.00           H  
ATOM   1942  C   GLY   144      65.725  60.731 101.066  1.00  0.00           C  
ATOM   1943  O   GLY   144      65.393  60.434  99.951  1.00  0.00           O  
ATOM   1944  N   GLN   145      64.818  61.169 101.927  1.00  0.00           N  
ATOM   1945  H   GLN   145      65.096  61.543 102.823  1.00  0.00           H  
ATOM   1946  CA  GLN   145      63.364  61.150 101.555  1.00  0.00           C  
ATOM   1947  HA  GLN   145      63.208  60.552 100.656  1.00  0.00           H  
ATOM   1948  CB  GLN   145      62.468  60.549 102.641  1.00  0.00           C  
ATOM   1949  HB2 GLN   145      62.670  61.158 103.523  1.00  0.00           H  
ATOM   1950  HB3 GLN   145      61.436  60.796 102.393  1.00  0.00           H  
ATOM   1951  CG  GLN   145      62.537  58.989 102.893  1.00  0.00           C  
ATOM   1952  HG2 GLN   145      63.568  58.828 103.208  1.00  0.00           H  
ATOM   1953  HG3 GLN   145      61.756  58.659 103.578  1.00  0.00           H  
ATOM   1954  CD  GLN   145      62.408  58.120 101.619  1.00  0.00           C  
ATOM   1955  OE1 GLN   145      61.493  58.208 100.849  1.00  0.00           O  
ATOM   1956  NE2 GLN   145      63.497  57.435 101.257  1.00  0.00           N  
ATOM   1957 HE21 GLN   145      63.448  56.774 100.495  1.00  0.00           H  
ATOM   1958 HE22 GLN   145      64.348  57.504 101.797  1.00  0.00           H  
ATOM   1959  C   GLN   145      62.996  62.498 101.207  1.00  0.00           C  
ATOM   1960  O   GLN   145      63.056  63.432 102.039  1.00  0.00           O  
ATOM   1961  N   GLN   146      62.603  62.725  99.981  1.00  0.00           N  
ATOM   1962  H   GLN   146      62.673  61.995  99.286  1.00  0.00           H  
ATOM   1963  CA  GLN   146      62.094  63.924  99.461  1.00  0.00           C  
ATOM   1964  HA  GLN   146      62.822  64.631  99.859  1.00  0.00           H  
ATOM   1965  CB  GLN   146      62.152  63.952  97.887  1.00  0.00           C  
ATOM   1966  HB2 GLN   146      61.687  63.021  97.564  1.00  0.00           H  
ATOM   1967  HB3 GLN   146      61.556  64.795  97.537  1.00  0.00           H  
ATOM   1968  CG  GLN   146      63.633  64.087  97.391  1.00  0.00           C  
ATOM   1969  HG2 GLN   146      63.619  64.159  96.304  1.00  0.00           H  
ATOM   1970  HG3 GLN   146      64.088  64.918  97.931  1.00  0.00           H  
ATOM   1971  CD  GLN   146      64.432  62.865  97.562  1.00  0.00           C  
ATOM   1972  OE1 GLN   146      63.942  61.742  97.384  1.00  0.00           O  
ATOM   1973  NE2 GLN   146      65.661  62.912  97.867  1.00  0.00           N  
ATOM   1974 HE21 GLN   146      65.992  63.837  98.101  1.00  0.00           H  
ATOM   1975 HE22 GLN   146      66.219  62.073  97.943  1.00  0.00           H  
ATOM   1976  C   GLN   146      60.631  64.238 100.043  1.00  0.00           C  
ATOM   1977  O   GLN   146      60.038  63.357 100.675  1.00  0.00           O  
ATOM   1978  N   GLN   147      60.088  65.454  99.790  1.00  0.00           N  
ATOM   1979  H   GLN   147      60.325  65.936  98.935  1.00  0.00           H  
ATOM   1980  CA  GLN   147      58.805  65.890 100.408  1.00  0.00           C  
ATOM   1981  HA  GLN   147      58.267  64.969 100.633  1.00  0.00           H  
ATOM   1982  CB  GLN   147      58.935  66.742 101.657  1.00  0.00           C  
ATOM   1983  HB2 GLN   147      58.826  67.805 101.444  1.00  0.00           H  
ATOM   1984  HB3 GLN   147      58.085  66.588 102.323  1.00  0.00           H  
ATOM   1985  CG  GLN   147      60.218  66.579 102.449  1.00  0.00           C  
ATOM   1986  HG2 GLN   147      60.499  65.526 102.477  1.00  0.00           H  
ATOM   1987  HG3 GLN   147      60.994  67.207 102.011  1.00  0.00           H  
ATOM   1988  CD  GLN   147      60.067  67.159 103.868  1.00  0.00           C  
ATOM   1989  OE1 GLN   147      59.130  67.872 104.267  1.00  0.00           O  
ATOM   1990  NE2 GLN   147      60.908  66.754 104.806  1.00  0.00           N  
ATOM   1991 HE21 GLN   147      61.601  66.141 104.400  1.00  0.00           H  
ATOM   1992 HE22 GLN   147      60.807  66.965 105.789  1.00  0.00           H  
ATOM   1993  C   GLN   147      57.846  66.637  99.374  1.00  0.00           C  
ATOM   1994  O   GLN   147      58.258  67.479  98.570  1.00  0.00           O  
ATOM   1995  N   SER   148      56.586  66.315  99.439  1.00  0.00           N  
ATOM   1996  H   SER   148      56.349  65.669 100.178  1.00  0.00           H  
ATOM   1997  CA  SER   148      55.487  67.019  98.726  1.00  0.00           C  
ATOM   1998  HA  SER   148      55.555  66.756  97.671  1.00  0.00           H  
ATOM   1999  CB  SER   148      54.086  66.504  99.168  1.00  0.00           C  
ATOM   2000  HB2 SER   148      54.064  66.653 100.248  1.00  0.00           H  
ATOM   2001  HB3 SER   148      53.310  67.066  98.649  1.00  0.00           H  
ATOM   2002  OG  SER   148      53.795  65.113  98.825  1.00  0.00           O  
ATOM   2003  HG  SER   148      54.363  64.622  99.422  1.00  0.00           H  
ATOM   2004  C   SER   148      55.486  68.557  98.780  1.00  0.00           C  
ATOM   2005  O   SER   148      56.063  69.196  99.674  1.00  0.00           O  
ATOM   2006  N   TYR   149      54.770  69.134  97.803  1.00  0.00           N  
ATOM   2007  H   TYR   149      54.347  68.529  97.112  1.00  0.00           H  
ATOM   2008  CA  TYR   149      54.610  70.604  97.667  1.00  0.00           C  
ATOM   2009  HA  TYR   149      55.588  70.955  97.337  1.00  0.00           H  
ATOM   2010  CB  TYR   149      53.706  70.914  96.419  1.00  0.00           C  
ATOM   2011  HB2 TYR   149      54.292  70.516  95.591  1.00  0.00           H  
ATOM   2012  HB3 TYR   149      52.818  70.340  96.682  1.00  0.00           H  
ATOM   2013  CG  TYR   149      53.405  72.391  96.035  1.00  0.00           C  
ATOM   2014  CD1 TYR   149      52.126  72.948  96.175  1.00  0.00           C  
ATOM   2015  HD1 TYR   149      51.282  72.339  96.464  1.00  0.00           H  
ATOM   2016  CE1 TYR   149      51.846  74.269  95.861  1.00  0.00           C  
ATOM   2017  HE1 TYR   149      50.838  74.646  95.950  1.00  0.00           H  
ATOM   2018  CZ  TYR   149      52.903  75.072  95.406  1.00  0.00           C  
ATOM   2019  OH  TYR   149      52.670  76.385  95.125  1.00  0.00           O  
ATOM   2020  HH  TYR   149      51.739  76.482  94.912  1.00  0.00           H  
ATOM   2021  CE2 TYR   149      54.241  74.564  95.245  1.00  0.00           C  
ATOM   2022  HE2 TYR   149      55.037  75.154  94.814  1.00  0.00           H  
ATOM   2023  CD2 TYR   149      54.448  73.194  95.588  1.00  0.00           C  
ATOM   2024  HD2 TYR   149      55.438  72.793  95.432  1.00  0.00           H  
ATOM   2025  C   TYR   149      54.093  71.388  98.966  1.00  0.00           C  
ATOM   2026  O   TYR   149      53.429  70.864  99.883  1.00  0.00           O  
ATOM   2027  N   ASN   150      54.275  72.711  99.013  1.00  0.00           N  
ATOM   2028  H   ASN   150      54.962  73.089  98.376  1.00  0.00           H  
ATOM   2029  CA  ASN   150      53.738  73.651  99.966  1.00  0.00           C  
ATOM   2030  HA  ASN   150      52.684  73.373  99.992  1.00  0.00           H  
ATOM   2031  CB  ASN   150      54.317  73.548 101.384  1.00  0.00           C  
ATOM   2032  HB2 ASN   150      54.122  72.572 101.828  1.00  0.00           H  
ATOM   2033  HB3 ASN   150      55.398  73.690 101.404  1.00  0.00           H  
ATOM   2034  CG  ASN   150      53.864  74.595 102.357  1.00  0.00           C  
ATOM   2035  OD1 ASN   150      52.671  74.863 102.497  1.00  0.00           O  
ATOM   2036  ND2 ASN   150      54.796  75.134 103.089  1.00  0.00           N  
ATOM   2037 HD21 ASN   150      54.486  75.752 103.825  1.00  0.00           H  
ATOM   2038 HD22 ASN   150      55.742  74.817 102.932  1.00  0.00           H  
ATOM   2039  C   ASN   150      53.930  75.049  99.387  1.00  0.00           C  
ATOM   2040  O   ASN   150      55.008  75.310  98.962  1.00  0.00           O  
ATOM   2041  N   PRO   151      52.967  76.015  99.360  1.00  0.00           N  
ATOM   2042  CD  PRO   151      51.543  75.890  99.695  1.00  0.00           C  
ATOM   2043  HD2 PRO   151      51.377  76.181 100.732  1.00  0.00           H  
ATOM   2044  HD3 PRO   151      51.085  74.914  99.533  1.00  0.00           H  
ATOM   2045  CG  PRO   151      50.849  76.887  98.863  1.00  0.00           C  
ATOM   2046  HG2 PRO   151      49.858  77.142  99.239  1.00  0.00           H  
ATOM   2047  HG3 PRO   151      50.851  76.587  97.815  1.00  0.00           H  
ATOM   2048  CB  PRO   151      51.851  78.071  98.869  1.00  0.00           C  
ATOM   2049  HB2 PRO   151      51.607  78.704  99.722  1.00  0.00           H  
ATOM   2050  HB3 PRO   151      51.742  78.702  97.987  1.00  0.00           H  
ATOM   2051  CA  PRO   151      53.199  77.363  98.867  1.00  0.00           C  
ATOM   2052  HA  PRO   151      53.531  77.316  97.830  1.00  0.00           H  
ATOM   2053  C   PRO   151      54.217  78.115  99.688  1.00  0.00           C  
ATOM   2054  O   PRO   151      54.399  77.882 100.897  1.00  0.00           O  
ATOM   2055  N   PRO   152      54.931  79.014  98.939  1.00  0.00           N  
ATOM   2056  CD  PRO   152      54.835  79.364  97.569  1.00  0.00           C  
ATOM   2057  HD2 PRO   152      53.852  79.725  97.264  1.00  0.00           H  
ATOM   2058  HD3 PRO   152      55.188  78.522  96.974  1.00  0.00           H  
ATOM   2059  CG  PRO   152      55.904  80.432  97.394  1.00  0.00           C  
ATOM   2060  HG2 PRO   152      55.738  81.468  97.689  1.00  0.00           H  
ATOM   2061  HG3 PRO   152      56.262  80.423  96.364  1.00  0.00           H  
ATOM   2062  CB  PRO   152      57.025  79.935  98.290  1.00  0.00           C  
ATOM   2063  HB2 PRO   152      57.647  80.771  98.609  1.00  0.00           H  
ATOM   2064  HB3 PRO   152      57.552  79.125  97.783  1.00  0.00           H  
ATOM   2065  CA  PRO   152      56.211  79.409  99.507  1.00  0.00           C  
ATOM   2066  HA  PRO   152      56.743  78.578  99.970  1.00  0.00           H  
ATOM   2067  C   PRO   152      56.069  80.489 100.539  1.00  0.00           C  
ATOM   2068  O   PRO   152      55.071  81.205 100.637  1.00  0.00           O  
ATOM   2069  N   GLN   153      57.174  80.579 101.314  1.00  0.00           N  
ATOM   2070  H   GLN   153      57.883  79.894 101.095  1.00  0.00           H  
ATOM   2071  CA  GLN   153      57.452  81.670 102.239  1.00  0.00           C  
ATOM   2072  HA  GLN   153      56.598  81.734 102.914  1.00  0.00           H  
ATOM   2073  CB  GLN   153      58.685  81.430 103.081  1.00  0.00           C  
ATOM   2074  HB2 GLN   153      59.506  81.176 102.410  1.00  0.00           H  
ATOM   2075  HB3 GLN   153      58.902  82.298 103.704  1.00  0.00           H  
ATOM   2076  CG  GLN   153      58.511  80.262 104.153  1.00  0.00           C  
ATOM   2077  HG2 GLN   153      59.433  80.097 104.711  1.00  0.00           H  
ATOM   2078  HG3 GLN   153      57.767  80.701 104.818  1.00  0.00           H  
ATOM   2079  CD  GLN   153      57.958  78.941 103.641  1.00  0.00           C  
ATOM   2080  OE1 GLN   153      58.626  78.260 102.878  1.00  0.00           O  
ATOM   2081  NE2 GLN   153      56.729  78.529 103.908  1.00  0.00           N  
ATOM   2082 HE21 GLN   153      56.123  79.005 104.561  1.00  0.00           H  
ATOM   2083 HE22 GLN   153      56.417  77.677 103.464  1.00  0.00           H  
ATOM   2084  C   GLN   153      57.607  83.050 101.501  1.00  0.00           C  
ATOM   2085  O   GLN   153      58.259  83.152 100.425  1.00  0.00           O  
ATOM   2086  N   GLY   154      56.981  84.069 102.113  1.00  0.00           N  
ATOM   2087  H   GLY   154      56.590  83.848 103.017  1.00  0.00           H  
ATOM   2088  CA  GLY   154      56.978  85.518 101.700  1.00  0.00           C  
ATOM   2089  HA2 GLY   154      57.956  85.772 101.291  1.00  0.00           H  
ATOM   2090  HA3 GLY   154      56.252  85.661 100.900  1.00  0.00           H  
ATOM   2091  C   GLY   154      56.640  86.560 102.810  1.00  0.00           C  
ATOM   2092  O   GLY   154      56.006  86.240 103.849  1.00  0.00           O  
ATOM   2093  N   TYR   155      57.073  87.776 102.575  1.00  0.00           N  
ATOM   2094  H   TYR   155      57.660  87.817 101.754  1.00  0.00           H  
ATOM   2095  CA  TYR   155      56.686  89.011 103.353  1.00  0.00           C  
ATOM   2096  HA  TYR   155      55.617  88.903 103.538  1.00  0.00           H  
ATOM   2097  CB  TYR   155      57.360  89.178 104.754  1.00  0.00           C  
ATOM   2098  HB2 TYR   155      58.205  89.866 104.728  1.00  0.00           H  
ATOM   2099  HB3 TYR   155      56.665  89.701 105.411  1.00  0.00           H  
ATOM   2100  CG  TYR   155      57.922  87.966 105.475  1.00  0.00           C  
ATOM   2101  CD1 TYR   155      58.968  87.169 104.849  1.00  0.00           C  
ATOM   2102  HD1 TYR   155      59.404  87.512 103.922  1.00  0.00           H  
ATOM   2103  CE1 TYR   155      59.484  86.037 105.504  1.00  0.00           C  
ATOM   2104  HE1 TYR   155      60.296  85.446 105.107  1.00  0.00           H  
ATOM   2105  CZ  TYR   155      59.027  85.716 106.810  1.00  0.00           C  
ATOM   2106  OH  TYR   155      59.578  84.684 107.417  1.00  0.00           O  
ATOM   2107  HH  TYR   155      59.470  84.783 108.366  1.00  0.00           H  
ATOM   2108  CE2 TYR   155      58.007  86.443 107.387  1.00  0.00           C  
ATOM   2109  HE2 TYR   155      57.778  86.344 108.438  1.00  0.00           H  
ATOM   2110  CD2 TYR   155      57.404  87.573 106.749  1.00  0.00           C  
ATOM   2111  HD2 TYR   155      56.632  88.206 107.161  1.00  0.00           H  
ATOM   2112  C   TYR   155      56.951  90.318 102.565  1.00  0.00           C  
ATOM   2113  O   TYR   155      57.986  90.396 101.907  1.00  0.00           O  
ATOM   2114  N   GLY   156      56.160  91.387 102.709  1.00  0.00           N  
ATOM   2115  H   GLY   156      56.349  92.087 102.005  1.00  0.00           H  
ATOM   2116  CA  GLY   156      54.937  91.560 103.479  1.00  0.00           C  
ATOM   2117  HA2 GLY   156      54.328  90.691 103.229  1.00  0.00           H  
ATOM   2118  HA3 GLY   156      54.964  91.391 104.556  1.00  0.00           H  
ATOM   2119  C   GLY   156      54.163  92.862 103.093  1.00  0.00           C  
ATOM   2120  O   GLY   156      54.508  93.598 102.190  1.00  0.00           O  
ATOM   2121  N   GLN   157      53.009  92.978 103.759  1.00  0.00           N  
ATOM   2122  H   GLN   157      52.725  92.294 104.446  1.00  0.00           H  
ATOM   2123  CA  GLN   157      52.148  94.160 103.547  1.00  0.00           C  
ATOM   2124  HA  GLN   157      52.624  94.941 102.953  1.00  0.00           H  
ATOM   2125  CB  GLN   157      50.795  93.725 102.900  1.00  0.00           C  
ATOM   2126  HB2 GLN   157      50.430  92.875 103.477  1.00  0.00           H  
ATOM   2127  HB3 GLN   157      50.079  94.545 102.942  1.00  0.00           H  
ATOM   2128  CG  GLN   157      50.932  93.362 101.382  1.00  0.00           C  
ATOM   2129  HG2 GLN   157      51.404  92.386 101.275  1.00  0.00           H  
ATOM   2130  HG3 GLN   157      49.900  93.278 101.042  1.00  0.00           H  
ATOM   2131  CD  GLN   157      51.765  94.390 100.631  1.00  0.00           C  
ATOM   2132  OE1 GLN   157      51.488  95.574 100.717  1.00  0.00           O  
ATOM   2133  NE2 GLN   157      52.705  93.953  99.794  1.00  0.00           N  
ATOM   2134 HE21 GLN   157      52.891  92.982  99.590  1.00  0.00           H  
ATOM   2135 HE22 GLN   157      53.240  94.671  99.326  1.00  0.00           H  
ATOM   2136  C   GLN   157      51.798  94.868 104.895  1.00  0.00           C  
ATOM   2137  O   GLN   157      51.374  94.179 105.817  1.00  0.00           O  
ATOM   2138  N   GLN   158      52.038  96.126 105.091  1.00  0.00           N  
ATOM   2139  H   GLN   158      51.919  96.467 106.035  1.00  0.00           H  
ATOM   2140  CA  GLN   158      52.469  97.052 103.991  1.00  0.00           C  
ATOM   2141  HA  GLN   158      51.961  96.793 103.063  1.00  0.00           H  
ATOM   2142  CB  GLN   158      52.177  98.502 104.452  1.00  0.00           C  
ATOM   2143  HB2 GLN   158      52.683  98.739 105.388  1.00  0.00           H  
ATOM   2144  HB3 GLN   158      52.431  99.233 103.684  1.00  0.00           H  
ATOM   2145  CG  GLN   158      50.634  98.509 104.706  1.00  0.00           C  
ATOM   2146  HG2 GLN   158      50.150  97.918 103.928  1.00  0.00           H  
ATOM   2147  HG3 GLN   158      50.531  98.117 105.717  1.00  0.00           H  
ATOM   2148  CD  GLN   158      50.090  99.956 104.633  1.00  0.00           C  
ATOM   2149  OE1 GLN   158      49.496 100.387 103.625  1.00  0.00           O  
ATOM   2150  NE2 GLN   158      50.267 100.777 105.682  1.00  0.00           N  
ATOM   2151 HE21 GLN   158      50.821 100.588 106.505  1.00  0.00           H  
ATOM   2152 HE22 GLN   158      50.010 101.749 105.587  1.00  0.00           H  
ATOM   2153  C   GLN   158      53.921  96.894 103.652  1.00  0.00           C  
ATOM   2154  O   GLN   158      54.728  96.305 104.318  1.00  0.00           O  
ATOM   2155  N   ASN   159      54.261  97.369 102.451  1.00  0.00           N  
ATOM   2156  H   ASN   159      53.523  97.660 101.826  1.00  0.00           H  
ATOM   2157  CA  ASN   159      55.650  97.448 101.906  1.00  0.00           C  
ATOM   2158  HA  ASN   159      56.131  96.471 101.943  1.00  0.00           H  
ATOM   2159  CB  ASN   159      55.754  97.911 100.475  1.00  0.00           C  
ATOM   2160  HB2 ASN   159      55.131  98.806 100.440  1.00  0.00           H  
ATOM   2161  HB3 ASN   159      56.723  98.248 100.108  1.00  0.00           H  
ATOM   2162  CG  ASN   159      55.222  96.861  99.491  1.00  0.00           C  
ATOM   2163  OD1 ASN   159      54.023  96.766  99.277  1.00  0.00           O  
ATOM   2164  ND2 ASN   159      56.035  96.043  98.897  1.00  0.00           N  
ATOM   2165 HD21 ASN   159      56.958  96.057  99.306  1.00  0.00           H  
ATOM   2166 HD22 ASN   159      55.551  95.360  98.331  1.00  0.00           H  
ATOM   2167  C   ASN   159      56.572  98.294 102.864  1.00  0.00           C  
ATOM   2168  O   ASN   159      56.114  99.166 103.671  1.00  0.00           O  
ATOM   2169  N   GLN   160      57.961  98.106 102.878  1.00  0.00           N  
ATOM   2170  H   GLN   160      58.454  98.478 103.677  1.00  0.00           H  
ATOM   2171  CA  GLN   160      58.747  97.317 101.938  1.00  0.00           C  
ATOM   2172  HA  GLN   160      58.041  96.759 101.323  1.00  0.00           H  
ATOM   2173  CB  GLN   160      59.490  98.287 100.960  1.00  0.00           C  
ATOM   2174  HB2 GLN   160      58.797  98.828 100.315  1.00  0.00           H  
ATOM   2175  HB3 GLN   160      60.139  99.004 101.462  1.00  0.00           H  
ATOM   2176  CG  GLN   160      60.432  97.474 100.014  1.00  0.00           C  
ATOM   2177  HG2 GLN   160      61.087  98.152  99.465  1.00  0.00           H  
ATOM   2178  HG3 GLN   160      61.129  96.917 100.640  1.00  0.00           H  
ATOM   2179  CD  GLN   160      59.698  96.540  99.061  1.00  0.00           C  
ATOM   2180  OE1 GLN   160      59.056  95.586  99.445  1.00  0.00           O  
ATOM   2181  NE2 GLN   160      59.670  96.753  97.805  1.00  0.00           N  
ATOM   2182 HE21 GLN   160      60.421  97.334  97.460  1.00  0.00           H  
ATOM   2183 HE22 GLN   160      59.166  96.033  97.306  1.00  0.00           H  
ATOM   2184  C   GLN   160      59.654  96.359 102.668  1.00  0.00           C  
ATOM   2185  O   GLN   160      60.411  96.804 103.528  1.00  0.00           O  
ATOM   2186  N   TYR   161      59.709  95.096 102.204  1.00  0.00           N  
ATOM   2187  H   TYR   161      59.006  94.789 101.547  1.00  0.00           H  
ATOM   2188  CA  TYR   161      60.701  94.179 102.646  1.00  0.00           C  
ATOM   2189  HA  TYR   161      61.293  94.484 103.510  1.00  0.00           H  
ATOM   2190  CB  TYR   161      59.983  92.941 103.174  1.00  0.00           C  
ATOM   2191  HB2 TYR   161      59.252  92.627 102.430  1.00  0.00           H  
ATOM   2192  HB3 TYR   161      60.647  92.077 103.207  1.00  0.00           H  
ATOM   2193  CG  TYR   161      59.230  93.139 104.484  1.00  0.00           C  
ATOM   2194  CD1 TYR   161      59.831  92.663 105.692  1.00  0.00           C  
ATOM   2195  HD1 TYR   161      60.850  92.305 105.692  1.00  0.00           H  
ATOM   2196  CE1 TYR   161      59.182  92.780 106.891  1.00  0.00           C  
ATOM   2197  HE1 TYR   161      59.598  92.285 107.756  1.00  0.00           H  
ATOM   2198  CZ  TYR   161      57.867  93.335 106.946  1.00  0.00           C  
ATOM   2199  OH  TYR   161      57.210  93.406 108.140  1.00  0.00           O  
ATOM   2200  HH  TYR   161      57.757  93.300 108.922  1.00  0.00           H  
ATOM   2201  CE2 TYR   161      57.301  93.874 105.747  1.00  0.00           C  
ATOM   2202  HE2 TYR   161      56.341  94.354 105.869  1.00  0.00           H  
ATOM   2203  CD2 TYR   161      57.984  93.797 104.537  1.00  0.00           C  
ATOM   2204  HD2 TYR   161      57.540  94.229 103.652  1.00  0.00           H  
ATOM   2205  C   TYR   161      61.602  93.713 101.485  1.00  0.00           C  
ATOM   2206  O   TYR   161      62.625  93.082 101.822  1.00  0.00           O  
ATOM   2207  N   ASN   162      61.281  93.881 100.176  1.00  0.00           N  
ATOM   2208  H   ASN   162      60.370  94.275  99.991  1.00  0.00           H  
ATOM   2209  CA  ASN   162      62.078  93.470  99.024  1.00  0.00           C  
ATOM   2210  HA  ASN   162      62.499  92.493  99.261  1.00  0.00           H  
ATOM   2211  CB  ASN   162      61.141  93.290  97.856  1.00  0.00           C  
ATOM   2212  HB2 ASN   162      60.734  94.267  97.593  1.00  0.00           H  
ATOM   2213  HB3 ASN   162      61.650  92.872  96.988  1.00  0.00           H  
ATOM   2214  CG  ASN   162      59.957  92.395  98.155  1.00  0.00           C  
ATOM   2215  OD1 ASN   162      60.023  91.434  98.913  1.00  0.00           O  
ATOM   2216  ND2 ASN   162      58.827  92.707  97.594  1.00  0.00           N  
ATOM   2217 HD21 ASN   162      57.971  92.269  97.901  1.00  0.00           H  
ATOM   2218 HD22 ASN   162      58.817  93.428  96.886  1.00  0.00           H  
ATOM   2219  C   ASN   162      63.188  94.531  98.770  1.00  0.00           C  
ATOM   2220  O   ASN   162      62.821  95.698  98.642  1.00  0.00           O  
ATOM   2221  N   SER   163      64.337  94.123  98.471  1.00  0.00           N  
ATOM   2222  H   SER   163      64.616  93.153  98.521  1.00  0.00           H  
ATOM   2223  CA  SER   163      65.457  94.939  98.081  1.00  0.00           C  
ATOM   2224  HA  SER   163      65.641  95.436  99.034  1.00  0.00           H  
ATOM   2225  CB  SER   163      66.656  93.889  97.894  1.00  0.00           C  
ATOM   2226  HB2 SER   163      66.844  93.302  98.793  1.00  0.00           H  
ATOM   2227  HB3 SER   163      66.447  93.185  97.089  1.00  0.00           H  
ATOM   2228  OG  SER   163      67.774  94.654  97.716  1.00  0.00           O  
ATOM   2229  HG  SER   163      68.519  94.054  97.795  1.00  0.00           H  
ATOM   2230  C   SER   163      65.223  95.783  96.851  1.00  0.00           C  
ATOM   2231  O   SER   163      64.477  95.453  95.935  1.00  0.00           O  
ATOM   2232  N   SER   164      65.958  96.921  96.647  1.00  0.00           N  
ATOM   2233  H   SER   164      66.664  97.069  97.354  1.00  0.00           H  
ATOM   2234  CA  SER   164      66.246  97.666  95.374  1.00  0.00           C  
ATOM   2235  HA  SER   164      67.193  98.206  95.395  1.00  0.00           H  
ATOM   2236  CB  SER   164      65.204  98.734  95.372  1.00  0.00           C  
ATOM   2237  HB2 SER   164      64.228  98.253  95.308  1.00  0.00           H  
ATOM   2238  HB3 SER   164      65.229  99.275  96.318  1.00  0.00           H  
ATOM   2239  OG  SER   164      65.301  99.633  94.324  1.00  0.00           O  
ATOM   2240  HG  SER   164      64.612 100.281  94.488  1.00  0.00           H  
ATOM   2241  C   SER   164      66.411  96.894  94.054  1.00  0.00           C  
ATOM   2242  O   SER   164      67.209  95.999  93.944  1.00  0.00           O  
ATOM   2243  N   SER   165      65.778  97.259  92.935  1.00  0.00           N  
ATOM   2244  H   SER   165      65.150  98.050  92.953  1.00  0.00           H  
ATOM   2245  CA  SER   165      66.046  96.736  91.541  1.00  0.00           C  
ATOM   2246  HA  SER   165      66.140  95.653  91.617  1.00  0.00           H  
ATOM   2247  CB  SER   165      64.913  97.084  90.592  1.00  0.00           C  
ATOM   2248  HB2 SER   165      64.819  98.167  90.510  1.00  0.00           H  
ATOM   2249  HB3 SER   165      65.104  96.605  89.632  1.00  0.00           H  
ATOM   2250  OG  SER   165      63.713  96.551  91.083  1.00  0.00           O  
ATOM   2251  HG  SER   165      63.822  95.601  91.165  1.00  0.00           H  
ATOM   2252  C   SER   165      67.394  97.266  91.049  1.00  0.00           C  
ATOM   2253  O   SER   165      67.794  98.390  91.401  1.00  0.00           O  
ATOM   2254  N   GLY   166      68.013  96.543  90.146  1.00  0.00           N  
ATOM   2255  H   GLY   166      67.520  95.701  89.885  1.00  0.00           H  
ATOM   2256  CA  GLY   166      69.313  96.818  89.580  1.00  0.00           C  
ATOM   2257  HA2 GLY   166      69.460  96.197  88.696  1.00  0.00           H  
ATOM   2258  HA3 GLY   166      69.254  97.857  89.256  1.00  0.00           H  
ATOM   2259  C   GLY   166      70.551  96.658  90.442  1.00  0.00           C  
ATOM   2260  O   GLY   166      70.527  95.896  91.404  1.00  0.00           O  
ATOM   2261  N   GLY   167      71.652  97.255  89.885  1.00  0.00           N  
ATOM   2262  H   GLY   167      71.471  97.705  88.999  1.00  0.00           H  
ATOM   2263  CA  GLY   167      72.998  97.193  90.524  1.00  0.00           C  
ATOM   2264  HA2 GLY   167      73.341  98.223  90.629  1.00  0.00           H  
ATOM   2265  HA3 GLY   167      72.967  96.791  91.537  1.00  0.00           H  
ATOM   2266  C   GLY   167      74.033  96.387  89.738  1.00  0.00           C  
ATOM   2267  O   GLY   167      73.758  95.309  89.189  1.00  0.00           O  
ATOM   2268  N   GLY   168      75.208  96.993  89.651  1.00  0.00           N  
ATOM   2269  H   GLY   168      75.355  97.712  90.345  1.00  0.00           H  
ATOM   2270  CA  GLY   168      76.416  96.321  89.252  1.00  0.00           C  
ATOM   2271  HA2 GLY   168      76.034  95.745  88.410  1.00  0.00           H  
ATOM   2272  HA3 GLY   168      77.078  96.952  88.659  1.00  0.00           H  
ATOM   2273  C   GLY   168      76.972  95.323  90.330  1.00  0.00           C  
ATOM   2274  O   GLY   168      76.314  95.148  91.367  1.00  0.00           O  
ATOM   2275  N   GLY   169      78.139  94.657  90.090  1.00  0.00           N  
ATOM   2276  H   GLY   169      78.388  93.968  90.785  1.00  0.00           H  
ATOM   2277  CA  GLY   169      79.089  94.770  88.967  1.00  0.00           C  
ATOM   2278  HA2 GLY   169      79.443  95.795  88.855  1.00  0.00           H  
ATOM   2279  HA3 GLY   169      79.886  94.088  89.264  1.00  0.00           H  
ATOM   2280  C   GLY   169      78.606  94.395  87.556  1.00  0.00           C  
ATOM   2281  O   GLY   169      77.501  93.937  87.356  1.00  0.00           O  
ATOM   2282  N   GLY   170      79.458  94.584  86.627  1.00  0.00           N  
ATOM   2283  H   GLY   170      80.373  94.884  86.931  1.00  0.00           H  
ATOM   2284  CA  GLY   170      79.134  94.403  85.196  1.00  0.00           C  
ATOM   2285  HA2 GLY   170      78.458  95.185  84.850  1.00  0.00           H  
ATOM   2286  HA3 GLY   170      80.106  94.492  84.712  1.00  0.00           H  
ATOM   2287  C   GLY   170      78.600  92.977  84.797  1.00  0.00           C  
ATOM   2288  O   GLY   170      78.724  92.063  85.634  1.00  0.00           O  
ATOM   2289  N   GLY   171      77.942  92.791  83.634  1.00  0.00           N  
ATOM   2290  H   GLY   171      77.777  91.810  83.455  1.00  0.00           H  
ATOM   2291  CA  GLY   171      77.831  93.792  82.568  1.00  0.00           C  
ATOM   2292  HA2 GLY   171      76.870  93.622  82.083  1.00  0.00           H  
ATOM   2293  HA3 GLY   171      77.863  94.804  82.971  1.00  0.00           H  
ATOM   2294  C   GLY   171      78.967  93.759  81.507  1.00  0.00           C  
ATOM   2295  O   GLY   171      80.088  93.322  81.800  1.00  0.00           O  
ATOM   2296  N   GLY   172      78.767  94.257  80.301  1.00  0.00           N  
ATOM   2297  H   GLY   172      79.439  94.114  79.561  1.00  0.00           H  
ATOM   2298  CA  GLY   172      77.489  94.898  79.798  1.00  0.00           C  
ATOM   2299  HA2 GLY   172      77.426  94.793  78.715  1.00  0.00           H  
ATOM   2300  HA3 GLY   172      76.670  94.292  80.186  1.00  0.00           H  
ATOM   2301  C   GLY   172      77.408  96.359  80.322  1.00  0.00           C  
ATOM   2302  O   GLY   172      78.437  97.013  80.473  1.00  0.00           O  
ATOM   2303  N   GLY   173      76.225  96.758  80.722  1.00  0.00           N  
ATOM   2304  H   GLY   173      75.439  96.179  80.463  1.00  0.00           H  
ATOM   2305  CA  GLY   173      76.021  97.882  81.568  1.00  0.00           C  
ATOM   2306  HA2 GLY   173      75.590  97.645  82.541  1.00  0.00           H  
ATOM   2307  HA3 GLY   173      76.923  98.454  81.785  1.00  0.00           H  
ATOM   2308  C   GLY   173      75.075  98.782  80.838  1.00  0.00           C  
ATOM   2309  O   GLY   173      74.228  98.247  80.138  1.00  0.00           O  
ATOM   2310  N   GLY   174      75.125 100.091  80.872  1.00  0.00           N  
ATOM   2311  H   GLY   174      74.351 100.492  80.362  1.00  0.00           H  
ATOM   2312  CA  GLY   174      76.207 100.920  81.461  1.00  0.00           C  
ATOM   2313  HA2 GLY   174      75.940 101.963  81.293  1.00  0.00           H  
ATOM   2314  HA3 GLY   174      76.237 100.688  82.526  1.00  0.00           H  
ATOM   2315  C   GLY   174      77.575 100.698  80.766  1.00  0.00           C  
ATOM   2316  O   GLY   174      77.706  99.987  79.740  1.00  0.00           O  
ATOM   2317  N   GLY   175      78.678 101.514  81.185  1.00  0.00           N  
ATOM   2318  H   GLY   175      78.423 102.323  81.734  1.00  0.00           H  
ATOM   2319  CA  GLY   175      80.037 101.508  80.460  1.00  0.00           C  
ATOM   2320  HA2 GLY   175      80.633 102.325  80.867  1.00  0.00           H  
ATOM   2321  HA3 GLY   175      80.614 100.603  80.650  1.00  0.00           H  
ATOM   2322  C   GLY   175      80.168 101.634  78.949  1.00  0.00           C  
ATOM   2323  O   GLY   175      80.771 100.814  78.309  1.00  0.00           O  
ATOM   2324  N   ASN   176      79.378 102.631  78.365  1.00  0.00           N  
ATOM   2325  H   ASN   176      78.826 103.279  78.909  1.00  0.00           H  
ATOM   2326  CA  ASN   176      79.271 102.985  76.974  1.00  0.00           C  
ATOM   2327  HA  ASN   176      80.185 102.774  76.418  1.00  0.00           H  
ATOM   2328  CB  ASN   176      78.267 102.105  76.208  1.00  0.00           C  
ATOM   2329  HB2 ASN   176      78.258 102.337  75.143  1.00  0.00           H  
ATOM   2330  HB3 ASN   176      78.667 101.096  76.301  1.00  0.00           H  
ATOM   2331  CG  ASN   176      76.822 102.193  76.694  1.00  0.00           C  
ATOM   2332  OD1 ASN   176      76.003 102.867  76.054  1.00  0.00           O  
ATOM   2333  ND2 ASN   176      76.536 101.441  77.705  1.00  0.00           N  
ATOM   2334 HD21 ASN   176      75.550 101.303  77.873  1.00  0.00           H  
ATOM   2335 HD22 ASN   176      77.259 100.871  78.121  1.00  0.00           H  
ATOM   2336  C   ASN   176      78.792 104.479  76.886  1.00  0.00           C  
ATOM   2337  O   ASN   176      78.215 105.078  77.828  1.00  0.00           O  
ATOM   2338  N   TYR   177      79.102 105.127  75.706  1.00  0.00           N  
ATOM   2339  H   TYR   177      79.750 104.677  75.077  1.00  0.00           H  
ATOM   2340  CA  TYR   177      78.494 106.437  75.335  1.00  0.00           C  
ATOM   2341  HA  TYR   177      78.673 107.135  76.152  1.00  0.00           H  
ATOM   2342  CB  TYR   177      79.257 106.990  74.094  1.00  0.00           C  
ATOM   2343  HB2 TYR   177      79.031 106.417  73.195  1.00  0.00           H  
ATOM   2344  HB3 TYR   177      78.885 107.988  73.859  1.00  0.00           H  
ATOM   2345  CG  TYR   177      80.792 107.273  74.257  1.00  0.00           C  
ATOM   2346  CD1 TYR   177      81.216 107.984  75.406  1.00  0.00           C  
ATOM   2347  HD1 TYR   177      80.553 108.390  76.157  1.00  0.00           H  
ATOM   2348  CE1 TYR   177      82.569 108.279  75.547  1.00  0.00           C  
ATOM   2349  HE1 TYR   177      82.959 108.769  76.426  1.00  0.00           H  
ATOM   2350  CZ  TYR   177      83.428 107.854  74.522  1.00  0.00           C  
ATOM   2351  OH  TYR   177      84.766 108.060  74.599  1.00  0.00           O  
ATOM   2352  HH  TYR   177      84.996 108.830  75.126  1.00  0.00           H  
ATOM   2353  CE2 TYR   177      82.946 107.068  73.435  1.00  0.00           C  
ATOM   2354  HE2 TYR   177      83.670 106.720  72.713  1.00  0.00           H  
ATOM   2355  CD2 TYR   177      81.617 106.761  73.338  1.00  0.00           C  
ATOM   2356  HD2 TYR   177      81.233 106.194  72.503  1.00  0.00           H  
ATOM   2357  C   TYR   177      76.941 106.416  75.216  1.00  0.00           C  
ATOM   2358  O   TYR   177      76.367 105.609  74.512  1.00  0.00           O  
ATOM   2359  N   GLY   178      76.131 107.224  75.919  1.00  0.00           N  
ATOM   2360  H   GLY   178      75.131 107.140  75.811  1.00  0.00           H  
ATOM   2361  CA  GLY   178      76.448 108.035  77.140  1.00  0.00           C  
ATOM   2362  HA2 GLY   178      75.509 108.300  77.627  1.00  0.00           H  
ATOM   2363  HA3 GLY   178      77.023 107.395  77.810  1.00  0.00           H  
ATOM   2364  C   GLY   178      77.136 109.290  76.855  1.00  0.00           C  
ATOM   2365  O   GLY   178      77.858 109.511  75.819  1.00  0.00           O  
ATOM   2366  N   GLN   179      77.071 110.209  77.808  1.00  0.00           N  
ATOM   2367  H   GLN   179      76.513 109.896  78.590  1.00  0.00           H  
ATOM   2368  CA  GLN   179      77.847 111.412  78.056  1.00  0.00           C  
ATOM   2369  HA  GLN   179      77.878 111.990  77.133  1.00  0.00           H  
ATOM   2370  CB  GLN   179      77.344 112.351  79.145  1.00  0.00           C  
ATOM   2371  HB2 GLN   179      77.440 111.986  80.167  1.00  0.00           H  
ATOM   2372  HB3 GLN   179      77.969 113.241  79.073  1.00  0.00           H  
ATOM   2373  CG  GLN   179      75.901 112.767  78.853  1.00  0.00           C  
ATOM   2374  HG2 GLN   179      75.966 113.130  77.827  1.00  0.00           H  
ATOM   2375  HG3 GLN   179      75.251 111.903  78.993  1.00  0.00           H  
ATOM   2376  CD  GLN   179      75.420 113.882  79.757  1.00  0.00           C  
ATOM   2377  OE1 GLN   179      74.293 113.878  80.229  1.00  0.00           O  
ATOM   2378  NE2 GLN   179      76.252 114.900  80.082  1.00  0.00           N  
ATOM   2379 HE21 GLN   179      77.142 114.946  79.606  1.00  0.00           H  
ATOM   2380 HE22 GLN   179      75.967 115.640  80.708  1.00  0.00           H  
ATOM   2381  C   GLN   179      79.332 111.073  78.353  1.00  0.00           C  
ATOM   2382  O   GLN   179      79.677 110.500  79.413  1.00  0.00           O  
ATOM   2383  N   ASP   180      80.232 111.217  77.403  1.00  0.00           N  
ATOM   2384  H   ASP   180      81.122 110.744  77.464  1.00  0.00           H  
ATOM   2385  CA  ASP   180      80.134 111.969  76.194  1.00  0.00           C  
ATOM   2386  HA  ASP   180      79.179 111.732  75.726  1.00  0.00           H  
ATOM   2387  CB  ASP   180      80.201 113.523  76.465  1.00  0.00           C  
ATOM   2388  HB2 ASP   180      79.447 113.895  77.159  1.00  0.00           H  
ATOM   2389  HB3 ASP   180      81.163 113.723  76.936  1.00  0.00           H  
ATOM   2390  CG  ASP   180      80.214 114.398  75.211  1.00  0.00           C  
ATOM   2391  OD1 ASP   180      80.021 114.020  74.036  1.00  0.00           O  
ATOM   2392  OD2 ASP   180      80.302 115.622  75.377  1.00  0.00           O  
ATOM   2393  C   ASP   180      81.179 111.608  75.128  1.00  0.00           C  
ATOM   2394  O   ASP   180      82.316 111.520  75.519  1.00  0.00           O  
ATOM   2395  N   GLN   181      80.799 111.508  73.829  1.00  0.00           N  
ATOM   2396  H   GLN   181      79.847 111.692  73.545  1.00  0.00           H  
ATOM   2397  CA  GLN   181      81.732 111.080  72.746  1.00  0.00           C  
ATOM   2398  HA  GLN   181      82.210 110.132  72.994  1.00  0.00           H  
ATOM   2399  CB  GLN   181      80.927 110.896  71.331  1.00  0.00           C  
ATOM   2400  HB2 GLN   181      80.254 111.751  71.271  1.00  0.00           H  
ATOM   2401  HB3 GLN   181      81.651 110.876  70.517  1.00  0.00           H  
ATOM   2402  CG  GLN   181      79.984 109.713  71.278  1.00  0.00           C  
ATOM   2403  HG2 GLN   181      80.551 108.793  71.422  1.00  0.00           H  
ATOM   2404  HG3 GLN   181      79.162 109.878  71.975  1.00  0.00           H  
ATOM   2405  CD  GLN   181      79.231 109.585  69.991  1.00  0.00           C  
ATOM   2406  OE1 GLN   181      78.571 110.508  69.542  1.00  0.00           O  
ATOM   2407  NE2 GLN   181      79.302 108.424  69.389  1.00  0.00           N  
ATOM   2408 HE21 GLN   181      79.758 107.689  69.910  1.00  0.00           H  
ATOM   2409 HE22 GLN   181      78.661 108.182  68.646  1.00  0.00           H  
ATOM   2410  C   GLN   181      82.894 112.147  72.566  1.00  0.00           C  
ATOM   2411  O   GLN   181      83.901 111.681  71.993  1.00  0.00           O  
ATOM   2412  N   SER   182      82.742 113.358  73.072  1.00  0.00           N  
ATOM   2413  H   SER   182      81.796 113.516  73.389  1.00  0.00           H  
ATOM   2414  CA  SER   182      83.807 114.282  73.186  1.00  0.00           C  
ATOM   2415  HA  SER   182      84.542 114.020  72.425  1.00  0.00           H  
ATOM   2416  CB  SER   182      83.163 115.636  72.898  1.00  0.00           C  
ATOM   2417  HB2 SER   182      82.722 115.570  71.903  1.00  0.00           H  
ATOM   2418  HB3 SER   182      82.352 115.907  73.573  1.00  0.00           H  
ATOM   2419  OG  SER   182      84.170 116.692  72.973  1.00  0.00           O  
ATOM   2420  HG  SER   182      84.096 117.129  73.825  1.00  0.00           H  
ATOM   2421  C   SER   182      84.411 114.288  74.593  1.00  0.00           C  
ATOM   2422  O   SER   182      83.694 113.998  75.565  1.00  0.00           O  
ATOM   2423  N   SER   183      85.693 114.591  74.907  1.00  0.00           N  
ATOM   2424  H   SER   183      86.001 114.541  75.868  1.00  0.00           H  
ATOM   2425  CA  SER   183      86.704 114.948  73.860  1.00  0.00           C  
ATOM   2426  HA  SER   183      86.192 115.440  73.033  1.00  0.00           H  
ATOM   2427  CB  SER   183      87.635 115.961  74.567  1.00  0.00           C  
ATOM   2428  HB2 SER   183      87.047 116.859  74.759  1.00  0.00           H  
ATOM   2429  HB3 SER   183      87.911 115.566  75.545  1.00  0.00           H  
ATOM   2430  OG  SER   183      88.731 116.349  73.740  1.00  0.00           O  
ATOM   2431  HG  SER   183      88.518 117.033  73.101  1.00  0.00           H  
ATOM   2432  C   SER   183      87.441 113.684  73.343  1.00  0.00           C  
ATOM   2433  O   SER   183      87.387 112.615  73.988  1.00  0.00           O  
ATOM   2434  N   MET   184      88.092 113.778  72.170  1.00  0.00           N  
ATOM   2435  H   MET   184      88.116 114.751  71.903  1.00  0.00           H  
ATOM   2436  CA  MET   184      88.834 112.739  71.509  1.00  0.00           C  
ATOM   2437  HA  MET   184      88.848 111.826  72.104  1.00  0.00           H  
ATOM   2438  CB  MET   184      88.274 112.527  70.151  1.00  0.00           C  
ATOM   2439  HB2 MET   184      87.192 112.404  70.204  1.00  0.00           H  
ATOM   2440  HB3 MET   184      88.489 113.382  69.509  1.00  0.00           H  
ATOM   2441  CG  MET   184      88.654 111.250  69.398  1.00  0.00           C  
ATOM   2442  HG2 MET   184      88.512 110.483  70.158  1.00  0.00           H  
ATOM   2443  HG3 MET   184      87.924 111.014  68.624  1.00  0.00           H  
ATOM   2444  SD  MET   184      90.400 111.038  68.810  1.00  0.00           S  
ATOM   2445  CE  MET   184      90.163 109.262  68.515  1.00  0.00           C  
ATOM   2446  HE1 MET   184      89.845 108.750  69.424  1.00  0.00           H  
ATOM   2447  HE2 MET   184      89.495 108.978  67.702  1.00  0.00           H  
ATOM   2448  HE3 MET   184      91.147 108.924  68.190  1.00  0.00           H  
ATOM   2449  C   MET   184      90.323 113.120  71.394  1.00  0.00           C  
ATOM   2450  O   MET   184      90.593 114.259  70.993  1.00  0.00           O  
ATOM   2451  N   SER   185      91.292 112.355  71.937  1.00  0.00           N  
ATOM   2452  H   SER   185      91.009 111.417  72.183  1.00  0.00           H  
ATOM   2453  CA  SER   185      92.687 112.759  72.225  1.00  0.00           C  
ATOM   2454  HA  SER   185      92.687 113.551  72.974  1.00  0.00           H  
ATOM   2455  CB  SER   185      93.474 111.544  72.855  1.00  0.00           C  
ATOM   2456  HB2 SER   185      92.781 110.954  73.455  1.00  0.00           H  
ATOM   2457  HB3 SER   185      94.034 111.011  72.087  1.00  0.00           H  
ATOM   2458  OG  SER   185      94.486 111.980  73.705  1.00  0.00           O  
ATOM   2459  HG  SER   185      95.253 112.104  73.141  1.00  0.00           H  
ATOM   2460  C   SER   185      93.463 113.258  70.952  1.00  0.00           C  
ATOM   2461  O   SER   185      93.414 112.664  69.852  1.00  0.00           O  
ATOM   2462  N   SER   186      94.273 114.284  71.094  1.00  0.00           N  
ATOM   2463  H   SER   186      94.200 114.783  71.969  1.00  0.00           H  
ATOM   2464  CA  SER   186      95.111 114.844  70.027  1.00  0.00           C  
ATOM   2465  HA  SER   186      95.064 114.247  69.117  1.00  0.00           H  
ATOM   2466  CB  SER   186      94.509 116.189  69.635  1.00  0.00           C  
ATOM   2467  HB2 SER   186      93.459 116.100  69.358  1.00  0.00           H  
ATOM   2468  HB3 SER   186      94.471 116.852  70.500  1.00  0.00           H  
ATOM   2469  OG  SER   186      95.178 116.827  68.569  1.00  0.00           O  
ATOM   2470  HG  SER   186      95.890 117.376  68.908  1.00  0.00           H  
ATOM   2471  C   SER   186      96.609 114.986  70.456  1.00  0.00           C  
ATOM   2472  O   SER   186      96.941 114.994  71.654  1.00  0.00           O  
ATOM   2473  N   GLY   187      97.571 115.069  69.591  1.00  0.00           N  
ATOM   2474  H   GLY   187      98.465 115.347  69.970  1.00  0.00           H  
ATOM   2475  CA  GLY   187      97.533 115.008  68.104  1.00  0.00           C  
ATOM   2476  HA2 GLY   187      98.020 114.058  67.884  1.00  0.00           H  
ATOM   2477  HA3 GLY   187      96.477 114.952  67.840  1.00  0.00           H  
ATOM   2478  C   GLY   187      98.257 116.146  67.383  1.00  0.00           C  
ATOM   2479  O   GLY   187      99.336 116.543  67.814  1.00  0.00           O  
ATOM   2480  N   GLY   188      97.761 116.552  66.245  1.00  0.00           N  
ATOM   2481  H   GLY   188      96.789 116.322  66.095  1.00  0.00           H  
ATOM   2482  CA  GLY   188      98.321 117.625  65.404  1.00  0.00           C  
ATOM   2483  HA2 GLY   188      99.391 117.461  65.272  1.00  0.00           H  
ATOM   2484  HA3 GLY   188      97.788 117.574  64.455  1.00  0.00           H  
ATOM   2485  C   GLY   188      98.095 119.107  65.869  1.00  0.00           C  
ATOM   2486  O   GLY   188      97.404 119.307  66.834  1.00  0.00           O  
ATOM   2487  N   GLY   189      98.635 120.139  65.171  1.00  0.00           N  
ATOM   2488  H   GLY   189      98.745 121.021  65.650  1.00  0.00           H  
ATOM   2489  CA  GLY   189      99.380 120.028  63.851  1.00  0.00           C  
ATOM   2490  HA2 GLY   189     100.070 120.859  63.699  1.00  0.00           H  
ATOM   2491  HA3 GLY   189     100.038 119.161  63.913  1.00  0.00           H  
ATOM   2492  C   GLY   189      98.402 119.988  62.623  1.00  0.00           C  
ATOM   2493  O   GLY   189      97.177 120.042  62.826  1.00  0.00           O  
ATOM   2494  N   SER   190      98.886 120.033  61.304  1.00  0.00           N  
ATOM   2495  H   SER   190      99.872 119.885  61.140  1.00  0.00           H  
ATOM   2496  CA  SER   190      97.968 120.097  60.132  1.00  0.00           C  
ATOM   2497  HA  SER   190      98.570 120.397  59.274  1.00  0.00           H  
ATOM   2498  CB  SER   190      97.494 118.671  59.849  1.00  0.00           C  
ATOM   2499  HB2 SER   190      97.109 118.205  60.756  1.00  0.00           H  
ATOM   2500  HB3 SER   190      96.605 118.761  59.226  1.00  0.00           H  
ATOM   2501  OG  SER   190      98.419 117.857  59.217  1.00  0.00           O  
ATOM   2502  HG  SER   190      98.784 117.215  59.830  1.00  0.00           H  
ATOM   2503  C   SER   190      96.889 121.102  60.267  1.00  0.00           C  
ATOM   2504  O   SER   190      95.727 120.810  60.415  1.00  0.00           O  
ATOM   2505  N   GLY   191      97.254 122.340  60.309  1.00  0.00           N  
ATOM   2506  H   GLY   191      96.513 123.027  60.327  1.00  0.00           H  
ATOM   2507  CA  GLY   191      98.532 122.962  59.839  1.00  0.00           C  
ATOM   2508  HA2 GLY   191      99.271 122.717  60.603  1.00  0.00           H  
ATOM   2509  HA3 GLY   191      98.719 122.485  58.877  1.00  0.00           H  
ATOM   2510  C   GLY   191      98.308 124.523  59.737  1.00  0.00           C  
ATOM   2511  O   GLY   191      97.444 125.059  60.424  1.00  0.00           O  
ATOM   2512  N   GLY   192      98.934 125.201  58.819  1.00  0.00           N  
ATOM   2513  H   GLY   192      99.568 124.709  58.205  1.00  0.00           H  
ATOM   2514  CA  GLY   192      98.719 126.650  58.588  1.00  0.00           C  
ATOM   2515  HA2 GLY   192      98.168 127.037  59.446  1.00  0.00           H  
ATOM   2516  HA3 GLY   192      99.728 127.062  58.595  1.00  0.00           H  
ATOM   2517  C   GLY   192      98.026 127.017  57.246  1.00  0.00           C  
ATOM   2518  O   GLY   192      97.357 126.242  56.649  1.00  0.00           O  
ATOM   2519  N   GLY   193      98.226 128.245  56.820  1.00  0.00           N  
ATOM   2520  H   GLY   193      98.906 128.695  57.415  1.00  0.00           H  
ATOM   2521  CA  GLY   193      97.776 128.857  55.619  1.00  0.00           C  
ATOM   2522  HA2 GLY   193      98.315 129.799  55.517  1.00  0.00           H  
ATOM   2523  HA3 GLY   193      98.101 128.209  54.805  1.00  0.00           H  
ATOM   2524  C   GLY   193      96.294 129.059  55.395  1.00  0.00           C  
ATOM   2525  O   GLY   193      95.563 129.137  56.331  1.00  0.00           O  
ATOM   2526  N   TYR   194      95.860 129.256  54.166  1.00  0.00           N  
ATOM   2527  H   TYR   194      96.479 129.580  53.437  1.00  0.00           H  
ATOM   2528  CA  TYR   194      94.402 129.262  53.911  1.00  0.00           C  
ATOM   2529  HA  TYR   194      93.827 129.717  54.718  1.00  0.00           H  
ATOM   2530  CB  TYR   194      94.139 129.998  52.621  1.00  0.00           C  
ATOM   2531  HB2 TYR   194      94.872 129.753  51.852  1.00  0.00           H  
ATOM   2532  HB3 TYR   194      93.124 129.716  52.341  1.00  0.00           H  
ATOM   2533  CG  TYR   194      94.251 131.508  52.745  1.00  0.00           C  
ATOM   2534  CD1 TYR   194      93.357 132.222  53.662  1.00  0.00           C  
ATOM   2535  HD1 TYR   194      92.632 131.600  54.167  1.00  0.00           H  
ATOM   2536  CE1 TYR   194      93.268 133.600  53.683  1.00  0.00           C  
ATOM   2537  HE1 TYR   194      92.608 134.194  54.297  1.00  0.00           H  
ATOM   2538  CZ  TYR   194      94.097 134.289  52.770  1.00  0.00           C  
ATOM   2539  OH  TYR   194      94.147 135.694  52.661  1.00  0.00           O  
ATOM   2540  HH  TYR   194      94.929 135.971  52.178  1.00  0.00           H  
ATOM   2541  CE2 TYR   194      95.065 133.621  51.965  1.00  0.00           C  
ATOM   2542  HE2 TYR   194      95.768 134.140  51.330  1.00  0.00           H  
ATOM   2543  CD2 TYR   194      95.063 132.215  51.882  1.00  0.00           C  
ATOM   2544  HD2 TYR   194      95.779 131.710  51.251  1.00  0.00           H  
ATOM   2545  C   TYR   194      93.952 127.803  53.772  1.00  0.00           C  
ATOM   2546  O   TYR   194      94.200 127.174  52.767  1.00  0.00           O  
ATOM   2547  N   GLY   195      93.144 127.271  54.694  1.00  0.00           N  
ATOM   2548  H   GLY   195      93.060 126.280  54.518  1.00  0.00           H  
ATOM   2549  CA  GLY   195      92.499 127.813  55.858  1.00  0.00           C  
ATOM   2550  HA2 GLY   195      93.335 128.010  56.529  1.00  0.00           H  
ATOM   2551  HA3 GLY   195      91.969 128.757  55.733  1.00  0.00           H  
ATOM   2552  C   GLY   195      91.553 126.786  56.520  1.00  0.00           C  
ATOM   2553  O   GLY   195      91.743 125.594  56.423  1.00  0.00           O  
ATOM   2554  N   ASN   196      90.551 127.263  57.285  1.00  0.00           N  
ATOM   2555  H   ASN   196      90.393 128.253  57.410  1.00  0.00           H  
ATOM   2556  CA  ASN   196      89.490 126.446  57.957  1.00  0.00           C  
ATOM   2557  HA  ASN   196      89.952 125.965  58.819  1.00  0.00           H  
ATOM   2558  CB  ASN   196      88.499 127.433  58.369  1.00  0.00           C  
ATOM   2559  HB2 ASN   196      89.013 128.152  59.007  1.00  0.00           H  
ATOM   2560  HB3 ASN   196      88.253 128.015  57.481  1.00  0.00           H  
ATOM   2561  CG  ASN   196      87.153 126.922  58.979  1.00  0.00           C  
ATOM   2562  OD1 ASN   196      86.914 125.770  59.279  1.00  0.00           O  
ATOM   2563  ND2 ASN   196      86.284 127.833  59.246  1.00  0.00           N  
ATOM   2564 HD21 ASN   196      85.693 127.440  59.965  1.00  0.00           H  
ATOM   2565 HD22 ASN   196      86.549 128.798  59.115  1.00  0.00           H  
ATOM   2566  C   ASN   196      88.906 125.351  56.984  1.00  0.00           C  
ATOM   2567  O   ASN   196      88.312 125.694  55.918  1.00  0.00           O  
ATOM   2568  N   GLN   197      88.865 124.132  57.459  1.00  0.00           N  
ATOM   2569  H   GLN   197      89.161 124.059  58.422  1.00  0.00           H  
ATOM   2570  CA  GLN   197      88.272 123.008  56.775  1.00  0.00           C  
ATOM   2571  HA  GLN   197      87.862 123.310  55.811  1.00  0.00           H  
ATOM   2572  CB  GLN   197      89.387 121.879  56.598  1.00  0.00           C  
ATOM   2573  HB2 GLN   197      89.843 121.465  57.498  1.00  0.00           H  
ATOM   2574  HB3 GLN   197      88.953 121.029  56.070  1.00  0.00           H  
ATOM   2575  CG  GLN   197      90.557 122.425  55.664  1.00  0.00           C  
ATOM   2576  HG2 GLN   197      90.835 123.406  56.050  1.00  0.00           H  
ATOM   2577  HG3 GLN   197      91.455 121.816  55.769  1.00  0.00           H  
ATOM   2578  CD  GLN   197      90.117 122.671  54.248  1.00  0.00           C  
ATOM   2579  OE1 GLN   197      89.051 122.190  53.836  1.00  0.00           O  
ATOM   2580  NE2 GLN   197      90.894 123.427  53.540  1.00  0.00           N  
ATOM   2581 HE21 GLN   197      91.647 123.819  54.088  1.00  0.00           H  
ATOM   2582 HE22 GLN   197      90.722 123.557  52.553  1.00  0.00           H  
ATOM   2583  C   GLN   197      87.065 122.399  57.494  1.00  0.00           C  
ATOM   2584  O   GLN   197      86.615 121.379  57.080  1.00  0.00           O  
ATOM   2585  N   ASP   198      86.610 122.910  58.665  1.00  0.00           N  
ATOM   2586  H   ASP   198      86.736 123.909  58.738  1.00  0.00           H  
ATOM   2587  CA  ASP   198      85.438 122.430  59.420  1.00  0.00           C  
ATOM   2588  HA  ASP   198      85.769 121.448  59.761  1.00  0.00           H  
ATOM   2589  CB  ASP   198      85.048 123.304  60.622  1.00  0.00           C  
ATOM   2590  HB2 ASP   198      84.634 124.224  60.210  1.00  0.00           H  
ATOM   2591  HB3 ASP   198      84.217 122.771  61.084  1.00  0.00           H  
ATOM   2592  CG  ASP   198      86.214 123.596  61.555  1.00  0.00           C  
ATOM   2593  OD1 ASP   198      86.014 124.493  62.374  1.00  0.00           O  
ATOM   2594  OD2 ASP   198      87.291 122.935  61.481  1.00  0.00           O  
ATOM   2595  C   ASP   198      84.192 122.163  58.560  1.00  0.00           C  
ATOM   2596  O   ASP   198      83.978 122.972  57.617  1.00  0.00           O  
ATOM   2597  N   GLN   199      83.317 121.144  58.854  1.00  0.00           N  
ATOM   2598  H   GLN   199      83.599 120.644  59.685  1.00  0.00           H  
ATOM   2599  CA  GLN   199      81.969 121.039  58.315  1.00  0.00           C  
ATOM   2600  HA  GLN   199      81.799 121.910  57.682  1.00  0.00           H  
ATOM   2601  CB  GLN   199      81.872 119.765  57.439  1.00  0.00           C  
ATOM   2602  HB2 GLN   199      80.833 119.438  57.400  1.00  0.00           H  
ATOM   2603  HB3 GLN   199      82.072 120.112  56.426  1.00  0.00           H  
ATOM   2604  CG  GLN   199      82.853 118.609  57.708  1.00  0.00           C  
ATOM   2605  HG2 GLN   199      83.863 118.869  57.394  1.00  0.00           H  
ATOM   2606  HG3 GLN   199      82.947 118.406  58.775  1.00  0.00           H  
ATOM   2607  CD  GLN   199      82.397 117.274  57.138  1.00  0.00           C  
ATOM   2608  OE1 GLN   199      81.569 117.124  56.266  1.00  0.00           O  
ATOM   2609  NE2 GLN   199      83.024 116.260  57.571  1.00  0.00           N  
ATOM   2610 HE21 GLN   199      83.673 116.294  58.344  1.00  0.00           H  
ATOM   2611 HE22 GLN   199      82.888 115.313  57.249  1.00  0.00           H  
ATOM   2612  C   GLN   199      81.050 121.022  59.569  1.00  0.00           C  
ATOM   2613  O   GLN   199      81.479 120.652  60.674  1.00  0.00           O  
ATOM   2614  N   SER   200      79.800 121.360  59.441  1.00  0.00           N  
ATOM   2615  H   SER   200      79.335 121.432  60.335  1.00  0.00           H  
ATOM   2616  CA  SER   200      79.014 121.871  58.229  1.00  0.00           C  
ATOM   2617  HA  SER   200      79.178 121.193  57.391  1.00  0.00           H  
ATOM   2618  CB  SER   200      77.590 121.917  58.686  1.00  0.00           C  
ATOM   2619  HB2 SER   200      77.493 120.976  59.227  1.00  0.00           H  
ATOM   2620  HB3 SER   200      77.568 122.689  59.454  1.00  0.00           H  
ATOM   2621  OG  SER   200      76.635 122.032  57.681  1.00  0.00           O  
ATOM   2622  HG  SER   200      76.307 121.154  57.474  1.00  0.00           H  
ATOM   2623  C   SER   200      79.519 123.281  57.899  1.00  0.00           C  
ATOM   2624  O   SER   200      79.895 124.086  58.787  1.00  0.00           O  
ATOM   2625  N   GLY   201      79.546 123.620  56.611  1.00  0.00           N  
ATOM   2626  H   GLY   201      79.474 122.863  55.946  1.00  0.00           H  
ATOM   2627  CA  GLY   201      79.848 124.907  56.047  1.00  0.00           C  
ATOM   2628  HA2 GLY   201      80.882 125.167  56.273  1.00  0.00           H  
ATOM   2629  HA3 GLY   201      79.735 124.967  54.965  1.00  0.00           H  
ATOM   2630  C   GLY   201      78.885 125.978  56.644  1.00  0.00           C  
ATOM   2631  O   GLY   201      77.714 125.774  56.840  1.00  0.00           O  
ATOM   2632  N   GLY   202      79.363 127.199  56.844  1.00  0.00           N  
ATOM   2633  H   GLY   202      78.736 127.888  57.234  1.00  0.00           H  
ATOM   2634  CA  GLY   202      80.758 127.741  56.801  1.00  0.00           C  
ATOM   2635  HA2 GLY   202      80.808 128.576  57.500  1.00  0.00           H  
ATOM   2636  HA3 GLY   202      81.451 126.978  57.156  1.00  0.00           H  
ATOM   2637  C   GLY   202      81.246 128.196  55.411  1.00  0.00           C  
ATOM   2638  O   GLY   202      80.583 128.028  54.347  1.00  0.00           O  
ATOM   2639  N   GLY   203      82.399 128.870  55.329  1.00  0.00           N  
ATOM   2640  H   GLY   203      82.683 129.255  54.440  1.00  0.00           H  
ATOM   2641  CA  GLY   203      83.305 129.246  56.440  1.00  0.00           C  
ATOM   2642  HA2 GLY   203      82.860 130.052  57.023  1.00  0.00           H  
ATOM   2643  HA3 GLY   203      83.485 128.362  57.052  1.00  0.00           H  
ATOM   2644  C   GLY   203      84.740 129.717  56.027  1.00  0.00           C  
ATOM   2645  O   GLY   203      85.435 129.103  55.225  1.00  0.00           O  
ATOM   2646  N   GLY   204      85.172 130.747  56.705  1.00  0.00           N  
ATOM   2647  H   GLY   204      84.430 131.107  57.288  1.00  0.00           H  
ATOM   2648  CA  GLY   204      86.444 131.517  56.435  1.00  0.00           C  
ATOM   2649  HA2 GLY   204      86.681 131.260  55.402  1.00  0.00           H  
ATOM   2650  HA3 GLY   204      86.268 132.587  56.544  1.00  0.00           H  
ATOM   2651  C   GLY   204      87.550 131.102  57.458  1.00  0.00           C  
ATOM   2652  O   GLY   204      87.229 130.569  58.499  1.00  0.00           O  
ATOM   2653  N   SER   205      88.836 131.406  57.233  1.00  0.00           N  
ATOM   2654  H   SER   205      89.361 131.358  58.094  1.00  0.00           H  
ATOM   2655  CA  SER   205      89.460 132.044  56.088  1.00  0.00           C  
ATOM   2656  HA  SER   205      88.852 132.932  55.913  1.00  0.00           H  
ATOM   2657  CB  SER   205      90.719 132.815  56.461  1.00  0.00           C  
ATOM   2658  HB2 SER   205      91.494 132.099  56.736  1.00  0.00           H  
ATOM   2659  HB3 SER   205      91.191 133.302  55.608  1.00  0.00           H  
ATOM   2660  OG  SER   205      90.548 133.739  57.520  1.00  0.00           O  
ATOM   2661  HG  SER   205      90.631 134.632  57.178  1.00  0.00           H  
ATOM   2662  C   SER   205      89.585 131.022  54.957  1.00  0.00           C  
ATOM   2663  O   SER   205      89.533 129.824  55.127  1.00  0.00           O  
ATOM   2664  N   GLY   206      89.981 131.537  53.751  1.00  0.00           N  
ATOM   2665  H   GLY   206      90.226 132.515  53.679  1.00  0.00           H  
ATOM   2666  CA  GLY   206      90.291 130.758  52.576  1.00  0.00           C  
ATOM   2667  HA2 GLY   206      90.761 131.371  51.807  1.00  0.00           H  
ATOM   2668  HA3 GLY   206      91.003 130.009  52.922  1.00  0.00           H  
ATOM   2669  C   GLY   206      89.058 130.027  51.937  1.00  0.00           C  
ATOM   2670  O   GLY   206      87.950 130.272  52.337  1.00  0.00           O  
ATOM   2671  N   GLY   207      89.097 129.109  51.045  1.00  0.00           N  
ATOM   2672  H   GLY   207      88.237 128.747  50.660  1.00  0.00           H  
ATOM   2673  CA  GLY   207      90.368 128.424  50.656  1.00  0.00           C  
ATOM   2674  HA2 GLY   207      91.054 128.148  51.457  1.00  0.00           H  
ATOM   2675  HA3 GLY   207      90.133 127.446  50.236  1.00  0.00           H  
ATOM   2676  C   GLY   207      91.157 129.261  49.679  1.00  0.00           C  
ATOM   2677  O   GLY   207      90.817 130.416  49.444  1.00  0.00           O  
ATOM   2678  N   TYR   208      92.251 128.726  49.129  1.00  0.00           N  
ATOM   2679  H   TYR   208      92.368 127.732  49.265  1.00  0.00           H  
ATOM   2680  CA  TYR   208      93.233 129.475  48.232  1.00  0.00           C  
ATOM   2681  HA  TYR   208      92.656 130.146  47.596  1.00  0.00           H  
ATOM   2682  CB  TYR   208      94.067 130.321  49.223  1.00  0.00           C  
ATOM   2683  HB2 TYR   208      93.357 130.748  49.932  1.00  0.00           H  
ATOM   2684  HB3 TYR   208      94.690 129.640  49.803  1.00  0.00           H  
ATOM   2685  CG  TYR   208      94.885 131.408  48.509  1.00  0.00           C  
ATOM   2686  CD1 TYR   208      94.532 132.769  48.654  1.00  0.00           C  
ATOM   2687  HD1 TYR   208      93.760 133.109  49.328  1.00  0.00           H  
ATOM   2688  CE1 TYR   208      95.279 133.666  47.926  1.00  0.00           C  
ATOM   2689  HE1 TYR   208      95.109 134.731  47.988  1.00  0.00           H  
ATOM   2690  CZ  TYR   208      96.342 133.394  47.018  1.00  0.00           C  
ATOM   2691  OH  TYR   208      96.947 134.441  46.336  1.00  0.00           O  
ATOM   2692  HH  TYR   208      97.621 134.123  45.731  1.00  0.00           H  
ATOM   2693  CE2 TYR   208      96.713 132.035  46.924  1.00  0.00           C  
ATOM   2694  HE2 TYR   208      97.565 131.694  46.354  1.00  0.00           H  
ATOM   2695  CD2 TYR   208      96.028 131.073  47.729  1.00  0.00           C  
ATOM   2696  HD2 TYR   208      96.343 130.041  47.788  1.00  0.00           H  
ATOM   2697  C   TYR   208      93.962 128.433  47.376  1.00  0.00           C  
ATOM   2698  O   TYR   208      94.360 127.416  47.916  1.00  0.00           O  
ATOM   2699  N   GLY   209      94.202 128.765  46.111  1.00  0.00           N  
ATOM   2700  H   GLY   209      93.873 129.664  45.790  1.00  0.00           H  
ATOM   2701  CA  GLY   209      94.850 127.860  45.100  1.00  0.00           C  
ATOM   2702  HA2 GLY   209      94.599 126.827  45.339  1.00  0.00           H  
ATOM   2703  HA3 GLY   209      94.410 128.281  44.196  1.00  0.00           H  
ATOM   2704  C   GLY   209      96.404 127.932  45.020  1.00  0.00           C  
ATOM   2705  O   GLY   209      97.012 128.454  45.913  1.00  0.00           O  
ATOM   2706  N   GLN   210      97.141 127.492  44.002  1.00  0.00           N  
ATOM   2707  H   GLN   210      98.129 127.666  44.117  1.00  0.00           H  
ATOM   2708  CA  GLN   210      96.741 126.731  42.843  1.00  0.00           C  
ATOM   2709  HA  GLN   210      97.668 126.721  42.270  1.00  0.00           H  
ATOM   2710  CB  GLN   210      96.362 125.347  43.342  1.00  0.00           C  
ATOM   2711  HB2 GLN   210      95.570 125.325  44.090  1.00  0.00           H  
ATOM   2712  HB3 GLN   210      96.031 124.715  42.518  1.00  0.00           H  
ATOM   2713  CG  GLN   210      97.544 124.628  43.964  1.00  0.00           C  
ATOM   2714  HG2 GLN   210      98.350 124.732  43.238  1.00  0.00           H  
ATOM   2715  HG3 GLN   210      97.917 124.990  44.922  1.00  0.00           H  
ATOM   2716  CD  GLN   210      97.381 123.084  44.168  1.00  0.00           C  
ATOM   2717  OE1 GLN   210      96.323 122.510  44.249  1.00  0.00           O  
ATOM   2718  NE2 GLN   210      98.404 122.446  44.598  1.00  0.00           N  
ATOM   2719 HE21 GLN   210      98.286 121.497  44.924  1.00  0.00           H  
ATOM   2720 HE22 GLN   210      99.180 123.023  44.891  1.00  0.00           H  
ATOM   2721  C   GLN   210      95.760 127.393  41.850  1.00  0.00           C  
ATOM   2722  O   GLN   210      95.125 126.695  41.107  1.00  0.00           O  
ATOM   2723  N   GLN   211      95.636 128.751  41.759  1.00  0.00           N  
ATOM   2724  H   GLN   211      96.252 129.331  42.311  1.00  0.00           H  
ATOM   2725  CA  GLN   211      94.610 129.415  40.908  1.00  0.00           C  
ATOM   2726  HA  GLN   211      93.709 128.808  40.998  1.00  0.00           H  
ATOM   2727  CB  GLN   211      94.265 130.884  41.284  1.00  0.00           C  
ATOM   2728  HB2 GLN   211      95.128 131.548  41.290  1.00  0.00           H  
ATOM   2729  HB3 GLN   211      93.581 131.320  40.556  1.00  0.00           H  
ATOM   2730  CG  GLN   211      93.615 131.015  42.652  1.00  0.00           C  
ATOM   2731  HG2 GLN   211      93.002 131.911  42.745  1.00  0.00           H  
ATOM   2732  HG3 GLN   211      93.058 130.102  42.864  1.00  0.00           H  
ATOM   2733  CD  GLN   211      94.656 131.115  43.784  1.00  0.00           C  
ATOM   2734  OE1 GLN   211      95.825 130.982  43.573  1.00  0.00           O  
ATOM   2735  NE2 GLN   211      94.285 131.539  44.936  1.00  0.00           N  
ATOM   2736 HE21 GLN   211      93.304 131.666  45.141  1.00  0.00           H  
ATOM   2737 HE22 GLN   211      94.903 131.576  45.733  1.00  0.00           H  
ATOM   2738  C   GLN   211      94.853 129.348  39.390  1.00  0.00           C  
ATOM   2739  O   GLN   211      94.010 129.819  38.594  1.00  0.00           O  
ATOM   2740  N   ASP   212      95.902 128.666  38.919  1.00  0.00           N  
ATOM   2741  H   ASP   212      96.632 128.422  39.573  1.00  0.00           H  
ATOM   2742  CA  ASP   212      96.110 128.352  37.544  1.00  0.00           C  
ATOM   2743  HA  ASP   212      95.692 129.064  36.833  1.00  0.00           H  
ATOM   2744  CB  ASP   212      97.672 128.367  37.136  1.00  0.00           C  
ATOM   2745  HB2 ASP   212      98.140 127.513  37.626  1.00  0.00           H  
ATOM   2746  HB3 ASP   212      97.750 128.314  36.050  1.00  0.00           H  
ATOM   2747  CG  ASP   212      98.419 129.705  37.536  1.00  0.00           C  
ATOM   2748  OD1 ASP   212      99.430 129.637  38.298  1.00  0.00           O  
ATOM   2749  OD2 ASP   212      97.917 130.822  37.261  1.00  0.00           O  
ATOM   2750  C   ASP   212      95.470 127.018  37.220  1.00  0.00           C  
ATOM   2751  O   ASP   212      95.612 126.548  36.056  1.00  0.00           O  
ATOM   2752  N   ARG   213      95.024 126.251  38.278  1.00  0.00           N  
ATOM   2753  H   ARG   213      94.973 126.619  39.217  1.00  0.00           H  
ATOM   2754  CA  ARG   213      94.544 124.810  38.170  1.00  0.00           C  
ATOM   2755  HA  ARG   213      94.049 124.714  37.203  1.00  0.00           H  
ATOM   2756  CB  ARG   213      95.795 123.863  38.130  1.00  0.00           C  
ATOM   2757  HB2 ARG   213      96.401 124.105  37.256  1.00  0.00           H  
ATOM   2758  HB3 ARG   213      96.395 123.966  39.035  1.00  0.00           H  
ATOM   2759  CG  ARG   213      95.392 122.430  37.821  1.00  0.00           C  
ATOM   2760  HG2 ARG   213      94.686 122.036  38.553  1.00  0.00           H  
ATOM   2761  HG3 ARG   213      94.983 122.380  36.812  1.00  0.00           H  
ATOM   2762  CD  ARG   213      96.573 121.453  37.801  1.00  0.00           C  
ATOM   2763  HD2 ARG   213      96.336 120.437  37.486  1.00  0.00           H  
ATOM   2764  HD3 ARG   213      97.256 121.793  37.022  1.00  0.00           H  
ATOM   2765  NE  ARG   213      97.406 121.494  39.043  1.00  0.00           N  
ATOM   2766  HE  ARG   213      97.936 122.314  39.300  1.00  0.00           H  
ATOM   2767  CZ  ARG   213      97.403 120.604  40.008  1.00  0.00           C  
ATOM   2768  NH1 ARG   213      96.556 119.647  40.113  1.00  0.00           N  
ATOM   2769 HH11 ARG   213      96.390 119.159  40.982  1.00  0.00           H  
ATOM   2770 HH12 ARG   213      95.972 119.525  39.298  1.00  0.00           H  
ATOM   2771  NH2 ARG   213      98.031 120.835  41.086  1.00  0.00           N  
ATOM   2772 HH21 ARG   213      98.044 120.150  41.829  1.00  0.00           H  
ATOM   2773 HH22 ARG   213      98.839 121.438  41.029  1.00  0.00           H  
ATOM   2774  C   ARG   213      93.476 124.495  39.226  1.00  0.00           C  
ATOM   2775  O   ARG   213      93.759 123.844  40.265  1.00  0.00           O  
ATOM   2776  N   GLY   214      92.207 124.879  39.065  1.00  0.00           N  
ATOM   2777  H   GLY   214      91.540 124.555  39.750  1.00  0.00           H  
ATOM   2778  CA  GLY   214      91.838 126.040  38.210  1.00  0.00           C  
ATOM   2779  HA2 GLY   214      92.393 126.932  38.501  1.00  0.00           H  
ATOM   2780  HA3 GLY   214      92.077 125.948  37.150  1.00  0.00           H  
ATOM   2781  C   GLY   214      90.338 126.376  38.420  1.00  0.00           C  
ATOM   2782  O   GLY   214      90.053 127.389  39.028  1.00  0.00           O  
ATOM   2783  OXT GLY   214      89.496 125.622  37.944  1.00  0.00           O  
TER    2784      GLY   214 
END   
