# Supplementary material for: Visualization of oligomerization, clustering, and density transition of intrinsically disordered proteins
Source: Natl Sci Rev. 2026 Feb 14;13(7):nwag107. doi: 10.1093/nsr/nwag107 (PMC13114874; doi:10.1093/nsr/nwag107)
Supplement: nwag107_Supplemental_Files [file nwag107_supplemental_files.zip › SI-MD-Structures/MD-Sturctures/frame153.pdb]

CRYST1  135.122  149.288  136.886  90.00  90.00  90.00               1
ATOM      1  N   MET     1      27.651  82.411  88.642  1.00  0.00           N  
ATOM      2  H1  MET     1      27.643  83.195  89.279  1.00  0.00           H  
ATOM      3  H2  MET     1      26.819  81.843  88.707  1.00  0.00           H  
ATOM      4  H3  MET     1      28.403  81.826  88.978  1.00  0.00           H  
ATOM      5  CA  MET     1      27.934  82.883  87.260  1.00  0.00           C  
ATOM      6  HA  MET     1      27.022  83.380  86.930  1.00  0.00           H  
ATOM      7  CB  MET     1      29.070  83.896  87.251  1.00  0.00           C  
ATOM      8  HB2 MET     1      30.011  83.703  87.766  1.00  0.00           H  
ATOM      9  HB3 MET     1      29.318  84.052  86.201  1.00  0.00           H  
ATOM     10  CG  MET     1      28.670  85.342  87.699  1.00  0.00           C  
ATOM     11  HG2 MET     1      29.507  85.993  87.447  1.00  0.00           H  
ATOM     12  HG3 MET     1      27.737  85.644  87.224  1.00  0.00           H  
ATOM     13  SD  MET     1      28.378  85.381  89.530  1.00  0.00           S  
ATOM     14  CE  MET     1      30.079  85.487  90.183  1.00  0.00           C  
ATOM     15  HE1 MET     1      30.627  84.684  89.690  1.00  0.00           H  
ATOM     16  HE2 MET     1      30.585  86.433  89.988  1.00  0.00           H  
ATOM     17  HE3 MET     1      30.059  85.300  91.256  1.00  0.00           H  
ATOM     18  C   MET     1      28.213  81.710  86.392  1.00  0.00           C  
ATOM     19  O   MET     1      28.950  80.840  86.789  1.00  0.00           O  
ATOM     20  N   ALA     2      27.497  81.525  85.255  1.00  0.00           N  
ATOM     21  H   ALA     2      27.704  80.697  84.714  1.00  0.00           H  
ATOM     22  CA  ALA     2      26.421  82.292  84.643  1.00  0.00           C  
ATOM     23  HA  ALA     2      26.299  81.925  83.624  1.00  0.00           H  
ATOM     24  CB  ALA     2      25.072  82.044  85.266  1.00  0.00           C  
ATOM     25  HB1 ALA     2      24.947  82.692  86.133  1.00  0.00           H  
ATOM     26  HB2 ALA     2      24.338  82.370  84.529  1.00  0.00           H  
ATOM     27  HB3 ALA     2      24.779  81.000  85.380  1.00  0.00           H  
ATOM     28  C   ALA     2      26.807  83.835  84.457  1.00  0.00           C  
ATOM     29  O   ALA     2      26.329  84.622  85.295  1.00  0.00           O  
ATOM     30  N   SER     3      27.699  84.348  83.607  1.00  0.00           N  
ATOM     31  H   SER     3      27.911  85.335  83.566  1.00  0.00           H  
ATOM     32  CA  SER     3      28.343  83.542  82.565  1.00  0.00           C  
ATOM     33  HA  SER     3      27.695  82.788  82.117  1.00  0.00           H  
ATOM     34  CB  SER     3      28.808  84.379  81.385  1.00  0.00           C  
ATOM     35  HB2 SER     3      27.851  84.702  80.973  1.00  0.00           H  
ATOM     36  HB3 SER     3      29.382  85.236  81.738  1.00  0.00           H  
ATOM     37  OG  SER     3      29.564  83.714  80.454  1.00  0.00           O  
ATOM     38  HG  SER     3      29.526  84.229  79.644  1.00  0.00           H  
ATOM     39  C   SER     3      29.599  82.847  83.009  1.00  0.00           C  
ATOM     40  O   SER     3      30.323  83.377  83.839  1.00  0.00           O  
ATOM     41  N   ASN     4      29.846  81.666  82.424  1.00  0.00           N  
ATOM     42  H   ASN     4      29.228  81.542  81.634  1.00  0.00           H  
ATOM     43  CA  ASN     4      31.099  80.915  82.450  1.00  0.00           C  
ATOM     44  HA  ASN     4      31.708  81.370  83.231  1.00  0.00           H  
ATOM     45  CB  ASN     4      30.884  79.445  82.829  1.00  0.00           C  
ATOM     46  HB2 ASN     4      30.064  79.025  82.247  1.00  0.00           H  
ATOM     47  HB3 ASN     4      31.771  78.874  82.556  1.00  0.00           H  
ATOM     48  CG  ASN     4      30.694  79.273  84.362  1.00  0.00           C  
ATOM     49  OD1 ASN     4      31.574  79.443  85.211  1.00  0.00           O  
ATOM     50  ND2 ASN     4      29.509  78.773  84.622  1.00  0.00           N  
ATOM     51 HD21 ASN     4      29.276  78.551  85.580  1.00  0.00           H  
ATOM     52 HD22 ASN     4      28.730  78.704  83.983  1.00  0.00           H  
ATOM     53  C   ASN     4      31.741  81.065  81.058  1.00  0.00           C  
ATOM     54  O   ASN     4      31.670  80.177  80.249  1.00  0.00           O  
ATOM     55  N   ASP     5      32.370  82.126  80.643  1.00  0.00           N  
ATOM     56  H   ASP     5      32.738  82.084  79.703  1.00  0.00           H  
ATOM     57  CA  ASP     5      32.764  83.289  81.471  1.00  0.00           C  
ATOM     58  HA  ASP     5      32.116  83.459  82.332  1.00  0.00           H  
ATOM     59  CB  ASP     5      34.180  82.898  82.129  1.00  0.00           C  
ATOM     60  HB2 ASP     5      34.060  81.932  82.620  1.00  0.00           H  
ATOM     61  HB3 ASP     5      34.969  82.751  81.392  1.00  0.00           H  
ATOM     62  CG  ASP     5      34.667  83.834  83.177  1.00  0.00           C  
ATOM     63  OD1 ASP     5      33.774  84.597  83.658  1.00  0.00           O  
ATOM     64  OD2 ASP     5      35.895  83.810  83.518  1.00  0.00           O  
ATOM     65  C   ASP     5      32.780  84.555  80.641  1.00  0.00           C  
ATOM     66  O   ASP     5      32.768  84.438  79.438  1.00  0.00           O  
ATOM     67  N   TYR     6      32.880  85.740  81.279  1.00  0.00           N  
ATOM     68  H   TYR     6      32.955  85.734  82.286  1.00  0.00           H  
ATOM     69  CA  TYR     6      32.927  86.963  80.498  1.00  0.00           C  
ATOM     70  HA  TYR     6      32.233  86.921  79.658  1.00  0.00           H  
ATOM     71  CB  TYR     6      32.462  88.151  81.310  1.00  0.00           C  
ATOM     72  HB2 TYR     6      33.224  88.440  82.033  1.00  0.00           H  
ATOM     73  HB3 TYR     6      32.330  89.038  80.690  1.00  0.00           H  
ATOM     74  CG  TYR     6      31.135  87.981  82.091  1.00  0.00           C  
ATOM     75  CD1 TYR     6      30.998  87.174  83.259  1.00  0.00           C  
ATOM     76  HD1 TYR     6      31.870  86.671  83.651  1.00  0.00           H  
ATOM     77  CE1 TYR     6      29.783  86.936  83.920  1.00  0.00           C  
ATOM     78  HE1 TYR     6      29.766  86.318  84.806  1.00  0.00           H  
ATOM     79  CZ  TYR     6      28.650  87.595  83.433  1.00  0.00           C  
ATOM     80  OH  TYR     6      27.443  87.383  84.036  1.00  0.00           O  
ATOM     81  HH  TYR     6      26.706  87.432  83.422  1.00  0.00           H  
ATOM     82  CE2 TYR     6      28.721  88.323  82.199  1.00  0.00           C  
ATOM     83  HE2 TYR     6      27.819  88.676  81.723  1.00  0.00           H  
ATOM     84  CD2 TYR     6      29.945  88.535  81.571  1.00  0.00           C  
ATOM     85  HD2 TYR     6      30.082  89.111  80.668  1.00  0.00           H  
ATOM     86  C   TYR     6      34.383  87.380  80.135  1.00  0.00           C  
ATOM     87  O   TYR     6      35.288  87.191  80.947  1.00  0.00           O  
ATOM     88  N   THR     7      34.617  87.818  78.895  1.00  0.00           N  
ATOM     89  H   THR     7      33.806  88.040  78.334  1.00  0.00           H  
ATOM     90  CA  THR     7      35.988  88.081  78.428  1.00  0.00           C  
ATOM     91  HA  THR     7      36.480  87.109  78.384  1.00  0.00           H  
ATOM     92  CB  THR     7      35.921  88.674  76.971  1.00  0.00           C  
ATOM     93  HB  THR     7      35.081  88.193  76.469  1.00  0.00           H  
ATOM     94  CG2 THR     7      35.874  90.181  76.745  1.00  0.00           C  
ATOM     95 HG21 THR     7      36.497  90.765  77.422  1.00  0.00           H  
ATOM     96 HG22 THR     7      35.998  90.266  75.665  1.00  0.00           H  
ATOM     97 HG23 THR     7      34.882  90.606  76.896  1.00  0.00           H  
ATOM     98  OG1 THR     7      37.172  88.261  76.427  1.00  0.00           O  
ATOM     99  HG1 THR     7      37.205  88.450  75.486  1.00  0.00           H  
ATOM    100  C   THR     7      36.682  89.197  79.272  1.00  0.00           C  
ATOM    101  O   THR     7      36.073  90.152  79.676  1.00  0.00           O  
ATOM    102  N   GLN     8      37.937  88.971  79.547  1.00  0.00           N  
ATOM    103  H   GLN     8      38.420  88.246  79.035  1.00  0.00           H  
ATOM    104  CA  GLN     8      38.865  89.790  80.357  1.00  0.00           C  
ATOM    105  HA  GLN     8      38.351  90.698  80.674  1.00  0.00           H  
ATOM    106  CB  GLN     8      39.078  89.050  81.701  1.00  0.00           C  
ATOM    107  HB2 GLN     8      39.443  88.064  81.413  1.00  0.00           H  
ATOM    108  HB3 GLN     8      39.866  89.554  82.260  1.00  0.00           H  
ATOM    109  CG  GLN     8      37.829  89.134  82.584  1.00  0.00           C  
ATOM    110  HG2 GLN     8      37.034  88.749  81.945  1.00  0.00           H  
ATOM    111  HG3 GLN     8      38.001  88.413  83.384  1.00  0.00           H  
ATOM    112  CD  GLN     8      37.559  90.595  83.079  1.00  0.00           C  
ATOM    113  OE1 GLN     8      38.082  91.163  84.024  1.00  0.00           O  
ATOM    114  NE2 GLN     8      36.576  91.220  82.491  1.00  0.00           N  
ATOM    115 HE21 GLN     8      36.136  90.871  81.652  1.00  0.00           H  
ATOM    116 HE22 GLN     8      36.376  92.160  82.800  1.00  0.00           H  
ATOM    117  C   GLN     8      40.175  90.014  79.579  1.00  0.00           C  
ATOM    118  O   GLN     8      40.716  88.981  79.134  1.00  0.00           O  
ATOM    119  N   GLN     9      40.637  91.214  79.323  1.00  0.00           N  
ATOM    120  H   GLN     9      41.419  91.188  78.685  1.00  0.00           H  
ATOM    121  CA  GLN     9      40.345  92.517  79.886  1.00  0.00           C  
ATOM    122  HA  GLN     9      41.116  93.201  79.533  1.00  0.00           H  
ATOM    123  CB  GLN     9      39.001  93.043  79.275  1.00  0.00           C  
ATOM    124  HB2 GLN     9      38.201  92.626  79.886  1.00  0.00           H  
ATOM    125  HB3 GLN     9      38.952  94.118  79.452  1.00  0.00           H  
ATOM    126  CG  GLN     9      38.704  92.730  77.793  1.00  0.00           C  
ATOM    127  HG2 GLN     9      39.416  93.199  77.113  1.00  0.00           H  
ATOM    128  HG3 GLN     9      38.663  91.643  77.726  1.00  0.00           H  
ATOM    129  CD  GLN     9      37.275  93.209  77.297  1.00  0.00           C  
ATOM    130  OE1 GLN     9      36.429  93.683  78.086  1.00  0.00           O  
ATOM    131  NE2 GLN     9      36.993  93.184  76.028  1.00  0.00           N  
ATOM    132 HE21 GLN     9      37.770  92.866  75.467  1.00  0.00           H  
ATOM    133 HE22 GLN     9      36.146  93.554  75.622  1.00  0.00           H  
ATOM    134  C   GLN     9      40.419  92.630  81.421  1.00  0.00           C  
ATOM    135  O   GLN     9      39.526  93.201  81.989  1.00  0.00           O  
ATOM    136  N   ALA    10      41.461  92.386  82.118  1.00  0.00           N  
ATOM    137  H   ALA    10      41.470  92.780  83.048  1.00  0.00           H  
ATOM    138  CA  ALA    10      42.757  91.890  81.619  1.00  0.00           C  
ATOM    139  HA  ALA    10      42.719  91.560  80.581  1.00  0.00           H  
ATOM    140  CB  ALA    10      43.678  93.090  81.767  1.00  0.00           C  
ATOM    141  HB1 ALA    10      43.201  93.870  81.174  1.00  0.00           H  
ATOM    142  HB2 ALA    10      43.915  93.275  82.815  1.00  0.00           H  
ATOM    143  HB3 ALA    10      44.622  92.913  81.252  1.00  0.00           H  
ATOM    144  C   ALA    10      43.335  90.595  82.368  1.00  0.00           C  
ATOM    145  O   ALA    10      42.960  90.458  83.539  1.00  0.00           O  
ATOM    146  N   THR    11      44.125  89.819  81.683  1.00  0.00           N  
ATOM    147  H   THR    11      44.393  90.036  80.734  1.00  0.00           H  
ATOM    148  CA  THR    11      44.606  88.529  82.333  1.00  0.00           C  
ATOM    149  HA  THR    11      44.341  88.536  83.390  1.00  0.00           H  
ATOM    150  CB  THR    11      43.826  87.307  81.743  1.00  0.00           C  
ATOM    151  HB  THR    11      44.065  87.396  80.683  1.00  0.00           H  
ATOM    152  CG2 THR    11      44.476  85.948  82.163  1.00  0.00           C  
ATOM    153 HG21 THR    11      44.811  85.937  83.200  1.00  0.00           H  
ATOM    154 HG22 THR    11      43.795  85.097  82.152  1.00  0.00           H  
ATOM    155 HG23 THR    11      45.226  85.620  81.443  1.00  0.00           H  
ATOM    156  OG1 THR    11      42.423  87.461  81.859  1.00  0.00           O  
ATOM    157  HG1 THR    11      41.990  87.177  81.051  1.00  0.00           H  
ATOM    158  C   THR    11      46.116  88.334  82.225  1.00  0.00           C  
ATOM    159  O   THR    11      46.617  87.943  81.164  1.00  0.00           O  
ATOM    160  N   GLN    12      46.871  88.571  83.299  1.00  0.00           N  
ATOM    161  H   GLN    12      47.773  88.116  83.285  1.00  0.00           H  
ATOM    162  CA  GLN    12      46.592  89.257  84.580  1.00  0.00           C  
ATOM    163  HA  GLN    12      45.813  88.646  85.035  1.00  0.00           H  
ATOM    164  CB  GLN    12      47.849  89.311  85.575  1.00  0.00           C  
ATOM    165  HB2 GLN    12      48.607  89.911  85.071  1.00  0.00           H  
ATOM    166  HB3 GLN    12      47.610  89.769  86.534  1.00  0.00           H  
ATOM    167  CG  GLN    12      48.479  87.995  85.749  1.00  0.00           C  
ATOM    168  HG2 GLN    12      48.910  87.602  84.828  1.00  0.00           H  
ATOM    169  HG3 GLN    12      49.286  87.992  86.481  1.00  0.00           H  
ATOM    170  CD  GLN    12      47.608  86.916  86.399  1.00  0.00           C  
ATOM    171  OE1 GLN    12      46.776  87.234  87.237  1.00  0.00           O  
ATOM    172  NE2 GLN    12      47.779  85.647  86.089  1.00  0.00           N  
ATOM    173 HE21 GLN    12      47.096  85.020  86.488  1.00  0.00           H  
ATOM    174 HE22 GLN    12      48.576  85.361  85.538  1.00  0.00           H  
ATOM    175  C   GLN    12      46.091  90.682  84.416  1.00  0.00           C  
ATOM    176  O   GLN    12      46.436  91.395  83.475  1.00  0.00           O  
ATOM    177  N   SER    13      45.280  91.059  85.426  1.00  0.00           N  
ATOM    178  H   SER    13      45.135  90.341  86.122  1.00  0.00           H  
ATOM    179  CA  SER    13      44.779  92.366  85.710  1.00  0.00           C  
ATOM    180  HA  SER    13      44.149  92.672  84.875  1.00  0.00           H  
ATOM    181  CB  SER    13      43.981  92.431  87.012  1.00  0.00           C  
ATOM    182  HB2 SER    13      43.056  91.873  86.864  1.00  0.00           H  
ATOM    183  HB3 SER    13      44.587  92.052  87.835  1.00  0.00           H  
ATOM    184  OG  SER    13      43.685  93.770  87.325  1.00  0.00           O  
ATOM    185  HG  SER    13      43.210  94.195  86.608  1.00  0.00           H  
ATOM    186  C   SER    13      45.965  93.349  85.736  1.00  0.00           C  
ATOM    187  O   SER    13      46.955  93.114  86.406  1.00  0.00           O  
ATOM    188  N   TYR    14      45.859  94.540  85.048  1.00  0.00           N  
ATOM    189  H   TYR    14      45.041  94.724  84.484  1.00  0.00           H  
ATOM    190  CA  TYR    14      46.951  95.516  84.996  1.00  0.00           C  
ATOM    191  HA  TYR    14      47.745  95.168  85.657  1.00  0.00           H  
ATOM    192  CB  TYR    14      47.347  95.721  83.578  1.00  0.00           C  
ATOM    193  HB2 TYR    14      47.723  94.764  83.217  1.00  0.00           H  
ATOM    194  HB3 TYR    14      46.496  95.832  82.906  1.00  0.00           H  
ATOM    195  CG  TYR    14      48.385  96.867  83.406  1.00  0.00           C  
ATOM    196  CD1 TYR    14      49.599  96.785  84.116  1.00  0.00           C  
ATOM    197  HD1 TYR    14      49.907  95.875  84.608  1.00  0.00           H  
ATOM    198  CE1 TYR    14      50.560  97.750  84.019  1.00  0.00           C  
ATOM    199  HE1 TYR    14      51.454  97.588  84.604  1.00  0.00           H  
ATOM    200  CZ  TYR    14      50.193  98.988  83.389  1.00  0.00           C  
ATOM    201  OH  TYR    14      51.180  99.879  83.524  1.00  0.00           O  
ATOM    202  HH  TYR    14      51.904  99.308  83.793  1.00  0.00           H  
ATOM    203  CE2 TYR    14      48.957  99.132  82.733  1.00  0.00           C  
ATOM    204  HE2 TYR    14      48.634 100.089  82.352  1.00  0.00           H  
ATOM    205  CD2 TYR    14      48.071  98.084  82.744  1.00  0.00           C  
ATOM    206  HD2 TYR    14      47.062  98.194  82.374  1.00  0.00           H  
ATOM    207  C   TYR    14      46.482  96.866  85.514  1.00  0.00           C  
ATOM    208  O   TYR    14      45.745  97.543  84.812  1.00  0.00           O  
ATOM    209  N   GLY    15      46.766  97.253  86.828  1.00  0.00           N  
ATOM    210  H   GLY    15      46.170  98.002  87.151  1.00  0.00           H  
ATOM    211  CA  GLY    15      47.359  96.375  87.819  1.00  0.00           C  
ATOM    212  HA2 GLY    15      47.020  96.700  88.803  1.00  0.00           H  
ATOM    213  HA3 GLY    15      46.950  95.370  87.714  1.00  0.00           H  
ATOM    214  C   GLY    15      48.840  96.283  87.837  1.00  0.00           C  
ATOM    215  O   GLY    15      49.349  95.164  88.042  1.00  0.00           O  
ATOM    216  N   ALA    16      49.560  97.356  87.574  1.00  0.00           N  
ATOM    217  H   ALA    16      49.223  98.307  87.612  1.00  0.00           H  
ATOM    218  CA  ALA    16      51.043  97.337  87.658  1.00  0.00           C  
ATOM    219  HA  ALA    16      51.430  96.649  86.907  1.00  0.00           H  
ATOM    220  CB  ALA    16      51.422  98.782  87.246  1.00  0.00           C  
ATOM    221  HB1 ALA    16      52.455  98.927  87.564  1.00  0.00           H  
ATOM    222  HB2 ALA    16      51.236  98.941  86.184  1.00  0.00           H  
ATOM    223  HB3 ALA    16      50.793  99.493  87.782  1.00  0.00           H  
ATOM    224  C   ALA    16      51.636  96.862  89.003  1.00  0.00           C  
ATOM    225  O   ALA    16      50.935  96.965  90.009  1.00  0.00           O  
ATOM    226  N   TYR    17      52.869  96.420  89.007  1.00  0.00           N  
ATOM    227  H   TYR    17      53.447  96.535  88.187  1.00  0.00           H  
ATOM    228  CA  TYR    17      53.425  95.700  90.225  1.00  0.00           C  
ATOM    229  HA  TYR    17      52.946  96.208  91.062  1.00  0.00           H  
ATOM    230  CB  TYR    17      52.935  94.259  90.116  1.00  0.00           C  
ATOM    231  HB2 TYR    17      51.858  94.153  89.987  1.00  0.00           H  
ATOM    232  HB3 TYR    17      53.176  93.769  89.173  1.00  0.00           H  
ATOM    233  CG  TYR    17      53.362  93.480  91.382  1.00  0.00           C  
ATOM    234  CD1 TYR    17      54.590  92.837  91.499  1.00  0.00           C  
ATOM    235  HD1 TYR    17      55.322  92.913  90.708  1.00  0.00           H  
ATOM    236  CE1 TYR    17      54.980  92.244  92.704  1.00  0.00           C  
ATOM    237  HE1 TYR    17      56.022  91.966  92.776  1.00  0.00           H  
ATOM    238  CZ  TYR    17      54.079  92.181  93.804  1.00  0.00           C  
ATOM    239  OH  TYR    17      54.359  91.633  95.003  1.00  0.00           O  
ATOM    240  HH  TYR    17      54.896  90.839  94.945  1.00  0.00           H  
ATOM    241  CE2 TYR    17      52.775  92.741  93.651  1.00  0.00           C  
ATOM    242  HE2 TYR    17      52.128  92.713  94.515  1.00  0.00           H  
ATOM    243  CD2 TYR    17      52.418  93.331  92.428  1.00  0.00           C  
ATOM    244  HD2 TYR    17      51.439  93.780  92.341  1.00  0.00           H  
ATOM    245  C   TYR    17      54.947  95.858  90.326  1.00  0.00           C  
ATOM    246  O   TYR    17      55.589  96.033  89.310  1.00  0.00           O  
ATOM    247  N   PRO    18      55.573  95.979  91.511  1.00  0.00           N  
ATOM    248  CD  PRO    18      54.867  95.919  92.807  1.00  0.00           C  
ATOM    249  HD2 PRO    18      54.829  94.940  93.285  1.00  0.00           H  
ATOM    250  HD3 PRO    18      53.908  96.410  92.643  1.00  0.00           H  
ATOM    251  CG  PRO    18      55.698  96.684  93.788  1.00  0.00           C  
ATOM    252  HG2 PRO    18      55.441  96.339  94.790  1.00  0.00           H  
ATOM    253  HG3 PRO    18      55.622  97.761  93.638  1.00  0.00           H  
ATOM    254  CB  PRO    18      57.073  96.181  93.308  1.00  0.00           C  
ATOM    255  HB2 PRO    18      57.151  95.115  93.520  1.00  0.00           H  
ATOM    256  HB3 PRO    18      57.899  96.652  93.842  1.00  0.00           H  
ATOM    257  CA  PRO    18      56.972  96.334  91.793  1.00  0.00           C  
ATOM    258  HA  PRO    18      57.149  97.360  91.469  1.00  0.00           H  
ATOM    259  C   PRO    18      58.012  95.501  91.079  1.00  0.00           C  
ATOM    260  O   PRO    18      57.914  94.285  90.933  1.00  0.00           O  
ATOM    261  N   THR    19      59.070  96.176  90.573  1.00  0.00           N  
ATOM    262  H   THR    19      59.316  97.059  90.997  1.00  0.00           H  
ATOM    263  CA  THR    19      60.234  95.504  89.911  1.00  0.00           C  
ATOM    264  HA  THR    19      59.836  95.012  89.024  1.00  0.00           H  
ATOM    265  CB  THR    19      61.298  96.565  89.389  1.00  0.00           C  
ATOM    266  HB  THR    19      62.232  96.115  89.050  1.00  0.00           H  
ATOM    267  CG2 THR    19      60.840  97.394  88.229  1.00  0.00           C  
ATOM    268 HG21 THR    19      61.710  97.936  87.858  1.00  0.00           H  
ATOM    269 HG22 THR    19      60.582  96.686  87.441  1.00  0.00           H  
ATOM    270 HG23 THR    19      59.999  98.029  88.506  1.00  0.00           H  
ATOM    271  OG1 THR    19      61.633  97.489  90.395  1.00  0.00           O  
ATOM    272  HG1 THR    19      62.233  97.110  91.042  1.00  0.00           H  
ATOM    273  C   THR    19      60.801  94.335  90.704  1.00  0.00           C  
ATOM    274  O   THR    19      60.968  94.460  91.890  1.00  0.00           O  
ATOM    275  N   GLN    20      61.053  93.239  90.029  1.00  0.00           N  
ATOM    276  H   GLN    20      61.056  93.252  89.019  1.00  0.00           H  
ATOM    277  CA  GLN    20      61.734  92.090  90.712  1.00  0.00           C  
ATOM    278  HA  GLN    20      61.107  91.892  91.581  1.00  0.00           H  
ATOM    279  CB  GLN    20      61.429  90.791  89.912  1.00  0.00           C  
ATOM    280  HB2 GLN    20      61.444  89.944  90.597  1.00  0.00           H  
ATOM    281  HB3 GLN    20      60.433  90.846  89.473  1.00  0.00           H  
ATOM    282  CG  GLN    20      62.234  90.509  88.680  1.00  0.00           C  
ATOM    283  HG2 GLN    20      62.039  91.262  87.917  1.00  0.00           H  
ATOM    284  HG3 GLN    20      63.247  90.508  89.083  1.00  0.00           H  
ATOM    285  CD  GLN    20      61.976  89.119  88.066  1.00  0.00           C  
ATOM    286  OE1 GLN    20      61.091  88.358  88.349  1.00  0.00           O  
ATOM    287  NE2 GLN    20      62.754  88.679  87.108  1.00  0.00           N  
ATOM    288 HE21 GLN    20      63.455  89.332  86.788  1.00  0.00           H  
ATOM    289 HE22 GLN    20      62.486  87.858  86.585  1.00  0.00           H  
ATOM    290  C   GLN    20      63.156  92.302  91.211  1.00  0.00           C  
ATOM    291  O   GLN    20      63.787  93.310  90.849  1.00  0.00           O  
ATOM    292  N   PRO    21      63.773  91.462  92.057  1.00  0.00           N  
ATOM    293  CD  PRO    21      63.343  90.208  92.586  1.00  0.00           C  
ATOM    294  HD2 PRO    21      63.265  89.511  91.751  1.00  0.00           H  
ATOM    295  HD3 PRO    21      62.330  90.425  92.923  1.00  0.00           H  
ATOM    296  CG  PRO    21      64.262  89.789  93.749  1.00  0.00           C  
ATOM    297  HG2 PRO    21      64.487  88.723  93.756  1.00  0.00           H  
ATOM    298  HG3 PRO    21      63.731  90.020  94.672  1.00  0.00           H  
ATOM    299  CB  PRO    21      65.488  90.630  93.540  1.00  0.00           C  
ATOM    300  HB2 PRO    21      66.176  89.903  93.108  1.00  0.00           H  
ATOM    301  HB3 PRO    21      65.816  91.052  94.491  1.00  0.00           H  
ATOM    302  CA  PRO    21      65.132  91.686  92.539  1.00  0.00           C  
ATOM    303  HA  PRO    21      65.100  92.675  92.998  1.00  0.00           H  
ATOM    304  C   PRO    21      66.243  91.712  91.468  1.00  0.00           C  
ATOM    305  O   PRO    21      66.173  90.975  90.504  1.00  0.00           O  
ATOM    306  N   GLY    22      67.426  92.280  91.894  1.00  0.00           N  
ATOM    307  H   GLY    22      67.364  92.677  92.821  1.00  0.00           H  
ATOM    308  CA  GLY    22      68.746  92.045  91.362  1.00  0.00           C  
ATOM    309  HA2 GLY    22      68.664  91.930  90.281  1.00  0.00           H  
ATOM    310  HA3 GLY    22      69.313  92.956  91.551  1.00  0.00           H  
ATOM    311  C   GLY    22      69.330  90.744  91.903  1.00  0.00           C  
ATOM    312  O   GLY    22      68.577  89.774  91.990  1.00  0.00           O  
ATOM    313  N   GLN    23      70.577  90.714  92.368  1.00  0.00           N  
ATOM    314  H   GLN    23      71.082  91.558  92.137  1.00  0.00           H  
ATOM    315  CA  GLN    23      71.344  89.576  92.833  1.00  0.00           C  
ATOM    316  HA  GLN    23      70.681  88.877  93.344  1.00  0.00           H  
ATOM    317  CB  GLN    23      71.951  88.786  91.636  1.00  0.00           C  
ATOM    318  HB2 GLN    23      71.077  88.385  91.121  1.00  0.00           H  
ATOM    319  HB3 GLN    23      72.440  89.497  90.969  1.00  0.00           H  
ATOM    320  CG  GLN    23      72.819  87.577  92.043  1.00  0.00           C  
ATOM    321  HG2 GLN    23      73.696  87.947  92.574  1.00  0.00           H  
ATOM    322  HG3 GLN    23      72.268  86.841  92.628  1.00  0.00           H  
ATOM    323  CD  GLN    23      73.359  86.701  90.895  1.00  0.00           C  
ATOM    324  OE1 GLN    23      72.853  86.763  89.720  1.00  0.00           O  
ATOM    325  NE2 GLN    23      74.276  85.810  91.186  1.00  0.00           N  
ATOM    326 HE21 GLN    23      74.703  85.607  92.079  1.00  0.00           H  
ATOM    327 HE22 GLN    23      74.584  85.298  90.373  1.00  0.00           H  
ATOM    328  C   GLN    23      72.452  89.979  93.791  1.00  0.00           C  
ATOM    329  O   GLN    23      73.152  90.930  93.483  1.00  0.00           O  
ATOM    330  N   GLY    24      72.643  89.348  94.997  1.00  0.00           N  
ATOM    331  H   GLY    24      71.956  88.645  95.228  1.00  0.00           H  
ATOM    332  CA  GLY    24      73.648  89.676  95.983  1.00  0.00           C  
ATOM    333  HA2 GLY    24      73.303  90.422  96.700  1.00  0.00           H  
ATOM    334  HA3 GLY    24      73.727  88.800  96.627  1.00  0.00           H  
ATOM    335  C   GLY    24      75.001  90.001  95.379  1.00  0.00           C  
ATOM    336  O   GLY    24      75.387  89.443  94.321  1.00  0.00           O  
ATOM    337  N   TYR    25      75.788  90.858  96.004  1.00  0.00           N  
ATOM    338  H   TYR    25      75.343  91.394  96.735  1.00  0.00           H  
ATOM    339  CA  TYR    25      77.026  91.490  95.525  1.00  0.00           C  
ATOM    340  HA  TYR    25      77.672  90.738  95.073  1.00  0.00           H  
ATOM    341  CB  TYR    25      76.627  92.519  94.454  1.00  0.00           C  
ATOM    342  HB2 TYR    25      75.943  92.122  93.704  1.00  0.00           H  
ATOM    343  HB3 TYR    25      76.192  93.409  94.909  1.00  0.00           H  
ATOM    344  CG  TYR    25      77.847  92.969  93.668  1.00  0.00           C  
ATOM    345  CD1 TYR    25      78.480  91.984  92.842  1.00  0.00           C  
ATOM    346  HD1 TYR    25      78.216  90.941  92.747  1.00  0.00           H  
ATOM    347  CE1 TYR    25      79.499  92.400  92.006  1.00  0.00           C  
ATOM    348  HE1 TYR    25      79.973  91.728  91.305  1.00  0.00           H  
ATOM    349  CZ  TYR    25      79.842  93.712  91.847  1.00  0.00           C  
ATOM    350  OH  TYR    25      80.750  94.104  90.983  1.00  0.00           O  
ATOM    351  HH  TYR    25      81.104  93.356  90.496  1.00  0.00           H  
ATOM    352  CE2 TYR    25      79.373  94.645  92.773  1.00  0.00           C  
ATOM    353  HE2 TYR    25      79.716  95.668  92.814  1.00  0.00           H  
ATOM    354  CD2 TYR    25      78.383  94.295  93.695  1.00  0.00           C  
ATOM    355  HD2 TYR    25      78.073  95.045  94.408  1.00  0.00           H  
ATOM    356  C   TYR    25      77.779  92.255  96.628  1.00  0.00           C  
ATOM    357  O   TYR    25      77.248  93.285  97.141  1.00  0.00           O  
ATOM    358  N   SER    26      78.968  91.822  97.030  1.00  0.00           N  
ATOM    359  H   SER    26      79.406  90.984  96.677  1.00  0.00           H  
ATOM    360  CA  SER    26      79.811  92.783  97.721  1.00  0.00           C  
ATOM    361  HA  SER    26      79.259  93.583  98.215  1.00  0.00           H  
ATOM    362  CB  SER    26      80.489  92.072  98.879  1.00  0.00           C  
ATOM    363  HB2 SER    26      79.763  91.532  99.486  1.00  0.00           H  
ATOM    364  HB3 SER    26      81.280  91.454  98.454  1.00  0.00           H  
ATOM    365  OG  SER    26      81.100  92.963  99.732  1.00  0.00           O  
ATOM    366  HG  SER    26      80.354  93.373 100.174  1.00  0.00           H  
ATOM    367  C   SER    26      80.878  93.512  96.857  1.00  0.00           C  
ATOM    368  O   SER    26      81.627  92.831  96.182  1.00  0.00           O  
ATOM    369  N   GLN    27      80.911  94.870  96.825  1.00  0.00           N  
ATOM    370  H   GLN    27      80.168  95.361  97.301  1.00  0.00           H  
ATOM    371  CA  GLN    27      81.739  95.543  95.829  1.00  0.00           C  
ATOM    372  HA  GLN    27      81.585  95.013  94.889  1.00  0.00           H  
ATOM    373  CB  GLN    27      81.121  96.941  95.584  1.00  0.00           C  
ATOM    374  HB2 GLN    27      80.141  96.691  95.179  1.00  0.00           H  
ATOM    375  HB3 GLN    27      80.958  97.541  96.480  1.00  0.00           H  
ATOM    376  CG  GLN    27      81.853  97.764  94.483  1.00  0.00           C  
ATOM    377  HG2 GLN    27      82.815  98.126  94.845  1.00  0.00           H  
ATOM    378  HG3 GLN    27      81.936  97.031  93.680  1.00  0.00           H  
ATOM    379  CD  GLN    27      81.024  98.913  93.822  1.00  0.00           C  
ATOM    380  OE1 GLN    27      79.836  99.084  94.062  1.00  0.00           O  
ATOM    381  NE2 GLN    27      81.658  99.749  92.989  1.00  0.00           N  
ATOM    382 HE21 GLN    27      82.649  99.599  92.865  1.00  0.00           H  
ATOM    383 HE22 GLN    27      81.148 100.480  92.513  1.00  0.00           H  
ATOM    384  C   GLN    27      83.268  95.421  96.192  1.00  0.00           C  
ATOM    385  O   GLN    27      84.129  95.842  95.407  1.00  0.00           O  
ATOM    386  N   GLN    28      83.579  94.957  97.419  1.00  0.00           N  
ATOM    387  H   GLN    28      82.789  94.589  97.929  1.00  0.00           H  
ATOM    388  CA  GLN    28      84.915  94.520  97.830  1.00  0.00           C  
ATOM    389  HA  GLN    28      85.596  95.370  97.800  1.00  0.00           H  
ATOM    390  CB  GLN    28      84.912  94.145  99.369  1.00  0.00           C  
ATOM    391  HB2 GLN    28      84.427  93.172  99.458  1.00  0.00           H  
ATOM    392  HB3 GLN    28      85.971  94.109  99.622  1.00  0.00           H  
ATOM    393  CG  GLN    28      84.140  95.147 100.202  1.00  0.00           C  
ATOM    394  HG2 GLN    28      84.412  96.153  99.883  1.00  0.00           H  
ATOM    395  HG3 GLN    28      83.054  95.107 100.115  1.00  0.00           H  
ATOM    396  CD  GLN    28      84.493  94.922 101.692  1.00  0.00           C  
ATOM    397  OE1 GLN    28      83.789  94.253 102.464  1.00  0.00           O  
ATOM    398  NE2 GLN    28      85.546  95.422 102.219  1.00  0.00           N  
ATOM    399 HE21 GLN    28      85.772  95.179 103.173  1.00  0.00           H  
ATOM    400 HE22 GLN    28      86.148  95.979 101.628  1.00  0.00           H  
ATOM    401  C   GLN    28      85.490  93.350  97.008  1.00  0.00           C  
ATOM    402  O   GLN    28      86.699  93.278  96.809  1.00  0.00           O  
ATOM    403  N   SER    29      84.629  92.603  96.282  1.00  0.00           N  
ATOM    404  H   SER    29      83.638  92.669  96.464  1.00  0.00           H  
ATOM    405  CA  SER    29      85.065  91.697  95.230  1.00  0.00           C  
ATOM    406  HA  SER    29      85.850  91.067  95.650  1.00  0.00           H  
ATOM    407  CB  SER    29      83.887  90.831  94.783  1.00  0.00           C  
ATOM    408  HB2 SER    29      84.265  90.018  94.163  1.00  0.00           H  
ATOM    409  HB3 SER    29      83.455  90.356  95.664  1.00  0.00           H  
ATOM    410  OG  SER    29      82.776  91.521  94.270  1.00  0.00           O  
ATOM    411  HG  SER    29      82.288  91.957  94.972  1.00  0.00           H  
ATOM    412  C   SER    29      85.600  92.352  93.962  1.00  0.00           C  
ATOM    413  O   SER    29      86.015  91.630  93.081  1.00  0.00           O  
ATOM    414  N   SER    30      85.443  93.721  93.680  1.00  0.00           N  
ATOM    415  H   SER    30      84.939  94.225  94.395  1.00  0.00           H  
ATOM    416  CA  SER    30      85.731  94.340  92.395  1.00  0.00           C  
ATOM    417  HA  SER    30      86.348  93.674  91.792  1.00  0.00           H  
ATOM    418  CB  SER    30      84.356  94.471  91.673  1.00  0.00           C  
ATOM    419  HB2 SER    30      83.823  93.526  91.572  1.00  0.00           H  
ATOM    420  HB3 SER    30      83.693  95.124  92.240  1.00  0.00           H  
ATOM    421  OG  SER    30      84.684  94.991  90.359  1.00  0.00           O  
ATOM    422  HG  SER    30      84.690  94.356  89.640  1.00  0.00           H  
ATOM    423  C   SER    30      86.403  95.637  92.708  1.00  0.00           C  
ATOM    424  O   SER    30      85.699  96.592  93.007  1.00  0.00           O  
ATOM    425  N   GLN    31      87.716  95.716  92.612  1.00  0.00           N  
ATOM    426  H   GLN    31      87.957  96.685  92.768  1.00  0.00           H  
ATOM    427  CA  GLN    31      88.749  94.743  92.524  1.00  0.00           C  
ATOM    428  HA  GLN    31      88.732  94.035  91.696  1.00  0.00           H  
ATOM    429  CB  GLN    31      90.042  95.546  92.342  1.00  0.00           C  
ATOM    430  HB2 GLN    31      90.018  96.021  91.361  1.00  0.00           H  
ATOM    431  HB3 GLN    31      90.147  96.256  93.162  1.00  0.00           H  
ATOM    432  CG  GLN    31      91.324  94.644  92.337  1.00  0.00           C  
ATOM    433  HG2 GLN    31      91.520  94.412  93.384  1.00  0.00           H  
ATOM    434  HG3 GLN    31      91.078  93.695  91.860  1.00  0.00           H  
ATOM    435  CD  GLN    31      92.533  95.263  91.680  1.00  0.00           C  
ATOM    436  OE1 GLN    31      92.693  96.359  91.256  1.00  0.00           O  
ATOM    437  NE2 GLN    31      93.698  94.643  91.730  1.00  0.00           N  
ATOM    438 HE21 GLN    31      94.443  95.159  91.283  1.00  0.00           H  
ATOM    439 HE22 GLN    31      93.793  93.706  92.094  1.00  0.00           H  
ATOM    440  C   GLN    31      88.971  93.809  93.853  1.00  0.00           C  
ATOM    441  O   GLN    31      88.904  94.374  94.950  1.00  0.00           O  
ATOM    442  N   PRO    32      89.199  92.491  93.738  1.00  0.00           N  
ATOM    443  CD  PRO    32      89.060  91.675  92.554  1.00  0.00           C  
ATOM    444  HD2 PRO    32      90.022  91.740  92.045  1.00  0.00           H  
ATOM    445  HD3 PRO    32      88.187  92.005  91.990  1.00  0.00           H  
ATOM    446  CG  PRO    32      88.960  90.257  92.987  1.00  0.00           C  
ATOM    447  HG2 PRO    32      89.893  89.820  92.631  1.00  0.00           H  
ATOM    448  HG3 PRO    32      88.132  89.786  92.458  1.00  0.00           H  
ATOM    449  CB  PRO    32      88.890  90.308  94.526  1.00  0.00           C  
ATOM    450  HB2 PRO    32      89.365  89.521  95.111  1.00  0.00           H  
ATOM    451  HB3 PRO    32      87.860  90.455  94.851  1.00  0.00           H  
ATOM    452  CA  PRO    32      89.499  91.662  94.898  1.00  0.00           C  
ATOM    453  HA  PRO    32      88.945  92.004  95.773  1.00  0.00           H  
ATOM    454  C   PRO    32      91.040  91.568  95.210  1.00  0.00           C  
ATOM    455  O   PRO    32      91.745  90.797  94.580  1.00  0.00           O  
ATOM    456  N   TYR    33      91.459  92.335  96.231  1.00  0.00           N  
ATOM    457  H   TYR    33      90.730  92.869  96.680  1.00  0.00           H  
ATOM    458  CA  TYR    33      92.773  92.131  96.893  1.00  0.00           C  
ATOM    459  HA  TYR    33      93.539  91.897  96.154  1.00  0.00           H  
ATOM    460  CB  TYR    33      93.137  93.379  97.580  1.00  0.00           C  
ATOM    461  HB2 TYR    33      92.429  93.720  98.336  1.00  0.00           H  
ATOM    462  HB3 TYR    33      94.084  93.134  98.061  1.00  0.00           H  
ATOM    463  CG  TYR    33      93.520  94.623  96.627  1.00  0.00           C  
ATOM    464  CD1 TYR    33      94.830  94.711  96.145  1.00  0.00           C  
ATOM    465  HD1 TYR    33      95.600  93.995  96.393  1.00  0.00           H  
ATOM    466  CE1 TYR    33      95.157  95.775  95.304  1.00  0.00           C  
ATOM    467  HE1 TYR    33      96.155  95.932  94.923  1.00  0.00           H  
ATOM    468  CZ  TYR    33      94.172  96.745  94.878  1.00  0.00           C  
ATOM    469  OH  TYR    33      94.503  97.776  94.073  1.00  0.00           O  
ATOM    470  HH  TYR    33      93.698  98.093  93.656  1.00  0.00           H  
ATOM    471  CE2 TYR    33      92.829  96.526  95.326  1.00  0.00           C  
ATOM    472  HE2 TYR    33      92.036  97.240  95.156  1.00  0.00           H  
ATOM    473  CD2 TYR    33      92.570  95.516  96.230  1.00  0.00           C  
ATOM    474  HD2 TYR    33      91.600  95.404  96.691  1.00  0.00           H  
ATOM    475  C   TYR    33      92.814  90.934  97.891  1.00  0.00           C  
ATOM    476  O   TYR    33      92.986  91.102  99.125  1.00  0.00           O  
ATOM    477  N   GLY    34      92.663  89.725  97.289  1.00  0.00           N  
ATOM    478  H   GLY    34      92.419  89.761  96.309  1.00  0.00           H  
ATOM    479  CA  GLY    34      92.501  88.522  98.071  1.00  0.00           C  
ATOM    480  HA2 GLY    34      92.876  87.647  97.540  1.00  0.00           H  
ATOM    481  HA3 GLY    34      93.248  88.530  98.865  1.00  0.00           H  
ATOM    482  C   GLY    34      91.195  88.217  98.756  1.00  0.00           C  
ATOM    483  O   GLY    34      90.168  88.797  98.437  1.00  0.00           O  
ATOM    484  N   GLN    35      91.212  87.173  99.602  1.00  0.00           N  
ATOM    485  H   GLN    35      92.092  86.706  99.768  1.00  0.00           H  
ATOM    486  CA  GLN    35      90.045  86.723 100.411  1.00  0.00           C  
ATOM    487  HA  GLN    35      89.132  87.296 100.246  1.00  0.00           H  
ATOM    488  CB  GLN    35      89.650  85.239 100.072  1.00  0.00           C  
ATOM    489  HB2 GLN    35      90.384  84.515 100.425  1.00  0.00           H  
ATOM    490  HB3 GLN    35      88.674  85.035 100.511  1.00  0.00           H  
ATOM    491  CG  GLN    35      89.317  85.118  98.593  1.00  0.00           C  
ATOM    492  HG2 GLN    35      88.371  85.639  98.440  1.00  0.00           H  
ATOM    493  HG3 GLN    35      90.048  85.645  97.980  1.00  0.00           H  
ATOM    494  CD  GLN    35      89.347  83.631  98.133  1.00  0.00           C  
ATOM    495  OE1 GLN    35      90.214  83.223  97.372  1.00  0.00           O  
ATOM    496  NE2 GLN    35      88.180  82.909  98.352  1.00  0.00           N  
ATOM    497 HE21 GLN    35      87.392  83.386  98.767  1.00  0.00           H  
ATOM    498 HE22 GLN    35      88.012  82.029  97.885  1.00  0.00           H  
ATOM    499  C   GLN    35      90.387  86.816 101.919  1.00  0.00           C  
ATOM    500  O   GLN    35      91.153  85.995 102.450  1.00  0.00           O  
ATOM    501  N   GLN    36      89.876  87.765 102.727  1.00  0.00           N  
ATOM    502  H   GLN    36      90.160  87.730 103.696  1.00  0.00           H  
ATOM    503  CA  GLN    36      89.025  88.893 102.306  1.00  0.00           C  
ATOM    504  HA  GLN    36      88.278  88.547 101.592  1.00  0.00           H  
ATOM    505  CB  GLN    36      88.277  89.420 103.545  1.00  0.00           C  
ATOM    506  HB2 GLN    36      89.046  89.721 104.256  1.00  0.00           H  
ATOM    507  HB3 GLN    36      87.794  90.349 103.243  1.00  0.00           H  
ATOM    508  CG  GLN    36      87.300  88.398 104.188  1.00  0.00           C  
ATOM    509  HG2 GLN    36      86.329  88.865 104.024  1.00  0.00           H  
ATOM    510  HG3 GLN    36      87.314  87.492 103.582  1.00  0.00           H  
ATOM    511  CD  GLN    36      87.530  87.975 105.616  1.00  0.00           C  
ATOM    512  OE1 GLN    36      87.585  86.826 105.979  1.00  0.00           O  
ATOM    513  NE2 GLN    36      87.533  88.935 106.467  1.00  0.00           N  
ATOM    514 HE21 GLN    36      87.396  89.869 106.105  1.00  0.00           H  
ATOM    515 HE22 GLN    36      87.842  88.744 107.409  1.00  0.00           H  
ATOM    516  C   GLN    36      89.757  90.029 101.561  1.00  0.00           C  
ATOM    517  O   GLN    36      90.990  90.123 101.727  1.00  0.00           O  
ATOM    518  N   SER    37      89.100  90.808 100.666  1.00  0.00           N  
ATOM    519  H   SER    37      88.101  90.697 100.567  1.00  0.00           H  
ATOM    520  CA  SER    37      89.772  91.910  99.909  1.00  0.00           C  
ATOM    521  HA  SER    37      90.698  91.572  99.444  1.00  0.00           H  
ATOM    522  CB  SER    37      88.889  92.288  98.720  1.00  0.00           C  
ATOM    523  HB2 SER    37      88.940  91.470  98.000  1.00  0.00           H  
ATOM    524  HB3 SER    37      87.894  92.419  99.146  1.00  0.00           H  
ATOM    525  OG  SER    37      89.190  93.517  97.990  1.00  0.00           O  
ATOM    526  HG  SER    37      88.419  93.661  97.436  1.00  0.00           H  
ATOM    527  C   SER    37      89.956  93.100 100.803  1.00  0.00           C  
ATOM    528  O   SER    37      88.918  93.708 101.179  1.00  0.00           O  
ATOM    529  N   TYR    38      91.188  93.366 101.247  1.00  0.00           N  
ATOM    530  H   TYR    38      91.985  92.996 100.749  1.00  0.00           H  
ATOM    531  CA  TYR    38      91.466  94.347 102.329  1.00  0.00           C  
ATOM    532  HA  TYR    38      90.745  94.023 103.079  1.00  0.00           H  
ATOM    533  CB  TYR    38      92.892  94.176 102.739  1.00  0.00           C  
ATOM    534  HB2 TYR    38      93.048  94.425 103.789  1.00  0.00           H  
ATOM    535  HB3 TYR    38      93.159  93.120 102.734  1.00  0.00           H  
ATOM    536  CG  TYR    38      93.927  94.873 101.899  1.00  0.00           C  
ATOM    537  CD1 TYR    38      94.262  96.198 102.274  1.00  0.00           C  
ATOM    538  HD1 TYR    38      93.925  96.724 103.155  1.00  0.00           H  
ATOM    539  CE1 TYR    38      95.298  96.742 101.536  1.00  0.00           C  
ATOM    540  HE1 TYR    38      95.663  97.704 101.864  1.00  0.00           H  
ATOM    541  CZ  TYR    38      95.892  96.132 100.460  1.00  0.00           C  
ATOM    542  OH  TYR    38      96.842  96.870  99.797  1.00  0.00           O  
ATOM    543  HH  TYR    38      96.976  96.513  98.916  1.00  0.00           H  
ATOM    544  CE2 TYR    38      95.523  94.871 100.092  1.00  0.00           C  
ATOM    545  HE2 TYR    38      96.022  94.404  99.256  1.00  0.00           H  
ATOM    546  CD2 TYR    38      94.525  94.209 100.769  1.00  0.00           C  
ATOM    547  HD2 TYR    38      94.251  93.171 100.654  1.00  0.00           H  
ATOM    548  C   TYR    38      91.089  95.757 101.901  1.00  0.00           C  
ATOM    549  O   TYR    38      91.136  95.969 100.691  1.00  0.00           O  
ATOM    550  N   SER    39      90.767  96.599 102.868  1.00  0.00           N  
ATOM    551  H   SER    39      90.692  96.260 103.817  1.00  0.00           H  
ATOM    552  CA  SER    39      90.611  98.012 102.632  1.00  0.00           C  
ATOM    553  HA  SER    39      90.113  98.197 101.679  1.00  0.00           H  
ATOM    554  CB  SER    39      89.701  98.715 103.719  1.00  0.00           C  
ATOM    555  HB2 SER    39      88.681  98.331 103.749  1.00  0.00           H  
ATOM    556  HB3 SER    39      90.071  98.536 104.728  1.00  0.00           H  
ATOM    557  OG  SER    39      89.722 100.103 103.602  1.00  0.00           O  
ATOM    558  HG  SER    39      88.951 100.293 103.064  1.00  0.00           H  
ATOM    559  C   SER    39      91.904  98.674 102.554  1.00  0.00           C  
ATOM    560  O   SER    39      92.704  98.608 103.490  1.00  0.00           O  
ATOM    561  N   GLY    40      92.169  99.313 101.437  1.00  0.00           N  
ATOM    562  H   GLY    40      91.514  99.396 100.673  1.00  0.00           H  
ATOM    563  CA  GLY    40      93.404 100.116 101.176  1.00  0.00           C  
ATOM    564  HA2 GLY    40      93.734 100.599 102.096  1.00  0.00           H  
ATOM    565  HA3 GLY    40      94.278  99.608 100.769  1.00  0.00           H  
ATOM    566  C   GLY    40      93.093 101.326 100.281  1.00  0.00           C  
ATOM    567  O   GLY    40      91.930 101.786 100.220  1.00  0.00           O  
ATOM    568  N   TYR    41      93.944 101.871  99.477  1.00  0.00           N  
ATOM    569  H   TYR    41      93.568 102.647  98.952  1.00  0.00           H  
ATOM    570  CA  TYR    41      95.243 101.302  99.121  1.00  0.00           C  
ATOM    571  HA  TYR    41      95.679 100.750  99.954  1.00  0.00           H  
ATOM    572  CB  TYR    41      95.044 100.452  97.821  1.00  0.00           C  
ATOM    573  HB2 TYR    41      94.967 101.094  96.943  1.00  0.00           H  
ATOM    574  HB3 TYR    41      95.862  99.731  97.836  1.00  0.00           H  
ATOM    575  CG  TYR    41      93.869  99.504  97.855  1.00  0.00           C  
ATOM    576  CD1 TYR    41      94.003  98.244  98.522  1.00  0.00           C  
ATOM    577  HD1 TYR    41      94.935  97.989  99.004  1.00  0.00           H  
ATOM    578  CE1 TYR    41      92.792  97.475  98.713  1.00  0.00           C  
ATOM    579  HE1 TYR    41      92.844  96.529  99.232  1.00  0.00           H  
ATOM    580  CZ  TYR    41      91.559  97.989  98.297  1.00  0.00           C  
ATOM    581  OH  TYR    41      90.471  97.152  98.422  1.00  0.00           O  
ATOM    582  HH  TYR    41      90.512  96.692  99.264  1.00  0.00           H  
ATOM    583  CE2 TYR    41      91.480  99.191  97.627  1.00  0.00           C  
ATOM    584  HE2 TYR    41      90.513  99.516  97.271  1.00  0.00           H  
ATOM    585  CD2 TYR    41      92.615  99.904  97.343  1.00  0.00           C  
ATOM    586  HD2 TYR    41      92.562 100.819  96.771  1.00  0.00           H  
ATOM    587  C   TYR    41      96.225 102.498  98.930  1.00  0.00           C  
ATOM    588  O   TYR    41      95.831 103.473  98.270  1.00  0.00           O  
ATOM    589  N   SER    42      97.412 102.405  99.466  1.00  0.00           N  
ATOM    590  H   SER    42      97.549 101.596 100.055  1.00  0.00           H  
ATOM    591  CA  SER    42      98.493 103.451  99.574  1.00  0.00           C  
ATOM    592  HA  SER    42      97.984 104.386  99.340  1.00  0.00           H  
ATOM    593  CB  SER    42      98.802 103.440 101.051  1.00  0.00           C  
ATOM    594  HB2 SER    42      97.908 103.636 101.643  1.00  0.00           H  
ATOM    595  HB3 SER    42      99.166 102.455 101.343  1.00  0.00           H  
ATOM    596  OG  SER    42      99.748 104.365 101.431  1.00  0.00           O  
ATOM    597  HG  SER    42      99.376 105.248 101.371  1.00  0.00           H  
ATOM    598  C   SER    42      99.708 103.294  98.685  1.00  0.00           C  
ATOM    599  O   SER    42     100.595 104.105  98.564  1.00  0.00           O  
ATOM    600  N   GLN    43      99.656 102.264  97.827  1.00  0.00           N  
ATOM    601  H   GLN    43      98.735 101.860  97.734  1.00  0.00           H  
ATOM    602  CA  GLN    43     100.622 101.961  96.754  1.00  0.00           C  
ATOM    603  HA  GLN    43     101.453 101.728  97.419  1.00  0.00           H  
ATOM    604  CB  GLN    43     100.118 100.647  96.139  1.00  0.00           C  
ATOM    605  HB2 GLN    43     100.892 100.421  95.406  1.00  0.00           H  
ATOM    606  HB3 GLN    43      99.979  99.965  96.978  1.00  0.00           H  
ATOM    607  CG  GLN    43      98.717 100.836  95.456  1.00  0.00           C  
ATOM    608  HG2 GLN    43      98.088 101.530  96.014  1.00  0.00           H  
ATOM    609  HG3 GLN    43      98.725 101.293  94.467  1.00  0.00           H  
ATOM    610  CD  GLN    43      97.832  99.487  95.415  1.00  0.00           C  
ATOM    611  OE1 GLN    43      98.077  98.419  96.007  1.00  0.00           O  
ATOM    612  NE2 GLN    43      96.922  99.462  94.492  1.00  0.00           N  
ATOM    613 HE21 GLN    43      96.845 100.139  93.745  1.00  0.00           H  
ATOM    614 HE22 GLN    43      96.196  98.761  94.538  1.00  0.00           H  
ATOM    615  C   GLN    43     100.996 102.971  95.652  1.00  0.00           C  
ATOM    616  O   GLN    43     100.234 103.943  95.424  1.00  0.00           O  
ATOM    617  N   SER    44     102.128 102.723  94.957  1.00  0.00           N  
ATOM    618  H   SER    44     102.584 101.835  95.115  1.00  0.00           H  
ATOM    619  CA  SER    44     102.510 103.367  93.700  1.00  0.00           C  
ATOM    620  HA  SER    44     102.315 104.438  93.743  1.00  0.00           H  
ATOM    621  CB  SER    44     104.022 103.147  93.361  1.00  0.00           C  
ATOM    622  HB2 SER    44     104.706 103.315  94.194  1.00  0.00           H  
ATOM    623  HB3 SER    44     104.046 102.107  93.037  1.00  0.00           H  
ATOM    624  OG  SER    44     104.476 104.056  92.381  1.00  0.00           O  
ATOM    625  HG  SER    44     105.270 103.732  91.948  1.00  0.00           H  
ATOM    626  C   SER    44     101.765 102.869  92.482  1.00  0.00           C  
ATOM    627  O   SER    44     101.559 101.660  92.415  1.00  0.00           O  
ATOM    628  N   THR    45     101.483 103.698  91.448  1.00  0.00           N  
ATOM    629  H   THR    45     101.739 104.670  91.548  1.00  0.00           H  
ATOM    630  CA  THR    45     101.072 103.161  90.119  1.00  0.00           C  
ATOM    631  HA  THR    45     100.273 102.422  90.175  1.00  0.00           H  
ATOM    632  CB  THR    45     100.679 104.333  89.267  1.00  0.00           C  
ATOM    633  HB  THR    45      99.890 104.922  89.734  1.00  0.00           H  
ATOM    634  CG2 THR    45     101.837 105.298  88.792  1.00  0.00           C  
ATOM    635 HG21 THR    45     102.746 104.751  88.542  1.00  0.00           H  
ATOM    636 HG22 THR    45     101.599 105.870  87.895  1.00  0.00           H  
ATOM    637 HG23 THR    45     102.209 105.895  89.624  1.00  0.00           H  
ATOM    638  OG1 THR    45     100.160 103.841  88.040  1.00  0.00           O  
ATOM    639  HG1 THR    45      99.305 103.415  88.136  1.00  0.00           H  
ATOM    640  C   THR    45     102.137 102.337  89.377  1.00  0.00           C  
ATOM    641  O   THR    45     101.737 101.377  88.727  1.00  0.00           O  
ATOM    642  N   ASP    46     103.408 102.630  89.642  1.00  0.00           N  
ATOM    643  H   ASP    46     103.576 103.441  90.221  1.00  0.00           H  
ATOM    644  CA  ASP    46     104.660 101.872  89.195  1.00  0.00           C  
ATOM    645  HA  ASP    46     104.305 100.846  89.100  1.00  0.00           H  
ATOM    646  CB  ASP    46     105.110 102.475  87.828  1.00  0.00           C  
ATOM    647  HB2 ASP    46     104.241 102.384  87.176  1.00  0.00           H  
ATOM    648  HB3 ASP    46     105.308 103.526  88.038  1.00  0.00           H  
ATOM    649  CG  ASP    46     106.358 101.782  87.275  1.00  0.00           C  
ATOM    650  OD1 ASP    46     107.046 102.425  86.425  1.00  0.00           O  
ATOM    651  OD2 ASP    46     106.674 100.643  87.727  1.00  0.00           O  
ATOM    652  C   ASP    46     105.786 101.755  90.268  1.00  0.00           C  
ATOM    653  O   ASP    46     106.255 102.784  90.768  1.00  0.00           O  
ATOM    654  N   THR    47     106.109 100.512  90.686  1.00  0.00           N  
ATOM    655  H   THR    47     105.535  99.775  90.305  1.00  0.00           H  
ATOM    656  CA  THR    47     107.211 100.249  91.628  1.00  0.00           C  
ATOM    657  HA  THR    47     107.376 101.094  92.297  1.00  0.00           H  
ATOM    658  CB  THR    47     106.762  99.161  92.571  1.00  0.00           C  
ATOM    659  HB  THR    47     107.592  99.032  93.267  1.00  0.00           H  
ATOM    660  CG2 THR    47     105.482  99.573  93.298  1.00  0.00           C  
ATOM    661 HG21 THR    47     105.728 100.451  93.895  1.00  0.00           H  
ATOM    662 HG22 THR    47     104.618  99.814  92.679  1.00  0.00           H  
ATOM    663 HG23 THR    47     105.213  98.779  93.996  1.00  0.00           H  
ATOM    664  OG1 THR    47     106.510  97.932  91.952  1.00  0.00           O  
ATOM    665  HG1 THR    47     107.405  97.643  91.760  1.00  0.00           H  
ATOM    666  C   THR    47     108.506  99.880  90.954  1.00  0.00           C  
ATOM    667  O   THR    47     109.392  99.439  91.734  1.00  0.00           O  
ATOM    668  N   SER    48     108.678  99.970  89.618  1.00  0.00           N  
ATOM    669  H   SER    48     107.903 100.135  88.991  1.00  0.00           H  
ATOM    670  CA  SER    48     109.755  99.265  89.023  1.00  0.00           C  
ATOM    671  HA  SER    48     109.646  98.236  89.368  1.00  0.00           H  
ATOM    672  CB  SER    48     109.560  99.017  87.506  1.00  0.00           C  
ATOM    673  HB2 SER    48     110.394  98.479  87.055  1.00  0.00           H  
ATOM    674  HB3 SER    48     108.675  98.394  87.377  1.00  0.00           H  
ATOM    675  OG  SER    48     109.546 100.223  86.812  1.00  0.00           O  
ATOM    676  HG  SER    48     108.699 100.653  86.951  1.00  0.00           H  
ATOM    677  C   SER    48     111.185  99.816  89.262  1.00  0.00           C  
ATOM    678  O   SER    48     111.438 101.026  89.386  1.00  0.00           O  
ATOM    679  N   GLY    49     112.116  98.895  89.051  1.00  0.00           N  
ATOM    680  H   GLY    49     111.906  97.913  88.936  1.00  0.00           H  
ATOM    681  CA  GLY    49     113.584  99.217  88.931  1.00  0.00           C  
ATOM    682  HA2 GLY    49     113.704 100.019  88.203  1.00  0.00           H  
ATOM    683  HA3 GLY    49     113.834  99.618  89.913  1.00  0.00           H  
ATOM    684  C   GLY    49     114.410  97.963  88.488  1.00  0.00           C  
ATOM    685  O   GLY    49     114.000  96.870  88.716  1.00  0.00           O  
ATOM    686  N   TYR    50     115.677  98.075  88.143  1.00  0.00           N  
ATOM    687  H   TYR    50     116.109  97.188  87.929  1.00  0.00           H  
ATOM    688  CA  TYR    50     116.519  99.342  88.164  1.00  0.00           C  
ATOM    689  HA  TYR    50     115.957 100.026  87.527  1.00  0.00           H  
ATOM    690  CB  TYR    50     116.710  99.927  89.573  1.00  0.00           C  
ATOM    691  HB2 TYR    50     115.778 100.230  90.051  1.00  0.00           H  
ATOM    692  HB3 TYR    50     117.153  99.198  90.251  1.00  0.00           H  
ATOM    693  CG  TYR    50     117.632 101.161  89.517  1.00  0.00           C  
ATOM    694  CD1 TYR    50     118.985 101.058  90.001  1.00  0.00           C  
ATOM    695  HD1 TYR    50     119.255 100.088  90.389  1.00  0.00           H  
ATOM    696  CE1 TYR    50     119.751 102.193  90.154  1.00  0.00           C  
ATOM    697  HE1 TYR    50     120.688 102.131  90.687  1.00  0.00           H  
ATOM    698  CZ  TYR    50     119.276 103.375  89.653  1.00  0.00           C  
ATOM    699  OH  TYR    50     120.113 104.509  89.650  1.00  0.00           O  
ATOM    700  HH  TYR    50     119.692 105.372  89.650  1.00  0.00           H  
ATOM    701  CE2 TYR    50     117.925 103.534  89.175  1.00  0.00           C  
ATOM    702  HE2 TYR    50     117.490 104.475  88.873  1.00  0.00           H  
ATOM    703  CD2 TYR    50     117.096 102.360  89.137  1.00  0.00           C  
ATOM    704  HD2 TYR    50     116.088 102.331  88.752  1.00  0.00           H  
ATOM    705  C   TYR    50     117.933  98.950  87.723  1.00  0.00           C  
ATOM    706  O   TYR    50     118.467  97.951  88.201  1.00  0.00           O  
ATOM    707  N   GLY    51     118.632  99.757  86.885  1.00  0.00           N  
ATOM    708  H   GLY    51     119.600  99.486  86.784  1.00  0.00           H  
ATOM    709  CA  GLY    51     118.238 100.978  86.156  1.00  0.00           C  
ATOM    710  HA2 GLY    51     117.469 100.702  85.435  1.00  0.00           H  
ATOM    711  HA3 GLY    51     117.699 101.601  86.870  1.00  0.00           H  
ATOM    712  C   GLY    51     119.421 101.804  85.661  1.00  0.00           C  
ATOM    713  O   GLY    51     120.394 101.103  85.254  1.00  0.00           O  
ATOM    714  N   GLN    52     119.345 103.166  85.628  1.00  0.00           N  
ATOM    715  H   GLN    52     118.503 103.604  85.973  1.00  0.00           H  
ATOM    716  CA  GLN    52     120.296 104.133  85.050  1.00  0.00           C  
ATOM    717  HA  GLN    52     119.705 105.049  85.032  1.00  0.00           H  
ATOM    718  CB  GLN    52     121.548 104.322  85.911  1.00  0.00           C  
ATOM    719  HB2 GLN    52     121.312 104.467  86.965  1.00  0.00           H  
ATOM    720  HB3 GLN    52     122.111 103.389  85.926  1.00  0.00           H  
ATOM    721  CG  GLN    52     122.359 105.534  85.402  1.00  0.00           C  
ATOM    722  HG2 GLN    52     122.661 105.384  84.365  1.00  0.00           H  
ATOM    723  HG3 GLN    52     121.794 106.459  85.515  1.00  0.00           H  
ATOM    724  CD  GLN    52     123.563 105.671  86.342  1.00  0.00           C  
ATOM    725  OE1 GLN    52     124.351 104.692  86.558  1.00  0.00           O  
ATOM    726  NE2 GLN    52     123.761 106.806  86.992  1.00  0.00           N  
ATOM    727 HE21 GLN    52     123.217 107.629  86.775  1.00  0.00           H  
ATOM    728 HE22 GLN    52     124.648 107.011  87.431  1.00  0.00           H  
ATOM    729  C   GLN    52     120.693 103.667  83.593  1.00  0.00           C  
ATOM    730  O   GLN    52     121.848 103.299  83.363  1.00  0.00           O  
ATOM    731  N   SER    53     119.802 103.573  82.589  1.00  0.00           N  
ATOM    732  H   SER    53     120.157 103.248  81.701  1.00  0.00           H  
ATOM    733  CA  SER    53     118.391 103.967  82.569  1.00  0.00           C  
ATOM    734  HA  SER    53     117.954 104.333  83.498  1.00  0.00           H  
ATOM    735  CB  SER    53     118.217 104.930  81.357  1.00  0.00           C  
ATOM    736  HB2 SER    53     118.655 105.880  81.662  1.00  0.00           H  
ATOM    737  HB3 SER    53     118.669 104.535  80.447  1.00  0.00           H  
ATOM    738  OG  SER    53     116.845 105.087  81.094  1.00  0.00           O  
ATOM    739  HG  SER    53     116.613 106.017  81.039  1.00  0.00           H  
ATOM    740  C   SER    53     117.519 102.763  82.391  1.00  0.00           C  
ATOM    741  O   SER    53     117.960 101.675  81.984  1.00  0.00           O  
ATOM    742  N   SER    54     116.254 102.926  82.744  1.00  0.00           N  
ATOM    743  H   SER    54     116.016 103.742  83.290  1.00  0.00           H  
ATOM    744  CA  SER    54     115.271 101.856  82.554  1.00  0.00           C  
ATOM    745  HA  SER    54     115.826 100.951  82.799  1.00  0.00           H  
ATOM    746  CB  SER    54     114.071 101.998  83.562  1.00  0.00           C  
ATOM    747  HB2 SER    54     113.535 102.901  83.270  1.00  0.00           H  
ATOM    748  HB3 SER    54     113.494 101.113  83.294  1.00  0.00           H  
ATOM    749  OG  SER    54     114.484 101.972  84.909  1.00  0.00           O  
ATOM    750  HG  SER    54     114.563 101.057  85.191  1.00  0.00           H  
ATOM    751  C   SER    54     114.720 101.788  81.150  1.00  0.00           C  
ATOM    752  O   SER    54     113.842 100.989  80.843  1.00  0.00           O  
ATOM    753  N   TYR    55     115.091 102.723  80.274  1.00  0.00           N  
ATOM    754  H   TYR    55     115.729 103.398  80.671  1.00  0.00           H  
ATOM    755  CA  TYR    55     114.535 102.879  78.877  1.00  0.00           C  
ATOM    756  HA  TYR    55     113.825 102.066  78.729  1.00  0.00           H  
ATOM    757  CB  TYR    55     113.879 104.312  78.718  1.00  0.00           C  
ATOM    758  HB2 TYR    55     114.661 105.057  78.867  1.00  0.00           H  
ATOM    759  HB3 TYR    55     113.388 104.361  77.747  1.00  0.00           H  
ATOM    760  CG  TYR    55     112.932 104.652  79.790  1.00  0.00           C  
ATOM    761  CD1 TYR    55     113.164 105.637  80.758  1.00  0.00           C  
ATOM    762  HD1 TYR    55     114.097 106.176  80.680  1.00  0.00           H  
ATOM    763  CE1 TYR    55     112.283 105.829  81.798  1.00  0.00           C  
ATOM    764  HE1 TYR    55     112.467 106.552  82.579  1.00  0.00           H  
ATOM    765  CZ  TYR    55     111.111 105.098  81.821  1.00  0.00           C  
ATOM    766  OH  TYR    55     110.298 105.443  82.853  1.00  0.00           O  
ATOM    767  HH  TYR    55     110.782 105.656  83.654  1.00  0.00           H  
ATOM    768  CE2 TYR    55     110.804 104.072  80.876  1.00  0.00           C  
ATOM    769  HE2 TYR    55     109.879 103.518  80.925  1.00  0.00           H  
ATOM    770  CD2 TYR    55     111.712 103.956  79.813  1.00  0.00           C  
ATOM    771  HD2 TYR    55     111.507 103.212  79.058  1.00  0.00           H  
ATOM    772  C   TYR    55     115.629 102.727  77.757  1.00  0.00           C  
ATOM    773  O   TYR    55     116.775 103.120  77.934  1.00  0.00           O  
ATOM    774  N   SER    56     115.358 102.064  76.666  1.00  0.00           N  
ATOM    775  H   SER    56     116.124 101.842  76.047  1.00  0.00           H  
ATOM    776  CA  SER    56     114.172 101.279  76.095  1.00  0.00           C  
ATOM    777  HA  SER    56     114.284 101.310  75.011  1.00  0.00           H  
ATOM    778  CB  SER    56     114.212  99.797  76.505  1.00  0.00           C  
ATOM    779  HB2 SER    56     115.072  99.288  76.072  1.00  0.00           H  
ATOM    780  HB3 SER    56     114.065  99.794  77.585  1.00  0.00           H  
ATOM    781  OG  SER    56     113.096  99.086  76.030  1.00  0.00           O  
ATOM    782  HG  SER    56     112.537  98.888  76.785  1.00  0.00           H  
ATOM    783  C   SER    56     112.837 101.850  76.463  1.00  0.00           C  
ATOM    784  O   SER    56     112.229 101.452  77.455  1.00  0.00           O  
ATOM    785  N   SER    57     112.339 102.940  75.840  1.00  0.00           N  
ATOM    786  H   SER    57     111.490 103.222  76.310  1.00  0.00           H  
ATOM    787  CA  SER    57     112.887 103.787  74.841  1.00  0.00           C  
ATOM    788  HA  SER    57     113.935 103.528  74.690  1.00  0.00           H  
ATOM    789  CB  SER    57     112.161 103.369  73.591  1.00  0.00           C  
ATOM    790  HB2 SER    57     112.553 103.888  72.716  1.00  0.00           H  
ATOM    791  HB3 SER    57     112.503 102.386  73.269  1.00  0.00           H  
ATOM    792  OG  SER    57     110.785 103.379  73.552  1.00  0.00           O  
ATOM    793  HG  SER    57     110.597 102.648  74.145  1.00  0.00           H  
ATOM    794  C   SER    57     112.722 105.296  75.238  1.00  0.00           C  
ATOM    795  O   SER    57     111.829 105.711  76.000  1.00  0.00           O  
ATOM    796  N   TYR    58     113.601 106.149  74.670  1.00  0.00           N  
ATOM    797  H   TYR    58     114.327 105.782  74.071  1.00  0.00           H  
ATOM    798  CA  TYR    58     113.406 107.567  74.519  1.00  0.00           C  
ATOM    799  HA  TYR    58     112.592 107.825  75.196  1.00  0.00           H  
ATOM    800  CB  TYR    58     114.725 108.314  74.884  1.00  0.00           C  
ATOM    801  HB2 TYR    58     115.463 107.902  74.196  1.00  0.00           H  
ATOM    802  HB3 TYR    58     114.662 109.366  74.607  1.00  0.00           H  
ATOM    803  CG  TYR    58     115.166 108.198  76.399  1.00  0.00           C  
ATOM    804  CD1 TYR    58     114.819 109.253  77.225  1.00  0.00           C  
ATOM    805  HD1 TYR    58     114.238 110.113  76.926  1.00  0.00           H  
ATOM    806  CE1 TYR    58     115.183 109.213  78.526  1.00  0.00           C  
ATOM    807  HE1 TYR    58     114.994 110.125  79.074  1.00  0.00           H  
ATOM    808  CZ  TYR    58     115.890 108.137  79.020  1.00  0.00           C  
ATOM    809  OH  TYR    58     116.278 108.144  80.353  1.00  0.00           O  
ATOM    810  HH  TYR    58     116.499 109.035  80.633  1.00  0.00           H  
ATOM    811  CE2 TYR    58     116.282 107.115  78.145  1.00  0.00           C  
ATOM    812  HE2 TYR    58     116.877 106.299  78.528  1.00  0.00           H  
ATOM    813  CD2 TYR    58     115.833 107.090  76.829  1.00  0.00           C  
ATOM    814  HD2 TYR    58     116.062 106.388  76.041  1.00  0.00           H  
ATOM    815  C   TYR    58     112.956 107.937  73.110  1.00  0.00           C  
ATOM    816  O   TYR    58     113.765 108.054  72.160  1.00  0.00           O  
ATOM    817  N   GLY    59     111.678 107.982  72.819  1.00  0.00           N  
ATOM    818  H   GLY    59     111.487 108.100  71.834  1.00  0.00           H  
ATOM    819  CA  GLY    59     110.591 108.061  73.738  1.00  0.00           C  
ATOM    820  HA2 GLY    59     109.674 108.349  73.223  1.00  0.00           H  
ATOM    821  HA3 GLY    59     110.454 107.180  74.364  1.00  0.00           H  
ATOM    822  C   GLY    59     110.685 109.196  74.768  1.00  0.00           C  
ATOM    823  O   GLY    59     111.098 110.299  74.431  1.00  0.00           O  
ATOM    824  N   GLN    60     110.144 109.046  76.008  1.00  0.00           N  
ATOM    825  H   GLN    60     110.163 109.925  76.504  1.00  0.00           H  
ATOM    826  CA  GLN    60     109.237 107.977  76.542  1.00  0.00           C  
ATOM    827  HA  GLN    60     109.720 107.015  76.368  1.00  0.00           H  
ATOM    828  CB  GLN    60     109.057 107.929  78.038  1.00  0.00           C  
ATOM    829  HB2 GLN    60     108.847 108.929  78.419  1.00  0.00           H  
ATOM    830  HB3 GLN    60     108.323 107.195  78.368  1.00  0.00           H  
ATOM    831  CG  GLN    60     110.211 107.309  78.851  1.00  0.00           C  
ATOM    832  HG2 GLN    60     109.941 107.249  79.906  1.00  0.00           H  
ATOM    833  HG3 GLN    60     110.258 106.248  78.604  1.00  0.00           H  
ATOM    834  CD  GLN    60     111.591 108.002  78.635  1.00  0.00           C  
ATOM    835  OE1 GLN    60     111.701 109.170  78.923  1.00  0.00           O  
ATOM    836  NE2 GLN    60     112.538 107.323  77.998  1.00  0.00           N  
ATOM    837 HE21 GLN    60     112.262 106.376  77.780  1.00  0.00           H  
ATOM    838 HE22 GLN    60     113.493 107.603  77.822  1.00  0.00           H  
ATOM    839  C   GLN    60     107.884 107.907  75.867  1.00  0.00           C  
ATOM    840  O   GLN    60     107.553 108.768  75.017  1.00  0.00           O  
ATOM    841  N   SER    61     107.120 106.904  76.146  1.00  0.00           N  
ATOM    842  H   SER    61     107.468 106.169  76.746  1.00  0.00           H  
ATOM    843  CA  SER    61     105.711 106.874  75.843  1.00  0.00           C  
ATOM    844  HA  SER    61     105.632 106.619  74.786  1.00  0.00           H  
ATOM    845  CB  SER    61     105.103 105.696  76.652  1.00  0.00           C  
ATOM    846  HB2 SER    61     105.657 104.775  76.472  1.00  0.00           H  
ATOM    847  HB3 SER    61     105.267 105.859  77.718  1.00  0.00           H  
ATOM    848  OG  SER    61     103.701 105.668  76.398  1.00  0.00           O  
ATOM    849  HG  SER    61     103.616 105.116  75.617  1.00  0.00           H  
ATOM    850  C   SER    61     104.898 108.160  76.062  1.00  0.00           C  
ATOM    851  O   SER    61     105.089 108.824  77.079  1.00  0.00           O  
ATOM    852  N   GLN    62     103.995 108.481  75.122  1.00  0.00           N  
ATOM    853  H   GLN    62     103.882 107.824  74.364  1.00  0.00           H  
ATOM    854  CA  GLN    62     103.133 109.665  75.117  1.00  0.00           C  
ATOM    855  HA  GLN    62     103.440 110.317  75.935  1.00  0.00           H  
ATOM    856  CB  GLN    62     103.212 110.476  73.782  1.00  0.00           C  
ATOM    857  HB2 GLN    62     102.925 109.866  72.926  1.00  0.00           H  
ATOM    858  HB3 GLN    62     102.531 111.326  73.750  1.00  0.00           H  
ATOM    859  CG  GLN    62     104.683 110.996  73.588  1.00  0.00           C  
ATOM    860  HG2 GLN    62     105.441 110.227  73.437  1.00  0.00           H  
ATOM    861  HG3 GLN    62     104.696 111.565  72.658  1.00  0.00           H  
ATOM    862  CD  GLN    62     105.144 111.834  74.829  1.00  0.00           C  
ATOM    863  OE1 GLN    62     104.471 112.745  75.315  1.00  0.00           O  
ATOM    864  NE2 GLN    62     106.309 111.532  75.350  1.00  0.00           N  
ATOM    865 HE21 GLN    62     106.636 112.165  76.066  1.00  0.00           H  
ATOM    866 HE22 GLN    62     106.733 110.625  75.216  1.00  0.00           H  
ATOM    867  C   GLN    62     101.706 109.332  75.469  1.00  0.00           C  
ATOM    868  O   GLN    62     100.896 110.206  75.436  1.00  0.00           O  
ATOM    869  N   ASN    63     101.410 108.114  76.013  1.00  0.00           N  
ATOM    870  H   ASN    63     102.104 107.381  76.041  1.00  0.00           H  
ATOM    871  CA  ASN    63     100.183 107.867  76.786  1.00  0.00           C  
ATOM    872  HA  ASN    63      99.651 108.814  76.865  1.00  0.00           H  
ATOM    873  CB  ASN    63      99.305 106.880  75.846  1.00  0.00           C  
ATOM    874  HB2 ASN    63      98.262 106.955  76.155  1.00  0.00           H  
ATOM    875  HB3 ASN    63      99.303 107.207  74.807  1.00  0.00           H  
ATOM    876  CG  ASN    63      99.678 105.425  76.142  1.00  0.00           C  
ATOM    877  OD1 ASN    63     100.781 105.057  76.535  1.00  0.00           O  
ATOM    878  ND2 ASN    63      98.772 104.538  76.079  1.00  0.00           N  
ATOM    879 HD21 ASN    63      98.979 103.666  76.544  1.00  0.00           H  
ATOM    880 HD22 ASN    63      97.855 104.805  75.750  1.00  0.00           H  
ATOM    881  C   ASN    63     100.316 107.356  78.218  1.00  0.00           C  
ATOM    882  O   ASN    63      99.362 107.530  78.951  1.00  0.00           O  
ATOM    883  N   THR    64     101.503 106.854  78.655  1.00  0.00           N  
ATOM    884  H   THR    64     102.259 106.877  77.986  1.00  0.00           H  
ATOM    885  CA  THR    64     101.818 106.207  79.906  1.00  0.00           C  
ATOM    886  HA  THR    64     101.012 106.344  80.627  1.00  0.00           H  
ATOM    887  CB  THR    64     101.904 104.749  79.816  1.00  0.00           C  
ATOM    888  HB  THR    64     102.836 104.557  79.284  1.00  0.00           H  
ATOM    889  CG2 THR    64     101.879 104.031  81.118  1.00  0.00           C  
ATOM    890 HG21 THR    64     100.898 104.113  81.586  1.00  0.00           H  
ATOM    891 HG22 THR    64     102.159 102.978  81.168  1.00  0.00           H  
ATOM    892 HG23 THR    64     102.656 104.435  81.767  1.00  0.00           H  
ATOM    893  OG1 THR    64     100.828 104.192  79.024  1.00  0.00           O  
ATOM    894  HG1 THR    64     100.911 104.556  78.140  1.00  0.00           H  
ATOM    895  C   THR    64     103.109 106.794  80.531  1.00  0.00           C  
ATOM    896  O   THR    64     104.200 106.247  80.314  1.00  0.00           O  
ATOM    897  N   GLY    65     103.054 107.873  81.297  1.00  0.00           N  
ATOM    898  H   GLY    65     103.809 108.013  81.953  1.00  0.00           H  
ATOM    899  CA  GLY    65     101.905 108.678  81.417  1.00  0.00           C  
ATOM    900  HA2 GLY    65     101.040 108.071  81.685  1.00  0.00           H  
ATOM    901  HA3 GLY    65     101.976 109.254  82.339  1.00  0.00           H  
ATOM    902  C   GLY    65     101.508 109.616  80.291  1.00  0.00           C  
ATOM    903  O   GLY    65     102.329 109.783  79.384  1.00  0.00           O  
ATOM    904  N   TYR    66     100.303 110.195  80.373  1.00  0.00           N  
ATOM    905  H   TYR    66      99.670 110.014  81.138  1.00  0.00           H  
ATOM    906  CA  TYR    66      99.823 111.058  79.298  1.00  0.00           C  
ATOM    907  HA  TYR    66      99.892 110.339  78.481  1.00  0.00           H  
ATOM    908  CB  TYR    66      98.399 111.497  79.635  1.00  0.00           C  
ATOM    909  HB2 TYR    66      97.684 110.682  79.749  1.00  0.00           H  
ATOM    910  HB3 TYR    66      98.549 112.014  80.583  1.00  0.00           H  
ATOM    911  CG  TYR    66      97.859 112.470  78.651  1.00  0.00           C  
ATOM    912  CD1 TYR    66      97.545 112.081  77.372  1.00  0.00           C  
ATOM    913  HD1 TYR    66      97.662 111.037  77.123  1.00  0.00           H  
ATOM    914  CE1 TYR    66      97.310 112.885  76.285  1.00  0.00           C  
ATOM    915  HE1 TYR    66      97.285 112.421  75.311  1.00  0.00           H  
ATOM    916  CZ  TYR    66      97.099 114.276  76.612  1.00  0.00           C  
ATOM    917  OH  TYR    66      96.859 115.203  75.645  1.00  0.00           O  
ATOM    918  HH  TYR    66      97.271 115.002  74.802  1.00  0.00           H  
ATOM    919  CE2 TYR    66      97.245 114.742  77.960  1.00  0.00           C  
ATOM    920  HE2 TYR    66      97.090 115.802  78.096  1.00  0.00           H  
ATOM    921  CD2 TYR    66      97.704 113.831  78.965  1.00  0.00           C  
ATOM    922  HD2 TYR    66      97.993 114.114  79.966  1.00  0.00           H  
ATOM    923  C   TYR    66     100.718 112.263  78.870  1.00  0.00           C  
ATOM    924  O   TYR    66     101.276 112.910  79.793  1.00  0.00           O  
ATOM    925  N   GLY    67     100.890 112.506  77.566  1.00  0.00           N  
ATOM    926  H   GLY    67     100.231 112.067  76.939  1.00  0.00           H  
ATOM    927  CA  GLY    67     101.797 113.528  77.027  1.00  0.00           C  
ATOM    928  HA2 GLY    67     101.823 114.359  77.731  1.00  0.00           H  
ATOM    929  HA3 GLY    67     102.843 113.229  76.947  1.00  0.00           H  
ATOM    930  C   GLY    67     101.315 114.063  75.609  1.00  0.00           C  
ATOM    931  O   GLY    67     100.125 114.069  75.315  1.00  0.00           O  
ATOM    932  N   THR    68     102.341 114.305  74.726  1.00  0.00           N  
ATOM    933  H   THR    68     103.279 114.033  74.984  1.00  0.00           H  
ATOM    934  CA  THR    68     102.130 114.992  73.495  1.00  0.00           C  
ATOM    935  HA  THR    68     101.272 115.663  73.461  1.00  0.00           H  
ATOM    936  CB  THR    68     103.407 115.898  73.390  1.00  0.00           C  
ATOM    937  HB  THR    68     104.292 115.275  73.258  1.00  0.00           H  
ATOM    938  CG2 THR    68     103.335 116.821  72.192  1.00  0.00           C  
ATOM    939 HG21 THR    68     104.245 117.419  72.155  1.00  0.00           H  
ATOM    940 HG22 THR    68     103.203 116.198  71.307  1.00  0.00           H  
ATOM    941 HG23 THR    68     102.494 117.493  72.365  1.00  0.00           H  
ATOM    942  OG1 THR    68     103.609 116.691  74.615  1.00  0.00           O  
ATOM    943  HG1 THR    68     104.191 116.192  75.192  1.00  0.00           H  
ATOM    944  C   THR    68     101.929 113.994  72.378  1.00  0.00           C  
ATOM    945  O   THR    68     102.817 113.681  71.681  1.00  0.00           O  
ATOM    946  N   GLN    69     100.681 113.531  72.298  1.00  0.00           N  
ATOM    947  H   GLN    69      99.995 113.811  72.984  1.00  0.00           H  
ATOM    948  CA  GLN    69     100.309 112.659  71.226  1.00  0.00           C  
ATOM    949  HA  GLN    69     100.903 111.748  71.291  1.00  0.00           H  
ATOM    950  CB  GLN    69      98.915 111.994  71.428  1.00  0.00           C  
ATOM    951  HB2 GLN    69      98.095 112.709  71.473  1.00  0.00           H  
ATOM    952  HB3 GLN    69      98.661 111.426  70.533  1.00  0.00           H  
ATOM    953  CG  GLN    69      98.785 111.132  72.671  1.00  0.00           C  
ATOM    954  HG2 GLN    69      99.543 110.349  72.659  1.00  0.00           H  
ATOM    955  HG3 GLN    69      99.005 111.784  73.516  1.00  0.00           H  
ATOM    956  CD  GLN    69      97.407 110.505  72.888  1.00  0.00           C  
ATOM    957  OE1 GLN    69      97.152 110.078  74.015  1.00  0.00           O  
ATOM    958  NE2 GLN    69      96.496 110.505  71.972  1.00  0.00           N  
ATOM    959 HE21 GLN    69      96.748 110.804  71.041  1.00  0.00           H  
ATOM    960 HE22 GLN    69      95.583 110.464  72.401  1.00  0.00           H  
ATOM    961  C   GLN    69     100.471 113.337  69.856  1.00  0.00           C  
ATOM    962  O   GLN    69     100.152 114.480  69.656  1.00  0.00           O  
ATOM    963  N   SER    70     100.886 112.467  68.904  1.00  0.00           N  
ATOM    964  H   SER    70     101.106 111.523  69.187  1.00  0.00           H  
ATOM    965  CA  SER    70     101.307 112.901  67.576  1.00  0.00           C  
ATOM    966  HA  SER    70     100.882 113.876  67.337  1.00  0.00           H  
ATOM    967  CB  SER    70     102.812 113.025  67.663  1.00  0.00           C  
ATOM    968  HB2 SER    70     103.201 113.316  66.687  1.00  0.00           H  
ATOM    969  HB3 SER    70     103.139 113.830  68.321  1.00  0.00           H  
ATOM    970  OG  SER    70     103.372 111.763  68.014  1.00  0.00           O  
ATOM    971  HG  SER    70     103.806 111.951  68.849  1.00  0.00           H  
ATOM    972  C   SER    70     100.905 112.137  66.327  1.00  0.00           C  
ATOM    973  O   SER    70     101.422 112.385  65.206  1.00  0.00           O  
ATOM    974  N   THR    71      99.833 111.304  66.513  1.00  0.00           N  
ATOM    975  H   THR    71      99.418 111.218  67.430  1.00  0.00           H  
ATOM    976  CA  THR    71      99.073 110.753  65.415  1.00  0.00           C  
ATOM    977  HA  THR    71      99.520 111.147  64.502  1.00  0.00           H  
ATOM    978  CB  THR    71      99.201 109.192  65.277  1.00  0.00           C  
ATOM    979  HB  THR    71      98.849 108.719  66.194  1.00  0.00           H  
ATOM    980  CG2 THR    71      98.620 108.555  64.055  1.00  0.00           C  
ATOM    981 HG21 THR    71      97.536 108.668  64.083  1.00  0.00           H  
ATOM    982 HG22 THR    71      98.974 109.060  63.156  1.00  0.00           H  
ATOM    983 HG23 THR    71      98.900 107.510  63.919  1.00  0.00           H  
ATOM    984  OG1 THR    71     100.617 108.951  65.115  1.00  0.00           O  
ATOM    985  HG1 THR    71     101.070 109.115  65.945  1.00  0.00           H  
ATOM    986  C   THR    71      97.576 111.179  65.534  1.00  0.00           C  
ATOM    987  O   THR    71      97.009 111.034  66.642  1.00  0.00           O  
ATOM    988  N   PRO    72      96.892 111.728  64.475  1.00  0.00           N  
ATOM    989  CD  PRO    72      97.484 111.996  63.198  1.00  0.00           C  
ATOM    990  HD2 PRO    72      97.741 111.164  62.542  1.00  0.00           H  
ATOM    991  HD3 PRO    72      98.223 112.777  63.378  1.00  0.00           H  
ATOM    992  CG  PRO    72      96.374 112.834  62.450  1.00  0.00           C  
ATOM    993  HG2 PRO    72      96.468 112.543  61.404  1.00  0.00           H  
ATOM    994  HG3 PRO    72      96.667 113.866  62.646  1.00  0.00           H  
ATOM    995  CB  PRO    72      95.096 112.446  63.092  1.00  0.00           C  
ATOM    996  HB2 PRO    72      94.633 111.546  62.688  1.00  0.00           H  
ATOM    997  HB3 PRO    72      94.357 113.207  62.840  1.00  0.00           H  
ATOM    998  CA  PRO    72      95.475 112.118  64.514  1.00  0.00           C  
ATOM    999  HA  PRO    72      95.315 113.002  65.132  1.00  0.00           H  
ATOM   1000  C   PRO    72      94.553 110.992  65.065  1.00  0.00           C  
ATOM   1001  O   PRO    72      94.809 109.797  64.851  1.00  0.00           O  
ATOM   1002  N   GLN    73      93.523 111.509  65.720  1.00  0.00           N  
ATOM   1003  H   GLN    73      93.572 112.507  65.865  1.00  0.00           H  
ATOM   1004  CA  GLN    73      92.498 110.688  66.377  1.00  0.00           C  
ATOM   1005  HA  GLN    73      92.992 110.179  67.205  1.00  0.00           H  
ATOM   1006  CB  GLN    73      91.455 111.618  66.986  1.00  0.00           C  
ATOM   1007  HB2 GLN    73      91.951 112.523  67.339  1.00  0.00           H  
ATOM   1008  HB3 GLN    73      90.765 111.925  66.201  1.00  0.00           H  
ATOM   1009  CG  GLN    73      90.543 111.108  68.087  1.00  0.00           C  
ATOM   1010  HG2 GLN    73      90.428 110.027  68.010  1.00  0.00           H  
ATOM   1011  HG3 GLN    73      90.922 111.459  69.047  1.00  0.00           H  
ATOM   1012  CD  GLN    73      89.083 111.756  68.114  1.00  0.00           C  
ATOM   1013  OE1 GLN    73      88.881 112.739  68.785  1.00  0.00           O  
ATOM   1014  NE2 GLN    73      88.092 111.250  67.379  1.00  0.00           N  
ATOM   1015 HE21 GLN    73      88.269 110.612  66.617  1.00  0.00           H  
ATOM   1016 HE22 GLN    73      87.214 111.749  67.394  1.00  0.00           H  
ATOM   1017  C   GLN    73      91.864 109.676  65.397  1.00  0.00           C  
ATOM   1018  O   GLN    73      91.699 109.995  64.234  1.00  0.00           O  
ATOM   1019  N   GLY    74      91.655 108.437  65.810  1.00  0.00           N  
ATOM   1020  H   GLY    74      91.926 108.304  66.774  1.00  0.00           H  
ATOM   1021  CA  GLY    74      90.649 107.603  65.108  1.00  0.00           C  
ATOM   1022  HA2 GLY    74      91.022 107.405  64.102  1.00  0.00           H  
ATOM   1023  HA3 GLY    74      90.590 106.616  65.567  1.00  0.00           H  
ATOM   1024  C   GLY    74      89.197 108.238  64.968  1.00  0.00           C  
ATOM   1025  O   GLY    74      88.773 108.874  65.940  1.00  0.00           O  
ATOM   1026  N   TYR    75      88.495 108.051  63.833  1.00  0.00           N  
ATOM   1027  H   TYR    75      88.821 107.407  63.127  1.00  0.00           H  
ATOM   1028  CA  TYR    75      87.271 108.874  63.610  1.00  0.00           C  
ATOM   1029  HA  TYR    75      87.455 109.948  63.639  1.00  0.00           H  
ATOM   1030  CB  TYR    75      86.671 108.622  62.192  1.00  0.00           C  
ATOM   1031  HB2 TYR    75      86.172 107.657  62.095  1.00  0.00           H  
ATOM   1032  HB3 TYR    75      85.807 109.271  62.054  1.00  0.00           H  
ATOM   1033  CG  TYR    75      87.656 108.907  61.063  1.00  0.00           C  
ATOM   1034  CD1 TYR    75      88.227 107.768  60.426  1.00  0.00           C  
ATOM   1035  HD1 TYR    75      87.732 106.814  60.525  1.00  0.00           H  
ATOM   1036  CE1 TYR    75      89.292 107.857  59.597  1.00  0.00           C  
ATOM   1037  HE1 TYR    75      89.651 106.955  59.124  1.00  0.00           H  
ATOM   1038  CZ  TYR    75      89.819 109.161  59.178  1.00  0.00           C  
ATOM   1039  OH  TYR    75      90.731 109.270  58.204  1.00  0.00           O  
ATOM   1040  HH  TYR    75      90.933 110.201  58.091  1.00  0.00           H  
ATOM   1041  CE2 TYR    75      89.222 110.292  59.795  1.00  0.00           C  
ATOM   1042  HE2 TYR    75      89.564 111.277  59.513  1.00  0.00           H  
ATOM   1043  CD2 TYR    75      88.216 110.129  60.757  1.00  0.00           C  
ATOM   1044  HD2 TYR    75      87.786 110.999  61.233  1.00  0.00           H  
ATOM   1045  C   TYR    75      86.088 108.573  64.607  1.00  0.00           C  
ATOM   1046  O   TYR    75      85.690 107.433  64.788  1.00  0.00           O  
ATOM   1047  N   GLY    76      85.447 109.658  65.073  1.00  0.00           N  
ATOM   1048  H   GLY    76      85.823 110.561  64.823  1.00  0.00           H  
ATOM   1049  CA  GLY    76      84.333 109.586  65.928  1.00  0.00           C  
ATOM   1050  HA2 GLY    76      83.817 110.533  65.772  1.00  0.00           H  
ATOM   1051  HA3 GLY    76      83.683 108.757  65.646  1.00  0.00           H  
ATOM   1052  C   GLY    76      84.584 109.446  67.411  1.00  0.00           C  
ATOM   1053  O   GLY    76      85.523 108.778  67.815  1.00  0.00           O  
ATOM   1054  N   SER    77      83.609 109.923  68.195  1.00  0.00           N  
ATOM   1055  H   SER    77      82.899 110.440  67.698  1.00  0.00           H  
ATOM   1056  CA  SER    77      83.611 109.772  69.685  1.00  0.00           C  
ATOM   1057  HA  SER    77      84.119 108.874  70.037  1.00  0.00           H  
ATOM   1058  CB  SER    77      84.432 110.860  70.268  1.00  0.00           C  
ATOM   1059  HB2 SER    77      85.405 111.032  69.808  1.00  0.00           H  
ATOM   1060  HB3 SER    77      83.820 111.727  70.020  1.00  0.00           H  
ATOM   1061  OG  SER    77      84.635 110.721  71.604  1.00  0.00           O  
ATOM   1062  HG  SER    77      83.872 110.885  72.164  1.00  0.00           H  
ATOM   1063  C   SER    77      82.135 109.750  70.190  1.00  0.00           C  
ATOM   1064  O   SER    77      81.511 110.780  70.199  1.00  0.00           O  
ATOM   1065  N   THR    78      81.463 108.629  70.504  1.00  0.00           N  
ATOM   1066  H   THR    78      80.586 108.810  70.970  1.00  0.00           H  
ATOM   1067  CA  THR    78      81.992 107.271  70.327  1.00  0.00           C  
ATOM   1068  HA  THR    78      83.004 107.311  69.923  1.00  0.00           H  
ATOM   1069  CB  THR    78      82.162 106.534  71.646  1.00  0.00           C  
ATOM   1070  HB  THR    78      81.234 106.559  72.216  1.00  0.00           H  
ATOM   1071  CG2 THR    78      82.593 104.990  71.475  1.00  0.00           C  
ATOM   1072 HG21 THR    78      83.371 104.742  72.197  1.00  0.00           H  
ATOM   1073 HG22 THR    78      81.712 104.371  71.646  1.00  0.00           H  
ATOM   1074 HG23 THR    78      83.010 104.697  70.512  1.00  0.00           H  
ATOM   1075  OG1 THR    78      83.201 107.182  72.386  1.00  0.00           O  
ATOM   1076  HG1 THR    78      83.194 106.812  73.272  1.00  0.00           H  
ATOM   1077  C   THR    78      81.195 106.412  69.321  1.00  0.00           C  
ATOM   1078  O   THR    78      79.988 106.399  69.374  1.00  0.00           O  
ATOM   1079  N   GLY    79      81.863 105.953  68.238  1.00  0.00           N  
ATOM   1080  H   GLY    79      82.868 106.043  68.274  1.00  0.00           H  
ATOM   1081  CA  GLY    79      81.129 105.129  67.303  1.00  0.00           C  
ATOM   1082  HA2 GLY    79      80.098 105.423  67.111  1.00  0.00           H  
ATOM   1083  HA3 GLY    79      81.605 105.236  66.328  1.00  0.00           H  
ATOM   1084  C   GLY    79      81.048 103.664  67.734  1.00  0.00           C  
ATOM   1085  O   GLY    79      81.278 103.362  68.918  1.00  0.00           O  
ATOM   1086  N   GLY    80      80.531 102.764  66.943  1.00  0.00           N  
ATOM   1087  H   GLY    80      80.541 101.852  67.377  1.00  0.00           H  
ATOM   1088  CA  GLY    80      80.032 102.885  65.629  1.00  0.00           C  
ATOM   1089  HA2 GLY    80      80.833 103.176  64.950  1.00  0.00           H  
ATOM   1090  HA3 GLY    80      79.840 101.870  65.279  1.00  0.00           H  
ATOM   1091  C   GLY    80      78.829 103.741  65.367  1.00  0.00           C  
ATOM   1092  O   GLY    80      77.985 103.927  66.260  1.00  0.00           O  
ATOM   1093  N   TYR    81      78.698 104.219  64.149  1.00  0.00           N  
ATOM   1094  H   TYR    81      79.510 104.015  63.584  1.00  0.00           H  
ATOM   1095  CA  TYR    81      77.716 105.162  63.653  1.00  0.00           C  
ATOM   1096  HA  TYR    81      77.115 105.449  64.516  1.00  0.00           H  
ATOM   1097  CB  TYR    81      78.315 106.348  62.992  1.00  0.00           C  
ATOM   1098  HB2 TYR    81      78.917 106.000  62.152  1.00  0.00           H  
ATOM   1099  HB3 TYR    81      77.443 106.841  62.562  1.00  0.00           H  
ATOM   1100  CG  TYR    81      78.984 107.246  64.000  1.00  0.00           C  
ATOM   1101  CD1 TYR    81      78.199 108.024  64.854  1.00  0.00           C  
ATOM   1102  HD1 TYR    81      77.140 108.212  64.758  1.00  0.00           H  
ATOM   1103  CE1 TYR    81      78.872 108.649  65.927  1.00  0.00           C  
ATOM   1104  HE1 TYR    81      78.234 109.237  66.570  1.00  0.00           H  
ATOM   1105  CZ  TYR    81      80.255 108.468  66.161  1.00  0.00           C  
ATOM   1106  OH  TYR    81      80.808 109.258  67.095  1.00  0.00           O  
ATOM   1107  HH  TYR    81      80.146 109.765  67.571  1.00  0.00           H  
ATOM   1108  CE2 TYR    81      81.051 107.711  65.262  1.00  0.00           C  
ATOM   1109  HE2 TYR    81      82.117 107.557  65.341  1.00  0.00           H  
ATOM   1110  CD2 TYR    81      80.371 107.082  64.252  1.00  0.00           C  
ATOM   1111  HD2 TYR    81      81.001 106.528  63.572  1.00  0.00           H  
ATOM   1112  C   TYR    81      76.799 104.365  62.812  1.00  0.00           C  
ATOM   1113  O   TYR    81      77.305 103.529  62.058  1.00  0.00           O  
ATOM   1114  N   GLY    82      75.423 104.481  62.955  1.00  0.00           N  
ATOM   1115  H   GLY    82      74.916 104.009  62.221  1.00  0.00           H  
ATOM   1116  CA  GLY    82      74.508 105.353  63.781  1.00  0.00           C  
ATOM   1117  HA2 GLY    82      73.606 104.814  64.073  1.00  0.00           H  
ATOM   1118  HA3 GLY    82      74.974 105.619  64.730  1.00  0.00           H  
ATOM   1119  C   GLY    82      74.159 106.714  63.152  1.00  0.00           C  
ATOM   1120  O   GLY    82      75.015 107.253  62.421  1.00  0.00           O  
ATOM   1121  N   SER    83      72.919 107.269  63.325  1.00  0.00           N  
ATOM   1122  H   SER    83      72.494 106.784  64.102  1.00  0.00           H  
ATOM   1123  CA  SER    83      72.460 108.593  62.841  1.00  0.00           C  
ATOM   1124  HA  SER    83      71.397 108.759  63.016  1.00  0.00           H  
ATOM   1125  CB  SER    83      73.099 109.773  63.634  1.00  0.00           C  
ATOM   1126  HB2 SER    83      74.181 109.677  63.728  1.00  0.00           H  
ATOM   1127  HB3 SER    83      72.871 110.717  63.138  1.00  0.00           H  
ATOM   1128  OG  SER    83      72.595 109.767  64.914  1.00  0.00           O  
ATOM   1129  HG  SER    83      73.207 109.497  65.603  1.00  0.00           H  
ATOM   1130  C   SER    83      72.487 108.676  61.313  1.00  0.00           C  
ATOM   1131  O   SER    83      73.388 109.338  60.713  1.00  0.00           O  
ATOM   1132  N   SER    84      71.552 108.006  60.597  1.00  0.00           N  
ATOM   1133  H   SER    84      71.569 108.173  59.601  1.00  0.00           H  
ATOM   1134  CA  SER    84      70.590 106.876  60.929  1.00  0.00           C  
ATOM   1135  HA  SER    84      70.952 106.289  61.773  1.00  0.00           H  
ATOM   1136  CB  SER    84      69.175 107.417  61.311  1.00  0.00           C  
ATOM   1137  HB2 SER    84      69.282 108.053  62.189  1.00  0.00           H  
ATOM   1138  HB3 SER    84      68.680 108.057  60.581  1.00  0.00           H  
ATOM   1139  OG  SER    84      68.420 106.287  61.714  1.00  0.00           O  
ATOM   1140  HG  SER    84      67.472 106.402  61.619  1.00  0.00           H  
ATOM   1141  C   SER    84      70.516 105.928  59.809  1.00  0.00           C  
ATOM   1142  O   SER    84      70.697 106.302  58.652  1.00  0.00           O  
ATOM   1143  N   GLN    85      70.417 104.619  60.121  1.00  0.00           N  
ATOM   1144  H   GLN    85      70.135 104.215  61.003  1.00  0.00           H  
ATOM   1145  CA  GLN    85      70.524 103.565  59.038  1.00  0.00           C  
ATOM   1146  HA  GLN    85      71.429 103.819  58.486  1.00  0.00           H  
ATOM   1147  CB  GLN    85      70.547 102.116  59.649  1.00  0.00           C  
ATOM   1148  HB2 GLN    85      71.310 102.100  60.427  1.00  0.00           H  
ATOM   1149  HB3 GLN    85      69.547 101.970  60.059  1.00  0.00           H  
ATOM   1150  CG  GLN    85      70.847 100.933  58.691  1.00  0.00           C  
ATOM   1151  HG2 GLN    85      71.563 101.314  57.963  1.00  0.00           H  
ATOM   1152  HG3 GLN    85      71.342 100.155  59.271  1.00  0.00           H  
ATOM   1153  CD  GLN    85      69.563 100.245  58.130  1.00  0.00           C  
ATOM   1154  OE1 GLN    85      68.513 100.819  58.090  1.00  0.00           O  
ATOM   1155  NE2 GLN    85      69.663  99.066  57.652  1.00  0.00           N  
ATOM   1156 HE21 GLN    85      68.811  98.529  57.573  1.00  0.00           H  
ATOM   1157 HE22 GLN    85      70.560  98.602  57.667  1.00  0.00           H  
ATOM   1158  C   GLN    85      69.405 103.655  57.853  1.00  0.00           C  
ATOM   1159  O   GLN    85      69.680 103.397  56.693  1.00  0.00           O  
ATOM   1160  N   SER    86      68.218 104.108  58.248  1.00  0.00           N  
ATOM   1161  H   SER    86      68.228 104.274  59.244  1.00  0.00           H  
ATOM   1162  CA  SER    86      67.172 104.773  57.474  1.00  0.00           C  
ATOM   1163  HA  SER    86      66.550 105.357  58.152  1.00  0.00           H  
ATOM   1164  CB  SER    86      67.834 105.846  56.541  1.00  0.00           C  
ATOM   1165  HB2 SER    86      68.608 105.382  55.929  1.00  0.00           H  
ATOM   1166  HB3 SER    86      67.057 106.246  55.890  1.00  0.00           H  
ATOM   1167  OG  SER    86      68.333 106.962  57.249  1.00  0.00           O  
ATOM   1168  HG  SER    86      69.119 106.624  57.684  1.00  0.00           H  
ATOM   1169  C   SER    86      66.253 103.858  56.745  1.00  0.00           C  
ATOM   1170  O   SER    86      65.154 104.214  56.508  1.00  0.00           O  
ATOM   1171  N   SER    87      66.704 102.633  56.474  1.00  0.00           N  
ATOM   1172  H   SER    87      67.612 102.340  56.804  1.00  0.00           H  
ATOM   1173  CA  SER    87      65.834 101.648  55.736  1.00  0.00           C  
ATOM   1174  HA  SER    87      65.675 102.016  54.723  1.00  0.00           H  
ATOM   1175  CB  SER    87      66.605 100.309  55.675  1.00  0.00           C  
ATOM   1176  HB2 SER    87      67.658 100.440  55.427  1.00  0.00           H  
ATOM   1177  HB3 SER    87      66.481  99.900  56.678  1.00  0.00           H  
ATOM   1178  OG  SER    87      65.998  99.411  54.745  1.00  0.00           O  
ATOM   1179  HG  SER    87      66.390  99.703  53.918  1.00  0.00           H  
ATOM   1180  C   SER    87      64.434 101.326  56.278  1.00  0.00           C  
ATOM   1181  O   SER    87      64.258 101.427  57.506  1.00  0.00           O  
ATOM   1182  N   GLN    88      63.463 101.096  55.356  1.00  0.00           N  
ATOM   1183  H   GLN    88      63.729 100.941  54.394  1.00  0.00           H  
ATOM   1184  CA  GLN    88      62.102 100.884  55.819  1.00  0.00           C  
ATOM   1185  HA  GLN    88      61.916 101.729  56.482  1.00  0.00           H  
ATOM   1186  CB  GLN    88      61.120 100.831  54.606  1.00  0.00           C  
ATOM   1187  HB2 GLN    88      61.415 101.648  53.948  1.00  0.00           H  
ATOM   1188  HB3 GLN    88      61.337  99.924  54.042  1.00  0.00           H  
ATOM   1189  CG  GLN    88      59.641 100.748  54.846  1.00  0.00           C  
ATOM   1190  HG2 GLN    88      59.418 100.439  55.867  1.00  0.00           H  
ATOM   1191  HG3 GLN    88      59.208 101.747  54.788  1.00  0.00           H  
ATOM   1192  CD  GLN    88      58.895  99.962  53.719  1.00  0.00           C  
ATOM   1193  OE1 GLN    88      58.548  98.752  53.810  1.00  0.00           O  
ATOM   1194  NE2 GLN    88      58.584 100.551  52.613  1.00  0.00           N  
ATOM   1195 HE21 GLN    88      58.888 101.512  52.548  1.00  0.00           H  
ATOM   1196 HE22 GLN    88      58.510  99.927  51.822  1.00  0.00           H  
ATOM   1197  C   GLN    88      61.953  99.685  56.794  1.00  0.00           C  
ATOM   1198  O   GLN    88      62.548  98.630  56.582  1.00  0.00           O  
ATOM   1199  N   SER    89      61.065  99.817  57.754  1.00  0.00           N  
ATOM   1200  H   SER    89      60.818 100.769  57.986  1.00  0.00           H  
ATOM   1201  CA  SER    89      60.665  98.760  58.675  1.00  0.00           C  
ATOM   1202  HA  SER    89      61.400  98.671  59.475  1.00  0.00           H  
ATOM   1203  CB  SER    89      59.295  99.180  59.257  1.00  0.00           C  
ATOM   1204  HB2 SER    89      58.543  99.371  58.492  1.00  0.00           H  
ATOM   1205  HB3 SER    89      58.967  98.403  59.947  1.00  0.00           H  
ATOM   1206  OG  SER    89      59.500 100.399  59.947  1.00  0.00           O  
ATOM   1207  HG  SER    89      59.867 101.096  59.397  1.00  0.00           H  
ATOM   1208  C   SER    89      60.341  97.415  57.878  1.00  0.00           C  
ATOM   1209  O   SER    89      59.817  97.460  56.806  1.00  0.00           O  
ATOM   1210  N   SER    90      60.650  96.267  58.455  1.00  0.00           N  
ATOM   1211  H   SER    90      61.076  96.299  59.370  1.00  0.00           H  
ATOM   1212  CA  SER    90      60.426  94.976  57.753  1.00  0.00           C  
ATOM   1213  HA  SER    90      60.796  95.069  56.732  1.00  0.00           H  
ATOM   1214  CB  SER    90      61.192  93.840  58.479  1.00  0.00           C  
ATOM   1215  HB2 SER    90      60.865  93.755  59.515  1.00  0.00           H  
ATOM   1216  HB3 SER    90      61.093  92.928  57.890  1.00  0.00           H  
ATOM   1217  OG  SER    90      62.572  94.240  58.454  1.00  0.00           O  
ATOM   1218  HG  SER    90      62.782  94.310  57.520  1.00  0.00           H  
ATOM   1219  C   SER    90      58.961  94.549  57.676  1.00  0.00           C  
ATOM   1220  O   SER    90      58.572  94.033  56.637  1.00  0.00           O  
ATOM   1221  N   TYR    91      58.123  94.827  58.680  1.00  0.00           N  
ATOM   1222  H   TYR    91      58.497  95.323  59.476  1.00  0.00           H  
ATOM   1223  CA  TYR    91      56.623  94.694  58.630  1.00  0.00           C  
ATOM   1224  HA  TYR    91      56.447  93.639  58.422  1.00  0.00           H  
ATOM   1225  CB  TYR    91      56.114  95.192  60.032  1.00  0.00           C  
ATOM   1226  HB2 TYR    91      56.864  94.870  60.754  1.00  0.00           H  
ATOM   1227  HB3 TYR    91      56.142  96.279  59.956  1.00  0.00           H  
ATOM   1228  CG  TYR    91      54.733  94.642  60.399  1.00  0.00           C  
ATOM   1229  CD1 TYR    91      53.644  95.484  60.104  1.00  0.00           C  
ATOM   1230  HD1 TYR    91      53.853  96.377  59.533  1.00  0.00           H  
ATOM   1231  CE1 TYR    91      52.395  95.234  60.650  1.00  0.00           C  
ATOM   1232  HE1 TYR    91      51.535  95.858  60.459  1.00  0.00           H  
ATOM   1233  CZ  TYR    91      52.206  93.996  61.312  1.00  0.00           C  
ATOM   1234  OH  TYR    91      51.050  93.604  61.710  1.00  0.00           O  
ATOM   1235  HH  TYR    91      51.202  92.981  62.425  1.00  0.00           H  
ATOM   1236  CE2 TYR    91      53.295  93.144  61.622  1.00  0.00           C  
ATOM   1237  HE2 TYR    91      53.164  92.309  62.295  1.00  0.00           H  
ATOM   1238  CD2 TYR    91      54.578  93.443  61.093  1.00  0.00           C  
ATOM   1239  HD2 TYR    91      55.471  92.942  61.436  1.00  0.00           H  
ATOM   1240  C   TYR    91      56.071  95.607  57.451  1.00  0.00           C  
ATOM   1241  O   TYR    91      56.469  96.708  57.301  1.00  0.00           O  
ATOM   1242  N   GLY    92      55.072  95.167  56.748  1.00  0.00           N  
ATOM   1243  H   GLY    92      55.026  95.775  55.943  1.00  0.00           H  
ATOM   1244  CA  GLY    92      54.282  93.946  56.901  1.00  0.00           C  
ATOM   1245  HA2 GLY    92      54.198  93.684  57.956  1.00  0.00           H  
ATOM   1246  HA3 GLY    92      53.300  94.114  56.460  1.00  0.00           H  
ATOM   1247  C   GLY    92      54.881  92.738  56.091  1.00  0.00           C  
ATOM   1248  O   GLY    92      56.016  92.832  55.586  1.00  0.00           O  
ATOM   1249  N   GLN    93      54.144  91.703  55.929  1.00  0.00           N  
ATOM   1250  H   GLN    93      53.285  91.614  56.452  1.00  0.00           H  
ATOM   1251  CA  GLN    93      54.298  90.652  54.916  1.00  0.00           C  
ATOM   1252  HA  GLN    93      54.558  91.202  54.012  1.00  0.00           H  
ATOM   1253  CB  GLN    93      55.412  89.657  55.281  1.00  0.00           C  
ATOM   1254  HB2 GLN    93      55.551  88.993  54.427  1.00  0.00           H  
ATOM   1255  HB3 GLN    93      56.404  90.107  55.310  1.00  0.00           H  
ATOM   1256  CG  GLN    93      55.269  88.790  56.498  1.00  0.00           C  
ATOM   1257  HG2 GLN    93      55.383  89.406  57.390  1.00  0.00           H  
ATOM   1258  HG3 GLN    93      54.268  88.370  56.595  1.00  0.00           H  
ATOM   1259  CD  GLN    93      56.302  87.707  56.577  1.00  0.00           C  
ATOM   1260  OE1 GLN    93      56.065  86.512  56.632  1.00  0.00           O  
ATOM   1261  NE2 GLN    93      57.601  87.968  56.626  1.00  0.00           N  
ATOM   1262 HE21 GLN    93      58.249  87.222  56.834  1.00  0.00           H  
ATOM   1263 HE22 GLN    93      58.023  88.870  56.457  1.00  0.00           H  
ATOM   1264  C   GLN    93      52.912  90.002  54.640  1.00  0.00           C  
ATOM   1265  O   GLN    93      51.912  90.214  55.363  1.00  0.00           O  
ATOM   1266  N   GLN    94      52.847  89.056  53.719  1.00  0.00           N  
ATOM   1267  H   GLN    94      53.741  88.862  53.289  1.00  0.00           H  
ATOM   1268  CA  GLN    94      51.903  87.949  53.584  1.00  0.00           C  
ATOM   1269  HA  GLN    94      50.873  88.300  53.509  1.00  0.00           H  
ATOM   1270  CB  GLN    94      52.171  87.306  52.145  1.00  0.00           C  
ATOM   1271  HB2 GLN    94      51.802  87.986  51.378  1.00  0.00           H  
ATOM   1272  HB3 GLN    94      53.225  87.045  52.045  1.00  0.00           H  
ATOM   1273  CG  GLN    94      51.454  85.914  51.843  1.00  0.00           C  
ATOM   1274  HG2 GLN    94      51.916  85.467  50.963  1.00  0.00           H  
ATOM   1275  HG3 GLN    94      51.569  85.234  52.687  1.00  0.00           H  
ATOM   1276  CD  GLN    94      49.992  86.143  51.499  1.00  0.00           C  
ATOM   1277  OE1 GLN    94      49.477  87.245  51.355  1.00  0.00           O  
ATOM   1278  NE2 GLN    94      49.109  85.152  51.453  1.00  0.00           N  
ATOM   1279 HE21 GLN    94      49.403  84.188  51.388  1.00  0.00           H  
ATOM   1280 HE22 GLN    94      48.127  85.366  51.556  1.00  0.00           H  
ATOM   1281  C   GLN    94      51.920  86.850  54.655  1.00  0.00           C  
ATOM   1282  O   GLN    94      52.923  86.426  55.134  1.00  0.00           O  
ATOM   1283  N   SER    95      50.716  86.295  54.856  1.00  0.00           N  
ATOM   1284  H   SER    95      49.911  86.831  54.565  1.00  0.00           H  
ATOM   1285  CA  SER    95      50.495  85.222  55.778  1.00  0.00           C  
ATOM   1286  HA  SER    95      51.423  84.842  56.206  1.00  0.00           H  
ATOM   1287  CB  SER    95      49.635  85.668  56.843  1.00  0.00           C  
ATOM   1288  HB2 SER    95      49.997  86.466  57.492  1.00  0.00           H  
ATOM   1289  HB3 SER    95      48.732  86.002  56.332  1.00  0.00           H  
ATOM   1290  OG  SER    95      49.319  84.519  57.544  1.00  0.00           O  
ATOM   1291  HG  SER    95      50.158  84.141  57.820  1.00  0.00           H  
ATOM   1292  C   SER    95      49.861  83.985  54.978  1.00  0.00           C  
ATOM   1293  O   SER    95      48.649  84.033  54.655  1.00  0.00           O  
ATOM   1294  N   SER    96      50.617  82.969  54.686  1.00  0.00           N  
ATOM   1295  H   SER    96      51.584  82.945  54.978  1.00  0.00           H  
ATOM   1296  CA  SER    96      50.211  81.749  53.970  1.00  0.00           C  
ATOM   1297  HA  SER    96      49.122  81.761  53.912  1.00  0.00           H  
ATOM   1298  CB  SER    96      50.890  81.653  52.674  1.00  0.00           C  
ATOM   1299  HB2 SER    96      51.975  81.602  52.762  1.00  0.00           H  
ATOM   1300  HB3 SER    96      50.580  80.698  52.251  1.00  0.00           H  
ATOM   1301  OG  SER    96      50.598  82.679  51.773  1.00  0.00           O  
ATOM   1302  HG  SER    96      51.176  82.611  51.009  1.00  0.00           H  
ATOM   1303  C   SER    96      50.575  80.532  54.731  1.00  0.00           C  
ATOM   1304  O   SER    96      51.712  80.417  55.206  1.00  0.00           O  
ATOM   1305  N   TYR    97      49.776  79.512  55.011  1.00  0.00           N  
ATOM   1306  H   TYR    97      50.305  78.849  55.559  1.00  0.00           H  
ATOM   1307  CA  TYR    97      48.319  79.365  54.929  1.00  0.00           C  
ATOM   1308  HA  TYR    97      48.131  78.355  55.294  1.00  0.00           H  
ATOM   1309  CB  TYR    97      47.575  80.296  55.953  1.00  0.00           C  
ATOM   1310  HB2 TYR    97      47.947  80.167  56.970  1.00  0.00           H  
ATOM   1311  HB3 TYR    97      47.752  81.344  55.712  1.00  0.00           H  
ATOM   1312  CG  TYR    97      46.138  79.953  56.135  1.00  0.00           C  
ATOM   1313  CD1 TYR    97      45.052  80.762  55.623  1.00  0.00           C  
ATOM   1314  HD1 TYR    97      45.225  81.705  55.126  1.00  0.00           H  
ATOM   1315  CE1 TYR    97      43.766  80.219  55.857  1.00  0.00           C  
ATOM   1316  HE1 TYR    97      42.974  80.924  55.649  1.00  0.00           H  
ATOM   1317  CZ  TYR    97      43.540  79.075  56.631  1.00  0.00           C  
ATOM   1318  OH  TYR    97      42.328  78.660  57.050  1.00  0.00           O  
ATOM   1319  HH  TYR    97      42.344  77.813  57.502  1.00  0.00           H  
ATOM   1320  CE2 TYR    97      44.555  78.268  56.994  1.00  0.00           C  
ATOM   1321  HE2 TYR    97      44.325  77.350  57.513  1.00  0.00           H  
ATOM   1322  CD2 TYR    97      45.829  78.711  56.737  1.00  0.00           C  
ATOM   1323  HD2 TYR    97      46.663  78.052  56.931  1.00  0.00           H  
ATOM   1324  C   TYR    97      47.788  79.566  53.457  1.00  0.00           C  
ATOM   1325  O   TYR    97      47.205  80.586  53.087  1.00  0.00           O  
ATOM   1326  N   PRO    98      47.915  78.532  52.588  1.00  0.00           N  
ATOM   1327  CD  PRO    98      47.311  78.513  51.217  1.00  0.00           C  
ATOM   1328  HD2 PRO    98      48.052  78.792  50.468  1.00  0.00           H  
ATOM   1329  HD3 PRO    98      46.442  79.145  51.036  1.00  0.00           H  
ATOM   1330  CG  PRO    98      46.963  77.026  51.099  1.00  0.00           C  
ATOM   1331  HG2 PRO    98      46.902  76.860  50.024  1.00  0.00           H  
ATOM   1332  HG3 PRO    98      46.066  76.739  51.648  1.00  0.00           H  
ATOM   1333  CB  PRO    98      48.163  76.292  51.724  1.00  0.00           C  
ATOM   1334  HB2 PRO    98      48.986  76.134  51.027  1.00  0.00           H  
ATOM   1335  HB3 PRO    98      47.797  75.355  52.143  1.00  0.00           H  
ATOM   1336  CA  PRO    98      48.563  77.231  52.897  1.00  0.00           C  
ATOM   1337  HA  PRO    98      48.122  76.843  53.816  1.00  0.00           H  
ATOM   1338  C   PRO    98      50.123  77.201  53.124  1.00  0.00           C  
ATOM   1339  O   PRO    98      50.935  77.917  52.509  1.00  0.00           O  
ATOM   1340  N   GLY    99      50.580  76.342  54.048  1.00  0.00           N  
ATOM   1341  H   GLY    99      49.911  75.697  54.442  1.00  0.00           H  
ATOM   1342  CA  GLY    99      52.013  76.101  54.354  1.00  0.00           C  
ATOM   1343  HA2 GLY    99      52.515  77.039  54.590  1.00  0.00           H  
ATOM   1344  HA3 GLY    99      52.268  75.425  55.171  1.00  0.00           H  
ATOM   1345  C   GLY    99      52.864  75.661  53.167  1.00  0.00           C  
ATOM   1346  O   GLY    99      52.336  75.167  52.133  1.00  0.00           O  
ATOM   1347  N   TYR   100      54.135  75.694  53.354  1.00  0.00           N  
ATOM   1348  H   TYR   100      54.515  76.031  54.227  1.00  0.00           H  
ATOM   1349  CA  TYR   100      55.133  75.563  52.207  1.00  0.00           C  
ATOM   1350  HA  TYR   100      54.716  74.981  51.385  1.00  0.00           H  
ATOM   1351  CB  TYR   100      55.349  77.028  51.675  1.00  0.00           C  
ATOM   1352  HB2 TYR   100      56.197  76.875  51.007  1.00  0.00           H  
ATOM   1353  HB3 TYR   100      54.584  77.396  50.992  1.00  0.00           H  
ATOM   1354  CG  TYR   100      55.594  78.041  52.800  1.00  0.00           C  
ATOM   1355  CD1 TYR   100      54.619  78.977  53.211  1.00  0.00           C  
ATOM   1356  HD1 TYR   100      53.617  78.935  52.811  1.00  0.00           H  
ATOM   1357  CE1 TYR   100      54.802  79.744  54.347  1.00  0.00           C  
ATOM   1358  HE1 TYR   100      53.964  80.282  54.764  1.00  0.00           H  
ATOM   1359  CZ  TYR   100      56.067  79.772  54.903  1.00  0.00           C  
ATOM   1360  OH  TYR   100      56.315  80.551  55.941  1.00  0.00           O  
ATOM   1361  HH  TYR   100      57.170  80.347  56.328  1.00  0.00           H  
ATOM   1362  CE2 TYR   100      57.124  79.024  54.431  1.00  0.00           C  
ATOM   1363  HE2 TYR   100      58.081  79.178  54.908  1.00  0.00           H  
ATOM   1364  CD2 TYR   100      56.923  78.196  53.314  1.00  0.00           C  
ATOM   1365  HD2 TYR   100      57.739  77.609  52.919  1.00  0.00           H  
ATOM   1366  C   TYR   100      56.461  74.879  52.522  1.00  0.00           C  
ATOM   1367  O   TYR   100      57.241  74.645  51.590  1.00  0.00           O  
ATOM   1368  N   GLY   101      56.805  74.620  53.786  1.00  0.00           N  
ATOM   1369  H   GLY   101      56.065  74.752  54.460  1.00  0.00           H  
ATOM   1370  CA  GLY   101      58.021  73.986  54.389  1.00  0.00           C  
ATOM   1371  HA2 GLY   101      58.698  73.704  53.582  1.00  0.00           H  
ATOM   1372  HA3 GLY   101      58.456  74.621  55.160  1.00  0.00           H  
ATOM   1373  C   GLY   101      57.837  72.681  55.145  1.00  0.00           C  
ATOM   1374  O   GLY   101      58.855  72.051  55.548  1.00  0.00           O  
ATOM   1375  N   GLN   102      56.620  72.173  55.263  1.00  0.00           N  
ATOM   1376  H   GLN   102      55.929  72.711  54.759  1.00  0.00           H  
ATOM   1377  CA  GLN   102      56.284  70.833  55.873  1.00  0.00           C  
ATOM   1378  HA  GLN   102      56.701  70.740  56.875  1.00  0.00           H  
ATOM   1379  CB  GLN   102      54.748  70.648  55.904  1.00  0.00           C  
ATOM   1380  HB2 GLN   102      54.668  69.683  56.404  1.00  0.00           H  
ATOM   1381  HB3 GLN   102      54.360  71.434  56.552  1.00  0.00           H  
ATOM   1382  CG  GLN   102      53.931  70.616  54.593  1.00  0.00           C  
ATOM   1383  HG2 GLN   102      54.425  70.098  53.771  1.00  0.00           H  
ATOM   1384  HG3 GLN   102      52.989  70.131  54.848  1.00  0.00           H  
ATOM   1385  CD  GLN   102      53.526  72.020  54.021  1.00  0.00           C  
ATOM   1386  OE1 GLN   102      54.000  73.034  54.440  1.00  0.00           O  
ATOM   1387  NE2 GLN   102      52.751  72.036  52.946  1.00  0.00           N  
ATOM   1388 HE21 GLN   102      52.597  71.210  52.385  1.00  0.00           H  
ATOM   1389 HE22 GLN   102      52.855  72.934  52.496  1.00  0.00           H  
ATOM   1390  C   GLN   102      57.011  69.722  55.006  1.00  0.00           C  
ATOM   1391  O   GLN   102      57.402  69.944  53.878  1.00  0.00           O  
ATOM   1392  N   GLN   103      57.276  68.611  55.668  1.00  0.00           N  
ATOM   1393  H   GLN   103      56.950  68.447  56.610  1.00  0.00           H  
ATOM   1394  CA  GLN   103      58.040  67.538  55.024  1.00  0.00           C  
ATOM   1395  HA  GLN   103      59.078  67.871  54.999  1.00  0.00           H  
ATOM   1396  CB  GLN   103      58.064  66.265  55.994  1.00  0.00           C  
ATOM   1397  HB2 GLN   103      58.567  66.490  56.935  1.00  0.00           H  
ATOM   1398  HB3 GLN   103      57.005  66.087  56.176  1.00  0.00           H  
ATOM   1399  CG  GLN   103      58.700  64.918  55.431  1.00  0.00           C  
ATOM   1400  HG2 GLN   103      58.063  64.570  54.618  1.00  0.00           H  
ATOM   1401  HG3 GLN   103      59.647  65.199  54.969  1.00  0.00           H  
ATOM   1402  CD  GLN   103      58.835  63.908  56.637  1.00  0.00           C  
ATOM   1403  OE1 GLN   103      59.752  63.904  57.462  1.00  0.00           O  
ATOM   1404  NE2 GLN   103      58.020  62.852  56.624  1.00  0.00           N  
ATOM   1405 HE21 GLN   103      57.942  62.203  57.394  1.00  0.00           H  
ATOM   1406 HE22 GLN   103      57.447  62.695  55.808  1.00  0.00           H  
ATOM   1407  C   GLN   103      57.600  67.153  53.582  1.00  0.00           C  
ATOM   1408  O   GLN   103      56.406  67.098  53.325  1.00  0.00           O  
ATOM   1409  N   PRO   104      58.471  66.914  52.622  1.00  0.00           N  
ATOM   1410  CD  PRO   104      59.916  66.937  52.785  1.00  0.00           C  
ATOM   1411  HD2 PRO   104      60.164  66.117  53.459  1.00  0.00           H  
ATOM   1412  HD3 PRO   104      60.132  67.974  53.043  1.00  0.00           H  
ATOM   1413  CG  PRO   104      60.475  66.723  51.379  1.00  0.00           C  
ATOM   1414  HG2 PRO   104      60.376  65.662  51.153  1.00  0.00           H  
ATOM   1415  HG3 PRO   104      61.424  67.240  51.236  1.00  0.00           H  
ATOM   1416  CB  PRO   104      59.450  67.389  50.562  1.00  0.00           C  
ATOM   1417  HB2 PRO   104      59.501  67.109  49.510  1.00  0.00           H  
ATOM   1418  HB3 PRO   104      59.552  68.463  50.723  1.00  0.00           H  
ATOM   1419  CA  PRO   104      58.123  66.885  51.208  1.00  0.00           C  
ATOM   1420  HA  PRO   104      57.350  67.604  50.938  1.00  0.00           H  
ATOM   1421  C   PRO   104      57.676  65.499  50.750  1.00  0.00           C  
ATOM   1422  O   PRO   104      57.705  64.568  51.507  1.00  0.00           O  
ATOM   1423  N   ALA   105      57.380  65.318  49.463  1.00  0.00           N  
ATOM   1424  H   ALA   105      57.316  66.100  48.828  1.00  0.00           H  
ATOM   1425  CA  ALA   105      57.197  63.965  48.808  1.00  0.00           C  
ATOM   1426  HA  ALA   105      56.389  63.486  49.360  1.00  0.00           H  
ATOM   1427  CB  ALA   105      56.672  64.101  47.406  1.00  0.00           C  
ATOM   1428  HB1 ALA   105      57.258  64.782  46.788  1.00  0.00           H  
ATOM   1429  HB2 ALA   105      56.554  63.115  46.957  1.00  0.00           H  
ATOM   1430  HB3 ALA   105      55.708  64.606  47.460  1.00  0.00           H  
ATOM   1431  C   ALA   105      58.503  63.155  48.995  1.00  0.00           C  
ATOM   1432  O   ALA   105      59.575  63.745  48.984  1.00  0.00           O  
ATOM   1433  N   PRO   106      58.372  61.858  49.119  1.00  0.00           N  
ATOM   1434  CD  PRO   106      57.211  61.138  49.572  1.00  0.00           C  
ATOM   1435  HD2 PRO   106      56.508  61.080  48.741  1.00  0.00           H  
ATOM   1436  HD3 PRO   106      56.781  61.686  50.410  1.00  0.00           H  
ATOM   1437  CG  PRO   106      57.625  59.811  50.042  1.00  0.00           C  
ATOM   1438  HG2 PRO   106      56.892  59.107  49.647  1.00  0.00           H  
ATOM   1439  HG3 PRO   106      57.782  59.813  51.120  1.00  0.00           H  
ATOM   1440  CB  PRO   106      58.970  59.539  49.380  1.00  0.00           C  
ATOM   1441  HB2 PRO   106      58.916  59.064  48.401  1.00  0.00           H  
ATOM   1442  HB3 PRO   106      59.755  58.992  49.902  1.00  0.00           H  
ATOM   1443  CA  PRO   106      59.555  60.939  49.252  1.00  0.00           C  
ATOM   1444  HA  PRO   106      60.049  61.219  50.183  1.00  0.00           H  
ATOM   1445  C   PRO   106      60.514  61.091  48.041  1.00  0.00           C  
ATOM   1446  O   PRO   106      60.085  60.945  46.840  1.00  0.00           O  
ATOM   1447  N   SER   107      61.776  61.284  48.346  1.00  0.00           N  
ATOM   1448  H   SER   107      62.049  61.346  49.316  1.00  0.00           H  
ATOM   1449  CA  SER   107      62.910  61.196  47.479  1.00  0.00           C  
ATOM   1450  HA  SER   107      62.665  60.426  46.747  1.00  0.00           H  
ATOM   1451  CB  SER   107      63.148  62.615  46.857  1.00  0.00           C  
ATOM   1452  HB2 SER   107      63.967  62.497  46.148  1.00  0.00           H  
ATOM   1453  HB3 SER   107      62.173  62.873  46.443  1.00  0.00           H  
ATOM   1454  OG  SER   107      63.451  63.587  47.834  1.00  0.00           O  
ATOM   1455  HG  SER   107      62.665  64.124  47.956  1.00  0.00           H  
ATOM   1456  C   SER   107      64.345  60.777  48.014  1.00  0.00           C  
ATOM   1457  O   SER   107      65.141  60.455  47.120  1.00  0.00           O  
ATOM   1458  N   SER   108      64.546  60.613  49.294  1.00  0.00           N  
ATOM   1459  H   SER   108      63.732  60.445  49.868  1.00  0.00           H  
ATOM   1460  CA  SER   108      65.633  59.747  49.783  1.00  0.00           C  
ATOM   1461  HA  SER   108      65.756  58.889  49.121  1.00  0.00           H  
ATOM   1462  CB  SER   108      66.961  60.481  49.794  1.00  0.00           C  
ATOM   1463  HB2 SER   108      67.711  59.868  50.294  1.00  0.00           H  
ATOM   1464  HB3 SER   108      67.134  60.604  48.725  1.00  0.00           H  
ATOM   1465  OG  SER   108      66.858  61.675  50.589  1.00  0.00           O  
ATOM   1466  HG  SER   108      66.501  62.316  49.969  1.00  0.00           H  
ATOM   1467  C   SER   108      65.362  59.150  51.199  1.00  0.00           C  
ATOM   1468  O   SER   108      64.703  59.778  52.015  1.00  0.00           O  
ATOM   1469  N   THR   109      65.734  57.849  51.418  1.00  0.00           N  
ATOM   1470  H   THR   109      66.266  57.402  50.684  1.00  0.00           H  
ATOM   1471  CA  THR   109      65.005  56.945  52.317  1.00  0.00           C  
ATOM   1472  HA  THR   109      64.704  57.586  53.146  1.00  0.00           H  
ATOM   1473  CB  THR   109      63.860  56.228  51.586  1.00  0.00           C  
ATOM   1474  HB  THR   109      64.301  55.549  50.856  1.00  0.00           H  
ATOM   1475  CG2 THR   109      63.008  55.389  52.558  1.00  0.00           C  
ATOM   1476 HG21 THR   109      62.907  55.857  53.538  1.00  0.00           H  
ATOM   1477 HG22 THR   109      62.042  55.130  52.125  1.00  0.00           H  
ATOM   1478 HG23 THR   109      63.509  54.426  52.660  1.00  0.00           H  
ATOM   1479  OG1 THR   109      63.013  57.221  50.967  1.00  0.00           O  
ATOM   1480  HG1 THR   109      62.481  56.813  50.280  1.00  0.00           H  
ATOM   1481  C   THR   109      65.987  55.944  52.892  1.00  0.00           C  
ATOM   1482  O   THR   109      66.998  55.554  52.334  1.00  0.00           O  
ATOM   1483  N   SER   110      65.736  55.591  54.103  1.00  0.00           N  
ATOM   1484  H   SER   110      64.974  56.006  54.620  1.00  0.00           H  
ATOM   1485  CA  SER   110      66.588  54.656  54.806  1.00  0.00           C  
ATOM   1486  HA  SER   110      67.590  55.071  54.913  1.00  0.00           H  
ATOM   1487  CB  SER   110      66.001  54.269  56.131  1.00  0.00           C  
ATOM   1488  HB2 SER   110      66.635  53.490  56.555  1.00  0.00           H  
ATOM   1489  HB3 SER   110      65.888  55.151  56.761  1.00  0.00           H  
ATOM   1490  OG  SER   110      64.690  53.674  56.134  1.00  0.00           O  
ATOM   1491  HG  SER   110      64.023  54.350  56.278  1.00  0.00           H  
ATOM   1492  C   SER   110      66.749  53.325  54.037  1.00  0.00           C  
ATOM   1493  O   SER   110      65.983  52.915  53.117  1.00  0.00           O  
ATOM   1494  N   GLY   111      67.796  52.582  54.413  1.00  0.00           N  
ATOM   1495  H   GLY   111      68.361  52.926  55.176  1.00  0.00           H  
ATOM   1496  CA  GLY   111      68.336  51.339  53.737  1.00  0.00           C  
ATOM   1497  HA2 GLY   111      68.601  51.689  52.739  1.00  0.00           H  
ATOM   1498  HA3 GLY   111      69.185  50.957  54.304  1.00  0.00           H  
ATOM   1499  C   GLY   111      67.373  50.106  53.638  1.00  0.00           C  
ATOM   1500  O   GLY   111      66.359  50.007  54.337  1.00  0.00           O  
ATOM   1501  N   SER   112      67.631  49.179  52.709  1.00  0.00           N  
ATOM   1502  H   SER   112      66.945  48.438  52.697  1.00  0.00           H  
ATOM   1503  CA  SER   112      68.834  48.901  51.895  1.00  0.00           C  
ATOM   1504  HA  SER   112      68.656  47.938  51.415  1.00  0.00           H  
ATOM   1505  CB  SER   112      68.949  49.959  50.748  1.00  0.00           C  
ATOM   1506  HB2 SER   112      69.352  50.916  51.077  1.00  0.00           H  
ATOM   1507  HB3 SER   112      69.544  49.584  49.915  1.00  0.00           H  
ATOM   1508  OG  SER   112      67.676  50.153  50.107  1.00  0.00           O  
ATOM   1509  HG  SER   112      67.306  51.004  50.353  1.00  0.00           H  
ATOM   1510  C   SER   112      70.186  48.680  52.687  1.00  0.00           C  
ATOM   1511  O   SER   112      71.047  49.566  52.599  1.00  0.00           O  
ATOM   1512  N   TYR   113      70.383  47.620  53.513  1.00  0.00           N  
ATOM   1513  H   TYR   113      71.339  47.520  53.825  1.00  0.00           H  
ATOM   1514  CA  TYR   113      69.459  46.484  53.727  1.00  0.00           C  
ATOM   1515  HA  TYR   113      68.406  46.705  53.554  1.00  0.00           H  
ATOM   1516  CB  TYR   113      69.970  45.316  52.800  1.00  0.00           C  
ATOM   1517  HB2 TYR   113      70.983  45.001  53.052  1.00  0.00           H  
ATOM   1518  HB3 TYR   113      69.191  44.562  52.913  1.00  0.00           H  
ATOM   1519  CG  TYR   113      69.992  45.696  51.341  1.00  0.00           C  
ATOM   1520  CD1 TYR   113      68.838  45.448  50.535  1.00  0.00           C  
ATOM   1521  HD1 TYR   113      67.936  45.131  51.039  1.00  0.00           H  
ATOM   1522  CE1 TYR   113      68.845  45.901  49.229  1.00  0.00           C  
ATOM   1523  HE1 TYR   113      67.991  45.698  48.599  1.00  0.00           H  
ATOM   1524  CZ  TYR   113      69.986  46.547  48.658  1.00  0.00           C  
ATOM   1525  OH  TYR   113      69.904  47.008  47.362  1.00  0.00           O  
ATOM   1526  HH  TYR   113      70.658  47.557  47.133  1.00  0.00           H  
ATOM   1527  CE2 TYR   113      71.147  46.789  49.400  1.00  0.00           C  
ATOM   1528  HE2 TYR   113      71.980  47.311  48.952  1.00  0.00           H  
ATOM   1529  CD2 TYR   113      71.137  46.323  50.724  1.00  0.00           C  
ATOM   1530  HD2 TYR   113      72.011  46.511  51.329  1.00  0.00           H  
ATOM   1531  C   TYR   113      69.721  45.928  55.121  1.00  0.00           C  
ATOM   1532  O   TYR   113      70.856  46.022  55.576  1.00  0.00           O  
ATOM   1533  N   GLY   114      68.708  45.450  55.810  1.00  0.00           N  
ATOM   1534  H   GLY   114      67.791  45.376  55.394  1.00  0.00           H  
ATOM   1535  CA  GLY   114      68.834  44.869  57.163  1.00  0.00           C  
ATOM   1536  HA2 GLY   114      68.182  44.002  57.266  1.00  0.00           H  
ATOM   1537  HA3 GLY   114      69.863  44.516  57.219  1.00  0.00           H  
ATOM   1538  C   GLY   114      68.512  45.791  58.356  1.00  0.00           C  
ATOM   1539  O   GLY   114      68.350  47.029  58.213  1.00  0.00           O  
ATOM   1540  N   SER   115      68.537  45.197  59.599  1.00  0.00           N  
ATOM   1541  H   SER   115      68.426  45.886  60.329  1.00  0.00           H  
ATOM   1542  CA  SER   115      68.780  43.801  59.981  1.00  0.00           C  
ATOM   1543  HA  SER   115      68.754  43.240  59.047  1.00  0.00           H  
ATOM   1544  CB  SER   115      70.166  43.562  60.679  1.00  0.00           C  
ATOM   1545  HB2 SER   115      70.267  44.077  61.634  1.00  0.00           H  
ATOM   1546  HB3 SER   115      70.242  42.479  60.783  1.00  0.00           H  
ATOM   1547  OG  SER   115      71.303  44.005  59.911  1.00  0.00           O  
ATOM   1548  HG  SER   115      71.378  43.478  59.112  1.00  0.00           H  
ATOM   1549  C   SER   115      67.717  43.242  60.869  1.00  0.00           C  
ATOM   1550  O   SER   115      67.960  42.335  61.653  1.00  0.00           O  
ATOM   1551  N   SER   116      66.484  43.770  60.870  1.00  0.00           N  
ATOM   1552  H   SER   116      66.396  44.586  60.280  1.00  0.00           H  
ATOM   1553  CA  SER   116      65.268  43.249  61.649  1.00  0.00           C  
ATOM   1554  HA  SER   116      64.496  43.969  61.376  1.00  0.00           H  
ATOM   1555  CB  SER   116      64.919  41.818  61.197  1.00  0.00           C  
ATOM   1556  HB2 SER   116      65.643  41.043  61.445  1.00  0.00           H  
ATOM   1557  HB3 SER   116      63.978  41.644  61.719  1.00  0.00           H  
ATOM   1558  OG  SER   116      64.638  41.685  59.813  1.00  0.00           O  
ATOM   1559  HG  SER   116      64.374  40.767  59.723  1.00  0.00           H  
ATOM   1560  C   SER   116      65.485  43.234  63.139  1.00  0.00           C  
ATOM   1561  O   SER   116      64.863  42.463  63.953  1.00  0.00           O  
ATOM   1562  N   SER   117      66.272  44.136  63.682  1.00  0.00           N  
ATOM   1563  H   SER   117      66.658  44.803  63.029  1.00  0.00           H  
ATOM   1564  CA  SER   117      66.633  44.249  65.096  1.00  0.00           C  
ATOM   1565  HA  SER   117      66.032  43.562  65.692  1.00  0.00           H  
ATOM   1566  CB  SER   117      68.073  43.751  65.264  1.00  0.00           C  
ATOM   1567  HB2 SER   117      68.216  42.734  64.899  1.00  0.00           H  
ATOM   1568  HB3 SER   117      68.768  44.333  64.659  1.00  0.00           H  
ATOM   1569  OG  SER   117      68.574  43.710  66.592  1.00  0.00           O  
ATOM   1570  HG  SER   117      68.001  43.090  67.049  1.00  0.00           H  
ATOM   1571  C   SER   117      66.362  45.646  65.635  1.00  0.00           C  
ATOM   1572  O   SER   117      66.960  46.570  65.122  1.00  0.00           O  
ATOM   1573  N   GLN   118      65.463  45.760  66.630  1.00  0.00           N  
ATOM   1574  H   GLN   118      64.797  45.023  66.811  1.00  0.00           H  
ATOM   1575  CA  GLN   118      65.403  46.923  67.589  1.00  0.00           C  
ATOM   1576  HA  GLN   118      64.902  46.554  68.484  1.00  0.00           H  
ATOM   1577  CB  GLN   118      66.791  47.491  67.955  1.00  0.00           C  
ATOM   1578  HB2 GLN   118      67.435  46.711  68.361  1.00  0.00           H  
ATOM   1579  HB3 GLN   118      67.175  47.974  67.056  1.00  0.00           H  
ATOM   1580  CG  GLN   118      66.588  48.536  69.081  1.00  0.00           C  
ATOM   1581  HG2 GLN   118      67.496  49.107  69.273  1.00  0.00           H  
ATOM   1582  HG3 GLN   118      65.861  49.308  68.832  1.00  0.00           H  
ATOM   1583  CD  GLN   118      66.308  47.970  70.484  1.00  0.00           C  
ATOM   1584  OE1 GLN   118      66.157  46.794  70.644  1.00  0.00           O  
ATOM   1585  NE2 GLN   118      66.087  48.830  71.471  1.00  0.00           N  
ATOM   1586 HE21 GLN   118      66.256  49.825  71.441  1.00  0.00           H  
ATOM   1587 HE22 GLN   118      65.779  48.399  72.331  1.00  0.00           H  
ATOM   1588  C   GLN   118      64.409  47.995  67.023  1.00  0.00           C  
ATOM   1589  O   GLN   118      64.665  48.433  65.918  1.00  0.00           O  
ATOM   1590  N   SER   119      63.389  48.493  67.739  1.00  0.00           N  
ATOM   1591  H   SER   119      62.871  49.279  67.374  1.00  0.00           H  
ATOM   1592  CA  SER   119      62.910  48.033  69.046  1.00  0.00           C  
ATOM   1593  HA  SER   119      63.765  47.602  69.566  1.00  0.00           H  
ATOM   1594  CB  SER   119      62.442  49.244  69.881  1.00  0.00           C  
ATOM   1595  HB2 SER   119      63.248  49.977  69.890  1.00  0.00           H  
ATOM   1596  HB3 SER   119      61.562  49.734  69.463  1.00  0.00           H  
ATOM   1597  OG  SER   119      62.221  48.730  71.130  1.00  0.00           O  
ATOM   1598  HG  SER   119      62.179  49.468  71.741  1.00  0.00           H  
ATOM   1599  C   SER   119      61.855  46.947  68.849  1.00  0.00           C  
ATOM   1600  O   SER   119      62.134  45.931  68.118  1.00  0.00           O  
ATOM   1601  N   SER   120      60.669  47.065  69.438  1.00  0.00           N  
ATOM   1602  H   SER   120      60.597  47.812  70.114  1.00  0.00           H  
ATOM   1603  CA  SER   120      59.597  46.113  69.448  1.00  0.00           C  
ATOM   1604  HA  SER   120      59.970  45.256  70.009  1.00  0.00           H  
ATOM   1605  CB  SER   120      58.530  46.806  70.230  1.00  0.00           C  
ATOM   1606  HB2 SER   120      58.212  47.712  69.715  1.00  0.00           H  
ATOM   1607  HB3 SER   120      57.665  46.148  70.310  1.00  0.00           H  
ATOM   1608  OG  SER   120      59.055  47.210  71.493  1.00  0.00           O  
ATOM   1609  HG  SER   120      58.952  46.466  72.091  1.00  0.00           H  
ATOM   1610  C   SER   120      59.026  45.872  68.097  1.00  0.00           C  
ATOM   1611  O   SER   120      59.119  46.710  67.178  1.00  0.00           O  
ATOM   1612  N   SER   121      58.171  44.775  67.886  1.00  0.00           N  
ATOM   1613  H   SER   121      58.021  44.639  66.896  1.00  0.00           H  
ATOM   1614  CA  SER   121      57.718  43.726  68.835  1.00  0.00           C  
ATOM   1615  HA  SER   121      57.540  44.267  69.764  1.00  0.00           H  
ATOM   1616  CB  SER   121      56.524  43.005  68.249  1.00  0.00           C  
ATOM   1617  HB2 SER   121      55.823  43.755  67.883  1.00  0.00           H  
ATOM   1618  HB3 SER   121      56.847  42.439  67.376  1.00  0.00           H  
ATOM   1619  OG  SER   121      56.006  42.208  69.193  1.00  0.00           O  
ATOM   1620  HG  SER   121      55.142  42.032  68.815  1.00  0.00           H  
ATOM   1621  C   SER   121      58.876  42.774  69.284  1.00  0.00           C  
ATOM   1622  O   SER   121      59.791  42.519  68.537  1.00  0.00           O  
ATOM   1623  N   TYR   122      58.763  42.215  70.435  1.00  0.00           N  
ATOM   1624  H   TYR   122      57.842  42.345  70.830  1.00  0.00           H  
ATOM   1625  CA  TYR   122      59.611  41.214  71.068  1.00  0.00           C  
ATOM   1626  HA  TYR   122      60.508  41.036  70.475  1.00  0.00           H  
ATOM   1627  CB  TYR   122      60.161  41.688  72.478  1.00  0.00           C  
ATOM   1628  HB2 TYR   122      59.345  41.785  73.194  1.00  0.00           H  
ATOM   1629  HB3 TYR   122      60.806  40.868  72.794  1.00  0.00           H  
ATOM   1630  CG  TYR   122      61.013  42.936  72.440  1.00  0.00           C  
ATOM   1631  CD1 TYR   122      60.555  44.141  72.927  1.00  0.00           C  
ATOM   1632  HD1 TYR   122      59.530  44.208  73.262  1.00  0.00           H  
ATOM   1633  CE1 TYR   122      61.392  45.302  72.906  1.00  0.00           C  
ATOM   1634  HE1 TYR   122      61.054  46.252  73.295  1.00  0.00           H  
ATOM   1635  CZ  TYR   122      62.635  45.126  72.242  1.00  0.00           C  
ATOM   1636  OH  TYR   122      63.437  46.222  72.032  1.00  0.00           O  
ATOM   1637  HH  TYR   122      62.999  47.068  72.153  1.00  0.00           H  
ATOM   1638  CE2 TYR   122      63.152  43.931  71.860  1.00  0.00           C  
ATOM   1639  HE2 TYR   122      64.160  43.902  71.476  1.00  0.00           H  
ATOM   1640  CD2 TYR   122      62.314  42.802  71.923  1.00  0.00           C  
ATOM   1641  HD2 TYR   122      62.682  41.878  71.501  1.00  0.00           H  
ATOM   1642  C   TYR   122      58.944  39.861  71.371  1.00  0.00           C  
ATOM   1643  O   TYR   122      58.005  39.760  72.172  1.00  0.00           O  
ATOM   1644  N   GLY   123      59.475  38.755  70.793  1.00  0.00           N  
ATOM   1645  H   GLY   123      59.204  37.905  71.266  1.00  0.00           H  
ATOM   1646  CA  GLY   123      60.610  38.569  69.928  1.00  0.00           C  
ATOM   1647  HA2 GLY   123      60.514  37.559  69.528  1.00  0.00           H  
ATOM   1648  HA3 GLY   123      60.629  39.136  68.997  1.00  0.00           H  
ATOM   1649  C   GLY   123      62.035  38.666  70.595  1.00  0.00           C  
ATOM   1650  O   GLY   123      62.248  39.208  71.697  1.00  0.00           O  
ATOM   1651  N   GLN   124      63.093  38.264  69.803  1.00  0.00           N  
ATOM   1652  H   GLN   124      62.885  37.912  68.879  1.00  0.00           H  
ATOM   1653  CA  GLN   124      64.512  38.296  70.252  1.00  0.00           C  
ATOM   1654  HA  GLN   124      64.532  37.650  71.130  1.00  0.00           H  
ATOM   1655  CB  GLN   124      65.455  37.784  69.186  1.00  0.00           C  
ATOM   1656  HB2 GLN   124      65.624  38.460  68.348  1.00  0.00           H  
ATOM   1657  HB3 GLN   124      66.394  37.529  69.676  1.00  0.00           H  
ATOM   1658  CG  GLN   124      65.018  36.390  68.686  1.00  0.00           C  
ATOM   1659  HG2 GLN   124      65.849  35.765  68.360  1.00  0.00           H  
ATOM   1660  HG3 GLN   124      64.443  35.804  69.403  1.00  0.00           H  
ATOM   1661  CD  GLN   124      64.111  36.469  67.447  1.00  0.00           C  
ATOM   1662  OE1 GLN   124      63.677  37.563  67.092  1.00  0.00           O  
ATOM   1663  NE2 GLN   124      63.826  35.343  66.818  1.00  0.00           N  
ATOM   1664 HE21 GLN   124      64.084  34.423  67.146  1.00  0.00           H  
ATOM   1665 HE22 GLN   124      63.336  35.445  65.941  1.00  0.00           H  
ATOM   1666  C   GLN   124      64.910  39.685  70.707  1.00  0.00           C  
ATOM   1667  O   GLN   124      64.559  40.692  70.053  1.00  0.00           O  
ATOM   1668  N   PRO   125      65.873  39.763  71.674  1.00  0.00           N  
ATOM   1669  CD  PRO   125      66.426  41.048  72.089  1.00  0.00           C  
ATOM   1670  HD2 PRO   125      65.641  41.791  72.231  1.00  0.00           H  
ATOM   1671  HD3 PRO   125      67.053  41.404  71.271  1.00  0.00           H  
ATOM   1672  CG  PRO   125      67.210  40.740  73.380  1.00  0.00           C  
ATOM   1673  HG2 PRO   125      66.629  40.754  74.303  1.00  0.00           H  
ATOM   1674  HG3 PRO   125      67.948  41.534  73.488  1.00  0.00           H  
ATOM   1675  CB  PRO   125      67.700  39.330  73.127  1.00  0.00           C  
ATOM   1676  HB2 PRO   125      68.001  38.788  74.024  1.00  0.00           H  
ATOM   1677  HB3 PRO   125      68.540  39.373  72.434  1.00  0.00           H  
ATOM   1678  CA  PRO   125      66.509  38.714  72.436  1.00  0.00           C  
ATOM   1679  HA  PRO   125      66.890  37.948  71.761  1.00  0.00           H  
ATOM   1680  C   PRO   125      65.652  38.108  73.489  1.00  0.00           C  
ATOM   1681  O   PRO   125      64.864  38.778  74.128  1.00  0.00           O  
ATOM   1682  N   GLN   126      65.820  36.838  73.740  1.00  0.00           N  
ATOM   1683  H   GLN   126      66.392  36.249  73.152  1.00  0.00           H  
ATOM   1684  CA  GLN   126      65.213  36.110  74.901  1.00  0.00           C  
ATOM   1685  HA  GLN   126      64.164  36.400  74.959  1.00  0.00           H  
ATOM   1686  CB  GLN   126      65.470  34.638  74.557  1.00  0.00           C  
ATOM   1687  HB2 GLN   126      66.510  34.566  74.237  1.00  0.00           H  
ATOM   1688  HB3 GLN   126      65.292  33.962  75.393  1.00  0.00           H  
ATOM   1689  CG  GLN   126      64.472  34.062  73.498  1.00  0.00           C  
ATOM   1690  HG2 GLN   126      64.722  34.550  72.557  1.00  0.00           H  
ATOM   1691  HG3 GLN   126      64.663  33.026  73.217  1.00  0.00           H  
ATOM   1692  CD  GLN   126      63.010  34.249  73.863  1.00  0.00           C  
ATOM   1693  OE1 GLN   126      62.646  34.284  75.045  1.00  0.00           O  
ATOM   1694  NE2 GLN   126      62.153  34.323  72.807  1.00  0.00           N  
ATOM   1695 HE21 GLN   126      62.583  34.014  71.948  1.00  0.00           H  
ATOM   1696 HE22 GLN   126      61.168  34.336  73.033  1.00  0.00           H  
ATOM   1697  C   GLN   126      65.696  36.453  76.256  1.00  0.00           C  
ATOM   1698  O   GLN   126      66.907  36.572  76.532  1.00  0.00           O  
ATOM   1699  N   SER   127      64.791  36.387  77.245  1.00  0.00           N  
ATOM   1700  H   SER   127      63.821  36.218  77.019  1.00  0.00           H  
ATOM   1701  CA  SER   127      64.945  36.773  78.669  1.00  0.00           C  
ATOM   1702  HA  SER   127      64.013  36.594  79.204  1.00  0.00           H  
ATOM   1703  CB  SER   127      66.014  35.831  79.213  1.00  0.00           C  
ATOM   1704  HB2 SER   127      66.068  34.918  78.620  1.00  0.00           H  
ATOM   1705  HB3 SER   127      67.021  36.249  79.215  1.00  0.00           H  
ATOM   1706  OG  SER   127      65.812  35.606  80.545  1.00  0.00           O  
ATOM   1707  HG  SER   127      64.937  35.240  80.694  1.00  0.00           H  
ATOM   1708  C   SER   127      65.291  38.241  79.057  1.00  0.00           C  
ATOM   1709  O   SER   127      64.828  38.674  80.083  1.00  0.00           O  
ATOM   1710  N   GLY   128      65.921  38.978  78.124  1.00  0.00           N  
ATOM   1711  H   GLY   128      66.307  38.552  77.294  1.00  0.00           H  
ATOM   1712  CA  GLY   128      66.265  40.365  78.171  1.00  0.00           C  
ATOM   1713  HA2 GLY   128      65.451  41.016  77.854  1.00  0.00           H  
ATOM   1714  HA3 GLY   128      66.584  40.636  79.177  1.00  0.00           H  
ATOM   1715  C   GLY   128      67.541  40.684  77.364  1.00  0.00           C  
ATOM   1716  O   GLY   128      68.295  39.831  76.895  1.00  0.00           O  
ATOM   1717  N   SER   129      67.862  41.971  77.199  1.00  0.00           N  
ATOM   1718  H   SER   129      68.583  42.067  76.498  1.00  0.00           H  
ATOM   1719  CA  SER   129      67.278  43.235  77.682  1.00  0.00           C  
ATOM   1720  HA  SER   129      67.988  44.005  77.379  1.00  0.00           H  
ATOM   1721  CB  SER   129      65.943  43.526  76.914  1.00  0.00           C  
ATOM   1722  HB2 SER   129      65.163  42.954  77.418  1.00  0.00           H  
ATOM   1723  HB3 SER   129      65.621  44.556  77.062  1.00  0.00           H  
ATOM   1724  OG  SER   129      65.983  43.289  75.512  1.00  0.00           O  
ATOM   1725  HG  SER   129      65.062  43.247  75.243  1.00  0.00           H  
ATOM   1726  C   SER   129      67.076  43.373  79.224  1.00  0.00           C  
ATOM   1727  O   SER   129      66.121  44.033  79.687  1.00  0.00           O  
ATOM   1728  N   TYR   130      68.044  42.833  79.968  1.00  0.00           N  
ATOM   1729  H   TYR   130      68.833  42.471  79.452  1.00  0.00           H  
ATOM   1730  CA  TYR   130      68.004  42.949  81.389  1.00  0.00           C  
ATOM   1731  HA  TYR   130      67.082  42.543  81.804  1.00  0.00           H  
ATOM   1732  CB  TYR   130      69.008  41.984  82.094  1.00  0.00           C  
ATOM   1733  HB2 TYR   130      70.057  42.205  81.895  1.00  0.00           H  
ATOM   1734  HB3 TYR   130      68.751  42.155  83.139  1.00  0.00           H  
ATOM   1735  CG  TYR   130      68.772  40.510  81.766  1.00  0.00           C  
ATOM   1736  CD1 TYR   130      69.333  40.116  80.539  1.00  0.00           C  
ATOM   1737  HD1 TYR   130      69.815  40.837  79.895  1.00  0.00           H  
ATOM   1738  CE1 TYR   130      69.296  38.756  80.102  1.00  0.00           C  
ATOM   1739  HE1 TYR   130      69.696  38.484  79.136  1.00  0.00           H  
ATOM   1740  CZ  TYR   130      68.804  37.797  80.978  1.00  0.00           C  
ATOM   1741  OH  TYR   130      69.027  36.427  80.785  1.00  0.00           O  
ATOM   1742  HH  TYR   130      69.622  36.173  80.076  1.00  0.00           H  
ATOM   1743  CE2 TYR   130      68.049  38.200  82.061  1.00  0.00           C  
ATOM   1744  HE2 TYR   130      67.532  37.442  82.630  1.00  0.00           H  
ATOM   1745  CD2 TYR   130      68.068  39.535  82.514  1.00  0.00           C  
ATOM   1746  HD2 TYR   130      67.548  39.842  83.410  1.00  0.00           H  
ATOM   1747  C   TYR   130      68.155  44.386  81.819  1.00  0.00           C  
ATOM   1748  O   TYR   130      69.225  44.918  81.437  1.00  0.00           O  
ATOM   1749  N   SER   131      67.376  45.129  82.633  1.00  0.00           N  
ATOM   1750  H   SER   131      67.425  46.127  82.489  1.00  0.00           H  
ATOM   1751  CA  SER   131      66.132  44.733  83.320  1.00  0.00           C  
ATOM   1752  HA  SER   131      65.835  45.707  83.710  1.00  0.00           H  
ATOM   1753  CB  SER   131      64.900  44.471  82.447  1.00  0.00           C  
ATOM   1754  HB2 SER   131      64.755  45.332  81.794  1.00  0.00           H  
ATOM   1755  HB3 SER   131      65.057  43.595  81.818  1.00  0.00           H  
ATOM   1756  OG  SER   131      63.786  44.163  83.260  1.00  0.00           O  
ATOM   1757  HG  SER   131      63.038  44.652  82.907  1.00  0.00           H  
ATOM   1758  C   SER   131      66.271  43.731  84.427  1.00  0.00           C  
ATOM   1759  O   SER   131      65.966  42.539  84.226  1.00  0.00           O  
ATOM   1760  N   GLN   132      66.818  44.104  85.599  1.00  0.00           N  
ATOM   1761  H   GLN   132      67.145  43.417  86.263  1.00  0.00           H  
ATOM   1762  CA  GLN   132      67.216  45.454  85.966  1.00  0.00           C  
ATOM   1763  HA  GLN   132      67.655  45.870  85.060  1.00  0.00           H  
ATOM   1764  CB  GLN   132      66.087  46.257  86.585  1.00  0.00           C  
ATOM   1765  HB2 GLN   132      65.409  46.529  85.777  1.00  0.00           H  
ATOM   1766  HB3 GLN   132      65.523  45.629  87.274  1.00  0.00           H  
ATOM   1767  CG  GLN   132      66.404  47.617  87.273  1.00  0.00           C  
ATOM   1768  HG2 GLN   132      65.485  47.839  87.815  1.00  0.00           H  
ATOM   1769  HG3 GLN   132      67.195  47.577  88.022  1.00  0.00           H  
ATOM   1770  CD  GLN   132      66.733  48.752  86.374  1.00  0.00           C  
ATOM   1771  OE1 GLN   132      67.603  48.725  85.495  1.00  0.00           O  
ATOM   1772  NE2 GLN   132      66.028  49.893  86.532  1.00  0.00           N  
ATOM   1773 HE21 GLN   132      65.109  49.913  86.951  1.00  0.00           H  
ATOM   1774 HE22 GLN   132      66.152  50.612  85.834  1.00  0.00           H  
ATOM   1775  C   GLN   132      68.353  45.350  87.009  1.00  0.00           C  
ATOM   1776  O   GLN   132      68.254  44.536  87.909  1.00  0.00           O  
ATOM   1777  N   GLN   133      69.435  46.063  86.854  1.00  0.00           N  
ATOM   1778  H   GLN   133      69.347  46.810  86.181  1.00  0.00           H  
ATOM   1779  CA  GLN   133      70.615  46.045  87.763  1.00  0.00           C  
ATOM   1780  HA  GLN   133      71.433  46.475  87.183  1.00  0.00           H  
ATOM   1781  CB  GLN   133      70.310  46.924  88.970  1.00  0.00           C  
ATOM   1782  HB2 GLN   133      69.471  46.446  89.474  1.00  0.00           H  
ATOM   1783  HB3 GLN   133      71.114  46.859  89.703  1.00  0.00           H  
ATOM   1784  CG  GLN   133      69.917  48.388  88.683  1.00  0.00           C  
ATOM   1785  HG2 GLN   133      70.752  48.988  88.321  1.00  0.00           H  
ATOM   1786  HG3 GLN   133      69.183  48.474  87.883  1.00  0.00           H  
ATOM   1787  CD  GLN   133      69.361  49.066  89.953  1.00  0.00           C  
ATOM   1788  OE1 GLN   133      68.147  49.187  90.076  1.00  0.00           O  
ATOM   1789  NE2 GLN   133      70.130  49.438  90.955  1.00  0.00           N  
ATOM   1790 HE21 GLN   133      71.125  49.469  90.783  1.00  0.00           H  
ATOM   1791 HE22 GLN   133      69.716  49.729  91.829  1.00  0.00           H  
ATOM   1792  C   GLN   133      71.119  44.648  88.121  1.00  0.00           C  
ATOM   1793  O   GLN   133      71.130  44.253  89.283  1.00  0.00           O  
ATOM   1794  N   PRO   134      71.479  43.801  87.153  1.00  0.00           N  
ATOM   1795  CD  PRO   134      71.826  42.383  87.449  1.00  0.00           C  
ATOM   1796  HD2 PRO   134      70.962  41.751  87.654  1.00  0.00           H  
ATOM   1797  HD3 PRO   134      72.462  42.365  88.334  1.00  0.00           H  
ATOM   1798  CG  PRO   134      72.578  41.995  86.121  1.00  0.00           C  
ATOM   1799  HG2 PRO   134      71.817  41.552  85.479  1.00  0.00           H  
ATOM   1800  HG3 PRO   134      73.320  41.221  86.317  1.00  0.00           H  
ATOM   1801  CB  PRO   134      73.089  43.256  85.505  1.00  0.00           C  
ATOM   1802  HB2 PRO   134      73.392  43.050  84.479  1.00  0.00           H  
ATOM   1803  HB3 PRO   134      74.041  43.615  85.895  1.00  0.00           H  
ATOM   1804  CA  PRO   134      71.993  44.190  85.846  1.00  0.00           C  
ATOM   1805  HA  PRO   134      72.478  45.164  85.906  1.00  0.00           H  
ATOM   1806  C   PRO   134      70.934  44.303  84.700  1.00  0.00           C  
ATOM   1807  O   PRO   134      69.894  43.759  84.825  1.00  0.00           O  
ATOM   1808  N   SER   135      71.094  45.126  83.671  1.00  0.00           N  
ATOM   1809  H   SER   135      70.295  45.124  83.055  1.00  0.00           H  
ATOM   1810  CA  SER   135      72.058  46.156  83.310  1.00  0.00           C  
ATOM   1811  HA  SER   135      73.051  45.707  83.278  1.00  0.00           H  
ATOM   1812  CB  SER   135      71.814  46.649  81.871  1.00  0.00           C  
ATOM   1813  HB2 SER   135      70.878  47.207  81.860  1.00  0.00           H  
ATOM   1814  HB3 SER   135      72.665  47.306  81.691  1.00  0.00           H  
ATOM   1815  OG  SER   135      71.992  45.660  80.822  1.00  0.00           O  
ATOM   1816  HG  SER   135      71.074  45.461  80.623  1.00  0.00           H  
ATOM   1817  C   SER   135      71.963  47.329  84.218  1.00  0.00           C  
ATOM   1818  O   SER   135      71.011  47.562  84.962  1.00  0.00           O  
ATOM   1819  N   TYR   136      72.957  48.166  84.161  1.00  0.00           N  
ATOM   1820  H   TYR   136      73.674  48.046  83.460  1.00  0.00           H  
ATOM   1821  CA  TYR   136      72.952  49.403  85.002  1.00  0.00           C  
ATOM   1822  HA  TYR   136      72.167  49.268  85.746  1.00  0.00           H  
ATOM   1823  CB  TYR   136      74.220  49.393  85.859  1.00  0.00           C  
ATOM   1824  HB2 TYR   136      75.068  49.701  85.247  1.00  0.00           H  
ATOM   1825  HB3 TYR   136      74.057  50.269  86.487  1.00  0.00           H  
ATOM   1826  CG  TYR   136      74.503  48.136  86.643  1.00  0.00           C  
ATOM   1827  CD1 TYR   136      74.118  48.047  87.997  1.00  0.00           C  
ATOM   1828  HD1 TYR   136      73.662  48.912  88.455  1.00  0.00           H  
ATOM   1829  CE1 TYR   136      74.377  46.917  88.753  1.00  0.00           C  
ATOM   1830  HE1 TYR   136      74.141  47.011  89.803  1.00  0.00           H  
ATOM   1831  CZ  TYR   136      74.948  45.772  88.185  1.00  0.00           C  
ATOM   1832  OH  TYR   136      75.236  44.692  88.926  1.00  0.00           O  
ATOM   1833  HH  TYR   136      75.187  43.876  88.422  1.00  0.00           H  
ATOM   1834  CE2 TYR   136      75.341  45.818  86.834  1.00  0.00           C  
ATOM   1835  HE2 TYR   136      75.715  44.901  86.402  1.00  0.00           H  
ATOM   1836  CD2 TYR   136      75.173  47.005  86.115  1.00  0.00           C  
ATOM   1837  HD2 TYR   136      75.484  46.987  85.081  1.00  0.00           H  
ATOM   1838  C   TYR   136      72.762  50.704  84.215  1.00  0.00           C  
ATOM   1839  O   TYR   136      73.743  51.215  83.710  1.00  0.00           O  
ATOM   1840  N   GLY   137      71.572  51.192  84.111  1.00  0.00           N  
ATOM   1841  H   GLY   137      71.496  51.977  83.481  1.00  0.00           H  
ATOM   1842  CA  GLY   137      70.289  50.780  84.730  1.00  0.00           C  
ATOM   1843  HA2 GLY   137      69.437  50.965  84.075  1.00  0.00           H  
ATOM   1844  HA3 GLY   137      70.285  49.706  84.915  1.00  0.00           H  
ATOM   1845  C   GLY   137      70.047  51.463  86.098  1.00  0.00           C  
ATOM   1846  O   GLY   137      70.867  52.114  86.714  1.00  0.00           O  
ATOM   1847  N   GLY   138      68.821  51.348  86.610  1.00  0.00           N  
ATOM   1848  H   GLY   138      68.256  50.704  86.074  1.00  0.00           H  
ATOM   1849  CA  GLY   138      68.295  52.138  87.715  1.00  0.00           C  
ATOM   1850  HA2 GLY   138      67.253  51.974  87.989  1.00  0.00           H  
ATOM   1851  HA3 GLY   138      68.985  51.910  88.527  1.00  0.00           H  
ATOM   1852  C   GLY   138      68.394  53.649  87.624  1.00  0.00           C  
ATOM   1853  O   GLY   138      68.377  54.136  86.514  1.00  0.00           O  
ATOM   1854  N   GLN   139      68.329  54.506  88.669  1.00  0.00           N  
ATOM   1855  H   GLN   139      68.258  55.480  88.412  1.00  0.00           H  
ATOM   1856  CA  GLN   139      68.205  54.086  90.107  1.00  0.00           C  
ATOM   1857  HA  GLN   139      67.581  53.206  90.263  1.00  0.00           H  
ATOM   1858  CB  GLN   139      69.545  53.812  90.775  1.00  0.00           C  
ATOM   1859  HB2 GLN   139      69.310  53.707  91.834  1.00  0.00           H  
ATOM   1860  HB3 GLN   139      69.754  52.776  90.507  1.00  0.00           H  
ATOM   1861  CG  GLN   139      70.759  54.718  90.590  1.00  0.00           C  
ATOM   1862  HG2 GLN   139      70.536  55.558  89.931  1.00  0.00           H  
ATOM   1863  HG3 GLN   139      70.964  55.126  91.580  1.00  0.00           H  
ATOM   1864  CD  GLN   139      72.137  54.147  90.280  1.00  0.00           C  
ATOM   1865  OE1 GLN   139      72.600  53.110  90.862  1.00  0.00           O  
ATOM   1866  NE2 GLN   139      72.734  54.520  89.187  1.00  0.00           N  
ATOM   1867 HE21 GLN   139      72.207  55.056  88.512  1.00  0.00           H  
ATOM   1868 HE22 GLN   139      73.581  54.023  88.950  1.00  0.00           H  
ATOM   1869  C   GLN   139      67.424  55.152  90.888  1.00  0.00           C  
ATOM   1870  O   GLN   139      67.267  54.997  92.047  1.00  0.00           O  
ATOM   1871  N   GLN   140      66.810  56.149  90.184  1.00  0.00           N  
ATOM   1872  H   GLN   140      66.920  56.122  89.181  1.00  0.00           H  
ATOM   1873  CA  GLN   140      65.881  57.114  90.719  1.00  0.00           C  
ATOM   1874  HA  GLN   140      65.685  57.837  89.927  1.00  0.00           H  
ATOM   1875  CB  GLN   140      64.587  56.416  91.229  1.00  0.00           C  
ATOM   1876  HB2 GLN   140      64.981  55.766  92.009  1.00  0.00           H  
ATOM   1877  HB3 GLN   140      63.955  57.201  91.643  1.00  0.00           H  
ATOM   1878  CG  GLN   140      63.895  55.739  90.053  1.00  0.00           C  
ATOM   1879  HG2 GLN   140      62.811  55.688  90.151  1.00  0.00           H  
ATOM   1880  HG3 GLN   140      64.019  56.327  89.144  1.00  0.00           H  
ATOM   1881  CD  GLN   140      64.353  54.301  89.846  1.00  0.00           C  
ATOM   1882  OE1 GLN   140      64.727  53.779  88.772  1.00  0.00           O  
ATOM   1883  NE2 GLN   140      64.260  53.455  90.875  1.00  0.00           N  
ATOM   1884 HE21 GLN   140      64.013  53.836  91.777  1.00  0.00           H  
ATOM   1885 HE22 GLN   140      64.514  52.478  90.895  1.00  0.00           H  
ATOM   1886  C   GLN   140      66.486  58.010  91.834  1.00  0.00           C  
ATOM   1887  O   GLN   140      65.930  58.077  92.937  1.00  0.00           O  
ATOM   1888  N   GLN   141      67.624  58.690  91.471  1.00  0.00           N  
ATOM   1889  H   GLN   141      67.926  58.492  90.528  1.00  0.00           H  
ATOM   1890  CA  GLN   141      68.463  59.450  92.406  1.00  0.00           C  
ATOM   1891  HA  GLN   141      67.931  59.646  93.337  1.00  0.00           H  
ATOM   1892  CB  GLN   141      69.708  58.629  92.921  1.00  0.00           C  
ATOM   1893  HB2 GLN   141      70.470  58.602  92.143  1.00  0.00           H  
ATOM   1894  HB3 GLN   141      70.311  59.189  93.636  1.00  0.00           H  
ATOM   1895  CG  GLN   141      69.430  57.191  93.491  1.00  0.00           C  
ATOM   1896  HG2 GLN   141      69.006  56.642  92.650  1.00  0.00           H  
ATOM   1897  HG3 GLN   141      70.405  56.767  93.730  1.00  0.00           H  
ATOM   1898  CD  GLN   141      68.566  57.122  94.683  1.00  0.00           C  
ATOM   1899  OE1 GLN   141      68.196  58.105  95.259  1.00  0.00           O  
ATOM   1900  NE2 GLN   141      68.237  55.959  95.216  1.00  0.00           N  
ATOM   1901 HE21 GLN   141      68.484  55.117  94.716  1.00  0.00           H  
ATOM   1902 HE22 GLN   141      67.725  55.904  96.085  1.00  0.00           H  
ATOM   1903  C   GLN   141      68.942  60.763  91.752  1.00  0.00           C  
ATOM   1904  O   GLN   141      69.751  60.751  90.830  1.00  0.00           O  
ATOM   1905  N   SER   142      68.607  61.989  92.165  1.00  0.00           N  
ATOM   1906  H   SER   142      69.096  62.772  91.754  1.00  0.00           H  
ATOM   1907  CA  SER   142      67.749  62.389  93.228  1.00  0.00           C  
ATOM   1908  HA  SER   142      67.920  63.456  93.373  1.00  0.00           H  
ATOM   1909  CB  SER   142      66.283  62.187  92.859  1.00  0.00           C  
ATOM   1910  HB2 SER   142      66.077  61.117  92.830  1.00  0.00           H  
ATOM   1911  HB3 SER   142      65.684  62.694  93.614  1.00  0.00           H  
ATOM   1912  OG  SER   142      66.001  62.799  91.632  1.00  0.00           O  
ATOM   1913  HG  SER   142      66.226  63.731  91.678  1.00  0.00           H  
ATOM   1914  C   SER   142      68.144  61.809  94.609  1.00  0.00           C  
ATOM   1915  O   SER   142      67.299  61.321  95.396  1.00  0.00           O  
ATOM   1916  N   TYR   143      69.416  61.882  94.947  1.00  0.00           N  
ATOM   1917  H   TYR   143      70.071  62.357  94.341  1.00  0.00           H  
ATOM   1918  CA  TYR   143      69.895  61.511  96.289  1.00  0.00           C  
ATOM   1919  HA  TYR   143      69.635  60.481  96.533  1.00  0.00           H  
ATOM   1920  CB  TYR   143      71.380  61.714  96.383  1.00  0.00           C  
ATOM   1921  HB2 TYR   143      71.570  62.698  95.955  1.00  0.00           H  
ATOM   1922  HB3 TYR   143      71.747  61.668  97.408  1.00  0.00           H  
ATOM   1923  CG  TYR   143      72.062  60.595  95.587  1.00  0.00           C  
ATOM   1924  CD1 TYR   143      72.096  59.292  96.059  1.00  0.00           C  
ATOM   1925  HD1 TYR   143      71.792  58.987  97.049  1.00  0.00           H  
ATOM   1926  CE1 TYR   143      72.719  58.248  95.299  1.00  0.00           C  
ATOM   1927  HE1 TYR   143      72.785  57.266  95.742  1.00  0.00           H  
ATOM   1928  CZ  TYR   143      73.293  58.621  94.052  1.00  0.00           C  
ATOM   1929  OH  TYR   143      74.036  57.692  93.358  1.00  0.00           O  
ATOM   1930  HH  TYR   143      73.834  57.707  92.419  1.00  0.00           H  
ATOM   1931  CE2 TYR   143      73.175  59.913  93.555  1.00  0.00           C  
ATOM   1932  HE2 TYR   143      73.595  60.213  92.606  1.00  0.00           H  
ATOM   1933  CD2 TYR   143      72.553  60.885  94.290  1.00  0.00           C  
ATOM   1934  HD2 TYR   143      72.377  61.832  93.801  1.00  0.00           H  
ATOM   1935  C   TYR   143      69.125  62.407  97.364  1.00  0.00           C  
ATOM   1936  O   TYR   143      68.560  63.395  97.039  1.00  0.00           O  
ATOM   1937  N   GLY   144      69.147  61.955  98.610  1.00  0.00           N  
ATOM   1938  H   GLY   144      69.653  61.082  98.664  1.00  0.00           H  
ATOM   1939  CA  GLY   144      68.409  62.381  99.737  1.00  0.00           C  
ATOM   1940  HA2 GLY   144      68.502  61.629 100.520  1.00  0.00           H  
ATOM   1941  HA3 GLY   144      68.788  63.338 100.097  1.00  0.00           H  
ATOM   1942  C   GLY   144      66.879  62.379  99.406  1.00  0.00           C  
ATOM   1943  O   GLY   144      66.342  61.743  98.510  1.00  0.00           O  
ATOM   1944  N   GLN   145      66.150  63.178 100.168  1.00  0.00           N  
ATOM   1945  H   GLN   145      66.575  63.609 100.977  1.00  0.00           H  
ATOM   1946  CA  GLN   145      64.665  63.156 100.276  1.00  0.00           C  
ATOM   1947  HA  GLN   145      64.201  62.375  99.674  1.00  0.00           H  
ATOM   1948  CB  GLN   145      64.145  62.939 101.655  1.00  0.00           C  
ATOM   1949  HB2 GLN   145      64.314  63.800 102.301  1.00  0.00           H  
ATOM   1950  HB3 GLN   145      63.059  62.870 101.710  1.00  0.00           H  
ATOM   1951  CG  GLN   145      64.705  61.645 102.347  1.00  0.00           C  
ATOM   1952  HG2 GLN   145      65.674  61.938 102.750  1.00  0.00           H  
ATOM   1953  HG3 GLN   145      64.050  61.524 103.210  1.00  0.00           H  
ATOM   1954  CD  GLN   145      64.786  60.429 101.402  1.00  0.00           C  
ATOM   1955  OE1 GLN   145      63.847  60.024 100.800  1.00  0.00           O  
ATOM   1956  NE2 GLN   145      65.892  59.925 101.222  1.00  0.00           N  
ATOM   1957 HE21 GLN   145      65.859  58.992 100.836  1.00  0.00           H  
ATOM   1958 HE22 GLN   145      66.618  60.174 101.878  1.00  0.00           H  
ATOM   1959  C   GLN   145      64.106  64.381  99.556  1.00  0.00           C  
ATOM   1960  O   GLN   145      64.472  65.507  99.718  1.00  0.00           O  
ATOM   1961  N   GLN   146      63.279  64.134  98.530  1.00  0.00           N  
ATOM   1962  H   GLN   146      63.069  63.169  98.319  1.00  0.00           H  
ATOM   1963  CA  GLN   146      62.565  65.156  97.716  1.00  0.00           C  
ATOM   1964  HA  GLN   146      62.996  66.155  97.791  1.00  0.00           H  
ATOM   1965  CB  GLN   146      62.556  64.772  96.243  1.00  0.00           C  
ATOM   1966  HB2 GLN   146      62.420  63.698  96.116  1.00  0.00           H  
ATOM   1967  HB3 GLN   146      61.710  65.211  95.715  1.00  0.00           H  
ATOM   1968  CG  GLN   146      63.830  65.047  95.528  1.00  0.00           C  
ATOM   1969  HG2 GLN   146      63.534  65.000  94.480  1.00  0.00           H  
ATOM   1970  HG3 GLN   146      64.140  66.076  95.711  1.00  0.00           H  
ATOM   1971  CD  GLN   146      65.026  64.099  95.831  1.00  0.00           C  
ATOM   1972  OE1 GLN   146      64.937  62.870  95.732  1.00  0.00           O  
ATOM   1973  NE2 GLN   146      66.188  64.636  96.138  1.00  0.00           N  
ATOM   1974 HE21 GLN   146      66.358  65.613  95.945  1.00  0.00           H  
ATOM   1975 HE22 GLN   146      66.881  64.055  96.588  1.00  0.00           H  
ATOM   1976  C   GLN   146      61.087  65.331  98.200  1.00  0.00           C  
ATOM   1977  O   GLN   146      60.352  64.380  98.435  1.00  0.00           O  
ATOM   1978  N   GLN   147      60.685  66.609  98.262  1.00  0.00           N  
ATOM   1979  H   GLN   147      61.241  67.392  97.947  1.00  0.00           H  
ATOM   1980  CA  GLN   147      59.386  67.056  98.857  1.00  0.00           C  
ATOM   1981  HA  GLN   147      58.856  66.182  99.234  1.00  0.00           H  
ATOM   1982  CB  GLN   147      59.650  67.918 100.096  1.00  0.00           C  
ATOM   1983  HB2 GLN   147      60.414  68.663  99.877  1.00  0.00           H  
ATOM   1984  HB3 GLN   147      58.753  68.466 100.383  1.00  0.00           H  
ATOM   1985  CG  GLN   147      60.106  67.185 101.354  1.00  0.00           C  
ATOM   1986  HG2 GLN   147      60.009  67.920 102.152  1.00  0.00           H  
ATOM   1987  HG3 GLN   147      59.403  66.397 101.626  1.00  0.00           H  
ATOM   1988  CD  GLN   147      61.568  66.723 101.281  1.00  0.00           C  
ATOM   1989  OE1 GLN   147      61.893  65.537 101.487  1.00  0.00           O  
ATOM   1990  NE2 GLN   147      62.581  67.576 101.038  1.00  0.00           N  
ATOM   1991 HE21 GLN   147      62.526  68.584 100.998  1.00  0.00           H  
ATOM   1992 HE22 GLN   147      63.505  67.182 100.933  1.00  0.00           H  
ATOM   1993  C   GLN   147      58.615  67.812  97.829  1.00  0.00           C  
ATOM   1994  O   GLN   147      59.151  68.595  97.071  1.00  0.00           O  
ATOM   1995  N   SER   148      57.368  67.275  97.698  1.00  0.00           N  
ATOM   1996  H   SER   148      57.075  66.640  98.427  1.00  0.00           H  
ATOM   1997  CA  SER   148      56.381  67.688  96.714  1.00  0.00           C  
ATOM   1998  HA  SER   148      56.708  67.189  95.802  1.00  0.00           H  
ATOM   1999  CB  SER   148      54.966  67.150  97.039  1.00  0.00           C  
ATOM   2000  HB2 SER   148      54.568  67.578  97.959  1.00  0.00           H  
ATOM   2001  HB3 SER   148      54.303  67.551  96.273  1.00  0.00           H  
ATOM   2002  OG  SER   148      54.904  65.745  96.858  1.00  0.00           O  
ATOM   2003  HG  SER   148      54.028  65.370  96.744  1.00  0.00           H  
ATOM   2004  C   SER   148      56.366  69.200  96.600  1.00  0.00           C  
ATOM   2005  O   SER   148      56.620  69.909  97.543  1.00  0.00           O  
ATOM   2006  N   TYR   149      56.011  69.743  95.444  1.00  0.00           N  
ATOM   2007  H   TYR   149      55.836  69.137  94.655  1.00  0.00           H  
ATOM   2008  CA  TYR   149      55.948  71.256  95.192  1.00  0.00           C  
ATOM   2009  HA  TYR   149      56.995  71.560  95.168  1.00  0.00           H  
ATOM   2010  CB  TYR   149      55.344  71.445  93.811  1.00  0.00           C  
ATOM   2011  HB2 TYR   149      56.146  71.182  93.121  1.00  0.00           H  
ATOM   2012  HB3 TYR   149      54.554  70.744  93.543  1.00  0.00           H  
ATOM   2013  CG  TYR   149      54.836  72.803  93.668  1.00  0.00           C  
ATOM   2014  CD1 TYR   149      53.465  73.061  93.667  1.00  0.00           C  
ATOM   2015  HD1 TYR   149      52.663  72.341  93.739  1.00  0.00           H  
ATOM   2016  CE1 TYR   149      53.028  74.385  93.691  1.00  0.00           C  
ATOM   2017  HE1 TYR   149      51.972  74.556  93.842  1.00  0.00           H  
ATOM   2018  CZ  TYR   149      53.903  75.459  93.628  1.00  0.00           C  
ATOM   2019  OH  TYR   149      53.488  76.743  93.453  1.00  0.00           O  
ATOM   2020  HH  TYR   149      52.540  76.754  93.303  1.00  0.00           H  
ATOM   2021  CE2 TYR   149      55.244  75.200  93.429  1.00  0.00           C  
ATOM   2022  HE2 TYR   149      55.870  76.069  93.287  1.00  0.00           H  
ATOM   2023  CD2 TYR   149      55.729  73.893  93.481  1.00  0.00           C  
ATOM   2024  HD2 TYR   149      56.800  73.753  93.471  1.00  0.00           H  
ATOM   2025  C   TYR   149      55.097  71.862  96.366  1.00  0.00           C  
ATOM   2026  O   TYR   149      54.087  71.341  96.852  1.00  0.00           O  
ATOM   2027  N   ASN   150      55.444  73.042  96.828  1.00  0.00           N  
ATOM   2028  H   ASN   150      56.131  73.540  96.280  1.00  0.00           H  
ATOM   2029  CA  ASN   150      54.737  73.777  97.885  1.00  0.00           C  
ATOM   2030  HA  ASN   150      53.993  73.156  98.383  1.00  0.00           H  
ATOM   2031  CB  ASN   150      55.714  74.098  99.047  1.00  0.00           C  
ATOM   2032  HB2 ASN   150      56.297  73.202  99.259  1.00  0.00           H  
ATOM   2033  HB3 ASN   150      56.457  74.810  98.687  1.00  0.00           H  
ATOM   2034  CG  ASN   150      55.044  74.576 100.322  1.00  0.00           C  
ATOM   2035  OD1 ASN   150      53.914  74.319 100.703  1.00  0.00           O  
ATOM   2036  ND2 ASN   150      55.721  75.388 101.129  1.00  0.00           N  
ATOM   2037 HD21 ASN   150      55.243  75.898 101.858  1.00  0.00           H  
ATOM   2038 HD22 ASN   150      56.664  75.629 100.858  1.00  0.00           H  
ATOM   2039  C   ASN   150      54.130  75.117  97.394  1.00  0.00           C  
ATOM   2040  O   ASN   150      54.856  75.880  96.712  1.00  0.00           O  
ATOM   2041  N   PRO   151      52.828  75.468  97.639  1.00  0.00           N  
ATOM   2042  CD  PRO   151      51.745  74.466  97.850  1.00  0.00           C  
ATOM   2043  HD2 PRO   151      51.734  74.188  98.904  1.00  0.00           H  
ATOM   2044  HD3 PRO   151      51.848  73.568  97.242  1.00  0.00           H  
ATOM   2045  CG  PRO   151      50.415  75.200  97.464  1.00  0.00           C  
ATOM   2046  HG2 PRO   151      49.645  74.894  98.173  1.00  0.00           H  
ATOM   2047  HG3 PRO   151      50.150  75.138  96.409  1.00  0.00           H  
ATOM   2048  CB  PRO   151      50.801  76.736  97.811  1.00  0.00           C  
ATOM   2049  HB2 PRO   151      50.812  76.827  98.897  1.00  0.00           H  
ATOM   2050  HB3 PRO   151      50.120  77.484  97.403  1.00  0.00           H  
ATOM   2051  CA  PRO   151      52.296  76.744  97.298  1.00  0.00           C  
ATOM   2052  HA  PRO   151      52.269  76.825  96.212  1.00  0.00           H  
ATOM   2053  C   PRO   151      53.124  77.968  97.890  1.00  0.00           C  
ATOM   2054  O   PRO   151      53.818  77.845  98.873  1.00  0.00           O  
ATOM   2055  N   PRO   152      53.147  79.056  97.152  1.00  0.00           N  
ATOM   2056  CD  PRO   152      52.437  79.274  95.910  1.00  0.00           C  
ATOM   2057  HD2 PRO   152      51.390  79.282  96.213  1.00  0.00           H  
ATOM   2058  HD3 PRO   152      52.679  78.491  95.191  1.00  0.00           H  
ATOM   2059  CG  PRO   152      52.912  80.609  95.422  1.00  0.00           C  
ATOM   2060  HG2 PRO   152      52.270  81.377  95.853  1.00  0.00           H  
ATOM   2061  HG3 PRO   152      52.932  80.685  94.335  1.00  0.00           H  
ATOM   2062  CB  PRO   152      54.274  80.778  96.058  1.00  0.00           C  
ATOM   2063  HB2 PRO   152      54.420  81.857  96.096  1.00  0.00           H  
ATOM   2064  HB3 PRO   152      55.062  80.428  95.391  1.00  0.00           H  
ATOM   2065  CA  PRO   152      54.201  80.113  97.387  1.00  0.00           C  
ATOM   2066  HA  PRO   152      55.136  79.587  97.582  1.00  0.00           H  
ATOM   2067  C   PRO   152      53.711  81.004  98.556  1.00  0.00           C  
ATOM   2068  O   PRO   152      52.542  81.538  98.526  1.00  0.00           O  
ATOM   2069  N   GLN   153      54.625  81.138  99.516  1.00  0.00           N  
ATOM   2070  H   GLN   153      55.486  80.614  99.453  1.00  0.00           H  
ATOM   2071  CA  GLN   153      54.398  81.965 100.697  1.00  0.00           C  
ATOM   2072  HA  GLN   153      53.731  82.799 100.478  1.00  0.00           H  
ATOM   2073  CB  GLN   153      53.667  80.991 101.618  1.00  0.00           C  
ATOM   2074  HB2 GLN   153      52.598  81.101 101.438  1.00  0.00           H  
ATOM   2075  HB3 GLN   153      53.898  79.931 101.514  1.00  0.00           H  
ATOM   2076  CG  GLN   153      53.823  81.312 103.126  1.00  0.00           C  
ATOM   2077  HG2 GLN   153      53.799  82.395 103.248  1.00  0.00           H  
ATOM   2078  HG3 GLN   153      53.117  80.815 103.791  1.00  0.00           H  
ATOM   2079  CD  GLN   153      55.085  80.815 103.813  1.00  0.00           C  
ATOM   2080  OE1 GLN   153      55.685  79.770 103.560  1.00  0.00           O  
ATOM   2081  NE2 GLN   153      55.629  81.514 104.755  1.00  0.00           N  
ATOM   2082 HE21 GLN   153      55.091  82.294 105.105  1.00  0.00           H  
ATOM   2083 HE22 GLN   153      56.392  81.043 105.221  1.00  0.00           H  
ATOM   2084  C   GLN   153      55.701  82.594 101.292  1.00  0.00           C  
ATOM   2085  O   GLN   153      56.693  81.940 101.520  1.00  0.00           O  
ATOM   2086  N   GLY   154      55.654  83.875 101.684  1.00  0.00           N  
ATOM   2087  H   GLY   154      54.903  84.431 101.300  1.00  0.00           H  
ATOM   2088  CA  GLY   154      56.588  84.628 102.492  1.00  0.00           C  
ATOM   2089  HA2 GLY   154      56.588  84.098 103.445  1.00  0.00           H  
ATOM   2090  HA3 GLY   154      57.559  84.471 102.024  1.00  0.00           H  
ATOM   2091  C   GLY   154      56.326  86.160 102.731  1.00  0.00           C  
ATOM   2092  O   GLY   154      55.182  86.667 102.438  1.00  0.00           O  
ATOM   2093  N   TYR   155      57.322  86.961 103.195  1.00  0.00           N  
ATOM   2094  H   TYR   155      58.232  86.550 103.345  1.00  0.00           H  
ATOM   2095  CA  TYR   155      57.237  88.436 103.237  1.00  0.00           C  
ATOM   2096  HA  TYR   155      56.298  88.505 103.787  1.00  0.00           H  
ATOM   2097  CB  TYR   155      58.420  89.052 104.017  1.00  0.00           C  
ATOM   2098  HB2 TYR   155      59.212  88.574 103.440  1.00  0.00           H  
ATOM   2099  HB3 TYR   155      58.551  90.119 103.833  1.00  0.00           H  
ATOM   2100  CG  TYR   155      58.470  88.734 105.469  1.00  0.00           C  
ATOM   2101  CD1 TYR   155      59.242  87.585 105.828  1.00  0.00           C  
ATOM   2102  HD1 TYR   155      59.816  87.040 105.093  1.00  0.00           H  
ATOM   2103  CE1 TYR   155      59.548  87.399 107.162  1.00  0.00           C  
ATOM   2104  HE1 TYR   155      60.217  86.590 107.414  1.00  0.00           H  
ATOM   2105  CZ  TYR   155      59.109  88.215 108.232  1.00  0.00           C  
ATOM   2106  OH  TYR   155      59.547  88.092 109.510  1.00  0.00           O  
ATOM   2107  HH  TYR   155      60.351  87.589 109.662  1.00  0.00           H  
ATOM   2108  CE2 TYR   155      58.161  89.225 107.893  1.00  0.00           C  
ATOM   2109  HE2 TYR   155      57.776  89.814 108.712  1.00  0.00           H  
ATOM   2110  CD2 TYR   155      57.880  89.481 106.535  1.00  0.00           C  
ATOM   2111  HD2 TYR   155      57.234  90.312 106.292  1.00  0.00           H  
ATOM   2112  C   TYR   155      57.025  88.985 101.806  1.00  0.00           C  
ATOM   2113  O   TYR   155      57.807  88.539 100.939  1.00  0.00           O  
ATOM   2114  N   GLY   156      56.104  89.880 101.532  1.00  0.00           N  
ATOM   2115  H   GLY   156      56.042  90.262 100.599  1.00  0.00           H  
ATOM   2116  CA  GLY   156      55.164  90.508 102.433  1.00  0.00           C  
ATOM   2117  HA2 GLY   156      54.575  89.788 103.001  1.00  0.00           H  
ATOM   2118  HA3 GLY   156      55.711  91.127 103.143  1.00  0.00           H  
ATOM   2119  C   GLY   156      54.253  91.422 101.669  1.00  0.00           C  
ATOM   2120  O   GLY   156      54.585  91.719 100.520  1.00  0.00           O  
ATOM   2121  N   GLN   157      53.219  92.037 102.317  1.00  0.00           N  
ATOM   2122  H   GLN   157      53.059  91.748 103.271  1.00  0.00           H  
ATOM   2123  CA  GLN   157      52.391  93.099 101.718  1.00  0.00           C  
ATOM   2124  HA  GLN   157      52.950  93.549 100.897  1.00  0.00           H  
ATOM   2125  CB  GLN   157      51.094  92.500 101.115  1.00  0.00           C  
ATOM   2126  HB2 GLN   157      50.631  91.824 101.835  1.00  0.00           H  
ATOM   2127  HB3 GLN   157      50.342  93.253 100.882  1.00  0.00           H  
ATOM   2128  CG  GLN   157      51.333  91.817  99.764  1.00  0.00           C  
ATOM   2129  HG2 GLN   157      52.088  91.036  99.854  1.00  0.00           H  
ATOM   2130  HG3 GLN   157      50.428  91.393  99.329  1.00  0.00           H  
ATOM   2131  CD  GLN   157      51.850  92.833  98.799  1.00  0.00           C  
ATOM   2132  OE1 GLN   157      51.148  93.802  98.443  1.00  0.00           O  
ATOM   2133  NE2 GLN   157      53.056  92.745  98.309  1.00  0.00           N  
ATOM   2134 HE21 GLN   157      53.643  92.011  98.678  1.00  0.00           H  
ATOM   2135 HE22 GLN   157      53.372  93.434  97.642  1.00  0.00           H  
ATOM   2136  C   GLN   157      51.985  94.169 102.763  1.00  0.00           C  
ATOM   2137  O   GLN   157      51.840  93.850 103.948  1.00  0.00           O  
ATOM   2138  N   GLN   158      51.829  95.437 102.340  1.00  0.00           N  
ATOM   2139  H   GLN   158      51.658  96.097 103.084  1.00  0.00           H  
ATOM   2140  CA  GLN   158      51.948  95.987 101.033  1.00  0.00           C  
ATOM   2141  HA  GLN   158      51.604  95.276 100.282  1.00  0.00           H  
ATOM   2142  CB  GLN   158      51.068  97.231 100.904  1.00  0.00           C  
ATOM   2143  HB2 GLN   158      51.469  97.880 101.683  1.00  0.00           H  
ATOM   2144  HB3 GLN   158      51.228  97.704  99.935  1.00  0.00           H  
ATOM   2145  CG  GLN   158      49.570  97.049 101.172  1.00  0.00           C  
ATOM   2146  HG2 GLN   158      49.130  96.368 100.444  1.00  0.00           H  
ATOM   2147  HG3 GLN   158      49.376  96.482 102.082  1.00  0.00           H  
ATOM   2148  CD  GLN   158      48.810  98.324 101.249  1.00  0.00           C  
ATOM   2149  OE1 GLN   158      49.449  99.378 101.112  1.00  0.00           O  
ATOM   2150  NE2 GLN   158      47.516  98.325 101.457  1.00  0.00           N  
ATOM   2151 HE21 GLN   158      47.129  97.462 101.812  1.00  0.00           H  
ATOM   2152 HE22 GLN   158      46.944  99.157 101.487  1.00  0.00           H  
ATOM   2153  C   GLN   158      53.411  96.176 100.672  1.00  0.00           C  
ATOM   2154  O   GLN   158      54.304  96.073 101.500  1.00  0.00           O  
ATOM   2155  N   ASN   159      53.751  96.384  99.410  1.00  0.00           N  
ATOM   2156  H   ASN   159      53.019  96.360  98.714  1.00  0.00           H  
ATOM   2157  CA  ASN   159      55.160  96.425  98.963  1.00  0.00           C  
ATOM   2158  HA  ASN   159      55.641  95.532  99.364  1.00  0.00           H  
ATOM   2159  CB  ASN   159      55.160  96.394  97.471  1.00  0.00           C  
ATOM   2160  HB2 ASN   159      54.568  97.242  97.126  1.00  0.00           H  
ATOM   2161  HB3 ASN   159      56.191  96.524  97.140  1.00  0.00           H  
ATOM   2162  CG  ASN   159      54.628  95.089  96.860  1.00  0.00           C  
ATOM   2163  OD1 ASN   159      53.428  94.908  96.472  1.00  0.00           O  
ATOM   2164  ND2 ASN   159      55.436  94.085  96.604  1.00  0.00           N  
ATOM   2165 HD21 ASN   159      56.438  94.068  96.734  1.00  0.00           H  
ATOM   2166 HD22 ASN   159      55.039  93.283  96.136  1.00  0.00           H  
ATOM   2167  C   ASN   159      55.968  97.644  99.454  1.00  0.00           C  
ATOM   2168  O   ASN   159      55.461  98.746  99.549  1.00  0.00           O  
ATOM   2169  N   GLN   160      57.253  97.426  99.665  1.00  0.00           N  
ATOM   2170  H   GLN   160      57.762  98.161 100.135  1.00  0.00           H  
ATOM   2171  CA  GLN   160      58.173  96.406  99.096  1.00  0.00           C  
ATOM   2172  HA  GLN   160      57.560  95.561  98.779  1.00  0.00           H  
ATOM   2173  CB  GLN   160      59.068  96.993  97.985  1.00  0.00           C  
ATOM   2174  HB2 GLN   160      58.414  97.451  97.242  1.00  0.00           H  
ATOM   2175  HB3 GLN   160      59.611  97.878  98.316  1.00  0.00           H  
ATOM   2176  CG  GLN   160      60.036  95.973  97.324  1.00  0.00           C  
ATOM   2177  HG2 GLN   160      60.745  96.565  96.745  1.00  0.00           H  
ATOM   2178  HG3 GLN   160      60.581  95.428  98.094  1.00  0.00           H  
ATOM   2179  CD  GLN   160      59.374  95.019  96.366  1.00  0.00           C  
ATOM   2180  OE1 GLN   160      58.257  94.572  96.530  1.00  0.00           O  
ATOM   2181  NE2 GLN   160      59.880  94.640  95.254  1.00  0.00           N  
ATOM   2182 HE21 GLN   160      60.856  94.825  95.067  1.00  0.00           H  
ATOM   2183 HE22 GLN   160      59.374  93.963  94.699  1.00  0.00           H  
ATOM   2184  C   GLN   160      58.986  95.729 100.237  1.00  0.00           C  
ATOM   2185  O   GLN   160      59.746  96.433 100.953  1.00  0.00           O  
ATOM   2186  N   TYR   161      58.843  94.441 100.382  1.00  0.00           N  
ATOM   2187  H   TYR   161      58.154  94.077  99.740  1.00  0.00           H  
ATOM   2188  CA  TYR   161      59.623  93.530 101.219  1.00  0.00           C  
ATOM   2189  HA  TYR   161      60.137  94.085 102.004  1.00  0.00           H  
ATOM   2190  CB  TYR   161      58.673  92.540 101.948  1.00  0.00           C  
ATOM   2191  HB2 TYR   161      58.011  91.940 101.324  1.00  0.00           H  
ATOM   2192  HB3 TYR   161      59.363  91.839 102.417  1.00  0.00           H  
ATOM   2193  CG  TYR   161      57.834  93.143 103.120  1.00  0.00           C  
ATOM   2194  CD1 TYR   161      58.299  92.950 104.497  1.00  0.00           C  
ATOM   2195  HD1 TYR   161      59.088  92.223 104.618  1.00  0.00           H  
ATOM   2196  CE1 TYR   161      57.654  93.618 105.599  1.00  0.00           C  
ATOM   2197  HE1 TYR   161      57.989  93.484 106.617  1.00  0.00           H  
ATOM   2198  CZ  TYR   161      56.535  94.463 105.321  1.00  0.00           C  
ATOM   2199  OH  TYR   161      55.875  95.177 106.302  1.00  0.00           O  
ATOM   2200  HH  TYR   161      55.158  95.669 105.894  1.00  0.00           H  
ATOM   2201  CE2 TYR   161      56.011  94.562 104.044  1.00  0.00           C  
ATOM   2202  HE2 TYR   161      55.118  95.133 103.838  1.00  0.00           H  
ATOM   2203  CD2 TYR   161      56.657  93.962 102.946  1.00  0.00           C  
ATOM   2204  HD2 TYR   161      56.349  94.232 101.946  1.00  0.00           H  
ATOM   2205  C   TYR   161      60.647  92.649 100.463  1.00  0.00           C  
ATOM   2206  O   TYR   161      61.678  92.210 101.076  1.00  0.00           O  
ATOM   2207  N   ASN   162      60.445  92.435  99.168  1.00  0.00           N  
ATOM   2208  H   ASN   162      59.604  92.813  98.757  1.00  0.00           H  
ATOM   2209  CA  ASN   162      61.373  91.753  98.220  1.00  0.00           C  
ATOM   2210  HA  ASN   162      61.660  90.798  98.660  1.00  0.00           H  
ATOM   2211  CB  ASN   162      60.655  91.474  96.904  1.00  0.00           C  
ATOM   2212  HB2 ASN   162      60.479  92.412  96.378  1.00  0.00           H  
ATOM   2213  HB3 ASN   162      61.295  90.849  96.281  1.00  0.00           H  
ATOM   2214  CG  ASN   162      59.393  90.672  97.051  1.00  0.00           C  
ATOM   2215  OD1 ASN   162      59.385  89.523  97.469  1.00  0.00           O  
ATOM   2216  ND2 ASN   162      58.226  91.356  96.812  1.00  0.00           N  
ATOM   2217 HD21 ASN   162      57.417  90.805  96.563  1.00  0.00           H  
ATOM   2218 HD22 ASN   162      58.320  92.225  96.306  1.00  0.00           H  
ATOM   2219  C   ASN   162      62.730  92.532  98.096  1.00  0.00           C  
ATOM   2220  O   ASN   162      62.660  93.743  98.290  1.00  0.00           O  
ATOM   2221  N   SER   163      63.859  91.885  97.790  1.00  0.00           N  
ATOM   2222  H   SER   163      63.789  90.907  97.551  1.00  0.00           H  
ATOM   2223  CA  SER   163      65.206  92.473  97.825  1.00  0.00           C  
ATOM   2224  HA  SER   163      65.345  93.014  98.761  1.00  0.00           H  
ATOM   2225  CB  SER   163      66.095  91.239  97.670  1.00  0.00           C  
ATOM   2226  HB2 SER   163      65.852  90.504  98.438  1.00  0.00           H  
ATOM   2227  HB3 SER   163      66.094  90.765  96.689  1.00  0.00           H  
ATOM   2228  OG  SER   163      67.414  91.699  97.843  1.00  0.00           O  
ATOM   2229  HG  SER   163      67.591  91.881  98.768  1.00  0.00           H  
ATOM   2230  C   SER   163      65.511  93.487  96.618  1.00  0.00           C  
ATOM   2231  O   SER   163      64.849  93.517  95.554  1.00  0.00           O  
ATOM   2232  N   SER   164      66.480  94.389  96.759  1.00  0.00           N  
ATOM   2233  H   SER   164      66.844  94.552  97.687  1.00  0.00           H  
ATOM   2234  CA  SER   164      66.736  95.442  95.816  1.00  0.00           C  
ATOM   2235  HA  SER   164      67.743  95.806  96.023  1.00  0.00           H  
ATOM   2236  CB  SER   164      65.765  96.631  96.177  1.00  0.00           C  
ATOM   2237  HB2 SER   164      64.732  96.289  96.101  1.00  0.00           H  
ATOM   2238  HB3 SER   164      65.944  96.832  97.234  1.00  0.00           H  
ATOM   2239  OG  SER   164      66.039  97.886  95.476  1.00  0.00           O  
ATOM   2240  HG  SER   164      66.983  98.008  95.605  1.00  0.00           H  
ATOM   2241  C   SER   164      66.743  95.080  94.287  1.00  0.00           C  
ATOM   2242  O   SER   164      67.466  94.145  93.963  1.00  0.00           O  
ATOM   2243  N   SER   165      66.117  95.865  93.384  1.00  0.00           N  
ATOM   2244  H   SER   165      65.881  96.756  93.799  1.00  0.00           H  
ATOM   2245  CA  SER   165      66.417  95.786  91.898  1.00  0.00           C  
ATOM   2246  HA  SER   165      66.516  94.722  91.687  1.00  0.00           H  
ATOM   2247  CB  SER   165      65.351  96.522  91.018  1.00  0.00           C  
ATOM   2248  HB2 SER   165      65.360  97.597  91.192  1.00  0.00           H  
ATOM   2249  HB3 SER   165      65.590  96.435  89.958  1.00  0.00           H  
ATOM   2250  OG  SER   165      64.070  95.970  91.238  1.00  0.00           O  
ATOM   2251  HG  SER   165      63.936  95.031  91.094  1.00  0.00           H  
ATOM   2252  C   SER   165      67.776  96.455  91.498  1.00  0.00           C  
ATOM   2253  O   SER   165      68.366  97.180  92.394  1.00  0.00           O  
ATOM   2254  N   GLY   166      68.299  96.222  90.291  1.00  0.00           N  
ATOM   2255  H   GLY   166      67.813  95.666  89.602  1.00  0.00           H  
ATOM   2256  CA  GLY   166      69.640  96.591  89.871  1.00  0.00           C  
ATOM   2257  HA2 GLY   166      69.932  95.935  89.050  1.00  0.00           H  
ATOM   2258  HA3 GLY   166      69.575  97.604  89.474  1.00  0.00           H  
ATOM   2259  C   GLY   166      70.830  96.442  90.905  1.00  0.00           C  
ATOM   2260  O   GLY   166      70.767  95.643  91.769  1.00  0.00           O  
ATOM   2261  N   GLY   167      71.853  97.188  90.658  1.00  0.00           N  
ATOM   2262  H   GLY   167      71.804  97.830  89.880  1.00  0.00           H  
ATOM   2263  CA  GLY   167      73.184  96.967  91.232  1.00  0.00           C  
ATOM   2264  HA2 GLY   167      73.738  97.905  91.248  1.00  0.00           H  
ATOM   2265  HA3 GLY   167      73.055  96.729  92.288  1.00  0.00           H  
ATOM   2266  C   GLY   167      74.011  95.835  90.458  1.00  0.00           C  
ATOM   2267  O   GLY   167      73.487  95.248  89.494  1.00  0.00           O  
ATOM   2268  N   GLY   168      75.253  95.567  90.855  1.00  0.00           N  
ATOM   2269  H   GLY   168      75.687  96.054  91.627  1.00  0.00           H  
ATOM   2270  CA  GLY   168      76.131  94.567  90.206  1.00  0.00           C  
ATOM   2271  HA2 GLY   168      76.255  94.649  89.126  1.00  0.00           H  
ATOM   2272  HA3 GLY   168      77.142  94.596  90.613  1.00  0.00           H  
ATOM   2273  C   GLY   168      75.709  93.134  90.356  1.00  0.00           C  
ATOM   2274  O   GLY   168      74.763  92.808  91.126  1.00  0.00           O  
ATOM   2275  N   GLY   169      76.340  92.159  89.697  1.00  0.00           N  
ATOM   2276  H   GLY   169      75.971  91.254  89.951  1.00  0.00           H  
ATOM   2277  CA  GLY   169      77.374  92.216  88.678  1.00  0.00           C  
ATOM   2278  HA2 GLY   169      78.244  92.793  88.990  1.00  0.00           H  
ATOM   2279  HA3 GLY   169      77.850  91.246  88.532  1.00  0.00           H  
ATOM   2280  C   GLY   169      76.793  92.563  87.341  1.00  0.00           C  
ATOM   2281  O   GLY   169      75.804  93.303  87.264  1.00  0.00           O  
ATOM   2282  N   GLY   170      77.507  92.256  86.321  1.00  0.00           N  
ATOM   2283  H   GLY   170      78.444  91.879  86.304  1.00  0.00           H  
ATOM   2284  CA  GLY   170      77.003  92.676  85.016  1.00  0.00           C  
ATOM   2285  HA2 GLY   170      76.025  92.202  84.939  1.00  0.00           H  
ATOM   2286  HA3 GLY   170      76.951  93.755  84.867  1.00  0.00           H  
ATOM   2287  C   GLY   170      78.049  92.293  83.949  1.00  0.00           C  
ATOM   2288  O   GLY   170      79.176  91.905  84.255  1.00  0.00           O  
ATOM   2289  N   GLY   171      77.763  92.564  82.702  1.00  0.00           N  
ATOM   2290  H   GLY   171      78.486  92.025  82.248  1.00  0.00           H  
ATOM   2291  CA  GLY   171      76.572  92.931  81.909  1.00  0.00           C  
ATOM   2292  HA2 GLY   171      75.616  92.834  82.423  1.00  0.00           H  
ATOM   2293  HA3 GLY   171      76.769  93.985  81.712  1.00  0.00           H  
ATOM   2294  C   GLY   171      76.388  92.308  80.476  1.00  0.00           C  
ATOM   2295  O   GLY   171      77.261  91.538  79.998  1.00  0.00           O  
ATOM   2296  N   GLY   172      75.237  92.525  79.846  1.00  0.00           N  
ATOM   2297  H   GLY   172      75.041  91.950  79.039  1.00  0.00           H  
ATOM   2298  CA  GLY   172      74.114  93.406  80.254  1.00  0.00           C  
ATOM   2299  HA2 GLY   172      73.180  93.069  79.805  1.00  0.00           H  
ATOM   2300  HA3 GLY   172      74.036  93.206  81.322  1.00  0.00           H  
ATOM   2301  C   GLY   172      74.287  94.954  80.060  1.00  0.00           C  
ATOM   2302  O   GLY   172      75.419  95.408  79.827  1.00  0.00           O  
ATOM   2303  N   GLY   173      73.220  95.768  80.259  1.00  0.00           N  
ATOM   2304  H   GLY   173      72.341  95.289  80.389  1.00  0.00           H  
ATOM   2305  CA  GLY   173      73.262  97.154  80.640  1.00  0.00           C  
ATOM   2306  HA2 GLY   173      72.366  97.331  81.235  1.00  0.00           H  
ATOM   2307  HA3 GLY   173      74.165  97.377  81.208  1.00  0.00           H  
ATOM   2308  C   GLY   173      73.340  98.122  79.396  1.00  0.00           C  
ATOM   2309  O   GLY   173      72.945  97.883  78.228  1.00  0.00           O  
ATOM   2310  N   GLY   174      73.725  99.372  79.653  1.00  0.00           N  
ATOM   2311  H   GLY   174      73.794  99.895  78.792  1.00  0.00           H  
ATOM   2312  CA  GLY   174      74.388  99.957  80.814  1.00  0.00           C  
ATOM   2313  HA2 GLY   174      74.244 101.035  80.742  1.00  0.00           H  
ATOM   2314  HA3 GLY   174      73.934  99.708  81.773  1.00  0.00           H  
ATOM   2315  C   GLY   174      75.902  99.641  80.889  1.00  0.00           C  
ATOM   2316  O   GLY   174      76.456  98.958  80.056  1.00  0.00           O  
ATOM   2317  N   GLY   175      76.686 100.170  81.871  1.00  0.00           N  
ATOM   2318  H   GLY   175      76.235 100.707  82.597  1.00  0.00           H  
ATOM   2319  CA  GLY   175      78.091  99.925  81.991  1.00  0.00           C  
ATOM   2320  HA2 GLY   175      78.565 100.149  82.946  1.00  0.00           H  
ATOM   2321  HA3 GLY   175      78.196  98.859  81.790  1.00  0.00           H  
ATOM   2322  C   GLY   175      78.969 100.659  80.908  1.00  0.00           C  
ATOM   2323  O   GLY   175      79.891 100.002  80.379  1.00  0.00           O  
ATOM   2324  N   ASN   176      78.597 101.918  80.735  1.00  0.00           N  
ATOM   2325  H   ASN   176      77.800 102.198  81.289  1.00  0.00           H  
ATOM   2326  CA  ASN   176      79.204 102.875  79.768  1.00  0.00           C  
ATOM   2327  HA  ASN   176      80.250 102.894  80.075  1.00  0.00           H  
ATOM   2328  CB  ASN   176      79.144 102.272  78.364  1.00  0.00           C  
ATOM   2329  HB2 ASN   176      79.707 102.736  77.555  1.00  0.00           H  
ATOM   2330  HB3 ASN   176      79.568 101.269  78.324  1.00  0.00           H  
ATOM   2331  CG  ASN   176      77.753 102.007  77.741  1.00  0.00           C  
ATOM   2332  OD1 ASN   176      77.212 102.859  77.053  1.00  0.00           O  
ATOM   2333  ND2 ASN   176      77.106 100.835  77.988  1.00  0.00           N  
ATOM   2334 HD21 ASN   176      76.125 100.724  77.773  1.00  0.00           H  
ATOM   2335 HD22 ASN   176      77.629 100.091  78.427  1.00  0.00           H  
ATOM   2336  C   ASN   176      78.554 104.270  79.905  1.00  0.00           C  
ATOM   2337  O   ASN   176      77.987 104.599  80.973  1.00  0.00           O  
ATOM   2338  N   TYR   177      78.601 105.049  78.816  1.00  0.00           N  
ATOM   2339  H   TYR   177      79.056 104.683  77.992  1.00  0.00           H  
ATOM   2340  CA  TYR   177      77.973 106.318  78.643  1.00  0.00           C  
ATOM   2341  HA  TYR   177      78.540 107.044  79.227  1.00  0.00           H  
ATOM   2342  CB  TYR   177      78.120 106.682  77.154  1.00  0.00           C  
ATOM   2343  HB2 TYR   177      77.552 105.920  76.619  1.00  0.00           H  
ATOM   2344  HB3 TYR   177      77.655 107.650  76.967  1.00  0.00           H  
ATOM   2345  CG  TYR   177      79.487 106.550  76.580  1.00  0.00           C  
ATOM   2346  CD1 TYR   177      80.540 107.266  77.227  1.00  0.00           C  
ATOM   2347  HD1 TYR   177      80.229 107.859  78.074  1.00  0.00           H  
ATOM   2348  CE1 TYR   177      81.879 107.154  76.853  1.00  0.00           C  
ATOM   2349  HE1 TYR   177      82.595 107.689  77.460  1.00  0.00           H  
ATOM   2350  CZ  TYR   177      82.161 106.314  75.740  1.00  0.00           C  
ATOM   2351  OH  TYR   177      83.427 106.184  75.289  1.00  0.00           O  
ATOM   2352  HH  TYR   177      84.046 106.509  75.948  1.00  0.00           H  
ATOM   2353  CE2 TYR   177      81.163 105.624  75.107  1.00  0.00           C  
ATOM   2354  HE2 TYR   177      81.470 104.867  74.400  1.00  0.00           H  
ATOM   2355  CD2 TYR   177      79.805 105.669  75.551  1.00  0.00           C  
ATOM   2356  HD2 TYR   177      79.088 105.054  75.028  1.00  0.00           H  
ATOM   2357  C   TYR   177      76.490 106.319  78.952  1.00  0.00           C  
ATOM   2358  O   TYR   177      75.786 105.445  78.499  1.00  0.00           O  
ATOM   2359  N   GLY   178      75.868 107.239  79.710  1.00  0.00           N  
ATOM   2360  H   GLY   178      74.870 107.270  79.554  1.00  0.00           H  
ATOM   2361  CA  GLY   178      76.411 108.117  80.685  1.00  0.00           C  
ATOM   2362  HA2 GLY   178      75.614 108.428  81.361  1.00  0.00           H  
ATOM   2363  HA3 GLY   178      77.199 107.668  81.288  1.00  0.00           H  
ATOM   2364  C   GLY   178      76.954 109.414  80.042  1.00  0.00           C  
ATOM   2365  O   GLY   178      76.858 109.636  78.864  1.00  0.00           O  
ATOM   2366  N   GLN   179      77.651 110.105  80.905  1.00  0.00           N  
ATOM   2367  H   GLN   179      77.695 109.853  81.882  1.00  0.00           H  
ATOM   2368  CA  GLN   179      78.350 111.303  80.552  1.00  0.00           C  
ATOM   2369  HA  GLN   179      78.119 111.741  79.581  1.00  0.00           H  
ATOM   2370  CB  GLN   179      78.013 112.435  81.526  1.00  0.00           C  
ATOM   2371  HB2 GLN   179      77.909 112.157  82.575  1.00  0.00           H  
ATOM   2372  HB3 GLN   179      78.870 113.108  81.530  1.00  0.00           H  
ATOM   2373  CG  GLN   179      76.683 113.194  81.208  1.00  0.00           C  
ATOM   2374  HG2 GLN   179      75.855 112.485  81.198  1.00  0.00           H  
ATOM   2375  HG3 GLN   179      76.478 113.915  82.000  1.00  0.00           H  
ATOM   2376  CD  GLN   179      76.513 113.874  79.791  1.00  0.00           C  
ATOM   2377  OE1 GLN   179      77.362 113.808  78.903  1.00  0.00           O  
ATOM   2378  NE2 GLN   179      75.346 114.419  79.553  1.00  0.00           N  
ATOM   2379 HE21 GLN   179      74.660 114.620  80.267  1.00  0.00           H  
ATOM   2380 HE22 GLN   179      75.151 114.725  78.611  1.00  0.00           H  
ATOM   2381  C   GLN   179      79.855 111.069  80.660  1.00  0.00           C  
ATOM   2382  O   GLN   179      80.330 110.493  81.610  1.00  0.00           O  
ATOM   2383  N   ASP   180      80.571 111.281  79.610  1.00  0.00           N  
ATOM   2384  H   ASP   180      81.508 110.934  79.758  1.00  0.00           H  
ATOM   2385  CA  ASP   180      80.350 112.084  78.370  1.00  0.00           C  
ATOM   2386  HA  ASP   180      79.280 112.078  78.163  1.00  0.00           H  
ATOM   2387  CB  ASP   180      80.823 113.540  78.660  1.00  0.00           C  
ATOM   2388  HB2 ASP   180      80.244 113.821  79.540  1.00  0.00           H  
ATOM   2389  HB3 ASP   180      81.885 113.391  78.854  1.00  0.00           H  
ATOM   2390  CG  ASP   180      80.342 114.658  77.702  1.00  0.00           C  
ATOM   2391  OD1 ASP   180      79.814 114.272  76.608  1.00  0.00           O  
ATOM   2392  OD2 ASP   180      80.464 115.875  78.013  1.00  0.00           O  
ATOM   2393  C   ASP   180      81.133 111.531  77.185  1.00  0.00           C  
ATOM   2394  O   ASP   180      82.312 111.281  77.306  1.00  0.00           O  
ATOM   2395  N   GLN   181      80.458 111.480  76.040  1.00  0.00           N  
ATOM   2396  H   GLN   181      79.476 111.719  76.039  1.00  0.00           H  
ATOM   2397  CA  GLN   181      81.100 111.212  74.739  1.00  0.00           C  
ATOM   2398  HA  GLN   181      81.758 110.388  75.015  1.00  0.00           H  
ATOM   2399  CB  GLN   181      80.068 110.712  73.672  1.00  0.00           C  
ATOM   2400  HB2 GLN   181      79.170 111.330  73.685  1.00  0.00           H  
ATOM   2401  HB3 GLN   181      80.503 110.584  72.681  1.00  0.00           H  
ATOM   2402  CG  GLN   181      79.519 109.327  73.876  1.00  0.00           C  
ATOM   2403  HG2 GLN   181      80.294 108.591  73.665  1.00  0.00           H  
ATOM   2404  HG3 GLN   181      79.310 109.091  74.920  1.00  0.00           H  
ATOM   2405  CD  GLN   181      78.418 109.068  72.897  1.00  0.00           C  
ATOM   2406  OE1 GLN   181      78.711 108.715  71.786  1.00  0.00           O  
ATOM   2407  NE2 GLN   181      77.168 109.179  73.279  1.00  0.00           N  
ATOM   2408 HE21 GLN   181      76.907 109.425  74.223  1.00  0.00           H  
ATOM   2409 HE22 GLN   181      76.501 109.242  72.523  1.00  0.00           H  
ATOM   2410  C   GLN   181      82.098 112.278  74.292  1.00  0.00           C  
ATOM   2411  O   GLN   181      83.020 111.974  73.469  1.00  0.00           O  
ATOM   2412  N   SER   182      82.003 113.462  74.834  1.00  0.00           N  
ATOM   2413  H   SER   182      81.191 113.631  75.410  1.00  0.00           H  
ATOM   2414  CA  SER   182      82.959 114.531  74.609  1.00  0.00           C  
ATOM   2415  HA  SER   182      83.366 114.429  73.603  1.00  0.00           H  
ATOM   2416  CB  SER   182      82.247 115.901  74.681  1.00  0.00           C  
ATOM   2417  HB2 SER   182      81.578 116.034  73.832  1.00  0.00           H  
ATOM   2418  HB3 SER   182      81.771 116.004  75.656  1.00  0.00           H  
ATOM   2419  OG  SER   182      83.135 116.977  74.694  1.00  0.00           O  
ATOM   2420  HG  SER   182      83.495 117.151  73.821  1.00  0.00           H  
ATOM   2421  C   SER   182      84.162 114.406  75.623  1.00  0.00           C  
ATOM   2422  O   SER   182      83.929 114.512  76.824  1.00  0.00           O  
ATOM   2423  N   SER   183      85.457 114.237  75.319  1.00  0.00           N  
ATOM   2424  H   SER   183      86.118 114.163  76.080  1.00  0.00           H  
ATOM   2425  CA  SER   183      86.035 114.053  74.025  1.00  0.00           C  
ATOM   2426  HA  SER   183      85.351 113.567  73.329  1.00  0.00           H  
ATOM   2427  CB  SER   183      86.458 115.430  73.505  1.00  0.00           C  
ATOM   2428  HB2 SER   183      85.615 116.103  73.350  1.00  0.00           H  
ATOM   2429  HB3 SER   183      87.078 115.928  74.250  1.00  0.00           H  
ATOM   2430  OG  SER   183      87.067 115.244  72.292  1.00  0.00           O  
ATOM   2431  HG  SER   183      87.154 116.112  71.890  1.00  0.00           H  
ATOM   2432  C   SER   183      87.269 113.050  74.293  1.00  0.00           C  
ATOM   2433  O   SER   183      87.941 113.070  75.358  1.00  0.00           O  
ATOM   2434  N   MET   184      87.532 112.274  73.286  1.00  0.00           N  
ATOM   2435  H   MET   184      86.849 112.394  72.551  1.00  0.00           H  
ATOM   2436  CA  MET   184      88.787 111.466  72.999  1.00  0.00           C  
ATOM   2437  HA  MET   184      88.890 110.836  73.883  1.00  0.00           H  
ATOM   2438  CB  MET   184      88.631 110.444  71.828  1.00  0.00           C  
ATOM   2439  HB2 MET   184      87.635 110.016  71.939  1.00  0.00           H  
ATOM   2440  HB3 MET   184      88.449 110.968  70.889  1.00  0.00           H  
ATOM   2441  CG  MET   184      89.702 109.427  71.670  1.00  0.00           C  
ATOM   2442  HG2 MET   184      90.543 109.803  71.086  1.00  0.00           H  
ATOM   2443  HG3 MET   184      89.991 109.144  72.683  1.00  0.00           H  
ATOM   2444  SD  MET   184      89.052 107.876  70.886  1.00  0.00           S  
ATOM   2445  CE  MET   184      88.127 108.416  69.419  1.00  0.00           C  
ATOM   2446  HE1 MET   184      87.537 109.279  69.729  1.00  0.00           H  
ATOM   2447  HE2 MET   184      88.773 108.839  68.650  1.00  0.00           H  
ATOM   2448  HE3 MET   184      87.447 107.620  69.115  1.00  0.00           H  
ATOM   2449  C   MET   184      90.085 112.200  72.764  1.00  0.00           C  
ATOM   2450  O   MET   184      90.156 113.168  72.023  1.00  0.00           O  
ATOM   2451  N   SER   185      91.139 111.822  73.447  1.00  0.00           N  
ATOM   2452  H   SER   185      91.110 111.069  74.120  1.00  0.00           H  
ATOM   2453  CA  SER   185      92.478 112.392  73.305  1.00  0.00           C  
ATOM   2454  HA  SER   185      92.407 113.398  73.719  1.00  0.00           H  
ATOM   2455  CB  SER   185      93.362 111.653  74.264  1.00  0.00           C  
ATOM   2456  HB2 SER   185      92.946 111.592  75.269  1.00  0.00           H  
ATOM   2457  HB3 SER   185      93.540 110.638  73.908  1.00  0.00           H  
ATOM   2458  OG  SER   185      94.551 112.350  74.444  1.00  0.00           O  
ATOM   2459  HG  SER   185      94.403 113.091  75.036  1.00  0.00           H  
ATOM   2460  C   SER   185      93.087 112.401  71.913  1.00  0.00           C  
ATOM   2461  O   SER   185      92.789 111.514  71.064  1.00  0.00           O  
ATOM   2462  N   SER   186      93.993 113.271  71.623  1.00  0.00           N  
ATOM   2463  H   SER   186      94.109 114.001  72.311  1.00  0.00           H  
ATOM   2464  CA  SER   186      94.647 113.477  70.277  1.00  0.00           C  
ATOM   2465  HA  SER   186      95.049 112.537  69.899  1.00  0.00           H  
ATOM   2466  CB  SER   186      93.589 114.093  69.394  1.00  0.00           C  
ATOM   2467  HB2 SER   186      92.722 113.436  69.321  1.00  0.00           H  
ATOM   2468  HB3 SER   186      93.150 114.985  69.840  1.00  0.00           H  
ATOM   2469  OG  SER   186      94.077 114.436  68.144  1.00  0.00           O  
ATOM   2470  HG  SER   186      93.425 114.978  67.693  1.00  0.00           H  
ATOM   2471  C   SER   186      95.809 114.477  70.435  1.00  0.00           C  
ATOM   2472  O   SER   186      95.883 115.273  71.373  1.00  0.00           O  
ATOM   2473  N   GLY   187      96.844 114.389  69.610  1.00  0.00           N  
ATOM   2474  H   GLY   187      97.618 114.969  69.899  1.00  0.00           H  
ATOM   2475  CA  GLY   187      97.114 113.509  68.458  1.00  0.00           C  
ATOM   2476  HA2 GLY   187      97.869 112.730  68.566  1.00  0.00           H  
ATOM   2477  HA3 GLY   187      96.132 113.088  68.243  1.00  0.00           H  
ATOM   2478  C   GLY   187      97.417 114.280  67.146  1.00  0.00           C  
ATOM   2479  O   GLY   187      98.503 114.200  66.598  1.00  0.00           O  
ATOM   2480  N   GLY   188      96.471 115.164  66.763  1.00  0.00           N  
ATOM   2481  H   GLY   188      95.617 115.135  67.301  1.00  0.00           H  
ATOM   2482  CA  GLY   188      96.567 115.997  65.569  1.00  0.00           C  
ATOM   2483  HA2 GLY   188      96.913 115.428  64.707  1.00  0.00           H  
ATOM   2484  HA3 GLY   188      95.642 116.471  65.239  1.00  0.00           H  
ATOM   2485  C   GLY   188      97.566 117.156  65.760  1.00  0.00           C  
ATOM   2486  O   GLY   188      98.340 117.147  66.713  1.00  0.00           O  
ATOM   2487  N   GLY   189      97.697 118.072  64.809  1.00  0.00           N  
ATOM   2488  H   GLY   189      98.444 118.733  64.973  1.00  0.00           H  
ATOM   2489  CA  GLY   189      96.952 118.198  63.583  1.00  0.00           C  
ATOM   2490  HA2 GLY   189      97.663 118.535  62.828  1.00  0.00           H  
ATOM   2491  HA3 GLY   189      96.538 117.257  63.221  1.00  0.00           H  
ATOM   2492  C   GLY   189      95.824 119.176  63.597  1.00  0.00           C  
ATOM   2493  O   GLY   189      95.046 119.296  64.532  1.00  0.00           O  
ATOM   2494  N   SER   190      95.728 119.902  62.486  1.00  0.00           N  
ATOM   2495  H   SER   190      96.303 119.668  61.689  1.00  0.00           H  
ATOM   2496  CA  SER   190      94.674 120.939  62.247  1.00  0.00           C  
ATOM   2497  HA  SER   190      95.129 121.518  61.443  1.00  0.00           H  
ATOM   2498  CB  SER   190      93.388 120.311  61.612  1.00  0.00           C  
ATOM   2499  HB2 SER   190      92.912 119.638  62.325  1.00  0.00           H  
ATOM   2500  HB3 SER   190      92.617 121.069  61.478  1.00  0.00           H  
ATOM   2501  OG  SER   190      93.576 119.609  60.395  1.00  0.00           O  
ATOM   2502  HG  SER   190      93.783 118.704  60.640  1.00  0.00           H  
ATOM   2503  C   SER   190      94.439 121.849  63.421  1.00  0.00           C  
ATOM   2504  O   SER   190      93.385 122.163  63.883  1.00  0.00           O  
ATOM   2505  N   GLY   191      95.469 122.480  63.987  1.00  0.00           N  
ATOM   2506  H   GLY   191      95.114 123.181  64.622  1.00  0.00           H  
ATOM   2507  CA  GLY   191      96.879 122.697  63.631  1.00  0.00           C  
ATOM   2508  HA2 GLY   191      97.271 123.054  64.583  1.00  0.00           H  
ATOM   2509  HA3 GLY   191      97.286 121.711  63.405  1.00  0.00           H  
ATOM   2510  C   GLY   191      97.211 123.643  62.466  1.00  0.00           C  
ATOM   2511  O   GLY   191      96.332 123.921  61.632  1.00  0.00           O  
ATOM   2512  N   GLY   192      98.472 124.066  62.458  1.00  0.00           N  
ATOM   2513  H   GLY   192      98.888 124.094  63.378  1.00  0.00           H  
ATOM   2514  CA  GLY   192      98.999 125.027  61.466  1.00  0.00           C  
ATOM   2515  HA2 GLY   192      98.587 126.019  61.655  1.00  0.00           H  
ATOM   2516  HA3 GLY   192     100.047 125.295  61.597  1.00  0.00           H  
ATOM   2517  C   GLY   192      98.683 124.798  59.969  1.00  0.00           C  
ATOM   2518  O   GLY   192      98.375 123.740  59.448  1.00  0.00           O  
ATOM   2519  N   GLY   193      98.635 125.893  59.206  1.00  0.00           N  
ATOM   2520  H   GLY   193      98.953 126.758  59.620  1.00  0.00           H  
ATOM   2521  CA  GLY   193      98.474 125.836  57.743  1.00  0.00           C  
ATOM   2522  HA2 GLY   193      98.769 126.806  57.342  1.00  0.00           H  
ATOM   2523  HA3 GLY   193      98.956 124.983  57.266  1.00  0.00           H  
ATOM   2524  C   GLY   193      97.006 125.694  57.327  1.00  0.00           C  
ATOM   2525  O   GLY   193      96.110 125.445  58.077  1.00  0.00           O  
ATOM   2526  N   TYR   194      96.734 126.023  56.028  1.00  0.00           N  
ATOM   2527  H   TYR   194      97.527 126.073  55.404  1.00  0.00           H  
ATOM   2528  CA  TYR   194      95.392 125.864  55.417  1.00  0.00           C  
ATOM   2529  HA  TYR   194      94.675 126.429  56.011  1.00  0.00           H  
ATOM   2530  CB  TYR   194      95.311 126.443  53.934  1.00  0.00           C  
ATOM   2531  HB2 TYR   194      96.042 126.028  53.241  1.00  0.00           H  
ATOM   2532  HB3 TYR   194      94.348 126.107  53.550  1.00  0.00           H  
ATOM   2533  CG  TYR   194      95.364 127.967  53.837  1.00  0.00           C  
ATOM   2534  CD1 TYR   194      94.584 128.806  54.695  1.00  0.00           C  
ATOM   2535  HD1 TYR   194      93.939 128.302  55.400  1.00  0.00           H  
ATOM   2536  CE1 TYR   194      94.599 130.242  54.482  1.00  0.00           C  
ATOM   2537  HE1 TYR   194      93.936 130.914  55.007  1.00  0.00           H  
ATOM   2538  CZ  TYR   194      95.459 130.796  53.547  1.00  0.00           C  
ATOM   2539  OH  TYR   194      95.427 132.112  53.282  1.00  0.00           O  
ATOM   2540  HH  TYR   194      95.645 132.396  52.391  1.00  0.00           H  
ATOM   2541  CE2 TYR   194      96.258 129.958  52.731  1.00  0.00           C  
ATOM   2542  HE2 TYR   194      96.916 130.346  51.967  1.00  0.00           H  
ATOM   2543  CD2 TYR   194      96.246 128.558  52.898  1.00  0.00           C  
ATOM   2544  HD2 TYR   194      96.792 127.839  52.305  1.00  0.00           H  
ATOM   2545  C   TYR   194      95.008 124.351  55.352  1.00  0.00           C  
ATOM   2546  O   TYR   194      95.767 123.513  54.821  1.00  0.00           O  
ATOM   2547  N   GLY   195      93.759 123.987  55.590  1.00  0.00           N  
ATOM   2548  H   GLY   195      93.489 123.030  55.417  1.00  0.00           H  
ATOM   2549  CA  GLY   195      92.671 124.889  56.050  1.00  0.00           C  
ATOM   2550  HA2 GLY   195      93.065 125.294  56.982  1.00  0.00           H  
ATOM   2551  HA3 GLY   195      92.590 125.667  55.292  1.00  0.00           H  
ATOM   2552  C   GLY   195      91.307 124.182  56.216  1.00  0.00           C  
ATOM   2553  O   GLY   195      91.299 123.062  56.759  1.00  0.00           O  
ATOM   2554  N   ASN   196      90.212 124.871  55.998  1.00  0.00           N  
ATOM   2555  H   ASN   196      90.265 125.796  55.596  1.00  0.00           H  
ATOM   2556  CA  ASN   196      88.967 124.478  56.659  1.00  0.00           C  
ATOM   2557  HA  ASN   196      89.238 123.876  57.527  1.00  0.00           H  
ATOM   2558  CB  ASN   196      88.189 125.686  57.162  1.00  0.00           C  
ATOM   2559  HB2 ASN   196      88.795 126.196  57.911  1.00  0.00           H  
ATOM   2560  HB3 ASN   196      88.110 126.368  56.315  1.00  0.00           H  
ATOM   2561  CG  ASN   196      86.869 125.397  57.711  1.00  0.00           C  
ATOM   2562  OD1 ASN   196      86.658 124.470  58.418  1.00  0.00           O  
ATOM   2563  ND2 ASN   196      85.933 126.190  57.499  1.00  0.00           N  
ATOM   2564 HD21 ASN   196      85.043 125.920  57.894  1.00  0.00           H  
ATOM   2565 HD22 ASN   196      86.012 126.928  56.815  1.00  0.00           H  
ATOM   2566  C   ASN   196      88.074 123.612  55.790  1.00  0.00           C  
ATOM   2567  O   ASN   196      87.434 124.252  54.952  1.00  0.00           O  
ATOM   2568  N   GLN   197      87.901 122.325  56.034  1.00  0.00           N  
ATOM   2569  H   GLN   197      88.460 122.017  56.817  1.00  0.00           H  
ATOM   2570  CA  GLN   197      87.042 121.367  55.423  1.00  0.00           C  
ATOM   2571  HA  GLN   197      86.568 121.861  54.575  1.00  0.00           H  
ATOM   2572  CB  GLN   197      87.818 120.036  55.136  1.00  0.00           C  
ATOM   2573  HB2 GLN   197      87.985 119.477  56.056  1.00  0.00           H  
ATOM   2574  HB3 GLN   197      87.218 119.452  54.437  1.00  0.00           H  
ATOM   2575  CG  GLN   197      89.227 120.203  54.523  1.00  0.00           C  
ATOM   2576  HG2 GLN   197      89.904 120.155  55.376  1.00  0.00           H  
ATOM   2577  HG3 GLN   197      89.491 119.327  53.931  1.00  0.00           H  
ATOM   2578  CD  GLN   197      89.548 121.426  53.580  1.00  0.00           C  
ATOM   2579  OE1 GLN   197      88.660 121.878  52.854  1.00  0.00           O  
ATOM   2580  NE2 GLN   197      90.819 121.782  53.435  1.00  0.00           N  
ATOM   2581 HE21 GLN   197      91.553 121.182  53.783  1.00  0.00           H  
ATOM   2582 HE22 GLN   197      91.043 122.603  52.891  1.00  0.00           H  
ATOM   2583  C   GLN   197      85.762 121.022  56.208  1.00  0.00           C  
ATOM   2584  O   GLN   197      84.864 120.254  55.722  1.00  0.00           O  
ATOM   2585  N   ASP   198      85.605 121.672  57.363  1.00  0.00           N  
ATOM   2586  H   ASP   198      86.393 122.225  57.669  1.00  0.00           H  
ATOM   2587  CA  ASP   198      84.437 121.579  58.199  1.00  0.00           C  
ATOM   2588  HA  ASP   198      83.909 120.671  57.908  1.00  0.00           H  
ATOM   2589  CB  ASP   198      84.776 121.558  59.635  1.00  0.00           C  
ATOM   2590  HB2 ASP   198      85.572 122.274  59.841  1.00  0.00           H  
ATOM   2591  HB3 ASP   198      83.901 121.943  60.158  1.00  0.00           H  
ATOM   2592  CG  ASP   198      85.262 120.224  60.117  1.00  0.00           C  
ATOM   2593  OD1 ASP   198      86.323 120.171  60.752  1.00  0.00           O  
ATOM   2594  OD2 ASP   198      84.709 119.199  59.715  1.00  0.00           O  
ATOM   2595  C   ASP   198      83.499 122.693  57.736  1.00  0.00           C  
ATOM   2596  O   ASP   198      83.291 123.667  58.469  1.00  0.00           O  
ATOM   2597  N   GLN   199      82.985 122.400  56.525  1.00  0.00           N  
ATOM   2598  H   GLN   199      83.316 121.520  56.157  1.00  0.00           H  
ATOM   2599  CA  GLN   199      82.113 123.196  55.728  1.00  0.00           C  
ATOM   2600  HA  GLN   199      82.517 124.208  55.718  1.00  0.00           H  
ATOM   2601  CB  GLN   199      82.021 122.664  54.312  1.00  0.00           C  
ATOM   2602  HB2 GLN   199      81.357 123.213  53.645  1.00  0.00           H  
ATOM   2603  HB3 GLN   199      82.933 122.686  53.715  1.00  0.00           H  
ATOM   2604  CG  GLN   199      81.598 121.183  54.119  1.00  0.00           C  
ATOM   2605  HG2 GLN   199      81.951 120.872  53.136  1.00  0.00           H  
ATOM   2606  HG3 GLN   199      82.032 120.660  54.971  1.00  0.00           H  
ATOM   2607  CD  GLN   199      80.045 120.918  54.204  1.00  0.00           C  
ATOM   2608  OE1 GLN   199      79.151 121.686  53.919  1.00  0.00           O  
ATOM   2609  NE2 GLN   199      79.601 119.796  54.780  1.00  0.00           N  
ATOM   2610 HE21 GLN   199      80.215 119.029  55.012  1.00  0.00           H  
ATOM   2611 HE22 GLN   199      78.599 119.735  54.889  1.00  0.00           H  
ATOM   2612  C   GLN   199      80.614 123.341  56.325  1.00  0.00           C  
ATOM   2613  O   GLN   199      80.214 122.538  57.213  1.00  0.00           O  
ATOM   2614  N   SER   200      79.711 124.276  55.994  1.00  0.00           N  
ATOM   2615  H   SER   200      78.766 124.026  56.246  1.00  0.00           H  
ATOM   2616  CA  SER   200      79.955 125.481  55.234  1.00  0.00           C  
ATOM   2617  HA  SER   200      80.488 125.161  54.339  1.00  0.00           H  
ATOM   2618  CB  SER   200      78.649 126.122  54.729  1.00  0.00           C  
ATOM   2619  HB2 SER   200      77.942 125.371  54.377  1.00  0.00           H  
ATOM   2620  HB3 SER   200      78.245 126.531  55.655  1.00  0.00           H  
ATOM   2621  OG  SER   200      78.705 127.106  53.739  1.00  0.00           O  
ATOM   2622  HG  SER   200      78.876 126.755  52.862  1.00  0.00           H  
ATOM   2623  C   SER   200      80.835 126.477  55.834  1.00  0.00           C  
ATOM   2624  O   SER   200      80.816 126.616  57.059  1.00  0.00           O  
ATOM   2625  N   GLY   201      81.606 127.267  55.060  1.00  0.00           N  
ATOM   2626  H   GLY   201      81.606 127.098  54.065  1.00  0.00           H  
ATOM   2627  CA  GLY   201      82.449 128.404  55.562  1.00  0.00           C  
ATOM   2628  HA2 GLY   201      83.224 128.117  56.273  1.00  0.00           H  
ATOM   2629  HA3 GLY   201      82.961 128.737  54.659  1.00  0.00           H  
ATOM   2630  C   GLY   201      81.774 129.598  56.216  1.00  0.00           C  
ATOM   2631  O   GLY   201      80.596 129.621  56.547  1.00  0.00           O  
ATOM   2632  N   GLY   202      82.592 130.543  56.669  1.00  0.00           N  
ATOM   2633  H   GLY   202      82.217 131.242  57.294  1.00  0.00           H  
ATOM   2634  CA  GLY   202      83.863 130.961  56.130  1.00  0.00           C  
ATOM   2635  HA2 GLY   202      84.534 131.441  56.842  1.00  0.00           H  
ATOM   2636  HA3 GLY   202      84.444 130.063  55.919  1.00  0.00           H  
ATOM   2637  C   GLY   202      83.798 131.692  54.799  1.00  0.00           C  
ATOM   2638  O   GLY   202      83.117 131.265  53.843  1.00  0.00           O  
ATOM   2639  N   GLY   203      84.448 132.821  54.748  1.00  0.00           N  
ATOM   2640  H   GLY   203      84.437 133.314  53.867  1.00  0.00           H  
ATOM   2641  CA  GLY   203      85.261 133.367  55.747  1.00  0.00           C  
ATOM   2642  HA2 GLY   203      85.797 134.268  55.451  1.00  0.00           H  
ATOM   2643  HA3 GLY   203      84.623 133.560  56.609  1.00  0.00           H  
ATOM   2644  C   GLY   203      86.557 132.508  55.933  1.00  0.00           C  
ATOM   2645  O   GLY   203      87.120 131.999  54.977  1.00  0.00           O  
ATOM   2646  N   GLY   204      86.909 132.275  57.199  1.00  0.00           N  
ATOM   2647  H   GLY   204      86.459 132.699  57.999  1.00  0.00           H  
ATOM   2648  CA  GLY   204      87.903 131.207  57.571  1.00  0.00           C  
ATOM   2649  HA2 GLY   204      88.869 131.524  57.177  1.00  0.00           H  
ATOM   2650  HA3 GLY   204      87.722 131.099  58.640  1.00  0.00           H  
ATOM   2651  C   GLY   204      87.672 129.863  56.789  1.00  0.00           C  
ATOM   2652  O   GLY   204      86.612 129.263  56.748  1.00  0.00           O  
ATOM   2653  N   SER   205      88.733 129.244  56.218  1.00  0.00           N  
ATOM   2654  H   SER   205      88.503 128.315  55.893  1.00  0.00           H  
ATOM   2655  CA  SER   205      89.913 129.831  55.518  1.00  0.00           C  
ATOM   2656  HA  SER   205      89.693 130.824  55.128  1.00  0.00           H  
ATOM   2657  CB  SER   205      91.086 130.021  56.502  1.00  0.00           C  
ATOM   2658  HB2 SER   205      91.757 130.723  56.007  1.00  0.00           H  
ATOM   2659  HB3 SER   205      90.669 130.420  57.427  1.00  0.00           H  
ATOM   2660  OG  SER   205      91.800 128.867  56.814  1.00  0.00           O  
ATOM   2661  HG  SER   205      91.395 128.559  57.628  1.00  0.00           H  
ATOM   2662  C   SER   205      90.324 128.963  54.371  1.00  0.00           C  
ATOM   2663  O   SER   205      89.739 127.876  54.305  1.00  0.00           O  
ATOM   2664  N   GLY   206      91.148 129.397  53.461  1.00  0.00           N  
ATOM   2665  H   GLY   206      91.565 130.307  53.596  1.00  0.00           H  
ATOM   2666  CA  GLY   206      91.598 128.638  52.325  1.00  0.00           C  
ATOM   2667  HA2 GLY   206      92.360 129.160  51.746  1.00  0.00           H  
ATOM   2668  HA3 GLY   206      92.084 127.741  52.708  1.00  0.00           H  
ATOM   2669  C   GLY   206      90.510 128.260  51.274  1.00  0.00           C  
ATOM   2670  O   GLY   206      89.376 128.758  51.299  1.00  0.00           O  
ATOM   2671  N   GLY   207      90.794 127.348  50.363  1.00  0.00           N  
ATOM   2672  H   GLY   207      90.059 127.217  49.682  1.00  0.00           H  
ATOM   2673  CA  GLY   207      92.180 126.826  50.003  1.00  0.00           C  
ATOM   2674  HA2 GLY   207      92.672 126.514  50.925  1.00  0.00           H  
ATOM   2675  HA3 GLY   207      92.088 125.954  49.356  1.00  0.00           H  
ATOM   2676  C   GLY   207      93.022 127.791  49.136  1.00  0.00           C  
ATOM   2677  O   GLY   207      92.607 128.915  48.719  1.00  0.00           O  
ATOM   2678  N   TYR   208      94.273 127.372  48.968  1.00  0.00           N  
ATOM   2679  H   TYR   208      94.527 126.445  49.279  1.00  0.00           H  
ATOM   2680  CA  TYR   208      95.209 128.081  48.094  1.00  0.00           C  
ATOM   2681  HA  TYR   208      94.557 128.696  47.474  1.00  0.00           H  
ATOM   2682  CB  TYR   208      95.973 129.089  48.954  1.00  0.00           C  
ATOM   2683  HB2 TYR   208      95.215 129.759  49.359  1.00  0.00           H  
ATOM   2684  HB3 TYR   208      96.401 128.493  49.759  1.00  0.00           H  
ATOM   2685  CG  TYR   208      96.932 129.993  48.294  1.00  0.00           C  
ATOM   2686  CD1 TYR   208      96.398 131.162  47.658  1.00  0.00           C  
ATOM   2687  HD1 TYR   208      95.335 131.346  47.702  1.00  0.00           H  
ATOM   2688  CE1 TYR   208      97.313 131.982  46.999  1.00  0.00           C  
ATOM   2689  HE1 TYR   208      96.986 132.801  46.375  1.00  0.00           H  
ATOM   2690  CZ  TYR   208      98.683 131.598  46.844  1.00  0.00           C  
ATOM   2691  OH  TYR   208      99.504 132.353  46.149  1.00  0.00           O  
ATOM   2692  HH  TYR   208     100.291 131.853  45.923  1.00  0.00           H  
ATOM   2693  CE2 TYR   208      99.191 130.446  47.392  1.00  0.00           C  
ATOM   2694  HE2 TYR   208     100.253 130.247  47.386  1.00  0.00           H  
ATOM   2695  CD2 TYR   208      98.290 129.708  48.217  1.00  0.00           C  
ATOM   2696  HD2 TYR   208      98.683 128.820  48.691  1.00  0.00           H  
ATOM   2697  C   TYR   208      96.080 127.210  47.195  1.00  0.00           C  
ATOM   2698  O   TYR   208      96.822 126.282  47.660  1.00  0.00           O  
ATOM   2699  N   GLY   209      95.990 127.513  45.867  1.00  0.00           N  
ATOM   2700  H   GLY   209      95.439 128.331  45.649  1.00  0.00           H  
ATOM   2701  CA  GLY   209      96.652 126.874  44.711  1.00  0.00           C  
ATOM   2702  HA2 GLY   209      96.820 125.866  45.091  1.00  0.00           H  
ATOM   2703  HA3 GLY   209      95.971 126.956  43.864  1.00  0.00           H  
ATOM   2704  C   GLY   209      98.044 127.410  44.346  1.00  0.00           C  
ATOM   2705  O   GLY   209      98.688 128.095  45.142  1.00  0.00           O  
ATOM   2706  N   GLN   210      98.502 127.324  43.068  1.00  0.00           N  
ATOM   2707  H   GLN   210      99.304 127.921  42.924  1.00  0.00           H  
ATOM   2708  CA  GLN   210      97.891 126.492  41.926  1.00  0.00           C  
ATOM   2709  HA  GLN   210      98.569 126.574  41.076  1.00  0.00           H  
ATOM   2710  CB  GLN   210      97.697 124.996  42.239  1.00  0.00           C  
ATOM   2711  HB2 GLN   210      96.764 124.842  42.780  1.00  0.00           H  
ATOM   2712  HB3 GLN   210      97.734 124.487  41.276  1.00  0.00           H  
ATOM   2713  CG  GLN   210      98.852 124.386  43.035  1.00  0.00           C  
ATOM   2714  HG2 GLN   210      99.721 124.698  42.456  1.00  0.00           H  
ATOM   2715  HG3 GLN   210      98.755 124.861  44.011  1.00  0.00           H  
ATOM   2716  CD  GLN   210      98.905 122.853  43.083  1.00  0.00           C  
ATOM   2717  OE1 GLN   210      97.998 122.261  42.572  1.00  0.00           O  
ATOM   2718  NE2 GLN   210      99.986 122.292  43.617  1.00  0.00           N  
ATOM   2719 HE21 GLN   210     100.102 121.289  43.629  1.00  0.00           H  
ATOM   2720 HE22 GLN   210     100.801 122.841  43.853  1.00  0.00           H  
ATOM   2721  C   GLN   210      96.677 127.176  41.235  1.00  0.00           C  
ATOM   2722  O   GLN   210      95.653 126.559  41.054  1.00  0.00           O  
ATOM   2723  N   GLN   211      96.832 128.470  40.996  1.00  0.00           N  
ATOM   2724  H   GLN   211      97.693 128.905  41.294  1.00  0.00           H  
ATOM   2725  CA  GLN   211      95.710 129.333  40.482  1.00  0.00           C  
ATOM   2726  HA  GLN   211      94.864 129.187  41.153  1.00  0.00           H  
ATOM   2727  CB  GLN   211      96.154 130.778  40.561  1.00  0.00           C  
ATOM   2728  HB2 GLN   211      97.134 130.889  40.096  1.00  0.00           H  
ATOM   2729  HB3 GLN   211      95.410 131.294  39.954  1.00  0.00           H  
ATOM   2730  CG  GLN   211      96.142 131.568  41.917  1.00  0.00           C  
ATOM   2731  HG2 GLN   211      96.206 132.649  41.788  1.00  0.00           H  
ATOM   2732  HG3 GLN   211      95.224 131.350  42.461  1.00  0.00           H  
ATOM   2733  CD  GLN   211      97.300 131.098  42.786  1.00  0.00           C  
ATOM   2734  OE1 GLN   211      98.479 131.172  42.375  1.00  0.00           O  
ATOM   2735  NE2 GLN   211      97.034 130.718  44.024  1.00  0.00           N  
ATOM   2736 HE21 GLN   211      96.066 130.646  44.301  1.00  0.00           H  
ATOM   2737 HE22 GLN   211      97.774 130.351  44.605  1.00  0.00           H  
ATOM   2738  C   GLN   211      95.335 128.989  39.019  1.00  0.00           C  
ATOM   2739  O   GLN   211      94.122 129.061  38.707  1.00  0.00           O  
ATOM   2740  N   ASP   212      96.274 128.503  38.178  1.00  0.00           N  
ATOM   2741  H   ASP   212      97.165 128.293  38.604  1.00  0.00           H  
ATOM   2742  CA  ASP   212      95.958 128.015  36.786  1.00  0.00           C  
ATOM   2743  HA  ASP   212      95.346 128.693  36.191  1.00  0.00           H  
ATOM   2744  CB  ASP   212      97.238 127.837  35.991  1.00  0.00           C  
ATOM   2745  HB2 ASP   212      98.088 127.692  36.659  1.00  0.00           H  
ATOM   2746  HB3 ASP   212      97.151 126.971  35.335  1.00  0.00           H  
ATOM   2747  CG  ASP   212      97.507 129.017  35.019  1.00  0.00           C  
ATOM   2748  OD1 ASP   212      98.295 128.776  34.041  1.00  0.00           O  
ATOM   2749  OD2 ASP   212      97.056 130.154  35.377  1.00  0.00           O  
ATOM   2750  C   ASP   212      95.034 126.687  36.770  1.00  0.00           C  
ATOM   2751  O   ASP   212      94.435 126.422  35.750  1.00  0.00           O  
ATOM   2752  N   ARG   213      95.050 125.876  37.848  1.00  0.00           N  
ATOM   2753  H   ARG   213      95.482 126.241  38.685  1.00  0.00           H  
ATOM   2754  CA  ARG   213      94.186 124.700  37.996  1.00  0.00           C  
ATOM   2755  HA  ARG   213      93.481 124.825  37.174  1.00  0.00           H  
ATOM   2756  CB  ARG   213      95.034 123.388  37.675  1.00  0.00           C  
ATOM   2757  HB2 ARG   213      95.579 123.646  36.767  1.00  0.00           H  
ATOM   2758  HB3 ARG   213      95.613 123.148  38.568  1.00  0.00           H  
ATOM   2759  CG  ARG   213      94.149 122.150  37.315  1.00  0.00           C  
ATOM   2760  HG2 ARG   213      93.508 121.945  38.173  1.00  0.00           H  
ATOM   2761  HG3 ARG   213      93.638 122.292  36.363  1.00  0.00           H  
ATOM   2762  CD  ARG   213      95.100 120.934  37.195  1.00  0.00           C  
ATOM   2763  HD2 ARG   213      94.739 120.310  36.377  1.00  0.00           H  
ATOM   2764  HD3 ARG   213      96.057 121.365  36.901  1.00  0.00           H  
ATOM   2765  NE  ARG   213      95.283 120.160  38.420  1.00  0.00           N  
ATOM   2766  HE  ARG   213      94.851 120.584  39.229  1.00  0.00           H  
ATOM   2767  CZ  ARG   213      95.776 118.912  38.434  1.00  0.00           C  
ATOM   2768  NH1 ARG   213      96.370 118.413  37.453  1.00  0.00           N  
ATOM   2769 HH11 ARG   213      96.831 117.526  37.598  1.00  0.00           H  
ATOM   2770 HH12 ARG   213      96.321 118.818  36.530  1.00  0.00           H  
ATOM   2771  NH2 ARG   213      95.625 118.307  39.546  1.00  0.00           N  
ATOM   2772 HH21 ARG   213      96.099 117.452  39.801  1.00  0.00           H  
ATOM   2773 HH22 ARG   213      95.026 118.719  40.248  1.00  0.00           H  
ATOM   2774  C   ARG   213      93.473 124.484  39.319  1.00  0.00           C  
ATOM   2775  O   ARG   213      94.071 124.003  40.300  1.00  0.00           O  
ATOM   2776  N   GLY   214      92.162 124.863  39.510  1.00  0.00           N  
ATOM   2777  H   GLY   214      91.890 124.819  40.482  1.00  0.00           H  
ATOM   2778  CA  GLY   214      91.165 125.338  38.534  1.00  0.00           C  
ATOM   2779  HA2 GLY   214      90.506 126.097  38.955  1.00  0.00           H  
ATOM   2780  HA3 GLY   214      91.617 125.935  37.742  1.00  0.00           H  
ATOM   2781  C   GLY   214      90.274 124.398  37.722  1.00  0.00           C  
ATOM   2782  O   GLY   214      90.304 123.190  37.997  1.00  0.00           O  
ATOM   2783  OXT GLY   214      89.623 124.911  36.783  1.00  0.00           O  
TER    2784      GLY   214 
END   
