# Supplementary material for: Visualization of oligomerization, clustering, and density transition of intrinsically disordered proteins
Source: Natl Sci Rev. 2026 Feb 14;13(7):nwag107. doi: 10.1093/nsr/nwag107 (PMC13114874; doi:10.1093/nsr/nwag107)
Supplement: nwag107_Supplemental_Files [file nwag107_supplemental_files.zip › SI-MD-Structures/MD-Sturctures/frame154.pdb]

CRYST1  135.048  149.205  136.811  90.00  90.00  90.00               1
ATOM      1  N   MET     1      29.219  84.020  91.078  1.00  0.00           N  
ATOM      2  H1  MET     1      30.147  84.057  91.474  1.00  0.00           H  
ATOM      3  H2  MET     1      28.692  84.830  91.373  1.00  0.00           H  
ATOM      4  H3  MET     1      28.855  83.150  91.440  1.00  0.00           H  
ATOM      5  CA  MET     1      29.107  84.028  89.590  1.00  0.00           C  
ATOM      6  HA  MET     1      28.039  84.049  89.374  1.00  0.00           H  
ATOM      7  CB  MET     1      29.947  85.205  88.943  1.00  0.00           C  
ATOM      8  HB2 MET     1      30.982  85.317  89.263  1.00  0.00           H  
ATOM      9  HB3 MET     1      30.076  85.042  87.873  1.00  0.00           H  
ATOM     10  CG  MET     1      29.252  86.539  89.119  1.00  0.00           C  
ATOM     11  HG2 MET     1      28.193  86.362  89.307  1.00  0.00           H  
ATOM     12  HG3 MET     1      29.734  87.032  89.964  1.00  0.00           H  
ATOM     13  SD  MET     1      29.353  87.728  87.763  1.00  0.00           S  
ATOM     14  CE  MET     1      31.102  88.163  87.687  1.00  0.00           C  
ATOM     15  HE1 MET     1      31.372  88.434  88.708  1.00  0.00           H  
ATOM     16  HE2 MET     1      31.781  87.334  87.486  1.00  0.00           H  
ATOM     17  HE3 MET     1      31.335  88.994  87.021  1.00  0.00           H  
ATOM     18  C   MET     1      29.694  82.741  89.049  1.00  0.00           C  
ATOM     19  O   MET     1      30.633  82.177  89.664  1.00  0.00           O  
ATOM     20  N   ALA     2      29.211  82.101  88.011  1.00  0.00           N  
ATOM     21  H   ALA     2      29.820  81.384  87.643  1.00  0.00           H  
ATOM     22  CA  ALA     2      27.945  82.238  87.284  1.00  0.00           C  
ATOM     23  HA  ALA     2      27.967  81.468  86.513  1.00  0.00           H  
ATOM     24  CB  ALA     2      26.724  81.917  88.118  1.00  0.00           C  
ATOM     25  HB1 ALA     2      26.690  82.563  88.995  1.00  0.00           H  
ATOM     26  HB2 ALA     2      25.824  82.109  87.534  1.00  0.00           H  
ATOM     27  HB3 ALA     2      26.717  80.861  88.387  1.00  0.00           H  
ATOM     28  C   ALA     2      27.781  83.554  86.465  1.00  0.00           C  
ATOM     29  O   ALA     2      27.818  84.603  87.024  1.00  0.00           O  
ATOM     30  N   SER     3      27.806  83.544  85.101  1.00  0.00           N  
ATOM     31  H   SER     3      27.712  84.490  84.759  1.00  0.00           H  
ATOM     32  CA  SER     3      28.056  82.451  84.185  1.00  0.00           C  
ATOM     33  HA  SER     3      27.358  81.623  84.302  1.00  0.00           H  
ATOM     34  CB  SER     3      27.967  83.013  82.719  1.00  0.00           C  
ATOM     35  HB2 SER     3      26.955  83.310  82.440  1.00  0.00           H  
ATOM     36  HB3 SER     3      28.734  83.747  82.473  1.00  0.00           H  
ATOM     37  OG  SER     3      28.197  81.973  81.806  1.00  0.00           O  
ATOM     38  HG  SER     3      27.397  81.572  81.457  1.00  0.00           H  
ATOM     39  C   SER     3      29.451  81.849  84.416  1.00  0.00           C  
ATOM     40  O   SER     3      30.402  82.485  84.902  1.00  0.00           O  
ATOM     41  N   ASN     4      29.668  80.576  84.072  1.00  0.00           N  
ATOM     42  H   ASN     4      28.817  80.168  83.713  1.00  0.00           H  
ATOM     43  CA  ASN     4      30.888  79.748  84.362  1.00  0.00           C  
ATOM     44  HA  ASN     4      31.606  80.272  84.992  1.00  0.00           H  
ATOM     45  CB  ASN     4      30.394  78.458  85.100  1.00  0.00           C  
ATOM     46  HB2 ASN     4      29.586  78.013  84.519  1.00  0.00           H  
ATOM     47  HB3 ASN     4      31.191  77.715  85.067  1.00  0.00           H  
ATOM     48  CG  ASN     4      29.763  78.780  86.483  1.00  0.00           C  
ATOM     49  OD1 ASN     4      30.254  79.576  87.295  1.00  0.00           O  
ATOM     50  ND2 ASN     4      28.722  78.062  86.788  1.00  0.00           N  
ATOM     51 HD21 ASN     4      28.272  78.359  87.642  1.00  0.00           H  
ATOM     52 HD22 ASN     4      28.303  77.333  86.228  1.00  0.00           H  
ATOM     53  C   ASN     4      31.525  79.454  83.010  1.00  0.00           C  
ATOM     54  O   ASN     4      31.049  78.580  82.210  1.00  0.00           O  
ATOM     55  N   ASP     5      32.520  80.156  82.543  1.00  0.00           N  
ATOM     56  H   ASP     5      32.781  79.787  81.639  1.00  0.00           H  
ATOM     57  CA  ASP     5      33.041  81.417  82.966  1.00  0.00           C  
ATOM     58  HA  ASP     5      32.402  81.821  83.752  1.00  0.00           H  
ATOM     59  CB  ASP     5      34.454  81.212  83.619  1.00  0.00           C  
ATOM     60  HB2 ASP     5      34.253  80.377  84.291  1.00  0.00           H  
ATOM     61  HB3 ASP     5      35.159  80.874  82.859  1.00  0.00           H  
ATOM     62  CG  ASP     5      34.955  82.341  84.541  1.00  0.00           C  
ATOM     63  OD1 ASP     5      34.138  83.336  84.608  1.00  0.00           O  
ATOM     64  OD2 ASP     5      36.044  82.275  85.118  1.00  0.00           O  
ATOM     65  C   ASP     5      33.019  82.494  81.838  1.00  0.00           C  
ATOM     66  O   ASP     5      32.837  82.275  80.640  1.00  0.00           O  
ATOM     67  N   TYR     6      33.130  83.786  82.191  1.00  0.00           N  
ATOM     68  H   TYR     6      33.268  83.888  83.186  1.00  0.00           H  
ATOM     69  CA  TYR     6      33.506  84.950  81.391  1.00  0.00           C  
ATOM     70  HA  TYR     6      32.798  85.020  80.565  1.00  0.00           H  
ATOM     71  CB  TYR     6      33.448  86.239  82.239  1.00  0.00           C  
ATOM     72  HB2 TYR     6      34.093  86.242  83.118  1.00  0.00           H  
ATOM     73  HB3 TYR     6      33.763  87.054  81.588  1.00  0.00           H  
ATOM     74  CG  TYR     6      31.970  86.438  82.722  1.00  0.00           C  
ATOM     75  CD1 TYR     6      31.566  85.965  83.984  1.00  0.00           C  
ATOM     76  HD1 TYR     6      32.382  85.606  84.593  1.00  0.00           H  
ATOM     77  CE1 TYR     6      30.217  85.854  84.385  1.00  0.00           C  
ATOM     78  HE1 TYR     6      29.973  85.330  85.297  1.00  0.00           H  
ATOM     79  CZ  TYR     6      29.229  86.316  83.529  1.00  0.00           C  
ATOM     80  OH  TYR     6      27.914  86.148  83.866  1.00  0.00           O  
ATOM     81  HH  TYR     6      27.280  86.715  83.422  1.00  0.00           H  
ATOM     82  CE2 TYR     6      29.559  86.847  82.231  1.00  0.00           C  
ATOM     83  HE2 TYR     6      28.773  87.064  81.524  1.00  0.00           H  
ATOM     84  CD2 TYR     6      30.929  86.869  81.811  1.00  0.00           C  
ATOM     85  HD2 TYR     6      31.252  87.146  80.819  1.00  0.00           H  
ATOM     86  C   TYR     6      34.940  84.776  80.845  1.00  0.00           C  
ATOM     87  O   TYR     6      35.875  84.243  81.469  1.00  0.00           O  
ATOM     88  N   THR     7      35.063  85.348  79.609  1.00  0.00           N  
ATOM     89  H   THR     7      34.306  85.915  79.255  1.00  0.00           H  
ATOM     90  CA  THR     7      36.405  85.577  78.981  1.00  0.00           C  
ATOM     91  HA  THR     7      36.991  84.662  78.889  1.00  0.00           H  
ATOM     92  CB  THR     7      36.189  86.031  77.519  1.00  0.00           C  
ATOM     93  HB  THR     7      35.484  85.356  77.034  1.00  0.00           H  
ATOM     94  CG2 THR     7      35.749  87.493  77.307  1.00  0.00           C  
ATOM     95 HG21 THR     7      34.790  87.677  77.791  1.00  0.00           H  
ATOM     96 HG22 THR     7      36.537  88.147  77.681  1.00  0.00           H  
ATOM     97 HG23 THR     7      35.696  87.681  76.235  1.00  0.00           H  
ATOM     98  OG1 THR     7      37.445  85.899  76.831  1.00  0.00           O  
ATOM     99  HG1 THR     7      37.451  85.095  76.307  1.00  0.00           H  
ATOM    100  C   THR     7      37.170  86.651  79.771  1.00  0.00           C  
ATOM    101  O   THR     7      36.664  87.663  80.259  1.00  0.00           O  
ATOM    102  N   GLN     8      38.473  86.423  79.886  1.00  0.00           N  
ATOM    103  H   GLN     8      38.790  85.580  79.429  1.00  0.00           H  
ATOM    104  CA  GLN     8      39.541  87.295  80.411  1.00  0.00           C  
ATOM    105  HA  GLN     8      39.223  87.613  81.404  1.00  0.00           H  
ATOM    106  CB  GLN     8      40.887  86.554  80.296  1.00  0.00           C  
ATOM    107  HB2 GLN     8      41.055  86.238  79.266  1.00  0.00           H  
ATOM    108  HB3 GLN     8      41.660  87.302  80.471  1.00  0.00           H  
ATOM    109  CG  GLN     8      41.060  85.305  81.258  1.00  0.00           C  
ATOM    110  HG2 GLN     8      40.196  84.645  81.180  1.00  0.00           H  
ATOM    111  HG3 GLN     8      41.946  84.742  80.963  1.00  0.00           H  
ATOM    112  CD  GLN     8      41.059  85.744  82.725  1.00  0.00           C  
ATOM    113  OE1 GLN     8      40.112  85.736  83.453  1.00  0.00           O  
ATOM    114  NE2 GLN     8      42.215  86.009  83.264  1.00  0.00           N  
ATOM    115 HE21 GLN     8      43.003  85.557  82.823  1.00  0.00           H  
ATOM    116 HE22 GLN     8      42.192  86.193  84.257  1.00  0.00           H  
ATOM    117  C   GLN     8      39.629  88.496  79.446  1.00  0.00           C  
ATOM    118  O   GLN     8      39.582  88.360  78.197  1.00  0.00           O  
ATOM    119  N   GLN     9      39.911  89.749  79.859  1.00  0.00           N  
ATOM    120  H   GLN     9      40.027  90.424  79.117  1.00  0.00           H  
ATOM    121  CA  GLN     9      39.918  90.261  81.261  1.00  0.00           C  
ATOM    122  HA  GLN     9      40.358  91.257  81.206  1.00  0.00           H  
ATOM    123  CB  GLN     9      38.498  90.433  81.817  1.00  0.00           C  
ATOM    124  HB2 GLN     9      37.970  89.480  81.846  1.00  0.00           H  
ATOM    125  HB3 GLN     9      38.723  90.925  82.763  1.00  0.00           H  
ATOM    126  CG  GLN     9      37.638  91.524  81.022  1.00  0.00           C  
ATOM    127  HG2 GLN     9      37.645  91.169  79.992  1.00  0.00           H  
ATOM    128  HG3 GLN     9      36.625  91.500  81.424  1.00  0.00           H  
ATOM    129  CD  GLN     9      37.971  92.999  81.139  1.00  0.00           C  
ATOM    130  OE1 GLN     9      39.100  93.356  81.424  1.00  0.00           O  
ATOM    131  NE2 GLN     9      37.042  93.904  80.891  1.00  0.00           N  
ATOM    132 HE21 GLN     9      36.161  93.646  80.469  1.00  0.00           H  
ATOM    133 HE22 GLN     9      37.320  94.873  80.955  1.00  0.00           H  
ATOM    134  C   GLN     9      40.932  89.579  82.293  1.00  0.00           C  
ATOM    135  O   GLN     9      40.594  88.921  83.241  1.00  0.00           O  
ATOM    136  N   ALA    10      42.282  89.557  82.015  1.00  0.00           N  
ATOM    137  H   ALA    10      42.885  89.202  82.744  1.00  0.00           H  
ATOM    138  CA  ALA    10      43.018  90.089  80.826  1.00  0.00           C  
ATOM    139  HA  ALA    10      42.459  89.841  79.924  1.00  0.00           H  
ATOM    140  CB  ALA    10      43.174  91.590  80.938  1.00  0.00           C  
ATOM    141  HB1 ALA    10      42.217  92.105  80.854  1.00  0.00           H  
ATOM    142  HB2 ALA    10      43.685  91.822  81.872  1.00  0.00           H  
ATOM    143  HB3 ALA    10      43.820  92.042  80.185  1.00  0.00           H  
ATOM    144  C   ALA    10      44.422  89.499  80.660  1.00  0.00           C  
ATOM    145  O   ALA    10      45.306  89.620  81.526  1.00  0.00           O  
ATOM    146  N   THR    11      44.717  89.141  79.421  1.00  0.00           N  
ATOM    147  H   THR    11      43.910  89.164  78.814  1.00  0.00           H  
ATOM    148  CA  THR    11      45.850  88.324  79.104  1.00  0.00           C  
ATOM    149  HA  THR    11      46.174  87.875  80.043  1.00  0.00           H  
ATOM    150  CB  THR    11      45.358  87.111  78.287  1.00  0.00           C  
ATOM    151  HB  THR    11      45.032  87.529  77.334  1.00  0.00           H  
ATOM    152  CG2 THR    11      46.386  86.081  78.026  1.00  0.00           C  
ATOM    153 HG21 THR    11      45.931  85.346  77.363  1.00  0.00           H  
ATOM    154 HG22 THR    11      47.171  86.542  77.426  1.00  0.00           H  
ATOM    155 HG23 THR    11      46.641  85.556  78.946  1.00  0.00           H  
ATOM    156  OG1 THR    11      44.196  86.552  78.913  1.00  0.00           O  
ATOM    157  HG1 THR    11      44.377  86.519  79.856  1.00  0.00           H  
ATOM    158  C   THR    11      47.065  89.045  78.390  1.00  0.00           C  
ATOM    159  O   THR    11      46.945  89.237  77.147  1.00  0.00           O  
ATOM    160  N   GLN    12      48.120  89.650  79.013  1.00  0.00           N  
ATOM    161  H   GLN    12      48.878  89.885  78.389  1.00  0.00           H  
ATOM    162  CA  GLN    12      48.262  89.879  80.502  1.00  0.00           C  
ATOM    163  HA  GLN    12      47.619  89.150  80.996  1.00  0.00           H  
ATOM    164  CB  GLN    12      49.755  89.688  80.908  1.00  0.00           C  
ATOM    165  HB2 GLN    12      50.433  90.176  80.207  1.00  0.00           H  
ATOM    166  HB3 GLN    12      49.858  89.870  81.977  1.00  0.00           H  
ATOM    167  CG  GLN    12      49.942  88.123  80.716  1.00  0.00           C  
ATOM    168  HG2 GLN    12      49.705  87.889  79.679  1.00  0.00           H  
ATOM    169  HG3 GLN    12      51.016  87.988  80.848  1.00  0.00           H  
ATOM    170  CD  GLN    12      49.300  87.144  81.670  1.00  0.00           C  
ATOM    171  OE1 GLN    12      49.081  87.350  82.832  1.00  0.00           O  
ATOM    172  NE2 GLN    12      48.836  85.985  81.215  1.00  0.00           N  
ATOM    173 HE21 GLN    12      48.504  85.310  81.890  1.00  0.00           H  
ATOM    174 HE22 GLN    12      48.978  85.774  80.238  1.00  0.00           H  
ATOM    175  C   GLN    12      47.786  91.264  80.868  1.00  0.00           C  
ATOM    176  O   GLN    12      47.540  92.001  79.892  1.00  0.00           O  
ATOM    177  N   SER    13      47.855  91.583  82.208  1.00  0.00           N  
ATOM    178  H   SER    13      48.139  90.836  82.824  1.00  0.00           H  
ATOM    179  CA  SER    13      47.646  92.890  82.838  1.00  0.00           C  
ATOM    180  HA  SER    13      47.308  93.581  82.066  1.00  0.00           H  
ATOM    181  CB  SER    13      46.512  92.680  83.879  1.00  0.00           C  
ATOM    182  HB2 SER    13      45.609  92.372  83.351  1.00  0.00           H  
ATOM    183  HB3 SER    13      46.736  91.906  84.613  1.00  0.00           H  
ATOM    184  OG  SER    13      46.191  93.841  84.554  1.00  0.00           O  
ATOM    185  HG  SER    13      45.298  94.060  84.278  1.00  0.00           H  
ATOM    186  C   SER    13      48.907  93.395  83.472  1.00  0.00           C  
ATOM    187  O   SER    13      49.705  92.571  83.913  1.00  0.00           O  
ATOM    188  N   TYR    14      49.043  94.715  83.522  1.00  0.00           N  
ATOM    189  H   TYR    14      48.330  95.343  83.181  1.00  0.00           H  
ATOM    190  CA  TYR    14      50.101  95.446  84.152  1.00  0.00           C  
ATOM    191  HA  TYR    14      50.533  94.839  84.947  1.00  0.00           H  
ATOM    192  CB  TYR    14      51.168  95.885  83.147  1.00  0.00           C  
ATOM    193  HB2 TYR    14      51.646  95.004  82.719  1.00  0.00           H  
ATOM    194  HB3 TYR    14      50.721  96.402  82.298  1.00  0.00           H  
ATOM    195  CG  TYR    14      52.306  96.772  83.582  1.00  0.00           C  
ATOM    196  CD1 TYR    14      53.302  96.281  84.424  1.00  0.00           C  
ATOM    197  HD1 TYR    14      53.255  95.235  84.690  1.00  0.00           H  
ATOM    198  CE1 TYR    14      54.380  97.036  84.887  1.00  0.00           C  
ATOM    199  HE1 TYR    14      55.083  96.705  85.636  1.00  0.00           H  
ATOM    200  CZ  TYR    14      54.450  98.397  84.421  1.00  0.00           C  
ATOM    201  OH  TYR    14      55.405  99.266  84.725  1.00  0.00           O  
ATOM    202  HH  TYR    14      55.022 100.101  85.003  1.00  0.00           H  
ATOM    203  CE2 TYR    14      53.448  98.909  83.637  1.00  0.00           C  
ATOM    204  HE2 TYR    14      53.554  99.952  83.376  1.00  0.00           H  
ATOM    205  CD2 TYR    14      52.390  98.159  83.108  1.00  0.00           C  
ATOM    206  HD2 TYR    14      51.695  98.604  82.411  1.00  0.00           H  
ATOM    207  C   TYR    14      49.515  96.645  84.906  1.00  0.00           C  
ATOM    208  O   TYR    14      49.109  97.559  84.255  1.00  0.00           O  
ATOM    209  N   GLY    15      49.663  96.737  86.248  1.00  0.00           N  
ATOM    210  H   GLY    15      49.250  97.556  86.673  1.00  0.00           H  
ATOM    211  CA  GLY    15      50.006  95.612  87.140  1.00  0.00           C  
ATOM    212  HA2 GLY    15      49.311  95.602  87.980  1.00  0.00           H  
ATOM    213  HA3 GLY    15      49.850  94.624  86.707  1.00  0.00           H  
ATOM    214  C   GLY    15      51.374  95.721  87.768  1.00  0.00           C  
ATOM    215  O   GLY    15      52.010  94.720  88.105  1.00  0.00           O  
ATOM    216  N   ALA    16      51.982  96.940  87.778  1.00  0.00           N  
ATOM    217  H   ALA    16      51.408  97.767  87.696  1.00  0.00           H  
ATOM    218  CA  ALA    16      53.344  97.137  88.252  1.00  0.00           C  
ATOM    219  HA  ALA    16      54.026  96.540  87.646  1.00  0.00           H  
ATOM    220  CB  ALA    16      53.747  98.607  88.043  1.00  0.00           C  
ATOM    221  HB1 ALA    16      54.813  98.732  88.233  1.00  0.00           H  
ATOM    222  HB2 ALA    16      53.632  98.939  87.012  1.00  0.00           H  
ATOM    223  HB3 ALA    16      53.248  99.389  88.615  1.00  0.00           H  
ATOM    224  C   ALA    16      53.390  96.756  89.746  1.00  0.00           C  
ATOM    225  O   ALA    16      52.720  97.267  90.627  1.00  0.00           O  
ATOM    226  N   TYR    17      54.277  95.769  90.010  1.00  0.00           N  
ATOM    227  H   TYR    17      54.701  95.224  89.272  1.00  0.00           H  
ATOM    228  CA  TYR    17      54.495  95.323  91.361  1.00  0.00           C  
ATOM    229  HA  TYR    17      54.224  96.100  92.077  1.00  0.00           H  
ATOM    230  CB  TYR    17      53.534  94.136  91.598  1.00  0.00           C  
ATOM    231  HB2 TYR    17      52.507  94.451  91.415  1.00  0.00           H  
ATOM    232  HB3 TYR    17      53.755  93.434  90.793  1.00  0.00           H  
ATOM    233  CG  TYR    17      53.616  93.350  92.899  1.00  0.00           C  
ATOM    234  CD1 TYR    17      54.676  92.486  93.199  1.00  0.00           C  
ATOM    235  HD1 TYR    17      55.494  92.380  92.502  1.00  0.00           H  
ATOM    236  CE1 TYR    17      54.547  91.727  94.396  1.00  0.00           C  
ATOM    237  HE1 TYR    17      55.323  90.995  94.568  1.00  0.00           H  
ATOM    238  CZ  TYR    17      53.479  91.951  95.338  1.00  0.00           C  
ATOM    239  OH  TYR    17      53.351  91.253  96.437  1.00  0.00           O  
ATOM    240  HH  TYR    17      52.447  91.235  96.760  1.00  0.00           H  
ATOM    241  CE2 TYR    17      52.472  92.934  95.009  1.00  0.00           C  
ATOM    242  HE2 TYR    17      51.605  93.075  95.637  1.00  0.00           H  
ATOM    243  CD2 TYR    17      52.581  93.688  93.842  1.00  0.00           C  
ATOM    244  HD2 TYR    17      51.895  94.491  93.618  1.00  0.00           H  
ATOM    245  C   TYR    17      56.010  95.035  91.552  1.00  0.00           C  
ATOM    246  O   TYR    17      56.708  94.793  90.561  1.00  0.00           O  
ATOM    247  N   PRO    18      56.491  95.190  92.805  1.00  0.00           N  
ATOM    248  CD  PRO    18      55.869  95.711  94.040  1.00  0.00           C  
ATOM    249  HD2 PRO    18      55.213  94.976  94.506  1.00  0.00           H  
ATOM    250  HD3 PRO    18      55.167  96.475  93.705  1.00  0.00           H  
ATOM    251  CG  PRO    18      56.942  96.277  94.914  1.00  0.00           C  
ATOM    252  HG2 PRO    18      56.677  95.961  95.923  1.00  0.00           H  
ATOM    253  HG3 PRO    18      57.109  97.348  94.804  1.00  0.00           H  
ATOM    254  CB  PRO    18      58.109  95.471  94.478  1.00  0.00           C  
ATOM    255  HB2 PRO    18      58.094  94.528  95.024  1.00  0.00           H  
ATOM    256  HB3 PRO    18      58.990  96.043  94.771  1.00  0.00           H  
ATOM    257  CA  PRO    18      57.966  95.171  93.025  1.00  0.00           C  
ATOM    258  HA  PRO    18      58.316  96.057  92.496  1.00  0.00           H  
ATOM    259  C   PRO    18      58.691  93.892  92.569  1.00  0.00           C  
ATOM    260  O   PRO    18      58.116  92.851  92.749  1.00  0.00           O  
ATOM    261  N   THR    19      59.973  93.992  92.081  1.00  0.00           N  
ATOM    262  H   THR    19      60.388  94.913  92.103  1.00  0.00           H  
ATOM    263  CA  THR    19      60.795  92.856  91.703  1.00  0.00           C  
ATOM    264  HA  THR    19      60.175  92.089  91.240  1.00  0.00           H  
ATOM    265  CB  THR    19      61.740  93.334  90.605  1.00  0.00           C  
ATOM    266  HB  THR    19      62.225  92.481  90.130  1.00  0.00           H  
ATOM    267  CG2 THR    19      60.967  93.948  89.479  1.00  0.00           C  
ATOM    268 HG21 THR    19      60.468  94.880  89.745  1.00  0.00           H  
ATOM    269 HG22 THR    19      61.635  94.137  88.638  1.00  0.00           H  
ATOM    270 HG23 THR    19      60.209  93.260  89.103  1.00  0.00           H  
ATOM    271  OG1 THR    19      62.744  94.277  90.950  1.00  0.00           O  
ATOM    272  HG1 THR    19      62.576  95.161  90.615  1.00  0.00           H  
ATOM    273  C   THR    19      61.488  92.104  92.824  1.00  0.00           C  
ATOM    274  O   THR    19      61.474  92.556  94.004  1.00  0.00           O  
ATOM    275  N   GLN    20      62.138  90.999  92.446  1.00  0.00           N  
ATOM    276  H   GLN    20      62.061  90.689  91.487  1.00  0.00           H  
ATOM    277  CA  GLN    20      62.987  90.331  93.391  1.00  0.00           C  
ATOM    278  HA  GLN    20      62.320  90.011  94.192  1.00  0.00           H  
ATOM    279  CB  GLN    20      63.681  89.073  92.682  1.00  0.00           C  
ATOM    280  HB2 GLN    20      64.229  88.436  93.376  1.00  0.00           H  
ATOM    281  HB3 GLN    20      62.941  88.514  92.108  1.00  0.00           H  
ATOM    282  CG  GLN    20      64.657  89.500  91.590  1.00  0.00           C  
ATOM    283  HG2 GLN    20      64.199  90.261  90.958  1.00  0.00           H  
ATOM    284  HG3 GLN    20      65.435  90.120  92.037  1.00  0.00           H  
ATOM    285  CD  GLN    20      65.266  88.324  90.845  1.00  0.00           C  
ATOM    286  OE1 GLN    20      64.719  87.217  90.879  1.00  0.00           O  
ATOM    287  NE2 GLN    20      66.367  88.495  90.171  1.00  0.00           N  
ATOM    288 HE21 GLN    20      66.815  89.399  90.144  1.00  0.00           H  
ATOM    289 HE22 GLN    20      66.806  87.620  89.921  1.00  0.00           H  
ATOM    290  C   GLN    20      64.000  91.316  94.034  1.00  0.00           C  
ATOM    291  O   GLN    20      64.403  92.242  93.409  1.00  0.00           O  
ATOM    292  N   PRO    21      64.502  91.031  95.235  1.00  0.00           N  
ATOM    293  CD  PRO    21      64.021  89.968  96.129  1.00  0.00           C  
ATOM    294  HD2 PRO    21      64.310  88.958  95.835  1.00  0.00           H  
ATOM    295  HD3 PRO    21      62.951  90.080  96.303  1.00  0.00           H  
ATOM    296  CG  PRO    21      64.728  90.167  97.462  1.00  0.00           C  
ATOM    297  HG2 PRO    21      65.629  89.554  97.471  1.00  0.00           H  
ATOM    298  HG3 PRO    21      64.061  89.981  98.304  1.00  0.00           H  
ATOM    299  CB  PRO    21      65.145  91.617  97.459  1.00  0.00           C  
ATOM    300  HB2 PRO    21      66.093  91.667  97.993  1.00  0.00           H  
ATOM    301  HB3 PRO    21      64.327  92.215  97.861  1.00  0.00           H  
ATOM    302  CA  PRO    21      65.358  91.933  95.947  1.00  0.00           C  
ATOM    303  HA  PRO    21      65.018  92.966  95.881  1.00  0.00           H  
ATOM    304  C   PRO    21      66.792  91.932  95.452  1.00  0.00           C  
ATOM    305  O   PRO    21      67.308  90.989  94.787  1.00  0.00           O  
ATOM    306  N   GLY    22      67.438  93.061  95.758  1.00  0.00           N  
ATOM    307  H   GLY    22      66.971  93.839  96.202  1.00  0.00           H  
ATOM    308  CA  GLY    22      68.850  93.167  95.333  1.00  0.00           C  
ATOM    309  HA2 GLY    22      68.951  92.772  94.323  1.00  0.00           H  
ATOM    310  HA3 GLY    22      69.197  94.200  95.369  1.00  0.00           H  
ATOM    311  C   GLY    22      69.736  92.277  96.197  1.00  0.00           C  
ATOM    312  O   GLY    22      69.306  91.283  96.801  1.00  0.00           O  
ATOM    313  N   GLN    23      71.049  92.609  96.267  1.00  0.00           N  
ATOM    314  H   GLN    23      71.380  93.347  95.662  1.00  0.00           H  
ATOM    315  CA  GLN    23      72.107  92.025  97.090  1.00  0.00           C  
ATOM    316  HA  GLN    23      71.657  91.666  98.015  1.00  0.00           H  
ATOM    317  CB  GLN    23      72.648  90.869  96.210  1.00  0.00           C  
ATOM    318  HB2 GLN    23      71.730  90.281  96.198  1.00  0.00           H  
ATOM    319  HB3 GLN    23      72.911  91.200  95.206  1.00  0.00           H  
ATOM    320  CG  GLN    23      73.757  90.032  96.781  1.00  0.00           C  
ATOM    321  HG2 GLN    23      74.660  90.641  96.751  1.00  0.00           H  
ATOM    322  HG3 GLN    23      73.626  89.724  97.818  1.00  0.00           H  
ATOM    323  CD  GLN    23      73.993  88.781  95.896  1.00  0.00           C  
ATOM    324  OE1 GLN    23      73.144  88.291  95.177  1.00  0.00           O  
ATOM    325  NE2 GLN    23      75.230  88.375  95.670  1.00  0.00           N  
ATOM    326 HE21 GLN    23      75.925  88.760  96.294  1.00  0.00           H  
ATOM    327 HE22 GLN    23      75.409  87.783  94.871  1.00  0.00           H  
ATOM    328  C   GLN    23      73.128  93.061  97.515  1.00  0.00           C  
ATOM    329  O   GLN    23      73.565  93.832  96.691  1.00  0.00           O  
ATOM    330  N   GLY    24      73.508  93.141  98.826  1.00  0.00           N  
ATOM    331  H   GLY    24      73.021  92.452  99.382  1.00  0.00           H  
ATOM    332  CA  GLY    24      74.666  93.900  99.318  1.00  0.00           C  
ATOM    333  HA2 GLY    24      74.462  94.961  99.171  1.00  0.00           H  
ATOM    334  HA3 GLY    24      74.839  93.764 100.385  1.00  0.00           H  
ATOM    335  C   GLY    24      75.999  93.594  98.625  1.00  0.00           C  
ATOM    336  O   GLY    24      76.246  92.459  98.241  1.00  0.00           O  
ATOM    337  N   TYR    25      76.928  94.541  98.645  1.00  0.00           N  
ATOM    338  H   TYR    25      76.640  95.438  99.009  1.00  0.00           H  
ATOM    339  CA  TYR    25      78.155  94.494  97.892  1.00  0.00           C  
ATOM    340  HA  TYR    25      78.583  93.526  98.151  1.00  0.00           H  
ATOM    341  CB  TYR    25      77.868  94.831  96.426  1.00  0.00           C  
ATOM    342  HB2 TYR    25      77.339  93.975  96.006  1.00  0.00           H  
ATOM    343  HB3 TYR    25      77.161  95.647  96.278  1.00  0.00           H  
ATOM    344  CG  TYR    25      79.076  95.028  95.548  1.00  0.00           C  
ATOM    345  CD1 TYR    25      80.014  93.997  95.285  1.00  0.00           C  
ATOM    346  HD1 TYR    25      79.856  92.994  95.653  1.00  0.00           H  
ATOM    347  CE1 TYR    25      81.116  94.297  94.399  1.00  0.00           C  
ATOM    348  HE1 TYR    25      81.909  93.648  94.057  1.00  0.00           H  
ATOM    349  CZ  TYR    25      81.375  95.642  94.022  1.00  0.00           C  
ATOM    350  OH  TYR    25      82.445  95.933  93.249  1.00  0.00           O  
ATOM    351  HH  TYR    25      82.500  96.871  93.050  1.00  0.00           H  
ATOM    352  CE2 TYR    25      80.387  96.637  94.356  1.00  0.00           C  
ATOM    353  HE2 TYR    25      80.607  97.634  94.005  1.00  0.00           H  
ATOM    354  CD2 TYR    25      79.213  96.331  95.078  1.00  0.00           C  
ATOM    355  HD2 TYR    25      78.582  97.132  95.434  1.00  0.00           H  
ATOM    356  C   TYR    25      79.255  95.496  98.353  1.00  0.00           C  
ATOM    357  O   TYR    25      79.009  96.639  98.745  1.00  0.00           O  
ATOM    358  N   SER    26      80.548  95.016  98.429  1.00  0.00           N  
ATOM    359  H   SER    26      80.710  94.091  98.056  1.00  0.00           H  
ATOM    360  CA  SER    26      81.726  95.788  98.794  1.00  0.00           C  
ATOM    361  HA  SER    26      81.376  96.657  99.351  1.00  0.00           H  
ATOM    362  CB  SER    26      82.689  95.095  99.763  1.00  0.00           C  
ATOM    363  HB2 SER    26      82.156  94.906 100.695  1.00  0.00           H  
ATOM    364  HB3 SER    26      82.925  94.120  99.339  1.00  0.00           H  
ATOM    365  OG  SER    26      83.769  95.924 100.246  1.00  0.00           O  
ATOM    366  HG  SER    26      83.482  96.353 101.055  1.00  0.00           H  
ATOM    367  C   SER    26      82.463  96.406  97.653  1.00  0.00           C  
ATOM    368  O   SER    26      83.237  95.661  96.956  1.00  0.00           O  
ATOM    369  N   GLN    27      82.383  97.703  97.498  1.00  0.00           N  
ATOM    370  H   GLN    27      81.791  98.273  98.085  1.00  0.00           H  
ATOM    371  CA  GLN    27      83.234  98.452  96.562  1.00  0.00           C  
ATOM    372  HA  GLN    27      82.927  98.044  95.599  1.00  0.00           H  
ATOM    373  CB  GLN    27      82.834  99.962  96.574  1.00  0.00           C  
ATOM    374  HB2 GLN    27      82.906 100.383  95.571  1.00  0.00           H  
ATOM    375  HB3 GLN    27      81.812 100.138  96.912  1.00  0.00           H  
ATOM    376  CG  GLN    27      83.741 100.892  97.458  1.00  0.00           C  
ATOM    377  HG2 GLN    27      84.031 100.428  98.401  1.00  0.00           H  
ATOM    378  HG3 GLN    27      84.662 100.921  96.875  1.00  0.00           H  
ATOM    379  CD  GLN    27      83.132 102.265  97.757  1.00  0.00           C  
ATOM    380  OE1 GLN    27      81.900 102.523  97.688  1.00  0.00           O  
ATOM    381  NE2 GLN    27      83.899 103.246  98.206  1.00  0.00           N  
ATOM    382 HE21 GLN    27      84.891 103.073  98.136  1.00  0.00           H  
ATOM    383 HE22 GLN    27      83.514 104.125  98.519  1.00  0.00           H  
ATOM    384  C   GLN    27      84.755  98.231  96.806  1.00  0.00           C  
ATOM    385  O   GLN    27      85.573  98.361  95.852  1.00  0.00           O  
ATOM    386  N   GLN    28      85.088  97.887  98.034  1.00  0.00           N  
ATOM    387  H   GLN    28      84.405  97.761  98.768  1.00  0.00           H  
ATOM    388  CA  GLN    28      86.568  97.660  98.296  1.00  0.00           C  
ATOM    389  HA  GLN    28      87.066  98.508  97.825  1.00  0.00           H  
ATOM    390  CB  GLN    28      86.851  97.793  99.812  1.00  0.00           C  
ATOM    391  HB2 GLN    28      86.152  97.154 100.352  1.00  0.00           H  
ATOM    392  HB3 GLN    28      87.894  97.622 100.076  1.00  0.00           H  
ATOM    393  CG  GLN    28      86.662  99.317 100.179  1.00  0.00           C  
ATOM    394  HG2 GLN    28      87.389  99.885  99.598  1.00  0.00           H  
ATOM    395  HG3 GLN    28      85.680  99.704  99.907  1.00  0.00           H  
ATOM    396  CD  GLN    28      86.917  99.673 101.649  1.00  0.00           C  
ATOM    397  OE1 GLN    28      86.856  98.794 102.467  1.00  0.00           O  
ATOM    398  NE2 GLN    28      87.236 100.914 101.942  1.00  0.00           N  
ATOM    399 HE21 GLN    28      87.275 100.992 102.948  1.00  0.00           H  
ATOM    400 HE22 GLN    28      87.185 101.709 101.321  1.00  0.00           H  
ATOM    401  C   GLN    28      87.079  96.343  97.730  1.00  0.00           C  
ATOM    402  O   GLN    28      88.256  96.081  97.695  1.00  0.00           O  
ATOM    403  N   SER    29      86.182  95.386  97.314  1.00  0.00           N  
ATOM    404  H   SER    29      85.201  95.522  97.513  1.00  0.00           H  
ATOM    405  CA  SER    29      86.517  94.134  96.572  1.00  0.00           C  
ATOM    406  HA  SER    29      87.386  93.694  97.062  1.00  0.00           H  
ATOM    407  CB  SER    29      85.421  93.058  96.697  1.00  0.00           C  
ATOM    408  HB2 SER    29      85.666  92.078  96.287  1.00  0.00           H  
ATOM    409  HB3 SER    29      85.297  92.940  97.774  1.00  0.00           H  
ATOM    410  OG  SER    29      84.229  93.463  96.082  1.00  0.00           O  
ATOM    411  HG  SER    29      83.924  94.275  96.494  1.00  0.00           H  
ATOM    412  C   SER    29      86.737  94.328  95.072  1.00  0.00           C  
ATOM    413  O   SER    29      86.574  93.370  94.320  1.00  0.00           O  
ATOM    414  N   SER    30      87.036  95.551  94.605  1.00  0.00           N  
ATOM    415  H   SER    30      87.053  96.281  95.302  1.00  0.00           H  
ATOM    416  CA  SER    30      87.217  95.907  93.210  1.00  0.00           C  
ATOM    417  HA  SER    30      87.888  95.132  92.838  1.00  0.00           H  
ATOM    418  CB  SER    30      85.845  95.923  92.453  1.00  0.00           C  
ATOM    419  HB2 SER    30      85.466  94.904  92.375  1.00  0.00           H  
ATOM    420  HB3 SER    30      85.174  96.627  92.945  1.00  0.00           H  
ATOM    421  OG  SER    30      86.046  96.293  91.097  1.00  0.00           O  
ATOM    422  HG  SER    30      86.530  95.616  90.619  1.00  0.00           H  
ATOM    423  C   SER    30      88.086  97.178  93.053  1.00  0.00           C  
ATOM    424  O   SER    30      87.569  98.275  93.232  1.00  0.00           O  
ATOM    425  N   GLN    31      89.332  97.154  92.704  1.00  0.00           N  
ATOM    426  H   GLN    31      89.651  98.080  92.459  1.00  0.00           H  
ATOM    427  CA  GLN    31      90.262  95.964  92.554  1.00  0.00           C  
ATOM    428  HA  GLN    31      89.930  95.284  91.769  1.00  0.00           H  
ATOM    429  CB  GLN    31      91.609  96.508  92.093  1.00  0.00           C  
ATOM    430  HB2 GLN    31      91.429  97.133  91.218  1.00  0.00           H  
ATOM    431  HB3 GLN    31      91.966  97.136  92.909  1.00  0.00           H  
ATOM    432  CG  GLN    31      92.717  95.446  91.672  1.00  0.00           C  
ATOM    433  HG2 GLN    31      92.725  94.708  92.474  1.00  0.00           H  
ATOM    434  HG3 GLN    31      92.424  94.870  90.795  1.00  0.00           H  
ATOM    435  CD  GLN    31      94.121  96.095  91.481  1.00  0.00           C  
ATOM    436  OE1 GLN    31      94.108  97.230  91.095  1.00  0.00           O  
ATOM    437  NE2 GLN    31      95.194  95.358  91.714  1.00  0.00           N  
ATOM    438 HE21 GLN    31      96.108  95.784  91.645  1.00  0.00           H  
ATOM    439 HE22 GLN    31      95.138  94.361  91.869  1.00  0.00           H  
ATOM    440  C   GLN    31      90.375  95.116  93.843  1.00  0.00           C  
ATOM    441  O   GLN    31      90.615  95.723  94.904  1.00  0.00           O  
ATOM    442  N   PRO    32      90.155  93.816  93.771  1.00  0.00           N  
ATOM    443  CD  PRO    32      89.730  92.906  92.677  1.00  0.00           C  
ATOM    444  HD2 PRO    32      90.217  92.959  91.703  1.00  0.00           H  
ATOM    445  HD3 PRO    32      88.658  92.891  92.483  1.00  0.00           H  
ATOM    446  CG  PRO    32      90.062  91.499  93.205  1.00  0.00           C  
ATOM    447  HG2 PRO    32      91.141  91.364  93.124  1.00  0.00           H  
ATOM    448  HG3 PRO    32      89.403  90.718  92.825  1.00  0.00           H  
ATOM    449  CB  PRO    32      89.876  91.696  94.695  1.00  0.00           C  
ATOM    450  HB2 PRO    32      90.387  90.939  95.290  1.00  0.00           H  
ATOM    451  HB3 PRO    32      88.814  91.749  94.936  1.00  0.00           H  
ATOM    452  CA  PRO    32      90.426  93.037  95.000  1.00  0.00           C  
ATOM    453  HA  PRO    32      90.001  93.587  95.839  1.00  0.00           H  
ATOM    454  C   PRO    32      91.883  92.926  95.243  1.00  0.00           C  
ATOM    455  O   PRO    32      92.774  92.704  94.458  1.00  0.00           O  
ATOM    456  N   TYR    33      92.195  93.137  96.564  1.00  0.00           N  
ATOM    457  H   TYR    33      91.461  93.467  97.175  1.00  0.00           H  
ATOM    458  CA  TYR    33      93.458  92.669  97.172  1.00  0.00           C  
ATOM    459  HA  TYR    33      94.186  92.333  96.434  1.00  0.00           H  
ATOM    460  CB  TYR    33      94.163  93.919  97.768  1.00  0.00           C  
ATOM    461  HB2 TYR    33      93.350  94.507  98.192  1.00  0.00           H  
ATOM    462  HB3 TYR    33      94.741  93.545  98.614  1.00  0.00           H  
ATOM    463  CG  TYR    33      95.094  94.647  96.812  1.00  0.00           C  
ATOM    464  CD1 TYR    33      96.503  94.522  96.879  1.00  0.00           C  
ATOM    465  HD1 TYR    33      96.984  94.059  97.727  1.00  0.00           H  
ATOM    466  CE1 TYR    33      97.318  95.267  96.047  1.00  0.00           C  
ATOM    467  HE1 TYR    33      98.393  95.190  96.117  1.00  0.00           H  
ATOM    468  CZ  TYR    33      96.746  96.100  94.964  1.00  0.00           C  
ATOM    469  OH  TYR    33      97.579  96.843  94.176  1.00  0.00           O  
ATOM    470  HH  TYR    33      97.047  97.155  93.440  1.00  0.00           H  
ATOM    471  CE2 TYR    33      95.311  96.078  94.867  1.00  0.00           C  
ATOM    472  HE2 TYR    33      94.718  96.789  94.311  1.00  0.00           H  
ATOM    473  CD2 TYR    33      94.502  95.383  95.799  1.00  0.00           C  
ATOM    474  HD2 TYR    33      93.428  95.494  95.829  1.00  0.00           H  
ATOM    475  C   TYR    33      93.168  91.632  98.255  1.00  0.00           C  
ATOM    476  O   TYR    33      93.020  91.992  99.445  1.00  0.00           O  
ATOM    477  N   GLY    34      92.844  90.496  97.707  1.00  0.00           N  
ATOM    478  H   GLY    34      92.876  90.419  96.700  1.00  0.00           H  
ATOM    479  CA  GLY    34      92.436  89.353  98.490  1.00  0.00           C  
ATOM    480  HA2 GLY    34      92.713  88.491  97.883  1.00  0.00           H  
ATOM    481  HA3 GLY    34      93.002  89.437  99.417  1.00  0.00           H  
ATOM    482  C   GLY    34      90.928  89.544  98.859  1.00  0.00           C  
ATOM    483  O   GLY    34      90.207  90.388  98.329  1.00  0.00           O  
ATOM    484  N   GLN    35      90.512  88.730  99.842  1.00  0.00           N  
ATOM    485  H   GLN    35      91.251  88.214 100.299  1.00  0.00           H  
ATOM    486  CA  GLN    35      89.196  88.581 100.530  1.00  0.00           C  
ATOM    487  HA  GLN    35      88.688  89.528 100.352  1.00  0.00           H  
ATOM    488  CB  GLN    35      88.349  87.441  99.916  1.00  0.00           C  
ATOM    489  HB2 GLN    35      88.961  86.564  99.711  1.00  0.00           H  
ATOM    490  HB3 GLN    35      87.477  87.149 100.502  1.00  0.00           H  
ATOM    491  CG  GLN    35      87.726  87.758  98.569  1.00  0.00           C  
ATOM    492  HG2 GLN    35      87.052  88.606  98.687  1.00  0.00           H  
ATOM    493  HG3 GLN    35      88.540  88.200  97.995  1.00  0.00           H  
ATOM    494  CD  GLN    35      86.948  86.582  97.873  1.00  0.00           C  
ATOM    495  OE1 GLN    35      86.969  85.417  98.305  1.00  0.00           O  
ATOM    496  NE2 GLN    35      86.358  86.850  96.717  1.00  0.00           N  
ATOM    497 HE21 GLN    35      86.538  87.716  96.229  1.00  0.00           H  
ATOM    498 HE22 GLN    35      85.832  86.155  96.207  1.00  0.00           H  
ATOM    499  C   GLN    35      89.304  88.293 102.058  1.00  0.00           C  
ATOM    500  O   GLN    35      89.773  87.220 102.363  1.00  0.00           O  
ATOM    501  N   GLN    36      88.851  89.114 103.010  1.00  0.00           N  
ATOM    502  H   GLN    36      88.791  88.725 103.940  1.00  0.00           H  
ATOM    503  CA  GLN    36      88.431  90.557 102.826  1.00  0.00           C  
ATOM    504  HA  GLN    36      87.542  90.636 102.200  1.00  0.00           H  
ATOM    505  CB  GLN    36      88.057  91.163 104.156  1.00  0.00           C  
ATOM    506  HB2 GLN    36      88.943  91.202 104.789  1.00  0.00           H  
ATOM    507  HB3 GLN    36      87.766  92.181 103.896  1.00  0.00           H  
ATOM    508  CG  GLN    36      86.762  90.669 104.907  1.00  0.00           C  
ATOM    509  HG2 GLN    36      86.446  91.449 105.600  1.00  0.00           H  
ATOM    510  HG3 GLN    36      86.036  90.531 104.106  1.00  0.00           H  
ATOM    511  CD  GLN    36      87.012  89.378 105.702  1.00  0.00           C  
ATOM    512  OE1 GLN    36      88.091  88.791 105.802  1.00  0.00           O  
ATOM    513  NE2 GLN    36      85.966  88.920 106.383  1.00  0.00           N  
ATOM    514 HE21 GLN    36      85.080  89.405 106.399  1.00  0.00           H  
ATOM    515 HE22 GLN    36      86.235  88.209 107.049  1.00  0.00           H  
ATOM    516  C   GLN    36      89.503  91.464 102.062  1.00  0.00           C  
ATOM    517  O   GLN    36      90.642  91.329 102.488  1.00  0.00           O  
ATOM    518  N   SER    37      89.130  92.336 101.148  1.00  0.00           N  
ATOM    519  H   SER    37      88.183  92.243 100.808  1.00  0.00           H  
ATOM    520  CA  SER    37      89.917  93.440 100.548  1.00  0.00           C  
ATOM    521  HA  SER    37      90.897  93.032 100.303  1.00  0.00           H  
ATOM    522  CB  SER    37      89.251  93.743  99.215  1.00  0.00           C  
ATOM    523  HB2 SER    37      89.273  92.872  98.561  1.00  0.00           H  
ATOM    524  HB3 SER    37      88.271  94.212  99.299  1.00  0.00           H  
ATOM    525  OG  SER    37      90.105  94.448  98.436  1.00  0.00           O  
ATOM    526  HG  SER    37      89.573  95.161  98.076  1.00  0.00           H  
ATOM    527  C   SER    37      90.062  94.675 101.508  1.00  0.00           C  
ATOM    528  O   SER    37      89.536  94.682 102.600  1.00  0.00           O  
ATOM    529  N   TYR    38      90.775  95.669 101.033  1.00  0.00           N  
ATOM    530  H   TYR    38      90.869  95.746 100.031  1.00  0.00           H  
ATOM    531  CA  TYR    38      90.970  96.960 101.746  1.00  0.00           C  
ATOM    532  HA  TYR    38      90.055  97.193 102.290  1.00  0.00           H  
ATOM    533  CB  TYR    38      92.262  96.694 102.677  1.00  0.00           C  
ATOM    534  HB2 TYR    38      92.498  97.651 103.143  1.00  0.00           H  
ATOM    535  HB3 TYR    38      91.975  95.960 103.431  1.00  0.00           H  
ATOM    536  CG  TYR    38      93.522  96.121 102.029  1.00  0.00           C  
ATOM    537  CD1 TYR    38      94.428  97.057 101.461  1.00  0.00           C  
ATOM    538  HD1 TYR    38      94.403  98.120 101.654  1.00  0.00           H  
ATOM    539  CE1 TYR    38      95.598  96.568 100.890  1.00  0.00           C  
ATOM    540  HE1 TYR    38      96.223  97.313 100.420  1.00  0.00           H  
ATOM    541  CZ  TYR    38      95.885  95.196 100.822  1.00  0.00           C  
ATOM    542  OH  TYR    38      97.079  94.752 100.345  1.00  0.00           O  
ATOM    543  HH  TYR    38      97.515  95.396  99.782  1.00  0.00           H  
ATOM    544  CE2 TYR    38      94.939  94.307 101.346  1.00  0.00           C  
ATOM    545  HE2 TYR    38      95.184  93.256 101.391  1.00  0.00           H  
ATOM    546  CD2 TYR    38      93.707  94.733 101.811  1.00  0.00           C  
ATOM    547  HD2 TYR    38      93.135  93.913 102.219  1.00  0.00           H  
ATOM    548  C   TYR    38      91.289  98.077 100.716  1.00  0.00           C  
ATOM    549  O   TYR    38      91.793  97.810  99.678  1.00  0.00           O  
ATOM    550  N   SER    39      90.741  99.270 101.012  1.00  0.00           N  
ATOM    551  H   SER    39      90.330  99.326 101.933  1.00  0.00           H  
ATOM    552  CA  SER    39      91.053 100.512 100.205  1.00  0.00           C  
ATOM    553  HA  SER    39      90.950 100.280  99.145  1.00  0.00           H  
ATOM    554  CB  SER    39      89.985 101.668 100.546  1.00  0.00           C  
ATOM    555  HB2 SER    39      89.039 101.311 100.137  1.00  0.00           H  
ATOM    556  HB3 SER    39      89.952 101.775 101.630  1.00  0.00           H  
ATOM    557  OG  SER    39      90.218 102.919  99.906  1.00  0.00           O  
ATOM    558  HG  SER    39      90.774 103.358 100.554  1.00  0.00           H  
ATOM    559  C   SER    39      92.412 101.114 100.372  1.00  0.00           C  
ATOM    560  O   SER    39      93.006 100.980 101.438  1.00  0.00           O  
ATOM    561  N   GLY    40      92.994 101.667  99.360  1.00  0.00           N  
ATOM    562  H   GLY    40      92.566 101.693  98.446  1.00  0.00           H  
ATOM    563  CA  GLY    40      94.342 102.368  99.507  1.00  0.00           C  
ATOM    564  HA2 GLY    40      94.345 102.883 100.468  1.00  0.00           H  
ATOM    565  HA3 GLY    40      95.074 101.566  99.415  1.00  0.00           H  
ATOM    566  C   GLY    40      94.614 103.346  98.309  1.00  0.00           C  
ATOM    567  O   GLY    40      93.767 104.137  97.906  1.00  0.00           O  
ATOM    568  N   TYR    41      95.844 103.479  97.718  1.00  0.00           N  
ATOM    569  H   TYR    41      95.961 104.185  97.005  1.00  0.00           H  
ATOM    570  CA  TYR    41      97.022 102.625  97.984  1.00  0.00           C  
ATOM    571  HA  TYR    41      97.024 102.305  99.026  1.00  0.00           H  
ATOM    572  CB  TYR    41      97.031 101.432  97.056  1.00  0.00           C  
ATOM    573  HB2 TYR    41      97.202 101.719  96.019  1.00  0.00           H  
ATOM    574  HB3 TYR    41      97.859 100.839  97.445  1.00  0.00           H  
ATOM    575  CG  TYR    41      95.831 100.553  97.067  1.00  0.00           C  
ATOM    576  CD1 TYR    41      95.816  99.500  97.928  1.00  0.00           C  
ATOM    577  HD1 TYR    41      96.586  99.390  98.678  1.00  0.00           H  
ATOM    578  CE1 TYR    41      94.659  98.727  97.933  1.00  0.00           C  
ATOM    579  HE1 TYR    41      94.544  97.934  98.658  1.00  0.00           H  
ATOM    580  CZ  TYR    41      93.658  98.957  96.917  1.00  0.00           C  
ATOM    581  OH  TYR    41      92.496  98.271  97.028  1.00  0.00           O  
ATOM    582  HH  TYR    41      92.308  97.904  97.895  1.00  0.00           H  
ATOM    583  CE2 TYR    41      93.818  99.894  95.944  1.00  0.00           C  
ATOM    584  HE2 TYR    41      93.045  99.956  95.193  1.00  0.00           H  
ATOM    585  CD2 TYR    41      94.904 100.761  96.025  1.00  0.00           C  
ATOM    586  HD2 TYR    41      95.075 101.620  95.394  1.00  0.00           H  
ATOM    587  C   TYR    41      98.328 103.433  97.723  1.00  0.00           C  
ATOM    588  O   TYR    41      98.422 104.162  96.753  1.00  0.00           O  
ATOM    589  N   SER    42      99.310 103.202  98.549  1.00  0.00           N  
ATOM    590  H   SER    42      99.144 102.769  99.446  1.00  0.00           H  
ATOM    591  CA  SER    42     100.675 103.731  98.418  1.00  0.00           C  
ATOM    592  HA  SER    42     100.658 104.602  97.764  1.00  0.00           H  
ATOM    593  CB  SER    42     101.288 104.316  99.743  1.00  0.00           C  
ATOM    594  HB2 SER    42     100.571 105.055 100.100  1.00  0.00           H  
ATOM    595  HB3 SER    42     101.576 103.523 100.433  1.00  0.00           H  
ATOM    596  OG  SER    42     102.537 104.953  99.363  1.00  0.00           O  
ATOM    597  HG  SER    42     103.179 104.325  99.023  1.00  0.00           H  
ATOM    598  C   SER    42     101.628 102.690  97.857  1.00  0.00           C  
ATOM    599  O   SER    42     102.011 101.747  98.540  1.00  0.00           O  
ATOM    600  N   GLN    43     101.995 102.760  96.601  1.00  0.00           N  
ATOM    601  H   GLN    43     101.583 103.497  96.046  1.00  0.00           H  
ATOM    602  CA  GLN    43     102.789 101.684  95.893  1.00  0.00           C  
ATOM    603  HA  GLN    43     103.615 101.386  96.539  1.00  0.00           H  
ATOM    604  CB  GLN    43     101.935 100.491  95.547  1.00  0.00           C  
ATOM    605  HB2 GLN    43     102.709  99.760  95.316  1.00  0.00           H  
ATOM    606  HB3 GLN    43     101.383 100.196  96.440  1.00  0.00           H  
ATOM    607  CG  GLN    43     100.880 100.823  94.470  1.00  0.00           C  
ATOM    608  HG2 GLN    43     100.253 101.638  94.834  1.00  0.00           H  
ATOM    609  HG3 GLN    43     101.240 101.270  93.544  1.00  0.00           H  
ATOM    610  CD  GLN    43     100.058  99.576  94.249  1.00  0.00           C  
ATOM    611  OE1 GLN    43     100.203  98.488  94.806  1.00  0.00           O  
ATOM    612  NE2 GLN    43      98.984  99.694  93.530  1.00  0.00           N  
ATOM    613 HE21 GLN    43      98.745 100.617  93.197  1.00  0.00           H  
ATOM    614 HE22 GLN    43      98.260  99.026  93.752  1.00  0.00           H  
ATOM    615  C   GLN    43     103.629 102.163  94.693  1.00  0.00           C  
ATOM    616  O   GLN    43     103.364 103.235  94.114  1.00  0.00           O  
ATOM    617  N   SER    44     104.757 101.543  94.408  1.00  0.00           N  
ATOM    618  H   SER    44     104.978 100.801  95.057  1.00  0.00           H  
ATOM    619  CA  SER    44     105.645 101.790  93.305  1.00  0.00           C  
ATOM    620  HA  SER    44     106.136 102.750  93.464  1.00  0.00           H  
ATOM    621  CB  SER    44     106.713 100.749  93.162  1.00  0.00           C  
ATOM    622  HB2 SER    44     107.270 100.696  94.097  1.00  0.00           H  
ATOM    623  HB3 SER    44     106.289  99.749  93.066  1.00  0.00           H  
ATOM    624  OG  SER    44     107.497 100.950  92.071  1.00  0.00           O  
ATOM    625  HG  SER    44     108.237 100.339  92.079  1.00  0.00           H  
ATOM    626  C   SER    44     104.868 101.770  91.996  1.00  0.00           C  
ATOM    627  O   SER    44     104.065 100.806  91.829  1.00  0.00           O  
ATOM    628  N   THR    45     105.193 102.695  91.072  1.00  0.00           N  
ATOM    629  H   THR    45     105.976 103.291  91.298  1.00  0.00           H  
ATOM    630  CA  THR    45     104.697 102.731  89.680  1.00  0.00           C  
ATOM    631  HA  THR    45     103.653 102.417  89.680  1.00  0.00           H  
ATOM    632  CB  THR    45     104.616 104.198  89.155  1.00  0.00           C  
ATOM    633  HB  THR    45     104.101 104.809  89.896  1.00  0.00           H  
ATOM    634  CG2 THR    45     106.036 104.775  88.922  1.00  0.00           C  
ATOM    635 HG21 THR    45     105.891 105.824  88.663  1.00  0.00           H  
ATOM    636 HG22 THR    45     106.675 104.791  89.805  1.00  0.00           H  
ATOM    637 HG23 THR    45     106.477 104.269  88.063  1.00  0.00           H  
ATOM    638  OG1 THR    45     103.947 104.384  87.974  1.00  0.00           O  
ATOM    639  HG1 THR    45     103.015 104.410  88.205  1.00  0.00           H  
ATOM    640  C   THR    45     105.377 101.817  88.702  1.00  0.00           C  
ATOM    641  O   THR    45     104.749 101.338  87.715  1.00  0.00           O  
ATOM    642  N   ASP    46     106.609 101.466  88.925  1.00  0.00           N  
ATOM    643  H   ASP    46     107.111 101.820  89.726  1.00  0.00           H  
ATOM    644  CA  ASP    46     107.377 100.494  87.930  1.00  0.00           C  
ATOM    645  HA  ASP    46     106.743  99.639  87.698  1.00  0.00           H  
ATOM    646  CB  ASP    46     107.758 101.320  86.659  1.00  0.00           C  
ATOM    647  HB2 ASP    46     106.851 101.745  86.229  1.00  0.00           H  
ATOM    648  HB3 ASP    46     108.398 102.173  86.881  1.00  0.00           H  
ATOM    649  CG  ASP    46     108.370 100.555  85.531  1.00  0.00           C  
ATOM    650  OD1 ASP    46     108.961 101.167  84.583  1.00  0.00           O  
ATOM    651  OD2 ASP    46     108.429  99.328  85.553  1.00  0.00           O  
ATOM    652  C   ASP    46     108.591  99.856  88.647  1.00  0.00           C  
ATOM    653  O   ASP    46     109.382 100.616  89.163  1.00  0.00           O  
ATOM    654  N   THR    47     108.724  98.544  88.595  1.00  0.00           N  
ATOM    655  H   THR    47     108.103  97.905  88.119  1.00  0.00           H  
ATOM    656  CA  THR    47     109.873  97.902  89.224  1.00  0.00           C  
ATOM    657  HA  THR    47     110.610  98.661  89.483  1.00  0.00           H  
ATOM    658  CB  THR    47     109.455  97.026  90.412  1.00  0.00           C  
ATOM    659  HB  THR    47     110.328  96.499  90.795  1.00  0.00           H  
ATOM    660  CG2 THR    47     108.973  97.942  91.533  1.00  0.00           C  
ATOM    661 HG21 THR    47     108.676  97.347  92.397  1.00  0.00           H  
ATOM    662 HG22 THR    47     109.701  98.711  91.789  1.00  0.00           H  
ATOM    663 HG23 THR    47     108.204  98.627  91.177  1.00  0.00           H  
ATOM    664  OG1 THR    47     108.541  96.036  90.050  1.00  0.00           O  
ATOM    665  HG1 THR    47     109.009  95.278  89.691  1.00  0.00           H  
ATOM    666  C   THR    47     110.634  97.108  88.141  1.00  0.00           C  
ATOM    667  O   THR    47     111.479  96.261  88.510  1.00  0.00           O  
ATOM    668  N   SER    48     110.429  97.352  86.840  1.00  0.00           N  
ATOM    669  H   SER    48     109.583  97.896  86.746  1.00  0.00           H  
ATOM    670  CA  SER    48     111.068  96.684  85.664  1.00  0.00           C  
ATOM    671  HA  SER    48     110.871  95.615  85.755  1.00  0.00           H  
ATOM    672  CB  SER    48     110.571  97.199  84.268  1.00  0.00           C  
ATOM    673  HB2 SER    48     111.195  96.811  83.463  1.00  0.00           H  
ATOM    674  HB3 SER    48     109.517  96.960  84.120  1.00  0.00           H  
ATOM    675  OG  SER    48     110.661  98.560  84.221  1.00  0.00           O  
ATOM    676  HG  SER    48     109.966  98.870  84.806  1.00  0.00           H  
ATOM    677  C   SER    48     112.618  96.810  85.750  1.00  0.00           C  
ATOM    678  O   SER    48     113.083  97.679  86.419  1.00  0.00           O  
ATOM    679  N   GLY    49     113.394  96.067  84.962  1.00  0.00           N  
ATOM    680  H   GLY    49     112.924  95.381  84.389  1.00  0.00           H  
ATOM    681  CA  GLY    49     114.795  96.069  84.913  1.00  0.00           C  
ATOM    682  HA2 GLY    49     115.193  96.518  84.003  1.00  0.00           H  
ATOM    683  HA3 GLY    49     115.195  96.551  85.805  1.00  0.00           H  
ATOM    684  C   GLY    49     115.413  94.678  84.692  1.00  0.00           C  
ATOM    685  O   GLY    49     114.744  93.646  84.351  1.00  0.00           O  
ATOM    686  N   TYR    50     116.735  94.471  84.798  1.00  0.00           N  
ATOM    687  H   TYR    50     117.028  93.531  84.573  1.00  0.00           H  
ATOM    688  CA  TYR    50     117.771  95.456  85.097  1.00  0.00           C  
ATOM    689  HA  TYR    50     117.478  96.431  84.706  1.00  0.00           H  
ATOM    690  CB  TYR    50     117.888  95.552  86.633  1.00  0.00           C  
ATOM    691  HB2 TYR    50     116.976  96.032  86.989  1.00  0.00           H  
ATOM    692  HB3 TYR    50     118.088  94.578  87.080  1.00  0.00           H  
ATOM    693  CG  TYR    50     119.122  96.470  87.002  1.00  0.00           C  
ATOM    694  CD1 TYR    50     120.364  95.914  87.229  1.00  0.00           C  
ATOM    695  HD1 TYR    50     120.519  94.847  87.168  1.00  0.00           H  
ATOM    696  CE1 TYR    50     121.559  96.703  87.360  1.00  0.00           C  
ATOM    697  HE1 TYR    50     122.483  96.245  87.682  1.00  0.00           H  
ATOM    698  CZ  TYR    50     121.488  98.084  87.384  1.00  0.00           C  
ATOM    699  OH  TYR    50     122.564  98.774  87.685  1.00  0.00           O  
ATOM    700  HH  TYR    50     122.419  99.722  87.647  1.00  0.00           H  
ATOM    701  CE2 TYR    50     120.221  98.672  87.119  1.00  0.00           C  
ATOM    702  HE2 TYR    50     120.153  99.735  86.944  1.00  0.00           H  
ATOM    703  CD2 TYR    50     119.069  97.858  86.931  1.00  0.00           C  
ATOM    704  HD2 TYR    50     118.081  98.238  86.718  1.00  0.00           H  
ATOM    705  C   TYR    50     119.114  95.096  84.432  1.00  0.00           C  
ATOM    706  O   TYR    50     119.446  93.916  84.413  1.00  0.00           O  
ATOM    707  N   GLY    51     119.864  96.036  83.814  1.00  0.00           N  
ATOM    708  H   GLY    51     120.834  95.767  83.735  1.00  0.00           H  
ATOM    709  CA  GLY    51     119.495  97.377  83.504  1.00  0.00           C  
ATOM    710  HA2 GLY    51     118.842  97.377  82.631  1.00  0.00           H  
ATOM    711  HA3 GLY    51     119.019  97.808  84.386  1.00  0.00           H  
ATOM    712  C   GLY    51     120.717  98.145  83.174  1.00  0.00           C  
ATOM    713  O   GLY    51     121.642  97.604  82.515  1.00  0.00           O  
ATOM    714  N   GLN    52     120.731  99.424  83.619  1.00  0.00           N  
ATOM    715  H   GLN    52     119.975  99.667  84.243  1.00  0.00           H  
ATOM    716  CA  GLN    52     121.711 100.496  83.456  1.00  0.00           C  
ATOM    717  HA  GLN    52     121.359 101.415  83.925  1.00  0.00           H  
ATOM    718  CB  GLN    52     123.022 100.222  84.271  1.00  0.00           C  
ATOM    719  HB2 GLN    52     122.761  99.711  85.198  1.00  0.00           H  
ATOM    720  HB3 GLN    52     123.658  99.597  83.644  1.00  0.00           H  
ATOM    721  CG  GLN    52     123.881 101.487  84.575  1.00  0.00           C  
ATOM    722  HG2 GLN    52     123.908 102.104  83.677  1.00  0.00           H  
ATOM    723  HG3 GLN    52     123.383 102.047  85.366  1.00  0.00           H  
ATOM    724  CD  GLN    52     125.337 101.145  84.885  1.00  0.00           C  
ATOM    725  OE1 GLN    52     125.636 100.029  85.201  1.00  0.00           O  
ATOM    726  NE2 GLN    52     126.161 102.106  84.968  1.00  0.00           N  
ATOM    727 HE21 GLN    52     125.934 102.959  84.477  1.00  0.00           H  
ATOM    728 HE22 GLN    52     127.123 101.927  85.217  1.00  0.00           H  
ATOM    729  C   GLN    52     121.918 100.762  81.999  1.00  0.00           C  
ATOM    730  O   GLN    52     123.008 100.624  81.432  1.00  0.00           O  
ATOM    731  N   SER    53     120.961 101.082  81.143  1.00  0.00           N  
ATOM    732  H   SER    53     121.171 101.136  80.156  1.00  0.00           H  
ATOM    733  CA  SER    53     119.603 101.452  81.477  1.00  0.00           C  
ATOM    734  HA  SER    53     119.647 101.839  82.495  1.00  0.00           H  
ATOM    735  CB  SER    53     119.131 102.586  80.581  1.00  0.00           C  
ATOM    736  HB2 SER    53     119.916 103.340  80.508  1.00  0.00           H  
ATOM    737  HB3 SER    53     119.066 102.228  79.553  1.00  0.00           H  
ATOM    738  OG  SER    53     117.951 103.156  81.104  1.00  0.00           O  
ATOM    739  HG  SER    53     118.161 103.991  81.529  1.00  0.00           H  
ATOM    740  C   SER    53     118.544 100.281  81.503  1.00  0.00           C  
ATOM    741  O   SER    53     118.709  99.306  80.786  1.00  0.00           O  
ATOM    742  N   SER    54     117.584 100.392  82.399  1.00  0.00           N  
ATOM    743  H   SER    54     117.412 101.275  82.857  1.00  0.00           H  
ATOM    744  CA  SER    54     116.427  99.537  82.259  1.00  0.00           C  
ATOM    745  HA  SER    54     116.645  98.501  81.999  1.00  0.00           H  
ATOM    746  CB  SER    54     115.674  99.369  83.583  1.00  0.00           C  
ATOM    747  HB2 SER    54     115.461 100.368  83.966  1.00  0.00           H  
ATOM    748  HB3 SER    54     114.774  98.787  83.387  1.00  0.00           H  
ATOM    749  OG  SER    54     116.553  98.662  84.501  1.00  0.00           O  
ATOM    750  HG  SER    54     117.215  99.315  84.740  1.00  0.00           H  
ATOM    751  C   SER    54     115.372 100.116  81.233  1.00  0.00           C  
ATOM    752  O   SER    54     114.322  99.511  81.038  1.00  0.00           O  
ATOM    753  N   TYR    55     115.597 101.402  80.741  1.00  0.00           N  
ATOM    754  H   TYR    55     116.496 101.838  80.883  1.00  0.00           H  
ATOM    755  CA  TYR    55     114.683 101.986  79.744  1.00  0.00           C  
ATOM    756  HA  TYR    55     113.889 101.272  79.522  1.00  0.00           H  
ATOM    757  CB  TYR    55     114.047 103.221  80.361  1.00  0.00           C  
ATOM    758  HB2 TYR    55     114.797 103.952  80.664  1.00  0.00           H  
ATOM    759  HB3 TYR    55     113.489 103.712  79.564  1.00  0.00           H  
ATOM    760  CG  TYR    55     113.289 102.938  81.604  1.00  0.00           C  
ATOM    761  CD1 TYR    55     113.922 103.304  82.820  1.00  0.00           C  
ATOM    762  HD1 TYR    55     114.886 103.784  82.905  1.00  0.00           H  
ATOM    763  CE1 TYR    55     113.262 103.008  84.013  1.00  0.00           C  
ATOM    764  HE1 TYR    55     113.628 103.244  85.001  1.00  0.00           H  
ATOM    765  CZ  TYR    55     111.991 102.283  84.020  1.00  0.00           C  
ATOM    766  OH  TYR    55     111.420 101.864  85.196  1.00  0.00           O  
ATOM    767  HH  TYR    55     110.616 101.374  85.007  1.00  0.00           H  
ATOM    768  CE2 TYR    55     111.448 101.926  82.761  1.00  0.00           C  
ATOM    769  HE2 TYR    55     110.538 101.352  82.669  1.00  0.00           H  
ATOM    770  CD2 TYR    55     112.076 102.261  81.563  1.00  0.00           C  
ATOM    771  HD2 TYR    55     111.737 101.722  80.691  1.00  0.00           H  
ATOM    772  C   TYR    55     115.411 102.442  78.411  1.00  0.00           C  
ATOM    773  O   TYR    55     116.450 103.134  78.519  1.00  0.00           O  
ATOM    774  N   SER    56     115.071 102.117  77.163  1.00  0.00           N  
ATOM    775  H   SER    56     115.370 102.812  76.493  1.00  0.00           H  
ATOM    776  CA  SER    56     114.250 101.036  76.732  1.00  0.00           C  
ATOM    777  HA  SER    56     114.218 101.132  75.647  1.00  0.00           H  
ATOM    778  CB  SER    56     114.827  99.655  77.167  1.00  0.00           C  
ATOM    779  HB2 SER    56     115.788  99.492  76.680  1.00  0.00           H  
ATOM    780  HB3 SER    56     115.003  99.674  78.242  1.00  0.00           H  
ATOM    781  OG  SER    56     113.948  98.693  76.900  1.00  0.00           O  
ATOM    782  HG  SER    56     113.141  99.066  77.263  1.00  0.00           H  
ATOM    783  C   SER    56     112.773 101.293  77.216  1.00  0.00           C  
ATOM    784  O   SER    56     112.223 100.442  77.916  1.00  0.00           O  
ATOM    785  N   SER    57     112.002 102.362  76.980  1.00  0.00           N  
ATOM    786  H   SER    57     111.048 102.300  77.307  1.00  0.00           H  
ATOM    787  CA  SER    57     112.351 103.528  76.197  1.00  0.00           C  
ATOM    788  HA  SER    57     113.388 103.422  75.878  1.00  0.00           H  
ATOM    789  CB  SER    57     111.430 103.552  75.014  1.00  0.00           C  
ATOM    790  HB2 SER    57     111.751 104.405  74.417  1.00  0.00           H  
ATOM    791  HB3 SER    57     111.532 102.679  74.368  1.00  0.00           H  
ATOM    792  OG  SER    57     110.117 103.714  75.361  1.00  0.00           O  
ATOM    793  HG  SER    57     109.833 103.110  76.051  1.00  0.00           H  
ATOM    794  C   SER    57     112.247 104.815  77.069  1.00  0.00           C  
ATOM    795  O   SER    57     111.765 104.765  78.169  1.00  0.00           O  
ATOM    796  N   TYR    58     112.793 105.925  76.538  1.00  0.00           N  
ATOM    797  H   TYR    58     113.227 105.773  75.638  1.00  0.00           H  
ATOM    798  CA  TYR    58     112.737 107.313  76.982  1.00  0.00           C  
ATOM    799  HA  TYR    58     112.196 107.386  77.925  1.00  0.00           H  
ATOM    800  CB  TYR    58     114.154 107.890  77.191  1.00  0.00           C  
ATOM    801  HB2 TYR    58     114.852 107.429  76.492  1.00  0.00           H  
ATOM    802  HB3 TYR    58     114.098 108.955  76.966  1.00  0.00           H  
ATOM    803  CG  TYR    58     114.704 107.515  78.586  1.00  0.00           C  
ATOM    804  CD1 TYR    58     114.176 108.031  79.803  1.00  0.00           C  
ATOM    805  HD1 TYR    58     113.338 108.709  79.850  1.00  0.00           H  
ATOM    806  CE1 TYR    58     114.654 107.755  81.028  1.00  0.00           C  
ATOM    807  HE1 TYR    58     114.208 108.133  81.936  1.00  0.00           H  
ATOM    808  CZ  TYR    58     115.728 106.818  81.141  1.00  0.00           C  
ATOM    809  OH  TYR    58     116.124 106.379  82.327  1.00  0.00           O  
ATOM    810  HH  TYR    58     115.718 106.832  83.069  1.00  0.00           H  
ATOM    811  CE2 TYR    58     116.352 106.335  79.956  1.00  0.00           C  
ATOM    812  HE2 TYR    58     117.311 105.848  80.055  1.00  0.00           H  
ATOM    813  CD2 TYR    58     115.851 106.726  78.676  1.00  0.00           C  
ATOM    814  HD2 TYR    58     116.359 106.243  77.854  1.00  0.00           H  
ATOM    815  C   TYR    58     112.005 108.077  75.808  1.00  0.00           C  
ATOM    816  O   TYR    58     112.601 108.402  74.768  1.00  0.00           O  
ATOM    817  N   GLY    59     110.673 108.250  75.871  1.00  0.00           N  
ATOM    818  H   GLY    59     110.264 108.685  75.057  1.00  0.00           H  
ATOM    819  CA  GLY    59     109.781 108.130  77.002  1.00  0.00           C  
ATOM    820  HA2 GLY    59     108.763 108.449  76.777  1.00  0.00           H  
ATOM    821  HA3 GLY    59     109.743 107.054  77.170  1.00  0.00           H  
ATOM    822  C   GLY    59     110.133 108.927  78.270  1.00  0.00           C  
ATOM    823  O   GLY    59     110.518 110.086  78.202  1.00  0.00           O  
ATOM    824  N   GLN    60     109.977 108.365  79.484  1.00  0.00           N  
ATOM    825  H   GLN    60     110.139 108.993  80.258  1.00  0.00           H  
ATOM    826  CA  GLN    60     109.447 107.051  79.750  1.00  0.00           C  
ATOM    827  HA  GLN    60     109.986 106.306  79.164  1.00  0.00           H  
ATOM    828  CB  GLN    60     109.560 106.672  81.258  1.00  0.00           C  
ATOM    829  HB2 GLN    60     109.040 107.385  81.899  1.00  0.00           H  
ATOM    830  HB3 GLN    60     108.991 105.748  81.366  1.00  0.00           H  
ATOM    831  CG  GLN    60     110.999 106.518  81.808  1.00  0.00           C  
ATOM    832  HG2 GLN    60     111.417 105.582  81.438  1.00  0.00           H  
ATOM    833  HG3 GLN    60     111.608 107.325  81.401  1.00  0.00           H  
ATOM    834  CD  GLN    60     110.995 106.674  83.332  1.00  0.00           C  
ATOM    835  OE1 GLN    60     110.406 107.544  83.962  1.00  0.00           O  
ATOM    836  NE2 GLN    60     111.657 105.842  84.030  1.00  0.00           N  
ATOM    837 HE21 GLN    60     112.149 105.098  83.556  1.00  0.00           H  
ATOM    838 HE22 GLN    60     111.597 105.820  85.038  1.00  0.00           H  
ATOM    839  C   GLN    60     107.963 106.792  79.420  1.00  0.00           C  
ATOM    840  O   GLN    60     107.660 105.626  79.140  1.00  0.00           O  
ATOM    841  N   SER    61     107.038 107.735  79.349  1.00  0.00           N  
ATOM    842  H   SER    61     107.193 108.725  79.481  1.00  0.00           H  
ATOM    843  CA  SER    61     105.597 107.350  79.111  1.00  0.00           C  
ATOM    844  HA  SER    61     105.628 106.583  78.338  1.00  0.00           H  
ATOM    845  CB  SER    61     104.916 106.850  80.456  1.00  0.00           C  
ATOM    846  HB2 SER    61     105.593 106.106  80.876  1.00  0.00           H  
ATOM    847  HB3 SER    61     104.860 107.693  81.144  1.00  0.00           H  
ATOM    848  OG  SER    61     103.641 106.258  80.019  1.00  0.00           O  
ATOM    849  HG  SER    61     103.704 105.351  80.329  1.00  0.00           H  
ATOM    850  C   SER    61     104.742 108.514  78.592  1.00  0.00           C  
ATOM    851  O   SER    61     105.120 109.678  78.697  1.00  0.00           O  
ATOM    852  N   GLN    62     103.598 108.227  77.952  1.00  0.00           N  
ATOM    853  H   GLN    62     103.488 107.237  77.787  1.00  0.00           H  
ATOM    854  CA  GLN    62     102.531 109.207  77.687  1.00  0.00           C  
ATOM    855  HA  GLN    62     102.702 110.172  78.164  1.00  0.00           H  
ATOM    856  CB  GLN    62     102.361 109.358  76.146  1.00  0.00           C  
ATOM    857  HB2 GLN    62     101.964 108.393  75.831  1.00  0.00           H  
ATOM    858  HB3 GLN    62     101.680 110.169  75.888  1.00  0.00           H  
ATOM    859  CG  GLN    62     103.624 109.674  75.383  1.00  0.00           C  
ATOM    860  HG2 GLN    62     104.364 108.874  75.364  1.00  0.00           H  
ATOM    861  HG3 GLN    62     103.329 109.803  74.341  1.00  0.00           H  
ATOM    862  CD  GLN    62     104.248 111.046  75.731  1.00  0.00           C  
ATOM    863  OE1 GLN    62     103.804 111.867  76.554  1.00  0.00           O  
ATOM    864  NE2 GLN    62     105.353 111.346  75.135  1.00  0.00           N  
ATOM    865 HE21 GLN    62     105.734 112.269  75.282  1.00  0.00           H  
ATOM    866 HE22 GLN    62     105.801 110.686  74.516  1.00  0.00           H  
ATOM    867  C   GLN    62     101.103 108.856  78.387  1.00  0.00           C  
ATOM    868  O   GLN    62     100.141 109.587  78.138  1.00  0.00           O  
ATOM    869  N   ASN    63     101.220 107.843  79.215  1.00  0.00           N  
ATOM    870  H   ASN    63     102.051 107.270  79.256  1.00  0.00           H  
ATOM    871  CA  ASN    63     100.053 107.365  79.936  1.00  0.00           C  
ATOM    872  HA  ASN    63      99.277 108.129  79.874  1.00  0.00           H  
ATOM    873  CB  ASN    63      99.630 106.096  79.174  1.00  0.00           C  
ATOM    874  HB2 ASN    63      98.599 105.948  79.497  1.00  0.00           H  
ATOM    875  HB3 ASN    63      99.729 106.322  78.112  1.00  0.00           H  
ATOM    876  CG  ASN    63     100.566 104.915  79.357  1.00  0.00           C  
ATOM    877  OD1 ASN    63     101.063 104.611  80.405  1.00  0.00           O  
ATOM    878  ND2 ASN    63     101.113 104.379  78.285  1.00  0.00           N  
ATOM    879 HD21 ASN    63     101.743 103.622  78.510  1.00  0.00           H  
ATOM    880 HD22 ASN    63     100.781 104.445  77.334  1.00  0.00           H  
ATOM    881  C   ASN    63     100.291 107.169  81.455  1.00  0.00           C  
ATOM    882  O   ASN    63      99.280 107.114  82.171  1.00  0.00           O  
ATOM    883  N   THR    64     101.546 107.139  81.928  1.00  0.00           N  
ATOM    884  H   THR    64     102.330 107.295  81.310  1.00  0.00           H  
ATOM    885  CA  THR    64     101.955 106.866  83.305  1.00  0.00           C  
ATOM    886  HA  THR    64     101.139 107.217  83.937  1.00  0.00           H  
ATOM    887  CB  THR    64     102.115 105.382  83.520  1.00  0.00           C  
ATOM    888  HB  THR    64     102.941 105.052  82.891  1.00  0.00           H  
ATOM    889  CG2 THR    64     102.434 104.993  84.921  1.00  0.00           C  
ATOM    890 HG21 THR    64     103.324 105.480  85.320  1.00  0.00           H  
ATOM    891 HG22 THR    64     101.528 105.205  85.489  1.00  0.00           H  
ATOM    892 HG23 THR    64     102.643 103.928  85.022  1.00  0.00           H  
ATOM    893  OG1 THR    64     100.953 104.672  83.050  1.00  0.00           O  
ATOM    894  HG1 THR    64     100.919 104.641  82.091  1.00  0.00           H  
ATOM    895  C   THR    64     103.230 107.736  83.570  1.00  0.00           C  
ATOM    896  O   THR    64     104.346 107.247  83.675  1.00  0.00           O  
ATOM    897  N   GLY    65     103.103 109.071  83.886  1.00  0.00           N  
ATOM    898  H   GLY    65     104.004 109.489  84.067  1.00  0.00           H  
ATOM    899  CA  GLY    65     101.924 109.930  83.884  1.00  0.00           C  
ATOM    900  HA2 GLY    65     101.195 109.350  84.450  1.00  0.00           H  
ATOM    901  HA3 GLY    65     102.252 110.822  84.418  1.00  0.00           H  
ATOM    902  C   GLY    65     101.369 110.214  82.432  1.00  0.00           C  
ATOM    903  O   GLY    65     101.941 110.067  81.366  1.00  0.00           O  
ATOM    904  N   TYR    66     100.065 110.590  82.423  1.00  0.00           N  
ATOM    905  H   TYR    66      99.560 110.547  83.297  1.00  0.00           H  
ATOM    906  CA  TYR    66      99.342 111.051  81.239  1.00  0.00           C  
ATOM    907  HA  TYR    66      99.407 110.235  80.520  1.00  0.00           H  
ATOM    908  CB  TYR    66      97.860 111.161  81.679  1.00  0.00           C  
ATOM    909  HB2 TYR    66      97.566 110.308  82.290  1.00  0.00           H  
ATOM    910  HB3 TYR    66      97.833 112.003  82.370  1.00  0.00           H  
ATOM    911  CG  TYR    66      96.958 111.344  80.534  1.00  0.00           C  
ATOM    912  CD1 TYR    66      96.673 110.275  79.611  1.00  0.00           C  
ATOM    913  HD1 TYR    66      97.003 109.259  79.774  1.00  0.00           H  
ATOM    914  CE1 TYR    66      95.774 110.478  78.544  1.00  0.00           C  
ATOM    915  HE1 TYR    66      95.523 109.695  77.843  1.00  0.00           H  
ATOM    916  CZ  TYR    66      95.166 111.726  78.427  1.00  0.00           C  
ATOM    917  OH  TYR    66      94.406 111.973  77.338  1.00  0.00           O  
ATOM    918  HH  TYR    66      93.967 111.235  76.907  1.00  0.00           H  
ATOM    919  CE2 TYR    66      95.553 112.854  79.273  1.00  0.00           C  
ATOM    920  HE2 TYR    66      95.224 113.872  79.120  1.00  0.00           H  
ATOM    921  CD2 TYR    66      96.440 112.652  80.315  1.00  0.00           C  
ATOM    922  HD2 TYR    66      96.701 113.529  80.887  1.00  0.00           H  
ATOM    923  C   TYR    66      99.930 112.291  80.608  1.00  0.00           C  
ATOM    924  O   TYR    66     100.389 113.204  81.283  1.00  0.00           O  
ATOM    925  N   GLY    67     100.114 112.164  79.240  1.00  0.00           N  
ATOM    926  H   GLY    67      99.692 111.385  78.755  1.00  0.00           H  
ATOM    927  CA  GLY    67     101.039 112.948  78.458  1.00  0.00           C  
ATOM    928  HA2 GLY    67     101.235 113.894  78.963  1.00  0.00           H  
ATOM    929  HA3 GLY    67     102.004 112.441  78.429  1.00  0.00           H  
ATOM    930  C   GLY    67     100.448 113.175  77.034  1.00  0.00           C  
ATOM    931  O   GLY    67      99.248 113.350  76.886  1.00  0.00           O  
ATOM    932  N   THR    68     101.325 113.411  76.068  1.00  0.00           N  
ATOM    933  H   THR    68     102.316 113.366  76.261  1.00  0.00           H  
ATOM    934  CA  THR    68     101.075 113.701  74.678  1.00  0.00           C  
ATOM    935  HA  THR    68     100.120 114.226  74.652  1.00  0.00           H  
ATOM    936  CB  THR    68     102.110 114.763  74.257  1.00  0.00           C  
ATOM    937  HB  THR    68     103.141 114.489  74.480  1.00  0.00           H  
ATOM    938  CG2 THR    68     101.917 115.092  72.794  1.00  0.00           C  
ATOM    939 HG21 THR    68     100.877 115.385  72.651  1.00  0.00           H  
ATOM    940 HG22 THR    68     102.628 115.909  72.665  1.00  0.00           H  
ATOM    941 HG23 THR    68     102.346 114.301  72.180  1.00  0.00           H  
ATOM    942  OG1 THR    68     101.877 115.954  74.972  1.00  0.00           O  
ATOM    943  HG1 THR    68     101.889 115.733  75.906  1.00  0.00           H  
ATOM    944  C   THR    68     101.056 112.405  73.823  1.00  0.00           C  
ATOM    945  O   THR    68     102.042 112.002  73.191  1.00  0.00           O  
ATOM    946  N   GLN    69      99.952 111.687  73.854  1.00  0.00           N  
ATOM    947  H   GLN    69      99.191 112.148  74.332  1.00  0.00           H  
ATOM    948  CA  GLN    69      99.592 110.508  72.997  1.00  0.00           C  
ATOM    949  HA  GLN    69     100.287 109.722  73.293  1.00  0.00           H  
ATOM    950  CB  GLN    69      98.153 109.970  73.292  1.00  0.00           C  
ATOM    951  HB2 GLN    69      97.390 110.619  72.863  1.00  0.00           H  
ATOM    952  HB3 GLN    69      98.043 108.941  72.948  1.00  0.00           H  
ATOM    953  CG  GLN    69      97.952 109.920  74.818  1.00  0.00           C  
ATOM    954  HG2 GLN    69      98.827 109.417  75.230  1.00  0.00           H  
ATOM    955  HG3 GLN    69      97.944 110.867  75.358  1.00  0.00           H  
ATOM    956  CD  GLN    69      96.747 109.102  75.254  1.00  0.00           C  
ATOM    957  OE1 GLN    69      96.812 108.186  76.060  1.00  0.00           O  
ATOM    958  NE2 GLN    69      95.549 109.418  74.753  1.00  0.00           N  
ATOM    959 HE21 GLN    69      95.393 110.242  74.191  1.00  0.00           H  
ATOM    960 HE22 GLN    69      94.710 108.855  74.754  1.00  0.00           H  
ATOM    961  C   GLN    69      99.759 110.762  71.536  1.00  0.00           C  
ATOM    962  O   GLN    69      99.391 111.796  70.954  1.00  0.00           O  
ATOM    963  N   SER    70     100.293 109.757  70.867  1.00  0.00           N  
ATOM    964  H   SER    70     100.402 108.902  71.393  1.00  0.00           H  
ATOM    965  CA  SER    70     101.081 109.856  69.569  1.00  0.00           C  
ATOM    966  HA  SER    70     101.440 110.880  69.471  1.00  0.00           H  
ATOM    967  CB  SER    70     102.393 109.029  69.563  1.00  0.00           C  
ATOM    968  HB2 SER    70     102.893 109.099  68.597  1.00  0.00           H  
ATOM    969  HB3 SER    70     102.897 109.412  70.450  1.00  0.00           H  
ATOM    970  OG  SER    70     102.137 107.640  69.702  1.00  0.00           O  
ATOM    971  HG  SER    70     102.464 107.275  68.877  1.00  0.00           H  
ATOM    972  C   SER    70     100.258 109.553  68.275  1.00  0.00           C  
ATOM    973  O   SER    70     100.773 109.465  67.159  1.00  0.00           O  
ATOM    974  N   THR    71      98.921 109.416  68.395  1.00  0.00           N  
ATOM    975  H   THR    71      98.613 109.375  69.356  1.00  0.00           H  
ATOM    976  CA  THR    71      98.035 108.929  67.272  1.00  0.00           C  
ATOM    977  HA  THR    71      98.661 108.874  66.381  1.00  0.00           H  
ATOM    978  CB  THR    71      97.718 107.411  67.568  1.00  0.00           C  
ATOM    979  HB  THR    71      96.970 107.375  68.360  1.00  0.00           H  
ATOM    980  CG2 THR    71      97.090 106.738  66.359  1.00  0.00           C  
ATOM    981 HG21 THR    71      96.676 105.786  66.692  1.00  0.00           H  
ATOM    982 HG22 THR    71      96.201 107.320  66.118  1.00  0.00           H  
ATOM    983 HG23 THR    71      97.880 106.616  65.619  1.00  0.00           H  
ATOM    984  OG1 THR    71      98.860 106.691  68.108  1.00  0.00           O  
ATOM    985  HG1 THR    71      99.490 106.393  67.448  1.00  0.00           H  
ATOM    986  C   THR    71      96.773 109.770  66.991  1.00  0.00           C  
ATOM    987  O   THR    71      95.997 109.910  67.970  1.00  0.00           O  
ATOM    988  N   PRO    72      96.529 110.383  65.825  1.00  0.00           N  
ATOM    989  CD  PRO    72      97.237 109.987  64.620  1.00  0.00           C  
ATOM    990  HD2 PRO    72      97.499 108.932  64.700  1.00  0.00           H  
ATOM    991  HD3 PRO    72      98.183 110.514  64.495  1.00  0.00           H  
ATOM    992  CG  PRO    72      96.303 110.347  63.498  1.00  0.00           C  
ATOM    993  HG2 PRO    72      95.596 109.542  63.296  1.00  0.00           H  
ATOM    994  HG3 PRO    72      96.943 110.641  62.666  1.00  0.00           H  
ATOM    995  CB  PRO    72      95.502 111.506  63.970  1.00  0.00           C  
ATOM    996  HB2 PRO    72      94.563 111.672  63.443  1.00  0.00           H  
ATOM    997  HB3 PRO    72      96.116 112.400  63.862  1.00  0.00           H  
ATOM    998  CA  PRO    72      95.329 111.112  65.428  1.00  0.00           C  
ATOM    999  HA  PRO    72      95.246 112.044  65.987  1.00  0.00           H  
ATOM   1000  C   PRO    72      94.054 110.261  65.698  1.00  0.00           C  
ATOM   1001  O   PRO    72      94.024 109.032  65.421  1.00  0.00           O  
ATOM   1002  N   GLN    73      92.946 110.972  66.120  1.00  0.00           N  
ATOM   1003  H   GLN    73      93.007 111.979  66.074  1.00  0.00           H  
ATOM   1004  CA  GLN    73      91.597 110.408  66.195  1.00  0.00           C  
ATOM   1005  HA  GLN    73      91.653 109.421  66.653  1.00  0.00           H  
ATOM   1006  CB  GLN    73      90.739 111.341  67.057  1.00  0.00           C  
ATOM   1007  HB2 GLN    73      90.902 111.253  68.131  1.00  0.00           H  
ATOM   1008  HB3 GLN    73      90.993 112.349  66.727  1.00  0.00           H  
ATOM   1009  CG  GLN    73      89.230 111.108  66.954  1.00  0.00           C  
ATOM   1010  HG2 GLN    73      88.979 110.981  65.901  1.00  0.00           H  
ATOM   1011  HG3 GLN    73      89.111 110.123  67.404  1.00  0.00           H  
ATOM   1012  CD  GLN    73      88.354 112.149  67.653  1.00  0.00           C  
ATOM   1013  OE1 GLN    73      88.738 113.271  67.907  1.00  0.00           O  
ATOM   1014  NE2 GLN    73      87.095 111.760  67.799  1.00  0.00           N  
ATOM   1015 HE21 GLN    73      86.910 110.788  67.597  1.00  0.00           H  
ATOM   1016 HE22 GLN    73      86.316 112.392  67.916  1.00  0.00           H  
ATOM   1017  C   GLN    73      90.945 110.195  64.795  1.00  0.00           C  
ATOM   1018  O   GLN    73      90.958 111.133  63.975  1.00  0.00           O  
ATOM   1019  N   GLY    74      90.252 109.083  64.637  1.00  0.00           N  
ATOM   1020  H   GLY    74      90.282 108.386  65.367  1.00  0.00           H  
ATOM   1021  CA  GLY    74      89.692 108.669  63.303  1.00  0.00           C  
ATOM   1022  HA2 GLY    74      90.260 109.052  62.455  1.00  0.00           H  
ATOM   1023  HA3 GLY    74      89.509 107.595  63.334  1.00  0.00           H  
ATOM   1024  C   GLY    74      88.296 109.351  63.097  1.00  0.00           C  
ATOM   1025  O   GLY    74      88.024 110.558  63.183  1.00  0.00           O  
ATOM   1026  N   TYR    75      87.374 108.489  62.821  1.00  0.00           N  
ATOM   1027  H   TYR    75      87.714 107.550  62.669  1.00  0.00           H  
ATOM   1028  CA  TYR    75      85.928 108.721  62.755  1.00  0.00           C  
ATOM   1029  HA  TYR    75      85.703 109.757  62.502  1.00  0.00           H  
ATOM   1030  CB  TYR    75      85.351 107.768  61.607  1.00  0.00           C  
ATOM   1031  HB2 TYR    75      85.445 106.710  61.854  1.00  0.00           H  
ATOM   1032  HB3 TYR    75      84.272 107.916  61.579  1.00  0.00           H  
ATOM   1033  CG  TYR    75      85.958 108.045  60.193  1.00  0.00           C  
ATOM   1034  CD1 TYR    75      86.616 107.089  59.433  1.00  0.00           C  
ATOM   1035  HD1 TYR    75      86.708 106.064  59.760  1.00  0.00           H  
ATOM   1036  CE1 TYR    75      87.261 107.277  58.177  1.00  0.00           C  
ATOM   1037  HE1 TYR    75      87.894 106.559  57.677  1.00  0.00           H  
ATOM   1038  CZ  TYR    75      87.009 108.561  57.624  1.00  0.00           C  
ATOM   1039  OH  TYR    75      87.519 108.848  56.405  1.00  0.00           O  
ATOM   1040  HH  TYR    75      87.846 107.984  56.142  1.00  0.00           H  
ATOM   1041  CE2 TYR    75      86.246 109.498  58.391  1.00  0.00           C  
ATOM   1042  HE2 TYR    75      86.182 110.487  57.960  1.00  0.00           H  
ATOM   1043  CD2 TYR    75      85.817 109.331  59.687  1.00  0.00           C  
ATOM   1044  HD2 TYR    75      85.406 110.143  60.269  1.00  0.00           H  
ATOM   1045  C   TYR    75      85.140 108.443  64.021  1.00  0.00           C  
ATOM   1046  O   TYR    75      85.685 107.981  65.027  1.00  0.00           O  
ATOM   1047  N   GLY    76      83.833 108.608  63.955  1.00  0.00           N  
ATOM   1048  H   GLY    76      83.429 109.121  63.185  1.00  0.00           H  
ATOM   1049  CA  GLY    76      82.851 108.218  64.922  1.00  0.00           C  
ATOM   1050  HA2 GLY    76      81.870 108.323  64.458  1.00  0.00           H  
ATOM   1051  HA3 GLY    76      82.939 107.177  65.233  1.00  0.00           H  
ATOM   1052  C   GLY    76      82.757 109.064  66.145  1.00  0.00           C  
ATOM   1053  O   GLY    76      83.764 109.532  66.677  1.00  0.00           O  
ATOM   1054  N   SER    77      81.552 109.221  66.696  1.00  0.00           N  
ATOM   1055  H   SER    77      80.769 108.881  66.157  1.00  0.00           H  
ATOM   1056  CA  SER    77      81.332 110.060  67.969  1.00  0.00           C  
ATOM   1057  HA  SER    77      82.156 109.921  68.669  1.00  0.00           H  
ATOM   1058  CB  SER    77      81.510 111.566  67.611  1.00  0.00           C  
ATOM   1059  HB2 SER    77      82.265 111.540  66.826  1.00  0.00           H  
ATOM   1060  HB3 SER    77      80.580 111.952  67.193  1.00  0.00           H  
ATOM   1061  OG  SER    77      81.924 112.447  68.735  1.00  0.00           O  
ATOM   1062  HG  SER    77      81.505 113.309  68.788  1.00  0.00           H  
ATOM   1063  C   SER    77      80.096 109.725  68.787  1.00  0.00           C  
ATOM   1064  O   SER    77      79.341 110.578  69.177  1.00  0.00           O  
ATOM   1065  N   THR    78      79.746 108.508  69.185  1.00  0.00           N  
ATOM   1066  H   THR    78      78.906 108.527  69.746  1.00  0.00           H  
ATOM   1067  CA  THR    78      80.586 107.323  69.257  1.00  0.00           C  
ATOM   1068  HA  THR    78      81.445 107.470  68.602  1.00  0.00           H  
ATOM   1069  CB  THR    78      81.095 107.114  70.657  1.00  0.00           C  
ATOM   1070  HB  THR    78      80.347 107.513  71.343  1.00  0.00           H  
ATOM   1071  CG2 THR    78      81.445 105.606  70.897  1.00  0.00           C  
ATOM   1072 HG21 THR    78      81.993 105.399  71.816  1.00  0.00           H  
ATOM   1073 HG22 THR    78      80.550 104.996  71.017  1.00  0.00           H  
ATOM   1074 HG23 THR    78      82.017 105.259  70.037  1.00  0.00           H  
ATOM   1075  OG1 THR    78      82.257 107.894  70.772  1.00  0.00           O  
ATOM   1076  HG1 THR    78      81.918 108.665  71.231  1.00  0.00           H  
ATOM   1077  C   THR    78      79.818 106.126  68.611  1.00  0.00           C  
ATOM   1078  O   THR    78      78.626 105.918  68.850  1.00  0.00           O  
ATOM   1079  N   GLY    79      80.442 105.312  67.772  1.00  0.00           N  
ATOM   1080  H   GLY    79      81.354 105.641  67.488  1.00  0.00           H  
ATOM   1081  CA  GLY    79      79.990 104.106  67.097  1.00  0.00           C  
ATOM   1082  HA2 GLY    79      78.964 104.349  66.817  1.00  0.00           H  
ATOM   1083  HA3 GLY    79      80.713 103.854  66.322  1.00  0.00           H  
ATOM   1084  C   GLY    79      79.965 102.920  68.014  1.00  0.00           C  
ATOM   1085  O   GLY    79      80.015 103.022  69.275  1.00  0.00           O  
ATOM   1086  N   GLY    80      79.938 101.677  67.547  1.00  0.00           N  
ATOM   1087  H   GLY    80      80.028 100.931  68.222  1.00  0.00           H  
ATOM   1088  CA  GLY    80      79.662 101.272  66.268  1.00  0.00           C  
ATOM   1089  HA2 GLY    80      80.384 101.757  65.611  1.00  0.00           H  
ATOM   1090  HA3 GLY    80      79.845 100.203  66.158  1.00  0.00           H  
ATOM   1091  C   GLY    80      78.238 101.635  65.753  1.00  0.00           C  
ATOM   1092  O   GLY    80      77.365 101.919  66.552  1.00  0.00           O  
ATOM   1093  N   TYR    81      77.988 101.423  64.437  1.00  0.00           N  
ATOM   1094  H   TYR    81      78.731 101.093  63.838  1.00  0.00           H  
ATOM   1095  CA  TYR    81      76.796 101.931  63.694  1.00  0.00           C  
ATOM   1096  HA  TYR    81      76.068 102.131  64.480  1.00  0.00           H  
ATOM   1097  CB  TYR    81      77.212 103.217  62.925  1.00  0.00           C  
ATOM   1098  HB2 TYR    81      77.998 103.075  62.183  1.00  0.00           H  
ATOM   1099  HB3 TYR    81      76.385 103.634  62.351  1.00  0.00           H  
ATOM   1100  CG  TYR    81      77.642 104.397  63.831  1.00  0.00           C  
ATOM   1101  CD1 TYR    81      76.701 105.104  64.624  1.00  0.00           C  
ATOM   1102  HD1 TYR    81      75.674 104.776  64.685  1.00  0.00           H  
ATOM   1103  CE1 TYR    81      77.085 106.276  65.298  1.00  0.00           C  
ATOM   1104  HE1 TYR    81      76.437 106.720  66.040  1.00  0.00           H  
ATOM   1105  CZ  TYR    81      78.434 106.693  65.254  1.00  0.00           C  
ATOM   1106  OH  TYR    81      78.853 107.766  65.944  1.00  0.00           O  
ATOM   1107  HH  TYR    81      78.122 108.308  66.248  1.00  0.00           H  
ATOM   1108  CE2 TYR    81      79.375 105.884  64.563  1.00  0.00           C  
ATOM   1109  HE2 TYR    81      80.419 106.159  64.569  1.00  0.00           H  
ATOM   1110  CD2 TYR    81      78.963 104.840  63.731  1.00  0.00           C  
ATOM   1111  HD2 TYR    81      79.740 104.418  63.112  1.00  0.00           H  
ATOM   1112  C   TYR    81      76.322 100.856  62.775  1.00  0.00           C  
ATOM   1113  O   TYR    81      77.008 100.335  61.944  1.00  0.00           O  
ATOM   1114  N   GLY    82      75.073 100.483  62.829  1.00  0.00           N  
ATOM   1115  H   GLY    82      74.936  99.685  62.225  1.00  0.00           H  
ATOM   1116  CA  GLY    82      73.971 100.856  63.750  1.00  0.00           C  
ATOM   1117  HA2 GLY    82      73.098 100.300  63.406  1.00  0.00           H  
ATOM   1118  HA3 GLY    82      74.146 100.474  64.755  1.00  0.00           H  
ATOM   1119  C   GLY    82      73.569 102.281  63.879  1.00  0.00           C  
ATOM   1120  O   GLY    82      73.951 103.149  63.032  1.00  0.00           O  
ATOM   1121  N   SER    83      72.750 102.530  64.922  1.00  0.00           N  
ATOM   1122  H   SER    83      72.506 101.779  65.552  1.00  0.00           H  
ATOM   1123  CA  SER    83      72.437 103.898  65.481  1.00  0.00           C  
ATOM   1124  HA  SER    83      71.387 103.868  65.772  1.00  0.00           H  
ATOM   1125  CB  SER    83      73.050 104.179  66.831  1.00  0.00           C  
ATOM   1126  HB2 SER    83      74.065 104.533  66.651  1.00  0.00           H  
ATOM   1127  HB3 SER    83      72.476 104.979  67.300  1.00  0.00           H  
ATOM   1128  OG  SER    83      73.182 103.076  67.709  1.00  0.00           O  
ATOM   1129  HG  SER    83      73.964 103.273  68.229  1.00  0.00           H  
ATOM   1130  C   SER    83      72.591 105.034  64.467  1.00  0.00           C  
ATOM   1131  O   SER    83      73.507 105.814  64.652  1.00  0.00           O  
ATOM   1132  N   SER    84      71.698 105.276  63.498  1.00  0.00           N  
ATOM   1133  H   SER    84      71.964 106.071  62.935  1.00  0.00           H  
ATOM   1134  CA  SER    84      70.702 104.297  63.018  1.00  0.00           C  
ATOM   1135  HA  SER    84      71.098 103.287  63.122  1.00  0.00           H  
ATOM   1136  CB  SER    84      69.423 104.365  63.747  1.00  0.00           C  
ATOM   1137  HB2 SER    84      69.564 104.435  64.825  1.00  0.00           H  
ATOM   1138  HB3 SER    84      68.831 105.234  63.459  1.00  0.00           H  
ATOM   1139  OG  SER    84      68.507 103.313  63.601  1.00  0.00           O  
ATOM   1140  HG  SER    84      67.673 103.621  63.963  1.00  0.00           H  
ATOM   1141  C   SER    84      70.412 104.647  61.511  1.00  0.00           C  
ATOM   1142  O   SER    84      69.988 105.766  61.175  1.00  0.00           O  
ATOM   1143  N   GLN    85      70.484 103.678  60.573  1.00  0.00           N  
ATOM   1144  H   GLN    85      70.853 102.754  60.746  1.00  0.00           H  
ATOM   1145  CA  GLN    85      70.237 103.969  59.121  1.00  0.00           C  
ATOM   1146  HA  GLN    85      70.975 104.723  58.848  1.00  0.00           H  
ATOM   1147  CB  GLN    85      70.536 102.725  58.251  1.00  0.00           C  
ATOM   1148  HB2 GLN    85      71.567 102.411  58.420  1.00  0.00           H  
ATOM   1149  HB3 GLN    85      69.867 101.917  58.546  1.00  0.00           H  
ATOM   1150  CG  GLN    85      70.419 102.857  56.756  1.00  0.00           C  
ATOM   1151  HG2 GLN    85      69.365 103.011  56.521  1.00  0.00           H  
ATOM   1152  HG3 GLN    85      70.905 103.801  56.509  1.00  0.00           H  
ATOM   1153  CD  GLN    85      70.853 101.616  55.969  1.00  0.00           C  
ATOM   1154  OE1 GLN    85      70.510 100.515  56.383  1.00  0.00           O  
ATOM   1155  NE2 GLN    85      71.526 101.716  54.838  1.00  0.00           N  
ATOM   1156 HE21 GLN    85      71.489 100.916  54.224  1.00  0.00           H  
ATOM   1157 HE22 GLN    85      71.757 102.667  54.587  1.00  0.00           H  
ATOM   1158  C   GLN    85      68.954 104.647  58.745  1.00  0.00           C  
ATOM   1159  O   GLN    85      68.917 105.459  57.775  1.00  0.00           O  
ATOM   1160  N   SER    86      67.870 104.399  59.482  1.00  0.00           N  
ATOM   1161  H   SER    86      67.890 103.768  60.270  1.00  0.00           H  
ATOM   1162  CA  SER    86      66.667 105.174  59.399  1.00  0.00           C  
ATOM   1163  HA  SER    86      65.974 104.757  60.130  1.00  0.00           H  
ATOM   1164  CB  SER    86      66.954 106.601  59.815  1.00  0.00           C  
ATOM   1165  HB2 SER    86      67.617 107.134  59.135  1.00  0.00           H  
ATOM   1166  HB3 SER    86      65.965 107.054  59.885  1.00  0.00           H  
ATOM   1167  OG  SER    86      67.488 106.687  61.187  1.00  0.00           O  
ATOM   1168  HG  SER    86      68.430 106.512  61.120  1.00  0.00           H  
ATOM   1169  C   SER    86      66.095 105.138  57.930  1.00  0.00           C  
ATOM   1170  O   SER    86      65.734 106.177  57.402  1.00  0.00           O  
ATOM   1171  N   SER    87      65.939 103.922  57.360  1.00  0.00           N  
ATOM   1172  H   SER    87      66.159 103.139  57.958  1.00  0.00           H  
ATOM   1173  CA  SER    87      65.474 103.721  56.045  1.00  0.00           C  
ATOM   1174  HA  SER    87      65.520 104.643  55.465  1.00  0.00           H  
ATOM   1175  CB  SER    87      66.374 102.589  55.434  1.00  0.00           C  
ATOM   1176  HB2 SER    87      67.419 102.859  55.591  1.00  0.00           H  
ATOM   1177  HB3 SER    87      66.166 101.607  55.859  1.00  0.00           H  
ATOM   1178  OG  SER    87      66.127 102.372  54.063  1.00  0.00           O  
ATOM   1179  HG  SER    87      66.993 102.118  53.737  1.00  0.00           H  
ATOM   1180  C   SER    87      63.945 103.382  56.057  1.00  0.00           C  
ATOM   1181  O   SER    87      63.076 104.258  56.135  1.00  0.00           O  
ATOM   1182  N   GLN    88      63.647 102.140  55.673  1.00  0.00           N  
ATOM   1183  H   GLN    88      64.436 101.527  55.523  1.00  0.00           H  
ATOM   1184  CA  GLN    88      62.405 101.582  55.133  1.00  0.00           C  
ATOM   1185  HA  GLN    88      61.590 102.135  55.600  1.00  0.00           H  
ATOM   1186  CB  GLN    88      62.373 101.777  53.580  1.00  0.00           C  
ATOM   1187  HB2 GLN    88      62.686 102.793  53.340  1.00  0.00           H  
ATOM   1188  HB3 GLN    88      63.163 101.120  53.215  1.00  0.00           H  
ATOM   1189  CG  GLN    88      61.018 101.499  52.847  1.00  0.00           C  
ATOM   1190  HG2 GLN    88      60.319 102.105  53.425  1.00  0.00           H  
ATOM   1191  HG3 GLN    88      60.984 101.813  51.804  1.00  0.00           H  
ATOM   1192  CD  GLN    88      60.599 100.042  52.878  1.00  0.00           C  
ATOM   1193  OE1 GLN    88      59.657  99.653  53.533  1.00  0.00           O  
ATOM   1194  NE2 GLN    88      61.235  99.115  52.188  1.00  0.00           N  
ATOM   1195 HE21 GLN    88      61.986  99.332  51.547  1.00  0.00           H  
ATOM   1196 HE22 GLN    88      60.905  98.176  52.358  1.00  0.00           H  
ATOM   1197  C   GLN    88      62.381 100.141  55.627  1.00  0.00           C  
ATOM   1198  O   GLN    88      63.118  99.186  55.205  1.00  0.00           O  
ATOM   1199  N   SER    89      61.600 100.007  56.685  1.00  0.00           N  
ATOM   1200  H   SER    89      61.114 100.796  57.087  1.00  0.00           H  
ATOM   1201  CA  SER    89      61.397  98.669  57.304  1.00  0.00           C  
ATOM   1202  HA  SER    89      62.161  98.287  57.982  1.00  0.00           H  
ATOM   1203  CB  SER    89      60.186  98.647  58.259  1.00  0.00           C  
ATOM   1204  HB2 SER    89      60.262  99.389  59.055  1.00  0.00           H  
ATOM   1205  HB3 SER    89      59.304  98.849  57.652  1.00  0.00           H  
ATOM   1206  OG  SER    89      60.180  97.500  59.004  1.00  0.00           O  
ATOM   1207  HG  SER    89      59.323  97.543  59.434  1.00  0.00           H  
ATOM   1208  C   SER    89      61.107  97.492  56.373  1.00  0.00           C  
ATOM   1209  O   SER    89      60.603  97.647  55.241  1.00  0.00           O  
ATOM   1210  N   SER    90      61.532  96.268  56.708  1.00  0.00           N  
ATOM   1211  H   SER    90      61.790  96.175  57.681  1.00  0.00           H  
ATOM   1212  CA  SER    90      61.328  95.076  55.858  1.00  0.00           C  
ATOM   1213  HA  SER    90      61.615  95.286  54.828  1.00  0.00           H  
ATOM   1214  CB  SER    90      62.459  94.088  56.199  1.00  0.00           C  
ATOM   1215  HB2 SER    90      62.418  93.974  57.282  1.00  0.00           H  
ATOM   1216  HB3 SER    90      62.291  93.152  55.666  1.00  0.00           H  
ATOM   1217  OG  SER    90      63.747  94.673  55.873  1.00  0.00           O  
ATOM   1218  HG  SER    90      63.797  95.585  56.168  1.00  0.00           H  
ATOM   1219  C   SER    90      59.912  94.402  55.886  1.00  0.00           C  
ATOM   1220  O   SER    90      59.755  93.410  55.204  1.00  0.00           O  
ATOM   1221  N   TYR    91      58.869  95.002  56.534  1.00  0.00           N  
ATOM   1222  H   TYR    91      59.082  95.865  57.013  1.00  0.00           H  
ATOM   1223  CA  TYR    91      57.690  94.254  56.901  1.00  0.00           C  
ATOM   1224  HA  TYR    91      57.993  93.208  56.945  1.00  0.00           H  
ATOM   1225  CB  TYR    91      57.330  94.633  58.361  1.00  0.00           C  
ATOM   1226  HB2 TYR    91      58.115  94.261  59.019  1.00  0.00           H  
ATOM   1227  HB3 TYR    91      57.229  95.695  58.588  1.00  0.00           H  
ATOM   1228  CG  TYR    91      56.085  93.855  58.734  1.00  0.00           C  
ATOM   1229  CD1 TYR    91      54.748  94.345  58.499  1.00  0.00           C  
ATOM   1230  HD1 TYR    91      54.671  95.340  58.086  1.00  0.00           H  
ATOM   1231  CE1 TYR    91      53.620  93.515  58.823  1.00  0.00           C  
ATOM   1232  HE1 TYR    91      52.664  93.999  58.683  1.00  0.00           H  
ATOM   1233  CZ  TYR    91      53.756  92.271  59.402  1.00  0.00           C  
ATOM   1234  OH  TYR    91      52.633  91.506  59.695  1.00  0.00           O  
ATOM   1235  HH  TYR    91      51.840  92.023  59.538  1.00  0.00           H  
ATOM   1236  CE2 TYR    91      55.124  91.769  59.697  1.00  0.00           C  
ATOM   1237  HE2 TYR    91      55.222  90.828  60.219  1.00  0.00           H  
ATOM   1238  CD2 TYR    91      56.234  92.516  59.270  1.00  0.00           C  
ATOM   1239  HD2 TYR    91      57.208  92.079  59.436  1.00  0.00           H  
ATOM   1240  C   TYR    91      56.554  94.538  55.885  1.00  0.00           C  
ATOM   1241  O   TYR    91      56.267  95.714  55.745  1.00  0.00           O  
ATOM   1242  N   GLY    92      55.942  93.582  55.175  1.00  0.00           N  
ATOM   1243  H   GLY    92      55.353  93.819  54.390  1.00  0.00           H  
ATOM   1244  CA  GLY    92      56.124  92.132  55.342  1.00  0.00           C  
ATOM   1245  HA2 GLY    92      57.168  91.934  55.586  1.00  0.00           H  
ATOM   1246  HA3 GLY    92      55.487  91.871  56.186  1.00  0.00           H  
ATOM   1247  C   GLY    92      55.804  91.369  54.028  1.00  0.00           C  
ATOM   1248  O   GLY    92      56.004  91.774  52.898  1.00  0.00           O  
ATOM   1249  N   GLN    93      55.147  90.191  54.191  1.00  0.00           N  
ATOM   1250  H   GLN    93      54.899  89.908  55.129  1.00  0.00           H  
ATOM   1251  CA  GLN    93      54.554  89.383  53.117  1.00  0.00           C  
ATOM   1252  HA  GLN    93      54.075  89.990  52.348  1.00  0.00           H  
ATOM   1253  CB  GLN    93      55.607  88.588  52.309  1.00  0.00           C  
ATOM   1254  HB2 GLN    93      55.132  88.098  51.460  1.00  0.00           H  
ATOM   1255  HB3 GLN    93      56.282  89.287  51.815  1.00  0.00           H  
ATOM   1256  CG  GLN    93      56.329  87.621  53.164  1.00  0.00           C  
ATOM   1257  HG2 GLN    93      56.593  88.165  54.071  1.00  0.00           H  
ATOM   1258  HG3 GLN    93      55.660  86.797  53.412  1.00  0.00           H  
ATOM   1259  CD  GLN    93      57.560  87.026  52.458  1.00  0.00           C  
ATOM   1260  OE1 GLN    93      58.699  87.419  52.740  1.00  0.00           O  
ATOM   1261  NE2 GLN    93      57.279  86.126  51.532  1.00  0.00           N  
ATOM   1262 HE21 GLN    93      58.030  85.496  51.289  1.00  0.00           H  
ATOM   1263 HE22 GLN    93      56.362  85.796  51.267  1.00  0.00           H  
ATOM   1264  C   GLN    93      53.410  88.444  53.622  1.00  0.00           C  
ATOM   1265  O   GLN    93      53.411  87.974  54.706  1.00  0.00           O  
ATOM   1266  N   GLN    94      52.457  88.180  52.732  1.00  0.00           N  
ATOM   1267  H   GLN    94      52.692  88.431  51.783  1.00  0.00           H  
ATOM   1268  CA  GLN    94      51.306  87.236  53.027  1.00  0.00           C  
ATOM   1269  HA  GLN    94      51.009  87.469  54.050  1.00  0.00           H  
ATOM   1270  CB  GLN    94      50.213  87.449  52.036  1.00  0.00           C  
ATOM   1271  HB2 GLN    94      50.067  88.529  52.017  1.00  0.00           H  
ATOM   1272  HB3 GLN    94      50.526  86.968  51.109  1.00  0.00           H  
ATOM   1273  CG  GLN    94      48.900  86.812  52.553  1.00  0.00           C  
ATOM   1274  HG2 GLN    94      49.136  85.764  52.739  1.00  0.00           H  
ATOM   1275  HG3 GLN    94      48.581  87.386  53.423  1.00  0.00           H  
ATOM   1276  CD  GLN    94      47.725  86.903  51.568  1.00  0.00           C  
ATOM   1277  OE1 GLN    94      47.862  87.025  50.408  1.00  0.00           O  
ATOM   1278  NE2 GLN    94      46.443  86.818  51.937  1.00  0.00           N  
ATOM   1279 HE21 GLN    94      46.350  86.572  52.913  1.00  0.00           H  
ATOM   1280 HE22 GLN    94      45.656  86.993  51.329  1.00  0.00           H  
ATOM   1281  C   GLN    94      51.864  85.727  53.090  1.00  0.00           C  
ATOM   1282  O   GLN    94      52.639  85.332  52.182  1.00  0.00           O  
ATOM   1283  N   SER    95      51.446  84.865  54.026  1.00  0.00           N  
ATOM   1284  H   SER    95      50.824  85.217  54.739  1.00  0.00           H  
ATOM   1285  CA  SER    95      51.839  83.497  54.054  1.00  0.00           C  
ATOM   1286  HA  SER    95      52.890  83.553  53.769  1.00  0.00           H  
ATOM   1287  CB  SER    95      51.611  82.974  55.426  1.00  0.00           C  
ATOM   1288  HB2 SER    95      52.138  83.583  56.161  1.00  0.00           H  
ATOM   1289  HB3 SER    95      50.530  83.014  55.562  1.00  0.00           H  
ATOM   1290  OG  SER    95      52.089  81.710  55.527  1.00  0.00           O  
ATOM   1291  HG  SER    95      51.499  81.196  56.083  1.00  0.00           H  
ATOM   1292  C   SER    95      51.264  82.595  53.023  1.00  0.00           C  
ATOM   1293  O   SER    95      50.199  82.914  52.450  1.00  0.00           O  
ATOM   1294  N   SER    96      51.831  81.485  52.580  1.00  0.00           N  
ATOM   1295  H   SER    96      52.705  81.309  53.055  1.00  0.00           H  
ATOM   1296  CA  SER    96      51.107  80.411  51.840  1.00  0.00           C  
ATOM   1297  HA  SER    96      50.432  80.812  51.083  1.00  0.00           H  
ATOM   1298  CB  SER    96      52.144  79.492  51.145  1.00  0.00           C  
ATOM   1299  HB2 SER    96      52.724  78.975  51.910  1.00  0.00           H  
ATOM   1300  HB3 SER    96      51.556  78.853  50.487  1.00  0.00           H  
ATOM   1301  OG  SER    96      52.847  80.385  50.349  1.00  0.00           O  
ATOM   1302  HG  SER    96      52.361  80.481  49.527  1.00  0.00           H  
ATOM   1303  C   SER    96      50.257  79.533  52.744  1.00  0.00           C  
ATOM   1304  O   SER    96      50.505  79.425  53.930  1.00  0.00           O  
ATOM   1305  N   TYR    97      49.214  78.834  52.254  1.00  0.00           N  
ATOM   1306  H   TYR    97      49.058  77.992  52.790  1.00  0.00           H  
ATOM   1307  CA  TYR    97      48.285  79.112  51.162  1.00  0.00           C  
ATOM   1308  HA  TYR    97      47.480  78.377  51.165  1.00  0.00           H  
ATOM   1309  CB  TYR    97      47.533  80.377  51.488  1.00  0.00           C  
ATOM   1310  HB2 TYR    97      47.244  80.397  52.539  1.00  0.00           H  
ATOM   1311  HB3 TYR    97      48.138  81.271  51.337  1.00  0.00           H  
ATOM   1312  CG  TYR    97      46.245  80.506  50.721  1.00  0.00           C  
ATOM   1313  CD1 TYR    97      46.285  81.186  49.517  1.00  0.00           C  
ATOM   1314  HD1 TYR    97      47.192  81.537  49.046  1.00  0.00           H  
ATOM   1315  CE1 TYR    97      45.092  81.558  48.845  1.00  0.00           C  
ATOM   1316  HE1 TYR    97      45.026  82.197  47.977  1.00  0.00           H  
ATOM   1317  CZ  TYR    97      43.821  80.978  49.324  1.00  0.00           C  
ATOM   1318  OH  TYR    97      42.725  81.193  48.587  1.00  0.00           O  
ATOM   1319  HH  TYR    97      42.880  81.711  47.794  1.00  0.00           H  
ATOM   1320  CE2 TYR    97      43.891  80.117  50.500  1.00  0.00           C  
ATOM   1321  HE2 TYR    97      42.959  79.610  50.702  1.00  0.00           H  
ATOM   1322  CD2 TYR    97      45.071  79.949  51.267  1.00  0.00           C  
ATOM   1323  HD2 TYR    97      45.054  79.356  52.170  1.00  0.00           H  
ATOM   1324  C   TYR    97      48.930  78.965  49.817  1.00  0.00           C  
ATOM   1325  O   TYR    97      49.147  79.988  49.138  1.00  0.00           O  
ATOM   1326  N   PRO    98      49.202  77.746  49.426  1.00  0.00           N  
ATOM   1327  CD  PRO    98      49.735  77.580  48.077  1.00  0.00           C  
ATOM   1328  HD2 PRO    98      50.765  77.926  47.989  1.00  0.00           H  
ATOM   1329  HD3 PRO    98      49.110  78.096  47.349  1.00  0.00           H  
ATOM   1330  CG  PRO    98      49.619  76.046  47.847  1.00  0.00           C  
ATOM   1331  HG2 PRO    98      50.641  75.668  47.814  1.00  0.00           H  
ATOM   1332  HG3 PRO    98      49.184  75.784  46.882  1.00  0.00           H  
ATOM   1333  CB  PRO    98      48.771  75.476  48.942  1.00  0.00           C  
ATOM   1334  HB2 PRO    98      49.265  74.555  49.251  1.00  0.00           H  
ATOM   1335  HB3 PRO    98      47.815  75.413  48.424  1.00  0.00           H  
ATOM   1336  CA  PRO    98      48.713  76.481  50.097  1.00  0.00           C  
ATOM   1337  HA  PRO    98      47.722  76.561  50.543  1.00  0.00           H  
ATOM   1338  C   PRO    98      49.642  76.042  51.240  1.00  0.00           C  
ATOM   1339  O   PRO    98      50.781  76.437  51.306  1.00  0.00           O  
ATOM   1340  N   GLY    99      49.110  75.096  51.993  1.00  0.00           N  
ATOM   1341  H   GLY    99      48.118  74.934  51.893  1.00  0.00           H  
ATOM   1342  CA  GLY    99      49.840  74.319  52.924  1.00  0.00           C  
ATOM   1343  HA2 GLY    99      50.166  74.939  53.759  1.00  0.00           H  
ATOM   1344  HA3 GLY    99      49.179  73.633  53.455  1.00  0.00           H  
ATOM   1345  C   GLY    99      51.015  73.592  52.222  1.00  0.00           C  
ATOM   1346  O   GLY    99      50.733  72.930  51.195  1.00  0.00           O  
ATOM   1347  N   TYR   100      52.180  73.596  52.801  1.00  0.00           N  
ATOM   1348  H   TYR   100      52.296  74.178  53.618  1.00  0.00           H  
ATOM   1349  CA  TYR   100      53.281  72.649  52.575  1.00  0.00           C  
ATOM   1350  HA  TYR   100      52.990  71.748  52.034  1.00  0.00           H  
ATOM   1351  CB  TYR   100      54.373  73.290  51.587  1.00  0.00           C  
ATOM   1352  HB2 TYR   100      55.162  72.576  51.354  1.00  0.00           H  
ATOM   1353  HB3 TYR   100      53.784  73.550  50.708  1.00  0.00           H  
ATOM   1354  CG  TYR   100      55.080  74.528  52.139  1.00  0.00           C  
ATOM   1355  CD1 TYR   100      54.495  75.808  52.088  1.00  0.00           C  
ATOM   1356  HD1 TYR   100      53.476  75.814  51.732  1.00  0.00           H  
ATOM   1357  CE1 TYR   100      55.211  76.915  52.542  1.00  0.00           C  
ATOM   1358  HE1 TYR   100      54.791  77.908  52.591  1.00  0.00           H  
ATOM   1359  CZ  TYR   100      56.558  76.773  52.998  1.00  0.00           C  
ATOM   1360  OH  TYR   100      57.209  77.848  53.364  1.00  0.00           O  
ATOM   1361  HH  TYR   100      56.944  78.581  52.804  1.00  0.00           H  
ATOM   1362  CE2 TYR   100      57.144  75.517  52.959  1.00  0.00           C  
ATOM   1363  HE2 TYR   100      58.174  75.457  53.276  1.00  0.00           H  
ATOM   1364  CD2 TYR   100      56.356  74.378  52.624  1.00  0.00           C  
ATOM   1365  HD2 TYR   100      56.823  73.405  52.659  1.00  0.00           H  
ATOM   1366  C   TYR   100      53.912  71.996  53.928  1.00  0.00           C  
ATOM   1367  O   TYR   100      55.026  71.540  53.909  1.00  0.00           O  
ATOM   1368  N   GLY   101      53.082  71.980  55.017  1.00  0.00           N  
ATOM   1369  H   GLY   101      52.134  72.288  54.858  1.00  0.00           H  
ATOM   1370  CA  GLY   101      53.416  71.545  56.387  1.00  0.00           C  
ATOM   1371  HA2 GLY   101      54.237  72.125  56.808  1.00  0.00           H  
ATOM   1372  HA3 GLY   101      52.576  71.810  57.030  1.00  0.00           H  
ATOM   1373  C   GLY   101      53.537  70.014  56.619  1.00  0.00           C  
ATOM   1374  O   GLY   101      54.068  69.588  57.684  1.00  0.00           O  
ATOM   1375  N   GLN   102      53.250  69.145  55.667  1.00  0.00           N  
ATOM   1376  H   GLN   102      52.832  69.553  54.842  1.00  0.00           H  
ATOM   1377  CA  GLN   102      53.596  67.731  55.777  1.00  0.00           C  
ATOM   1378  HA  GLN   102      53.232  67.294  56.707  1.00  0.00           H  
ATOM   1379  CB  GLN   102      52.938  66.984  54.605  1.00  0.00           C  
ATOM   1380  HB2 GLN   102      53.450  66.027  54.503  1.00  0.00           H  
ATOM   1381  HB3 GLN   102      51.869  66.857  54.778  1.00  0.00           H  
ATOM   1382  CG  GLN   102      53.182  67.632  53.191  1.00  0.00           C  
ATOM   1383  HG2 GLN   102      54.049  68.292  53.190  1.00  0.00           H  
ATOM   1384  HG3 GLN   102      53.417  66.849  52.470  1.00  0.00           H  
ATOM   1385  CD  GLN   102      52.086  68.404  52.588  1.00  0.00           C  
ATOM   1386  OE1 GLN   102      51.046  68.682  53.183  1.00  0.00           O  
ATOM   1387  NE2 GLN   102      52.193  68.916  51.451  1.00  0.00           N  
ATOM   1388 HE21 GLN   102      52.985  68.530  50.956  1.00  0.00           H  
ATOM   1389 HE22 GLN   102      51.352  69.342  51.091  1.00  0.00           H  
ATOM   1390  C   GLN   102      55.113  67.453  55.745  1.00  0.00           C  
ATOM   1391  O   GLN   102      55.958  68.312  55.445  1.00  0.00           O  
ATOM   1392  N   GLN   103      55.546  66.258  56.055  1.00  0.00           N  
ATOM   1393  H   GLN   103      54.854  65.532  56.176  1.00  0.00           H  
ATOM   1394  CA  GLN   103      56.975  65.932  56.147  1.00  0.00           C  
ATOM   1395  HA  GLN   103      57.550  66.726  56.624  1.00  0.00           H  
ATOM   1396  CB  GLN   103      57.083  64.685  57.005  1.00  0.00           C  
ATOM   1397  HB2 GLN   103      56.444  64.954  57.846  1.00  0.00           H  
ATOM   1398  HB3 GLN   103      56.640  63.794  56.560  1.00  0.00           H  
ATOM   1399  CG  GLN   103      58.554  64.518  57.538  1.00  0.00           C  
ATOM   1400  HG2 GLN   103      59.226  64.333  56.700  1.00  0.00           H  
ATOM   1401  HG3 GLN   103      58.856  65.422  58.068  1.00  0.00           H  
ATOM   1402  CD  GLN   103      58.624  63.273  58.507  1.00  0.00           C  
ATOM   1403  OE1 GLN   103      57.698  62.984  59.249  1.00  0.00           O  
ATOM   1404  NE2 GLN   103      59.735  62.540  58.570  1.00  0.00           N  
ATOM   1405 HE21 GLN   103      59.807  61.828  59.283  1.00  0.00           H  
ATOM   1406 HE22 GLN   103      60.590  62.694  58.056  1.00  0.00           H  
ATOM   1407  C   GLN   103      57.649  65.711  54.746  1.00  0.00           C  
ATOM   1408  O   GLN   103      57.028  64.952  53.999  1.00  0.00           O  
ATOM   1409  N   PRO   104      58.882  66.202  54.339  1.00  0.00           N  
ATOM   1410  CD  PRO   104      59.790  67.109  55.095  1.00  0.00           C  
ATOM   1411  HD2 PRO   104      60.340  66.604  55.890  1.00  0.00           H  
ATOM   1412  HD3 PRO   104      59.062  67.861  55.397  1.00  0.00           H  
ATOM   1413  CG  PRO   104      60.703  67.713  54.037  1.00  0.00           C  
ATOM   1414  HG2 PRO   104      61.643  67.952  54.535  1.00  0.00           H  
ATOM   1415  HG3 PRO   104      60.319  68.621  53.571  1.00  0.00           H  
ATOM   1416  CB  PRO   104      60.871  66.528  53.067  1.00  0.00           C  
ATOM   1417  HB2 PRO   104      61.567  65.813  53.505  1.00  0.00           H  
ATOM   1418  HB3 PRO   104      61.161  66.988  52.122  1.00  0.00           H  
ATOM   1419  CA  PRO   104      59.487  65.956  53.079  1.00  0.00           C  
ATOM   1420  HA  PRO   104      58.982  66.523  52.297  1.00  0.00           H  
ATOM   1421  C   PRO   104      59.510  64.458  52.676  1.00  0.00           C  
ATOM   1422  O   PRO   104      59.996  63.614  53.511  1.00  0.00           O  
ATOM   1423  N   ALA   105      59.116  64.131  51.456  1.00  0.00           N  
ATOM   1424  H   ALA   105      58.773  64.850  50.836  1.00  0.00           H  
ATOM   1425  CA  ALA   105      59.078  62.735  50.985  1.00  0.00           C  
ATOM   1426  HA  ALA   105      58.530  62.214  51.770  1.00  0.00           H  
ATOM   1427  CB  ALA   105      58.269  62.692  49.694  1.00  0.00           C  
ATOM   1428  HB1 ALA   105      58.590  63.526  49.070  1.00  0.00           H  
ATOM   1429  HB2 ALA   105      58.529  61.794  49.135  1.00  0.00           H  
ATOM   1430  HB3 ALA   105      57.211  62.623  49.946  1.00  0.00           H  
ATOM   1431  C   ALA   105      60.561  62.216  51.071  1.00  0.00           C  
ATOM   1432  O   ALA   105      61.500  63.064  50.760  1.00  0.00           O  
ATOM   1433  N   PRO   106      60.790  60.922  51.225  1.00  0.00           N  
ATOM   1434  CD  PRO   106      59.685  60.012  51.471  1.00  0.00           C  
ATOM   1435  HD2 PRO   106      58.940  60.024  50.676  1.00  0.00           H  
ATOM   1436  HD3 PRO   106      59.250  60.287  52.431  1.00  0.00           H  
ATOM   1437  CG  PRO   106      60.313  58.554  51.459  1.00  0.00           C  
ATOM   1438  HG2 PRO   106      60.433  58.264  50.415  1.00  0.00           H  
ATOM   1439  HG3 PRO   106      59.750  57.814  52.029  1.00  0.00           H  
ATOM   1440  CB  PRO   106      61.726  58.913  52.078  1.00  0.00           C  
ATOM   1441  HB2 PRO   106      62.501  58.182  51.843  1.00  0.00           H  
ATOM   1442  HB3 PRO   106      61.620  58.994  53.160  1.00  0.00           H  
ATOM   1443  CA  PRO   106      62.076  60.323  51.532  1.00  0.00           C  
ATOM   1444  HA  PRO   106      62.579  60.881  52.323  1.00  0.00           H  
ATOM   1445  C   PRO   106      63.001  60.201  50.257  1.00  0.00           C  
ATOM   1446  O   PRO   106      62.502  60.264  49.173  1.00  0.00           O  
ATOM   1447  N   SER   107      64.320  60.235  50.495  1.00  0.00           N  
ATOM   1448  H   SER   107      64.568  60.287  51.472  1.00  0.00           H  
ATOM   1449  CA  SER   107      65.413  60.076  49.450  1.00  0.00           C  
ATOM   1450  HA  SER   107      65.029  59.986  48.434  1.00  0.00           H  
ATOM   1451  CB  SER   107      66.314  61.326  49.454  1.00  0.00           C  
ATOM   1452  HB2 SER   107      67.203  61.048  48.887  1.00  0.00           H  
ATOM   1453  HB3 SER   107      65.731  62.076  48.919  1.00  0.00           H  
ATOM   1454  OG  SER   107      66.555  61.781  50.796  1.00  0.00           O  
ATOM   1455  HG  SER   107      67.376  61.317  50.980  1.00  0.00           H  
ATOM   1456  C   SER   107      66.300  58.793  49.622  1.00  0.00           C  
ATOM   1457  O   SER   107      67.071  58.519  48.693  1.00  0.00           O  
ATOM   1458  N   SER   108      66.034  57.977  50.639  1.00  0.00           N  
ATOM   1459  H   SER   108      65.382  58.400  51.284  1.00  0.00           H  
ATOM   1460  CA  SER   108      66.810  56.693  51.020  1.00  0.00           C  
ATOM   1461  HA  SER   108      66.898  56.039  50.152  1.00  0.00           H  
ATOM   1462  CB  SER   108      68.137  57.021  51.582  1.00  0.00           C  
ATOM   1463  HB2 SER   108      68.574  56.062  51.859  1.00  0.00           H  
ATOM   1464  HB3 SER   108      68.771  57.555  50.874  1.00  0.00           H  
ATOM   1465  OG  SER   108      68.058  58.006  52.639  1.00  0.00           O  
ATOM   1466  HG  SER   108      68.408  57.611  53.441  1.00  0.00           H  
ATOM   1467  C   SER   108      66.001  55.871  52.022  1.00  0.00           C  
ATOM   1468  O   SER   108      65.616  56.377  53.083  1.00  0.00           O  
ATOM   1469  N   THR   109      65.737  54.602  51.679  1.00  0.00           N  
ATOM   1470  H   THR   109      66.138  54.234  50.828  1.00  0.00           H  
ATOM   1471  CA  THR   109      64.753  53.852  52.443  1.00  0.00           C  
ATOM   1472  HA  THR   109      64.222  54.472  53.165  1.00  0.00           H  
ATOM   1473  CB  THR   109      63.694  53.310  51.458  1.00  0.00           C  
ATOM   1474  HB  THR   109      64.091  52.652  50.685  1.00  0.00           H  
ATOM   1475  CG2 THR   109      62.501  52.563  52.171  1.00  0.00           C  
ATOM   1476 HG21 THR   109      62.093  53.003  53.081  1.00  0.00           H  
ATOM   1477 HG22 THR   109      61.647  52.433  51.506  1.00  0.00           H  
ATOM   1478 HG23 THR   109      62.830  51.575  52.493  1.00  0.00           H  
ATOM   1479  OG1 THR   109      62.923  54.281  50.784  1.00  0.00           O  
ATOM   1480  HG1 THR   109      63.518  54.749  50.194  1.00  0.00           H  
ATOM   1481  C   THR   109      65.429  52.708  53.263  1.00  0.00           C  
ATOM   1482  O   THR   109      66.634  52.495  53.031  1.00  0.00           O  
ATOM   1483  N   SER   110      64.752  52.026  54.147  1.00  0.00           N  
ATOM   1484  H   SER   110      63.767  52.205  54.276  1.00  0.00           H  
ATOM   1485  CA  SER   110      65.229  50.875  54.977  1.00  0.00           C  
ATOM   1486  HA  SER   110      65.969  51.297  55.657  1.00  0.00           H  
ATOM   1487  CB  SER   110      64.071  50.255  55.746  1.00  0.00           C  
ATOM   1488  HB2 SER   110      63.365  49.701  55.128  1.00  0.00           H  
ATOM   1489  HB3 SER   110      64.453  49.537  56.471  1.00  0.00           H  
ATOM   1490  OG  SER   110      63.291  51.282  56.306  1.00  0.00           O  
ATOM   1491  HG  SER   110      62.816  50.961  57.075  1.00  0.00           H  
ATOM   1492  C   SER   110      65.889  49.881  54.095  1.00  0.00           C  
ATOM   1493  O   SER   110      65.342  49.516  53.062  1.00  0.00           O  
ATOM   1494  N   GLY   111      67.002  49.340  54.592  1.00  0.00           N  
ATOM   1495  H   GLY   111      67.140  49.533  55.574  1.00  0.00           H  
ATOM   1496  CA  GLY   111      67.825  48.351  53.883  1.00  0.00           C  
ATOM   1497  HA2 GLY   111      67.992  48.714  52.869  1.00  0.00           H  
ATOM   1498  HA3 GLY   111      68.813  48.314  54.342  1.00  0.00           H  
ATOM   1499  C   GLY   111      67.300  46.930  53.763  1.00  0.00           C  
ATOM   1500  O   GLY   111      66.383  46.568  54.568  1.00  0.00           O  
ATOM   1501  N   SER   112      67.825  46.085  52.845  1.00  0.00           N  
ATOM   1502  H   SER   112      67.523  45.122  52.893  1.00  0.00           H  
ATOM   1503  CA  SER   112      68.851  46.293  51.806  1.00  0.00           C  
ATOM   1504  HA  SER   112      68.983  45.315  51.343  1.00  0.00           H  
ATOM   1505  CB  SER   112      68.595  47.237  50.620  1.00  0.00           C  
ATOM   1506  HB2 SER   112      68.774  48.245  50.995  1.00  0.00           H  
ATOM   1507  HB3 SER   112      69.165  46.881  49.763  1.00  0.00           H  
ATOM   1508  OG  SER   112      67.203  47.256  50.312  1.00  0.00           O  
ATOM   1509  HG  SER   112      66.978  47.952  49.690  1.00  0.00           H  
ATOM   1510  C   SER   112      70.305  46.608  52.415  1.00  0.00           C  
ATOM   1511  O   SER   112      70.817  47.661  52.135  1.00  0.00           O  
ATOM   1512  N   TYR   113      70.799  45.790  53.255  1.00  0.00           N  
ATOM   1513  H   TYR   113      71.697  46.064  53.628  1.00  0.00           H  
ATOM   1514  CA  TYR   113      70.556  44.369  53.434  1.00  0.00           C  
ATOM   1515  HA  TYR   113      69.505  44.192  53.206  1.00  0.00           H  
ATOM   1516  CB  TYR   113      71.405  43.472  52.494  1.00  0.00           C  
ATOM   1517  HB2 TYR   113      72.477  43.546  52.677  1.00  0.00           H  
ATOM   1518  HB3 TYR   113      71.198  42.415  52.657  1.00  0.00           H  
ATOM   1519  CG  TYR   113      71.037  43.803  51.088  1.00  0.00           C  
ATOM   1520  CD1 TYR   113      69.850  43.260  50.510  1.00  0.00           C  
ATOM   1521  HD1 TYR   113      69.161  42.632  51.057  1.00  0.00           H  
ATOM   1522  CE1 TYR   113      69.536  43.385  49.140  1.00  0.00           C  
ATOM   1523  HE1 TYR   113      68.602  43.037  48.724  1.00  0.00           H  
ATOM   1524  CZ  TYR   113      70.345  44.193  48.386  1.00  0.00           C  
ATOM   1525  OH  TYR   113      69.944  44.619  47.156  1.00  0.00           O  
ATOM   1526  HH  TYR   113      70.306  45.484  46.955  1.00  0.00           H  
ATOM   1527  CE2 TYR   113      71.488  44.821  48.912  1.00  0.00           C  
ATOM   1528  HE2 TYR   113      72.163  45.308  48.223  1.00  0.00           H  
ATOM   1529  CD2 TYR   113      71.825  44.613  50.252  1.00  0.00           C  
ATOM   1530  HD2 TYR   113      72.676  45.070  50.735  1.00  0.00           H  
ATOM   1531  C   TYR   113      70.823  43.895  54.897  1.00  0.00           C  
ATOM   1532  O   TYR   113      71.711  44.419  55.614  1.00  0.00           O  
ATOM   1533  N   GLY   114      70.054  42.953  55.422  1.00  0.00           N  
ATOM   1534  H   GLY   114      69.262  42.548  54.943  1.00  0.00           H  
ATOM   1535  CA  GLY   114      70.346  42.448  56.735  1.00  0.00           C  
ATOM   1536  HA2 GLY   114      69.948  41.437  56.652  1.00  0.00           H  
ATOM   1537  HA3 GLY   114      71.421  42.395  56.910  1.00  0.00           H  
ATOM   1538  C   GLY   114      69.675  43.188  57.811  1.00  0.00           C  
ATOM   1539  O   GLY   114      68.790  44.059  57.544  1.00  0.00           O  
ATOM   1540  N   SER   115      69.985  42.934  59.065  1.00  0.00           N  
ATOM   1541  H   SER   115      69.460  43.471  59.740  1.00  0.00           H  
ATOM   1542  CA  SER   115      70.998  41.983  59.561  1.00  0.00           C  
ATOM   1543  HA  SER   115      71.007  41.227  58.777  1.00  0.00           H  
ATOM   1544  CB  SER   115      72.343  42.661  59.586  1.00  0.00           C  
ATOM   1545  HB2 SER   115      72.395  43.396  58.783  1.00  0.00           H  
ATOM   1546  HB3 SER   115      72.500  43.357  60.410  1.00  0.00           H  
ATOM   1547  OG  SER   115      73.317  41.782  59.333  1.00  0.00           O  
ATOM   1548  HG  SER   115      73.910  42.097  58.648  1.00  0.00           H  
ATOM   1549  C   SER   115      70.668  41.357  60.956  1.00  0.00           C  
ATOM   1550  O   SER   115      71.442  41.597  61.920  1.00  0.00           O  
ATOM   1551  N   SER   116      69.438  40.838  61.253  1.00  0.00           N  
ATOM   1552  H   SER   116      68.744  40.983  60.534  1.00  0.00           H  
ATOM   1553  CA  SER   116      69.013  40.047  62.467  1.00  0.00           C  
ATOM   1554  HA  SER   116      67.984  39.723  62.310  1.00  0.00           H  
ATOM   1555  CB  SER   116      69.764  38.727  62.607  1.00  0.00           C  
ATOM   1556  HB2 SER   116      70.800  39.007  62.802  1.00  0.00           H  
ATOM   1557  HB3 SER   116      69.215  38.102  63.311  1.00  0.00           H  
ATOM   1558  OG  SER   116      69.732  38.032  61.296  1.00  0.00           O  
ATOM   1559  HG  SER   116      69.215  37.248  61.495  1.00  0.00           H  
ATOM   1560  C   SER   116      68.973  40.953  63.727  1.00  0.00           C  
ATOM   1561  O   SER   116      69.071  40.412  64.814  1.00  0.00           O  
ATOM   1562  N   SER   117      69.068  42.323  63.751  1.00  0.00           N  
ATOM   1563  H   SER   117      69.002  42.810  62.869  1.00  0.00           H  
ATOM   1564  CA  SER   117      69.173  43.252  64.964  1.00  0.00           C  
ATOM   1565  HA  SER   117      68.315  43.063  65.610  1.00  0.00           H  
ATOM   1566  CB  SER   117      70.430  42.965  65.799  1.00  0.00           C  
ATOM   1567  HB2 SER   117      70.651  41.932  66.069  1.00  0.00           H  
ATOM   1568  HB3 SER   117      71.307  43.413  65.331  1.00  0.00           H  
ATOM   1569  OG  SER   117      70.255  43.636  66.991  1.00  0.00           O  
ATOM   1570  HG  SER   117      70.710  43.252  67.744  1.00  0.00           H  
ATOM   1571  C   SER   117      69.039  44.678  64.553  1.00  0.00           C  
ATOM   1572  O   SER   117      69.512  44.952  63.501  1.00  0.00           O  
ATOM   1573  N   GLN   118      68.509  45.567  65.365  1.00  0.00           N  
ATOM   1574  H   GLN   118      68.146  45.106  66.187  1.00  0.00           H  
ATOM   1575  CA  GLN   118      68.383  47.018  65.178  1.00  0.00           C  
ATOM   1576  HA  GLN   118      68.408  47.393  66.201  1.00  0.00           H  
ATOM   1577  CB  GLN   118      69.607  47.782  64.477  1.00  0.00           C  
ATOM   1578  HB2 GLN   118      70.532  47.343  64.852  1.00  0.00           H  
ATOM   1579  HB3 GLN   118      69.578  47.559  63.411  1.00  0.00           H  
ATOM   1580  CG  GLN   118      69.551  49.283  64.672  1.00  0.00           C  
ATOM   1581  HG2 GLN   118      70.397  49.673  64.107  1.00  0.00           H  
ATOM   1582  HG3 GLN   118      68.641  49.713  64.254  1.00  0.00           H  
ATOM   1583  CD  GLN   118      69.582  49.824  66.049  1.00  0.00           C  
ATOM   1584  OE1 GLN   118      69.805  49.176  67.052  1.00  0.00           O  
ATOM   1585  NE2 GLN   118      69.388  51.125  66.225  1.00  0.00           N  
ATOM   1586 HE21 GLN   118      69.283  51.772  65.456  1.00  0.00           H  
ATOM   1587 HE22 GLN   118      69.108  51.362  67.166  1.00  0.00           H  
ATOM   1588  C   GLN   118      66.962  47.405  64.606  1.00  0.00           C  
ATOM   1589  O   GLN   118      66.864  47.508  63.369  1.00  0.00           O  
ATOM   1590  N   SER   119      65.935  47.509  65.447  1.00  0.00           N  
ATOM   1591  H   SER   119      65.126  47.929  65.012  1.00  0.00           H  
ATOM   1592  CA  SER   119      65.866  47.457  66.903  1.00  0.00           C  
ATOM   1593  HA  SER   119      66.627  46.797  67.319  1.00  0.00           H  
ATOM   1594  CB  SER   119      66.222  48.905  67.411  1.00  0.00           C  
ATOM   1595  HB2 SER   119      67.106  49.169  66.829  1.00  0.00           H  
ATOM   1596  HB3 SER   119      65.368  49.553  67.214  1.00  0.00           H  
ATOM   1597  OG  SER   119      66.571  48.959  68.761  1.00  0.00           O  
ATOM   1598  HG  SER   119      66.978  49.829  68.776  1.00  0.00           H  
ATOM   1599  C   SER   119      64.544  46.955  67.514  1.00  0.00           C  
ATOM   1600  O   SER   119      64.074  45.859  67.154  1.00  0.00           O  
ATOM   1601  N   SER   120      63.872  47.695  68.382  1.00  0.00           N  
ATOM   1602  H   SER   120      64.233  48.609  68.615  1.00  0.00           H  
ATOM   1603  CA  SER   120      62.594  47.364  69.004  1.00  0.00           C  
ATOM   1604  HA  SER   120      62.696  46.416  69.533  1.00  0.00           H  
ATOM   1605  CB  SER   120      62.164  48.463  69.943  1.00  0.00           C  
ATOM   1606  HB2 SER   120      61.615  49.273  69.464  1.00  0.00           H  
ATOM   1607  HB3 SER   120      61.499  47.973  70.654  1.00  0.00           H  
ATOM   1608  OG  SER   120      63.285  48.980  70.736  1.00  0.00           O  
ATOM   1609  HG  SER   120      63.506  48.266  71.338  1.00  0.00           H  
ATOM   1610  C   SER   120      61.390  47.088  68.080  1.00  0.00           C  
ATOM   1611  O   SER   120      61.268  47.839  67.096  1.00  0.00           O  
ATOM   1612  N   SER   121      60.521  46.182  68.382  1.00  0.00           N  
ATOM   1613  H   SER   121      59.764  46.098  67.719  1.00  0.00           H  
ATOM   1614  CA  SER   121      60.536  45.208  69.540  1.00  0.00           C  
ATOM   1615  HA  SER   121      60.698  45.736  70.480  1.00  0.00           H  
ATOM   1616  CB  SER   121      59.168  44.556  69.559  1.00  0.00           C  
ATOM   1617  HB2 SER   121      58.489  45.336  69.904  1.00  0.00           H  
ATOM   1618  HB3 SER   121      58.746  44.199  68.619  1.00  0.00           H  
ATOM   1619  OG  SER   121      59.159  43.506  70.542  1.00  0.00           O  
ATOM   1620  HG  SER   121      58.276  43.553  70.918  1.00  0.00           H  
ATOM   1621  C   SER   121      61.624  44.158  69.433  1.00  0.00           C  
ATOM   1622  O   SER   121      62.192  43.905  68.359  1.00  0.00           O  
ATOM   1623  N   TYR   122      62.023  43.676  70.610  1.00  0.00           N  
ATOM   1624  H   TYR   122      61.565  44.085  71.411  1.00  0.00           H  
ATOM   1625  CA  TYR   122      63.051  42.629  70.756  1.00  0.00           C  
ATOM   1626  HA  TYR   122      63.637  42.820  69.857  1.00  0.00           H  
ATOM   1627  CB  TYR   122      63.843  42.868  72.077  1.00  0.00           C  
ATOM   1628  HB2 TYR   122      63.186  42.664  72.923  1.00  0.00           H  
ATOM   1629  HB3 TYR   122      64.710  42.221  72.207  1.00  0.00           H  
ATOM   1630  CG  TYR   122      64.347  44.357  72.216  1.00  0.00           C  
ATOM   1631  CD1 TYR   122      64.286  45.013  73.416  1.00  0.00           C  
ATOM   1632  HD1 TYR   122      63.912  44.507  74.294  1.00  0.00           H  
ATOM   1633  CE1 TYR   122      64.645  46.380  73.547  1.00  0.00           C  
ATOM   1634  HE1 TYR   122      64.556  46.894  74.492  1.00  0.00           H  
ATOM   1635  CZ  TYR   122      65.154  47.057  72.455  1.00  0.00           C  
ATOM   1636  OH  TYR   122      65.489  48.332  72.544  1.00  0.00           O  
ATOM   1637  HH  TYR   122      65.334  48.706  73.414  1.00  0.00           H  
ATOM   1638  CE2 TYR   122      65.259  46.412  71.268  1.00  0.00           C  
ATOM   1639  HE2 TYR   122      65.732  46.882  70.418  1.00  0.00           H  
ATOM   1640  CD2 TYR   122      64.978  45.010  71.170  1.00  0.00           C  
ATOM   1641  HD2 TYR   122      65.182  44.441  70.275  1.00  0.00           H  
ATOM   1642  C   TYR   122      62.446  41.210  70.697  1.00  0.00           C  
ATOM   1643  O   TYR   122      61.468  40.999  71.383  1.00  0.00           O  
ATOM   1644  N   GLY   123      62.857  40.315  69.809  1.00  0.00           N  
ATOM   1645  H   GLY   123      62.364  39.434  69.783  1.00  0.00           H  
ATOM   1646  CA  GLY   123      64.100  40.421  68.991  1.00  0.00           C  
ATOM   1647  HA2 GLY   123      64.130  39.607  68.266  1.00  0.00           H  
ATOM   1648  HA3 GLY   123      64.126  41.346  68.416  1.00  0.00           H  
ATOM   1649  C   GLY   123      65.444  40.312  69.637  1.00  0.00           C  
ATOM   1650  O   GLY   123      65.472  40.278  70.848  1.00  0.00           O  
ATOM   1651  N   GLN   124      66.487  40.533  68.827  1.00  0.00           N  
ATOM   1652  H   GLN   124      66.309  40.823  67.876  1.00  0.00           H  
ATOM   1653  CA  GLN   124      67.807  40.152  69.183  1.00  0.00           C  
ATOM   1654  HA  GLN   124      67.582  39.219  69.700  1.00  0.00           H  
ATOM   1655  CB  GLN   124      68.659  39.873  67.945  1.00  0.00           C  
ATOM   1656  HB2 GLN   124      68.758  40.796  67.372  1.00  0.00           H  
ATOM   1657  HB3 GLN   124      69.623  39.547  68.335  1.00  0.00           H  
ATOM   1658  CG  GLN   124      68.130  38.711  67.073  1.00  0.00           C  
ATOM   1659  HG2 GLN   124      68.925  38.504  66.357  1.00  0.00           H  
ATOM   1660  HG3 GLN   124      68.033  37.762  67.600  1.00  0.00           H  
ATOM   1661  CD  GLN   124      66.858  38.909  66.192  1.00  0.00           C  
ATOM   1662  OE1 GLN   124      66.286  39.959  66.099  1.00  0.00           O  
ATOM   1663  NE2 GLN   124      66.471  37.867  65.545  1.00  0.00           N  
ATOM   1664 HE21 GLN   124      67.030  37.033  65.653  1.00  0.00           H  
ATOM   1665 HE22 GLN   124      65.718  37.943  64.876  1.00  0.00           H  
ATOM   1666  C   GLN   124      68.424  41.198  70.109  1.00  0.00           C  
ATOM   1667  O   GLN   124      68.419  42.425  69.775  1.00  0.00           O  
ATOM   1668  N   PRO   125      69.162  40.716  71.208  1.00  0.00           N  
ATOM   1669  CD  PRO   125      70.210  41.406  71.978  1.00  0.00           C  
ATOM   1670  HD2 PRO   125      69.813  41.452  72.993  1.00  0.00           H  
ATOM   1671  HD3 PRO   125      70.375  42.385  71.528  1.00  0.00           H  
ATOM   1672  CG  PRO   125      71.359  40.467  72.056  1.00  0.00           C  
ATOM   1673  HG2 PRO   125      72.128  40.743  72.778  1.00  0.00           H  
ATOM   1674  HG3 PRO   125      71.813  40.263  71.087  1.00  0.00           H  
ATOM   1675  CB  PRO   125      70.648  39.168  72.418  1.00  0.00           C  
ATOM   1676  HB2 PRO   125      70.360  39.145  73.469  1.00  0.00           H  
ATOM   1677  HB3 PRO   125      71.297  38.354  72.095  1.00  0.00           H  
ATOM   1678  CA  PRO   125      69.337  39.292  71.608  1.00  0.00           C  
ATOM   1679  HA  PRO   125      69.672  38.786  70.703  1.00  0.00           H  
ATOM   1680  C   PRO   125      68.030  38.705  72.250  1.00  0.00           C  
ATOM   1681  O   PRO   125      67.471  39.376  73.134  1.00  0.00           O  
ATOM   1682  N   GLN   126      67.481  37.573  71.728  1.00  0.00           N  
ATOM   1683  H   GLN   126      68.001  37.204  70.945  1.00  0.00           H  
ATOM   1684  CA  GLN   126      66.266  36.931  72.264  1.00  0.00           C  
ATOM   1685  HA  GLN   126      65.481  37.688  72.273  1.00  0.00           H  
ATOM   1686  CB  GLN   126      65.753  35.716  71.446  1.00  0.00           C  
ATOM   1687  HB2 GLN   126      66.524  34.947  71.491  1.00  0.00           H  
ATOM   1688  HB3 GLN   126      64.868  35.371  71.981  1.00  0.00           H  
ATOM   1689  CG  GLN   126      65.472  35.949  69.928  1.00  0.00           C  
ATOM   1690  HG2 GLN   126      66.379  36.426  69.556  1.00  0.00           H  
ATOM   1691  HG3 GLN   126      65.349  34.995  69.417  1.00  0.00           H  
ATOM   1692  CD  GLN   126      64.275  36.845  69.553  1.00  0.00           C  
ATOM   1693  OE1 GLN   126      63.502  37.331  70.399  1.00  0.00           O  
ATOM   1694  NE2 GLN   126      63.915  36.887  68.316  1.00  0.00           N  
ATOM   1695 HE21 GLN   126      64.552  36.484  67.643  1.00  0.00           H  
ATOM   1696 HE22 GLN   126      63.100  37.318  67.904  1.00  0.00           H  
ATOM   1697  C   GLN   126      66.371  36.494  73.732  1.00  0.00           C  
ATOM   1698  O   GLN   126      67.467  36.138  74.233  1.00  0.00           O  
ATOM   1699  N   SER   127      65.266  36.482  74.471  1.00  0.00           N  
ATOM   1700  H   SER   127      64.470  36.970  74.087  1.00  0.00           H  
ATOM   1701  CA  SER   127      65.320  36.317  75.994  1.00  0.00           C  
ATOM   1702  HA  SER   127      64.302  36.431  76.366  1.00  0.00           H  
ATOM   1703  CB  SER   127      65.841  34.882  76.419  1.00  0.00           C  
ATOM   1704  HB2 SER   127      66.928  34.822  76.451  1.00  0.00           H  
ATOM   1705  HB3 SER   127      65.446  34.640  77.406  1.00  0.00           H  
ATOM   1706  OG  SER   127      65.404  33.838  75.530  1.00  0.00           O  
ATOM   1707  HG  SER   127      64.595  33.417  75.828  1.00  0.00           H  
ATOM   1708  C   SER   127      66.056  37.392  76.783  1.00  0.00           C  
ATOM   1709  O   SER   127      66.522  37.044  77.850  1.00  0.00           O  
ATOM   1710  N   GLY   128      66.074  38.613  76.331  1.00  0.00           N  
ATOM   1711  H   GLY   128      65.425  38.835  75.589  1.00  0.00           H  
ATOM   1712  CA  GLY   128      66.866  39.690  76.875  1.00  0.00           C  
ATOM   1713  HA2 GLY   128      66.216  40.556  76.759  1.00  0.00           H  
ATOM   1714  HA3 GLY   128      67.118  39.626  77.934  1.00  0.00           H  
ATOM   1715  C   GLY   128      68.257  39.986  76.145  1.00  0.00           C  
ATOM   1716  O   GLY   128      69.171  39.147  76.060  1.00  0.00           O  
ATOM   1717  N   SER   129      68.512  41.222  75.557  1.00  0.00           N  
ATOM   1718  H   SER   129      69.389  41.305  75.062  1.00  0.00           H  
ATOM   1719  CA  SER   129      67.700  42.472  75.619  1.00  0.00           C  
ATOM   1720  HA  SER   129      68.457  43.212  75.358  1.00  0.00           H  
ATOM   1721  CB  SER   129      66.588  42.391  74.607  1.00  0.00           C  
ATOM   1722  HB2 SER   129      65.940  41.550  74.852  1.00  0.00           H  
ATOM   1723  HB3 SER   129      65.999  43.308  74.609  1.00  0.00           H  
ATOM   1724  OG  SER   129      67.161  42.175  73.272  1.00  0.00           O  
ATOM   1725  HG  SER   129      67.634  41.344  73.360  1.00  0.00           H  
ATOM   1726  C   SER   129      67.254  42.913  77.008  1.00  0.00           C  
ATOM   1727  O   SER   129      66.181  43.437  77.206  1.00  0.00           O  
ATOM   1728  N   TYR   130      68.070  42.621  78.021  1.00  0.00           N  
ATOM   1729  H   TYR   130      68.955  42.156  77.874  1.00  0.00           H  
ATOM   1730  CA  TYR   130      67.648  42.883  79.408  1.00  0.00           C  
ATOM   1731  HA  TYR   130      66.629  42.518  79.532  1.00  0.00           H  
ATOM   1732  CB  TYR   130      68.693  42.174  80.314  1.00  0.00           C  
ATOM   1733  HB2 TYR   130      69.690  42.602  80.205  1.00  0.00           H  
ATOM   1734  HB3 TYR   130      68.443  42.315  81.366  1.00  0.00           H  
ATOM   1735  CG  TYR   130      68.721  40.670  80.118  1.00  0.00           C  
ATOM   1736  CD1 TYR   130      69.747  40.070  79.417  1.00  0.00           C  
ATOM   1737  HD1 TYR   130      70.448  40.665  78.850  1.00  0.00           H  
ATOM   1738  CE1 TYR   130      69.753  38.683  79.222  1.00  0.00           C  
ATOM   1739  HE1 TYR   130      70.441  38.224  78.528  1.00  0.00           H  
ATOM   1740  CZ  TYR   130      68.847  37.817  79.896  1.00  0.00           C  
ATOM   1741  OH  TYR   130      68.774  36.508  79.737  1.00  0.00           O  
ATOM   1742  HH  TYR   130      67.861  36.223  79.818  1.00  0.00           H  
ATOM   1743  CE2 TYR   130      67.820  38.462  80.635  1.00  0.00           C  
ATOM   1744  HE2 TYR   130      67.085  37.805  81.075  1.00  0.00           H  
ATOM   1745  CD2 TYR   130      67.678  39.815  80.752  1.00  0.00           C  
ATOM   1746  HD2 TYR   130      66.829  40.239  81.267  1.00  0.00           H  
ATOM   1747  C   TYR   130      67.623  44.390  79.644  1.00  0.00           C  
ATOM   1748  O   TYR   130      68.538  44.982  79.110  1.00  0.00           O  
ATOM   1749  N   SER   131      66.649  45.100  80.274  1.00  0.00           N  
ATOM   1750  H   SER   131      66.643  46.109  80.258  1.00  0.00           H  
ATOM   1751  CA  SER   131      65.539  44.651  81.092  1.00  0.00           C  
ATOM   1752  HA  SER   131      65.124  45.520  81.602  1.00  0.00           H  
ATOM   1753  CB  SER   131      64.331  44.137  80.349  1.00  0.00           C  
ATOM   1754  HB2 SER   131      63.937  44.882  79.658  1.00  0.00           H  
ATOM   1755  HB3 SER   131      64.594  43.230  79.804  1.00  0.00           H  
ATOM   1756  OG  SER   131      63.293  43.953  81.421  1.00  0.00           O  
ATOM   1757  HG  SER   131      62.445  43.827  80.988  1.00  0.00           H  
ATOM   1758  C   SER   131      65.934  43.669  82.227  1.00  0.00           C  
ATOM   1759  O   SER   131      65.789  42.441  82.087  1.00  0.00           O  
ATOM   1760  N   GLN   132      66.384  44.106  83.387  1.00  0.00           N  
ATOM   1761  H   GLN   132      66.794  43.369  83.942  1.00  0.00           H  
ATOM   1762  CA  GLN   132      66.324  45.452  83.914  1.00  0.00           C  
ATOM   1763  HA  GLN   132      66.445  46.150  83.086  1.00  0.00           H  
ATOM   1764  CB  GLN   132      64.946  45.755  84.602  1.00  0.00           C  
ATOM   1765  HB2 GLN   132      64.124  45.613  83.901  1.00  0.00           H  
ATOM   1766  HB3 GLN   132      64.784  44.979  85.351  1.00  0.00           H  
ATOM   1767  CG  GLN   132      64.798  47.114  85.402  1.00  0.00           C  
ATOM   1768  HG2 GLN   132      63.818  47.044  85.874  1.00  0.00           H  
ATOM   1769  HG3 GLN   132      65.600  47.109  86.141  1.00  0.00           H  
ATOM   1770  CD  GLN   132      65.023  48.316  84.518  1.00  0.00           C  
ATOM   1771  OE1 GLN   132      65.981  48.410  83.750  1.00  0.00           O  
ATOM   1772  NE2 GLN   132      64.075  49.182  84.582  1.00  0.00           N  
ATOM   1773 HE21 GLN   132      63.246  48.953  85.112  1.00  0.00           H  
ATOM   1774 HE22 GLN   132      64.171  49.956  83.939  1.00  0.00           H  
ATOM   1775  C   GLN   132      67.477  45.591  84.922  1.00  0.00           C  
ATOM   1776  O   GLN   132      67.514  44.840  85.906  1.00  0.00           O  
ATOM   1777  N   GLN   133      68.436  46.480  84.749  1.00  0.00           N  
ATOM   1778  H   GLN   133      68.474  46.900  83.831  1.00  0.00           H  
ATOM   1779  CA  GLN   133      69.675  46.763  85.546  1.00  0.00           C  
ATOM   1780  HA  GLN   133      70.218  47.560  85.038  1.00  0.00           H  
ATOM   1781  CB  GLN   133      69.246  47.192  86.956  1.00  0.00           C  
ATOM   1782  HB2 GLN   133      68.911  46.311  87.503  1.00  0.00           H  
ATOM   1783  HB3 GLN   133      70.163  47.393  87.511  1.00  0.00           H  
ATOM   1784  CG  GLN   133      68.409  48.433  87.096  1.00  0.00           C  
ATOM   1785  HG2 GLN   133      69.048  49.297  86.912  1.00  0.00           H  
ATOM   1786  HG3 GLN   133      67.584  48.536  86.391  1.00  0.00           H  
ATOM   1787  CD  GLN   133      67.817  48.630  88.427  1.00  0.00           C  
ATOM   1788  OE1 GLN   133      66.658  48.234  88.598  1.00  0.00           O  
ATOM   1789  NE2 GLN   133      68.421  49.286  89.390  1.00  0.00           N  
ATOM   1790 HE21 GLN   133      69.330  49.697  89.232  1.00  0.00           H  
ATOM   1791 HE22 GLN   133      67.878  49.391  90.235  1.00  0.00           H  
ATOM   1792  C   GLN   133      70.673  45.617  85.538  1.00  0.00           C  
ATOM   1793  O   GLN   133      70.650  44.683  86.330  1.00  0.00           O  
ATOM   1794  N   PRO   134      71.599  45.504  84.571  1.00  0.00           N  
ATOM   1795  CD  PRO   134      72.725  44.576  84.608  1.00  0.00           C  
ATOM   1796  HD2 PRO   134      72.411  43.583  84.931  1.00  0.00           H  
ATOM   1797  HD3 PRO   134      73.511  44.872  85.302  1.00  0.00           H  
ATOM   1798  CG  PRO   134      73.201  44.418  83.214  1.00  0.00           C  
ATOM   1799  HG2 PRO   134      72.553  43.797  82.595  1.00  0.00           H  
ATOM   1800  HG3 PRO   134      74.272  44.217  83.193  1.00  0.00           H  
ATOM   1801  CB  PRO   134      72.941  45.915  82.667  1.00  0.00           C  
ATOM   1802  HB2 PRO   134      72.908  46.024  81.583  1.00  0.00           H  
ATOM   1803  HB3 PRO   134      73.599  46.678  83.082  1.00  0.00           H  
ATOM   1804  CA  PRO   134      71.531  46.174  83.289  1.00  0.00           C  
ATOM   1805  HA  PRO   134      71.486  47.239  83.518  1.00  0.00           H  
ATOM   1806  C   PRO   134      70.324  45.794  82.327  1.00  0.00           C  
ATOM   1807  O   PRO   134      69.777  44.723  82.484  1.00  0.00           O  
ATOM   1808  N   SER   135      69.921  46.546  81.328  1.00  0.00           N  
ATOM   1809  H   SER   135      69.167  46.123  80.806  1.00  0.00           H  
ATOM   1810  CA  SER   135      70.379  47.991  80.973  1.00  0.00           C  
ATOM   1811  HA  SER   135      71.469  48.001  80.948  1.00  0.00           H  
ATOM   1812  CB  SER   135      69.866  48.369  79.573  1.00  0.00           C  
ATOM   1813  HB2 SER   135      68.864  47.972  79.411  1.00  0.00           H  
ATOM   1814  HB3 SER   135      69.861  49.451  79.443  1.00  0.00           H  
ATOM   1815  OG  SER   135      70.761  47.865  78.609  1.00  0.00           O  
ATOM   1816  HG  SER   135      70.538  48.301  77.783  1.00  0.00           H  
ATOM   1817  C   SER   135      69.789  48.910  81.998  1.00  0.00           C  
ATOM   1818  O   SER   135      69.054  48.528  82.915  1.00  0.00           O  
ATOM   1819  N   TYR   136      70.249  50.169  81.895  1.00  0.00           N  
ATOM   1820  H   TYR   136      70.886  50.328  81.127  1.00  0.00           H  
ATOM   1821  CA  TYR   136      70.041  51.306  82.828  1.00  0.00           C  
ATOM   1822  HA  TYR   136      69.480  50.875  83.657  1.00  0.00           H  
ATOM   1823  CB  TYR   136      71.453  51.749  83.408  1.00  0.00           C  
ATOM   1824  HB2 TYR   136      71.998  52.160  82.559  1.00  0.00           H  
ATOM   1825  HB3 TYR   136      71.233  52.570  84.090  1.00  0.00           H  
ATOM   1826  CG  TYR   136      72.253  50.662  84.030  1.00  0.00           C  
ATOM   1827  CD1 TYR   136      71.743  50.028  85.162  1.00  0.00           C  
ATOM   1828  HD1 TYR   136      70.800  50.238  85.645  1.00  0.00           H  
ATOM   1829  CE1 TYR   136      72.483  49.020  85.690  1.00  0.00           C  
ATOM   1830  HE1 TYR   136      72.163  48.529  86.596  1.00  0.00           H  
ATOM   1831  CZ  TYR   136      73.753  48.636  85.243  1.00  0.00           C  
ATOM   1832  OH  TYR   136      74.287  47.512  85.738  1.00  0.00           O  
ATOM   1833  HH  TYR   136      74.002  47.251  86.617  1.00  0.00           H  
ATOM   1834  CE2 TYR   136      74.366  49.387  84.184  1.00  0.00           C  
ATOM   1835  HE2 TYR   136      75.347  49.227  83.760  1.00  0.00           H  
ATOM   1836  CD2 TYR   136      73.580  50.357  83.556  1.00  0.00           C  
ATOM   1837  HD2 TYR   136      73.903  50.808  82.630  1.00  0.00           H  
ATOM   1838  C   TYR   136      69.316  52.556  82.270  1.00  0.00           C  
ATOM   1839  O   TYR   136      69.952  53.241  81.504  1.00  0.00           O  
ATOM   1840  N   GLY   137      68.060  52.864  82.624  1.00  0.00           N  
ATOM   1841  H   GLY   137      67.702  53.674  82.139  1.00  0.00           H  
ATOM   1842  CA  GLY   137      67.119  52.042  83.408  1.00  0.00           C  
ATOM   1843  HA2 GLY   137      66.121  52.398  83.151  1.00  0.00           H  
ATOM   1844  HA3 GLY   137      67.275  50.971  83.284  1.00  0.00           H  
ATOM   1845  C   GLY   137      67.367  52.246  84.955  1.00  0.00           C  
ATOM   1846  O   GLY   137      68.537  52.338  85.371  1.00  0.00           O  
ATOM   1847  N   GLY   138      66.319  52.241  85.723  1.00  0.00           N  
ATOM   1848  H   GLY   138      65.422  52.165  85.265  1.00  0.00           H  
ATOM   1849  CA  GLY   138      66.437  52.297  87.223  1.00  0.00           C  
ATOM   1850  HA2 GLY   138      65.498  52.008  87.695  1.00  0.00           H  
ATOM   1851  HA3 GLY   138      67.230  51.600  87.493  1.00  0.00           H  
ATOM   1852  C   GLY   138      66.705  53.762  87.669  1.00  0.00           C  
ATOM   1853  O   GLY   138      67.157  54.574  86.903  1.00  0.00           O  
ATOM   1854  N   GLN   139      66.576  54.075  88.999  1.00  0.00           N  
ATOM   1855  H   GLN   139      66.898  55.019  89.158  1.00  0.00           H  
ATOM   1856  CA  GLN   139      66.685  53.172  90.146  1.00  0.00           C  
ATOM   1857  HA  GLN   139      66.119  52.273  89.903  1.00  0.00           H  
ATOM   1858  CB  GLN   139      68.148  52.734  90.371  1.00  0.00           C  
ATOM   1859  HB2 GLN   139      68.181  51.913  91.086  1.00  0.00           H  
ATOM   1860  HB3 GLN   139      68.539  52.202  89.503  1.00  0.00           H  
ATOM   1861  CG  GLN   139      69.171  53.822  90.794  1.00  0.00           C  
ATOM   1862  HG2 GLN   139      69.400  54.331  89.858  1.00  0.00           H  
ATOM   1863  HG3 GLN   139      68.617  54.566  91.367  1.00  0.00           H  
ATOM   1864  CD  GLN   139      70.359  53.217  91.453  1.00  0.00           C  
ATOM   1865  OE1 GLN   139      70.218  52.488  92.426  1.00  0.00           O  
ATOM   1866  NE2 GLN   139      71.587  53.598  91.091  1.00  0.00           N  
ATOM   1867 HE21 GLN   139      71.623  54.258  90.327  1.00  0.00           H  
ATOM   1868 HE22 GLN   139      72.366  53.565  91.733  1.00  0.00           H  
ATOM   1869  C   GLN   139      65.988  53.815  91.466  1.00  0.00           C  
ATOM   1870  O   GLN   139      66.106  53.314  92.566  1.00  0.00           O  
ATOM   1871  N   GLN   140      65.168  54.831  91.265  1.00  0.00           N  
ATOM   1872  H   GLN   140      65.134  55.118  90.297  1.00  0.00           H  
ATOM   1873  CA  GLN   140      64.438  55.677  92.236  1.00  0.00           C  
ATOM   1874  HA  GLN   140      64.055  56.502  91.635  1.00  0.00           H  
ATOM   1875  CB  GLN   140      63.117  55.077  92.861  1.00  0.00           C  
ATOM   1876  HB2 GLN   140      63.379  54.281  93.558  1.00  0.00           H  
ATOM   1877  HB3 GLN   140      62.525  55.908  93.244  1.00  0.00           H  
ATOM   1878  CG  GLN   140      62.259  54.159  91.948  1.00  0.00           C  
ATOM   1879  HG2 GLN   140      62.865  53.328  91.586  1.00  0.00           H  
ATOM   1880  HG3 GLN   140      61.419  53.879  92.585  1.00  0.00           H  
ATOM   1881  CD  GLN   140      61.639  54.861  90.724  1.00  0.00           C  
ATOM   1882  OE1 GLN   140      62.012  55.983  90.397  1.00  0.00           O  
ATOM   1883  NE2 GLN   140      60.770  54.242  89.994  1.00  0.00           N  
ATOM   1884 HE21 GLN   140      60.577  53.264  90.155  1.00  0.00           H  
ATOM   1885 HE22 GLN   140      60.293  54.816  89.313  1.00  0.00           H  
ATOM   1886  C   GLN   140      65.256  56.388  93.264  1.00  0.00           C  
ATOM   1887  O   GLN   140      64.961  56.316  94.494  1.00  0.00           O  
ATOM   1888  N   GLN   141      66.276  57.157  92.763  1.00  0.00           N  
ATOM   1889  H   GLN   141      66.438  57.030  91.774  1.00  0.00           H  
ATOM   1890  CA  GLN   141      67.167  57.943  93.617  1.00  0.00           C  
ATOM   1891  HA  GLN   141      66.688  58.303  94.528  1.00  0.00           H  
ATOM   1892  CB  GLN   141      68.484  57.106  93.926  1.00  0.00           C  
ATOM   1893  HB2 GLN   141      68.992  56.905  92.983  1.00  0.00           H  
ATOM   1894  HB3 GLN   141      69.191  57.721  94.484  1.00  0.00           H  
ATOM   1895  CG  GLN   141      68.172  55.861  94.722  1.00  0.00           C  
ATOM   1896  HG2 GLN   141      67.463  55.254  94.159  1.00  0.00           H  
ATOM   1897  HG3 GLN   141      69.063  55.250  94.869  1.00  0.00           H  
ATOM   1898  CD  GLN   141      67.596  56.217  96.086  1.00  0.00           C  
ATOM   1899  OE1 GLN   141      67.849  57.258  96.658  1.00  0.00           O  
ATOM   1900  NE2 GLN   141      66.795  55.417  96.736  1.00  0.00           N  
ATOM   1901 HE21 GLN   141      66.448  54.662  96.161  1.00  0.00           H  
ATOM   1902 HE22 GLN   141      66.378  55.715  97.606  1.00  0.00           H  
ATOM   1903  C   GLN   141      67.627  59.170  92.845  1.00  0.00           C  
ATOM   1904  O   GLN   141      68.239  59.052  91.797  1.00  0.00           O  
ATOM   1905  N   SER   142      67.228  60.434  93.137  1.00  0.00           N  
ATOM   1906  H   SER   142      67.464  61.098  92.413  1.00  0.00           H  
ATOM   1907  CA  SER   142      66.474  60.983  94.240  1.00  0.00           C  
ATOM   1908  HA  SER   142      66.331  62.058  94.128  1.00  0.00           H  
ATOM   1909  CB  SER   142      65.020  60.470  94.326  1.00  0.00           C  
ATOM   1910  HB2 SER   142      64.928  59.430  94.642  1.00  0.00           H  
ATOM   1911  HB3 SER   142      64.479  61.163  94.971  1.00  0.00           H  
ATOM   1912  OG  SER   142      64.332  60.585  93.096  1.00  0.00           O  
ATOM   1913  HG  SER   142      64.384  61.488  92.774  1.00  0.00           H  
ATOM   1914  C   SER   142      67.151  60.874  95.641  1.00  0.00           C  
ATOM   1915  O   SER   142      66.576  60.670  96.690  1.00  0.00           O  
ATOM   1916  N   TYR   143      68.502  60.792  95.592  1.00  0.00           N  
ATOM   1917  H   TYR   143      68.925  60.910  94.683  1.00  0.00           H  
ATOM   1918  CA  TYR   143      69.397  60.508  96.786  1.00  0.00           C  
ATOM   1919  HA  TYR   143      69.163  59.470  97.026  1.00  0.00           H  
ATOM   1920  CB  TYR   143      70.899  60.487  96.539  1.00  0.00           C  
ATOM   1921  HB2 TYR   143      71.289  61.494  96.394  1.00  0.00           H  
ATOM   1922  HB3 TYR   143      71.366  59.898  97.328  1.00  0.00           H  
ATOM   1923  CG  TYR   143      71.365  59.643  95.351  1.00  0.00           C  
ATOM   1924  CD1 TYR   143      71.740  58.295  95.605  1.00  0.00           C  
ATOM   1925  HD1 TYR   143      71.650  57.938  96.620  1.00  0.00           H  
ATOM   1926  CE1 TYR   143      72.222  57.524  94.546  1.00  0.00           C  
ATOM   1927  HE1 TYR   143      72.591  56.543  94.809  1.00  0.00           H  
ATOM   1928  CZ  TYR   143      72.138  57.980  93.157  1.00  0.00           C  
ATOM   1929  OH  TYR   143      72.592  57.224  92.146  1.00  0.00           O  
ATOM   1930  HH  TYR   143      72.657  57.661  91.294  1.00  0.00           H  
ATOM   1931  CE2 TYR   143      71.823  59.336  92.935  1.00  0.00           C  
ATOM   1932  HE2 TYR   143      71.804  59.747  91.936  1.00  0.00           H  
ATOM   1933  CD2 TYR   143      71.438  60.126  94.039  1.00  0.00           C  
ATOM   1934  HD2 TYR   143      71.153  61.156  93.885  1.00  0.00           H  
ATOM   1935  C   TYR   143      69.127  61.354  98.099  1.00  0.00           C  
ATOM   1936  O   TYR   143      68.830  62.531  97.996  1.00  0.00           O  
ATOM   1937  N   GLY   144      69.249  60.737  99.250  1.00  0.00           N  
ATOM   1938  H   GLY   144      69.391  59.737  99.230  1.00  0.00           H  
ATOM   1939  CA  GLY   144      69.024  61.409 100.588  1.00  0.00           C  
ATOM   1940  HA2 GLY   144      69.158  60.587 101.292  1.00  0.00           H  
ATOM   1941  HA3 GLY   144      69.749  62.197 100.788  1.00  0.00           H  
ATOM   1942  C   GLY   144      67.649  62.010 100.748  1.00  0.00           C  
ATOM   1943  O   GLY   144      66.714  61.544 100.112  1.00  0.00           O  
ATOM   1944  N   GLN   145      67.505  62.990 101.677  1.00  0.00           N  
ATOM   1945  H   GLN   145      68.352  63.291 102.138  1.00  0.00           H  
ATOM   1946  CA  GLN   145      66.172  63.203 102.310  1.00  0.00           C  
ATOM   1947  HA  GLN   145      65.469  62.408 102.063  1.00  0.00           H  
ATOM   1948  CB  GLN   145      66.252  63.390 103.788  1.00  0.00           C  
ATOM   1949  HB2 GLN   145      66.778  64.304 104.064  1.00  0.00           H  
ATOM   1950  HB3 GLN   145      65.290  63.476 104.293  1.00  0.00           H  
ATOM   1951  CG  GLN   145      67.091  62.233 104.420  1.00  0.00           C  
ATOM   1952  HG2 GLN   145      68.097  62.386 104.031  1.00  0.00           H  
ATOM   1953  HG3 GLN   145      67.071  62.427 105.493  1.00  0.00           H  
ATOM   1954  CD  GLN   145      66.622  60.827 104.178  1.00  0.00           C  
ATOM   1955  OE1 GLN   145      65.467  60.522 104.066  1.00  0.00           O  
ATOM   1956  NE2 GLN   145      67.480  59.851 104.199  1.00  0.00           N  
ATOM   1957 HE21 GLN   145      67.111  58.925 104.364  1.00  0.00           H  
ATOM   1958 HE22 GLN   145      68.428  60.191 104.274  1.00  0.00           H  
ATOM   1959  C   GLN   145      65.508  64.391 101.588  1.00  0.00           C  
ATOM   1960  O   GLN   145      66.182  65.343 101.217  1.00  0.00           O  
ATOM   1961  N   GLN   146      64.183  64.314 101.396  1.00  0.00           N  
ATOM   1962  H   GLN   146      63.657  63.492 101.656  1.00  0.00           H  
ATOM   1963  CA  GLN   146      63.320  65.311 100.884  1.00  0.00           C  
ATOM   1964  HA  GLN   146      63.849  66.256 100.768  1.00  0.00           H  
ATOM   1965  CB  GLN   146      62.812  64.876  99.456  1.00  0.00           C  
ATOM   1966  HB2 GLN   146      62.209  63.968  99.504  1.00  0.00           H  
ATOM   1967  HB3 GLN   146      62.162  65.668  99.085  1.00  0.00           H  
ATOM   1968  CG  GLN   146      63.946  64.877  98.419  1.00  0.00           C  
ATOM   1969  HG2 GLN   146      63.562  65.178  97.444  1.00  0.00           H  
ATOM   1970  HG3 GLN   146      64.595  65.673  98.784  1.00  0.00           H  
ATOM   1971  CD  GLN   146      64.740  63.589  98.302  1.00  0.00           C  
ATOM   1972  OE1 GLN   146      64.432  62.513  98.726  1.00  0.00           O  
ATOM   1973  NE2 GLN   146      65.847  63.636  97.650  1.00  0.00           N  
ATOM   1974 HE21 GLN   146      66.195  64.492  97.243  1.00  0.00           H  
ATOM   1975 HE22 GLN   146      66.493  62.869  97.767  1.00  0.00           H  
ATOM   1976  C   GLN   146      62.028  65.499 101.670  1.00  0.00           C  
ATOM   1977  O   GLN   146      61.239  64.531 101.905  1.00  0.00           O  
ATOM   1978  N   GLN   147      61.854  66.723 102.184  1.00  0.00           N  
ATOM   1979  H   GLN   147      62.505  67.465 101.971  1.00  0.00           H  
ATOM   1980  CA  GLN   147      60.821  67.132 103.138  1.00  0.00           C  
ATOM   1981  HA  GLN   147      60.764  66.250 103.777  1.00  0.00           H  
ATOM   1982  CB  GLN   147      61.195  68.391 103.885  1.00  0.00           C  
ATOM   1983  HB2 GLN   147      60.364  68.563 104.570  1.00  0.00           H  
ATOM   1984  HB3 GLN   147      62.163  68.257 104.368  1.00  0.00           H  
ATOM   1985  CG  GLN   147      61.157  69.730 103.080  1.00  0.00           C  
ATOM   1986  HG2 GLN   147      60.226  69.783 102.515  1.00  0.00           H  
ATOM   1987  HG3 GLN   147      61.145  70.619 103.710  1.00  0.00           H  
ATOM   1988  CD  GLN   147      62.324  70.043 102.062  1.00  0.00           C  
ATOM   1989  OE1 GLN   147      63.199  69.230 101.828  1.00  0.00           O  
ATOM   1990  NE2 GLN   147      62.315  71.194 101.531  1.00  0.00           N  
ATOM   1991 HE21 GLN   147      61.849  71.934 102.035  1.00  0.00           H  
ATOM   1992 HE22 GLN   147      63.203  71.538 101.192  1.00  0.00           H  
ATOM   1993  C   GLN   147      59.461  67.192 102.370  1.00  0.00           C  
ATOM   1994  O   GLN   147      59.385  67.197 101.111  1.00  0.00           O  
ATOM   1995  N   SER   148      58.445  67.248 103.119  1.00  0.00           N  
ATOM   1996  H   SER   148      58.600  67.393 104.107  1.00  0.00           H  
ATOM   1997  CA  SER   148      57.011  67.352 102.653  1.00  0.00           C  
ATOM   1998  HA  SER   148      56.938  66.641 101.830  1.00  0.00           H  
ATOM   1999  CB  SER   148      56.066  66.927 103.779  1.00  0.00           C  
ATOM   2000  HB2 SER   148      56.214  67.521 104.681  1.00  0.00           H  
ATOM   2001  HB3 SER   148      55.009  67.119 103.594  1.00  0.00           H  
ATOM   2002  OG  SER   148      56.153  65.564 104.174  1.00  0.00           O  
ATOM   2003  HG  SER   148      56.661  65.471 104.983  1.00  0.00           H  
ATOM   2004  C   SER   148      56.671  68.850 102.266  1.00  0.00           C  
ATOM   2005  O   SER   148      57.366  69.765 102.752  1.00  0.00           O  
ATOM   2006  N   TYR   149      55.751  69.082 101.358  1.00  0.00           N  
ATOM   2007  H   TYR   149      55.233  68.368 100.866  1.00  0.00           H  
ATOM   2008  CA  TYR   149      55.419  70.426 100.830  1.00  0.00           C  
ATOM   2009  HA  TYR   149      56.349  70.891 100.503  1.00  0.00           H  
ATOM   2010  CB  TYR   149      54.451  70.242  99.739  1.00  0.00           C  
ATOM   2011  HB2 TYR   149      54.951  69.579  99.032  1.00  0.00           H  
ATOM   2012  HB3 TYR   149      53.562  69.748 100.131  1.00  0.00           H  
ATOM   2013  CG  TYR   149      53.836  71.507  99.052  1.00  0.00           C  
ATOM   2014  CD1 TYR   149      52.464  71.794  99.084  1.00  0.00           C  
ATOM   2015  HD1 TYR   149      51.776  70.963  99.128  1.00  0.00           H  
ATOM   2016  CE1 TYR   149      51.915  72.970  98.541  1.00  0.00           C  
ATOM   2017  HE1 TYR   149      50.855  73.104  98.694  1.00  0.00           H  
ATOM   2018  CZ  TYR   149      52.785  73.963  98.054  1.00  0.00           C  
ATOM   2019  OH  TYR   149      52.351  74.991  97.298  1.00  0.00           O  
ATOM   2020  HH  TYR   149      51.521  74.726  96.893  1.00  0.00           H  
ATOM   2021  CE2 TYR   149      54.187  73.641  97.985  1.00  0.00           C  
ATOM   2022  HE2 TYR   149      54.798  74.364  97.465  1.00  0.00           H  
ATOM   2023  CD2 TYR   149      54.649  72.501  98.570  1.00  0.00           C  
ATOM   2024  HD2 TYR   149      55.713  72.336  98.490  1.00  0.00           H  
ATOM   2025  C   TYR   149      54.685  71.288 101.930  1.00  0.00           C  
ATOM   2026  O   TYR   149      53.906  70.792 102.729  1.00  0.00           O  
ATOM   2027  N   ASN   150      54.866  72.591 101.894  1.00  0.00           N  
ATOM   2028  H   ASN   150      55.687  72.961 101.436  1.00  0.00           H  
ATOM   2029  CA  ASN   150      54.037  73.529 102.622  1.00  0.00           C  
ATOM   2030  HA  ASN   150      53.055  73.061 102.694  1.00  0.00           H  
ATOM   2031  CB  ASN   150      54.720  73.699 103.932  1.00  0.00           C  
ATOM   2032  HB2 ASN   150      55.007  72.755 104.396  1.00  0.00           H  
ATOM   2033  HB3 ASN   150      55.622  74.279 103.734  1.00  0.00           H  
ATOM   2034  CG  ASN   150      53.841  74.391 104.966  1.00  0.00           C  
ATOM   2035  OD1 ASN   150      52.655  74.507 104.795  1.00  0.00           O  
ATOM   2036  ND2 ASN   150      54.364  74.747 106.064  1.00  0.00           N  
ATOM   2037 HD21 ASN   150      53.857  75.139 106.845  1.00  0.00           H  
ATOM   2038 HD22 ASN   150      55.367  74.796 106.173  1.00  0.00           H  
ATOM   2039  C   ASN   150      53.972  74.853 101.741  1.00  0.00           C  
ATOM   2040  O   ASN   150      55.028  75.354 101.420  1.00  0.00           O  
ATOM   2041  N   PRO   151      52.796  75.322 101.283  1.00  0.00           N  
ATOM   2042  CD  PRO   151      51.475  74.753 101.461  1.00  0.00           C  
ATOM   2043  HD2 PRO   151      51.355  74.805 102.543  1.00  0.00           H  
ATOM   2044  HD3 PRO   151      51.382  73.739 101.072  1.00  0.00           H  
ATOM   2045  CG  PRO   151      50.444  75.714 100.827  1.00  0.00           C  
ATOM   2046  HG2 PRO   151      49.484  75.572 101.321  1.00  0.00           H  
ATOM   2047  HG3 PRO   151      50.309  75.432  99.783  1.00  0.00           H  
ATOM   2048  CB  PRO   151      51.151  77.024 100.790  1.00  0.00           C  
ATOM   2049  HB2 PRO   151      51.147  77.656 101.678  1.00  0.00           H  
ATOM   2050  HB3 PRO   151      50.863  77.646  99.942  1.00  0.00           H  
ATOM   2051  CA  PRO   151      52.656  76.667 100.659  1.00  0.00           C  
ATOM   2052  HA  PRO   151      52.811  76.446  99.603  1.00  0.00           H  
ATOM   2053  C   PRO   151      53.558  77.782 101.187  1.00  0.00           C  
ATOM   2054  O   PRO   151      54.030  77.774 102.344  1.00  0.00           O  
ATOM   2055  N   PRO   152      54.011  78.611 100.270  1.00  0.00           N  
ATOM   2056  CD  PRO   152      53.787  78.586  98.838  1.00  0.00           C  
ATOM   2057  HD2 PRO   152      52.728  78.487  98.599  1.00  0.00           H  
ATOM   2058  HD3 PRO   152      54.353  77.752  98.423  1.00  0.00           H  
ATOM   2059  CG  PRO   152      54.256  79.914  98.265  1.00  0.00           C  
ATOM   2060  HG2 PRO   152      53.408  80.592  98.163  1.00  0.00           H  
ATOM   2061  HG3 PRO   152      54.665  79.742  97.269  1.00  0.00           H  
ATOM   2062  CB  PRO   152      55.439  80.250  99.219  1.00  0.00           C  
ATOM   2063  HB2 PRO   152      55.651  81.320  99.211  1.00  0.00           H  
ATOM   2064  HB3 PRO   152      56.309  79.679  98.895  1.00  0.00           H  
ATOM   2065  CA  PRO   152      55.081  79.694 100.557  1.00  0.00           C  
ATOM   2066  HA  PRO   152      55.989  79.225 100.936  1.00  0.00           H  
ATOM   2067  C   PRO   152      54.732  80.878 101.536  1.00  0.00           C  
ATOM   2068  O   PRO   152      53.529  81.286 101.584  1.00  0.00           O  
ATOM   2069  N   GLN   153      55.704  81.312 102.296  1.00  0.00           N  
ATOM   2070  H   GLN   153      56.649  80.976 102.183  1.00  0.00           H  
ATOM   2071  CA  GLN   153      55.525  82.356 103.251  1.00  0.00           C  
ATOM   2072  HA  GLN   153      54.655  82.964 103.003  1.00  0.00           H  
ATOM   2073  CB  GLN   153      55.266  81.761 104.662  1.00  0.00           C  
ATOM   2074  HB2 GLN   153      56.155  81.162 104.857  1.00  0.00           H  
ATOM   2075  HB3 GLN   153      55.152  82.665 105.261  1.00  0.00           H  
ATOM   2076  CG  GLN   153      54.095  80.851 104.815  1.00  0.00           C  
ATOM   2077  HG2 GLN   153      54.338  79.921 104.301  1.00  0.00           H  
ATOM   2078  HG3 GLN   153      54.098  80.655 105.887  1.00  0.00           H  
ATOM   2079  CD  GLN   153      52.748  81.426 104.331  1.00  0.00           C  
ATOM   2080  OE1 GLN   153      52.493  82.619 104.286  1.00  0.00           O  
ATOM   2081  NE2 GLN   153      51.750  80.583 104.276  1.00  0.00           N  
ATOM   2082 HE21 GLN   153      51.975  79.598 104.271  1.00  0.00           H  
ATOM   2083 HE22 GLN   153      50.819  80.931 104.094  1.00  0.00           H  
ATOM   2084  C   GLN   153      56.728  83.321 103.400  1.00  0.00           C  
ATOM   2085  O   GLN   153      57.883  82.832 103.546  1.00  0.00           O  
ATOM   2086  N   GLY   154      56.439  84.616 103.401  1.00  0.00           N  
ATOM   2087  H   GLY   154      55.513  84.851 103.074  1.00  0.00           H  
ATOM   2088  CA  GLY   154      57.444  85.628 103.640  1.00  0.00           C  
ATOM   2089  HA2 GLY   154      58.127  85.132 104.329  1.00  0.00           H  
ATOM   2090  HA3 GLY   154      57.958  85.648 102.679  1.00  0.00           H  
ATOM   2091  C   GLY   154      56.840  86.915 104.061  1.00  0.00           C  
ATOM   2092  O   GLY   154      55.696  87.210 103.666  1.00  0.00           O  
ATOM   2093  N   TYR   155      57.532  87.738 104.816  1.00  0.00           N  
ATOM   2094  H   TYR   155      58.443  87.425 105.118  1.00  0.00           H  
ATOM   2095  CA  TYR   155      57.153  89.073 105.266  1.00  0.00           C  
ATOM   2096  HA  TYR   155      56.092  88.983 105.498  1.00  0.00           H  
ATOM   2097  CB  TYR   155      57.921  89.501 106.504  1.00  0.00           C  
ATOM   2098  HB2 TYR   155      58.965  89.415 106.202  1.00  0.00           H  
ATOM   2099  HB3 TYR   155      57.832  90.574 106.675  1.00  0.00           H  
ATOM   2100  CG  TYR   155      57.709  88.668 107.781  1.00  0.00           C  
ATOM   2101  CD1 TYR   155      58.768  87.860 108.217  1.00  0.00           C  
ATOM   2102  HD1 TYR   155      59.666  87.774 107.623  1.00  0.00           H  
ATOM   2103  CE1 TYR   155      58.700  87.173 109.461  1.00  0.00           C  
ATOM   2104  HE1 TYR   155      59.576  86.667 109.840  1.00  0.00           H  
ATOM   2105  CZ  TYR   155      57.435  87.230 110.205  1.00  0.00           C  
ATOM   2106  OH  TYR   155      57.331  86.568 111.346  1.00  0.00           O  
ATOM   2107  HH  TYR   155      56.434  86.380 111.631  1.00  0.00           H  
ATOM   2108  CE2 TYR   155      56.414  88.148 109.778  1.00  0.00           C  
ATOM   2109  HE2 TYR   155      55.504  88.182 110.359  1.00  0.00           H  
ATOM   2110  CD2 TYR   155      56.497  88.845 108.519  1.00  0.00           C  
ATOM   2111  HD2 TYR   155      55.708  89.487 108.156  1.00  0.00           H  
ATOM   2112  C   TYR   155      57.402  89.992 104.055  1.00  0.00           C  
ATOM   2113  O   TYR   155      58.410  89.908 103.411  1.00  0.00           O  
ATOM   2114  N   GLY   156      56.466  90.929 103.792  1.00  0.00           N  
ATOM   2115  H   GLY   156      56.525  91.395 102.898  1.00  0.00           H  
ATOM   2116  CA  GLY   156      55.347  91.430 104.637  1.00  0.00           C  
ATOM   2117  HA2 GLY   156      54.798  90.644 105.155  1.00  0.00           H  
ATOM   2118  HA3 GLY   156      55.783  92.124 105.355  1.00  0.00           H  
ATOM   2119  C   GLY   156      54.381  92.301 103.758  1.00  0.00           C  
ATOM   2120  O   GLY   156      54.625  92.517 102.556  1.00  0.00           O  
ATOM   2121  N   GLN   157      53.354  92.794 104.401  1.00  0.00           N  
ATOM   2122  H   GLN   157      53.142  92.549 105.357  1.00  0.00           H  
ATOM   2123  CA  GLN   157      52.243  93.531 103.792  1.00  0.00           C  
ATOM   2124  HA  GLN   157      52.597  93.754 102.785  1.00  0.00           H  
ATOM   2125  CB  GLN   157      50.979  92.726 103.669  1.00  0.00           C  
ATOM   2126  HB2 GLN   157      50.779  92.267 104.637  1.00  0.00           H  
ATOM   2127  HB3 GLN   157      50.194  93.475 103.566  1.00  0.00           H  
ATOM   2128  CG  GLN   157      50.971  91.693 102.454  1.00  0.00           C  
ATOM   2129  HG2 GLN   157      51.782  90.975 102.575  1.00  0.00           H  
ATOM   2130  HG3 GLN   157      50.097  91.043 102.402  1.00  0.00           H  
ATOM   2131  CD  GLN   157      51.093  92.560 101.170  1.00  0.00           C  
ATOM   2132  OE1 GLN   157      50.323  93.476 101.019  1.00  0.00           O  
ATOM   2133  NE2 GLN   157      52.064  92.470 100.300  1.00  0.00           N  
ATOM   2134 HE21 GLN   157      52.783  91.761 100.328  1.00  0.00           H  
ATOM   2135 HE22 GLN   157      52.026  93.151  99.555  1.00  0.00           H  
ATOM   2136  C   GLN   157      51.920  94.790 104.649  1.00  0.00           C  
ATOM   2137  O   GLN   157      51.646  94.600 105.832  1.00  0.00           O  
ATOM   2138  N   GLN   158      51.608  96.019 104.058  1.00  0.00           N  
ATOM   2139  H   GLN   158      51.477  96.765 104.726  1.00  0.00           H  
ATOM   2140  CA  GLN   158      51.649  96.323 102.625  1.00  0.00           C  
ATOM   2141  HA  GLN   158      51.165  95.488 102.119  1.00  0.00           H  
ATOM   2142  CB  GLN   158      50.743  97.582 102.321  1.00  0.00           C  
ATOM   2143  HB2 GLN   158      50.823  98.393 103.045  1.00  0.00           H  
ATOM   2144  HB3 GLN   158      51.007  97.971 101.338  1.00  0.00           H  
ATOM   2145  CG  GLN   158      49.291  97.074 102.210  1.00  0.00           C  
ATOM   2146  HG2 GLN   158      48.659  97.836 101.753  1.00  0.00           H  
ATOM   2147  HG3 GLN   158      49.220  96.270 101.477  1.00  0.00           H  
ATOM   2148  CD  GLN   158      48.764  96.614 103.602  1.00  0.00           C  
ATOM   2149  OE1 GLN   158      48.803  97.431 104.509  1.00  0.00           O  
ATOM   2150  NE2 GLN   158      48.323  95.427 103.752  1.00  0.00           N  
ATOM   2151 HE21 GLN   158      48.164  94.855 102.935  1.00  0.00           H  
ATOM   2152 HE22 GLN   158      47.963  95.202 104.668  1.00  0.00           H  
ATOM   2153  C   GLN   158      53.065  96.450 102.065  1.00  0.00           C  
ATOM   2154  O   GLN   158      54.014  96.659 102.746  1.00  0.00           O  
ATOM   2155  N   ASN   159      53.248  96.244 100.774  1.00  0.00           N  
ATOM   2156  H   ASN   159      52.347  96.110 100.337  1.00  0.00           H  
ATOM   2157  CA  ASN   159      54.358  96.538  99.970  1.00  0.00           C  
ATOM   2158  HA  ASN   159      55.124  95.786 100.155  1.00  0.00           H  
ATOM   2159  CB  ASN   159      53.916  96.359  98.525  1.00  0.00           C  
ATOM   2160  HB2 ASN   159      53.084  97.038  98.341  1.00  0.00           H  
ATOM   2161  HB3 ASN   159      54.786  96.558  97.899  1.00  0.00           H  
ATOM   2162  CG  ASN   159      53.670  94.885  98.265  1.00  0.00           C  
ATOM   2163  OD1 ASN   159      52.535  94.418  98.246  1.00  0.00           O  
ATOM   2164  ND2 ASN   159      54.649  94.105  97.947  1.00  0.00           N  
ATOM   2165 HD21 ASN   159      55.634  94.323  97.907  1.00  0.00           H  
ATOM   2166 HD22 ASN   159      54.354  93.197  97.618  1.00  0.00           H  
ATOM   2167  C   ASN   159      54.982  97.881 100.271  1.00  0.00           C  
ATOM   2168  O   ASN   159      54.250  98.829 100.586  1.00  0.00           O  
ATOM   2169  N   GLN   160      56.295  97.992 100.266  1.00  0.00           N  
ATOM   2170  H   GLN   160      56.589  98.898 100.603  1.00  0.00           H  
ATOM   2171  CA  GLN   160      57.384  96.998 100.063  1.00  0.00           C  
ATOM   2172  HA  GLN   160      57.059  95.986  99.823  1.00  0.00           H  
ATOM   2173  CB  GLN   160      58.170  97.341  98.796  1.00  0.00           C  
ATOM   2174  HB2 GLN   160      57.514  97.305  97.927  1.00  0.00           H  
ATOM   2175  HB3 GLN   160      58.646  98.301  98.996  1.00  0.00           H  
ATOM   2176  CG  GLN   160      59.345  96.351  98.441  1.00  0.00           C  
ATOM   2177  HG2 GLN   160      60.049  96.926  97.839  1.00  0.00           H  
ATOM   2178  HG3 GLN   160      59.876  95.996  99.325  1.00  0.00           H  
ATOM   2179  CD  GLN   160      58.835  95.168  97.656  1.00  0.00           C  
ATOM   2180  OE1 GLN   160      57.658  94.781  97.734  1.00  0.00           O  
ATOM   2181  NE2 GLN   160      59.663  94.348  97.054  1.00  0.00           N  
ATOM   2182 HE21 GLN   160      60.616  94.519  96.765  1.00  0.00           H  
ATOM   2183 HE22 GLN   160      59.421  93.367  97.056  1.00  0.00           H  
ATOM   2184  C   GLN   160      58.182  96.693 101.378  1.00  0.00           C  
ATOM   2185  O   GLN   160      58.893  97.600 101.861  1.00  0.00           O  
ATOM   2186  N   TYR   161      58.136  95.480 101.925  1.00  0.00           N  
ATOM   2187  H   TYR   161      57.490  94.844 101.479  1.00  0.00           H  
ATOM   2188  CA  TYR   161      59.096  94.969 103.034  1.00  0.00           C  
ATOM   2189  HA  TYR   161      59.276  95.749 103.773  1.00  0.00           H  
ATOM   2190  CB  TYR   161      58.402  93.912 103.805  1.00  0.00           C  
ATOM   2191  HB2 TYR   161      57.881  93.312 103.059  1.00  0.00           H  
ATOM   2192  HB3 TYR   161      59.145  93.349 104.369  1.00  0.00           H  
ATOM   2193  CG  TYR   161      57.439  94.403 104.917  1.00  0.00           C  
ATOM   2194  CD1 TYR   161      57.734  94.251 106.334  1.00  0.00           C  
ATOM   2195  HD1 TYR   161      58.635  93.781 106.700  1.00  0.00           H  
ATOM   2196  CE1 TYR   161      56.770  94.552 107.316  1.00  0.00           C  
ATOM   2197  HE1 TYR   161      57.002  94.307 108.342  1.00  0.00           H  
ATOM   2198  CZ  TYR   161      55.510  95.089 106.959  1.00  0.00           C  
ATOM   2199  OH  TYR   161      54.617  95.210 107.957  1.00  0.00           O  
ATOM   2200  HH  TYR   161      54.126  96.000 107.717  1.00  0.00           H  
ATOM   2201  CE2 TYR   161      55.336  95.449 105.630  1.00  0.00           C  
ATOM   2202  HE2 TYR   161      54.458  96.001 105.329  1.00  0.00           H  
ATOM   2203  CD2 TYR   161      56.304  95.133 104.633  1.00  0.00           C  
ATOM   2204  HD2 TYR   161      56.130  95.439 103.612  1.00  0.00           H  
ATOM   2205  C   TYR   161      60.417  94.390 102.596  1.00  0.00           C  
ATOM   2206  O   TYR   161      61.332  94.348 103.425  1.00  0.00           O  
ATOM   2207  N   ASN   162      60.471  93.901 101.373  1.00  0.00           N  
ATOM   2208  H   ASN   162      59.589  93.882 100.881  1.00  0.00           H  
ATOM   2209  CA  ASN   162      61.657  93.321 100.728  1.00  0.00           C  
ATOM   2210  HA  ASN   162      62.015  92.597 101.460  1.00  0.00           H  
ATOM   2211  CB  ASN   162      61.316  92.450  99.521  1.00  0.00           C  
ATOM   2212  HB2 ASN   162      61.463  93.048  98.621  1.00  0.00           H  
ATOM   2213  HB3 ASN   162      62.075  91.672  99.603  1.00  0.00           H  
ATOM   2214  CG  ASN   162      59.927  91.770  99.651  1.00  0.00           C  
ATOM   2215  OD1 ASN   162      58.938  92.490  99.439  1.00  0.00           O  
ATOM   2216  ND2 ASN   162      59.939  90.516  99.991  1.00  0.00           N  
ATOM   2217 HD21 ASN   162      59.120  89.945 100.142  1.00  0.00           H  
ATOM   2218 HD22 ASN   162      60.784  90.059 100.305  1.00  0.00           H  
ATOM   2219  C   ASN   162      62.738  94.327 100.330  1.00  0.00           C  
ATOM   2220  O   ASN   162      62.489  95.414  99.913  1.00  0.00           O  
ATOM   2221  N   SER   163      64.087  93.925 100.419  1.00  0.00           N  
ATOM   2222  H   SER   163      64.248  93.029 100.857  1.00  0.00           H  
ATOM   2223  CA  SER   163      65.317  94.695 100.174  1.00  0.00           C  
ATOM   2224  HA  SER   163      65.358  95.479 100.930  1.00  0.00           H  
ATOM   2225  CB  SER   163      66.615  93.798 100.306  1.00  0.00           C  
ATOM   2226  HB2 SER   163      66.584  93.010 101.058  1.00  0.00           H  
ATOM   2227  HB3 SER   163      66.746  93.288  99.351  1.00  0.00           H  
ATOM   2228  OG  SER   163      67.780  94.552 100.529  1.00  0.00           O  
ATOM   2229  HG  SER   163      68.150  94.729  99.661  1.00  0.00           H  
ATOM   2230  C   SER   163      65.263  95.344  98.756  1.00  0.00           C  
ATOM   2231  O   SER   163      64.791  94.786  97.788  1.00  0.00           O  
ATOM   2232  N   SER   164      65.903  96.554  98.669  1.00  0.00           N  
ATOM   2233  H   SER   164      66.454  96.917  99.434  1.00  0.00           H  
ATOM   2234  CA  SER   164      65.917  97.397  97.440  1.00  0.00           C  
ATOM   2235  HA  SER   164      66.657  98.193  97.531  1.00  0.00           H  
ATOM   2236  CB  SER   164      64.526  98.019  97.342  1.00  0.00           C  
ATOM   2237  HB2 SER   164      63.748  97.298  97.092  1.00  0.00           H  
ATOM   2238  HB3 SER   164      64.294  98.635  98.210  1.00  0.00           H  
ATOM   2239  OG  SER   164      64.652  98.936  96.233  1.00  0.00           O  
ATOM   2240  HG  SER   164      65.048  99.773  96.487  1.00  0.00           H  
ATOM   2241  C   SER   164      66.394  96.590  96.198  1.00  0.00           C  
ATOM   2242  O   SER   164      67.274  95.737  96.292  1.00  0.00           O  
ATOM   2243  N   SER   165      65.741  96.778  95.025  1.00  0.00           N  
ATOM   2244  H   SER   165      64.896  97.330  95.021  1.00  0.00           H  
ATOM   2245  CA  SER   165      65.918  95.817  93.885  1.00  0.00           C  
ATOM   2246  HA  SER   165      66.035  94.775  94.182  1.00  0.00           H  
ATOM   2247  CB  SER   165      64.751  95.953  92.952  1.00  0.00           C  
ATOM   2248  HB2 SER   165      64.352  96.960  92.830  1.00  0.00           H  
ATOM   2249  HB3 SER   165      64.864  95.433  92.001  1.00  0.00           H  
ATOM   2250  OG  SER   165      63.660  95.314  93.565  1.00  0.00           O  
ATOM   2251  HG  SER   165      63.496  94.540  93.021  1.00  0.00           H  
ATOM   2252  C   SER   165      67.172  96.249  93.101  1.00  0.00           C  
ATOM   2253  O   SER   165      67.684  97.315  93.302  1.00  0.00           O  
ATOM   2254  N   GLY   166      67.653  95.399  92.182  1.00  0.00           N  
ATOM   2255  H   GLY   166      67.101  94.582  91.963  1.00  0.00           H  
ATOM   2256  CA  GLY   166      68.760  95.694  91.319  1.00  0.00           C  
ATOM   2257  HA2 GLY   166      69.025  94.884  90.640  1.00  0.00           H  
ATOM   2258  HA3 GLY   166      68.406  96.561  90.762  1.00  0.00           H  
ATOM   2259  C   GLY   166      69.987  96.145  92.113  1.00  0.00           C  
ATOM   2260  O   GLY   166      70.293  95.520  93.137  1.00  0.00           O  
ATOM   2261  N   GLY   167      70.753  97.114  91.599  1.00  0.00           N  
ATOM   2262  H   GLY   167      70.476  97.569  90.741  1.00  0.00           H  
ATOM   2263  CA  GLY   167      71.950  97.657  92.275  1.00  0.00           C  
ATOM   2264  HA2 GLY   167      71.992  98.629  91.785  1.00  0.00           H  
ATOM   2265  HA3 GLY   167      71.879  97.846  93.346  1.00  0.00           H  
ATOM   2266  C   GLY   167      73.262  96.817  92.087  1.00  0.00           C  
ATOM   2267  O   GLY   167      73.357  95.997  91.210  1.00  0.00           O  
ATOM   2268  N   GLY   168      74.313  97.012  92.933  1.00  0.00           N  
ATOM   2269  H   GLY   168      74.251  97.664  93.701  1.00  0.00           H  
ATOM   2270  CA  GLY   168      75.616  96.417  92.802  1.00  0.00           C  
ATOM   2271  HA2 GLY   168      75.989  96.525  91.783  1.00  0.00           H  
ATOM   2272  HA3 GLY   168      76.324  96.998  93.393  1.00  0.00           H  
ATOM   2273  C   GLY   168      75.604  94.958  93.145  1.00  0.00           C  
ATOM   2274  O   GLY   168      74.759  94.481  93.876  1.00  0.00           O  
ATOM   2275  N   GLY   169      76.616  94.184  92.686  1.00  0.00           N  
ATOM   2276  H   GLY   169      76.610  93.239  93.041  1.00  0.00           H  
ATOM   2277  CA  GLY   169      77.887  94.611  92.121  1.00  0.00           C  
ATOM   2278  HA2 GLY   169      78.196  95.598  92.465  1.00  0.00           H  
ATOM   2279  HA3 GLY   169      78.608  93.861  92.444  1.00  0.00           H  
ATOM   2280  C   GLY   169      77.820  94.563  90.635  1.00  0.00           C  
ATOM   2281  O   GLY   169      76.841  94.559  89.940  1.00  0.00           O  
ATOM   2282  N   GLY   170      79.024  94.399  89.962  1.00  0.00           N  
ATOM   2283  H   GLY   170      79.870  94.266  90.498  1.00  0.00           H  
ATOM   2284  CA  GLY   170      79.198  94.392  88.520  1.00  0.00           C  
ATOM   2285  HA2 GLY   170      79.170  93.365  88.153  1.00  0.00           H  
ATOM   2286  HA3 GLY   170      78.491  95.075  88.048  1.00  0.00           H  
ATOM   2287  C   GLY   170      80.597  95.022  88.235  1.00  0.00           C  
ATOM   2288  O   GLY   170      81.059  95.745  89.103  1.00  0.00           O  
ATOM   2289  N   GLY   171      81.186  94.983  87.030  1.00  0.00           N  
ATOM   2290  H   GLY   171      82.128  95.345  87.031  1.00  0.00           H  
ATOM   2291  CA  GLY   171      80.619  94.585  85.711  1.00  0.00           C  
ATOM   2292  HA2 GLY   171      79.550  94.440  85.863  1.00  0.00           H  
ATOM   2293  HA3 GLY   171      80.926  95.346  84.994  1.00  0.00           H  
ATOM   2294  C   GLY   171      81.195  93.215  85.329  1.00  0.00           C  
ATOM   2295  O   GLY   171      82.285  92.853  85.788  1.00  0.00           O  
ATOM   2296  N   GLY   172      80.537  92.411  84.472  1.00  0.00           N  
ATOM   2297  H   GLY   172      80.989  91.527  84.289  1.00  0.00           H  
ATOM   2298  CA  GLY   172      79.224  92.659  83.821  1.00  0.00           C  
ATOM   2299  HA2 GLY   172      78.795  91.694  83.552  1.00  0.00           H  
ATOM   2300  HA3 GLY   172      78.558  93.053  84.590  1.00  0.00           H  
ATOM   2301  C   GLY   172      79.237  93.673  82.637  1.00  0.00           C  
ATOM   2302  O   GLY   172      80.032  94.603  82.580  1.00  0.00           O  
ATOM   2303  N   GLY   173      78.328  93.490  81.720  1.00  0.00           N  
ATOM   2304  H   GLY   173      77.753  92.674  81.869  1.00  0.00           H  
ATOM   2305  CA  GLY   173      78.258  94.291  80.495  1.00  0.00           C  
ATOM   2306  HA2 GLY   173      77.286  94.047  80.065  1.00  0.00           H  
ATOM   2307  HA3 GLY   173      78.506  95.320  80.756  1.00  0.00           H  
ATOM   2308  C   GLY   173      79.312  93.929  79.348  1.00  0.00           C  
ATOM   2309  O   GLY   173      80.172  93.018  79.411  1.00  0.00           O  
ATOM   2310  N   GLY   174      79.266  94.614  78.191  1.00  0.00           N  
ATOM   2311  H   GLY   174      79.873  94.341  77.432  1.00  0.00           H  
ATOM   2312  CA  GLY   174      78.210  95.621  77.913  1.00  0.00           C  
ATOM   2313  HA2 GLY   174      78.158  95.757  76.832  1.00  0.00           H  
ATOM   2314  HA3 GLY   174      77.196  95.274  78.110  1.00  0.00           H  
ATOM   2315  C   GLY   174      78.334  97.002  78.508  1.00  0.00           C  
ATOM   2316  O   GLY   174      79.382  97.550  78.883  1.00  0.00           O  
ATOM   2317  N   GLY   175      77.226  97.678  78.797  1.00  0.00           N  
ATOM   2318  H   GLY   175      76.419  97.096  78.970  1.00  0.00           H  
ATOM   2319  CA  GLY   175      77.228  98.988  79.403  1.00  0.00           C  
ATOM   2320  HA2 GLY   175      76.296  99.207  79.925  1.00  0.00           H  
ATOM   2321  HA3 GLY   175      78.005  99.010  80.168  1.00  0.00           H  
ATOM   2322  C   GLY   175      77.610 100.095  78.422  1.00  0.00           C  
ATOM   2323  O   GLY   175      77.925  99.808  77.238  1.00  0.00           O  
ATOM   2324  N   ASN   176      77.588 101.394  78.805  1.00  0.00           N  
ATOM   2325  H   ASN   176      77.490 101.593  79.791  1.00  0.00           H  
ATOM   2326  CA  ASN   176      77.654 102.574  77.941  1.00  0.00           C  
ATOM   2327  HA  ASN   176      78.598 102.350  77.443  1.00  0.00           H  
ATOM   2328  CB  ASN   176      76.462 102.667  76.958  1.00  0.00           C  
ATOM   2329  HB2 ASN   176      76.359 103.605  76.414  1.00  0.00           H  
ATOM   2330  HB3 ASN   176      76.482 101.848  76.239  1.00  0.00           H  
ATOM   2331  CG  ASN   176      75.065 102.574  77.618  1.00  0.00           C  
ATOM   2332  OD1 ASN   176      74.452 101.573  77.811  1.00  0.00           O  
ATOM   2333  ND2 ASN   176      74.411 103.644  78.023  1.00  0.00           N  
ATOM   2334 HD21 ASN   176      73.506 103.379  78.385  1.00  0.00           H  
ATOM   2335 HD22 ASN   176      74.674 104.618  77.970  1.00  0.00           H  
ATOM   2336  C   ASN   176      77.843 103.891  78.706  1.00  0.00           C  
ATOM   2337  O   ASN   176      77.489 103.951  79.875  1.00  0.00           O  
ATOM   2338  N   TYR   177      78.234 104.968  78.042  1.00  0.00           N  
ATOM   2339  H   TYR   177      78.512 104.799  77.086  1.00  0.00           H  
ATOM   2340  CA  TYR   177      78.154 106.392  78.450  1.00  0.00           C  
ATOM   2341  HA  TYR   177      78.682 106.459  79.401  1.00  0.00           H  
ATOM   2342  CB  TYR   177      78.845 107.211  77.365  1.00  0.00           C  
ATOM   2343  HB2 TYR   177      78.303 107.157  76.420  1.00  0.00           H  
ATOM   2344  HB3 TYR   177      78.784 108.268  77.624  1.00  0.00           H  
ATOM   2345  CG  TYR   177      80.356 106.895  77.105  1.00  0.00           C  
ATOM   2346  CD1 TYR   177      81.329 106.824  78.162  1.00  0.00           C  
ATOM   2347  HD1 TYR   177      80.995 107.078  79.157  1.00  0.00           H  
ATOM   2348  CE1 TYR   177      82.680 106.628  77.949  1.00  0.00           C  
ATOM   2349  HE1 TYR   177      83.412 106.693  78.741  1.00  0.00           H  
ATOM   2350  CZ  TYR   177      83.047 106.409  76.596  1.00  0.00           C  
ATOM   2351  OH  TYR   177      84.303 106.067  76.383  1.00  0.00           O  
ATOM   2352  HH  TYR   177      84.592 106.219  75.480  1.00  0.00           H  
ATOM   2353  CE2 TYR   177      82.157 106.621  75.479  1.00  0.00           C  
ATOM   2354  HE2 TYR   177      82.525 106.509  74.470  1.00  0.00           H  
ATOM   2355  CD2 TYR   177      80.809 106.773  75.774  1.00  0.00           C  
ATOM   2356  HD2 TYR   177      80.109 106.871  74.958  1.00  0.00           H  
ATOM   2357  C   TYR   177      76.733 106.790  78.645  1.00  0.00           C  
ATOM   2358  O   TYR   177      75.853 106.273  77.967  1.00  0.00           O  
ATOM   2359  N   GLY   178      76.304 107.584  79.646  1.00  0.00           N  
ATOM   2360  H   GLY   178      75.354 107.926  79.675  1.00  0.00           H  
ATOM   2361  CA  GLY   178      77.184 108.241  80.613  1.00  0.00           C  
ATOM   2362  HA2 GLY   178      76.588 108.651  81.429  1.00  0.00           H  
ATOM   2363  HA3 GLY   178      77.856 107.519  81.077  1.00  0.00           H  
ATOM   2364  C   GLY   178      78.003 109.345  79.963  1.00  0.00           C  
ATOM   2365  O   GLY   178      77.472 110.098  79.070  1.00  0.00           O  
ATOM   2366  N   GLN   179      79.226 109.543  80.404  1.00  0.00           N  
ATOM   2367  H   GLN   179      79.574 109.032  81.202  1.00  0.00           H  
ATOM   2368  CA  GLN   179      80.077 110.675  79.984  1.00  0.00           C  
ATOM   2369  HA  GLN   179      79.511 111.403  79.402  1.00  0.00           H  
ATOM   2370  CB  GLN   179      80.706 111.464  81.111  1.00  0.00           C  
ATOM   2371  HB2 GLN   179      81.201 110.750  81.769  1.00  0.00           H  
ATOM   2372  HB3 GLN   179      81.467 112.114  80.677  1.00  0.00           H  
ATOM   2373  CG  GLN   179      79.666 112.257  81.874  1.00  0.00           C  
ATOM   2374  HG2 GLN   179      78.911 111.544  82.206  1.00  0.00           H  
ATOM   2375  HG3 GLN   179      80.195 112.624  82.753  1.00  0.00           H  
ATOM   2376  CD  GLN   179      79.113 113.417  80.990  1.00  0.00           C  
ATOM   2377  OE1 GLN   179      78.071 113.340  80.349  1.00  0.00           O  
ATOM   2378  NE2 GLN   179      79.777 114.546  81.020  1.00  0.00           N  
ATOM   2379 HE21 GLN   179      80.714 114.623  81.387  1.00  0.00           H  
ATOM   2380 HE22 GLN   179      79.455 115.314  80.449  1.00  0.00           H  
ATOM   2381  C   GLN   179      81.114 110.198  78.992  1.00  0.00           C  
ATOM   2382  O   GLN   179      82.189 109.781  79.408  1.00  0.00           O  
ATOM   2383  N   ASP   180      80.911 110.138  77.674  1.00  0.00           N  
ATOM   2384  H   ASP   180      81.528 109.528  77.159  1.00  0.00           H  
ATOM   2385  CA  ASP   180      80.071 110.954  76.836  1.00  0.00           C  
ATOM   2386  HA  ASP   180      79.022 110.793  77.085  1.00  0.00           H  
ATOM   2387  CB  ASP   180      80.343 112.456  77.034  1.00  0.00           C  
ATOM   2388  HB2 ASP   180      80.159 112.696  78.081  1.00  0.00           H  
ATOM   2389  HB3 ASP   180      81.385 112.711  76.841  1.00  0.00           H  
ATOM   2390  CG  ASP   180      79.414 113.419  76.259  1.00  0.00           C  
ATOM   2391  OD1 ASP   180      78.471 112.897  75.584  1.00  0.00           O  
ATOM   2392  OD2 ASP   180      79.595 114.651  76.310  1.00  0.00           O  
ATOM   2393  C   ASP   180      80.289 110.458  75.383  1.00  0.00           C  
ATOM   2394  O   ASP   180      81.441 110.262  74.985  1.00  0.00           O  
ATOM   2395  N   GLN   181      79.231 110.349  74.572  1.00  0.00           N  
ATOM   2396  H   GLN   181      78.352 110.655  74.963  1.00  0.00           H  
ATOM   2397  CA  GLN   181      79.301 109.897  73.226  1.00  0.00           C  
ATOM   2398  HA  GLN   181      79.675 108.878  73.327  1.00  0.00           H  
ATOM   2399  CB  GLN   181      77.912 109.844  72.614  1.00  0.00           C  
ATOM   2400  HB2 GLN   181      77.431 110.820  72.681  1.00  0.00           H  
ATOM   2401  HB3 GLN   181      78.014 109.537  71.573  1.00  0.00           H  
ATOM   2402  CG  GLN   181      76.939 108.864  73.242  1.00  0.00           C  
ATOM   2403  HG2 GLN   181      76.989 108.932  74.329  1.00  0.00           H  
ATOM   2404  HG3 GLN   181      76.013 109.090  72.712  1.00  0.00           H  
ATOM   2405  CD  GLN   181      77.202 107.400  72.955  1.00  0.00           C  
ATOM   2406  OE1 GLN   181      77.364 106.602  73.888  1.00  0.00           O  
ATOM   2407  NE2 GLN   181      77.384 107.030  71.696  1.00  0.00           N  
ATOM   2408 HE21 GLN   181      77.127 107.723  71.008  1.00  0.00           H  
ATOM   2409 HE22 GLN   181      77.432 106.060  71.418  1.00  0.00           H  
ATOM   2410  C   GLN   181      80.274 110.704  72.363  1.00  0.00           C  
ATOM   2411  O   GLN   181      81.258 110.118  71.809  1.00  0.00           O  
ATOM   2412  N   SER   182      80.163 112.008  72.458  1.00  0.00           N  
ATOM   2413  H   SER   182      79.310 112.416  72.814  1.00  0.00           H  
ATOM   2414  CA  SER   182      81.204 112.982  71.942  1.00  0.00           C  
ATOM   2415  HA  SER   182      81.830 112.522  71.177  1.00  0.00           H  
ATOM   2416  CB  SER   182      80.466 114.257  71.507  1.00  0.00           C  
ATOM   2417  HB2 SER   182      79.756 113.959  70.736  1.00  0.00           H  
ATOM   2418  HB3 SER   182      79.894 114.632  72.356  1.00  0.00           H  
ATOM   2419  OG  SER   182      81.223 115.248  70.905  1.00  0.00           O  
ATOM   2420  HG  SER   182      80.621 115.884  70.510  1.00  0.00           H  
ATOM   2421  C   SER   182      82.051 113.413  73.120  1.00  0.00           C  
ATOM   2422  O   SER   182      81.665 114.290  73.908  1.00  0.00           O  
ATOM   2423  N   SER   183      83.328 113.025  73.250  1.00  0.00           N  
ATOM   2424  H   SER   183      83.836 113.427  74.025  1.00  0.00           H  
ATOM   2425  CA  SER   183      83.967 112.201  72.283  1.00  0.00           C  
ATOM   2426  HA  SER   183      83.255 111.414  72.033  1.00  0.00           H  
ATOM   2427  CB  SER   183      84.180 113.111  71.027  1.00  0.00           C  
ATOM   2428  HB2 SER   183      83.308 113.705  70.754  1.00  0.00           H  
ATOM   2429  HB3 SER   183      85.057 113.729  71.220  1.00  0.00           H  
ATOM   2430  OG  SER   183      84.330 112.242  69.907  1.00  0.00           O  
ATOM   2431  HG  SER   183      83.618 112.195  69.265  1.00  0.00           H  
ATOM   2432  C   SER   183      85.317 111.472  72.647  1.00  0.00           C  
ATOM   2433  O   SER   183      85.917 111.605  73.734  1.00  0.00           O  
ATOM   2434  N   MET   184      85.783 110.695  71.725  1.00  0.00           N  
ATOM   2435  H   MET   184      85.308 110.750  70.835  1.00  0.00           H  
ATOM   2436  CA  MET   184      87.092 109.995  71.766  1.00  0.00           C  
ATOM   2437  HA  MET   184      87.073 109.207  72.519  1.00  0.00           H  
ATOM   2438  CB  MET   184      87.211 109.191  70.414  1.00  0.00           C  
ATOM   2439  HB2 MET   184      86.409 108.453  70.408  1.00  0.00           H  
ATOM   2440  HB3 MET   184      87.125 109.833  69.538  1.00  0.00           H  
ATOM   2441  CG  MET   184      88.534 108.516  70.110  1.00  0.00           C  
ATOM   2442  HG2 MET   184      88.308 107.722  69.399  1.00  0.00           H  
ATOM   2443  HG3 MET   184      89.299 109.122  69.626  1.00  0.00           H  
ATOM   2444  SD  MET   184      89.385 107.614  71.413  1.00  0.00           S  
ATOM   2445  CE  MET   184      88.258 106.331  71.862  1.00  0.00           C  
ATOM   2446  HE1 MET   184      88.758 105.800  72.672  1.00  0.00           H  
ATOM   2447  HE2 MET   184      87.313 106.731  72.229  1.00  0.00           H  
ATOM   2448  HE3 MET   184      87.933 105.721  71.019  1.00  0.00           H  
ATOM   2449  C   MET   184      88.243 110.925  71.928  1.00  0.00           C  
ATOM   2450  O   MET   184      88.315 111.941  71.186  1.00  0.00           O  
ATOM   2451  N   SER   185      89.223 110.646  72.755  1.00  0.00           N  
ATOM   2452  H   SER   185      89.173 109.724  73.164  1.00  0.00           H  
ATOM   2453  CA  SER   185      90.518 111.420  72.932  1.00  0.00           C  
ATOM   2454  HA  SER   185      90.316 112.428  73.295  1.00  0.00           H  
ATOM   2455  CB  SER   185      91.313 110.875  74.110  1.00  0.00           C  
ATOM   2456  HB2 SER   185      90.717 111.006  75.013  1.00  0.00           H  
ATOM   2457  HB3 SER   185      91.415 109.792  74.039  1.00  0.00           H  
ATOM   2458  OG  SER   185      92.490 111.643  74.209  1.00  0.00           O  
ATOM   2459  HG  SER   185      92.344 112.589  74.279  1.00  0.00           H  
ATOM   2460  C   SER   185      91.359 111.430  71.617  1.00  0.00           C  
ATOM   2461  O   SER   185      91.211 110.556  70.737  1.00  0.00           O  
ATOM   2462  N   SER   186      92.220 112.449  71.475  1.00  0.00           N  
ATOM   2463  H   SER   186      92.367 113.017  72.297  1.00  0.00           H  
ATOM   2464  CA  SER   186      93.047 112.850  70.251  1.00  0.00           C  
ATOM   2465  HA  SER   186      93.410 111.976  69.709  1.00  0.00           H  
ATOM   2466  CB  SER   186      92.101 113.726  69.357  1.00  0.00           C  
ATOM   2467  HB2 SER   186      91.213 113.110  69.213  1.00  0.00           H  
ATOM   2468  HB3 SER   186      91.714 114.612  69.862  1.00  0.00           H  
ATOM   2469  OG  SER   186      92.646 114.253  68.214  1.00  0.00           O  
ATOM   2470  HG  SER   186      91.997 114.788  67.751  1.00  0.00           H  
ATOM   2471  C   SER   186      94.190 113.828  70.657  1.00  0.00           C  
ATOM   2472  O   SER   186      94.055 114.756  71.410  1.00  0.00           O  
ATOM   2473  N   GLY   187      95.384 113.730  70.135  1.00  0.00           N  
ATOM   2474  H   GLY   187      96.025 114.381  70.566  1.00  0.00           H  
ATOM   2475  CA  GLY   187      95.734 113.003  68.869  1.00  0.00           C  
ATOM   2476  HA2 GLY   187      96.580 112.336  69.037  1.00  0.00           H  
ATOM   2477  HA3 GLY   187      94.887 112.461  68.447  1.00  0.00           H  
ATOM   2478  C   GLY   187      96.270 113.876  67.820  1.00  0.00           C  
ATOM   2479  O   GLY   187      97.326 113.608  67.278  1.00  0.00           O  
ATOM   2480  N   GLY   188      95.593 114.988  67.538  1.00  0.00           N  
ATOM   2481  H   GLY   188      94.838 115.222  68.166  1.00  0.00           H  
ATOM   2482  CA  GLY   188      95.978 115.984  66.501  1.00  0.00           C  
ATOM   2483  HA2 GLY   188      96.117 115.530  65.520  1.00  0.00           H  
ATOM   2484  HA3 GLY   188      95.174 116.714  66.410  1.00  0.00           H  
ATOM   2485  C   GLY   188      97.219 116.835  66.851  1.00  0.00           C  
ATOM   2486  O   GLY   188      97.607 116.928  67.997  1.00  0.00           O  
ATOM   2487  N   GLY   189      97.872 117.533  65.915  1.00  0.00           N  
ATOM   2488  H   GLY   189      98.674 118.026  66.281  1.00  0.00           H  
ATOM   2489  CA  GLY   189      97.685 117.535  64.504  1.00  0.00           C  
ATOM   2490  HA2 GLY   189      98.633 117.757  64.014  1.00  0.00           H  
ATOM   2491  HA3 GLY   189      97.288 116.571  64.188  1.00  0.00           H  
ATOM   2492  C   GLY   189      96.647 118.501  63.964  1.00  0.00           C  
ATOM   2493  O   GLY   189      95.629 118.709  64.669  1.00  0.00           O  
ATOM   2494  N   SER   190      96.823 118.891  62.677  1.00  0.00           N  
ATOM   2495  H   SER   190      97.718 118.648  62.277  1.00  0.00           H  
ATOM   2496  CA  SER   190      95.954 119.913  62.044  1.00  0.00           C  
ATOM   2497  HA  SER   190      96.468 120.339  61.182  1.00  0.00           H  
ATOM   2498  CB  SER   190      94.638 119.330  61.567  1.00  0.00           C  
ATOM   2499  HB2 SER   190      94.081 118.870  62.383  1.00  0.00           H  
ATOM   2500  HB3 SER   190      94.115 120.152  61.080  1.00  0.00           H  
ATOM   2501  OG  SER   190      95.025 118.325  60.523  1.00  0.00           O  
ATOM   2502  HG  SER   190      95.312 117.516  60.953  1.00  0.00           H  
ATOM   2503  C   SER   190      95.691 121.157  62.930  1.00  0.00           C  
ATOM   2504  O   SER   190      94.532 121.541  63.266  1.00  0.00           O  
ATOM   2505  N   GLY   191      96.662 121.888  63.396  1.00  0.00           N  
ATOM   2506  H   GLY   191      96.388 122.551  64.106  1.00  0.00           H  
ATOM   2507  CA  GLY   191      98.055 121.924  62.892  1.00  0.00           C  
ATOM   2508  HA2 GLY   191      98.631 122.526  63.595  1.00  0.00           H  
ATOM   2509  HA3 GLY   191      98.485 120.923  62.876  1.00  0.00           H  
ATOM   2510  C   GLY   191      98.222 122.623  61.531  1.00  0.00           C  
ATOM   2511  O   GLY   191      97.362 123.375  61.169  1.00  0.00           O  
ATOM   2512  N   GLY   192      99.375 122.481  60.800  1.00  0.00           N  
ATOM   2513  H   GLY   192     100.150 121.990  61.223  1.00  0.00           H  
ATOM   2514  CA  GLY   192      99.632 122.966  59.462  1.00  0.00           C  
ATOM   2515  HA2 GLY   192      99.468 124.042  59.519  1.00  0.00           H  
ATOM   2516  HA3 GLY   192     100.661 122.696  59.225  1.00  0.00           H  
ATOM   2517  C   GLY   192      98.688 122.358  58.379  1.00  0.00           C  
ATOM   2518  O   GLY   192      98.311 121.230  58.392  1.00  0.00           O  
ATOM   2519  N   GLY   193      98.424 123.189  57.388  1.00  0.00           N  
ATOM   2520  H   GLY   193      98.873 124.094  57.369  1.00  0.00           H  
ATOM   2521  CA  GLY   193      97.725 122.755  56.172  1.00  0.00           C  
ATOM   2522  HA2 GLY   193      98.131 123.468  55.455  1.00  0.00           H  
ATOM   2523  HA3 GLY   193      97.945 121.738  55.848  1.00  0.00           H  
ATOM   2524  C   GLY   193      96.226 122.988  56.123  1.00  0.00           C  
ATOM   2525  O   GLY   193      95.470 122.811  57.131  1.00  0.00           O  
ATOM   2526  N   TYR   194      95.680 123.507  54.988  1.00  0.00           N  
ATOM   2527  H   TYR   194      96.330 123.794  54.270  1.00  0.00           H  
ATOM   2528  CA  TYR   194      94.253 123.446  54.666  1.00  0.00           C  
ATOM   2529  HA  TYR   194      93.704 124.179  55.259  1.00  0.00           H  
ATOM   2530  CB  TYR   194      94.014 123.767  53.202  1.00  0.00           C  
ATOM   2531  HB2 TYR   194      94.433 123.034  52.512  1.00  0.00           H  
ATOM   2532  HB3 TYR   194      92.945 123.590  53.084  1.00  0.00           H  
ATOM   2533  CG  TYR   194      94.249 125.152  52.627  1.00  0.00           C  
ATOM   2534  CD1 TYR   194      94.853 126.170  53.316  1.00  0.00           C  
ATOM   2535  HD1 TYR   194      95.058 125.969  54.357  1.00  0.00           H  
ATOM   2536  CE1 TYR   194      95.348 127.314  52.664  1.00  0.00           C  
ATOM   2537  HE1 TYR   194      95.827 128.060  53.280  1.00  0.00           H  
ATOM   2538  CZ  TYR   194      95.073 127.492  51.271  1.00  0.00           C  
ATOM   2539  OH  TYR   194      95.578 128.506  50.569  1.00  0.00           O  
ATOM   2540  HH  TYR   194      95.894 129.175  51.181  1.00  0.00           H  
ATOM   2541  CE2 TYR   194      94.340 126.517  50.550  1.00  0.00           C  
ATOM   2542  HE2 TYR   194      94.201 126.542  49.479  1.00  0.00           H  
ATOM   2543  CD2 TYR   194      93.997 125.350  51.289  1.00  0.00           C  
ATOM   2544  HD2 TYR   194      93.531 124.526  50.770  1.00  0.00           H  
ATOM   2545  C   TYR   194      93.649 122.135  55.106  1.00  0.00           C  
ATOM   2546  O   TYR   194      94.162 121.093  54.761  1.00  0.00           O  
ATOM   2547  N   GLY   195      92.507 122.034  55.755  1.00  0.00           N  
ATOM   2548  H   GLY   195      92.153 121.113  55.971  1.00  0.00           H  
ATOM   2549  CA  GLY   195      91.753 123.087  56.319  1.00  0.00           C  
ATOM   2550  HA2 GLY   195      92.176 123.418  57.267  1.00  0.00           H  
ATOM   2551  HA3 GLY   195      91.646 123.943  55.653  1.00  0.00           H  
ATOM   2552  C   GLY   195      90.380 122.565  56.592  1.00  0.00           C  
ATOM   2553  O   GLY   195      90.052 121.357  56.553  1.00  0.00           O  
ATOM   2554  N   ASN   196      89.538 123.498  56.887  1.00  0.00           N  
ATOM   2555  H   ASN   196      89.914 124.428  57.010  1.00  0.00           H  
ATOM   2556  CA  ASN   196      88.172 123.188  57.121  1.00  0.00           C  
ATOM   2557  HA  ASN   196      88.235 122.603  58.038  1.00  0.00           H  
ATOM   2558  CB  ASN   196      87.463 124.509  57.458  1.00  0.00           C  
ATOM   2559  HB2 ASN   196      87.831 124.927  58.395  1.00  0.00           H  
ATOM   2560  HB3 ASN   196      87.618 125.211  56.638  1.00  0.00           H  
ATOM   2561  CG  ASN   196      85.984 124.313  57.568  1.00  0.00           C  
ATOM   2562  OD1 ASN   196      85.586 123.352  58.187  1.00  0.00           O  
ATOM   2563  ND2 ASN   196      85.211 125.070  56.820  1.00  0.00           N  
ATOM   2564 HD21 ASN   196      84.219 124.891  56.755  1.00  0.00           H  
ATOM   2565 HD22 ASN   196      85.680 125.763  56.254  1.00  0.00           H  
ATOM   2566  C   ASN   196      87.413 122.465  55.922  1.00  0.00           C  
ATOM   2567  O   ASN   196      87.467 122.972  54.767  1.00  0.00           O  
ATOM   2568  N   GLN   197      86.859 121.284  56.168  1.00  0.00           N  
ATOM   2569  H   GLN   197      87.049 120.844  57.057  1.00  0.00           H  
ATOM   2570  CA  GLN   197      86.195 120.501  55.201  1.00  0.00           C  
ATOM   2571  HA  GLN   197      86.448 120.873  54.208  1.00  0.00           H  
ATOM   2572  CB  GLN   197      86.632 119.020  55.389  1.00  0.00           C  
ATOM   2573  HB2 GLN   197      86.269 118.633  56.341  1.00  0.00           H  
ATOM   2574  HB3 GLN   197      86.270 118.407  54.563  1.00  0.00           H  
ATOM   2575  CG  GLN   197      88.167 118.707  55.314  1.00  0.00           C  
ATOM   2576  HG2 GLN   197      88.616 119.040  56.249  1.00  0.00           H  
ATOM   2577  HG3 GLN   197      88.327 117.629  55.311  1.00  0.00           H  
ATOM   2578  CD  GLN   197      88.932 119.256  54.084  1.00  0.00           C  
ATOM   2579  OE1 GLN   197      88.371 119.594  53.058  1.00  0.00           O  
ATOM   2580  NE2 GLN   197      90.253 119.224  54.152  1.00  0.00           N  
ATOM   2581 HE21 GLN   197      90.645 119.033  55.063  1.00  0.00           H  
ATOM   2582 HE22 GLN   197      90.792 119.581  53.375  1.00  0.00           H  
ATOM   2583  C   GLN   197      84.646 120.553  55.361  1.00  0.00           C  
ATOM   2584  O   GLN   197      83.939 120.096  54.425  1.00  0.00           O  
ATOM   2585  N   ASP   198      84.115 121.241  56.380  1.00  0.00           N  
ATOM   2586  H   ASP   198      84.790 121.569  57.055  1.00  0.00           H  
ATOM   2587  CA  ASP   198      82.671 121.201  56.732  1.00  0.00           C  
ATOM   2588  HA  ASP   198      82.266 120.211  56.525  1.00  0.00           H  
ATOM   2589  CB  ASP   198      82.547 121.314  58.285  1.00  0.00           C  
ATOM   2590  HB2 ASP   198      82.893 122.260  58.701  1.00  0.00           H  
ATOM   2591  HB3 ASP   198      81.516 121.157  58.603  1.00  0.00           H  
ATOM   2592  CG  ASP   198      83.392 120.384  59.138  1.00  0.00           C  
ATOM   2593  OD1 ASP   198      83.401 120.480  60.387  1.00  0.00           O  
ATOM   2594  OD2 ASP   198      84.041 119.474  58.588  1.00  0.00           O  
ATOM   2595  C   ASP   198      81.884 122.254  55.988  1.00  0.00           C  
ATOM   2596  O   ASP   198      81.182 123.054  56.612  1.00  0.00           O  
ATOM   2597  N   GLN   199      81.979 122.195  54.615  1.00  0.00           N  
ATOM   2598  H   GLN   199      82.557 121.515  54.143  1.00  0.00           H  
ATOM   2599  CA  GLN   199      80.982 122.910  53.833  1.00  0.00           C  
ATOM   2600  HA  GLN   199      81.131 123.979  53.990  1.00  0.00           H  
ATOM   2601  CB  GLN   199      81.305 122.652  52.312  1.00  0.00           C  
ATOM   2602  HB2 GLN   199      80.880 123.405  51.649  1.00  0.00           H  
ATOM   2603  HB3 GLN   199      82.360 122.924  52.272  1.00  0.00           H  
ATOM   2604  CG  GLN   199      81.046 121.192  51.911  1.00  0.00           C  
ATOM   2605  HG2 GLN   199      81.393 120.556  52.726  1.00  0.00           H  
ATOM   2606  HG3 GLN   199      79.994 121.048  51.667  1.00  0.00           H  
ATOM   2607  CD  GLN   199      81.811 120.726  50.693  1.00  0.00           C  
ATOM   2608  OE1 GLN   199      82.379 121.487  49.970  1.00  0.00           O  
ATOM   2609  NE2 GLN   199      81.865 119.489  50.453  1.00  0.00           N  
ATOM   2610 HE21 GLN   199      81.313 118.852  51.010  1.00  0.00           H  
ATOM   2611 HE22 GLN   199      82.312 119.219  49.589  1.00  0.00           H  
ATOM   2612  C   GLN   199      79.509 122.602  54.166  1.00  0.00           C  
ATOM   2613  O   GLN   199      79.214 121.536  54.683  1.00  0.00           O  
ATOM   2614  N   SER   200      78.597 123.497  53.758  1.00  0.00           N  
ATOM   2615  H   SER   200      77.693 123.230  54.121  1.00  0.00           H  
ATOM   2616  CA  SER   200      78.644 124.894  53.284  1.00  0.00           C  
ATOM   2617  HA  SER   200      79.407 124.987  52.512  1.00  0.00           H  
ATOM   2618  CB  SER   200      77.207 125.291  52.962  1.00  0.00           C  
ATOM   2619  HB2 SER   200      76.776 124.636  52.205  1.00  0.00           H  
ATOM   2620  HB3 SER   200      76.584 125.275  53.856  1.00  0.00           H  
ATOM   2621  OG  SER   200      77.079 126.573  52.453  1.00  0.00           O  
ATOM   2622  HG  SER   200      77.326 126.560  51.525  1.00  0.00           H  
ATOM   2623  C   SER   200      79.167 125.851  54.400  1.00  0.00           C  
ATOM   2624  O   SER   200      79.011 125.661  55.603  1.00  0.00           O  
ATOM   2625  N   GLY   201      79.779 126.948  54.052  1.00  0.00           N  
ATOM   2626  H   GLY   201      79.914 127.114  53.065  1.00  0.00           H  
ATOM   2627  CA  GLY   201      80.288 128.014  54.923  1.00  0.00           C  
ATOM   2628  HA2 GLY   201      79.767 128.045  55.880  1.00  0.00           H  
ATOM   2629  HA3 GLY   201      81.313 127.781  55.209  1.00  0.00           H  
ATOM   2630  C   GLY   201      80.326 129.443  54.392  1.00  0.00           C  
ATOM   2631  O   GLY   201      79.564 129.759  53.445  1.00  0.00           O  
ATOM   2632  N   GLY   202      81.325 130.322  54.810  1.00  0.00           N  
ATOM   2633  H   GLY   202      81.192 131.297  54.583  1.00  0.00           H  
ATOM   2634  CA  GLY   202      82.521 129.915  55.573  1.00  0.00           C  
ATOM   2635  HA2 GLY   202      82.856 130.763  56.169  1.00  0.00           H  
ATOM   2636  HA3 GLY   202      82.278 129.152  56.313  1.00  0.00           H  
ATOM   2637  C   GLY   202      83.557 129.387  54.550  1.00  0.00           C  
ATOM   2638  O   GLY   202      83.344 129.317  53.355  1.00  0.00           O  
ATOM   2639  N   GLY   203      84.791 129.041  54.889  1.00  0.00           N  
ATOM   2640  H   GLY   203      85.401 128.711  54.155  1.00  0.00           H  
ATOM   2641  CA  GLY   203      85.269 128.766  56.235  1.00  0.00           C  
ATOM   2642  HA2 GLY   203      85.229 129.637  56.888  1.00  0.00           H  
ATOM   2643  HA3 GLY   203      84.627 127.989  56.651  1.00  0.00           H  
ATOM   2644  C   GLY   203      86.630 128.269  56.181  1.00  0.00           C  
ATOM   2645  O   GLY   203      86.874 127.265  55.516  1.00  0.00           O  
ATOM   2646  N   GLY   204      87.642 128.971  56.693  1.00  0.00           N  
ATOM   2647  H   GLY   204      87.424 129.734  57.318  1.00  0.00           H  
ATOM   2648  CA  GLY   204      89.021 128.732  56.454  1.00  0.00           C  
ATOM   2649  HA2 GLY   204      89.154 128.467  55.405  1.00  0.00           H  
ATOM   2650  HA3 GLY   204      89.532 129.684  56.599  1.00  0.00           H  
ATOM   2651  C   GLY   204      89.722 127.688  57.350  1.00  0.00           C  
ATOM   2652  O   GLY   204      89.146 127.202  58.287  1.00  0.00           O  
ATOM   2653  N   SER   205      91.024 127.491  57.227  1.00  0.00           N  
ATOM   2654  H   SER   205      91.596 126.936  57.847  1.00  0.00           H  
ATOM   2655  CA  SER   205      91.870 128.192  56.207  1.00  0.00           C  
ATOM   2656  HA  SER   205      91.527 129.222  56.120  1.00  0.00           H  
ATOM   2657  CB  SER   205      93.290 128.327  56.678  1.00  0.00           C  
ATOM   2658  HB2 SER   205      93.920 128.799  55.925  1.00  0.00           H  
ATOM   2659  HB3 SER   205      93.297 128.933  57.584  1.00  0.00           H  
ATOM   2660  OG  SER   205      93.951 127.111  56.960  1.00  0.00           O  
ATOM   2661  HG  SER   205      93.909 127.043  57.917  1.00  0.00           H  
ATOM   2662  C   SER   205      91.851 127.524  54.864  1.00  0.00           C  
ATOM   2663  O   SER   205      91.781 126.288  54.785  1.00  0.00           O  
ATOM   2664  N   GLY   206      91.940 128.370  53.770  1.00  0.00           N  
ATOM   2665  H   GLY   206      91.966 129.368  53.925  1.00  0.00           H  
ATOM   2666  CA  GLY   206      91.830 127.899  52.431  1.00  0.00           C  
ATOM   2667  HA2 GLY   206      92.463 128.439  51.728  1.00  0.00           H  
ATOM   2668  HA3 GLY   206      92.048 126.844  52.263  1.00  0.00           H  
ATOM   2669  C   GLY   206      90.337 127.954  51.948  1.00  0.00           C  
ATOM   2670  O   GLY   206      89.436 128.284  52.678  1.00  0.00           O  
ATOM   2671  N   GLY   207      90.043 127.621  50.717  1.00  0.00           N  
ATOM   2672  H   GLY   207      89.062 127.758  50.521  1.00  0.00           H  
ATOM   2673  CA  GLY   207      90.966 127.154  49.580  1.00  0.00           C  
ATOM   2674  HA2 GLY   207      91.747 126.517  49.995  1.00  0.00           H  
ATOM   2675  HA3 GLY   207      90.400 126.561  48.861  1.00  0.00           H  
ATOM   2676  C   GLY   207      91.513 128.302  48.778  1.00  0.00           C  
ATOM   2677  O   GLY   207      91.576 129.425  49.226  1.00  0.00           O  
ATOM   2678  N   TYR   208      92.023 128.053  47.545  1.00  0.00           N  
ATOM   2679  H   TYR   208      91.989 127.132  47.132  1.00  0.00           H  
ATOM   2680  CA  TYR   208      92.773 128.931  46.652  1.00  0.00           C  
ATOM   2681  HA  TYR   208      92.130 129.792  46.469  1.00  0.00           H  
ATOM   2682  CB  TYR   208      94.111 129.450  47.352  1.00  0.00           C  
ATOM   2683  HB2 TYR   208      93.744 130.011  48.211  1.00  0.00           H  
ATOM   2684  HB3 TYR   208      94.724 128.628  47.720  1.00  0.00           H  
ATOM   2685  CG  TYR   208      94.936 130.396  46.545  1.00  0.00           C  
ATOM   2686  CD1 TYR   208      94.639 131.775  46.318  1.00  0.00           C  
ATOM   2687  HD1 TYR   208      93.679 132.107  46.686  1.00  0.00           H  
ATOM   2688  CE1 TYR   208      95.366 132.494  45.323  1.00  0.00           C  
ATOM   2689  HE1 TYR   208      95.129 133.529  45.129  1.00  0.00           H  
ATOM   2690  CZ  TYR   208      96.532 131.966  44.719  1.00  0.00           C  
ATOM   2691  OH  TYR   208      97.289 132.733  43.865  1.00  0.00           O  
ATOM   2692  HH  TYR   208      97.393 133.638  44.168  1.00  0.00           H  
ATOM   2693  CE2 TYR   208      96.888 130.637  45.021  1.00  0.00           C  
ATOM   2694  HE2 TYR   208      97.684 130.086  44.544  1.00  0.00           H  
ATOM   2695  CD2 TYR   208      96.084 129.852  45.891  1.00  0.00           C  
ATOM   2696  HD2 TYR   208      96.359 128.826  46.089  1.00  0.00           H  
ATOM   2697  C   TYR   208      93.059 128.190  45.311  1.00  0.00           C  
ATOM   2698  O   TYR   208      93.322 126.989  45.256  1.00  0.00           O  
ATOM   2699  N   GLY   209      93.161 128.982  44.266  1.00  0.00           N  
ATOM   2700  H   GLY   209      93.183 129.939  44.590  1.00  0.00           H  
ATOM   2701  CA  GLY   209      93.324 128.609  42.844  1.00  0.00           C  
ATOM   2702  HA2 GLY   209      92.332 128.370  42.462  1.00  0.00           H  
ATOM   2703  HA3 GLY   209      93.583 129.512  42.290  1.00  0.00           H  
ATOM   2704  C   GLY   209      94.391 127.546  42.643  1.00  0.00           C  
ATOM   2705  O   GLY   209      95.421 127.544  43.379  1.00  0.00           O  
ATOM   2706  N   GLN   210      94.258 126.573  41.726  1.00  0.00           N  
ATOM   2707  H   GLN   210      95.032 125.924  41.708  1.00  0.00           H  
ATOM   2708  CA  GLN   210      93.138 126.110  40.871  1.00  0.00           C  
ATOM   2709  HA  GLN   210      93.430 125.312  40.189  1.00  0.00           H  
ATOM   2710  CB  GLN   210      92.098 125.242  41.705  1.00  0.00           C  
ATOM   2711  HB2 GLN   210      91.680 125.933  42.438  1.00  0.00           H  
ATOM   2712  HB3 GLN   210      91.248 124.933  41.097  1.00  0.00           H  
ATOM   2713  CG  GLN   210      92.702 123.971  42.333  1.00  0.00           C  
ATOM   2714  HG2 GLN   210      92.868 123.221  41.559  1.00  0.00           H  
ATOM   2715  HG3 GLN   210      93.669 124.118  42.815  1.00  0.00           H  
ATOM   2716  CD  GLN   210      91.754 123.379  43.359  1.00  0.00           C  
ATOM   2717  OE1 GLN   210      90.920 124.041  43.973  1.00  0.00           O  
ATOM   2718  NE2 GLN   210      91.679 122.122  43.494  1.00  0.00           N  
ATOM   2719 HE21 GLN   210      90.913 121.821  44.080  1.00  0.00           H  
ATOM   2720 HE22 GLN   210      92.243 121.453  42.989  1.00  0.00           H  
ATOM   2721  C   GLN   210      92.557 127.182  39.987  1.00  0.00           C  
ATOM   2722  O   GLN   210      91.349 127.131  39.641  1.00  0.00           O  
ATOM   2723  N   GLN   211      93.407 128.180  39.565  1.00  0.00           N  
ATOM   2724  H   GLN   211      94.374 128.120  39.851  1.00  0.00           H  
ATOM   2725  CA  GLN   211      93.105 129.206  38.522  1.00  0.00           C  
ATOM   2726  HA  GLN   211      92.225 129.718  38.912  1.00  0.00           H  
ATOM   2727  CB  GLN   211      94.295 130.103  38.331  1.00  0.00           C  
ATOM   2728  HB2 GLN   211      95.209 129.573  38.063  1.00  0.00           H  
ATOM   2729  HB3 GLN   211      94.080 130.726  37.463  1.00  0.00           H  
ATOM   2730  CG  GLN   211      94.705 131.109  39.464  1.00  0.00           C  
ATOM   2731  HG2 GLN   211      95.465 131.841  39.191  1.00  0.00           H  
ATOM   2732  HG3 GLN   211      93.764 131.580  39.749  1.00  0.00           H  
ATOM   2733  CD  GLN   211      95.292 130.436  40.663  1.00  0.00           C  
ATOM   2734  OE1 GLN   211      95.872 129.350  40.696  1.00  0.00           O  
ATOM   2735  NE2 GLN   211      95.331 131.164  41.735  1.00  0.00           N  
ATOM   2736 HE21 GLN   211      95.152 132.146  41.586  1.00  0.00           H  
ATOM   2737 HE22 GLN   211      95.624 130.739  42.603  1.00  0.00           H  
ATOM   2738  C   GLN   211      92.570 128.648  37.160  1.00  0.00           C  
ATOM   2739  O   GLN   211      91.520 129.127  36.678  1.00  0.00           O  
ATOM   2740  N   ASP   212      93.325 127.678  36.559  1.00  0.00           N  
ATOM   2741  H   ASP   212      94.179 127.384  37.011  1.00  0.00           H  
ATOM   2742  CA  ASP   212      93.019 127.082  35.253  1.00  0.00           C  
ATOM   2743  HA  ASP   212      92.868 127.876  34.521  1.00  0.00           H  
ATOM   2744  CB  ASP   212      94.296 126.245  34.824  1.00  0.00           C  
ATOM   2745  HB2 ASP   212      94.402 125.307  35.367  1.00  0.00           H  
ATOM   2746  HB3 ASP   212      94.010 126.021  33.796  1.00  0.00           H  
ATOM   2747  CG  ASP   212      95.655 127.030  34.861  1.00  0.00           C  
ATOM   2748  OD1 ASP   212      96.654 126.291  35.158  1.00  0.00           O  
ATOM   2749  OD2 ASP   212      95.723 128.222  34.458  1.00  0.00           O  
ATOM   2750  C   ASP   212      91.810 126.081  35.283  1.00  0.00           C  
ATOM   2751  O   ASP   212      91.039 126.015  34.342  1.00  0.00           O  
ATOM   2752  N   ARG   213      91.476 125.351  36.364  1.00  0.00           N  
ATOM   2753  H   ARG   213      92.215 125.339  37.051  1.00  0.00           H  
ATOM   2754  CA  ARG   213      90.545 124.242  36.563  1.00  0.00           C  
ATOM   2755  HA  ARG   213      89.592 124.515  36.108  1.00  0.00           H  
ATOM   2756  CB  ARG   213      91.065 122.920  35.966  1.00  0.00           C  
ATOM   2757  HB2 ARG   213      91.366 122.993  34.921  1.00  0.00           H  
ATOM   2758  HB3 ARG   213      92.003 122.641  36.445  1.00  0.00           H  
ATOM   2759  CG  ARG   213      89.942 121.889  35.917  1.00  0.00           C  
ATOM   2760  HG2 ARG   213      89.908 121.514  36.940  1.00  0.00           H  
ATOM   2761  HG3 ARG   213      88.984 122.354  35.686  1.00  0.00           H  
ATOM   2762  CD  ARG   213      90.177 120.701  35.039  1.00  0.00           C  
ATOM   2763  HD2 ARG   213      89.255 120.128  34.937  1.00  0.00           H  
ATOM   2764  HD3 ARG   213      90.465 120.949  34.018  1.00  0.00           H  
ATOM   2765  NE  ARG   213      91.278 119.908  35.538  1.00  0.00           N  
ATOM   2766  HE  ARG   213      92.189 120.156  35.179  1.00  0.00           H  
ATOM   2767  CZ  ARG   213      91.174 118.776  36.256  1.00  0.00           C  
ATOM   2768  NH1 ARG   213      90.102 118.476  36.916  1.00  0.00           N  
ATOM   2769 HH11 ARG   213      90.043 117.628  37.460  1.00  0.00           H  
ATOM   2770 HH12 ARG   213      89.246 119.000  36.800  1.00  0.00           H  
ATOM   2771  NH2 ARG   213      92.190 118.020  36.487  1.00  0.00           N  
ATOM   2772 HH21 ARG   213      92.067 117.213  37.082  1.00  0.00           H  
ATOM   2773 HH22 ARG   213      93.108 118.299  36.171  1.00  0.00           H  
ATOM   2774  C   ARG   213      90.304 124.022  38.073  1.00  0.00           C  
ATOM   2775  O   ARG   213      91.185 123.457  38.708  1.00  0.00           O  
ATOM   2776  N   GLY   214      89.147 124.461  38.584  1.00  0.00           N  
ATOM   2777  H   GLY   214      88.955 124.204  39.542  1.00  0.00           H  
ATOM   2778  CA  GLY   214      88.047 125.267  37.980  1.00  0.00           C  
ATOM   2779  HA2 GLY   214      88.435 126.220  37.619  1.00  0.00           H  
ATOM   2780  HA3 GLY   214      87.687 124.618  37.182  1.00  0.00           H  
ATOM   2781  C   GLY   214      86.973 125.677  39.018  1.00  0.00           C  
ATOM   2782  O   GLY   214      86.323 124.756  39.480  1.00  0.00           O  
ATOM   2783  OXT GLY   214      86.956 126.856  39.463  1.00  0.00           O  
TER    2784      GLY   214 
END   
