# Supplementary material for: Visualization of oligomerization, clustering, and density transition of intrinsically disordered proteins
Source: Natl Sci Rev. 2026 Feb 14;13(7):nwag107. doi: 10.1093/nsr/nwag107 (PMC13114874; doi:10.1093/nsr/nwag107)
Supplement: nwag107_Supplemental_Files [file nwag107_supplemental_files.zip › SI-MD-Structures/MD-Sturctures/frame155.pdb]

CRYST1  135.130  149.296  136.894  90.00  90.00  90.00               1
ATOM      1  N   MET     1      25.969  87.395  88.403  1.00  0.00           N  
ATOM      2  H1  MET     1      25.746  88.357  88.614  1.00  0.00           H  
ATOM      3  H2  MET     1      25.295  86.811  88.878  1.00  0.00           H  
ATOM      4  H3  MET     1      26.840  87.249  88.894  1.00  0.00           H  
ATOM      5  CA  MET     1      26.082  87.139  86.961  1.00  0.00           C  
ATOM      6  HA  MET     1      25.117  87.071  86.460  1.00  0.00           H  
ATOM      7  CB  MET     1      27.014  88.209  86.401  1.00  0.00           C  
ATOM      8  HB2 MET     1      27.920  88.173  87.006  1.00  0.00           H  
ATOM      9  HB3 MET     1      27.284  87.934  85.381  1.00  0.00           H  
ATOM     10  CG  MET     1      26.336  89.549  86.393  1.00  0.00           C  
ATOM     11  HG2 MET     1      25.741  89.751  85.503  1.00  0.00           H  
ATOM     12  HG3 MET     1      25.746  89.606  87.308  1.00  0.00           H  
ATOM     13  SD  MET     1      27.566  90.936  86.388  1.00  0.00           S  
ATOM     14  CE  MET     1      27.869  91.285  84.635  1.00  0.00           C  
ATOM     15  HE1 MET     1      27.628  90.370  84.094  1.00  0.00           H  
ATOM     16  HE2 MET     1      27.259  92.104  84.255  1.00  0.00           H  
ATOM     17  HE3 MET     1      28.931  91.528  84.635  1.00  0.00           H  
ATOM     18  C   MET     1      26.753  85.769  86.719  1.00  0.00           C  
ATOM     19  O   MET     1      27.672  85.500  87.491  1.00  0.00           O  
ATOM     20  N   ALA     2      26.575  85.033  85.608  1.00  0.00           N  
ATOM     21  H   ALA     2      27.133  84.192  85.599  1.00  0.00           H  
ATOM     22  CA  ALA     2      25.449  85.071  84.573  1.00  0.00           C  
ATOM     23  HA  ALA     2      25.611  84.242  83.883  1.00  0.00           H  
ATOM     24  CB  ALA     2      24.115  84.797  85.274  1.00  0.00           C  
ATOM     25  HB1 ALA     2      23.247  84.953  84.633  1.00  0.00           H  
ATOM     26  HB2 ALA     2      24.043  83.832  85.776  1.00  0.00           H  
ATOM     27  HB3 ALA     2      23.883  85.564  86.013  1.00  0.00           H  
ATOM     28  C   ALA     2      25.525  86.323  83.703  1.00  0.00           C  
ATOM     29  O   ALA     2      25.040  87.304  84.188  1.00  0.00           O  
ATOM     30  N   SER     3      26.085  86.377  82.506  1.00  0.00           N  
ATOM     31  H   SER     3      26.109  87.317  82.138  1.00  0.00           H  
ATOM     32  CA  SER     3      26.751  85.314  81.740  1.00  0.00           C  
ATOM     33  HA  SER     3      26.066  84.508  81.478  1.00  0.00           H  
ATOM     34  CB  SER     3      27.210  85.931  80.436  1.00  0.00           C  
ATOM     35  HB2 SER     3      26.385  86.521  80.036  1.00  0.00           H  
ATOM     36  HB3 SER     3      28.082  86.569  80.580  1.00  0.00           H  
ATOM     37  OG  SER     3      27.572  84.995  79.411  1.00  0.00           O  
ATOM     38  HG  SER     3      26.814  84.525  79.057  1.00  0.00           H  
ATOM     39  C   SER     3      28.018  84.578  82.391  1.00  0.00           C  
ATOM     40  O   SER     3      28.683  85.109  83.260  1.00  0.00           O  
ATOM     41  N   ASN     4      28.391  83.389  81.951  1.00  0.00           N  
ATOM     42  H   ASN     4      27.898  82.915  81.208  1.00  0.00           H  
ATOM     43  CA  ASN     4      29.410  82.620  82.659  1.00  0.00           C  
ATOM     44  HA  ASN     4      29.852  83.177  83.485  1.00  0.00           H  
ATOM     45  CB  ASN     4      28.848  81.413  83.415  1.00  0.00           C  
ATOM     46  HB2 ASN     4      28.520  80.667  82.692  1.00  0.00           H  
ATOM     47  HB3 ASN     4      29.724  81.019  83.930  1.00  0.00           H  
ATOM     48  CG  ASN     4      27.728  81.795  84.355  1.00  0.00           C  
ATOM     49  OD1 ASN     4      27.925  82.550  85.279  1.00  0.00           O  
ATOM     50  ND2 ASN     4      26.623  81.132  84.313  1.00  0.00           N  
ATOM     51 HD21 ASN     4      25.872  81.305  84.966  1.00  0.00           H  
ATOM     52 HD22 ASN     4      26.590  80.323  83.709  1.00  0.00           H  
ATOM     53  C   ASN     4      30.539  82.196  81.696  1.00  0.00           C  
ATOM     54  O   ASN     4      30.388  81.304  80.867  1.00  0.00           O  
ATOM     55  N   ASP     5      31.642  82.859  81.590  1.00  0.00           N  
ATOM     56  H   ASP     5      32.300  82.560  80.884  1.00  0.00           H  
ATOM     57  CA  ASP     5      32.132  84.008  82.373  1.00  0.00           C  
ATOM     58  HA  ASP     5      31.265  84.664  82.460  1.00  0.00           H  
ATOM     59  CB  ASP     5      32.643  83.665  83.755  1.00  0.00           C  
ATOM     60  HB2 ASP     5      31.876  83.068  84.248  1.00  0.00           H  
ATOM     61  HB3 ASP     5      33.470  82.969  83.614  1.00  0.00           H  
ATOM     62  CG  ASP     5      33.019  84.862  84.608  1.00  0.00           C  
ATOM     63  OD1 ASP     5      32.526  85.998  84.357  1.00  0.00           O  
ATOM     64  OD2 ASP     5      33.699  84.677  85.641  1.00  0.00           O  
ATOM     65  C   ASP     5      33.098  84.876  81.584  1.00  0.00           C  
ATOM     66  O   ASP     5      33.937  84.358  80.800  1.00  0.00           O  
ATOM     67  N   TYR     6      33.030  86.198  81.729  1.00  0.00           N  
ATOM     68  H   TYR     6      32.437  86.565  82.460  1.00  0.00           H  
ATOM     69  CA  TYR     6      33.756  87.204  80.900  1.00  0.00           C  
ATOM     70  HA  TYR     6      33.367  87.266  79.884  1.00  0.00           H  
ATOM     71  CB  TYR     6      33.372  88.539  81.517  1.00  0.00           C  
ATOM     72  HB2 TYR     6      33.768  88.651  82.526  1.00  0.00           H  
ATOM     73  HB3 TYR     6      33.599  89.373  80.853  1.00  0.00           H  
ATOM     74  CG  TYR     6      31.826  88.711  81.756  1.00  0.00           C  
ATOM     75  CD1 TYR     6      31.249  88.646  83.056  1.00  0.00           C  
ATOM     76  HD1 TYR     6      31.910  88.453  83.888  1.00  0.00           H  
ATOM     77  CE1 TYR     6      29.822  88.624  83.193  1.00  0.00           C  
ATOM     78  HE1 TYR     6      29.312  88.273  84.077  1.00  0.00           H  
ATOM     79  CZ  TYR     6      28.989  88.880  82.072  1.00  0.00           C  
ATOM     80  OH  TYR     6      27.617  88.848  82.138  1.00  0.00           O  
ATOM     81  HH  TYR     6      27.139  89.426  81.538  1.00  0.00           H  
ATOM     82  CE2 TYR     6      29.561  89.026  80.869  1.00  0.00           C  
ATOM     83  HE2 TYR     6      28.985  89.391  80.032  1.00  0.00           H  
ATOM     84  CD2 TYR     6      30.963  88.908  80.630  1.00  0.00           C  
ATOM     85  HD2 TYR     6      31.365  88.953  79.629  1.00  0.00           H  
ATOM     86  C   TYR     6      35.279  87.055  80.726  1.00  0.00           C  
ATOM     87  O   TYR     6      36.066  86.474  81.479  1.00  0.00           O  
ATOM     88  N   THR     7      35.835  87.606  79.574  1.00  0.00           N  
ATOM     89  H   THR     7      35.246  88.211  79.020  1.00  0.00           H  
ATOM     90  CA  THR     7      37.188  87.728  79.281  1.00  0.00           C  
ATOM     91  HA  THR     7      37.548  86.734  79.547  1.00  0.00           H  
ATOM     92  CB  THR     7      37.388  88.048  77.773  1.00  0.00           C  
ATOM     93  HB  THR     7      36.630  87.506  77.207  1.00  0.00           H  
ATOM     94  CG2 THR     7      37.206  89.514  77.359  1.00  0.00           C  
ATOM     95 HG21 THR     7      36.193  89.781  77.659  1.00  0.00           H  
ATOM     96 HG22 THR     7      37.934  90.211  77.775  1.00  0.00           H  
ATOM     97 HG23 THR     7      37.124  89.690  76.286  1.00  0.00           H  
ATOM     98  OG1 THR     7      38.723  87.622  77.580  1.00  0.00           O  
ATOM     99  HG1 THR     7      38.720  86.678  77.408  1.00  0.00           H  
ATOM    100  C   THR     7      37.883  88.712  80.216  1.00  0.00           C  
ATOM    101  O   THR     7      37.305  89.708  80.634  1.00  0.00           O  
ATOM    102  N   GLN     8      39.146  88.433  80.514  1.00  0.00           N  
ATOM    103  H   GLN     8      39.492  87.679  79.937  1.00  0.00           H  
ATOM    104  CA  GLN     8      40.094  89.427  81.029  1.00  0.00           C  
ATOM    105  HA  GLN     8      39.620  89.935  81.869  1.00  0.00           H  
ATOM    106  CB  GLN     8      41.301  88.617  81.594  1.00  0.00           C  
ATOM    107  HB2 GLN     8      41.717  87.858  80.932  1.00  0.00           H  
ATOM    108  HB3 GLN     8      42.107  89.298  81.870  1.00  0.00           H  
ATOM    109  CG  GLN     8      40.832  87.733  82.820  1.00  0.00           C  
ATOM    110  HG2 GLN     8      40.119  88.355  83.361  1.00  0.00           H  
ATOM    111  HG3 GLN     8      40.466  86.765  82.477  1.00  0.00           H  
ATOM    112  CD  GLN     8      41.985  87.496  83.876  1.00  0.00           C  
ATOM    113  OE1 GLN     8      43.125  87.974  83.735  1.00  0.00           O  
ATOM    114  NE2 GLN     8      41.661  86.790  84.932  1.00  0.00           N  
ATOM    115 HE21 GLN     8      40.826  86.222  84.971  1.00  0.00           H  
ATOM    116 HE22 GLN     8      42.404  86.559  85.575  1.00  0.00           H  
ATOM    117  C   GLN     8      40.625  90.301  79.843  1.00  0.00           C  
ATOM    118  O   GLN     8      40.811  89.801  78.749  1.00  0.00           O  
ATOM    119  N   GLN     9      40.941  91.574  80.014  1.00  0.00           N  
ATOM    120  H   GLN     9      41.443  92.007  79.253  1.00  0.00           H  
ATOM    121  CA  GLN     9      40.795  92.359  81.239  1.00  0.00           C  
ATOM    122  HA  GLN     9      41.232  93.331  81.008  1.00  0.00           H  
ATOM    123  CB  GLN     9      39.292  92.709  81.425  1.00  0.00           C  
ATOM    124  HB2 GLN     9      38.775  91.832  81.815  1.00  0.00           H  
ATOM    125  HB3 GLN     9      39.327  93.436  82.236  1.00  0.00           H  
ATOM    126  CG  GLN     9      38.577  93.366  80.249  1.00  0.00           C  
ATOM    127  HG2 GLN     9      38.304  92.636  79.487  1.00  0.00           H  
ATOM    128  HG3 GLN     9      37.622  93.729  80.629  1.00  0.00           H  
ATOM    129  CD  GLN     9      39.325  94.603  79.673  1.00  0.00           C  
ATOM    130  OE1 GLN     9      39.718  95.456  80.396  1.00  0.00           O  
ATOM    131  NE2 GLN     9      39.531  94.761  78.374  1.00  0.00           N  
ATOM    132 HE21 GLN     9      39.224  94.115  77.661  1.00  0.00           H  
ATOM    133 HE22 GLN     9      39.902  95.693  78.250  1.00  0.00           H  
ATOM    134  C   GLN     9      41.522  91.829  82.484  1.00  0.00           C  
ATOM    135  O   GLN     9      40.891  91.664  83.516  1.00  0.00           O  
ATOM    136  N   ALA    10      42.856  91.667  82.437  1.00  0.00           N  
ATOM    137  H   ALA    10      43.254  91.233  83.257  1.00  0.00           H  
ATOM    138  CA  ALA    10      43.805  92.319  81.569  1.00  0.00           C  
ATOM    139  HA  ALA    10      43.383  92.764  80.668  1.00  0.00           H  
ATOM    140  CB  ALA    10      44.315  93.572  82.446  1.00  0.00           C  
ATOM    141  HB1 ALA    10      45.119  94.128  81.963  1.00  0.00           H  
ATOM    142  HB2 ALA    10      43.538  94.329  82.552  1.00  0.00           H  
ATOM    143  HB3 ALA    10      44.677  93.363  83.453  1.00  0.00           H  
ATOM    144  C   ALA    10      45.067  91.467  81.236  1.00  0.00           C  
ATOM    145  O   ALA    10      45.616  90.756  82.095  1.00  0.00           O  
ATOM    146  N   THR    11      45.392  91.325  79.949  1.00  0.00           N  
ATOM    147  H   THR    11      44.804  91.773  79.260  1.00  0.00           H  
ATOM    148  CA  THR    11      46.280  90.222  79.537  1.00  0.00           C  
ATOM    149  HA  THR    11      46.456  89.501  80.336  1.00  0.00           H  
ATOM    150  CB  THR    11      45.538  89.344  78.508  1.00  0.00           C  
ATOM    151  HB  THR    11      45.347  89.985  77.647  1.00  0.00           H  
ATOM    152  CG2 THR    11      46.105  87.981  78.089  1.00  0.00           C  
ATOM    153 HG21 THR    11      47.113  88.258  77.777  1.00  0.00           H  
ATOM    154 HG22 THR    11      46.068  87.239  78.886  1.00  0.00           H  
ATOM    155 HG23 THR    11      45.513  87.535  77.290  1.00  0.00           H  
ATOM    156  OG1 THR    11      44.298  88.918  79.016  1.00  0.00           O  
ATOM    157  HG1 THR    11      44.466  88.254  79.689  1.00  0.00           H  
ATOM    158  C   THR    11      47.661  90.608  79.024  1.00  0.00           C  
ATOM    159  O   THR    11      47.892  90.655  77.839  1.00  0.00           O  
ATOM    160  N   GLN    12      48.712  90.806  79.865  1.00  0.00           N  
ATOM    161  H   GLN    12      49.562  91.072  79.389  1.00  0.00           H  
ATOM    162  CA  GLN    12      48.822  90.809  81.334  1.00  0.00           C  
ATOM    163  HA  GLN    12      48.164  89.998  81.647  1.00  0.00           H  
ATOM    164  CB  GLN    12      50.193  90.378  81.714  1.00  0.00           C  
ATOM    165  HB2 GLN    12      50.785  91.289  81.615  1.00  0.00           H  
ATOM    166  HB3 GLN    12      50.184  90.012  82.740  1.00  0.00           H  
ATOM    167  CG  GLN    12      50.844  89.241  80.850  1.00  0.00           C  
ATOM    168  HG2 GLN    12      51.387  89.602  79.976  1.00  0.00           H  
ATOM    169  HG3 GLN    12      51.561  88.751  81.508  1.00  0.00           H  
ATOM    170  CD  GLN    12      49.984  88.071  80.426  1.00  0.00           C  
ATOM    171  OE1 GLN    12      48.857  87.756  80.816  1.00  0.00           O  
ATOM    172  NE2 GLN    12      50.532  87.204  79.593  1.00  0.00           N  
ATOM    173 HE21 GLN    12      49.923  86.462  79.276  1.00  0.00           H  
ATOM    174 HE22 GLN    12      51.503  87.290  79.329  1.00  0.00           H  
ATOM    175  C   GLN    12      48.374  92.180  82.010  1.00  0.00           C  
ATOM    176  O   GLN    12      48.220  93.193  81.357  1.00  0.00           O  
ATOM    177  N   SER    13      48.236  92.236  83.364  1.00  0.00           N  
ATOM    178  H   SER    13      48.081  91.369  83.859  1.00  0.00           H  
ATOM    179  CA  SER    13      48.045  93.480  84.111  1.00  0.00           C  
ATOM    180  HA  SER    13      47.201  94.048  83.719  1.00  0.00           H  
ATOM    181  CB  SER    13      47.749  93.138  85.654  1.00  0.00           C  
ATOM    182  HB2 SER    13      46.881  92.482  85.734  1.00  0.00           H  
ATOM    183  HB3 SER    13      48.637  92.668  86.077  1.00  0.00           H  
ATOM    184  OG  SER    13      47.430  94.269  86.381  1.00  0.00           O  
ATOM    185  HG  SER    13      46.598  94.639  86.077  1.00  0.00           H  
ATOM    186  C   SER    13      49.258  94.384  84.072  1.00  0.00           C  
ATOM    187  O   SER    13      50.357  93.793  84.201  1.00  0.00           O  
ATOM    188  N   TYR    14      49.155  95.699  83.985  1.00  0.00           N  
ATOM    189  H   TYR    14      48.278  96.193  84.063  1.00  0.00           H  
ATOM    190  CA  TYR    14      50.283  96.629  84.274  1.00  0.00           C  
ATOM    191  HA  TYR    14      51.058  96.437  83.532  1.00  0.00           H  
ATOM    192  CB  TYR    14      49.664  98.076  84.108  1.00  0.00           C  
ATOM    193  HB2 TYR    14      49.199  98.225  83.133  1.00  0.00           H  
ATOM    194  HB3 TYR    14      48.840  98.217  84.808  1.00  0.00           H  
ATOM    195  CG  TYR    14      50.609  99.251  84.386  1.00  0.00           C  
ATOM    196  CD1 TYR    14      51.690  99.443  83.517  1.00  0.00           C  
ATOM    197  HD1 TYR    14      51.803  98.911  82.585  1.00  0.00           H  
ATOM    198  CE1 TYR    14      52.777 100.256  83.949  1.00  0.00           C  
ATOM    199  HE1 TYR    14      53.593 100.436  83.265  1.00  0.00           H  
ATOM    200  CZ  TYR    14      52.764 100.928  85.133  1.00  0.00           C  
ATOM    201  OH  TYR    14      53.647 101.924  85.438  1.00  0.00           O  
ATOM    202  HH  TYR    14      54.204 102.119  84.680  1.00  0.00           H  
ATOM    203  CE2 TYR    14      51.619 100.728  85.981  1.00  0.00           C  
ATOM    204  HE2 TYR    14      51.527 101.261  86.916  1.00  0.00           H  
ATOM    205  CD2 TYR    14      50.583  99.882  85.567  1.00  0.00           C  
ATOM    206  HD2 TYR    14      49.694  99.790  86.173  1.00  0.00           H  
ATOM    207  C   TYR    14      51.006  96.351  85.582  1.00  0.00           C  
ATOM    208  O   TYR    14      50.321  95.916  86.508  1.00  0.00           O  
ATOM    209  N   GLY    15      52.280  96.569  85.808  1.00  0.00           N  
ATOM    210  H   GLY    15      52.573  96.524  86.773  1.00  0.00           H  
ATOM    211  CA  GLY    15      53.297  96.924  84.868  1.00  0.00           C  
ATOM    212  HA2 GLY    15      53.617  96.005  84.376  1.00  0.00           H  
ATOM    213  HA3 GLY    15      52.873  97.524  84.063  1.00  0.00           H  
ATOM    214  C   GLY    15      54.515  97.632  85.392  1.00  0.00           C  
ATOM    215  O   GLY    15      55.339  97.953  84.558  1.00  0.00           O  
ATOM    216  N   ALA    16      54.659  97.709  86.743  1.00  0.00           N  
ATOM    217  H   ALA    16      53.834  97.381  87.225  1.00  0.00           H  
ATOM    218  CA  ALA    16      55.769  98.361  87.393  1.00  0.00           C  
ATOM    219  HA  ALA    16      56.671  98.207  86.800  1.00  0.00           H  
ATOM    220  CB  ALA    16      55.410  99.884  87.551  1.00  0.00           C  
ATOM    221  HB1 ALA    16      56.177 100.376  88.150  1.00  0.00           H  
ATOM    222  HB2 ALA    16      55.432 100.349  86.565  1.00  0.00           H  
ATOM    223  HB3 ALA    16      54.360  99.950  87.838  1.00  0.00           H  
ATOM    224  C   ALA    16      56.168  97.869  88.855  1.00  0.00           C  
ATOM    225  O   ALA    16      57.030  98.409  89.513  1.00  0.00           O  
ATOM    226  N   TYR    17      55.559  96.774  89.218  1.00  0.00           N  
ATOM    227  H   TYR    17      54.723  96.517  88.713  1.00  0.00           H  
ATOM    228  CA  TYR    17      55.699  95.990  90.465  1.00  0.00           C  
ATOM    229  HA  TYR    17      55.312  96.612  91.273  1.00  0.00           H  
ATOM    230  CB  TYR    17      54.900  94.656  90.317  1.00  0.00           C  
ATOM    231  HB2 TYR    17      53.977  94.988  89.841  1.00  0.00           H  
ATOM    232  HB3 TYR    17      55.515  94.010  89.690  1.00  0.00           H  
ATOM    233  CG  TYR    17      54.525  94.011  91.592  1.00  0.00           C  
ATOM    234  CD1 TYR    17      55.388  93.091  92.218  1.00  0.00           C  
ATOM    235  HD1 TYR    17      56.343  92.933  91.740  1.00  0.00           H  
ATOM    236  CE1 TYR    17      54.968  92.370  93.362  1.00  0.00           C  
ATOM    237  HE1 TYR    17      55.634  91.628  93.778  1.00  0.00           H  
ATOM    238  CZ  TYR    17      53.685  92.619  93.860  1.00  0.00           C  
ATOM    239  OH  TYR    17      53.155  91.877  94.906  1.00  0.00           O  
ATOM    240  HH  TYR    17      52.970  92.440  95.662  1.00  0.00           H  
ATOM    241  CE2 TYR    17      52.925  93.656  93.346  1.00  0.00           C  
ATOM    242  HE2 TYR    17      51.993  93.875  93.844  1.00  0.00           H  
ATOM    243  CD2 TYR    17      53.326  94.325  92.201  1.00  0.00           C  
ATOM    244  HD2 TYR    17      52.567  94.988  91.812  1.00  0.00           H  
ATOM    245  C   TYR    17      57.197  95.773  90.848  1.00  0.00           C  
ATOM    246  O   TYR    17      57.944  95.493  89.926  1.00  0.00           O  
ATOM    247  N   PRO    18      57.727  95.741  92.071  1.00  0.00           N  
ATOM    248  CD  PRO    18      57.156  95.992  93.375  1.00  0.00           C  
ATOM    249  HD2 PRO    18      56.263  95.382  93.511  1.00  0.00           H  
ATOM    250  HD3 PRO    18      57.024  97.070  93.467  1.00  0.00           H  
ATOM    251  CG  PRO    18      58.204  95.508  94.348  1.00  0.00           C  
ATOM    252  HG2 PRO    18      57.938  94.466  94.526  1.00  0.00           H  
ATOM    253  HG3 PRO    18      58.124  95.961  95.336  1.00  0.00           H  
ATOM    254  CB  PRO    18      59.607  95.644  93.708  1.00  0.00           C  
ATOM    255  HB2 PRO    18      60.322  94.919  94.096  1.00  0.00           H  
ATOM    256  HB3 PRO    18      59.972  96.669  93.767  1.00  0.00           H  
ATOM    257  CA  PRO    18      59.132  95.340  92.259  1.00  0.00           C  
ATOM    258  HA  PRO    18      59.706  96.012  91.621  1.00  0.00           H  
ATOM    259  C   PRO    18      59.468  93.880  91.909  1.00  0.00           C  
ATOM    260  O   PRO    18      58.617  93.009  91.928  1.00  0.00           O  
ATOM    261  N   THR    19      60.713  93.656  91.459  1.00  0.00           N  
ATOM    262  H   THR    19      61.309  94.469  91.505  1.00  0.00           H  
ATOM    263  CA  THR    19      61.339  92.296  91.217  1.00  0.00           C  
ATOM    264  HA  THR    19      60.554  91.725  90.721  1.00  0.00           H  
ATOM    265  CB  THR    19      62.586  92.454  90.267  1.00  0.00           C  
ATOM    266  HB  THR    19      62.999  91.458  90.108  1.00  0.00           H  
ATOM    267  CG2 THR    19      62.170  93.227  89.016  1.00  0.00           C  
ATOM    268 HG21 THR    19      61.263  92.704  88.712  1.00  0.00           H  
ATOM    269 HG22 THR    19      61.943  94.263  89.270  1.00  0.00           H  
ATOM    270 HG23 THR    19      63.009  93.058  88.342  1.00  0.00           H  
ATOM    271  OG1 THR    19      63.599  93.180  90.869  1.00  0.00           O  
ATOM    272  HG1 THR    19      63.269  94.069  91.018  1.00  0.00           H  
ATOM    273  C   THR    19      61.612  91.584  92.544  1.00  0.00           C  
ATOM    274  O   THR    19      61.386  92.093  93.616  1.00  0.00           O  
ATOM    275  N   GLN    20      62.153  90.328  92.516  1.00  0.00           N  
ATOM    276  H   GLN    20      62.198  89.967  91.574  1.00  0.00           H  
ATOM    277  CA  GLN    20      62.780  89.662  93.642  1.00  0.00           C  
ATOM    278  HA  GLN    20      61.962  89.495  94.343  1.00  0.00           H  
ATOM    279  CB  GLN    20      63.313  88.317  92.993  1.00  0.00           C  
ATOM    280  HB2 GLN    20      63.751  87.683  93.765  1.00  0.00           H  
ATOM    281  HB3 GLN    20      62.507  87.734  92.548  1.00  0.00           H  
ATOM    282  CG  GLN    20      64.502  88.567  91.997  1.00  0.00           C  
ATOM    283  HG2 GLN    20      64.545  89.634  91.782  1.00  0.00           H  
ATOM    284  HG3 GLN    20      65.370  88.251  92.576  1.00  0.00           H  
ATOM    285  CD  GLN    20      64.540  87.787  90.731  1.00  0.00           C  
ATOM    286  OE1 GLN    20      63.702  86.942  90.481  1.00  0.00           O  
ATOM    287  NE2 GLN    20      65.514  87.961  89.931  1.00  0.00           N  
ATOM    288 HE21 GLN    20      66.280  88.608  90.047  1.00  0.00           H  
ATOM    289 HE22 GLN    20      65.424  87.438  89.071  1.00  0.00           H  
ATOM    290  C   GLN    20      63.862  90.500  94.339  1.00  0.00           C  
ATOM    291  O   GLN    20      64.398  91.396  93.651  1.00  0.00           O  
ATOM    292  N   PRO    21      64.183  90.318  95.629  1.00  0.00           N  
ATOM    293  CD  PRO    21      63.552  89.240  96.477  1.00  0.00           C  
ATOM    294  HD2 PRO    21      63.422  88.253  96.033  1.00  0.00           H  
ATOM    295  HD3 PRO    21      62.586  89.648  96.775  1.00  0.00           H  
ATOM    296  CG  PRO    21      64.396  89.209  97.744  1.00  0.00           C  
ATOM    297  HG2 PRO    21      65.102  88.387  97.626  1.00  0.00           H  
ATOM    298  HG3 PRO    21      63.964  89.012  98.726  1.00  0.00           H  
ATOM    299  CB  PRO    21      65.332  90.436  97.720  1.00  0.00           C  
ATOM    300  HB2 PRO    21      66.279  90.083  98.129  1.00  0.00           H  
ATOM    301  HB3 PRO    21      65.100  91.286  98.362  1.00  0.00           H  
ATOM    302  CA  PRO    21      65.315  90.988  96.354  1.00  0.00           C  
ATOM    303  HA  PRO    21      65.193  92.059  96.511  1.00  0.00           H  
ATOM    304  C   PRO    21      66.648  90.728  95.570  1.00  0.00           C  
ATOM    305  O   PRO    21      66.773  89.647  95.014  1.00  0.00           O  
ATOM    306  N   GLY    22      67.440  91.759  95.337  1.00  0.00           N  
ATOM    307  H   GLY    22      67.273  92.579  95.904  1.00  0.00           H  
ATOM    308  CA  GLY    22      68.689  91.695  94.524  1.00  0.00           C  
ATOM    309  HA2 GLY    22      68.447  91.190  93.589  1.00  0.00           H  
ATOM    310  HA3 GLY    22      69.111  92.686  94.362  1.00  0.00           H  
ATOM    311  C   GLY    22      69.803  90.924  95.180  1.00  0.00           C  
ATOM    312  O   GLY    22      69.683  90.296  96.249  1.00  0.00           O  
ATOM    313  N   GLN    23      70.890  90.758  94.469  1.00  0.00           N  
ATOM    314  H   GLN    23      71.038  91.317  93.641  1.00  0.00           H  
ATOM    315  CA  GLN    23      72.002  89.925  94.804  1.00  0.00           C  
ATOM    316  HA  GLN    23      71.735  89.280  95.641  1.00  0.00           H  
ATOM    317  CB  GLN    23      72.407  89.094  93.570  1.00  0.00           C  
ATOM    318  HB2 GLN    23      71.573  88.481  93.228  1.00  0.00           H  
ATOM    319  HB3 GLN    23      72.666  89.787  92.769  1.00  0.00           H  
ATOM    320  CG  GLN    23      73.682  88.220  93.732  1.00  0.00           C  
ATOM    321  HG2 GLN    23      74.474  88.969  93.765  1.00  0.00           H  
ATOM    322  HG3 GLN    23      73.747  87.867  94.762  1.00  0.00           H  
ATOM    323  CD  GLN    23      73.928  87.136  92.730  1.00  0.00           C  
ATOM    324  OE1 GLN    23      73.575  86.001  92.916  1.00  0.00           O  
ATOM    325  NE2 GLN    23      74.451  87.465  91.564  1.00  0.00           N  
ATOM    326 HE21 GLN    23      74.743  88.429  91.488  1.00  0.00           H  
ATOM    327 HE22 GLN    23      74.516  86.801  90.806  1.00  0.00           H  
ATOM    328  C   GLN    23      73.130  90.841  95.168  1.00  0.00           C  
ATOM    329  O   GLN    23      73.500  91.743  94.456  1.00  0.00           O  
ATOM    330  N   GLY    24      73.765  90.586  96.311  1.00  0.00           N  
ATOM    331  H   GLY    24      73.383  89.923  96.970  1.00  0.00           H  
ATOM    332  CA  GLY    24      74.772  91.514  96.846  1.00  0.00           C  
ATOM    333  HA2 GLY    24      74.374  92.529  96.840  1.00  0.00           H  
ATOM    334  HA3 GLY    24      74.965  91.126  97.846  1.00  0.00           H  
ATOM    335  C   GLY    24      76.137  91.675  96.084  1.00  0.00           C  
ATOM    336  O   GLY    24      76.515  90.725  95.359  1.00  0.00           O  
ATOM    337  N   TYR    25      76.949  92.722  96.157  1.00  0.00           N  
ATOM    338  H   TYR    25      76.766  93.434  96.850  1.00  0.00           H  
ATOM    339  CA  TYR    25      78.172  92.910  95.322  1.00  0.00           C  
ATOM    340  HA  TYR    25      78.658  92.024  94.915  1.00  0.00           H  
ATOM    341  CB  TYR    25      77.767  93.671  94.070  1.00  0.00           C  
ATOM    342  HB2 TYR    25      77.057  93.159  93.421  1.00  0.00           H  
ATOM    343  HB3 TYR    25      77.153  94.464  94.499  1.00  0.00           H  
ATOM    344  CG  TYR    25      78.887  94.216  93.234  1.00  0.00           C  
ATOM    345  CD1 TYR    25      79.738  93.375  92.564  1.00  0.00           C  
ATOM    346  HD1 TYR    25      79.696  92.313  92.755  1.00  0.00           H  
ATOM    347  CE1 TYR    25      80.789  93.855  91.733  1.00  0.00           C  
ATOM    348  HE1 TYR    25      81.429  93.084  91.331  1.00  0.00           H  
ATOM    349  CZ  TYR    25      80.993  95.218  91.569  1.00  0.00           C  
ATOM    350  OH  TYR    25      82.042  95.665  90.936  1.00  0.00           O  
ATOM    351  HH  TYR    25      81.991  96.622  90.885  1.00  0.00           H  
ATOM    352  CE2 TYR    25      80.082  96.112  92.198  1.00  0.00           C  
ATOM    353  HE2 TYR    25      80.250  97.179  92.177  1.00  0.00           H  
ATOM    354  CD2 TYR    25      79.055  95.586  93.016  1.00  0.00           C  
ATOM    355  HD2 TYR    25      78.400  96.258  93.551  1.00  0.00           H  
ATOM    356  C   TYR    25      79.312  93.576  96.103  1.00  0.00           C  
ATOM    357  O   TYR    25      79.201  94.763  96.564  1.00  0.00           O  
ATOM    358  N   SER    26      80.548  93.024  96.066  1.00  0.00           N  
ATOM    359  H   SER    26      80.675  92.151  95.574  1.00  0.00           H  
ATOM    360  CA  SER    26      81.730  93.592  96.691  1.00  0.00           C  
ATOM    361  HA  SER    26      81.425  94.191  97.549  1.00  0.00           H  
ATOM    362  CB  SER    26      82.751  92.446  97.020  1.00  0.00           C  
ATOM    363  HB2 SER    26      82.329  91.827  97.812  1.00  0.00           H  
ATOM    364  HB3 SER    26      82.871  91.666  96.268  1.00  0.00           H  
ATOM    365  OG  SER    26      83.984  93.002  97.444  1.00  0.00           O  
ATOM    366  HG  SER    26      83.834  93.841  97.886  1.00  0.00           H  
ATOM    367  C   SER    26      82.325  94.600  95.684  1.00  0.00           C  
ATOM    368  O   SER    26      83.020  94.193  94.806  1.00  0.00           O  
ATOM    369  N   GLN    27      82.062  95.898  95.915  1.00  0.00           N  
ATOM    370  H   GLN    27      81.381  96.116  96.629  1.00  0.00           H  
ATOM    371  CA  GLN    27      82.687  96.986  95.105  1.00  0.00           C  
ATOM    372  HA  GLN    27      82.354  96.958  94.067  1.00  0.00           H  
ATOM    373  CB  GLN    27      82.218  98.399  95.524  1.00  0.00           C  
ATOM    374  HB2 GLN    27      81.128  98.368  95.535  1.00  0.00           H  
ATOM    375  HB3 GLN    27      82.670  98.573  96.500  1.00  0.00           H  
ATOM    376  CG  GLN    27      82.693  99.614  94.601  1.00  0.00           C  
ATOM    377  HG2 GLN    27      83.688  99.957  94.882  1.00  0.00           H  
ATOM    378  HG3 GLN    27      82.792  99.386  93.540  1.00  0.00           H  
ATOM    379  CD  GLN    27      81.717 100.817  94.582  1.00  0.00           C  
ATOM    380  OE1 GLN    27      80.768 100.900  95.325  1.00  0.00           O  
ATOM    381  NE2 GLN    27      81.982 101.832  93.774  1.00  0.00           N  
ATOM    382 HE21 GLN    27      82.652 101.823  93.018  1.00  0.00           H  
ATOM    383 HE22 GLN    27      81.258 102.534  93.720  1.00  0.00           H  
ATOM    384  C   GLN    27      84.212  96.918  95.047  1.00  0.00           C  
ATOM    385  O   GLN    27      84.844  97.339  94.115  1.00  0.00           O  
ATOM    386  N   GLN    28      84.819  96.352  96.123  1.00  0.00           N  
ATOM    387  H   GLN    28      84.338  96.032  96.951  1.00  0.00           H  
ATOM    388  CA  GLN    28      86.226  96.250  96.178  1.00  0.00           C  
ATOM    389  HA  GLN    28      86.619  97.038  95.536  1.00  0.00           H  
ATOM    390  CB  GLN    28      86.787  96.472  97.639  1.00  0.00           C  
ATOM    391  HB2 GLN    28      86.331  95.707  98.267  1.00  0.00           H  
ATOM    392  HB3 GLN    28      87.862  96.297  97.597  1.00  0.00           H  
ATOM    393  CG  GLN    28      86.436  97.859  98.265  1.00  0.00           C  
ATOM    394  HG2 GLN    28      86.853  98.657  97.651  1.00  0.00           H  
ATOM    395  HG3 GLN    28      85.352  97.945  98.193  1.00  0.00           H  
ATOM    396  CD  GLN    28      86.664  98.105  99.705  1.00  0.00           C  
ATOM    397  OE1 GLN    28      86.998  97.222 100.536  1.00  0.00           O  
ATOM    398  NE2 GLN    28      86.596  99.336 100.066  1.00  0.00           N  
ATOM    399 HE21 GLN    28      86.895  99.626 100.986  1.00  0.00           H  
ATOM    400 HE22 GLN    28      86.593 100.017  99.320  1.00  0.00           H  
ATOM    401  C   GLN    28      86.701  94.910  95.550  1.00  0.00           C  
ATOM    402  O   GLN    28      87.911  94.725  95.310  1.00  0.00           O  
ATOM    403  N   SER    29      85.798  93.978  95.135  1.00  0.00           N  
ATOM    404  H   SER    29      84.816  94.038  95.365  1.00  0.00           H  
ATOM    405  CA  SER    29      86.291  92.803  94.377  1.00  0.00           C  
ATOM    406  HA  SER    29      87.225  92.418  94.786  1.00  0.00           H  
ATOM    407  CB  SER    29      85.154  91.774  94.489  1.00  0.00           C  
ATOM    408  HB2 SER    29      85.608  90.928  93.974  1.00  0.00           H  
ATOM    409  HB3 SER    29      84.992  91.340  95.476  1.00  0.00           H  
ATOM    410  OG  SER    29      83.993  92.071  93.785  1.00  0.00           O  
ATOM    411  HG  SER    29      83.740  92.984  93.938  1.00  0.00           H  
ATOM    412  C   SER    29      86.599  93.070  92.946  1.00  0.00           C  
ATOM    413  O   SER    29      86.982  92.185  92.142  1.00  0.00           O  
ATOM    414  N   SER    30      86.631  94.292  92.536  1.00  0.00           N  
ATOM    415  H   SER    30      86.327  94.924  93.263  1.00  0.00           H  
ATOM    416  CA  SER    30      87.031  94.759  91.208  1.00  0.00           C  
ATOM    417  HA  SER    30      87.748  94.105  90.711  1.00  0.00           H  
ATOM    418  CB  SER    30      85.743  94.779  90.356  1.00  0.00           C  
ATOM    419  HB2 SER    30      85.332  93.770  90.317  1.00  0.00           H  
ATOM    420  HB3 SER    30      85.018  95.493  90.745  1.00  0.00           H  
ATOM    421  OG  SER    30      85.936  95.168  89.048  1.00  0.00           O  
ATOM    422  HG  SER    30      85.063  95.244  88.657  1.00  0.00           H  
ATOM    423  C   SER    30      87.698  96.180  91.248  1.00  0.00           C  
ATOM    424  O   SER    30      87.014  97.127  91.464  1.00  0.00           O  
ATOM    425  N   GLN    31      89.000  96.374  91.048  1.00  0.00           N  
ATOM    426  H   GLN    31      89.210  97.356  91.154  1.00  0.00           H  
ATOM    427  CA  GLN    31      90.033  95.375  91.074  1.00  0.00           C  
ATOM    428  HA  GLN    31      89.911  94.638  90.279  1.00  0.00           H  
ATOM    429  CB  GLN    31      91.359  96.169  90.755  1.00  0.00           C  
ATOM    430  HB2 GLN    31      91.293  96.582  89.748  1.00  0.00           H  
ATOM    431  HB3 GLN    31      91.477  96.924  91.532  1.00  0.00           H  
ATOM    432  CG  GLN    31      92.623  95.322  90.699  1.00  0.00           C  
ATOM    433  HG2 GLN    31      92.764  95.109  91.759  1.00  0.00           H  
ATOM    434  HG3 GLN    31      92.561  94.417  90.094  1.00  0.00           H  
ATOM    435  CD  GLN    31      93.887  96.067  90.332  1.00  0.00           C  
ATOM    436  OE1 GLN    31      93.940  97.243  90.158  1.00  0.00           O  
ATOM    437  NE2 GLN    31      94.954  95.300  90.046  1.00  0.00           N  
ATOM    438 HE21 GLN    31      95.605  95.700  89.386  1.00  0.00           H  
ATOM    439 HE22 GLN    31      94.961  94.292  90.108  1.00  0.00           H  
ATOM    440  C   GLN    31      90.200  94.632  92.425  1.00  0.00           C  
ATOM    441  O   GLN    31      90.114  95.400  93.423  1.00  0.00           O  
ATOM    442  N   PRO    32      90.342  93.334  92.523  1.00  0.00           N  
ATOM    443  CD  PRO    32      90.234  92.449  91.381  1.00  0.00           C  
ATOM    444  HD2 PRO    32      91.037  92.502  90.646  1.00  0.00           H  
ATOM    445  HD3 PRO    32      89.253  92.635  90.944  1.00  0.00           H  
ATOM    446  CG  PRO    32      90.466  91.059  91.949  1.00  0.00           C  
ATOM    447  HG2 PRO    32      91.530  90.831  91.889  1.00  0.00           H  
ATOM    448  HG3 PRO    32      89.881  90.266  91.484  1.00  0.00           H  
ATOM    449  CB  PRO    32      90.038  91.212  93.372  1.00  0.00           C  
ATOM    450  HB2 PRO    32      90.530  90.441  93.965  1.00  0.00           H  
ATOM    451  HB3 PRO    32      88.974  90.991  93.456  1.00  0.00           H  
ATOM    452  CA  PRO    32      90.448  92.584  93.773  1.00  0.00           C  
ATOM    453  HA  PRO    32      89.718  92.980  94.480  1.00  0.00           H  
ATOM    454  C   PRO    32      91.833  92.690  94.393  1.00  0.00           C  
ATOM    455  O   PRO    32      92.780  92.295  93.641  1.00  0.00           O  
ATOM    456  N   TYR    33      91.978  92.992  95.691  1.00  0.00           N  
ATOM    457  H   TYR    33      91.198  93.454  96.136  1.00  0.00           H  
ATOM    458  CA  TYR    33      93.226  92.925  96.481  1.00  0.00           C  
ATOM    459  HA  TYR    33      93.991  92.502  95.830  1.00  0.00           H  
ATOM    460  CB  TYR    33      93.535  94.342  97.032  1.00  0.00           C  
ATOM    461  HB2 TYR    33      92.665  94.800  97.502  1.00  0.00           H  
ATOM    462  HB3 TYR    33      94.361  94.258  97.738  1.00  0.00           H  
ATOM    463  CG  TYR    33      93.979  95.325  96.020  1.00  0.00           C  
ATOM    464  CD1 TYR    33      95.356  95.336  95.694  1.00  0.00           C  
ATOM    465  HD1 TYR    33      96.083  94.775  96.262  1.00  0.00           H  
ATOM    466  CE1 TYR    33      95.823  96.210  94.718  1.00  0.00           C  
ATOM    467  HE1 TYR    33      96.890  96.365  94.656  1.00  0.00           H  
ATOM    468  CZ  TYR    33      94.914  96.963  93.898  1.00  0.00           C  
ATOM    469  OH  TYR    33      95.353  97.569  92.797  1.00  0.00           O  
ATOM    470  HH  TYR    33      94.646  97.877  92.226  1.00  0.00           H  
ATOM    471  CE2 TYR    33      93.545  96.714  94.046  1.00  0.00           C  
ATOM    472  HE2 TYR    33      92.918  97.302  93.392  1.00  0.00           H  
ATOM    473  CD2 TYR    33      93.091  95.982  95.123  1.00  0.00           C  
ATOM    474  HD2 TYR    33      92.038  95.784  95.252  1.00  0.00           H  
ATOM    475  C   TYR    33      93.034  91.948  97.742  1.00  0.00           C  
ATOM    476  O   TYR    33      93.773  92.013  98.750  1.00  0.00           O  
ATOM    477  N   GLY    34      92.074  90.920  97.567  1.00  0.00           N  
ATOM    478  H   GLY    34      91.599  90.865  96.678  1.00  0.00           H  
ATOM    479  CA  GLY    34      91.646  90.115  98.724  1.00  0.00           C  
ATOM    480  HA2 GLY    34      92.405  89.340  98.834  1.00  0.00           H  
ATOM    481  HA3 GLY    34      91.699  90.828  99.547  1.00  0.00           H  
ATOM    482  C   GLY    34      90.211  89.581  98.715  1.00  0.00           C  
ATOM    483  O   GLY    34      89.412  90.081  97.890  1.00  0.00           O  
ATOM    484  N   GLN    35      89.908  88.704  99.653  1.00  0.00           N  
ATOM    485  H   GLN    35      90.670  88.398 100.241  1.00  0.00           H  
ATOM    486  CA  GLN    35      88.501  88.309  99.900  1.00  0.00           C  
ATOM    487  HA  GLN    35      87.811  89.058  99.510  1.00  0.00           H  
ATOM    488  CB  GLN    35      88.092  87.041  99.134  1.00  0.00           C  
ATOM    489  HB2 GLN    35      88.664  86.289  99.678  1.00  0.00           H  
ATOM    490  HB3 GLN    35      87.025  86.848  99.246  1.00  0.00           H  
ATOM    491  CG  GLN    35      88.353  86.845  97.651  1.00  0.00           C  
ATOM    492  HG2 GLN    35      87.997  87.690  97.061  1.00  0.00           H  
ATOM    493  HG3 GLN    35      89.420  87.011  97.498  1.00  0.00           H  
ATOM    494  CD  GLN    35      87.823  85.561  97.007  1.00  0.00           C  
ATOM    495  OE1 GLN    35      86.891  84.878  97.444  1.00  0.00           O  
ATOM    496  NE2 GLN    35      88.391  85.064  95.879  1.00  0.00           N  
ATOM    497 HE21 GLN    35      89.144  85.547  95.410  1.00  0.00           H  
ATOM    498 HE22 GLN    35      88.009  84.257  95.406  1.00  0.00           H  
ATOM    499  C   GLN    35      88.263  88.244 101.458  1.00  0.00           C  
ATOM    500  O   GLN    35      88.614  87.275 102.101  1.00  0.00           O  
ATOM    501  N   GLN    36      87.558  89.211 102.009  1.00  0.00           N  
ATOM    502  H   GLN    36      87.468  89.147 103.013  1.00  0.00           H  
ATOM    503  CA  GLN    36      87.277  90.630 101.647  1.00  0.00           C  
ATOM    504  HA  GLN    36      86.569  90.602 100.817  1.00  0.00           H  
ATOM    505  CB  GLN    36      86.716  91.542 102.746  1.00  0.00           C  
ATOM    506  HB2 GLN    36      87.454  91.523 103.548  1.00  0.00           H  
ATOM    507  HB3 GLN    36      86.629  92.512 102.256  1.00  0.00           H  
ATOM    508  CG  GLN    36      85.336  91.143 103.456  1.00  0.00           C  
ATOM    509  HG2 GLN    36      84.979  92.068 103.909  1.00  0.00           H  
ATOM    510  HG3 GLN    36      84.628  90.683 102.766  1.00  0.00           H  
ATOM    511  CD  GLN    36      85.472  90.258 104.693  1.00  0.00           C  
ATOM    512  OE1 GLN    36      86.479  89.588 104.912  1.00  0.00           O  
ATOM    513  NE2 GLN    36      84.539  90.258 105.626  1.00  0.00           N  
ATOM    514 HE21 GLN    36      83.660  90.737 105.489  1.00  0.00           H  
ATOM    515 HE22 GLN    36      84.893  89.927 106.511  1.00  0.00           H  
ATOM    516  C   GLN    36      88.523  91.337 101.160  1.00  0.00           C  
ATOM    517  O   GLN    36      89.651  91.183 101.597  1.00  0.00           O  
ATOM    518  N   SER    37      88.234  92.208 100.214  1.00  0.00           N  
ATOM    519  H   SER    37      87.253  92.321  99.999  1.00  0.00           H  
ATOM    520  CA  SER    37      89.222  93.126  99.653  1.00  0.00           C  
ATOM    521  HA  SER    37      90.194  92.632  99.641  1.00  0.00           H  
ATOM    522  CB  SER    37      88.871  93.386  98.223  1.00  0.00           C  
ATOM    523  HB2 SER    37      88.703  92.464  97.665  1.00  0.00           H  
ATOM    524  HB3 SER    37      87.926  93.915  98.342  1.00  0.00           H  
ATOM    525  OG  SER    37      89.788  94.188  97.466  1.00  0.00           O  
ATOM    526  HG  SER    37      89.315  94.481  96.684  1.00  0.00           H  
ATOM    527  C   SER    37      89.328  94.350 100.616  1.00  0.00           C  
ATOM    528  O   SER    37      88.691  94.308 101.714  1.00  0.00           O  
ATOM    529  N   TYR    38      89.956  95.438 100.224  1.00  0.00           N  
ATOM    530  H   TYR    38      90.377  95.434  99.306  1.00  0.00           H  
ATOM    531  CA  TYR    38      90.121  96.768 100.888  1.00  0.00           C  
ATOM    532  HA  TYR    38      89.172  96.923 101.401  1.00  0.00           H  
ATOM    533  CB  TYR    38      91.337  96.726 101.781  1.00  0.00           C  
ATOM    534  HB2 TYR    38      91.442  97.674 102.309  1.00  0.00           H  
ATOM    535  HB3 TYR    38      91.111  95.949 102.511  1.00  0.00           H  
ATOM    536  CG  TYR    38      92.658  96.366 101.085  1.00  0.00           C  
ATOM    537  CD1 TYR    38      93.407  97.325 100.408  1.00  0.00           C  
ATOM    538  HD1 TYR    38      93.037  98.321 100.219  1.00  0.00           H  
ATOM    539  CE1 TYR    38      94.714  97.087 100.005  1.00  0.00           C  
ATOM    540  HE1 TYR    38      95.387  97.768  99.507  1.00  0.00           H  
ATOM    541  CZ  TYR    38      95.298  95.820 100.276  1.00  0.00           C  
ATOM    542  OH  TYR    38      96.528  95.543 100.018  1.00  0.00           O  
ATOM    543  HH  TYR    38      96.877  96.169  99.378  1.00  0.00           H  
ATOM    544  CE2 TYR    38      94.576  94.834 100.913  1.00  0.00           C  
ATOM    545  HE2 TYR    38      95.047  93.868 101.014  1.00  0.00           H  
ATOM    546  CD2 TYR    38      93.244  95.071 101.375  1.00  0.00           C  
ATOM    547  HD2 TYR    38      92.609  94.435 101.974  1.00  0.00           H  
ATOM    548  C   TYR    38      90.172  97.889  99.897  1.00  0.00           C  
ATOM    549  O   TYR    38      90.160  97.539  98.734  1.00  0.00           O  
ATOM    550  N   SER    39      90.203  99.173 100.404  1.00  0.00           N  
ATOM    551  H   SER    39      90.308  99.350 101.393  1.00  0.00           H  
ATOM    552  CA  SER    39      90.248 100.358  99.526  1.00  0.00           C  
ATOM    553  HA  SER    39      89.951 100.089  98.512  1.00  0.00           H  
ATOM    554  CB  SER    39      89.311 101.306 100.239  1.00  0.00           C  
ATOM    555  HB2 SER    39      88.382 100.798 100.499  1.00  0.00           H  
ATOM    556  HB3 SER    39      89.783 101.767 101.106  1.00  0.00           H  
ATOM    557  OG  SER    39      88.972 102.415  99.475  1.00  0.00           O  
ATOM    558  HG  SER    39      88.301 102.090  98.869  1.00  0.00           H  
ATOM    559  C   SER    39      91.659 100.965  99.415  1.00  0.00           C  
ATOM    560  O   SER    39      92.512 100.822 100.292  1.00  0.00           O  
ATOM    561  N   GLY    40      91.934 101.720  98.356  1.00  0.00           N  
ATOM    562  H   GLY    40      91.243 101.826  97.627  1.00  0.00           H  
ATOM    563  CA  GLY    40      93.233 102.422  98.124  1.00  0.00           C  
ATOM    564  HA2 GLY    40      93.324 103.119  98.958  1.00  0.00           H  
ATOM    565  HA3 GLY    40      93.987 101.635  98.089  1.00  0.00           H  
ATOM    566  C   GLY    40      93.429 103.217  96.855  1.00  0.00           C  
ATOM    567  O   GLY    40      92.518 103.826  96.237  1.00  0.00           O  
ATOM    568  N   TYR    41      94.690 103.443  96.377  1.00  0.00           N  
ATOM    569  H   TYR    41      94.888 104.254  95.809  1.00  0.00           H  
ATOM    570  CA  TYR    41      95.852 102.564  96.671  1.00  0.00           C  
ATOM    571  HA  TYR    41      95.775 102.259  97.715  1.00  0.00           H  
ATOM    572  CB  TYR    41      95.875 101.303  95.834  1.00  0.00           C  
ATOM    573  HB2 TYR    41      96.058 101.541  94.786  1.00  0.00           H  
ATOM    574  HB3 TYR    41      96.775 100.724  96.038  1.00  0.00           H  
ATOM    575  CG  TYR    41      94.696 100.356  95.856  1.00  0.00           C  
ATOM    576  CD1 TYR    41      94.566  99.412  96.852  1.00  0.00           C  
ATOM    577  HD1 TYR    41      95.389  99.198  97.517  1.00  0.00           H  
ATOM    578  CE1 TYR    41      93.374  98.662  97.029  1.00  0.00           C  
ATOM    579  HE1 TYR    41      93.261  97.968  97.849  1.00  0.00           H  
ATOM    580  CZ  TYR    41      92.297  98.900  96.119  1.00  0.00           C  
ATOM    581  OH  TYR    41      91.066  98.324  96.311  1.00  0.00           O  
ATOM    582  HH  TYR    41      90.888  98.068  97.219  1.00  0.00           H  
ATOM    583  CE2 TYR    41      92.394  99.874  95.149  1.00  0.00           C  
ATOM    584  HE2 TYR    41      91.619 100.136  94.444  1.00  0.00           H  
ATOM    585  CD2 TYR    41      93.624 100.575  94.989  1.00  0.00           C  
ATOM    586  HD2 TYR    41      93.554 101.343  94.233  1.00  0.00           H  
ATOM    587  C   TYR    41      97.252 103.251  96.491  1.00  0.00           C  
ATOM    588  O   TYR    41      97.355 104.110  95.636  1.00  0.00           O  
ATOM    589  N   SER    42      98.245 102.851  97.216  1.00  0.00           N  
ATOM    590  H   SER    42      98.040 102.071  97.824  1.00  0.00           H  
ATOM    591  CA  SER    42      99.595 103.488  97.170  1.00  0.00           C  
ATOM    592  HA  SER    42      99.648 104.294  96.439  1.00  0.00           H  
ATOM    593  CB  SER    42     100.066 103.931  98.535  1.00  0.00           C  
ATOM    594  HB2 SER    42      99.634 104.919  98.696  1.00  0.00           H  
ATOM    595  HB3 SER    42      99.747 103.240  99.316  1.00  0.00           H  
ATOM    596  OG  SER    42     101.451 104.117  98.752  1.00  0.00           O  
ATOM    597  HG  SER    42     101.766 104.594  97.980  1.00  0.00           H  
ATOM    598  C   SER    42     100.559 102.331  96.703  1.00  0.00           C  
ATOM    599  O   SER    42     100.821 101.374  97.436  1.00  0.00           O  
ATOM    600  N   GLN    43     101.241 102.505  95.535  1.00  0.00           N  
ATOM    601  H   GLN    43     101.088 103.366  95.030  1.00  0.00           H  
ATOM    602  CA  GLN    43     101.913 101.442  94.732  1.00  0.00           C  
ATOM    603  HA  GLN    43     102.709 100.971  95.308  1.00  0.00           H  
ATOM    604  CB  GLN    43     100.861 100.290  94.520  1.00  0.00           C  
ATOM    605  HB2 GLN    43     101.337  99.707  93.732  1.00  0.00           H  
ATOM    606  HB3 GLN    43     100.866  99.673  95.418  1.00  0.00           H  
ATOM    607  CG  GLN    43      99.528 100.620  94.013  1.00  0.00           C  
ATOM    608  HG2 GLN    43      98.980 101.316  94.648  1.00  0.00           H  
ATOM    609  HG3 GLN    43      99.638 100.934  92.975  1.00  0.00           H  
ATOM    610  CD  GLN    43      98.618  99.348  93.947  1.00  0.00           C  
ATOM    611  OE1 GLN    43      98.907  98.240  94.419  1.00  0.00           O  
ATOM    612  NE2 GLN    43      97.481  99.509  93.290  1.00  0.00           N  
ATOM    613 HE21 GLN    43      97.210 100.428  92.971  1.00  0.00           H  
ATOM    614 HE22 GLN    43      96.889  98.698  93.187  1.00  0.00           H  
ATOM    615  C   GLN    43     102.455 102.039  93.422  1.00  0.00           C  
ATOM    616  O   GLN    43     102.282 103.247  93.201  1.00  0.00           O  
ATOM    617  N   SER    44     103.162 101.210  92.637  1.00  0.00           N  
ATOM    618  H   SER    44     103.473 100.374  93.111  1.00  0.00           H  
ATOM    619  CA  SER    44     103.732 101.400  91.367  1.00  0.00           C  
ATOM    620  HA  SER    44     104.449 102.220  91.418  1.00  0.00           H  
ATOM    621  CB  SER    44     104.421 100.144  90.843  1.00  0.00           C  
ATOM    622  HB2 SER    44     105.211  99.947  91.568  1.00  0.00           H  
ATOM    623  HB3 SER    44     103.782  99.262  90.879  1.00  0.00           H  
ATOM    624  OG  SER    44     104.838 100.477  89.516  1.00  0.00           O  
ATOM    625  HG  SER    44     105.492  99.835  89.230  1.00  0.00           H  
ATOM    626  C   SER    44     102.614 101.832  90.393  1.00  0.00           C  
ATOM    627  O   SER    44     101.610 101.149  90.298  1.00  0.00           O  
ATOM    628  N   THR    45     102.846 102.767  89.542  1.00  0.00           N  
ATOM    629  H   THR    45     103.786 103.134  89.591  1.00  0.00           H  
ATOM    630  CA  THR    45     101.967 103.011  88.326  1.00  0.00           C  
ATOM    631  HA  THR    45     101.211 102.243  88.164  1.00  0.00           H  
ATOM    632  CB  THR    45     101.222 104.361  88.595  1.00  0.00           C  
ATOM    633  HB  THR    45     101.020 104.406  89.666  1.00  0.00           H  
ATOM    634  CG2 THR    45     102.102 105.537  88.349  1.00  0.00           C  
ATOM    635 HG21 THR    45     102.737 105.513  87.464  1.00  0.00           H  
ATOM    636 HG22 THR    45     101.514 106.453  88.401  1.00  0.00           H  
ATOM    637 HG23 THR    45     102.848 105.480  89.142  1.00  0.00           H  
ATOM    638  OG1 THR    45     100.062 104.555  87.842  1.00  0.00           O  
ATOM    639  HG1 THR    45      99.391 103.910  88.077  1.00  0.00           H  
ATOM    640  C   THR    45     102.711 103.043  86.954  1.00  0.00           C  
ATOM    641  O   THR    45     102.028 103.241  85.951  1.00  0.00           O  
ATOM    642  N   ASP    46     103.971 102.668  86.834  1.00  0.00           N  
ATOM    643  H   ASP    46     104.368 102.271  87.673  1.00  0.00           H  
ATOM    644  CA  ASP    46     104.795 102.849  85.608  1.00  0.00           C  
ATOM    645  HA  ASP    46     104.065 102.727  84.807  1.00  0.00           H  
ATOM    646  CB  ASP    46     105.416 104.358  85.575  1.00  0.00           C  
ATOM    647  HB2 ASP    46     104.571 105.038  85.458  1.00  0.00           H  
ATOM    648  HB3 ASP    46     105.981 104.569  86.483  1.00  0.00           H  
ATOM    649  CG  ASP    46     106.377 104.652  84.459  1.00  0.00           C  
ATOM    650  OD1 ASP    46     107.066 105.654  84.589  1.00  0.00           O  
ATOM    651  OD2 ASP    46     106.393 103.699  83.646  1.00  0.00           O  
ATOM    652  C   ASP    46     105.803 101.693  85.492  1.00  0.00           C  
ATOM    653  O   ASP    46     106.597 101.503  86.422  1.00  0.00           O  
ATOM    654  N   THR    47     105.708 100.767  84.529  1.00  0.00           N  
ATOM    655  H   THR    47     105.033 100.927  83.795  1.00  0.00           H  
ATOM    656  CA  THR    47     106.580  99.628  84.411  1.00  0.00           C  
ATOM    657  HA  THR    47     106.725  99.218  85.411  1.00  0.00           H  
ATOM    658  CB  THR    47     105.842  98.626  83.577  1.00  0.00           C  
ATOM    659  HB  THR    47     106.556  97.868  83.254  1.00  0.00           H  
ATOM    660  CG2 THR    47     104.760  97.888  84.270  1.00  0.00           C  
ATOM    661 HG21 THR    47     104.968  97.485  85.261  1.00  0.00           H  
ATOM    662 HG22 THR    47     103.922  98.536  84.527  1.00  0.00           H  
ATOM    663 HG23 THR    47     104.440  97.000  83.724  1.00  0.00           H  
ATOM    664  OG1 THR    47     105.354  99.066  82.357  1.00  0.00           O  
ATOM    665  HG1 THR    47     105.228  98.324  81.760  1.00  0.00           H  
ATOM    666  C   THR    47     107.960  99.875  83.835  1.00  0.00           C  
ATOM    667  O   THR    47     108.815  99.024  84.101  1.00  0.00           O  
ATOM    668  N   SER    48     108.219 101.056  83.218  1.00  0.00           N  
ATOM    669  H   SER    48     107.435 101.693  83.242  1.00  0.00           H  
ATOM    670  CA  SER    48     109.585 101.535  82.804  1.00  0.00           C  
ATOM    671  HA  SER    48     109.887 100.812  82.045  1.00  0.00           H  
ATOM    672  CB  SER    48     109.313 102.935  82.164  1.00  0.00           C  
ATOM    673  HB2 SER    48     110.214 103.215  81.618  1.00  0.00           H  
ATOM    674  HB3 SER    48     108.574 102.807  81.373  1.00  0.00           H  
ATOM    675  OG  SER    48     108.984 104.041  82.996  1.00  0.00           O  
ATOM    676  HG  SER    48     108.111 103.914  83.375  1.00  0.00           H  
ATOM    677  C   SER    48     110.653 101.756  83.846  1.00  0.00           C  
ATOM    678  O   SER    48     110.416 101.974  85.024  1.00  0.00           O  
ATOM    679  N   GLY    49     111.881 101.516  83.457  1.00  0.00           N  
ATOM    680  H   GLY    49     112.037 101.331  82.477  1.00  0.00           H  
ATOM    681  CA  GLY    49     113.051 101.548  84.341  1.00  0.00           C  
ATOM    682  HA2 GLY    49     113.992 101.611  83.795  1.00  0.00           H  
ATOM    683  HA3 GLY    49     112.892 102.475  84.892  1.00  0.00           H  
ATOM    684  C   GLY    49     113.154 100.285  85.104  1.00  0.00           C  
ATOM    685  O   GLY    49     112.210  99.451  85.044  1.00  0.00           O  
ATOM    686  N   TYR    50     114.286  99.939  85.700  1.00  0.00           N  
ATOM    687  H   TYR    50     114.399  98.990  86.027  1.00  0.00           H  
ATOM    688  CA  TYR    50     115.541 100.752  85.974  1.00  0.00           C  
ATOM    689  HA  TYR    50     115.603 101.629  85.330  1.00  0.00           H  
ATOM    690  CB  TYR    50     115.352 101.390  87.344  1.00  0.00           C  
ATOM    691  HB2 TYR    50     114.407 101.928  87.409  1.00  0.00           H  
ATOM    692  HB3 TYR    50     115.204 100.643  88.124  1.00  0.00           H  
ATOM    693  CG  TYR    50     116.485 102.365  87.717  1.00  0.00           C  
ATOM    694  CD1 TYR    50     117.567 102.005  88.510  1.00  0.00           C  
ATOM    695  HD1 TYR    50     117.616 101.009  88.925  1.00  0.00           H  
ATOM    696  CE1 TYR    50     118.599 102.833  88.959  1.00  0.00           C  
ATOM    697  HE1 TYR    50     119.298 102.575  89.740  1.00  0.00           H  
ATOM    698  CZ  TYR    50     118.575 104.187  88.563  1.00  0.00           C  
ATOM    699  OH  TYR    50     119.501 105.111  88.951  1.00  0.00           O  
ATOM    700  HH  TYR    50     120.253 104.614  89.280  1.00  0.00           H  
ATOM    701  CE2 TYR    50     117.495 104.571  87.790  1.00  0.00           C  
ATOM    702  HE2 TYR    50     117.456 105.602  87.471  1.00  0.00           H  
ATOM    703  CD2 TYR    50     116.558 103.667  87.237  1.00  0.00           C  
ATOM    704  HD2 TYR    50     115.870 104.006  86.477  1.00  0.00           H  
ATOM    705  C   TYR    50     116.832  99.882  85.999  1.00  0.00           C  
ATOM    706  O   TYR    50     116.777  98.885  86.722  1.00  0.00           O  
ATOM    707  N   GLY    51     117.931 100.080  85.222  1.00  0.00           N  
ATOM    708  H   GLY    51     118.668  99.408  85.380  1.00  0.00           H  
ATOM    709  CA  GLY    51     118.247 101.136  84.295  1.00  0.00           C  
ATOM    710  HA2 GLY    51     117.433 101.282  83.586  1.00  0.00           H  
ATOM    711  HA3 GLY    51     118.356 102.062  84.859  1.00  0.00           H  
ATOM    712  C   GLY    51     119.431 100.812  83.336  1.00  0.00           C  
ATOM    713  O   GLY    51     120.067  99.763  83.318  1.00  0.00           O  
ATOM    714  N   GLN    52     119.783 101.841  82.542  1.00  0.00           N  
ATOM    715  H   GLN    52     119.309 102.730  82.612  1.00  0.00           H  
ATOM    716  CA  GLN    52     120.899 101.801  81.649  1.00  0.00           C  
ATOM    717  HA  GLN    52     120.951 102.832  81.300  1.00  0.00           H  
ATOM    718  CB  GLN    52     122.273 101.704  82.353  1.00  0.00           C  
ATOM    719  HB2 GLN    52     122.109 102.161  83.329  1.00  0.00           H  
ATOM    720  HB3 GLN    52     122.646 100.685  82.457  1.00  0.00           H  
ATOM    721  CG  GLN    52     123.363 102.496  81.585  1.00  0.00           C  
ATOM    722  HG2 GLN    52     123.534 101.827  80.742  1.00  0.00           H  
ATOM    723  HG3 GLN    52     123.082 103.486  81.225  1.00  0.00           H  
ATOM    724  CD  GLN    52     124.620 102.627  82.429  1.00  0.00           C  
ATOM    725  OE1 GLN    52     125.221 101.624  82.725  1.00  0.00           O  
ATOM    726  NE2 GLN    52     125.081 103.846  82.706  1.00  0.00           N  
ATOM    727 HE21 GLN    52     124.602 104.668  82.366  1.00  0.00           H  
ATOM    728 HE22 GLN    52     125.765 103.847  83.449  1.00  0.00           H  
ATOM    729  C   GLN    52     120.788 100.993  80.426  1.00  0.00           C  
ATOM    730  O   GLN    52     121.593 100.067  80.254  1.00  0.00           O  
ATOM    731  N   SER    53     119.877 101.153  79.462  1.00  0.00           N  
ATOM    732  H   SER    53     120.037 100.593  78.637  1.00  0.00           H  
ATOM    733  CA  SER    53     118.884 102.197  79.329  1.00  0.00           C  
ATOM    734  HA  SER    53     119.388 103.122  79.608  1.00  0.00           H  
ATOM    735  CB  SER    53     118.486 102.315  77.801  1.00  0.00           C  
ATOM    736  HB2 SER    53     119.357 102.552  77.190  1.00  0.00           H  
ATOM    737  HB3 SER    53     117.916 101.466  77.426  1.00  0.00           H  
ATOM    738  OG  SER    53     117.634 103.444  77.734  1.00  0.00           O  
ATOM    739  HG  SER    53     117.535 103.725  76.821  1.00  0.00           H  
ATOM    740  C   SER    53     117.617 101.937  80.163  1.00  0.00           C  
ATOM    741  O   SER    53     117.095 100.806  80.229  1.00  0.00           O  
ATOM    742  N   SER    54     117.126 103.020  80.819  1.00  0.00           N  
ATOM    743  H   SER    54     117.578 103.904  80.630  1.00  0.00           H  
ATOM    744  CA  SER    54     115.753 102.974  81.420  1.00  0.00           C  
ATOM    745  HA  SER    54     115.577 101.940  81.717  1.00  0.00           H  
ATOM    746  CB  SER    54     115.589 103.885  82.666  1.00  0.00           C  
ATOM    747  HB2 SER    54     115.661 104.927  82.353  1.00  0.00           H  
ATOM    748  HB3 SER    54     114.605 103.715  83.105  1.00  0.00           H  
ATOM    749  OG  SER    54     116.609 103.564  83.655  1.00  0.00           O  
ATOM    750  HG  SER    54     116.728 104.356  84.184  1.00  0.00           H  
ATOM    751  C   SER    54     114.732 103.345  80.404  1.00  0.00           C  
ATOM    752  O   SER    54     113.544 103.198  80.692  1.00  0.00           O  
ATOM    753  N   TYR    55     115.047 103.847  79.253  1.00  0.00           N  
ATOM    754  H   TYR    55     116.015 103.678  79.017  1.00  0.00           H  
ATOM    755  CA  TYR    55     114.176 104.500  78.321  1.00  0.00           C  
ATOM    756  HA  TYR    55     113.169 104.087  78.391  1.00  0.00           H  
ATOM    757  CB  TYR    55     114.078 106.007  78.729  1.00  0.00           C  
ATOM    758  HB2 TYR    55     115.050 106.361  79.071  1.00  0.00           H  
ATOM    759  HB3 TYR    55     113.880 106.700  77.912  1.00  0.00           H  
ATOM    760  CG  TYR    55     113.152 106.200  79.981  1.00  0.00           C  
ATOM    761  CD1 TYR    55     113.735 106.385  81.286  1.00  0.00           C  
ATOM    762  HD1 TYR    55     114.803 106.542  81.243  1.00  0.00           H  
ATOM    763  CE1 TYR    55     112.905 106.433  82.432  1.00  0.00           C  
ATOM    764  HE1 TYR    55     113.260 106.661  83.426  1.00  0.00           H  
ATOM    765  CZ  TYR    55     111.555 106.157  82.339  1.00  0.00           C  
ATOM    766  OH  TYR    55     110.722 106.078  83.427  1.00  0.00           O  
ATOM    767  HH  TYR    55     109.918 105.611  83.190  1.00  0.00           H  
ATOM    768  CE2 TYR    55     110.938 105.938  81.097  1.00  0.00           C  
ATOM    769  HE2 TYR    55     109.870 105.773  81.120  1.00  0.00           H  
ATOM    770  CD2 TYR    55     111.749 105.940  79.907  1.00  0.00           C  
ATOM    771  HD2 TYR    55     111.352 105.671  78.939  1.00  0.00           H  
ATOM    772  C   TYR    55     114.585 104.379  76.920  1.00  0.00           C  
ATOM    773  O   TYR    55     115.384 105.075  76.383  1.00  0.00           O  
ATOM    774  N   SER    56     113.972 103.403  76.154  1.00  0.00           N  
ATOM    775  H   SER    56     114.257 103.451  75.186  1.00  0.00           H  
ATOM    776  CA  SER    56     112.940 102.439  76.504  1.00  0.00           C  
ATOM    777  HA  SER    56     112.666 102.098  75.505  1.00  0.00           H  
ATOM    778  CB  SER    56     113.478 101.363  77.356  1.00  0.00           C  
ATOM    779  HB2 SER    56     114.487 101.105  77.036  1.00  0.00           H  
ATOM    780  HB3 SER    56     113.561 101.719  78.383  1.00  0.00           H  
ATOM    781  OG  SER    56     112.671 100.185  77.399  1.00  0.00           O  
ATOM    782  HG  SER    56     113.211  99.454  77.710  1.00  0.00           H  
ATOM    783  C   SER    56     111.611 103.030  77.034  1.00  0.00           C  
ATOM    784  O   SER    56     111.055 102.519  78.038  1.00  0.00           O  
ATOM    785  N   SER    57     110.958 104.033  76.459  1.00  0.00           N  
ATOM    786  H   SER    57     110.070 104.250  76.889  1.00  0.00           H  
ATOM    787  CA  SER    57     111.275 104.805  75.248  1.00  0.00           C  
ATOM    788  HA  SER    57     112.344 104.732  75.043  1.00  0.00           H  
ATOM    789  CB  SER    57     110.540 104.193  74.045  1.00  0.00           C  
ATOM    790  HB2 SER    57     110.798 104.789  73.169  1.00  0.00           H  
ATOM    791  HB3 SER    57     110.849 103.164  73.857  1.00  0.00           H  
ATOM    792  OG  SER    57     109.121 104.283  74.226  1.00  0.00           O  
ATOM    793  HG  SER    57     108.826 103.483  74.669  1.00  0.00           H  
ATOM    794  C   SER    57     111.064 106.361  75.454  1.00  0.00           C  
ATOM    795  O   SER    57     110.224 106.743  76.273  1.00  0.00           O  
ATOM    796  N   TYR    58     111.637 107.200  74.662  1.00  0.00           N  
ATOM    797  H   TYR    58     112.392 106.909  74.058  1.00  0.00           H  
ATOM    798  CA  TYR    58     111.358 108.735  74.654  1.00  0.00           C  
ATOM    799  HA  TYR    58     111.028 108.883  75.682  1.00  0.00           H  
ATOM    800  CB  TYR    58     112.635 109.560  74.490  1.00  0.00           C  
ATOM    801  HB2 TYR    58     113.219 109.105  73.690  1.00  0.00           H  
ATOM    802  HB3 TYR    58     112.545 110.517  73.976  1.00  0.00           H  
ATOM    803  CG  TYR    58     113.551 109.661  75.652  1.00  0.00           C  
ATOM    804  CD1 TYR    58     113.508 110.785  76.437  1.00  0.00           C  
ATOM    805  HD1 TYR    58     112.809 111.566  76.177  1.00  0.00           H  
ATOM    806  CE1 TYR    58     114.270 110.798  77.625  1.00  0.00           C  
ATOM    807  HE1 TYR    58     114.257 111.689  78.236  1.00  0.00           H  
ATOM    808  CZ  TYR    58     115.167 109.697  77.906  1.00  0.00           C  
ATOM    809  OH  TYR    58     115.921 109.757  79.054  1.00  0.00           O  
ATOM    810  HH  TYR    58     116.004 110.698  79.224  1.00  0.00           H  
ATOM    811  CE2 TYR    58     115.268 108.639  76.991  1.00  0.00           C  
ATOM    812  HE2 TYR    58     115.941 107.813  77.167  1.00  0.00           H  
ATOM    813  CD2 TYR    58     114.483 108.594  75.842  1.00  0.00           C  
ATOM    814  HD2 TYR    58     114.498 107.667  75.287  1.00  0.00           H  
ATOM    815  C   TYR    58     110.197 108.969  73.637  1.00  0.00           C  
ATOM    816  O   TYR    58     110.332 108.855  72.399  1.00  0.00           O  
ATOM    817  N   GLY    59     108.975 109.250  74.136  1.00  0.00           N  
ATOM    818  H   GLY    59     108.257 109.358  73.433  1.00  0.00           H  
ATOM    819  CA  GLY    59     108.526 109.437  75.532  1.00  0.00           C  
ATOM    820  HA2 GLY    59     107.465 109.686  75.543  1.00  0.00           H  
ATOM    821  HA3 GLY    59     108.642 108.495  76.068  1.00  0.00           H  
ATOM    822  C   GLY    59     109.255 110.560  76.390  1.00  0.00           C  
ATOM    823  O   GLY    59     109.812 111.517  75.813  1.00  0.00           O  
ATOM    824  N   GLN    60     109.352 110.460  77.709  1.00  0.00           N  
ATOM    825  H   GLN    60     109.976 111.161  78.084  1.00  0.00           H  
ATOM    826  CA  GLN    60     108.882 109.401  78.628  1.00  0.00           C  
ATOM    827  HA  GLN    60     109.121 108.461  78.131  1.00  0.00           H  
ATOM    828  CB  GLN    60     109.717 109.389  79.974  1.00  0.00           C  
ATOM    829  HB2 GLN    60     109.359 110.228  80.570  1.00  0.00           H  
ATOM    830  HB3 GLN    60     109.581 108.441  80.494  1.00  0.00           H  
ATOM    831  CG  GLN    60     111.257 109.534  79.792  1.00  0.00           C  
ATOM    832  HG2 GLN    60     111.716 108.593  79.487  1.00  0.00           H  
ATOM    833  HG3 GLN    60     111.418 110.208  78.950  1.00  0.00           H  
ATOM    834  CD  GLN    60     112.040 110.231  80.927  1.00  0.00           C  
ATOM    835  OE1 GLN    60     111.654 110.986  81.760  1.00  0.00           O  
ATOM    836  NE2 GLN    60     113.332 109.878  80.980  1.00  0.00           N  
ATOM    837 HE21 GLN    60     113.743 109.232  80.320  1.00  0.00           H  
ATOM    838 HE22 GLN    60     113.958 110.371  81.600  1.00  0.00           H  
ATOM    839  C   GLN    60     107.337 109.427  78.882  1.00  0.00           C  
ATOM    840  O   GLN    60     106.648 109.642  77.817  1.00  0.00           O  
ATOM    841  N   SER    61     106.831 109.260  80.132  1.00  0.00           N  
ATOM    842  H   SER    61     107.538 108.929  80.773  1.00  0.00           H  
ATOM    843  CA  SER    61     105.405 108.935  80.466  1.00  0.00           C  
ATOM    844  HA  SER    61     105.245 107.870  80.299  1.00  0.00           H  
ATOM    845  CB  SER    61     105.224 109.243  81.942  1.00  0.00           C  
ATOM    846  HB2 SER    61     106.011 108.675  82.437  1.00  0.00           H  
ATOM    847  HB3 SER    61     105.549 110.275  82.077  1.00  0.00           H  
ATOM    848  OG  SER    61     103.898 108.988  82.264  1.00  0.00           O  
ATOM    849  HG  SER    61     103.911 108.296  82.928  1.00  0.00           H  
ATOM    850  C   SER    61     104.335 109.730  79.698  1.00  0.00           C  
ATOM    851  O   SER    61     104.495 110.897  79.340  1.00  0.00           O  
ATOM    852  N   GLN    62     103.166 109.132  79.499  1.00  0.00           N  
ATOM    853  H   GLN    62     103.027 108.200  79.863  1.00  0.00           H  
ATOM    854  CA  GLN    62     102.079 109.681  78.757  1.00  0.00           C  
ATOM    855  HA  GLN    62     102.176 110.710  78.410  1.00  0.00           H  
ATOM    856  CB  GLN    62     101.990 108.796  77.489  1.00  0.00           C  
ATOM    857  HB2 GLN    62     102.217 107.777  77.801  1.00  0.00           H  
ATOM    858  HB3 GLN    62     100.970 108.935  77.129  1.00  0.00           H  
ATOM    859  CG  GLN    62     103.085 109.122  76.418  1.00  0.00           C  
ATOM    860  HG2 GLN    62     104.100 109.112  76.817  1.00  0.00           H  
ATOM    861  HG3 GLN    62     103.101 108.304  75.698  1.00  0.00           H  
ATOM    862  CD  GLN    62     102.943 110.412  75.701  1.00  0.00           C  
ATOM    863  OE1 GLN    62     101.919 111.052  75.798  1.00  0.00           O  
ATOM    864  NE2 GLN    62     103.944 110.730  74.946  1.00  0.00           N  
ATOM    865 HE21 GLN    62     103.924 111.677  74.597  1.00  0.00           H  
ATOM    866 HE22 GLN    62     104.684 110.086  74.705  1.00  0.00           H  
ATOM    867  C   GLN    62     100.777 109.696  79.572  1.00  0.00           C  
ATOM    868  O   GLN    62      99.863 110.395  79.159  1.00  0.00           O  
ATOM    869  N   ASN    63     100.660 109.044  80.797  1.00  0.00           N  
ATOM    870  H   ASN    63     101.419 108.485  81.160  1.00  0.00           H  
ATOM    871  CA  ASN    63      99.422 109.259  81.621  1.00  0.00           C  
ATOM    872  HA  ASN    63      98.898 110.156  81.291  1.00  0.00           H  
ATOM    873  CB  ASN    63      98.503 107.959  81.486  1.00  0.00           C  
ATOM    874  HB2 ASN    63      97.536 108.124  81.962  1.00  0.00           H  
ATOM    875  HB3 ASN    63      98.363 107.762  80.424  1.00  0.00           H  
ATOM    876  CG  ASN    63      99.138 106.773  82.181  1.00  0.00           C  
ATOM    877  OD1 ASN    63     100.061 106.120  81.715  1.00  0.00           O  
ATOM    878  ND2 ASN    63      98.856 106.430  83.442  1.00  0.00           N  
ATOM    879 HD21 ASN    63      99.379 105.670  83.853  1.00  0.00           H  
ATOM    880 HD22 ASN    63      98.336 107.102  83.987  1.00  0.00           H  
ATOM    881  C   ASN    63      99.642 109.491  83.033  1.00  0.00           C  
ATOM    882  O   ASN    63      98.721 109.561  83.826  1.00  0.00           O  
ATOM    883  N   THR    64     100.913 109.658  83.486  1.00  0.00           N  
ATOM    884  H   THR    64     101.667 109.640  82.815  1.00  0.00           H  
ATOM    885  CA  THR    64     101.195 110.147  84.892  1.00  0.00           C  
ATOM    886  HA  THR    64     100.225 110.500  85.243  1.00  0.00           H  
ATOM    887  CB  THR    64     101.742 109.061  85.752  1.00  0.00           C  
ATOM    888  HB  THR    64     102.788 108.812  85.573  1.00  0.00           H  
ATOM    889  CG2 THR    64     101.489 109.491  87.185  1.00  0.00           C  
ATOM    890 HG21 THR    64     102.015 108.789  87.832  1.00  0.00           H  
ATOM    891 HG22 THR    64     101.963 110.468  87.272  1.00  0.00           H  
ATOM    892 HG23 THR    64     100.439 109.515  87.475  1.00  0.00           H  
ATOM    893  OG1 THR    64     100.994 107.890  85.623  1.00  0.00           O  
ATOM    894  HG1 THR    64     101.476 107.282  85.058  1.00  0.00           H  
ATOM    895  C   THR    64     102.179 111.320  84.790  1.00  0.00           C  
ATOM    896  O   THR    64     103.371 111.139  84.877  1.00  0.00           O  
ATOM    897  N   GLY    65     101.564 112.466  84.539  1.00  0.00           N  
ATOM    898  H   GLY    65     102.265 113.160  84.325  1.00  0.00           H  
ATOM    899  CA  GLY    65     100.202 112.828  84.152  1.00  0.00           C  
ATOM    900  HA2 GLY    65      99.424 112.274  84.676  1.00  0.00           H  
ATOM    901  HA3 GLY    65      99.987 113.848  84.470  1.00  0.00           H  
ATOM    902  C   GLY    65     100.038 112.740  82.611  1.00  0.00           C  
ATOM    903  O   GLY    65     100.890 112.100  81.951  1.00  0.00           O  
ATOM    904  N   TYR    66      99.084 113.411  82.012  1.00  0.00           N  
ATOM    905  H   TYR    66      98.522 114.073  82.527  1.00  0.00           H  
ATOM    906  CA  TYR    66      98.946 113.390  80.595  1.00  0.00           C  
ATOM    907  HA  TYR    66      98.951 112.381  80.183  1.00  0.00           H  
ATOM    908  CB  TYR    66      97.585 114.106  80.348  1.00  0.00           C  
ATOM    909  HB2 TYR    66      96.821 113.592  80.932  1.00  0.00           H  
ATOM    910  HB3 TYR    66      97.681 115.114  80.751  1.00  0.00           H  
ATOM    911  CG  TYR    66      97.311 114.315  78.907  1.00  0.00           C  
ATOM    912  CD1 TYR    66      96.965 113.210  78.039  1.00  0.00           C  
ATOM    913  HD1 TYR    66      96.726 112.235  78.436  1.00  0.00           H  
ATOM    914  CE1 TYR    66      96.727 113.423  76.664  1.00  0.00           C  
ATOM    915  HE1 TYR    66      96.307 112.638  76.053  1.00  0.00           H  
ATOM    916  CZ  TYR    66      96.999 114.689  76.038  1.00  0.00           C  
ATOM    917  OH  TYR    66      96.657 114.943  74.730  1.00  0.00           O  
ATOM    918  HH  TYR    66      96.652 114.155  74.182  1.00  0.00           H  
ATOM    919  CE2 TYR    66      97.462 115.734  76.865  1.00  0.00           C  
ATOM    920  HE2 TYR    66      97.673 116.660  76.350  1.00  0.00           H  
ATOM    921  CD2 TYR    66      97.587 115.581  78.222  1.00  0.00           C  
ATOM    922  HD2 TYR    66      97.981 116.341  78.880  1.00  0.00           H  
ATOM    923  C   TYR    66     100.059 114.108  79.854  1.00  0.00           C  
ATOM    924  O   TYR    66     100.652 115.092  80.342  1.00  0.00           O  
ATOM    925  N   GLY    67     100.512 113.449  78.784  1.00  0.00           N  
ATOM    926  H   GLY    67      99.958 112.744  78.318  1.00  0.00           H  
ATOM    927  CA  GLY    67     101.731 113.884  78.088  1.00  0.00           C  
ATOM    928  HA2 GLY    67     102.319 114.490  78.777  1.00  0.00           H  
ATOM    929  HA3 GLY    67     102.388 113.017  78.025  1.00  0.00           H  
ATOM    930  C   GLY    67     101.563 114.419  76.665  1.00  0.00           C  
ATOM    931  O   GLY    67     100.411 114.750  76.256  1.00  0.00           O  
ATOM    932  N   THR    68     102.748 114.408  75.928  1.00  0.00           N  
ATOM    933  H   THR    68     103.527 113.891  76.308  1.00  0.00           H  
ATOM    934  CA  THR    68     102.775 115.048  74.612  1.00  0.00           C  
ATOM    935  HA  THR    68     102.086 115.893  74.619  1.00  0.00           H  
ATOM    936  CB  THR    68     104.141 115.646  74.360  1.00  0.00           C  
ATOM    937  HB  THR    68     104.713 114.720  74.300  1.00  0.00           H  
ATOM    938  CG2 THR    68     104.296 116.517  73.085  1.00  0.00           C  
ATOM    939 HG21 THR    68     105.333 116.824  72.951  1.00  0.00           H  
ATOM    940 HG22 THR    68     103.968 115.942  72.219  1.00  0.00           H  
ATOM    941 HG23 THR    68     103.648 117.386  73.199  1.00  0.00           H  
ATOM    942  OG1 THR    68     104.633 116.376  75.426  1.00  0.00           O  
ATOM    943  HG1 THR    68     104.660 115.829  76.213  1.00  0.00           H  
ATOM    944  C   THR    68     102.353 114.029  73.553  1.00  0.00           C  
ATOM    945  O   THR    68     103.058 113.059  73.191  1.00  0.00           O  
ATOM    946  N   GLN    69     101.203 114.360  72.904  1.00  0.00           N  
ATOM    947  H   GLN    69     100.790 115.243  73.170  1.00  0.00           H  
ATOM    948  CA  GLN    69     100.528 113.668  71.849  1.00  0.00           C  
ATOM    949  HA  GLN    69     101.166 112.947  71.337  1.00  0.00           H  
ATOM    950  CB  GLN    69      99.313 112.852  72.533  1.00  0.00           C  
ATOM    951  HB2 GLN    69      98.692 113.564  73.077  1.00  0.00           H  
ATOM    952  HB3 GLN    69      98.793 112.534  71.630  1.00  0.00           H  
ATOM    953  CG  GLN    69      99.800 111.719  73.417  1.00  0.00           C  
ATOM    954  HG2 GLN    69     100.151 110.931  72.752  1.00  0.00           H  
ATOM    955  HG3 GLN    69     100.644 112.117  73.982  1.00  0.00           H  
ATOM    956  CD  GLN    69      98.783 111.123  74.367  1.00  0.00           C  
ATOM    957  OE1 GLN    69      97.583 111.228  74.194  1.00  0.00           O  
ATOM    958  NE2 GLN    69      99.231 110.484  75.392  1.00  0.00           N  
ATOM    959 HE21 GLN    69     100.210 110.325  75.583  1.00  0.00           H  
ATOM    960 HE22 GLN    69      98.596 110.029  76.032  1.00  0.00           H  
ATOM    961  C   GLN    69     100.123 114.607  70.713  1.00  0.00           C  
ATOM    962  O   GLN    69      99.626 115.711  71.021  1.00  0.00           O  
ATOM    963  N   SER    70     100.348 114.114  69.441  1.00  0.00           N  
ATOM    964  H   SER    70     100.820 113.221  69.439  1.00  0.00           H  
ATOM    965  CA  SER    70     100.769 115.026  68.364  1.00  0.00           C  
ATOM    966  HA  SER    70     100.563 116.058  68.648  1.00  0.00           H  
ATOM    967  CB  SER    70     102.291 114.739  68.119  1.00  0.00           C  
ATOM    968  HB2 SER    70     102.590 115.310  67.240  1.00  0.00           H  
ATOM    969  HB3 SER    70     102.878 115.012  68.996  1.00  0.00           H  
ATOM    970  OG  SER    70     102.588 113.321  67.945  1.00  0.00           O  
ATOM    971  HG  SER    70     103.456 113.184  67.558  1.00  0.00           H  
ATOM    972  C   SER    70     100.064 114.684  67.058  1.00  0.00           C  
ATOM    973  O   SER    70     100.149 115.535  66.160  1.00  0.00           O  
ATOM    974  N   THR    71      99.340 113.550  67.011  1.00  0.00           N  
ATOM    975  H   THR    71      99.226 113.079  67.897  1.00  0.00           H  
ATOM    976  CA  THR    71      98.574 113.025  65.886  1.00  0.00           C  
ATOM    977  HA  THR    71      98.866 113.531  64.965  1.00  0.00           H  
ATOM    978  CB  THR    71      98.931 111.528  65.705  1.00  0.00           C  
ATOM    979  HB  THR    71      98.333 110.931  66.394  1.00  0.00           H  
ATOM    980  CG2 THR    71      98.522 110.940  64.366  1.00  0.00           C  
ATOM    981 HG21 THR    71      98.725 111.644  63.559  1.00  0.00           H  
ATOM    982 HG22 THR    71      99.161 110.099  64.096  1.00  0.00           H  
ATOM    983 HG23 THR    71      97.496 110.573  64.397  1.00  0.00           H  
ATOM    984  OG1 THR    71     100.327 111.325  65.945  1.00  0.00           O  
ATOM    985  HG1 THR    71     100.472 111.427  66.889  1.00  0.00           H  
ATOM    986  C   THR    71      97.008 113.170  66.033  1.00  0.00           C  
ATOM    987  O   THR    71      96.438 112.847  67.096  1.00  0.00           O  
ATOM    988  N   PRO    72      96.243 113.677  65.002  1.00  0.00           N  
ATOM    989  CD  PRO    72      96.734 114.032  63.652  1.00  0.00           C  
ATOM    990  HD2 PRO    72      97.412 113.268  63.272  1.00  0.00           H  
ATOM    991  HD3 PRO    72      97.269 114.974  63.770  1.00  0.00           H  
ATOM    992  CG  PRO    72      95.528 114.198  62.818  1.00  0.00           C  
ATOM    993  HG2 PRO    72      95.283 113.206  62.440  1.00  0.00           H  
ATOM    994  HG3 PRO    72      95.532 114.882  61.969  1.00  0.00           H  
ATOM    995  CB  PRO    72      94.438 114.600  63.786  1.00  0.00           C  
ATOM    996  HB2 PRO    72      93.473 114.198  63.476  1.00  0.00           H  
ATOM    997  HB3 PRO    72      94.570 115.682  63.817  1.00  0.00           H  
ATOM    998  CA  PRO    72      94.841 114.030  65.154  1.00  0.00           C  
ATOM    999  HA  PRO    72      94.705 114.764  65.948  1.00  0.00           H  
ATOM   1000  C   PRO    72      93.940 112.813  65.495  1.00  0.00           C  
ATOM   1001  O   PRO    72      94.225 111.631  65.171  1.00  0.00           O  
ATOM   1002  N   GLN    73      92.794 113.151  66.062  1.00  0.00           N  
ATOM   1003  H   GLN    73      92.600 114.124  66.253  1.00  0.00           H  
ATOM   1004  CA  GLN    73      91.655 112.262  65.970  1.00  0.00           C  
ATOM   1005  HA  GLN    73      91.870 111.409  66.612  1.00  0.00           H  
ATOM   1006  CB  GLN    73      90.502 112.982  66.697  1.00  0.00           C  
ATOM   1007  HB2 GLN    73      90.999 113.410  67.568  1.00  0.00           H  
ATOM   1008  HB3 GLN    73      90.149 113.833  66.114  1.00  0.00           H  
ATOM   1009  CG  GLN    73      89.370 111.972  67.057  1.00  0.00           C  
ATOM   1010  HG2 GLN    73      89.010 111.729  66.058  1.00  0.00           H  
ATOM   1011  HG3 GLN    73      89.872 111.054  67.364  1.00  0.00           H  
ATOM   1012  CD  GLN    73      88.372 112.557  68.033  1.00  0.00           C  
ATOM   1013  OE1 GLN    73      88.435 113.735  68.464  1.00  0.00           O  
ATOM   1014  NE2 GLN    73      87.314 111.870  68.257  1.00  0.00           N  
ATOM   1015 HE21 GLN    73      87.134 110.966  67.844  1.00  0.00           H  
ATOM   1016 HE22 GLN    73      86.459 112.352  68.495  1.00  0.00           H  
ATOM   1017  C   GLN    73      91.199 111.877  64.560  1.00  0.00           C  
ATOM   1018  O   GLN    73      91.247 112.683  63.641  1.00  0.00           O  
ATOM   1019  N   GLY    74      90.769 110.628  64.370  1.00  0.00           N  
ATOM   1020  H   GLY    74      90.864 109.946  65.108  1.00  0.00           H  
ATOM   1021  CA  GLY    74      90.157 110.121  63.095  1.00  0.00           C  
ATOM   1022  HA2 GLY    74      90.713 110.502  62.239  1.00  0.00           H  
ATOM   1023  HA3 GLY    74      90.256 109.050  62.919  1.00  0.00           H  
ATOM   1024  C   GLY    74      88.690 110.450  63.020  1.00  0.00           C  
ATOM   1025  O   GLY    74      88.147 111.394  63.533  1.00  0.00           O  
ATOM   1026  N   TYR    75      88.059 109.740  62.109  1.00  0.00           N  
ATOM   1027  H   TYR    75      88.485 108.919  61.702  1.00  0.00           H  
ATOM   1028  CA  TYR    75      86.645 109.963  61.750  1.00  0.00           C  
ATOM   1029  HA  TYR    75      86.527 110.990  61.403  1.00  0.00           H  
ATOM   1030  CB  TYR    75      86.293 109.051  60.568  1.00  0.00           C  
ATOM   1031  HB2 TYR    75      86.291 108.009  60.887  1.00  0.00           H  
ATOM   1032  HB3 TYR    75      85.251 109.330  60.409  1.00  0.00           H  
ATOM   1033  CG  TYR    75      87.102 109.282  59.295  1.00  0.00           C  
ATOM   1034  CD1 TYR    75      88.216 108.538  58.976  1.00  0.00           C  
ATOM   1035  HD1 TYR    75      88.506 107.770  59.678  1.00  0.00           H  
ATOM   1036  CE1 TYR    75      88.897 108.811  57.811  1.00  0.00           C  
ATOM   1037  HE1 TYR    75      89.784 108.274  57.508  1.00  0.00           H  
ATOM   1038  CZ  TYR    75      88.547 109.840  56.946  1.00  0.00           C  
ATOM   1039  OH  TYR    75      89.101 110.058  55.746  1.00  0.00           O  
ATOM   1040  HH  TYR    75      88.503 110.656  55.292  1.00  0.00           H  
ATOM   1041  CE2 TYR    75      87.309 110.507  57.178  1.00  0.00           C  
ATOM   1042  HE2 TYR    75      86.978 111.225  56.442  1.00  0.00           H  
ATOM   1043  CD2 TYR    75      86.613 110.264  58.395  1.00  0.00           C  
ATOM   1044  HD2 TYR    75      85.722 110.833  58.617  1.00  0.00           H  
ATOM   1045  C   TYR    75      85.590 109.702  62.914  1.00  0.00           C  
ATOM   1046  O   TYR    75      85.849 108.820  63.791  1.00  0.00           O  
ATOM   1047  N   GLY    76      84.424 110.381  62.966  1.00  0.00           N  
ATOM   1048  H   GLY    76      84.300 111.151  62.325  1.00  0.00           H  
ATOM   1049  CA  GLY    76      83.292 110.148  63.855  1.00  0.00           C  
ATOM   1050  HA2 GLY    76      82.357 110.495  63.415  1.00  0.00           H  
ATOM   1051  HA3 GLY    76      83.182 109.069  63.960  1.00  0.00           H  
ATOM   1052  C   GLY    76      83.553 110.814  65.241  1.00  0.00           C  
ATOM   1053  O   GLY    76      84.522 111.488  65.450  1.00  0.00           O  
ATOM   1054  N   SER    77      82.508 110.569  66.126  1.00  0.00           N  
ATOM   1055  H   SER    77      81.637 110.179  65.793  1.00  0.00           H  
ATOM   1056  CA  SER    77      82.443 111.188  67.448  1.00  0.00           C  
ATOM   1057  HA  SER    77      83.343 110.807  67.931  1.00  0.00           H  
ATOM   1058  CB  SER    77      82.552 112.684  67.340  1.00  0.00           C  
ATOM   1059  HB2 SER    77      83.530 113.018  66.995  1.00  0.00           H  
ATOM   1060  HB3 SER    77      81.774 113.080  66.688  1.00  0.00           H  
ATOM   1061  OG  SER    77      82.352 113.269  68.621  1.00  0.00           O  
ATOM   1062  HG  SER    77      81.497 113.008  68.970  1.00  0.00           H  
ATOM   1063  C   SER    77      81.137 110.761  68.272  1.00  0.00           C  
ATOM   1064  O   SER    77      80.280 111.644  68.579  1.00  0.00           O  
ATOM   1065  N   THR    78      80.888 109.527  68.545  1.00  0.00           N  
ATOM   1066  H   THR    78      79.953 109.354  68.885  1.00  0.00           H  
ATOM   1067  CA  THR    78      81.795 108.337  68.614  1.00  0.00           C  
ATOM   1068  HA  THR    78      82.618 108.505  67.919  1.00  0.00           H  
ATOM   1069  CB  THR    78      82.404 108.115  69.964  1.00  0.00           C  
ATOM   1070  HB  THR    78      81.702 108.083  70.797  1.00  0.00           H  
ATOM   1071  CG2 THR    78      83.175 106.801  70.142  1.00  0.00           C  
ATOM   1072 HG21 THR    78      83.742 107.104  71.023  1.00  0.00           H  
ATOM   1073 HG22 THR    78      82.583 105.896  70.276  1.00  0.00           H  
ATOM   1074 HG23 THR    78      83.819 106.741  69.265  1.00  0.00           H  
ATOM   1075  OG1 THR    78      83.234 109.227  70.179  1.00  0.00           O  
ATOM   1076  HG1 THR    78      82.642 109.734  70.739  1.00  0.00           H  
ATOM   1077  C   THR    78      81.067 107.065  68.171  1.00  0.00           C  
ATOM   1078  O   THR    78      79.871 106.842  68.327  1.00  0.00           O  
ATOM   1079  N   GLY    79      81.875 106.167  67.675  1.00  0.00           N  
ATOM   1080  H   GLY    79      82.874 106.290  67.586  1.00  0.00           H  
ATOM   1081  CA  GLY    79      81.326 104.970  66.899  1.00  0.00           C  
ATOM   1082  HA2 GLY    79      80.412 105.251  66.375  1.00  0.00           H  
ATOM   1083  HA3 GLY    79      81.985 104.641  66.096  1.00  0.00           H  
ATOM   1084  C   GLY    79      80.970 103.737  67.753  1.00  0.00           C  
ATOM   1085  O   GLY    79      80.934 103.828  68.943  1.00  0.00           O  
ATOM   1086  N   GLY    80      80.508 102.585  67.167  1.00  0.00           N  
ATOM   1087  H   GLY    80      80.315 101.823  67.802  1.00  0.00           H  
ATOM   1088  CA  GLY    80      80.417 102.276  65.681  1.00  0.00           C  
ATOM   1089  HA2 GLY    80      81.397 102.529  65.278  1.00  0.00           H  
ATOM   1090  HA3 GLY    80      80.114 101.236  65.556  1.00  0.00           H  
ATOM   1091  C   GLY    80      79.339 103.004  65.012  1.00  0.00           C  
ATOM   1092  O   GLY    80      78.554 103.775  65.499  1.00  0.00           O  
ATOM   1093  N   TYR    81      79.353 102.676  63.710  1.00  0.00           N  
ATOM   1094  H   TYR    81      79.931 101.880  63.483  1.00  0.00           H  
ATOM   1095  CA  TYR    81      78.463 103.254  62.682  1.00  0.00           C  
ATOM   1096  HA  TYR    81      77.548 103.537  63.203  1.00  0.00           H  
ATOM   1097  CB  TYR    81      79.151 104.467  62.035  1.00  0.00           C  
ATOM   1098  HB2 TYR    81      80.063 104.145  61.533  1.00  0.00           H  
ATOM   1099  HB3 TYR    81      78.435 104.975  61.389  1.00  0.00           H  
ATOM   1100  CG  TYR    81      79.461 105.633  62.912  1.00  0.00           C  
ATOM   1101  CD1 TYR    81      78.464 106.508  63.256  1.00  0.00           C  
ATOM   1102  HD1 TYR    81      77.441 106.412  62.925  1.00  0.00           H  
ATOM   1103  CE1 TYR    81      78.751 107.566  64.170  1.00  0.00           C  
ATOM   1104  HE1 TYR    81      78.019 108.336  64.362  1.00  0.00           H  
ATOM   1105  CZ  TYR    81      80.076 107.767  64.542  1.00  0.00           C  
ATOM   1106  OH  TYR    81      80.411 108.850  65.342  1.00  0.00           O  
ATOM   1107  HH  TYR    81      79.680 109.463  65.442  1.00  0.00           H  
ATOM   1108  CE2 TYR    81      81.161 106.943  64.091  1.00  0.00           C  
ATOM   1109  HE2 TYR    81      82.178 106.983  64.452  1.00  0.00           H  
ATOM   1110  CD2 TYR    81      80.814 105.823  63.311  1.00  0.00           C  
ATOM   1111  HD2 TYR    81      81.655 105.265  62.926  1.00  0.00           H  
ATOM   1112  C   TYR    81      78.185 102.204  61.641  1.00  0.00           C  
ATOM   1113  O   TYR    81      79.114 101.680  61.003  1.00  0.00           O  
ATOM   1114  N   GLY    82      76.927 101.919  61.267  1.00  0.00           N  
ATOM   1115  H   GLY    82      76.973 101.266  60.498  1.00  0.00           H  
ATOM   1116  CA  GLY    82      75.670 102.439  61.743  1.00  0.00           C  
ATOM   1117  HA2 GLY    82      74.816 101.789  61.552  1.00  0.00           H  
ATOM   1118  HA3 GLY    82      75.729 102.402  62.831  1.00  0.00           H  
ATOM   1119  C   GLY    82      75.319 103.810  61.192  1.00  0.00           C  
ATOM   1120  O   GLY    82      76.170 104.501  60.598  1.00  0.00           O  
ATOM   1121  N   SER    83      74.066 104.186  61.240  1.00  0.00           N  
ATOM   1122  H   SER    83      73.427 103.454  61.515  1.00  0.00           H  
ATOM   1123  CA  SER    83      73.633 105.619  60.988  1.00  0.00           C  
ATOM   1124  HA  SER    83      72.546 105.631  61.066  1.00  0.00           H  
ATOM   1125  CB  SER    83      74.115 106.377  62.281  1.00  0.00           C  
ATOM   1126  HB2 SER    83      75.195 106.517  62.246  1.00  0.00           H  
ATOM   1127  HB3 SER    83      73.596 107.335  62.232  1.00  0.00           H  
ATOM   1128  OG  SER    83      73.737 105.768  63.497  1.00  0.00           O  
ATOM   1129  HG  SER    83      74.546 105.483  63.929  1.00  0.00           H  
ATOM   1130  C   SER    83      73.948 106.402  59.682  1.00  0.00           C  
ATOM   1131  O   SER    83      74.674 107.400  59.658  1.00  0.00           O  
ATOM   1132  N   SER    84      73.522 105.900  58.555  1.00  0.00           N  
ATOM   1133  H   SER    84      73.908 106.316  57.719  1.00  0.00           H  
ATOM   1134  CA  SER    84      72.689 104.725  58.254  1.00  0.00           C  
ATOM   1135  HA  SER    84      72.839 103.911  58.964  1.00  0.00           H  
ATOM   1136  CB  SER    84      71.264 105.112  58.487  1.00  0.00           C  
ATOM   1137  HB2 SER    84      71.058 105.328  59.535  1.00  0.00           H  
ATOM   1138  HB3 SER    84      71.003 105.925  57.810  1.00  0.00           H  
ATOM   1139  OG  SER    84      70.410 104.075  58.118  1.00  0.00           O  
ATOM   1140  HG  SER    84      69.551 104.486  58.248  1.00  0.00           H  
ATOM   1141  C   SER    84      72.923 104.158  56.769  1.00  0.00           C  
ATOM   1142  O   SER    84      73.285 104.880  55.840  1.00  0.00           O  
ATOM   1143  N   GLN    85      72.785 102.854  56.677  1.00  0.00           N  
ATOM   1144  H   GLN    85      72.485 102.385  57.519  1.00  0.00           H  
ATOM   1145  CA  GLN    85      72.688 102.089  55.409  1.00  0.00           C  
ATOM   1146  HA  GLN    85      73.448 102.394  54.690  1.00  0.00           H  
ATOM   1147  CB  GLN    85      72.922 100.570  55.609  1.00  0.00           C  
ATOM   1148  HB2 GLN    85      73.882 100.385  56.092  1.00  0.00           H  
ATOM   1149  HB3 GLN    85      72.068 100.078  56.073  1.00  0.00           H  
ATOM   1150  CG  GLN    85      73.104  99.849  54.359  1.00  0.00           C  
ATOM   1151  HG2 GLN    85      72.187 100.116  53.834  1.00  0.00           H  
ATOM   1152  HG3 GLN    85      73.936 100.420  53.947  1.00  0.00           H  
ATOM   1153  CD  GLN    85      73.370  98.343  54.469  1.00  0.00           C  
ATOM   1154  OE1 GLN    85      73.740  97.761  55.496  1.00  0.00           O  
ATOM   1155  NE2 GLN    85      73.047  97.580  53.424  1.00  0.00           N  
ATOM   1156 HE21 GLN    85      73.108  96.579  53.544  1.00  0.00           H  
ATOM   1157 HE22 GLN    85      72.744  98.075  52.596  1.00  0.00           H  
ATOM   1158  C   GLN    85      71.458 102.409  54.628  1.00  0.00           C  
ATOM   1159  O   GLN    85      71.538 102.459  53.444  1.00  0.00           O  
ATOM   1160  N   SER    86      70.370 102.589  55.370  1.00  0.00           N  
ATOM   1161  H   SER    86      70.503 102.646  56.370  1.00  0.00           H  
ATOM   1162  CA  SER    86      68.952 102.819  54.912  1.00  0.00           C  
ATOM   1163  HA  SER    86      68.386 102.983  55.829  1.00  0.00           H  
ATOM   1164  CB  SER    86      68.741 104.220  54.212  1.00  0.00           C  
ATOM   1165  HB2 SER    86      69.476 104.314  53.413  1.00  0.00           H  
ATOM   1166  HB3 SER    86      67.715 104.255  53.846  1.00  0.00           H  
ATOM   1167  OG  SER    86      68.906 105.282  55.106  1.00  0.00           O  
ATOM   1168  HG  SER    86      69.842 105.465  55.220  1.00  0.00           H  
ATOM   1169  C   SER    86      68.389 101.688  54.100  1.00  0.00           C  
ATOM   1170  O   SER    86      67.505 101.864  53.219  1.00  0.00           O  
ATOM   1171  N   SER    87      68.823 100.420  54.351  1.00  0.00           N  
ATOM   1172  H   SER    87      69.558 100.259  55.025  1.00  0.00           H  
ATOM   1173  CA  SER    87      68.113  99.253  53.780  1.00  0.00           C  
ATOM   1174  HA  SER    87      68.112  99.319  52.692  1.00  0.00           H  
ATOM   1175  CB  SER    87      68.864  97.973  54.158  1.00  0.00           C  
ATOM   1176  HB2 SER    87      69.913  98.233  54.019  1.00  0.00           H  
ATOM   1177  HB3 SER    87      68.832  97.628  55.191  1.00  0.00           H  
ATOM   1178  OG  SER    87      68.472  96.938  53.198  1.00  0.00           O  
ATOM   1179  HG  SER    87      68.434  97.318  52.317  1.00  0.00           H  
ATOM   1180  C   SER    87      66.667  99.071  54.152  1.00  0.00           C  
ATOM   1181  O   SER    87      66.165  99.827  55.010  1.00  0.00           O  
ATOM   1182  N   GLN    88      66.006  97.974  53.683  1.00  0.00           N  
ATOM   1183  H   GLN    88      66.517  97.400  53.027  1.00  0.00           H  
ATOM   1184  CA  GLN    88      64.714  97.543  54.299  1.00  0.00           C  
ATOM   1185  HA  GLN    88      64.007  98.373  54.313  1.00  0.00           H  
ATOM   1186  CB  GLN    88      64.010  96.458  53.349  1.00  0.00           C  
ATOM   1187  HB2 GLN    88      64.637  95.567  53.363  1.00  0.00           H  
ATOM   1188  HB3 GLN    88      63.046  96.180  53.774  1.00  0.00           H  
ATOM   1189  CG  GLN    88      63.817  96.973  51.902  1.00  0.00           C  
ATOM   1190  HG2 GLN    88      64.814  97.039  51.467  1.00  0.00           H  
ATOM   1191  HG3 GLN    88      63.217  96.208  51.408  1.00  0.00           H  
ATOM   1192  CD  GLN    88      62.989  98.232  51.832  1.00  0.00           C  
ATOM   1193  OE1 GLN    88      62.304  98.596  52.797  1.00  0.00           O  
ATOM   1194  NE2 GLN    88      62.951  98.827  50.685  1.00  0.00           N  
ATOM   1195 HE21 GLN    88      63.406  98.448  49.867  1.00  0.00           H  
ATOM   1196 HE22 GLN    88      62.532  99.745  50.654  1.00  0.00           H  
ATOM   1197  C   GLN    88      64.917  96.927  55.764  1.00  0.00           C  
ATOM   1198  O   GLN    88      65.843  96.200  56.100  1.00  0.00           O  
ATOM   1199  N   SER    89      63.855  97.129  56.565  1.00  0.00           N  
ATOM   1200  H   SER    89      63.084  97.694  56.238  1.00  0.00           H  
ATOM   1201  CA  SER    89      63.633  96.397  57.766  1.00  0.00           C  
ATOM   1202  HA  SER    89      64.431  96.598  58.480  1.00  0.00           H  
ATOM   1203  CB  SER    89      62.381  96.829  58.455  1.00  0.00           C  
ATOM   1204  HB2 SER    89      62.651  97.765  58.945  1.00  0.00           H  
ATOM   1205  HB3 SER    89      61.603  97.044  57.723  1.00  0.00           H  
ATOM   1206  OG  SER    89      61.866  95.913  59.426  1.00  0.00           O  
ATOM   1207  HG  SER    89      60.911  95.991  59.368  1.00  0.00           H  
ATOM   1208  C   SER    89      63.651  94.882  57.564  1.00  0.00           C  
ATOM   1209  O   SER    89      63.347  94.324  56.462  1.00  0.00           O  
ATOM   1210  N   SER    90      64.023  94.150  58.633  1.00  0.00           N  
ATOM   1211  H   SER    90      64.197  94.682  59.474  1.00  0.00           H  
ATOM   1212  CA  SER    90      64.019  92.647  58.680  1.00  0.00           C  
ATOM   1213  HA  SER    90      63.780  92.298  57.675  1.00  0.00           H  
ATOM   1214  CB  SER    90      65.383  92.099  59.030  1.00  0.00           C  
ATOM   1215  HB2 SER    90      65.695  92.460  60.010  1.00  0.00           H  
ATOM   1216  HB3 SER    90      65.329  91.012  59.086  1.00  0.00           H  
ATOM   1217  OG  SER    90      66.295  92.414  58.020  1.00  0.00           O  
ATOM   1218  HG  SER    90      66.255  91.817  57.270  1.00  0.00           H  
ATOM   1219  C   SER    90      62.941  92.108  59.591  1.00  0.00           C  
ATOM   1220  O   SER    90      62.877  90.903  59.716  1.00  0.00           O  
ATOM   1221  N   TYR    91      62.011  92.872  60.106  1.00  0.00           N  
ATOM   1222  H   TYR    91      62.050  93.870  59.955  1.00  0.00           H  
ATOM   1223  CA  TYR    91      60.726  92.342  60.544  1.00  0.00           C  
ATOM   1224  HA  TYR    91      60.638  91.339  60.127  1.00  0.00           H  
ATOM   1225  CB  TYR    91      60.707  92.073  62.137  1.00  0.00           C  
ATOM   1226  HB2 TYR    91      61.599  91.493  62.371  1.00  0.00           H  
ATOM   1227  HB3 TYR    91      60.753  93.041  62.634  1.00  0.00           H  
ATOM   1228  CG  TYR    91      59.510  91.326  62.741  1.00  0.00           C  
ATOM   1229  CD1 TYR    91      58.426  92.097  63.186  1.00  0.00           C  
ATOM   1230  HD1 TYR    91      58.506  93.169  63.077  1.00  0.00           H  
ATOM   1231  CE1 TYR    91      57.310  91.386  63.561  1.00  0.00           C  
ATOM   1232  HE1 TYR    91      56.368  91.841  63.831  1.00  0.00           H  
ATOM   1233  CZ  TYR    91      57.314  89.979  63.627  1.00  0.00           C  
ATOM   1234  OH  TYR    91      56.187  89.379  64.221  1.00  0.00           O  
ATOM   1235  HH  TYR    91      56.308  88.473  64.513  1.00  0.00           H  
ATOM   1236  CE2 TYR    91      58.423  89.237  63.399  1.00  0.00           C  
ATOM   1237  HE2 TYR    91      58.490  88.180  63.611  1.00  0.00           H  
ATOM   1238  CD2 TYR    91      59.562  89.948  62.924  1.00  0.00           C  
ATOM   1239  HD2 TYR    91      60.460  89.417  62.645  1.00  0.00           H  
ATOM   1240  C   TYR    91      59.551  93.277  60.160  1.00  0.00           C  
ATOM   1241  O   TYR    91      59.678  94.442  60.435  1.00  0.00           O  
ATOM   1242  N   GLY    92      58.419  92.752  59.721  1.00  0.00           N  
ATOM   1243  H   GLY    92      57.711  93.454  59.559  1.00  0.00           H  
ATOM   1244  CA  GLY    92      58.055  91.328  59.493  1.00  0.00           C  
ATOM   1245  HA2 GLY    92      58.781  90.698  60.007  1.00  0.00           H  
ATOM   1246  HA3 GLY    92      57.105  91.186  60.009  1.00  0.00           H  
ATOM   1247  C   GLY    92      57.877  90.900  58.080  1.00  0.00           C  
ATOM   1248  O   GLY    92      58.214  91.635  57.137  1.00  0.00           O  
ATOM   1249  N   GLN    93      57.325  89.685  57.933  1.00  0.00           N  
ATOM   1250  H   GLN    93      57.222  89.106  58.754  1.00  0.00           H  
ATOM   1251  CA  GLN    93      57.172  89.020  56.617  1.00  0.00           C  
ATOM   1252  HA  GLN    93      56.767  89.704  55.872  1.00  0.00           H  
ATOM   1253  CB  GLN    93      58.535  88.509  56.059  1.00  0.00           C  
ATOM   1254  HB2 GLN    93      58.418  87.872  55.182  1.00  0.00           H  
ATOM   1255  HB3 GLN    93      59.036  89.392  55.661  1.00  0.00           H  
ATOM   1256  CG  GLN    93      59.430  87.813  57.124  1.00  0.00           C  
ATOM   1257  HG2 GLN    93      58.831  87.321  57.891  1.00  0.00           H  
ATOM   1258  HG3 GLN    93      59.951  86.943  56.724  1.00  0.00           H  
ATOM   1259  CD  GLN    93      60.356  88.762  57.798  1.00  0.00           C  
ATOM   1260  OE1 GLN    93      60.727  89.826  57.400  1.00  0.00           O  
ATOM   1261  NE2 GLN    93      60.865  88.446  58.935  1.00  0.00           N  
ATOM   1262 HE21 GLN    93      61.473  89.102  59.404  1.00  0.00           H  
ATOM   1263 HE22 GLN    93      60.534  87.628  59.428  1.00  0.00           H  
ATOM   1264  C   GLN    93      56.229  87.784  56.754  1.00  0.00           C  
ATOM   1265  O   GLN    93      56.293  86.996  57.727  1.00  0.00           O  
ATOM   1266  N   GLN    94      55.254  87.756  55.837  1.00  0.00           N  
ATOM   1267  H   GLN    94      55.365  88.344  55.024  1.00  0.00           H  
ATOM   1268  CA  GLN    94      54.126  86.791  55.973  1.00  0.00           C  
ATOM   1269  HA  GLN    94      53.630  86.923  56.934  1.00  0.00           H  
ATOM   1270  CB  GLN    94      53.175  87.107  54.846  1.00  0.00           C  
ATOM   1271  HB2 GLN    94      52.957  88.170  54.744  1.00  0.00           H  
ATOM   1272  HB3 GLN    94      53.710  86.800  53.947  1.00  0.00           H  
ATOM   1273  CG  GLN    94      51.888  86.271  54.828  1.00  0.00           C  
ATOM   1274  HG2 GLN    94      52.134  85.209  54.822  1.00  0.00           H  
ATOM   1275  HG3 GLN    94      51.220  86.445  55.672  1.00  0.00           H  
ATOM   1276  CD  GLN    94      51.008  86.466  53.646  1.00  0.00           C  
ATOM   1277  OE1 GLN    94      49.879  86.922  53.751  1.00  0.00           O  
ATOM   1278  NE2 GLN    94      51.511  86.234  52.438  1.00  0.00           N  
ATOM   1279 HE21 GLN    94      52.457  85.900  52.323  1.00  0.00           H  
ATOM   1280 HE22 GLN    94      50.839  86.138  51.690  1.00  0.00           H  
ATOM   1281  C   GLN    94      54.560  85.333  55.995  1.00  0.00           C  
ATOM   1282  O   GLN    94      55.388  84.857  55.147  1.00  0.00           O  
ATOM   1283  N   SER    95      54.022  84.560  56.893  1.00  0.00           N  
ATOM   1284  H   SER    95      53.277  84.986  57.424  1.00  0.00           H  
ATOM   1285  CA  SER    95      54.103  83.086  56.923  1.00  0.00           C  
ATOM   1286  HA  SER    95      55.154  82.845  56.764  1.00  0.00           H  
ATOM   1287  CB  SER    95      53.687  82.536  58.215  1.00  0.00           C  
ATOM   1288  HB2 SER    95      54.434  82.773  58.972  1.00  0.00           H  
ATOM   1289  HB3 SER    95      52.693  82.949  58.387  1.00  0.00           H  
ATOM   1290  OG  SER    95      53.606  81.099  58.126  1.00  0.00           O  
ATOM   1291  HG  SER    95      52.755  80.999  57.693  1.00  0.00           H  
ATOM   1292  C   SER    95      53.281  82.557  55.777  1.00  0.00           C  
ATOM   1293  O   SER    95      52.035  82.649  55.845  1.00  0.00           O  
ATOM   1294  N   SER    96      53.982  81.994  54.814  1.00  0.00           N  
ATOM   1295  H   SER    96      54.980  81.843  54.844  1.00  0.00           H  
ATOM   1296  CA  SER    96      53.182  81.482  53.656  1.00  0.00           C  
ATOM   1297  HA  SER    96      52.588  82.291  53.230  1.00  0.00           H  
ATOM   1298  CB  SER    96      54.238  81.188  52.567  1.00  0.00           C  
ATOM   1299  HB2 SER    96      54.836  80.310  52.810  1.00  0.00           H  
ATOM   1300  HB3 SER    96      53.767  80.924  51.620  1.00  0.00           H  
ATOM   1301  OG  SER    96      55.067  82.309  52.564  1.00  0.00           O  
ATOM   1302  HG  SER    96      55.884  81.993  52.958  1.00  0.00           H  
ATOM   1303  C   SER    96      52.327  80.189  53.798  1.00  0.00           C  
ATOM   1304  O   SER    96      52.761  79.311  54.528  1.00  0.00           O  
ATOM   1305  N   TYR    97      51.149  79.979  53.243  1.00  0.00           N  
ATOM   1306  H   TYR    97      50.656  79.127  53.469  1.00  0.00           H  
ATOM   1307  CA  TYR    97      50.380  80.733  52.265  1.00  0.00           C  
ATOM   1308  HA  TYR    97      49.641  80.049  51.848  1.00  0.00           H  
ATOM   1309  CB  TYR    97      49.609  81.834  52.962  1.00  0.00           C  
ATOM   1310  HB2 TYR    97      49.040  81.307  53.728  1.00  0.00           H  
ATOM   1311  HB3 TYR    97      50.246  82.549  53.484  1.00  0.00           H  
ATOM   1312  CG  TYR    97      48.595  82.632  52.129  1.00  0.00           C  
ATOM   1313  CD1 TYR    97      48.498  83.984  52.398  1.00  0.00           C  
ATOM   1314  HD1 TYR    97      49.221  84.389  53.091  1.00  0.00           H  
ATOM   1315  CE1 TYR    97      47.550  84.784  51.708  1.00  0.00           C  
ATOM   1316  HE1 TYR    97      47.595  85.850  51.875  1.00  0.00           H  
ATOM   1317  CZ  TYR    97      46.588  84.103  50.898  1.00  0.00           C  
ATOM   1318  OH  TYR    97      45.697  84.771  50.173  1.00  0.00           O  
ATOM   1319  HH  TYR    97      45.977  85.689  50.153  1.00  0.00           H  
ATOM   1320  CE2 TYR    97      46.697  82.671  50.672  1.00  0.00           C  
ATOM   1321  HE2 TYR    97      46.009  82.227  49.968  1.00  0.00           H  
ATOM   1322  CD2 TYR    97      47.747  81.970  51.244  1.00  0.00           C  
ATOM   1323  HD2 TYR    97      47.833  80.918  51.014  1.00  0.00           H  
ATOM   1324  C   TYR    97      51.164  81.252  51.041  1.00  0.00           C  
ATOM   1325  O   TYR    97      51.588  82.382  51.051  1.00  0.00           O  
ATOM   1326  N   PRO    98      51.288  80.539  49.875  1.00  0.00           N  
ATOM   1327  CD  PRO    98      52.084  81.060  48.800  1.00  0.00           C  
ATOM   1328  HD2 PRO    98      53.091  81.161  49.204  1.00  0.00           H  
ATOM   1329  HD3 PRO    98      51.728  81.974  48.324  1.00  0.00           H  
ATOM   1330  CG  PRO    98      52.109  80.020  47.664  1.00  0.00           C  
ATOM   1331  HG2 PRO    98      53.124  79.915  47.281  1.00  0.00           H  
ATOM   1332  HG3 PRO    98      51.550  80.423  46.820  1.00  0.00           H  
ATOM   1333  CB  PRO    98      51.352  78.874  48.274  1.00  0.00           C  
ATOM   1334  HB2 PRO    98      51.926  77.949  48.323  1.00  0.00           H  
ATOM   1335  HB3 PRO    98      50.528  78.742  47.573  1.00  0.00           H  
ATOM   1336  CA  PRO    98      50.911  79.151  49.701  1.00  0.00           C  
ATOM   1337  HA  PRO    98      49.824  79.083  49.648  1.00  0.00           H  
ATOM   1338  C   PRO    98      51.588  78.108  50.564  1.00  0.00           C  
ATOM   1339  O   PRO    98      52.792  78.272  50.856  1.00  0.00           O  
ATOM   1340  N   GLY    99      50.860  77.049  50.982  1.00  0.00           N  
ATOM   1341  H   GLY    99      49.897  77.010  50.680  1.00  0.00           H  
ATOM   1342  CA  GLY    99      51.270  75.964  51.850  1.00  0.00           C  
ATOM   1343  HA2 GLY    99      51.540  76.294  52.853  1.00  0.00           H  
ATOM   1344  HA3 GLY    99      50.352  75.397  52.003  1.00  0.00           H  
ATOM   1345  C   GLY    99      52.347  75.080  51.250  1.00  0.00           C  
ATOM   1346  O   GLY    99      52.567  75.132  50.048  1.00  0.00           O  
ATOM   1347  N   TYR   100      52.894  74.206  52.059  1.00  0.00           N  
ATOM   1348  H   TYR   100      52.558  74.160  53.010  1.00  0.00           H  
ATOM   1349  CA  TYR   100      53.974  73.275  51.691  1.00  0.00           C  
ATOM   1350  HA  TYR   100      53.741  72.927  50.685  1.00  0.00           H  
ATOM   1351  CB  TYR   100      55.416  73.943  51.639  1.00  0.00           C  
ATOM   1352  HB2 TYR   100      56.168  73.159  51.554  1.00  0.00           H  
ATOM   1353  HB3 TYR   100      55.306  74.617  50.789  1.00  0.00           H  
ATOM   1354  CG  TYR   100      55.803  74.860  52.808  1.00  0.00           C  
ATOM   1355  CD1 TYR   100      55.415  76.238  52.732  1.00  0.00           C  
ATOM   1356  HD1 TYR   100      54.721  76.545  51.963  1.00  0.00           H  
ATOM   1357  CE1 TYR   100      55.806  77.097  53.787  1.00  0.00           C  
ATOM   1358  HE1 TYR   100      55.475  78.117  53.662  1.00  0.00           H  
ATOM   1359  CZ  TYR   100      56.597  76.646  54.874  1.00  0.00           C  
ATOM   1360  OH  TYR   100      56.962  77.513  55.850  1.00  0.00           O  
ATOM   1361  HH  TYR   100      56.533  78.358  55.698  1.00  0.00           H  
ATOM   1362  CE2 TYR   100      57.106  75.325  54.847  1.00  0.00           C  
ATOM   1363  HE2 TYR   100      57.812  75.033  55.611  1.00  0.00           H  
ATOM   1364  CD2 TYR   100      56.627  74.441  53.866  1.00  0.00           C  
ATOM   1365  HD2 TYR   100      56.870  73.389  53.840  1.00  0.00           H  
ATOM   1366  C   TYR   100      53.979  72.017  52.567  1.00  0.00           C  
ATOM   1367  O   TYR   100      55.020  71.551  53.067  1.00  0.00           O  
ATOM   1368  N   GLY   101      52.735  71.501  52.850  1.00  0.00           N  
ATOM   1369  H   GLY   101      51.952  71.929  52.378  1.00  0.00           H  
ATOM   1370  CA  GLY   101      52.325  70.546  53.914  1.00  0.00           C  
ATOM   1371  HA2 GLY   101      52.816  70.794  54.855  1.00  0.00           H  
ATOM   1372  HA3 GLY   101      51.248  70.642  54.050  1.00  0.00           H  
ATOM   1373  C   GLY   101      52.763  69.081  53.553  1.00  0.00           C  
ATOM   1374  O   GLY   101      52.575  68.135  54.373  1.00  0.00           O  
ATOM   1375  N   GLN   102      53.355  68.837  52.388  1.00  0.00           N  
ATOM   1376  H   GLN   102      53.221  69.521  51.657  1.00  0.00           H  
ATOM   1377  CA  GLN   102      54.115  67.609  52.017  1.00  0.00           C  
ATOM   1378  HA  GLN   102      53.387  66.798  52.003  1.00  0.00           H  
ATOM   1379  CB  GLN   102      54.473  67.667  50.469  1.00  0.00           C  
ATOM   1380  HB2 GLN   102      54.804  66.657  50.227  1.00  0.00           H  
ATOM   1381  HB3 GLN   102      53.627  67.848  49.807  1.00  0.00           H  
ATOM   1382  CG  GLN   102      55.627  68.640  50.058  1.00  0.00           C  
ATOM   1383  HG2 GLN   102      56.333  68.637  50.889  1.00  0.00           H  
ATOM   1384  HG3 GLN   102      56.015  68.265  49.111  1.00  0.00           H  
ATOM   1385  CD  GLN   102      55.188  70.057  49.873  1.00  0.00           C  
ATOM   1386  OE1 GLN   102      54.082  70.416  50.179  1.00  0.00           O  
ATOM   1387  NE2 GLN   102      56.096  70.981  49.491  1.00  0.00           N  
ATOM   1388 HE21 GLN   102      57.034  70.698  49.247  1.00  0.00           H  
ATOM   1389 HE22 GLN   102      55.842  71.949  49.348  1.00  0.00           H  
ATOM   1390  C   GLN   102      55.271  67.314  52.998  1.00  0.00           C  
ATOM   1391  O   GLN   102      55.892  68.208  53.547  1.00  0.00           O  
ATOM   1392  N   GLN   103      55.581  66.055  53.224  1.00  0.00           N  
ATOM   1393  H   GLN   103      54.984  65.403  52.737  1.00  0.00           H  
ATOM   1394  CA  GLN   103      56.908  65.530  53.585  1.00  0.00           C  
ATOM   1395  HA  GLN   103      57.153  65.938  54.566  1.00  0.00           H  
ATOM   1396  CB  GLN   103      56.891  64.023  53.781  1.00  0.00           C  
ATOM   1397  HB2 GLN   103      57.702  63.616  54.385  1.00  0.00           H  
ATOM   1398  HB3 GLN   103      55.997  63.808  54.367  1.00  0.00           H  
ATOM   1399  CG  GLN   103      56.824  63.045  52.570  1.00  0.00           C  
ATOM   1400  HG2 GLN   103      56.317  63.515  51.727  1.00  0.00           H  
ATOM   1401  HG3 GLN   103      57.854  62.814  52.297  1.00  0.00           H  
ATOM   1402  CD  GLN   103      56.080  61.714  52.802  1.00  0.00           C  
ATOM   1403  OE1 GLN   103      54.822  61.729  52.717  1.00  0.00           O  
ATOM   1404  NE2 GLN   103      56.719  60.624  53.079  1.00  0.00           N  
ATOM   1405 HE21 GLN   103      56.242  59.746  53.229  1.00  0.00           H  
ATOM   1406 HE22 GLN   103      57.721  60.708  53.177  1.00  0.00           H  
ATOM   1407  C   GLN   103      57.977  65.985  52.552  1.00  0.00           C  
ATOM   1408  O   GLN   103      57.742  66.015  51.358  1.00  0.00           O  
ATOM   1409  N   PRO   104      59.230  66.178  52.943  1.00  0.00           N  
ATOM   1410  CD  PRO   104      59.661  66.375  54.383  1.00  0.00           C  
ATOM   1411  HD2 PRO   104      59.243  65.565  54.981  1.00  0.00           H  
ATOM   1412  HD3 PRO   104      59.192  67.315  54.673  1.00  0.00           H  
ATOM   1413  CG  PRO   104      61.188  66.318  54.227  1.00  0.00           C  
ATOM   1414  HG2 PRO   104      61.582  65.304  54.297  1.00  0.00           H  
ATOM   1415  HG3 PRO   104      61.718  66.823  55.035  1.00  0.00           H  
ATOM   1416  CB  PRO   104      61.581  66.797  52.812  1.00  0.00           C  
ATOM   1417  HB2 PRO   104      62.574  66.395  52.610  1.00  0.00           H  
ATOM   1418  HB3 PRO   104      61.678  67.870  52.651  1.00  0.00           H  
ATOM   1419  CA  PRO   104      60.375  66.232  52.063  1.00  0.00           C  
ATOM   1420  HA  PRO   104      60.125  66.886  51.228  1.00  0.00           H  
ATOM   1421  C   PRO   104      60.757  64.878  51.517  1.00  0.00           C  
ATOM   1422  O   PRO   104      60.528  63.763  51.952  1.00  0.00           O  
ATOM   1423  N   ALA   105      61.286  64.954  50.294  1.00  0.00           N  
ATOM   1424  H   ALA   105      61.442  65.926  50.069  1.00  0.00           H  
ATOM   1425  CA  ALA   105      61.793  63.816  49.553  1.00  0.00           C  
ATOM   1426  HA  ALA   105      60.931  63.254  49.195  1.00  0.00           H  
ATOM   1427  CB  ALA   105      62.540  64.373  48.298  1.00  0.00           C  
ATOM   1428  HB1 ALA   105      63.430  64.882  48.669  1.00  0.00           H  
ATOM   1429  HB2 ALA   105      62.780  63.421  47.823  1.00  0.00           H  
ATOM   1430  HB3 ALA   105      61.874  65.006  47.712  1.00  0.00           H  
ATOM   1431  C   ALA   105      62.845  62.910  50.355  1.00  0.00           C  
ATOM   1432  O   ALA   105      63.799  63.377  50.975  1.00  0.00           O  
ATOM   1433  N   PRO   106      62.648  61.564  50.244  1.00  0.00           N  
ATOM   1434  CD  PRO   106      61.617  60.919  49.559  1.00  0.00           C  
ATOM   1435  HD2 PRO   106      61.689  61.040  48.479  1.00  0.00           H  
ATOM   1436  HD3 PRO   106      60.695  61.387  49.906  1.00  0.00           H  
ATOM   1437  CG  PRO   106      61.714  59.426  49.885  1.00  0.00           C  
ATOM   1438  HG2 PRO   106      61.786  58.740  49.040  1.00  0.00           H  
ATOM   1439  HG3 PRO   106      60.752  59.256  50.368  1.00  0.00           H  
ATOM   1440  CB  PRO   106      62.890  59.212  50.840  1.00  0.00           C  
ATOM   1441  HB2 PRO   106      63.557  58.409  50.525  1.00  0.00           H  
ATOM   1442  HB3 PRO   106      62.491  59.118  51.849  1.00  0.00           H  
ATOM   1443  CA  PRO   106      63.610  60.539  50.673  1.00  0.00           C  
ATOM   1444  HA  PRO   106      64.119  60.823  51.593  1.00  0.00           H  
ATOM   1445  C   PRO   106      64.672  60.474  49.535  1.00  0.00           C  
ATOM   1446  O   PRO   106      64.387  60.919  48.428  1.00  0.00           O  
ATOM   1447  N   SER   107      65.790  59.832  49.788  1.00  0.00           N  
ATOM   1448  H   SER   107      65.817  59.446  50.721  1.00  0.00           H  
ATOM   1449  CA  SER   107      66.940  59.804  49.013  1.00  0.00           C  
ATOM   1450  HA  SER   107      66.800  60.433  48.134  1.00  0.00           H  
ATOM   1451  CB  SER   107      68.120  60.461  49.761  1.00  0.00           C  
ATOM   1452  HB2 SER   107      69.085  60.491  49.256  1.00  0.00           H  
ATOM   1453  HB3 SER   107      67.863  61.513  49.888  1.00  0.00           H  
ATOM   1454  OG  SER   107      68.337  59.768  50.989  1.00  0.00           O  
ATOM   1455  HG  SER   107      67.528  59.848  51.500  1.00  0.00           H  
ATOM   1456  C   SER   107      67.358  58.426  48.495  1.00  0.00           C  
ATOM   1457  O   SER   107      68.454  58.246  47.914  1.00  0.00           O  
ATOM   1458  N   SER   108      66.550  57.436  48.821  1.00  0.00           N  
ATOM   1459  H   SER   108      65.717  57.610  49.365  1.00  0.00           H  
ATOM   1460  CA  SER   108      66.955  56.024  48.558  1.00  0.00           C  
ATOM   1461  HA  SER   108      67.109  55.876  47.489  1.00  0.00           H  
ATOM   1462  CB  SER   108      68.204  55.732  49.399  1.00  0.00           C  
ATOM   1463  HB2 SER   108      68.554  54.725  49.175  1.00  0.00           H  
ATOM   1464  HB3 SER   108      69.048  56.387  49.180  1.00  0.00           H  
ATOM   1465  OG  SER   108      67.886  55.804  50.781  1.00  0.00           O  
ATOM   1466  HG  SER   108      67.766  56.717  51.054  1.00  0.00           H  
ATOM   1467  C   SER   108      65.826  55.054  48.954  1.00  0.00           C  
ATOM   1468  O   SER   108      64.877  55.532  49.497  1.00  0.00           O  
ATOM   1469  N   THR   109      65.941  53.786  48.580  1.00  0.00           N  
ATOM   1470  H   THR   109      66.525  53.517  47.801  1.00  0.00           H  
ATOM   1471  CA  THR   109      65.019  52.738  49.029  1.00  0.00           C  
ATOM   1472  HA  THR   109      64.311  52.991  49.818  1.00  0.00           H  
ATOM   1473  CB  THR   109      64.121  52.388  47.759  1.00  0.00           C  
ATOM   1474  HB  THR   109      64.728  52.167  46.880  1.00  0.00           H  
ATOM   1475  CG2 THR   109      63.067  51.236  47.963  1.00  0.00           C  
ATOM   1476 HG21 THR   109      62.314  51.201  47.175  1.00  0.00           H  
ATOM   1477 HG22 THR   109      63.549  50.262  48.041  1.00  0.00           H  
ATOM   1478 HG23 THR   109      62.585  51.359  48.933  1.00  0.00           H  
ATOM   1479  OG1 THR   109      63.324  53.506  47.323  1.00  0.00           O  
ATOM   1480  HG1 THR   109      63.833  53.821  46.572  1.00  0.00           H  
ATOM   1481  C   THR   109      65.857  51.525  49.531  1.00  0.00           C  
ATOM   1482  O   THR   109      66.906  51.160  48.986  1.00  0.00           O  
ATOM   1483  N   SER   110      65.340  50.784  50.489  1.00  0.00           N  
ATOM   1484  H   SER   110      64.686  51.240  51.108  1.00  0.00           H  
ATOM   1485  CA  SER   110      65.980  49.589  51.025  1.00  0.00           C  
ATOM   1486  HA  SER   110      67.068  49.607  50.962  1.00  0.00           H  
ATOM   1487  CB  SER   110      65.579  49.508  52.480  1.00  0.00           C  
ATOM   1488  HB2 SER   110      64.507  49.452  52.667  1.00  0.00           H  
ATOM   1489  HB3 SER   110      65.976  48.583  52.898  1.00  0.00           H  
ATOM   1490  OG  SER   110      66.254  50.512  53.206  1.00  0.00           O  
ATOM   1491  HG  SER   110      66.018  51.382  52.876  1.00  0.00           H  
ATOM   1492  C   SER   110      65.528  48.330  50.324  1.00  0.00           C  
ATOM   1493  O   SER   110      64.361  48.255  49.975  1.00  0.00           O  
ATOM   1494  N   GLY   111      66.400  47.333  50.075  1.00  0.00           N  
ATOM   1495  H   GLY   111      67.352  47.434  50.400  1.00  0.00           H  
ATOM   1496  CA  GLY   111      66.063  45.955  49.668  1.00  0.00           C  
ATOM   1497  HA2 GLY   111      65.569  46.003  48.698  1.00  0.00           H  
ATOM   1498  HA3 GLY   111      66.932  45.298  49.702  1.00  0.00           H  
ATOM   1499  C   GLY   111      65.129  45.267  50.596  1.00  0.00           C  
ATOM   1500  O   GLY   111      64.986  45.682  51.726  1.00  0.00           O  
ATOM   1501  N   SER   112      64.396  44.246  50.181  1.00  0.00           N  
ATOM   1502  H   SER   112      63.900  43.828  50.955  1.00  0.00           H  
ATOM   1503  CA  SER   112      64.482  43.332  48.955  1.00  0.00           C  
ATOM   1504  HA  SER   112      63.781  42.539  49.215  1.00  0.00           H  
ATOM   1505  CB  SER   112      63.954  44.006  47.607  1.00  0.00           C  
ATOM   1506  HB2 SER   112      64.481  44.920  47.334  1.00  0.00           H  
ATOM   1507  HB3 SER   112      64.147  43.374  46.740  1.00  0.00           H  
ATOM   1508  OG  SER   112      62.534  44.238  47.717  1.00  0.00           O  
ATOM   1509  HG  SER   112      62.514  45.197  47.748  1.00  0.00           H  
ATOM   1510  C   SER   112      65.871  42.618  48.937  1.00  0.00           C  
ATOM   1511  O   SER   112      66.751  43.162  48.232  1.00  0.00           O  
ATOM   1512  N   TYR   113      66.170  41.587  49.759  1.00  0.00           N  
ATOM   1513  H   TYR   113      67.075  41.145  49.689  1.00  0.00           H  
ATOM   1514  CA  TYR   113      65.225  40.661  50.446  1.00  0.00           C  
ATOM   1515  HA  TYR   113      64.327  41.096  50.885  1.00  0.00           H  
ATOM   1516  CB  TYR   113      64.886  39.428  49.579  1.00  0.00           C  
ATOM   1517  HB2 TYR   113      65.782  38.809  49.548  1.00  0.00           H  
ATOM   1518  HB3 TYR   113      64.159  38.803  50.098  1.00  0.00           H  
ATOM   1519  CG  TYR   113      64.363  39.776  48.254  1.00  0.00           C  
ATOM   1520  CD1 TYR   113      63.052  40.325  48.134  1.00  0.00           C  
ATOM   1521  HD1 TYR   113      62.371  40.397  48.969  1.00  0.00           H  
ATOM   1522  CE1 TYR   113      62.558  40.790  46.924  1.00  0.00           C  
ATOM   1523  HE1 TYR   113      61.554  41.188  46.926  1.00  0.00           H  
ATOM   1524  CZ  TYR   113      63.353  40.693  45.829  1.00  0.00           C  
ATOM   1525  OH  TYR   113      62.805  40.999  44.569  1.00  0.00           O  
ATOM   1526  HH  TYR   113      63.488  40.888  43.904  1.00  0.00           H  
ATOM   1527  CE2 TYR   113      64.707  40.285  45.961  1.00  0.00           C  
ATOM   1528  HE2 TYR   113      65.396  40.293  45.129  1.00  0.00           H  
ATOM   1529  CD2 TYR   113      65.188  39.809  47.167  1.00  0.00           C  
ATOM   1530  HD2 TYR   113      66.217  39.514  47.310  1.00  0.00           H  
ATOM   1531  C   TYR   113      65.943  40.146  51.749  1.00  0.00           C  
ATOM   1532  O   TYR   113      67.190  40.129  51.867  1.00  0.00           O  
ATOM   1533  N   GLY   114      65.179  39.719  52.770  1.00  0.00           N  
ATOM   1534  H   GLY   114      64.192  39.823  52.584  1.00  0.00           H  
ATOM   1535  CA  GLY   114      65.789  39.126  53.934  1.00  0.00           C  
ATOM   1536  HA2 GLY   114      65.037  38.484  54.392  1.00  0.00           H  
ATOM   1537  HA3 GLY   114      66.584  38.409  53.729  1.00  0.00           H  
ATOM   1538  C   GLY   114      66.318  40.123  54.963  1.00  0.00           C  
ATOM   1539  O   GLY   114      66.332  41.356  54.753  1.00  0.00           O  
ATOM   1540  N   SER   115      66.677  39.646  56.160  1.00  0.00           N  
ATOM   1541  H   SER   115      66.968  40.273  56.896  1.00  0.00           H  
ATOM   1542  CA  SER   115      66.631  38.278  56.707  1.00  0.00           C  
ATOM   1543  HA  SER   115      65.985  37.624  56.121  1.00  0.00           H  
ATOM   1544  CB  SER   115      68.089  37.833  56.483  1.00  0.00           C  
ATOM   1545  HB2 SER   115      68.231  37.819  55.403  1.00  0.00           H  
ATOM   1546  HB3 SER   115      68.800  38.514  56.950  1.00  0.00           H  
ATOM   1547  OG  SER   115      68.195  36.495  56.986  1.00  0.00           O  
ATOM   1548  HG  SER   115      68.891  36.438  57.645  1.00  0.00           H  
ATOM   1549  C   SER   115      66.152  38.290  58.189  1.00  0.00           C  
ATOM   1550  O   SER   115      66.877  37.980  59.143  1.00  0.00           O  
ATOM   1551  N   SER   116      64.960  38.903  58.366  1.00  0.00           N  
ATOM   1552  H   SER   116      64.408  39.173  57.564  1.00  0.00           H  
ATOM   1553  CA  SER   116      64.211  39.212  59.568  1.00  0.00           C  
ATOM   1554  HA  SER   116      63.304  39.759  59.311  1.00  0.00           H  
ATOM   1555  CB  SER   116      63.722  37.906  60.298  1.00  0.00           C  
ATOM   1556  HB2 SER   116      64.595  37.493  60.805  1.00  0.00           H  
ATOM   1557  HB3 SER   116      62.885  38.143  60.954  1.00  0.00           H  
ATOM   1558  OG  SER   116      63.298  37.016  59.338  1.00  0.00           O  
ATOM   1559  HG  SER   116      62.357  37.154  59.211  1.00  0.00           H  
ATOM   1560  C   SER   116      65.055  40.142  60.471  1.00  0.00           C  
ATOM   1561  O   SER   116      65.430  39.756  61.566  1.00  0.00           O  
ATOM   1562  N   SER   117      65.334  41.325  60.007  1.00  0.00           N  
ATOM   1563  H   SER   117      65.012  41.454  59.058  1.00  0.00           H  
ATOM   1564  CA  SER   117      65.876  42.400  60.825  1.00  0.00           C  
ATOM   1565  HA  SER   117      65.338  42.360  61.772  1.00  0.00           H  
ATOM   1566  CB  SER   117      67.331  42.158  61.043  1.00  0.00           C  
ATOM   1567  HB2 SER   117      67.545  41.148  61.391  1.00  0.00           H  
ATOM   1568  HB3 SER   117      67.917  42.237  60.128  1.00  0.00           H  
ATOM   1569  OG  SER   117      67.848  43.070  61.986  1.00  0.00           O  
ATOM   1570  HG  SER   117      67.778  42.780  62.899  1.00  0.00           H  
ATOM   1571  C   SER   117      65.662  43.806  60.207  1.00  0.00           C  
ATOM   1572  O   SER   117      65.408  43.885  59.028  1.00  0.00           O  
ATOM   1573  N   GLN   118      65.487  44.853  61.037  1.00  0.00           N  
ATOM   1574  H   GLN   118      65.706  44.644  62.000  1.00  0.00           H  
ATOM   1575  CA  GLN   118      65.458  46.257  60.651  1.00  0.00           C  
ATOM   1576  HA  GLN   118      65.643  46.816  61.569  1.00  0.00           H  
ATOM   1577  CB  GLN   118      66.678  46.643  59.819  1.00  0.00           C  
ATOM   1578  HB2 GLN   118      67.601  46.137  60.101  1.00  0.00           H  
ATOM   1579  HB3 GLN   118      66.478  46.281  58.811  1.00  0.00           H  
ATOM   1580  CG  GLN   118      66.850  48.228  59.699  1.00  0.00           C  
ATOM   1581  HG2 GLN   118      67.507  48.498  58.872  1.00  0.00           H  
ATOM   1582  HG3 GLN   118      65.887  48.711  59.532  1.00  0.00           H  
ATOM   1583  CD  GLN   118      67.479  48.852  60.907  1.00  0.00           C  
ATOM   1584  OE1 GLN   118      66.875  49.650  61.654  1.00  0.00           O  
ATOM   1585  NE2 GLN   118      68.709  48.471  61.260  1.00  0.00           N  
ATOM   1586 HE21 GLN   118      69.110  47.814  60.606  1.00  0.00           H  
ATOM   1587 HE22 GLN   118      69.222  48.958  61.982  1.00  0.00           H  
ATOM   1588  C   GLN   118      64.096  46.664  60.086  1.00  0.00           C  
ATOM   1589  O   GLN   118      63.842  46.487  58.875  1.00  0.00           O  
ATOM   1590  N   SER   119      63.149  47.240  60.740  1.00  0.00           N  
ATOM   1591  H   SER   119      62.264  47.443  60.298  1.00  0.00           H  
ATOM   1592  CA  SER   119      63.267  47.649  62.142  1.00  0.00           C  
ATOM   1593  HA  SER   119      64.000  47.046  62.678  1.00  0.00           H  
ATOM   1594  CB  SER   119      63.669  49.107  62.074  1.00  0.00           C  
ATOM   1595  HB2 SER   119      64.473  49.240  61.349  1.00  0.00           H  
ATOM   1596  HB3 SER   119      62.863  49.698  61.640  1.00  0.00           H  
ATOM   1597  OG  SER   119      64.074  49.786  63.267  1.00  0.00           O  
ATOM   1598  HG  SER   119      65.020  49.824  63.424  1.00  0.00           H  
ATOM   1599  C   SER   119      61.989  47.416  62.989  1.00  0.00           C  
ATOM   1600  O   SER   119      61.326  46.385  62.785  1.00  0.00           O  
ATOM   1601  N   SER   120      61.645  48.354  63.911  1.00  0.00           N  
ATOM   1602  H   SER   120      62.191  49.191  64.060  1.00  0.00           H  
ATOM   1603  CA  SER   120      60.536  48.213  64.859  1.00  0.00           C  
ATOM   1604  HA  SER   120      60.620  47.323  65.483  1.00  0.00           H  
ATOM   1605  CB  SER   120      60.395  49.457  65.770  1.00  0.00           C  
ATOM   1606  HB2 SER   120      59.500  49.236  66.352  1.00  0.00           H  
ATOM   1607  HB3 SER   120      61.243  49.394  66.452  1.00  0.00           H  
ATOM   1608  OG  SER   120      60.426  50.708  65.144  1.00  0.00           O  
ATOM   1609  HG  SER   120      59.499  50.914  65.004  1.00  0.00           H  
ATOM   1610  C   SER   120      59.227  48.286  64.063  1.00  0.00           C  
ATOM   1611  O   SER   120      59.174  48.920  63.025  1.00  0.00           O  
ATOM   1612  N   SER   121      58.155  47.650  64.364  1.00  0.00           N  
ATOM   1613  H   SER   121      57.386  47.769  63.720  1.00  0.00           H  
ATOM   1614  CA  SER   121      57.875  46.867  65.602  1.00  0.00           C  
ATOM   1615  HA  SER   121      58.084  47.580  66.400  1.00  0.00           H  
ATOM   1616  CB  SER   121      56.455  46.381  65.672  1.00  0.00           C  
ATOM   1617  HB2 SER   121      55.734  47.176  65.484  1.00  0.00           H  
ATOM   1618  HB3 SER   121      56.210  45.566  64.991  1.00  0.00           H  
ATOM   1619  OG  SER   121      56.170  45.947  66.995  1.00  0.00           O  
ATOM   1620  HG  SER   121      55.332  45.480  67.045  1.00  0.00           H  
ATOM   1621  C   SER   121      58.772  45.663  65.703  1.00  0.00           C  
ATOM   1622  O   SER   121      59.243  45.085  64.730  1.00  0.00           O  
ATOM   1623  N   TYR   122      59.150  45.287  66.955  1.00  0.00           N  
ATOM   1624  H   TYR   122      58.733  45.808  67.713  1.00  0.00           H  
ATOM   1625  CA  TYR   122      59.736  43.996  67.349  1.00  0.00           C  
ATOM   1626  HA  TYR   122      60.064  43.521  66.424  1.00  0.00           H  
ATOM   1627  CB  TYR   122      60.948  44.316  68.221  1.00  0.00           C  
ATOM   1628  HB2 TYR   122      60.577  44.517  69.226  1.00  0.00           H  
ATOM   1629  HB3 TYR   122      61.721  43.549  68.267  1.00  0.00           H  
ATOM   1630  CG  TYR   122      61.715  45.537  67.819  1.00  0.00           C  
ATOM   1631  CD1 TYR   122      61.962  46.575  68.741  1.00  0.00           C  
ATOM   1632  HD1 TYR   122      61.591  46.471  69.750  1.00  0.00           H  
ATOM   1633  CE1 TYR   122      62.881  47.580  68.489  1.00  0.00           C  
ATOM   1634  HE1 TYR   122      63.119  48.306  69.252  1.00  0.00           H  
ATOM   1635  CZ  TYR   122      63.509  47.536  67.258  1.00  0.00           C  
ATOM   1636  OH  TYR   122      64.550  48.410  67.013  1.00  0.00           O  
ATOM   1637  HH  TYR   122      64.932  48.666  67.855  1.00  0.00           H  
ATOM   1638  CE2 TYR   122      63.234  46.539  66.306  1.00  0.00           C  
ATOM   1639  HE2 TYR   122      63.817  46.598  65.399  1.00  0.00           H  
ATOM   1640  CD2 TYR   122      62.356  45.488  66.535  1.00  0.00           C  
ATOM   1641  HD2 TYR   122      62.128  44.705  65.828  1.00  0.00           H  
ATOM   1642  C   TYR   122      58.675  43.079  68.037  1.00  0.00           C  
ATOM   1643  O   TYR   122      57.898  43.565  68.933  1.00  0.00           O  
ATOM   1644  N   GLY   123      58.693  41.717  67.897  1.00  0.00           N  
ATOM   1645  H   GLY   123      57.870  41.191  68.152  1.00  0.00           H  
ATOM   1646  CA  GLY   123      59.540  40.975  66.970  1.00  0.00           C  
ATOM   1647  HA2 GLY   123      59.092  39.985  66.893  1.00  0.00           H  
ATOM   1648  HA3 GLY   123      59.551  41.460  65.994  1.00  0.00           H  
ATOM   1649  C   GLY   123      61.049  40.806  67.471  1.00  0.00           C  
ATOM   1650  O   GLY   123      61.319  40.827  68.656  1.00  0.00           O  
ATOM   1651  N   GLN   124      61.924  40.481  66.517  1.00  0.00           N  
ATOM   1652  H   GLN   124      61.541  40.422  65.585  1.00  0.00           H  
ATOM   1653  CA  GLN   124      63.396  40.333  66.575  1.00  0.00           C  
ATOM   1654  HA  GLN   124      63.644  39.404  67.089  1.00  0.00           H  
ATOM   1655  CB  GLN   124      64.010  40.235  65.106  1.00  0.00           C  
ATOM   1656  HB2 GLN   124      63.472  40.866  64.399  1.00  0.00           H  
ATOM   1657  HB3 GLN   124      64.990  40.698  65.230  1.00  0.00           H  
ATOM   1658  CG  GLN   124      64.141  38.795  64.470  1.00  0.00           C  
ATOM   1659  HG2 GLN   124      64.783  38.711  63.593  1.00  0.00           H  
ATOM   1660  HG3 GLN   124      64.438  38.154  65.300  1.00  0.00           H  
ATOM   1661  CD  GLN   124      62.833  38.189  64.002  1.00  0.00           C  
ATOM   1662  OE1 GLN   124      61.755  38.800  64.066  1.00  0.00           O  
ATOM   1663  NE2 GLN   124      62.914  36.895  63.596  1.00  0.00           N  
ATOM   1664 HE21 GLN   124      63.759  36.344  63.649  1.00  0.00           H  
ATOM   1665 HE22 GLN   124      62.054  36.520  63.222  1.00  0.00           H  
ATOM   1666  C   GLN   124      64.126  41.451  67.354  1.00  0.00           C  
ATOM   1667  O   GLN   124      63.866  42.619  67.029  1.00  0.00           O  
ATOM   1668  N   PRO   125      65.127  41.289  68.209  1.00  0.00           N  
ATOM   1669  CD  PRO   125      65.800  42.409  68.912  1.00  0.00           C  
ATOM   1670  HD2 PRO   125      65.112  42.833  69.643  1.00  0.00           H  
ATOM   1671  HD3 PRO   125      66.091  43.226  68.252  1.00  0.00           H  
ATOM   1672  CG  PRO   125      67.005  41.741  69.496  1.00  0.00           C  
ATOM   1673  HG2 PRO   125      66.814  41.491  70.540  1.00  0.00           H  
ATOM   1674  HG3 PRO   125      67.920  42.317  69.352  1.00  0.00           H  
ATOM   1675  CB  PRO   125      67.286  40.459  68.758  1.00  0.00           C  
ATOM   1676  HB2 PRO   125      67.772  39.673  69.335  1.00  0.00           H  
ATOM   1677  HB3 PRO   125      67.913  40.768  67.922  1.00  0.00           H  
ATOM   1678  CA  PRO   125      65.875  40.074  68.208  1.00  0.00           C  
ATOM   1679  HA  PRO   125      65.986  39.680  67.198  1.00  0.00           H  
ATOM   1680  C   PRO   125      65.241  38.997  69.147  1.00  0.00           C  
ATOM   1681  O   PRO   125      64.745  39.221  70.235  1.00  0.00           O  
ATOM   1682  N   GLN   126      65.103  37.784  68.632  1.00  0.00           N  
ATOM   1683  H   GLN   126      65.516  37.625  67.724  1.00  0.00           H  
ATOM   1684  CA  GLN   126      64.601  36.504  69.239  1.00  0.00           C  
ATOM   1685  HA  GLN   126      63.543  36.590  69.488  1.00  0.00           H  
ATOM   1686  CB  GLN   126      64.816  35.305  68.389  1.00  0.00           C  
ATOM   1687  HB2 GLN   126      65.886  35.307  68.179  1.00  0.00           H  
ATOM   1688  HB3 GLN   126      64.527  34.405  68.932  1.00  0.00           H  
ATOM   1689  CG  GLN   126      64.086  35.215  67.006  1.00  0.00           C  
ATOM   1690  HG2 GLN   126      64.602  35.931  66.367  1.00  0.00           H  
ATOM   1691  HG3 GLN   126      64.042  34.171  66.695  1.00  0.00           H  
ATOM   1692  CD  GLN   126      62.661  35.815  67.070  1.00  0.00           C  
ATOM   1693  OE1 GLN   126      62.487  37.070  67.062  1.00  0.00           O  
ATOM   1694  NE2 GLN   126      61.721  34.927  67.108  1.00  0.00           N  
ATOM   1695 HE21 GLN   126      62.053  33.986  67.259  1.00  0.00           H  
ATOM   1696 HE22 GLN   126      60.765  35.255  67.125  1.00  0.00           H  
ATOM   1697  C   GLN   126      65.347  36.257  70.578  1.00  0.00           C  
ATOM   1698  O   GLN   126      66.534  36.579  70.708  1.00  0.00           O  
ATOM   1699  N   SER   127      64.748  35.486  71.458  1.00  0.00           N  
ATOM   1700  H   SER   127      63.884  35.085  71.121  1.00  0.00           H  
ATOM   1701  CA  SER   127      65.419  35.082  72.714  1.00  0.00           C  
ATOM   1702  HA  SER   127      64.629  34.644  73.324  1.00  0.00           H  
ATOM   1703  CB  SER   127      66.421  33.913  72.451  1.00  0.00           C  
ATOM   1704  HB2 SER   127      67.378  34.275  72.073  1.00  0.00           H  
ATOM   1705  HB3 SER   127      66.616  33.338  73.356  1.00  0.00           H  
ATOM   1706  OG  SER   127      65.978  33.048  71.444  1.00  0.00           O  
ATOM   1707  HG  SER   127      65.152  32.685  71.771  1.00  0.00           H  
ATOM   1708  C   SER   127      66.029  36.217  73.489  1.00  0.00           C  
ATOM   1709  O   SER   127      67.094  36.054  74.113  1.00  0.00           O  
ATOM   1710  N   GLY   128      65.314  37.356  73.549  1.00  0.00           N  
ATOM   1711  H   GLY   128      64.455  37.363  73.019  1.00  0.00           H  
ATOM   1712  CA  GLY   128      65.725  38.559  74.164  1.00  0.00           C  
ATOM   1713  HA2 GLY   128      64.845  39.015  74.618  1.00  0.00           H  
ATOM   1714  HA3 GLY   128      66.436  38.363  74.966  1.00  0.00           H  
ATOM   1715  C   GLY   128      66.465  39.428  73.143  1.00  0.00           C  
ATOM   1716  O   GLY   128      67.521  38.988  72.640  1.00  0.00           O  
ATOM   1717  N   SER   129      66.161  40.670  72.722  1.00  0.00           N  
ATOM   1718  H   SER   129      66.830  41.095  72.096  1.00  0.00           H  
ATOM   1719  CA  SER   129      65.196  41.538  73.466  1.00  0.00           C  
ATOM   1720  HA  SER   129      65.312  42.554  73.088  1.00  0.00           H  
ATOM   1721  CB  SER   129      63.817  41.006  73.136  1.00  0.00           C  
ATOM   1722  HB2 SER   129      63.638  39.983  73.468  1.00  0.00           H  
ATOM   1723  HB3 SER   129      63.122  41.631  73.696  1.00  0.00           H  
ATOM   1724  OG  SER   129      63.571  41.134  71.707  1.00  0.00           O  
ATOM   1725  HG  SER   129      64.063  40.436  71.268  1.00  0.00           H  
ATOM   1726  C   SER   129      65.423  41.665  74.937  1.00  0.00           C  
ATOM   1727  O   SER   129      64.826  41.030  75.780  1.00  0.00           O  
ATOM   1728  N   TYR   130      66.380  42.516  75.352  1.00  0.00           N  
ATOM   1729  H   TYR   130      66.709  43.118  74.610  1.00  0.00           H  
ATOM   1730  CA  TYR   130      66.742  42.870  76.681  1.00  0.00           C  
ATOM   1731  HA  TYR   130      65.954  42.379  77.253  1.00  0.00           H  
ATOM   1732  CB  TYR   130      68.037  42.184  77.161  1.00  0.00           C  
ATOM   1733  HB2 TYR   130      68.962  42.642  76.809  1.00  0.00           H  
ATOM   1734  HB3 TYR   130      68.006  42.486  78.208  1.00  0.00           H  
ATOM   1735  CG  TYR   130      68.093  40.663  77.036  1.00  0.00           C  
ATOM   1736  CD1 TYR   130      68.976  40.030  76.080  1.00  0.00           C  
ATOM   1737  HD1 TYR   130      69.635  40.586  75.430  1.00  0.00           H  
ATOM   1738  CE1 TYR   130      68.936  38.619  75.979  1.00  0.00           C  
ATOM   1739  HE1 TYR   130      69.640  38.042  75.398  1.00  0.00           H  
ATOM   1740  CZ  TYR   130      68.028  37.888  76.837  1.00  0.00           C  
ATOM   1741  OH  TYR   130      67.858  36.499  76.724  1.00  0.00           O  
ATOM   1742  HH  TYR   130      67.973  36.222  75.813  1.00  0.00           H  
ATOM   1743  CE2 TYR   130      67.200  38.521  77.788  1.00  0.00           C  
ATOM   1744  HE2 TYR   130      66.490  37.886  78.298  1.00  0.00           H  
ATOM   1745  CD2 TYR   130      67.235  39.915  77.833  1.00  0.00           C  
ATOM   1746  HD2 TYR   130      66.623  40.429  78.559  1.00  0.00           H  
ATOM   1747  C   TYR   130      66.809  44.396  77.010  1.00  0.00           C  
ATOM   1748  O   TYR   130      67.624  45.069  76.391  1.00  0.00           O  
ATOM   1749  N   SER   131      66.010  45.035  77.858  1.00  0.00           N  
ATOM   1750  H   SER   131      66.299  46.002  77.893  1.00  0.00           H  
ATOM   1751  CA  SER   131      64.985  44.569  78.846  1.00  0.00           C  
ATOM   1752  HA  SER   131      64.763  45.437  79.466  1.00  0.00           H  
ATOM   1753  CB  SER   131      63.661  44.283  78.069  1.00  0.00           C  
ATOM   1754  HB2 SER   131      63.714  45.002  77.252  1.00  0.00           H  
ATOM   1755  HB3 SER   131      63.689  43.290  77.619  1.00  0.00           H  
ATOM   1756  OG  SER   131      62.625  44.390  78.973  1.00  0.00           O  
ATOM   1757  HG  SER   131      62.649  43.632  79.562  1.00  0.00           H  
ATOM   1758  C   SER   131      65.416  43.515  79.801  1.00  0.00           C  
ATOM   1759  O   SER   131      65.013  42.401  79.597  1.00  0.00           O  
ATOM   1760  N   GLN   132      66.131  43.877  80.861  1.00  0.00           N  
ATOM   1761  H   GLN   132      66.139  43.106  81.513  1.00  0.00           H  
ATOM   1762  CA  GLN   132      66.374  45.171  81.428  1.00  0.00           C  
ATOM   1763  HA  GLN   132      66.665  45.821  80.603  1.00  0.00           H  
ATOM   1764  CB  GLN   132      65.165  45.664  82.248  1.00  0.00           C  
ATOM   1765  HB2 GLN   132      64.327  45.778  81.560  1.00  0.00           H  
ATOM   1766  HB3 GLN   132      64.996  44.840  82.942  1.00  0.00           H  
ATOM   1767  CG  GLN   132      65.238  46.914  83.173  1.00  0.00           C  
ATOM   1768  HG2 GLN   132      64.481  46.938  83.957  1.00  0.00           H  
ATOM   1769  HG3 GLN   132      66.144  46.762  83.760  1.00  0.00           H  
ATOM   1770  CD  GLN   132      65.300  48.201  82.385  1.00  0.00           C  
ATOM   1771  OE1 GLN   132      66.108  48.392  81.487  1.00  0.00           O  
ATOM   1772  NE2 GLN   132      64.321  49.035  82.603  1.00  0.00           N  
ATOM   1773 HE21 GLN   132      63.556  48.842  83.234  1.00  0.00           H  
ATOM   1774 HE22 GLN   132      64.161  49.788  81.949  1.00  0.00           H  
ATOM   1775  C   GLN   132      67.622  45.202  82.374  1.00  0.00           C  
ATOM   1776  O   GLN   132      67.777  44.292  83.221  1.00  0.00           O  
ATOM   1777  N   GLN   133      68.468  46.108  82.189  1.00  0.00           N  
ATOM   1778  H   GLN   133      68.362  46.779  81.441  1.00  0.00           H  
ATOM   1779  CA  GLN   133      69.653  46.373  83.046  1.00  0.00           C  
ATOM   1780  HA  GLN   133      70.171  47.198  82.559  1.00  0.00           H  
ATOM   1781  CB  GLN   133      69.237  46.868  84.427  1.00  0.00           C  
ATOM   1782  HB2 GLN   133      68.571  46.111  84.840  1.00  0.00           H  
ATOM   1783  HB3 GLN   133      70.083  46.768  85.106  1.00  0.00           H  
ATOM   1784  CG  GLN   133      68.684  48.226  84.601  1.00  0.00           C  
ATOM   1785  HG2 GLN   133      69.476  48.948  84.404  1.00  0.00           H  
ATOM   1786  HG3 GLN   133      67.992  48.513  83.809  1.00  0.00           H  
ATOM   1787  CD  GLN   133      67.979  48.435  85.981  1.00  0.00           C  
ATOM   1788  OE1 GLN   133      66.899  47.944  86.283  1.00  0.00           O  
ATOM   1789  NE2 GLN   133      68.501  49.313  86.754  1.00  0.00           N  
ATOM   1790 HE21 GLN   133      69.395  49.731  86.542  1.00  0.00           H  
ATOM   1791 HE22 GLN   133      67.959  49.517  87.582  1.00  0.00           H  
ATOM   1792  C   GLN   133      70.540  45.117  83.109  1.00  0.00           C  
ATOM   1793  O   GLN   133      70.715  44.512  84.216  1.00  0.00           O  
ATOM   1794  N   PRO   134      71.112  44.740  82.003  1.00  0.00           N  
ATOM   1795  CD  PRO   134      72.172  43.748  81.993  1.00  0.00           C  
ATOM   1796  HD2 PRO   134      71.729  42.758  82.105  1.00  0.00           H  
ATOM   1797  HD3 PRO   134      72.835  43.903  82.845  1.00  0.00           H  
ATOM   1798  CG  PRO   134      72.944  43.936  80.690  1.00  0.00           C  
ATOM   1799  HG2 PRO   134      72.583  43.235  79.938  1.00  0.00           H  
ATOM   1800  HG3 PRO   134      74.008  43.847  80.910  1.00  0.00           H  
ATOM   1801  CB  PRO   134      72.615  45.386  80.227  1.00  0.00           C  
ATOM   1802  HB2 PRO   134      72.684  45.389  79.140  1.00  0.00           H  
ATOM   1803  HB3 PRO   134      73.321  46.068  80.701  1.00  0.00           H  
ATOM   1804  CA  PRO   134      71.194  45.501  80.745  1.00  0.00           C  
ATOM   1805  HA  PRO   134      70.948  46.549  80.920  1.00  0.00           H  
ATOM   1806  C   PRO   134      70.070  45.051  79.731  1.00  0.00           C  
ATOM   1807  O   PRO   134      69.513  43.902  79.856  1.00  0.00           O  
ATOM   1808  N   SER   135      69.770  45.848  78.733  1.00  0.00           N  
ATOM   1809  H   SER   135      69.086  45.415  78.128  1.00  0.00           H  
ATOM   1810  CA  SER   135      70.374  47.105  78.299  1.00  0.00           C  
ATOM   1811  HA  SER   135      71.433  46.853  78.251  1.00  0.00           H  
ATOM   1812  CB  SER   135      69.886  47.581  76.956  1.00  0.00           C  
ATOM   1813  HB2 SER   135      68.815  47.782  76.991  1.00  0.00           H  
ATOM   1814  HB3 SER   135      70.320  48.555  76.731  1.00  0.00           H  
ATOM   1815  OG  SER   135      70.065  46.616  75.908  1.00  0.00           O  
ATOM   1816  HG  SER   135      69.134  46.492  75.711  1.00  0.00           H  
ATOM   1817  C   SER   135      70.024  48.193  79.269  1.00  0.00           C  
ATOM   1818  O   SER   135      69.238  48.077  80.226  1.00  0.00           O  
ATOM   1819  N   TYR   136      70.727  49.347  79.135  1.00  0.00           N  
ATOM   1820  H   TYR   136      71.482  49.284  78.468  1.00  0.00           H  
ATOM   1821  CA  TYR   136      70.512  50.484  80.050  1.00  0.00           C  
ATOM   1822  HA  TYR   136      69.793  50.236  80.831  1.00  0.00           H  
ATOM   1823  CB  TYR   136      71.847  50.888  80.769  1.00  0.00           C  
ATOM   1824  HB2 TYR   136      72.618  51.036  80.013  1.00  0.00           H  
ATOM   1825  HB3 TYR   136      71.612  51.809  81.302  1.00  0.00           H  
ATOM   1826  CG  TYR   136      72.454  49.785  81.686  1.00  0.00           C  
ATOM   1827  CD1 TYR   136      71.880  49.415  82.889  1.00  0.00           C  
ATOM   1828  HD1 TYR   136      71.057  50.005  83.264  1.00  0.00           H  
ATOM   1829  CE1 TYR   136      72.437  48.343  83.572  1.00  0.00           C  
ATOM   1830  HE1 TYR   136      71.929  47.856  84.392  1.00  0.00           H  
ATOM   1831  CZ  TYR   136      73.628  47.642  83.160  1.00  0.00           C  
ATOM   1832  OH  TYR   136      74.080  46.731  84.063  1.00  0.00           O  
ATOM   1833  HH  TYR   136      74.895  46.288  83.814  1.00  0.00           H  
ATOM   1834  CE2 TYR   136      74.268  48.085  81.967  1.00  0.00           C  
ATOM   1835  HE2 TYR   136      75.218  47.702  81.626  1.00  0.00           H  
ATOM   1836  CD2 TYR   136      73.659  49.101  81.234  1.00  0.00           C  
ATOM   1837  HD2 TYR   136      74.050  49.331  80.254  1.00  0.00           H  
ATOM   1838  C   TYR   136      69.939  51.711  79.341  1.00  0.00           C  
ATOM   1839  O   TYR   136      70.625  52.482  78.759  1.00  0.00           O  
ATOM   1840  N   GLY   137      68.605  51.973  79.351  1.00  0.00           N  
ATOM   1841  H   GLY   137      68.328  52.790  78.825  1.00  0.00           H  
ATOM   1842  CA  GLY   137      67.536  51.356  80.197  1.00  0.00           C  
ATOM   1843  HA2 GLY   137      66.559  51.549  79.754  1.00  0.00           H  
ATOM   1844  HA3 GLY   137      67.613  50.278  80.051  1.00  0.00           H  
ATOM   1845  C   GLY   137      67.568  51.818  81.674  1.00  0.00           C  
ATOM   1846  O   GLY   137      68.510  52.482  82.149  1.00  0.00           O  
ATOM   1847  N   GLY   138      66.578  51.401  82.469  1.00  0.00           N  
ATOM   1848  H   GLY   138      65.831  50.998  81.920  1.00  0.00           H  
ATOM   1849  CA  GLY   138      66.443  51.669  83.872  1.00  0.00           C  
ATOM   1850  HA2 GLY   138      65.633  51.089  84.311  1.00  0.00           H  
ATOM   1851  HA3 GLY   138      67.292  51.313  84.455  1.00  0.00           H  
ATOM   1852  C   GLY   138      66.077  53.128  84.138  1.00  0.00           C  
ATOM   1853  O   GLY   138      65.544  53.862  83.318  1.00  0.00           O  
ATOM   1854  N   GLN   139      66.304  53.624  85.356  1.00  0.00           N  
ATOM   1855  H   GLN   139      66.105  54.609  85.453  1.00  0.00           H  
ATOM   1856  CA  GLN   139      66.997  52.921  86.419  1.00  0.00           C  
ATOM   1857  HA  GLN   139      66.662  51.884  86.419  1.00  0.00           H  
ATOM   1858  CB  GLN   139      68.467  53.097  86.267  1.00  0.00           C  
ATOM   1859  HB2 GLN   139      68.908  52.526  87.084  1.00  0.00           H  
ATOM   1860  HB3 GLN   139      68.731  52.669  85.300  1.00  0.00           H  
ATOM   1861  CG  GLN   139      68.912  54.574  86.209  1.00  0.00           C  
ATOM   1862  HG2 GLN   139      68.707  55.007  85.230  1.00  0.00           H  
ATOM   1863  HG3 GLN   139      68.481  55.094  87.065  1.00  0.00           H  
ATOM   1864  CD  GLN   139      70.458  54.746  86.400  1.00  0.00           C  
ATOM   1865  OE1 GLN   139      71.149  53.751  86.589  1.00  0.00           O  
ATOM   1866  NE2 GLN   139      70.991  55.906  86.178  1.00  0.00           N  
ATOM   1867 HE21 GLN   139      70.572  56.808  86.352  1.00  0.00           H  
ATOM   1868 HE22 GLN   139      71.969  55.997  85.942  1.00  0.00           H  
ATOM   1869  C   GLN   139      66.508  53.389  87.809  1.00  0.00           C  
ATOM   1870  O   GLN   139      67.204  53.156  88.811  1.00  0.00           O  
ATOM   1871  N   GLN   140      65.312  54.092  87.895  1.00  0.00           N  
ATOM   1872  H   GLN   140      64.795  54.190  87.034  1.00  0.00           H  
ATOM   1873  CA  GLN   140      64.642  54.443  89.133  1.00  0.00           C  
ATOM   1874  HA  GLN   140      63.628  54.806  88.966  1.00  0.00           H  
ATOM   1875  CB  GLN   140      64.310  53.237  90.023  1.00  0.00           C  
ATOM   1876  HB2 GLN   140      65.284  52.848  90.321  1.00  0.00           H  
ATOM   1877  HB3 GLN   140      63.718  53.493  90.901  1.00  0.00           H  
ATOM   1878  CG  GLN   140      63.621  52.068  89.310  1.00  0.00           C  
ATOM   1879  HG2 GLN   140      64.216  51.673  88.487  1.00  0.00           H  
ATOM   1880  HG3 GLN   140      63.634  51.176  89.937  1.00  0.00           H  
ATOM   1881  CD  GLN   140      62.167  52.366  88.876  1.00  0.00           C  
ATOM   1882  OE1 GLN   140      61.623  53.405  89.181  1.00  0.00           O  
ATOM   1883  NE2 GLN   140      61.522  51.385  88.325  1.00  0.00           N  
ATOM   1884 HE21 GLN   140      61.921  50.458  88.288  1.00  0.00           H  
ATOM   1885 HE22 GLN   140      60.532  51.410  88.127  1.00  0.00           H  
ATOM   1886  C   GLN   140      65.305  55.628  89.900  1.00  0.00           C  
ATOM   1887  O   GLN   140      65.544  55.507  91.064  1.00  0.00           O  
ATOM   1888  N   GLN   141      65.703  56.666  89.154  1.00  0.00           N  
ATOM   1889  H   GLN   141      65.442  56.774  88.184  1.00  0.00           H  
ATOM   1890  CA  GLN   141      66.411  57.791  89.736  1.00  0.00           C  
ATOM   1891  HA  GLN   141      66.165  57.825  90.798  1.00  0.00           H  
ATOM   1892  CB  GLN   141      67.910  57.691  89.607  1.00  0.00           C  
ATOM   1893  HB2 GLN   141      68.040  57.596  88.529  1.00  0.00           H  
ATOM   1894  HB3 GLN   141      68.402  58.648  89.781  1.00  0.00           H  
ATOM   1895  CG  GLN   141      68.677  56.608  90.388  1.00  0.00           C  
ATOM   1896  HG2 GLN   141      68.061  55.712  90.462  1.00  0.00           H  
ATOM   1897  HG3 GLN   141      69.544  56.282  89.812  1.00  0.00           H  
ATOM   1898  CD  GLN   141      69.164  57.123  91.744  1.00  0.00           C  
ATOM   1899  OE1 GLN   141      68.673  58.114  92.249  1.00  0.00           O  
ATOM   1900  NE2 GLN   141      70.057  56.478  92.364  1.00  0.00           N  
ATOM   1901 HE21 GLN   141      70.435  55.608  92.018  1.00  0.00           H  
ATOM   1902 HE22 GLN   141      70.567  57.021  93.046  1.00  0.00           H  
ATOM   1903  C   GLN   141      65.967  59.118  88.960  1.00  0.00           C  
ATOM   1904  O   GLN   141      66.103  59.186  87.722  1.00  0.00           O  
ATOM   1905  N   SER   142      65.638  60.169  89.638  1.00  0.00           N  
ATOM   1906  H   SER   142      65.410  60.971  89.069  1.00  0.00           H  
ATOM   1907  CA  SER   142      65.524  60.424  91.108  1.00  0.00           C  
ATOM   1908  HA  SER   142      65.164  61.451  91.178  1.00  0.00           H  
ATOM   1909  CB  SER   142      64.410  59.576  91.729  1.00  0.00           C  
ATOM   1910  HB2 SER   142      64.805  58.560  91.729  1.00  0.00           H  
ATOM   1911  HB3 SER   142      64.289  59.778  92.793  1.00  0.00           H  
ATOM   1912  OG  SER   142      63.124  59.767  91.063  1.00  0.00           O  
ATOM   1913  HG  SER   142      62.799  60.603  91.406  1.00  0.00           H  
ATOM   1914  C   SER   142      66.840  60.449  91.975  1.00  0.00           C  
ATOM   1915  O   SER   142      66.925  60.109  93.179  1.00  0.00           O  
ATOM   1916  N   TYR   143      67.931  60.981  91.312  1.00  0.00           N  
ATOM   1917  H   TYR   143      67.830  61.084  90.313  1.00  0.00           H  
ATOM   1918  CA  TYR   143      69.150  61.350  92.048  1.00  0.00           C  
ATOM   1919  HA  TYR   143      69.477  60.415  92.502  1.00  0.00           H  
ATOM   1920  CB  TYR   143      70.242  61.857  91.052  1.00  0.00           C  
ATOM   1921  HB2 TYR   143      69.997  62.863  90.712  1.00  0.00           H  
ATOM   1922  HB3 TYR   143      71.193  62.022  91.559  1.00  0.00           H  
ATOM   1923  CG  TYR   143      70.307  61.066  89.734  1.00  0.00           C  
ATOM   1924  CD1 TYR   143      70.919  59.793  89.663  1.00  0.00           C  
ATOM   1925  HD1 TYR   143      71.544  59.411  90.456  1.00  0.00           H  
ATOM   1926  CE1 TYR   143      70.950  59.066  88.431  1.00  0.00           C  
ATOM   1927  HE1 TYR   143      71.549  58.181  88.586  1.00  0.00           H  
ATOM   1928  CZ  TYR   143      70.114  59.440  87.331  1.00  0.00           C  
ATOM   1929  OH  TYR   143      70.029  58.632  86.296  1.00  0.00           O  
ATOM   1930  HH  TYR   143      69.390  58.909  85.635  1.00  0.00           H  
ATOM   1931  CE2 TYR   143      69.362  60.613  87.467  1.00  0.00           C  
ATOM   1932  HE2 TYR   143      68.654  60.953  86.725  1.00  0.00           H  
ATOM   1933  CD2 TYR   143      69.472  61.428  88.682  1.00  0.00           C  
ATOM   1934  HD2 TYR   143      68.890  62.335  88.747  1.00  0.00           H  
ATOM   1935  C   TYR   143      68.880  62.298  93.235  1.00  0.00           C  
ATOM   1936  O   TYR   143      67.895  62.980  93.469  1.00  0.00           O  
ATOM   1937  N   GLY   144      69.851  62.256  94.137  1.00  0.00           N  
ATOM   1938  H   GLY   144      70.673  61.700  93.949  1.00  0.00           H  
ATOM   1939  CA  GLY   144      69.852  63.062  95.410  1.00  0.00           C  
ATOM   1940  HA2 GLY   144      70.845  63.060  95.860  1.00  0.00           H  
ATOM   1941  HA3 GLY   144      69.558  64.090  95.201  1.00  0.00           H  
ATOM   1942  C   GLY   144      68.846  62.483  96.470  1.00  0.00           C  
ATOM   1943  O   GLY   144      68.312  61.369  96.276  1.00  0.00           O  
ATOM   1944  N   GLN   145      68.624  63.186  97.583  1.00  0.00           N  
ATOM   1945  H   GLN   145      69.273  63.952  97.691  1.00  0.00           H  
ATOM   1946  CA  GLN   145      67.458  62.991  98.573  1.00  0.00           C  
ATOM   1947  HA  GLN   145      67.130  61.952  98.598  1.00  0.00           H  
ATOM   1948  CB  GLN   145      67.813  63.365 100.036  1.00  0.00           C  
ATOM   1949  HB2 GLN   145      68.115  64.413 100.040  1.00  0.00           H  
ATOM   1950  HB3 GLN   145      66.999  63.083 100.704  1.00  0.00           H  
ATOM   1951  CG  GLN   145      69.000  62.467 100.498  1.00  0.00           C  
ATOM   1952  HG2 GLN   145      69.900  62.779  99.967  1.00  0.00           H  
ATOM   1953  HG3 GLN   145      69.085  62.635 101.572  1.00  0.00           H  
ATOM   1954  CD  GLN   145      68.870  61.030 100.275  1.00  0.00           C  
ATOM   1955  OE1 GLN   145      69.283  60.440  99.266  1.00  0.00           O  
ATOM   1956  NE2 GLN   145      68.369  60.362 101.283  1.00  0.00           N  
ATOM   1957 HE21 GLN   145      68.384  59.355 101.210  1.00  0.00           H  
ATOM   1958 HE22 GLN   145      68.067  60.784 102.150  1.00  0.00           H  
ATOM   1959  C   GLN   145      66.133  63.837  98.193  1.00  0.00           C  
ATOM   1960  O   GLN   145      66.253  64.919  97.597  1.00  0.00           O  
ATOM   1961  N   GLN   146      64.980  63.315  98.650  1.00  0.00           N  
ATOM   1962  H   GLN   146      65.094  62.560  99.311  1.00  0.00           H  
ATOM   1963  CA  GLN   146      63.650  63.877  98.422  1.00  0.00           C  
ATOM   1964  HA  GLN   146      63.812  64.914  98.128  1.00  0.00           H  
ATOM   1965  CB  GLN   146      62.948  62.952  97.386  1.00  0.00           C  
ATOM   1966  HB2 GLN   146      63.062  61.892  97.611  1.00  0.00           H  
ATOM   1967  HB3 GLN   146      61.879  63.159  97.351  1.00  0.00           H  
ATOM   1968  CG  GLN   146      63.382  63.112  95.949  1.00  0.00           C  
ATOM   1969  HG2 GLN   146      62.526  62.720  95.400  1.00  0.00           H  
ATOM   1970  HG3 GLN   146      63.570  64.165  95.738  1.00  0.00           H  
ATOM   1971  CD  GLN   146      64.630  62.242  95.619  1.00  0.00           C  
ATOM   1972  OE1 GLN   146      65.112  61.445  96.375  1.00  0.00           O  
ATOM   1973  NE2 GLN   146      65.183  62.457  94.434  1.00  0.00           N  
ATOM   1974 HE21 GLN   146      64.942  63.203  93.796  1.00  0.00           H  
ATOM   1975 HE22 GLN   146      66.077  61.994  94.350  1.00  0.00           H  
ATOM   1976  C   GLN   146      62.860  63.804  99.797  1.00  0.00           C  
ATOM   1977  O   GLN   146      63.125  63.292 100.837  1.00  0.00           O  
ATOM   1978  N   GLN   147      61.705  64.508  99.695  1.00  0.00           N  
ATOM   1979  H   GLN   147      61.503  64.809  98.752  1.00  0.00           H  
ATOM   1980  CA  GLN   147      60.704  64.839 100.756  1.00  0.00           C  
ATOM   1981  HA  GLN   147      60.370  63.882 101.158  1.00  0.00           H  
ATOM   1982  CB  GLN   147      61.511  65.619 101.915  1.00  0.00           C  
ATOM   1983  HB2 GLN   147      61.122  65.371 102.902  1.00  0.00           H  
ATOM   1984  HB3 GLN   147      62.570  65.368 101.967  1.00  0.00           H  
ATOM   1985  CG  GLN   147      61.511  67.140 101.619  1.00  0.00           C  
ATOM   1986  HG2 GLN   147      60.511  67.569 101.690  1.00  0.00           H  
ATOM   1987  HG3 GLN   147      62.022  67.653 102.434  1.00  0.00           H  
ATOM   1988  CD  GLN   147      62.292  67.597 100.370  1.00  0.00           C  
ATOM   1989  OE1 GLN   147      63.232  67.001  99.852  1.00  0.00           O  
ATOM   1990  NE2 GLN   147      61.966  68.745  99.934  1.00  0.00           N  
ATOM   1991 HE21 GLN   147      61.240  69.312 100.349  1.00  0.00           H  
ATOM   1992 HE22 GLN   147      62.555  69.120  99.204  1.00  0.00           H  
ATOM   1993  C   GLN   147      59.431  65.565 100.238  1.00  0.00           C  
ATOM   1994  O   GLN   147      59.301  65.960  99.080  1.00  0.00           O  
ATOM   1995  N   SER   148      58.441  65.670 101.096  1.00  0.00           N  
ATOM   1996  H   SER   148      58.664  65.329 102.020  1.00  0.00           H  
ATOM   1997  CA  SER   148      57.137  66.281 100.838  1.00  0.00           C  
ATOM   1998  HA  SER   148      56.799  65.791  99.925  1.00  0.00           H  
ATOM   1999  CB  SER   148      56.128  65.736 101.809  1.00  0.00           C  
ATOM   2000  HB2 SER   148      56.264  66.061 102.841  1.00  0.00           H  
ATOM   2001  HB3 SER   148      55.123  66.156 101.752  1.00  0.00           H  
ATOM   2002  OG  SER   148      56.022  64.331 101.752  1.00  0.00           O  
ATOM   2003  HG  SER   148      56.219  63.986 102.626  1.00  0.00           H  
ATOM   2004  C   SER   148      57.098  67.813 100.715  1.00  0.00           C  
ATOM   2005  O   SER   148      57.932  68.503 101.191  1.00  0.00           O  
ATOM   2006  N   TYR   149      55.928  68.361 100.270  1.00  0.00           N  
ATOM   2007  H   TYR   149      55.167  67.731 100.055  1.00  0.00           H  
ATOM   2008  CA  TYR   149      55.655  69.751 100.017  1.00  0.00           C  
ATOM   2009  HA  TYR   149      56.375  70.113  99.282  1.00  0.00           H  
ATOM   2010  CB  TYR   149      54.193  69.835  99.481  1.00  0.00           C  
ATOM   2011  HB2 TYR   149      54.157  69.642  98.409  1.00  0.00           H  
ATOM   2012  HB3 TYR   149      53.621  69.111 100.061  1.00  0.00           H  
ATOM   2013  CG  TYR   149      53.504  71.112  99.689  1.00  0.00           C  
ATOM   2014  CD1 TYR   149      52.558  71.249 100.705  1.00  0.00           C  
ATOM   2015  HD1 TYR   149      52.304  70.411 101.338  1.00  0.00           H  
ATOM   2016  CE1 TYR   149      51.848  72.455 100.884  1.00  0.00           C  
ATOM   2017  HE1 TYR   149      51.062  72.484 101.624  1.00  0.00           H  
ATOM   2018  CZ  TYR   149      52.150  73.592 100.092  1.00  0.00           C  
ATOM   2019  OH  TYR   149      51.571  74.832 100.297  1.00  0.00           O  
ATOM   2020  HH  TYR   149      51.125  74.895 101.145  1.00  0.00           H  
ATOM   2021  CE2 TYR   149      53.137  73.506  99.085  1.00  0.00           C  
ATOM   2022  HE2 TYR   149      53.510  74.394  98.598  1.00  0.00           H  
ATOM   2023  CD2 TYR   149      53.810  72.251  98.897  1.00  0.00           C  
ATOM   2024  HD2 TYR   149      54.627  72.161  98.197  1.00  0.00           H  
ATOM   2025  C   TYR   149      55.808  70.521 101.289  1.00  0.00           C  
ATOM   2026  O   TYR   149      55.516  70.082 102.416  1.00  0.00           O  
ATOM   2027  N   ASN   150      56.340  71.782 101.150  1.00  0.00           N  
ATOM   2028  H   ASN   150      56.596  72.011 100.200  1.00  0.00           H  
ATOM   2029  CA  ASN   150      56.566  72.846 102.169  1.00  0.00           C  
ATOM   2030  HA  ASN   150      56.291  72.456 103.148  1.00  0.00           H  
ATOM   2031  CB  ASN   150      58.070  73.077 102.309  1.00  0.00           C  
ATOM   2032  HB2 ASN   150      58.477  72.216 102.839  1.00  0.00           H  
ATOM   2033  HB3 ASN   150      58.316  73.128 101.249  1.00  0.00           H  
ATOM   2034  CG  ASN   150      58.424  74.426 103.033  1.00  0.00           C  
ATOM   2035  OD1 ASN   150      57.858  74.700 104.097  1.00  0.00           O  
ATOM   2036  ND2 ASN   150      59.275  75.167 102.433  1.00  0.00           N  
ATOM   2037 HD21 ASN   150      59.412  76.003 102.983  1.00  0.00           H  
ATOM   2038 HD22 ASN   150      59.641  75.035 101.501  1.00  0.00           H  
ATOM   2039  C   ASN   150      55.708  74.144 101.964  1.00  0.00           C  
ATOM   2040  O   ASN   150      55.996  74.825 100.971  1.00  0.00           O  
ATOM   2041  N   PRO   151      54.660  74.474 102.736  1.00  0.00           N  
ATOM   2042  CD  PRO   151      54.269  73.767 103.960  1.00  0.00           C  
ATOM   2043  HD2 PRO   151      55.095  73.654 104.662  1.00  0.00           H  
ATOM   2044  HD3 PRO   151      53.787  72.873 103.566  1.00  0.00           H  
ATOM   2045  CG  PRO   151      53.104  74.587 104.611  1.00  0.00           C  
ATOM   2046  HG2 PRO   151      53.384  75.247 105.432  1.00  0.00           H  
ATOM   2047  HG3 PRO   151      52.458  73.802 105.004  1.00  0.00           H  
ATOM   2048  CB  PRO   151      52.486  75.408 103.423  1.00  0.00           C  
ATOM   2049  HB2 PRO   151      51.972  76.325 103.711  1.00  0.00           H  
ATOM   2050  HB3 PRO   151      51.746  74.733 102.993  1.00  0.00           H  
ATOM   2051  CA  PRO   151      53.814  75.598 102.545  1.00  0.00           C  
ATOM   2052  HA  PRO   151      53.410  75.554 101.534  1.00  0.00           H  
ATOM   2053  C   PRO   151      54.472  76.977 102.838  1.00  0.00           C  
ATOM   2054  O   PRO   151      55.522  77.054 103.531  1.00  0.00           O  
ATOM   2055  N   PRO   152      53.872  78.063 102.362  1.00  0.00           N  
ATOM   2056  CD  PRO   152      52.871  78.097 101.295  1.00  0.00           C  
ATOM   2057  HD2 PRO   152      51.940  77.731 101.726  1.00  0.00           H  
ATOM   2058  HD3 PRO   152      53.198  77.556 100.407  1.00  0.00           H  
ATOM   2059  CG  PRO   152      52.827  79.562 100.812  1.00  0.00           C  
ATOM   2060  HG2 PRO   152      51.773  79.836 100.854  1.00  0.00           H  
ATOM   2061  HG3 PRO   152      53.358  79.640  99.863  1.00  0.00           H  
ATOM   2062  CB  PRO   152      53.491  80.419 101.869  1.00  0.00           C  
ATOM   2063  HB2 PRO   152      52.709  80.675 102.584  1.00  0.00           H  
ATOM   2064  HB3 PRO   152      53.930  81.304 101.409  1.00  0.00           H  
ATOM   2065  CA  PRO   152      54.441  79.408 102.474  1.00  0.00           C  
ATOM   2066  HA  PRO   152      55.342  79.328 101.865  1.00  0.00           H  
ATOM   2067  C   PRO   152      54.734  79.834 103.950  1.00  0.00           C  
ATOM   2068  O   PRO   152      53.924  79.578 104.884  1.00  0.00           O  
ATOM   2069  N   GLN   153      55.812  80.555 104.149  1.00  0.00           N  
ATOM   2070  H   GLN   153      56.283  80.727 103.273  1.00  0.00           H  
ATOM   2071  CA  GLN   153      56.267  81.130 105.360  1.00  0.00           C  
ATOM   2072  HA  GLN   153      55.566  80.845 106.144  1.00  0.00           H  
ATOM   2073  CB  GLN   153      57.669  80.524 105.817  1.00  0.00           C  
ATOM   2074  HB2 GLN   153      58.393  80.969 105.135  1.00  0.00           H  
ATOM   2075  HB3 GLN   153      57.837  80.944 106.809  1.00  0.00           H  
ATOM   2076  CG  GLN   153      57.607  78.971 105.780  1.00  0.00           C  
ATOM   2077  HG2 GLN   153      57.575  78.621 104.748  1.00  0.00           H  
ATOM   2078  HG3 GLN   153      58.495  78.608 106.299  1.00  0.00           H  
ATOM   2079  CD  GLN   153      56.542  78.373 106.706  1.00  0.00           C  
ATOM   2080  OE1 GLN   153      56.241  78.877 107.755  1.00  0.00           O  
ATOM   2081  NE2 GLN   153      55.903  77.307 106.302  1.00  0.00           N  
ATOM   2082 HE21 GLN   153      55.764  77.117 105.320  1.00  0.00           H  
ATOM   2083 HE22 GLN   153      55.355  76.845 107.014  1.00  0.00           H  
ATOM   2084  C   GLN   153      56.316  82.636 105.298  1.00  0.00           C  
ATOM   2085  O   GLN   153      56.632  83.261 104.283  1.00  0.00           O  
ATOM   2086  N   GLY   154      56.022  83.247 106.493  1.00  0.00           N  
ATOM   2087  H   GLY   154      55.712  82.692 107.278  1.00  0.00           H  
ATOM   2088  CA  GLY   154      56.466  84.630 106.706  1.00  0.00           C  
ATOM   2089  HA2 GLY   154      56.266  84.935 107.733  1.00  0.00           H  
ATOM   2090  HA3 GLY   154      57.475  84.762 106.316  1.00  0.00           H  
ATOM   2091  C   GLY   154      55.596  85.791 106.066  1.00  0.00           C  
ATOM   2092  O   GLY   154      54.714  85.635 105.262  1.00  0.00           O  
ATOM   2093  N   TYR   155      56.066  87.048 106.445  1.00  0.00           N  
ATOM   2094  H   TYR   155      56.810  87.000 107.126  1.00  0.00           H  
ATOM   2095  CA  TYR   155      55.616  88.254 105.804  1.00  0.00           C  
ATOM   2096  HA  TYR   155      54.586  88.069 105.498  1.00  0.00           H  
ATOM   2097  CB  TYR   155      55.742  89.384 106.895  1.00  0.00           C  
ATOM   2098  HB2 TYR   155      56.773  89.586 107.185  1.00  0.00           H  
ATOM   2099  HB3 TYR   155      55.528  90.293 106.333  1.00  0.00           H  
ATOM   2100  CG  TYR   155      54.787  89.388 108.094  1.00  0.00           C  
ATOM   2101  CD1 TYR   155      55.213  89.223 109.415  1.00  0.00           C  
ATOM   2102  HD1 TYR   155      56.270  89.002 109.403  1.00  0.00           H  
ATOM   2103  CE1 TYR   155      54.416  89.355 110.578  1.00  0.00           C  
ATOM   2104  HE1 TYR   155      54.797  89.220 111.579  1.00  0.00           H  
ATOM   2105  CZ  TYR   155      53.056  89.753 110.285  1.00  0.00           C  
ATOM   2106  OH  TYR   155      52.111  89.730 111.223  1.00  0.00           O  
ATOM   2107  HH  TYR   155      52.403  89.468 112.099  1.00  0.00           H  
ATOM   2108  CE2 TYR   155      52.609  90.075 108.972  1.00  0.00           C  
ATOM   2109  HE2 TYR   155      51.598  90.433 108.846  1.00  0.00           H  
ATOM   2110  CD2 TYR   155      53.388  89.752 107.876  1.00  0.00           C  
ATOM   2111  HD2 TYR   155      53.019  89.810 106.862  1.00  0.00           H  
ATOM   2112  C   TYR   155      56.442  88.553 104.486  1.00  0.00           C  
ATOM   2113  O   TYR   155      57.676  88.528 104.541  1.00  0.00           O  
ATOM   2114  N   GLY   156      55.856  88.853 103.381  1.00  0.00           N  
ATOM   2115  H   GLY   156      56.378  89.189 102.584  1.00  0.00           H  
ATOM   2116  CA  GLY   156      54.343  88.985 103.202  1.00  0.00           C  
ATOM   2117  HA2 GLY   156      54.046  87.966 102.952  1.00  0.00           H  
ATOM   2118  HA3 GLY   156      53.830  89.357 104.089  1.00  0.00           H  
ATOM   2119  C   GLY   156      54.044  89.877 101.990  1.00  0.00           C  
ATOM   2120  O   GLY   156      54.873  90.174 101.155  1.00  0.00           O  
ATOM   2121  N   GLN   157      52.788  90.294 101.980  1.00  0.00           N  
ATOM   2122  H   GLN   157      52.201  90.072 102.771  1.00  0.00           H  
ATOM   2123  CA  GLN   157      52.164  91.279 101.137  1.00  0.00           C  
ATOM   2124  HA  GLN   157      52.978  91.717 100.559  1.00  0.00           H  
ATOM   2125  CB  GLN   157      51.225  90.578 100.127  1.00  0.00           C  
ATOM   2126  HB2 GLN   157      50.622  89.942 100.775  1.00  0.00           H  
ATOM   2127  HB3 GLN   157      50.554  91.270  99.617  1.00  0.00           H  
ATOM   2128  CG  GLN   157      51.902  89.826  98.998  1.00  0.00           C  
ATOM   2129  HG2 GLN   157      52.221  88.911  99.496  1.00  0.00           H  
ATOM   2130  HG3 GLN   157      51.232  89.462  98.219  1.00  0.00           H  
ATOM   2131  CD  GLN   157      53.149  90.462  98.335  1.00  0.00           C  
ATOM   2132  OE1 GLN   157      53.001  91.598  97.852  1.00  0.00           O  
ATOM   2133  NE2 GLN   157      54.322  89.794  98.295  1.00  0.00           N  
ATOM   2134 HE21 GLN   157      54.371  88.902  98.768  1.00  0.00           H  
ATOM   2135 HE22 GLN   157      55.147  90.212  97.889  1.00  0.00           H  
ATOM   2136  C   GLN   157      51.257  92.166 102.005  1.00  0.00           C  
ATOM   2137  O   GLN   157      50.932  91.840 103.151  1.00  0.00           O  
ATOM   2138  N   GLN   158      50.835  93.346 101.524  1.00  0.00           N  
ATOM   2139  H   GLN   158      50.367  93.873 102.247  1.00  0.00           H  
ATOM   2140  CA  GLN   158      51.175  94.010 100.295  1.00  0.00           C  
ATOM   2141  HA  GLN   158      51.000  93.244  99.540  1.00  0.00           H  
ATOM   2142  CB  GLN   158      50.176  95.152  99.967  1.00  0.00           C  
ATOM   2143  HB2 GLN   158      50.214  95.805 100.839  1.00  0.00           H  
ATOM   2144  HB3 GLN   158      50.533  95.670  99.077  1.00  0.00           H  
ATOM   2145  CG  GLN   158      48.795  94.636  99.778  1.00  0.00           C  
ATOM   2146  HG2 GLN   158      48.183  95.427  99.345  1.00  0.00           H  
ATOM   2147  HG3 GLN   158      48.650  93.764  99.140  1.00  0.00           H  
ATOM   2148  CD  GLN   158      48.006  94.248 101.084  1.00  0.00           C  
ATOM   2149  OE1 GLN   158      47.769  95.003 101.960  1.00  0.00           O  
ATOM   2150  NE2 GLN   158      47.727  92.970 101.317  1.00  0.00           N  
ATOM   2151 HE21 GLN   158      48.073  92.233 100.720  1.00  0.00           H  
ATOM   2152 HE22 GLN   158      47.130  92.741 102.099  1.00  0.00           H  
ATOM   2153  C   GLN   158      52.679  94.427 100.235  1.00  0.00           C  
ATOM   2154  O   GLN   158      53.359  94.284 101.270  1.00  0.00           O  
ATOM   2155  N   ASN   159      53.098  94.963  99.118  1.00  0.00           N  
ATOM   2156  H   ASN   159      52.427  95.159  98.389  1.00  0.00           H  
ATOM   2157  CA  ASN   159      54.541  95.317  98.983  1.00  0.00           C  
ATOM   2158  HA  ASN   159      55.104  94.384  98.972  1.00  0.00           H  
ATOM   2159  CB  ASN   159      54.702  96.050  97.602  1.00  0.00           C  
ATOM   2160  HB2 ASN   159      54.108  96.963  97.653  1.00  0.00           H  
ATOM   2161  HB3 ASN   159      55.729  96.389  97.467  1.00  0.00           H  
ATOM   2162  CG  ASN   159      54.310  95.200  96.443  1.00  0.00           C  
ATOM   2163  OD1 ASN   159      53.222  95.386  95.816  1.00  0.00           O  
ATOM   2164  ND2 ASN   159      55.231  94.343  95.907  1.00  0.00           N  
ATOM   2165 HD21 ASN   159      56.152  94.233  96.306  1.00  0.00           H  
ATOM   2166 HD22 ASN   159      54.859  93.836  95.117  1.00  0.00           H  
ATOM   2167  C   ASN   159      55.009  96.330 100.068  1.00  0.00           C  
ATOM   2168  O   ASN   159      54.303  97.233 100.489  1.00  0.00           O  
ATOM   2169  N   GLN   160      56.229  96.261 100.560  1.00  0.00           N  
ATOM   2170  H   GLN   160      56.405  97.010 101.214  1.00  0.00           H  
ATOM   2171  CA  GLN   160      57.328  95.342 100.236  1.00  0.00           C  
ATOM   2172  HA  GLN   160      56.895  94.400  99.899  1.00  0.00           H  
ATOM   2173  CB  GLN   160      58.257  95.991  99.213  1.00  0.00           C  
ATOM   2174  HB2 GLN   160      57.582  96.386  98.454  1.00  0.00           H  
ATOM   2175  HB3 GLN   160      58.792  96.825  99.668  1.00  0.00           H  
ATOM   2176  CG  GLN   160      59.261  95.049  98.573  1.00  0.00           C  
ATOM   2177  HG2 GLN   160      59.928  95.698  98.006  1.00  0.00           H  
ATOM   2178  HG3 GLN   160      59.748  94.558  99.416  1.00  0.00           H  
ATOM   2179  CD  GLN   160      58.681  93.997  97.608  1.00  0.00           C  
ATOM   2180  OE1 GLN   160      57.466  93.776  97.525  1.00  0.00           O  
ATOM   2181  NE2 GLN   160      59.473  93.464  96.692  1.00  0.00           N  
ATOM   2182 HE21 GLN   160      60.451  93.713  96.712  1.00  0.00           H  
ATOM   2183 HE22 GLN   160      59.101  92.758  96.073  1.00  0.00           H  
ATOM   2184  C   GLN   160      58.043  95.026 101.549  1.00  0.00           C  
ATOM   2185  O   GLN   160      58.518  95.895 102.257  1.00  0.00           O  
ATOM   2186  N   TYR   161      57.960  93.746 101.926  1.00  0.00           N  
ATOM   2187  H   TYR   161      57.460  93.074 101.362  1.00  0.00           H  
ATOM   2188  CA  TYR   161      58.670  93.226 103.041  1.00  0.00           C  
ATOM   2189  HA  TYR   161      58.861  94.063 103.714  1.00  0.00           H  
ATOM   2190  CB  TYR   161      57.818  92.141 103.721  1.00  0.00           C  
ATOM   2191  HB2 TYR   161      57.589  91.320 103.042  1.00  0.00           H  
ATOM   2192  HB3 TYR   161      58.422  91.771 104.550  1.00  0.00           H  
ATOM   2193  CG  TYR   161      56.559  92.560 104.504  1.00  0.00           C  
ATOM   2194  CD1 TYR   161      56.567  92.768 105.926  1.00  0.00           C  
ATOM   2195  HD1 TYR   161      57.497  92.685 106.468  1.00  0.00           H  
ATOM   2196  CE1 TYR   161      55.322  92.989 106.590  1.00  0.00           C  
ATOM   2197  HE1 TYR   161      55.256  93.333 107.612  1.00  0.00           H  
ATOM   2198  CZ  TYR   161      54.170  92.891 105.937  1.00  0.00           C  
ATOM   2199  OH  TYR   161      53.019  93.069 106.612  1.00  0.00           O  
ATOM   2200  HH  TYR   161      52.258  92.574 106.298  1.00  0.00           H  
ATOM   2201  CE2 TYR   161      54.127  92.568 104.590  1.00  0.00           C  
ATOM   2202  HE2 TYR   161      53.159  92.413 104.137  1.00  0.00           H  
ATOM   2203  CD2 TYR   161      55.314  92.559 103.781  1.00  0.00           C  
ATOM   2204  HD2 TYR   161      55.372  92.269 102.742  1.00  0.00           H  
ATOM   2205  C   TYR   161      60.075  92.717 102.719  1.00  0.00           C  
ATOM   2206  O   TYR   161      60.856  92.484 103.579  1.00  0.00           O  
ATOM   2207  N   ASN   162      60.328  92.565 101.460  1.00  0.00           N  
ATOM   2208  H   ASN   162      59.548  92.693 100.831  1.00  0.00           H  
ATOM   2209  CA  ASN   162      61.607  92.294 100.820  1.00  0.00           C  
ATOM   2210  HA  ASN   162      62.129  91.486 101.334  1.00  0.00           H  
ATOM   2211  CB  ASN   162      61.318  91.893  99.351  1.00  0.00           C  
ATOM   2212  HB2 ASN   162      60.609  92.576  98.883  1.00  0.00           H  
ATOM   2213  HB3 ASN   162      62.213  91.878  98.728  1.00  0.00           H  
ATOM   2214  CG  ASN   162      60.754  90.558  99.050  1.00  0.00           C  
ATOM   2215  OD1 ASN   162      59.786  90.506  98.346  1.00  0.00           O  
ATOM   2216  ND2 ASN   162      61.404  89.464  99.462  1.00  0.00           N  
ATOM   2217 HD21 ASN   162      61.191  88.543  99.107  1.00  0.00           H  
ATOM   2218 HD22 ASN   162      62.208  89.478 100.074  1.00  0.00           H  
ATOM   2219  C   ASN   162      62.634  93.437 100.909  1.00  0.00           C  
ATOM   2220  O   ASN   162      62.288  94.595 101.195  1.00  0.00           O  
ATOM   2221  N   SER   163      63.939  93.119 100.829  1.00  0.00           N  
ATOM   2222  H   SER   163      64.216  92.158 100.689  1.00  0.00           H  
ATOM   2223  CA  SER   163      65.047  94.065 100.852  1.00  0.00           C  
ATOM   2224  HA  SER   163      64.776  94.854 101.554  1.00  0.00           H  
ATOM   2225  CB  SER   163      66.292  93.229 101.301  1.00  0.00           C  
ATOM   2226  HB2 SER   163      66.116  92.586 102.163  1.00  0.00           H  
ATOM   2227  HB3 SER   163      66.712  92.626 100.496  1.00  0.00           H  
ATOM   2228  OG  SER   163      67.329  94.129 101.683  1.00  0.00           O  
ATOM   2229  HG  SER   163      67.306  94.244 102.635  1.00  0.00           H  
ATOM   2230  C   SER   163      65.151  94.740  99.417  1.00  0.00           C  
ATOM   2231  O   SER   163      64.232  94.688  98.646  1.00  0.00           O  
ATOM   2232  N   SER   164      66.104  95.660  99.196  1.00  0.00           N  
ATOM   2233  H   SER   164      66.775  95.814  99.935  1.00  0.00           H  
ATOM   2234  CA  SER   164      66.431  96.186  97.845  1.00  0.00           C  
ATOM   2235  HA  SER   164      67.488  96.410  97.992  1.00  0.00           H  
ATOM   2236  CB  SER   164      65.712  97.507  97.640  1.00  0.00           C  
ATOM   2237  HB2 SER   164      64.638  97.350  97.535  1.00  0.00           H  
ATOM   2238  HB3 SER   164      65.928  98.044  98.564  1.00  0.00           H  
ATOM   2239  OG  SER   164      66.187  98.377  96.643  1.00  0.00           O  
ATOM   2240  HG  SER   164      66.749  99.009  97.097  1.00  0.00           H  
ATOM   2241  C   SER   164      66.379  95.168  96.694  1.00  0.00           C  
ATOM   2242  O   SER   164      66.697  93.992  96.737  1.00  0.00           O  
ATOM   2243  N   SER   165      65.770  95.659  95.641  1.00  0.00           N  
ATOM   2244  H   SER   165      65.502  96.632  95.670  1.00  0.00           H  
ATOM   2245  CA  SER   165      65.703  95.003  94.291  1.00  0.00           C  
ATOM   2246  HA  SER   165      66.316  94.104  94.344  1.00  0.00           H  
ATOM   2247  CB  SER   165      64.210  94.781  93.863  1.00  0.00           C  
ATOM   2248  HB2 SER   165      63.663  95.708  94.036  1.00  0.00           H  
ATOM   2249  HB3 SER   165      64.156  94.564  92.796  1.00  0.00           H  
ATOM   2250  OG  SER   165      63.551  93.775  94.554  1.00  0.00           O  
ATOM   2251  HG  SER   165      63.447  92.936  94.100  1.00  0.00           H  
ATOM   2252  C   SER   165      66.427  95.850  93.231  1.00  0.00           C  
ATOM   2253  O   SER   165      66.747  97.010  93.467  1.00  0.00           O  
ATOM   2254  N   GLY   166      66.663  95.326  92.003  1.00  0.00           N  
ATOM   2255  H   GLY   166      66.550  94.359  91.731  1.00  0.00           H  
ATOM   2256  CA  GLY   166      67.540  96.038  91.058  1.00  0.00           C  
ATOM   2257  HA2 GLY   166      67.393  95.785  90.008  1.00  0.00           H  
ATOM   2258  HA3 GLY   166      67.290  97.094  90.956  1.00  0.00           H  
ATOM   2259  C   GLY   166      69.002  96.166  91.520  1.00  0.00           C  
ATOM   2260  O   GLY   166      69.418  95.754  92.592  1.00  0.00           O  
ATOM   2261  N   GLY   167      69.785  96.827  90.629  1.00  0.00           N  
ATOM   2262  H   GLY   167      69.403  97.152  89.753  1.00  0.00           H  
ATOM   2263  CA  GLY   167      71.121  97.166  90.788  1.00  0.00           C  
ATOM   2264  HA2 GLY   167      71.270  98.106  90.257  1.00  0.00           H  
ATOM   2265  HA3 GLY   167      71.303  97.298  91.854  1.00  0.00           H  
ATOM   2266  C   GLY   167      72.088  96.088  90.330  1.00  0.00           C  
ATOM   2267  O   GLY   167      71.753  95.240  89.488  1.00  0.00           O  
ATOM   2268  N   GLY   168      73.215  96.124  90.972  1.00  0.00           N  
ATOM   2269  H   GLY   168      73.132  96.605  91.856  1.00  0.00           H  
ATOM   2270  CA  GLY   168      74.425  95.377  90.554  1.00  0.00           C  
ATOM   2271  HA2 GLY   168      74.560  95.565  89.489  1.00  0.00           H  
ATOM   2272  HA3 GLY   168      75.327  95.736  91.049  1.00  0.00           H  
ATOM   2273  C   GLY   168      74.442  93.903  90.757  1.00  0.00           C  
ATOM   2274  O   GLY   168      73.443  93.292  91.179  1.00  0.00           O  
ATOM   2275  N   GLY   169      75.586  93.323  90.499  1.00  0.00           N  
ATOM   2276  H   GLY   169      75.741  92.346  90.702  1.00  0.00           H  
ATOM   2277  CA  GLY   169      76.751  93.894  89.792  1.00  0.00           C  
ATOM   2278  HA2 GLY   169      76.415  94.738  89.189  1.00  0.00           H  
ATOM   2279  HA3 GLY   169      77.442  94.091  90.612  1.00  0.00           H  
ATOM   2280  C   GLY   169      77.344  92.876  88.848  1.00  0.00           C  
ATOM   2281  O   GLY   169      77.252  91.686  89.111  1.00  0.00           O  
ATOM   2282  N   GLY   170      77.840  93.239  87.702  1.00  0.00           N  
ATOM   2283  H   GLY   170      77.858  94.240  87.572  1.00  0.00           H  
ATOM   2284  CA  GLY   170      78.306  92.377  86.648  1.00  0.00           C  
ATOM   2285  HA2 GLY   170      78.542  91.384  87.031  1.00  0.00           H  
ATOM   2286  HA3 GLY   170      77.542  92.186  85.894  1.00  0.00           H  
ATOM   2287  C   GLY   170      79.596  92.884  86.040  1.00  0.00           C  
ATOM   2288  O   GLY   170      80.057  93.980  86.314  1.00  0.00           O  
ATOM   2289  N   GLY   171      80.104  92.151  85.046  1.00  0.00           N  
ATOM   2290  H   GLY   171      80.910  92.510  84.554  1.00  0.00           H  
ATOM   2291  CA  GLY   171      79.514  91.005  84.297  1.00  0.00           C  
ATOM   2292  HA2 GLY   171      79.062  90.294  84.989  1.00  0.00           H  
ATOM   2293  HA3 GLY   171      78.641  91.386  83.768  1.00  0.00           H  
ATOM   2294  C   GLY   171      80.618  90.257  83.508  1.00  0.00           C  
ATOM   2295  O   GLY   171      81.688  89.963  84.059  1.00  0.00           O  
ATOM   2296  N   GLY   172      80.464  90.027  82.176  1.00  0.00           N  
ATOM   2297  H   GLY   172      81.256  89.650  81.675  1.00  0.00           H  
ATOM   2298  CA  GLY   172      79.454  90.575  81.316  1.00  0.00           C  
ATOM   2299  HA2 GLY   172      79.516  90.118  80.329  1.00  0.00           H  
ATOM   2300  HA3 GLY   172      78.441  90.310  81.620  1.00  0.00           H  
ATOM   2301  C   GLY   172      79.668  92.080  81.073  1.00  0.00           C  
ATOM   2302  O   GLY   172      80.156  92.784  81.951  1.00  0.00           O  
ATOM   2303  N   GLY   173      79.126  92.565  79.921  1.00  0.00           N  
ATOM   2304  H   GLY   173      78.774  92.014  79.151  1.00  0.00           H  
ATOM   2305  CA  GLY   173      79.200  93.961  79.464  1.00  0.00           C  
ATOM   2306  HA2 GLY   173      78.351  94.498  79.886  1.00  0.00           H  
ATOM   2307  HA3 GLY   173      80.106  94.492  79.757  1.00  0.00           H  
ATOM   2308  C   GLY   173      79.213  94.196  77.904  1.00  0.00           C  
ATOM   2309  O   GLY   173      79.811  93.271  77.279  1.00  0.00           O  
ATOM   2310  N   GLY   174      78.697  95.321  77.323  1.00  0.00           N  
ATOM   2311  H   GLY   174      79.091  95.410  76.397  1.00  0.00           H  
ATOM   2312  CA  GLY   174      77.944  96.442  77.876  1.00  0.00           C  
ATOM   2313  HA2 GLY   174      77.389  96.926  77.073  1.00  0.00           H  
ATOM   2314  HA3 GLY   174      77.139  96.159  78.553  1.00  0.00           H  
ATOM   2315  C   GLY   174      78.791  97.563  78.515  1.00  0.00           C  
ATOM   2316  O   GLY   174      80.024  97.398  78.782  1.00  0.00           O  
ATOM   2317  N   GLY   175      78.203  98.660  78.860  1.00  0.00           N  
ATOM   2318  H   GLY   175      77.226  98.748  78.621  1.00  0.00           H  
ATOM   2319  CA  GLY   175      78.835  99.793  79.555  1.00  0.00           C  
ATOM   2320  HA2 GLY   175      78.130 100.259  80.244  1.00  0.00           H  
ATOM   2321  HA3 GLY   175      79.710  99.476  80.122  1.00  0.00           H  
ATOM   2322  C   GLY   175      79.220 100.706  78.460  1.00  0.00           C  
ATOM   2323  O   GLY   175      80.036 100.358  77.620  1.00  0.00           O  
ATOM   2324  N   ASN   176      78.649 101.938  78.521  1.00  0.00           N  
ATOM   2325  H   ASN   176      77.948 102.206  79.197  1.00  0.00           H  
ATOM   2326  CA  ASN   176      78.967 103.062  77.571  1.00  0.00           C  
ATOM   2327  HA  ASN   176      80.015 103.346  77.674  1.00  0.00           H  
ATOM   2328  CB  ASN   176      78.733 102.592  76.084  1.00  0.00           C  
ATOM   2329  HB2 ASN   176      78.905 103.382  75.354  1.00  0.00           H  
ATOM   2330  HB3 ASN   176      79.473 101.816  75.886  1.00  0.00           H  
ATOM   2331  CG  ASN   176      77.354 102.014  75.821  1.00  0.00           C  
ATOM   2332  OD1 ASN   176      77.238 100.777  75.751  1.00  0.00           O  
ATOM   2333  ND2 ASN   176      76.391 102.902  75.575  1.00  0.00           N  
ATOM   2334 HD21 ASN   176      75.419 102.661  75.442  1.00  0.00           H  
ATOM   2335 HD22 ASN   176      76.594 103.868  75.788  1.00  0.00           H  
ATOM   2336  C   ASN   176      78.157 104.301  77.884  1.00  0.00           C  
ATOM   2337  O   ASN   176      77.117 104.235  78.496  1.00  0.00           O  
ATOM   2338  N   TYR   177      78.502 105.498  77.387  1.00  0.00           N  
ATOM   2339  H   TYR   177      79.412 105.546  76.951  1.00  0.00           H  
ATOM   2340  CA  TYR   177      77.790 106.752  77.439  1.00  0.00           C  
ATOM   2341  HA  TYR   177      77.644 107.126  78.452  1.00  0.00           H  
ATOM   2342  CB  TYR   177      78.622 107.776  76.636  1.00  0.00           C  
ATOM   2343  HB2 TYR   177      78.486 107.615  75.567  1.00  0.00           H  
ATOM   2344  HB3 TYR   177      78.239 108.758  76.910  1.00  0.00           H  
ATOM   2345  CG  TYR   177      80.082 107.750  76.913  1.00  0.00           C  
ATOM   2346  CD1 TYR   177      80.461 107.978  78.236  1.00  0.00           C  
ATOM   2347  HD1 TYR   177      79.694 108.057  78.992  1.00  0.00           H  
ATOM   2348  CE1 TYR   177      81.842 107.966  78.578  1.00  0.00           C  
ATOM   2349  HE1 TYR   177      82.086 108.119  79.619  1.00  0.00           H  
ATOM   2350  CZ  TYR   177      82.779 107.724  77.598  1.00  0.00           C  
ATOM   2351  OH  TYR   177      84.080 107.735  77.934  1.00  0.00           O  
ATOM   2352  HH  TYR   177      84.161 108.374  78.646  1.00  0.00           H  
ATOM   2353  CE2 TYR   177      82.367 107.512  76.214  1.00  0.00           C  
ATOM   2354  HE2 TYR   177      83.082 107.290  75.436  1.00  0.00           H  
ATOM   2355  CD2 TYR   177      81.036 107.462  75.949  1.00  0.00           C  
ATOM   2356  HD2 TYR   177      80.738 107.142  74.961  1.00  0.00           H  
ATOM   2357  C   TYR   177      76.361 106.695  76.833  1.00  0.00           C  
ATOM   2358  O   TYR   177      76.237 106.144  75.737  1.00  0.00           O  
ATOM   2359  N   GLY   178      75.365 107.309  77.394  1.00  0.00           N  
ATOM   2360  H   GLY   178      74.529 107.176  76.843  1.00  0.00           H  
ATOM   2361  CA  GLY   178      75.405 108.317  78.488  1.00  0.00           C  
ATOM   2362  HA2 GLY   178      74.401 108.632  78.772  1.00  0.00           H  
ATOM   2363  HA3 GLY   178      75.757 107.867  79.416  1.00  0.00           H  
ATOM   2364  C   GLY   178      76.045 109.641  78.115  1.00  0.00           C  
ATOM   2365  O   GLY   178      76.222 109.938  76.942  1.00  0.00           O  
ATOM   2366  N   GLN   179      76.393 110.530  79.022  1.00  0.00           N  
ATOM   2367  H   GLN   179      75.970 110.462  79.937  1.00  0.00           H  
ATOM   2368  CA  GLN   179      77.363 111.687  78.766  1.00  0.00           C  
ATOM   2369  HA  GLN   179      77.142 112.065  77.768  1.00  0.00           H  
ATOM   2370  CB  GLN   179      77.154 112.767  79.844  1.00  0.00           C  
ATOM   2371  HB2 GLN   179      77.412 112.271  80.779  1.00  0.00           H  
ATOM   2372  HB3 GLN   179      77.917 113.539  79.743  1.00  0.00           H  
ATOM   2373  CG  GLN   179      75.706 113.389  79.835  1.00  0.00           C  
ATOM   2374  HG2 GLN   179      74.943 112.618  79.948  1.00  0.00           H  
ATOM   2375  HG3 GLN   179      75.745 113.943  80.772  1.00  0.00           H  
ATOM   2376  CD  GLN   179      75.566 114.313  78.608  1.00  0.00           C  
ATOM   2377  OE1 GLN   179      76.591 114.745  78.033  1.00  0.00           O  
ATOM   2378  NE2 GLN   179      74.439 114.686  78.224  1.00  0.00           N  
ATOM   2379 HE21 GLN   179      73.614 114.390  78.727  1.00  0.00           H  
ATOM   2380 HE22 GLN   179      74.402 115.403  77.513  1.00  0.00           H  
ATOM   2381  C   GLN   179      78.824 111.232  78.734  1.00  0.00           C  
ATOM   2382  O   GLN   179      79.365 110.712  79.677  1.00  0.00           O  
ATOM   2383  N   ASP   180      79.558 111.381  77.663  1.00  0.00           N  
ATOM   2384  H   ASP   180      80.474 110.959  77.728  1.00  0.00           H  
ATOM   2385  CA  ASP   180      79.270 112.120  76.433  1.00  0.00           C  
ATOM   2386  HA  ASP   180      78.241 111.984  76.098  1.00  0.00           H  
ATOM   2387  CB  ASP   180      79.627 113.616  76.578  1.00  0.00           C  
ATOM   2388  HB2 ASP   180      79.074 113.888  77.477  1.00  0.00           H  
ATOM   2389  HB3 ASP   180      80.673 113.690  76.875  1.00  0.00           H  
ATOM   2390  CG  ASP   180      79.209 114.610  75.511  1.00  0.00           C  
ATOM   2391  OD1 ASP   180      78.576 114.172  74.546  1.00  0.00           O  
ATOM   2392  OD2 ASP   180      79.488 115.779  75.720  1.00  0.00           O  
ATOM   2393  C   ASP   180      80.050 111.514  75.183  1.00  0.00           C  
ATOM   2394  O   ASP   180      81.289 111.419  75.234  1.00  0.00           O  
ATOM   2395  N   GLN   181      79.333 111.151  74.115  1.00  0.00           N  
ATOM   2396  H   GLN   181      78.323 111.143  74.134  1.00  0.00           H  
ATOM   2397  CA  GLN   181      79.822 110.604  72.802  1.00  0.00           C  
ATOM   2398  HA  GLN   181      80.371 109.696  73.049  1.00  0.00           H  
ATOM   2399  CB  GLN   181      78.722 110.201  71.837  1.00  0.00           C  
ATOM   2400  HB2 GLN   181      78.067 111.032  71.574  1.00  0.00           H  
ATOM   2401  HB3 GLN   181      79.136 109.968  70.856  1.00  0.00           H  
ATOM   2402  CG  GLN   181      77.827 109.056  72.469  1.00  0.00           C  
ATOM   2403  HG2 GLN   181      77.549 109.271  73.501  1.00  0.00           H  
ATOM   2404  HG3 GLN   181      76.810 109.160  72.091  1.00  0.00           H  
ATOM   2405  CD  GLN   181      78.229 107.639  72.224  1.00  0.00           C  
ATOM   2406  OE1 GLN   181      79.386 107.325  72.093  1.00  0.00           O  
ATOM   2407  NE2 GLN   181      77.324 106.648  72.231  1.00  0.00           N  
ATOM   2408 HE21 GLN   181      76.361 106.897  72.408  1.00  0.00           H  
ATOM   2409 HE22 GLN   181      77.637 105.688  72.207  1.00  0.00           H  
ATOM   2410  C   GLN   181      80.877 111.513  72.202  1.00  0.00           C  
ATOM   2411  O   GLN   181      81.645 111.064  71.386  1.00  0.00           O  
ATOM   2412  N   SER   182      80.845 112.789  72.659  1.00  0.00           N  
ATOM   2413  H   SER   182      80.178 112.935  73.403  1.00  0.00           H  
ATOM   2414  CA  SER   182      81.799 113.820  72.165  1.00  0.00           C  
ATOM   2415  HA  SER   182      82.236 113.469  71.230  1.00  0.00           H  
ATOM   2416  CB  SER   182      80.917 115.016  71.772  1.00  0.00           C  
ATOM   2417  HB2 SER   182      80.221 114.708  70.992  1.00  0.00           H  
ATOM   2418  HB3 SER   182      80.283 115.207  72.638  1.00  0.00           H  
ATOM   2419  OG  SER   182      81.563 116.083  71.331  1.00  0.00           O  
ATOM   2420  HG  SER   182      81.389 116.792  71.955  1.00  0.00           H  
ATOM   2421  C   SER   182      82.857 114.175  73.216  1.00  0.00           C  
ATOM   2422  O   SER   182      82.546 114.745  74.283  1.00  0.00           O  
ATOM   2423  N   SER   183      84.165 113.805  73.049  1.00  0.00           N  
ATOM   2424  H   SER   183      84.625 113.821  73.948  1.00  0.00           H  
ATOM   2425  CA  SER   183      84.846 113.220  71.888  1.00  0.00           C  
ATOM   2426  HA  SER   183      84.155 112.459  71.524  1.00  0.00           H  
ATOM   2427  CB  SER   183      85.030 114.287  70.810  1.00  0.00           C  
ATOM   2428  HB2 SER   183      84.149 114.912  70.665  1.00  0.00           H  
ATOM   2429  HB3 SER   183      85.871 114.956  70.997  1.00  0.00           H  
ATOM   2430  OG  SER   183      85.289 113.691  69.559  1.00  0.00           O  
ATOM   2431  HG  SER   183      84.726 114.199  68.971  1.00  0.00           H  
ATOM   2432  C   SER   183      86.151 112.438  72.290  1.00  0.00           C  
ATOM   2433  O   SER   183      86.056 111.528  73.145  1.00  0.00           O  
ATOM   2434  N   MET   184      87.367 112.793  71.771  1.00  0.00           N  
ATOM   2435  H   MET   184      87.338 113.345  70.926  1.00  0.00           H  
ATOM   2436  CA  MET   184      88.634 112.113  72.120  1.00  0.00           C  
ATOM   2437  HA  MET   184      88.442 111.663  73.095  1.00  0.00           H  
ATOM   2438  CB  MET   184      88.872 110.949  71.152  1.00  0.00           C  
ATOM   2439  HB2 MET   184      87.984 110.317  71.137  1.00  0.00           H  
ATOM   2440  HB3 MET   184      88.982 111.399  70.165  1.00  0.00           H  
ATOM   2441  CG  MET   184      90.046 109.984  71.309  1.00  0.00           C  
ATOM   2442  HG2 MET   184      89.868 109.285  70.491  1.00  0.00           H  
ATOM   2443  HG3 MET   184      90.924 110.605  71.132  1.00  0.00           H  
ATOM   2444  SD  MET   184      90.306 109.155  72.895  1.00  0.00           S  
ATOM   2445  CE  MET   184      88.945 108.002  72.862  1.00  0.00           C  
ATOM   2446  HE1 MET   184      87.981 108.510  72.861  1.00  0.00           H  
ATOM   2447  HE2 MET   184      89.003 107.318  72.015  1.00  0.00           H  
ATOM   2448  HE3 MET   184      89.004 107.262  73.660  1.00  0.00           H  
ATOM   2449  C   MET   184      89.764 113.154  72.184  1.00  0.00           C  
ATOM   2450  O   MET   184      89.709 114.192  71.549  1.00  0.00           O  
ATOM   2451  N   SER   185      90.737 112.784  72.971  1.00  0.00           N  
ATOM   2452  H   SER   185      90.602 111.948  73.522  1.00  0.00           H  
ATOM   2453  CA  SER   185      91.965 113.571  73.102  1.00  0.00           C  
ATOM   2454  HA  SER   185      91.650 114.595  73.305  1.00  0.00           H  
ATOM   2455  CB  SER   185      92.908 113.027  74.133  1.00  0.00           C  
ATOM   2456  HB2 SER   185      92.214 112.874  74.960  1.00  0.00           H  
ATOM   2457  HB3 SER   185      93.311 112.062  73.826  1.00  0.00           H  
ATOM   2458  OG  SER   185      93.966 113.905  74.471  1.00  0.00           O  
ATOM   2459  HG  SER   185      94.687 113.900  73.837  1.00  0.00           H  
ATOM   2460  C   SER   185      92.720 113.656  71.820  1.00  0.00           C  
ATOM   2461  O   SER   185      92.815 112.656  71.170  1.00  0.00           O  
ATOM   2462  N   SER   186      93.319 114.842  71.496  1.00  0.00           N  
ATOM   2463  H   SER   186      93.253 115.611  72.148  1.00  0.00           H  
ATOM   2464  CA  SER   186      94.260 115.109  70.373  1.00  0.00           C  
ATOM   2465  HA  SER   186      94.920 114.264  70.174  1.00  0.00           H  
ATOM   2466  CB  SER   186      93.447 115.196  69.112  1.00  0.00           C  
ATOM   2467  HB2 SER   186      94.108 115.268  68.248  1.00  0.00           H  
ATOM   2468  HB3 SER   186      92.820 114.320  68.944  1.00  0.00           H  
ATOM   2469  OG  SER   186      92.553 116.222  69.105  1.00  0.00           O  
ATOM   2470  HG  SER   186      92.217 116.313  68.210  1.00  0.00           H  
ATOM   2471  C   SER   186      95.145 116.338  70.651  1.00  0.00           C  
ATOM   2472  O   SER   186      94.967 117.082  71.604  1.00  0.00           O  
ATOM   2473  N   GLY   187      96.248 116.580  69.827  1.00  0.00           N  
ATOM   2474  H   GLY   187      97.011 117.088  70.250  1.00  0.00           H  
ATOM   2475  CA  GLY   187      96.636 115.872  68.598  1.00  0.00           C  
ATOM   2476  HA2 GLY   187      97.624 115.463  68.812  1.00  0.00           H  
ATOM   2477  HA3 GLY   187      96.008 115.004  68.394  1.00  0.00           H  
ATOM   2478  C   GLY   187      96.591 116.706  67.302  1.00  0.00           C  
ATOM   2479  O   GLY   187      97.192 116.269  66.312  1.00  0.00           O  
ATOM   2480  N   GLY   188      95.897 117.849  67.355  1.00  0.00           N  
ATOM   2481  H   GLY   188      95.457 118.148  68.214  1.00  0.00           H  
ATOM   2482  CA  GLY   188      95.736 118.788  66.253  1.00  0.00           C  
ATOM   2483  HA2 GLY   188      95.671 118.142  65.377  1.00  0.00           H  
ATOM   2484  HA3 GLY   188      94.721 119.153  66.408  1.00  0.00           H  
ATOM   2485  C   GLY   188      96.794 119.930  66.139  1.00  0.00           C  
ATOM   2486  O   GLY   188      97.507 120.109  67.143  1.00  0.00           O  
ATOM   2487  N   GLY   189      96.845 120.715  65.058  1.00  0.00           N  
ATOM   2488  H   GLY   189      97.605 121.381  65.070  1.00  0.00           H  
ATOM   2489  CA  GLY   189      96.191 120.608  63.845  1.00  0.00           C  
ATOM   2490  HA2 GLY   189      96.769 120.849  62.953  1.00  0.00           H  
ATOM   2491  HA3 GLY   189      95.913 119.585  63.587  1.00  0.00           H  
ATOM   2492  C   GLY   189      94.871 121.446  63.858  1.00  0.00           C  
ATOM   2493  O   GLY   189      94.166 121.582  64.828  1.00  0.00           O  
ATOM   2494  N   SER   190      94.484 121.908  62.668  1.00  0.00           N  
ATOM   2495  H   SER   190      95.076 121.801  61.856  1.00  0.00           H  
ATOM   2496  CA  SER   190      93.439 122.915  62.371  1.00  0.00           C  
ATOM   2497  HA  SER   190      93.656 123.295  61.372  1.00  0.00           H  
ATOM   2498  CB  SER   190      92.058 122.257  62.249  1.00  0.00           C  
ATOM   2499  HB2 SER   190      91.840 121.962  63.275  1.00  0.00           H  
ATOM   2500  HB3 SER   190      91.292 122.964  61.928  1.00  0.00           H  
ATOM   2501  OG  SER   190      92.053 121.150  61.328  1.00  0.00           O  
ATOM   2502  HG  SER   190      92.456 120.426  61.813  1.00  0.00           H  
ATOM   2503  C   SER   190      93.437 124.135  63.323  1.00  0.00           C  
ATOM   2504  O   SER   190      92.314 124.478  63.782  1.00  0.00           O  
ATOM   2505  N   GLY   191      94.414 124.966  63.484  1.00  0.00           N  
ATOM   2506  H   GLY   191      94.121 125.782  64.003  1.00  0.00           H  
ATOM   2507  CA  GLY   191      95.755 124.827  62.845  1.00  0.00           C  
ATOM   2508  HA2 GLY   191      96.392 125.562  63.336  1.00  0.00           H  
ATOM   2509  HA3 GLY   191      96.256 123.905  63.141  1.00  0.00           H  
ATOM   2510  C   GLY   191      95.688 124.966  61.329  1.00  0.00           C  
ATOM   2511  O   GLY   191      94.714 125.589  60.870  1.00  0.00           O  
ATOM   2512  N   GLY   192      96.641 124.395  60.563  1.00  0.00           N  
ATOM   2513  H   GLY   192      97.349 123.917  61.102  1.00  0.00           H  
ATOM   2514  CA  GLY   192      96.467 124.264  59.119  1.00  0.00           C  
ATOM   2515  HA2 GLY   192      96.198 125.227  58.685  1.00  0.00           H  
ATOM   2516  HA3 GLY   192      97.346 123.903  58.584  1.00  0.00           H  
ATOM   2517  C   GLY   192      95.397 123.102  58.770  1.00  0.00           C  
ATOM   2518  O   GLY   192      95.175 122.236  59.674  1.00  0.00           O  
ATOM   2519  N   GLY   193      94.755 123.070  57.624  1.00  0.00           N  
ATOM   2520  H   GLY   193      95.107 123.604  56.842  1.00  0.00           H  
ATOM   2521  CA  GLY   193      93.897 122.008  57.329  1.00  0.00           C  
ATOM   2522  HA2 GLY   193      93.931 122.001  56.239  1.00  0.00           H  
ATOM   2523  HA3 GLY   193      94.311 121.048  57.636  1.00  0.00           H  
ATOM   2524  C   GLY   193      92.429 122.314  57.747  1.00  0.00           C  
ATOM   2525  O   GLY   193      92.067 123.054  58.637  1.00  0.00           O  
ATOM   2526  N   TYR   194      91.560 121.566  57.057  1.00  0.00           N  
ATOM   2527  H   TYR   194      91.907 120.805  56.492  1.00  0.00           H  
ATOM   2528  CA  TYR   194      90.114 121.705  57.023  1.00  0.00           C  
ATOM   2529  HA  TYR   194      89.760 122.229  57.911  1.00  0.00           H  
ATOM   2530  CB  TYR   194      89.825 122.442  55.685  1.00  0.00           C  
ATOM   2531  HB2 TYR   194      89.894 121.723  54.869  1.00  0.00           H  
ATOM   2532  HB3 TYR   194      88.749 122.618  55.677  1.00  0.00           H  
ATOM   2533  CG  TYR   194      90.500 123.704  55.371  1.00  0.00           C  
ATOM   2534  CD1 TYR   194      90.077 124.892  55.922  1.00  0.00           C  
ATOM   2535  HD1 TYR   194      89.448 124.802  56.795  1.00  0.00           H  
ATOM   2536  CE1 TYR   194      90.580 126.128  55.663  1.00  0.00           C  
ATOM   2537  HE1 TYR   194      90.198 127.008  56.159  1.00  0.00           H  
ATOM   2538  CZ  TYR   194      91.544 126.269  54.659  1.00  0.00           C  
ATOM   2539  OH  TYR   194      92.144 127.443  54.312  1.00  0.00           O  
ATOM   2540  HH  TYR   194      91.618 128.235  54.448  1.00  0.00           H  
ATOM   2541  CE2 TYR   194      92.153 125.069  54.242  1.00  0.00           C  
ATOM   2542  HE2 TYR   194      92.962 125.198  53.539  1.00  0.00           H  
ATOM   2543  CD2 TYR   194      91.620 123.807  54.494  1.00  0.00           C  
ATOM   2544  HD2 TYR   194      92.105 122.935  54.079  1.00  0.00           H  
ATOM   2545  C   TYR   194      89.249 120.374  57.169  1.00  0.00           C  
ATOM   2546  O   TYR   194      89.775 119.296  57.049  1.00  0.00           O  
ATOM   2547  N   GLY   195      87.980 120.432  57.457  1.00  0.00           N  
ATOM   2548  H   GLY   195      87.534 119.534  57.574  1.00  0.00           H  
ATOM   2549  CA  GLY   195      87.062 121.598  57.653  1.00  0.00           C  
ATOM   2550  HA2 GLY   195      87.524 122.178  58.452  1.00  0.00           H  
ATOM   2551  HA3 GLY   195      86.897 122.197  56.757  1.00  0.00           H  
ATOM   2552  C   GLY   195      85.725 121.293  58.164  1.00  0.00           C  
ATOM   2553  O   GLY   195      85.414 120.214  58.656  1.00  0.00           O  
ATOM   2554  N   ASN   196      84.657 122.143  57.879  1.00  0.00           N  
ATOM   2555  H   ASN   196      84.772 122.951  57.283  1.00  0.00           H  
ATOM   2556  CA  ASN   196      83.235 121.708  58.046  1.00  0.00           C  
ATOM   2557  HA  ASN   196      83.132 121.052  58.911  1.00  0.00           H  
ATOM   2558  CB  ASN   196      82.479 123.049  58.291  1.00  0.00           C  
ATOM   2559  HB2 ASN   196      82.859 123.418  59.243  1.00  0.00           H  
ATOM   2560  HB3 ASN   196      82.658 123.801  57.522  1.00  0.00           H  
ATOM   2561  CG  ASN   196      80.983 122.812  58.446  1.00  0.00           C  
ATOM   2562  OD1 ASN   196      80.461 121.723  58.516  1.00  0.00           O  
ATOM   2563  ND2 ASN   196      80.231 123.914  58.494  1.00  0.00           N  
ATOM   2564 HD21 ASN   196      79.225 123.842  58.556  1.00  0.00           H  
ATOM   2565 HD22 ASN   196      80.711 124.803  58.493  1.00  0.00           H  
ATOM   2566  C   ASN   196      82.738 121.027  56.784  1.00  0.00           C  
ATOM   2567  O   ASN   196      82.785 121.631  55.704  1.00  0.00           O  
ATOM   2568  N   GLN   197      82.259 119.793  56.865  1.00  0.00           N  
ATOM   2569  H   GLN   197      82.314 119.348  57.770  1.00  0.00           H  
ATOM   2570  CA  GLN   197      81.800 118.917  55.690  1.00  0.00           C  
ATOM   2571  HA  GLN   197      82.428 119.273  54.873  1.00  0.00           H  
ATOM   2572  CB  GLN   197      82.126 117.437  56.034  1.00  0.00           C  
ATOM   2573  HB2 GLN   197      81.282 117.186  56.676  1.00  0.00           H  
ATOM   2574  HB3 GLN   197      82.160 116.877  55.099  1.00  0.00           H  
ATOM   2575  CG  GLN   197      83.481 117.266  56.724  1.00  0.00           C  
ATOM   2576  HG2 GLN   197      83.371 117.687  57.723  1.00  0.00           H  
ATOM   2577  HG3 GLN   197      83.700 116.211  56.887  1.00  0.00           H  
ATOM   2578  CD  GLN   197      84.811 117.867  55.988  1.00  0.00           C  
ATOM   2579  OE1 GLN   197      84.690 118.574  54.946  1.00  0.00           O  
ATOM   2580  NE2 GLN   197      86.037 117.523  56.387  1.00  0.00           N  
ATOM   2581 HE21 GLN   197      86.125 116.880  57.161  1.00  0.00           H  
ATOM   2582 HE22 GLN   197      86.861 117.746  55.848  1.00  0.00           H  
ATOM   2583  C   GLN   197      80.437 119.258  55.133  1.00  0.00           C  
ATOM   2584  O   GLN   197      80.091 118.856  54.066  1.00  0.00           O  
ATOM   2585  N   ASP   198      79.601 120.003  55.919  1.00  0.00           N  
ATOM   2586  H   ASP   198      80.018 120.331  56.778  1.00  0.00           H  
ATOM   2587  CA  ASP   198      78.275 120.388  55.390  1.00  0.00           C  
ATOM   2588  HA  ASP   198      77.651 119.521  55.174  1.00  0.00           H  
ATOM   2589  CB  ASP   198      77.554 121.232  56.479  1.00  0.00           C  
ATOM   2590  HB2 ASP   198      78.107 122.162  56.607  1.00  0.00           H  
ATOM   2591  HB3 ASP   198      76.688 121.560  55.904  1.00  0.00           H  
ATOM   2592  CG  ASP   198      77.109 120.575  57.791  1.00  0.00           C  
ATOM   2593  OD1 ASP   198      76.499 121.184  58.703  1.00  0.00           O  
ATOM   2594  OD2 ASP   198      77.355 119.339  57.836  1.00  0.00           O  
ATOM   2595  C   ASP   198      78.420 121.174  54.090  1.00  0.00           C  
ATOM   2596  O   ASP   198      79.125 122.227  54.113  1.00  0.00           O  
ATOM   2597  N   GLN   199      77.590 120.872  53.113  1.00  0.00           N  
ATOM   2598  H   GLN   199      76.840 120.206  53.229  1.00  0.00           H  
ATOM   2599  CA  GLN   199      77.620 121.570  51.812  1.00  0.00           C  
ATOM   2600  HA  GLN   199      77.614 122.636  52.038  1.00  0.00           H  
ATOM   2601  CB  GLN   199      78.882 121.107  51.090  1.00  0.00           C  
ATOM   2602  HB2 GLN   199      79.106 121.844  50.318  1.00  0.00           H  
ATOM   2603  HB3 GLN   199      79.641 121.105  51.873  1.00  0.00           H  
ATOM   2604  CG  GLN   199      78.866 119.668  50.577  1.00  0.00           C  
ATOM   2605  HG2 GLN   199      79.887 119.342  50.778  1.00  0.00           H  
ATOM   2606  HG3 GLN   199      78.152 119.094  51.168  1.00  0.00           H  
ATOM   2607  CD  GLN   199      78.565 119.448  49.125  1.00  0.00           C  
ATOM   2608  OE1 GLN   199      78.287 120.412  48.360  1.00  0.00           O  
ATOM   2609  NE2 GLN   199      78.766 118.281  48.721  1.00  0.00           N  
ATOM   2610 HE21 GLN   199      78.873 117.575  49.436  1.00  0.00           H  
ATOM   2611 HE22 GLN   199      78.404 118.051  47.807  1.00  0.00           H  
ATOM   2612  C   GLN   199      76.352 121.337  51.018  1.00  0.00           C  
ATOM   2613  O   GLN   199      75.694 120.322  51.150  1.00  0.00           O  
ATOM   2614  N   SER   200      76.006 122.164  50.030  1.00  0.00           N  
ATOM   2615  H   SER   200      75.048 122.007  49.752  1.00  0.00           H  
ATOM   2616  CA  SER   200      76.562 123.493  49.643  1.00  0.00           C  
ATOM   2617  HA  SER   200      77.644 123.363  49.613  1.00  0.00           H  
ATOM   2618  CB  SER   200      76.017 123.796  48.266  1.00  0.00           C  
ATOM   2619  HB2 SER   200      76.062 122.939  47.593  1.00  0.00           H  
ATOM   2620  HB3 SER   200      74.965 124.044  48.406  1.00  0.00           H  
ATOM   2621  OG  SER   200      76.683 124.873  47.633  1.00  0.00           O  
ATOM   2622  HG  SER   200      77.280 124.493  46.983  1.00  0.00           H  
ATOM   2623  C   SER   200      76.316 124.563  50.694  1.00  0.00           C  
ATOM   2624  O   SER   200      75.654 124.315  51.690  1.00  0.00           O  
ATOM   2625  N   GLY   201      76.811 125.784  50.382  1.00  0.00           N  
ATOM   2626  H   GLY   201      77.413 126.007  49.603  1.00  0.00           H  
ATOM   2627  CA  GLY   201      76.823 126.816  51.352  1.00  0.00           C  
ATOM   2628  HA2 GLY   201      75.897 127.382  51.452  1.00  0.00           H  
ATOM   2629  HA3 GLY   201      76.973 126.297  52.299  1.00  0.00           H  
ATOM   2630  C   GLY   201      78.022 127.752  51.149  1.00  0.00           C  
ATOM   2631  O   GLY   201      78.445 127.907  50.035  1.00  0.00           O  
ATOM   2632  N   GLY   202      78.702 128.342  52.159  1.00  0.00           N  
ATOM   2633  H   GLY   202      79.439 128.984  51.905  1.00  0.00           H  
ATOM   2634  CA  GLY   202      78.317 128.423  53.537  1.00  0.00           C  
ATOM   2635  HA2 GLY   202      77.261 128.684  53.599  1.00  0.00           H  
ATOM   2636  HA3 GLY   202      78.328 127.497  54.112  1.00  0.00           H  
ATOM   2637  C   GLY   202      78.997 129.596  54.188  1.00  0.00           C  
ATOM   2638  O   GLY   202      79.286 130.574  53.500  1.00  0.00           O  
ATOM   2639  N   GLY   203      79.338 129.585  55.490  1.00  0.00           N  
ATOM   2640  H   GLY   203      79.483 130.467  55.960  1.00  0.00           H  
ATOM   2641  CA  GLY   203      79.342 128.476  56.386  1.00  0.00           C  
ATOM   2642  HA2 GLY   203      79.236 128.818  57.416  1.00  0.00           H  
ATOM   2643  HA3 GLY   203      78.460 127.851  56.245  1.00  0.00           H  
ATOM   2644  C   GLY   203      80.606 127.689  56.221  1.00  0.00           C  
ATOM   2645  O   GLY   203      80.572 126.554  55.753  1.00  0.00           O  
ATOM   2646  N   GLY   204      81.748 128.273  56.592  1.00  0.00           N  
ATOM   2647  H   GLY   204      81.616 129.213  56.936  1.00  0.00           H  
ATOM   2648  CA  GLY   204      82.980 127.521  56.763  1.00  0.00           C  
ATOM   2649  HA2 GLY   204      83.062 126.862  55.899  1.00  0.00           H  
ATOM   2650  HA3 GLY   204      83.799 128.231  56.883  1.00  0.00           H  
ATOM   2651  C   GLY   204      83.144 126.716  57.991  1.00  0.00           C  
ATOM   2652  O   GLY   204      82.211 126.411  58.772  1.00  0.00           O  
ATOM   2653  N   SER   205      84.363 126.186  58.345  1.00  0.00           N  
ATOM   2654  H   SER   205      84.332 125.865  59.303  1.00  0.00           H  
ATOM   2655  CA  SER   205      85.682 126.225  57.594  1.00  0.00           C  
ATOM   2656  HA  SER   205      85.913 127.282  57.463  1.00  0.00           H  
ATOM   2657  CB  SER   205      86.826 125.755  58.497  1.00  0.00           C  
ATOM   2658  HB2 SER   205      87.639 125.872  57.780  1.00  0.00           H  
ATOM   2659  HB3 SER   205      86.882 126.363  59.400  1.00  0.00           H  
ATOM   2660  OG  SER   205      86.761 124.380  58.895  1.00  0.00           O  
ATOM   2661  HG  SER   205      87.533 124.264  59.455  1.00  0.00           H  
ATOM   2662  C   SER   205      85.666 125.525  56.237  1.00  0.00           C  
ATOM   2663  O   SER   205      84.879 124.653  56.035  1.00  0.00           O  
ATOM   2664  N   GLY   206      86.554 126.012  55.327  1.00  0.00           N  
ATOM   2665  H   GLY   206      87.059 126.814  55.675  1.00  0.00           H  
ATOM   2666  CA  GLY   206      86.691 125.599  53.940  1.00  0.00           C  
ATOM   2667  HA2 GLY   206      87.511 126.111  53.437  1.00  0.00           H  
ATOM   2668  HA3 GLY   206      86.884 124.526  53.939  1.00  0.00           H  
ATOM   2669  C   GLY   206      85.454 125.839  53.072  1.00  0.00           C  
ATOM   2670  O   GLY   206      84.459 126.484  53.390  1.00  0.00           O  
ATOM   2671  N   GLY   207      85.424 125.369  51.838  1.00  0.00           N  
ATOM   2672  H   GLY   207      84.672 125.786  51.309  1.00  0.00           H  
ATOM   2673  CA  GLY   207      86.425 124.573  51.083  1.00  0.00           C  
ATOM   2674  HA2 GLY   207      86.822 123.731  51.651  1.00  0.00           H  
ATOM   2675  HA3 GLY   207      86.041 124.308  50.098  1.00  0.00           H  
ATOM   2676  C   GLY   207      87.725 125.352  50.828  1.00  0.00           C  
ATOM   2677  O   GLY   207      87.843 126.601  50.959  1.00  0.00           O  
ATOM   2678  N   TYR   208      88.720 124.642  50.281  1.00  0.00           N  
ATOM   2679  H   TYR   208      88.650 123.636  50.226  1.00  0.00           H  
ATOM   2680  CA  TYR   208      89.937 125.181  49.794  1.00  0.00           C  
ATOM   2681  HA  TYR   208      89.616 126.143  49.396  1.00  0.00           H  
ATOM   2682  CB  TYR   208      90.972 125.438  50.847  1.00  0.00           C  
ATOM   2683  HB2 TYR   208      90.531 126.103  51.589  1.00  0.00           H  
ATOM   2684  HB3 TYR   208      91.262 124.538  51.389  1.00  0.00           H  
ATOM   2685  CG  TYR   208      92.229 126.117  50.417  1.00  0.00           C  
ATOM   2686  CD1 TYR   208      92.263 127.554  50.275  1.00  0.00           C  
ATOM   2687  HD1 TYR   208      91.332 128.087  50.397  1.00  0.00           H  
ATOM   2688  CE1 TYR   208      93.458 128.220  49.950  1.00  0.00           C  
ATOM   2689  HE1 TYR   208      93.505 129.292  49.834  1.00  0.00           H  
ATOM   2690  CZ  TYR   208      94.623 127.477  49.601  1.00  0.00           C  
ATOM   2691  OH  TYR   208      95.806 128.094  49.266  1.00  0.00           O  
ATOM   2692  HH  TYR   208      95.767 129.038  49.435  1.00  0.00           H  
ATOM   2693  CE2 TYR   208      94.608 126.082  49.761  1.00  0.00           C  
ATOM   2694  HE2 TYR   208      95.429 125.545  49.311  1.00  0.00           H  
ATOM   2695  CD2 TYR   208      93.463 125.466  50.215  1.00  0.00           C  
ATOM   2696  HD2 TYR   208      93.510 124.387  50.237  1.00  0.00           H  
ATOM   2697  C   TYR   208      90.529 124.287  48.726  1.00  0.00           C  
ATOM   2698  O   TYR   208      90.811 123.099  49.105  1.00  0.00           O  
ATOM   2699  N   GLY   209      90.626 124.714  47.464  1.00  0.00           N  
ATOM   2700  H   GLY   209      90.369 125.660  47.221  1.00  0.00           H  
ATOM   2701  CA  GLY   209      91.081 123.917  46.323  1.00  0.00           C  
ATOM   2702  HA2 GLY   209      90.562 122.964  46.425  1.00  0.00           H  
ATOM   2703  HA3 GLY   209      90.824 124.455  45.410  1.00  0.00           H  
ATOM   2704  C   GLY   209      92.549 123.548  46.369  1.00  0.00           C  
ATOM   2705  O   GLY   209      93.202 123.934  47.326  1.00  0.00           O  
ATOM   2706  N   GLN   210      93.156 122.887  45.394  1.00  0.00           N  
ATOM   2707  H   GLN   210      94.161 122.982  45.382  1.00  0.00           H  
ATOM   2708  CA  GLN   210      92.542 122.198  44.217  1.00  0.00           C  
ATOM   2709  HA  GLN   210      93.336 121.792  43.590  1.00  0.00           H  
ATOM   2710  CB  GLN   210      91.651 120.990  44.585  1.00  0.00           C  
ATOM   2711  HB2 GLN   210      90.921 121.422  45.269  1.00  0.00           H  
ATOM   2712  HB3 GLN   210      91.233 120.588  43.662  1.00  0.00           H  
ATOM   2713  CG  GLN   210      92.379 119.837  45.389  1.00  0.00           C  
ATOM   2714  HG2 GLN   210      93.335 119.696  44.887  1.00  0.00           H  
ATOM   2715  HG3 GLN   210      92.528 120.160  46.419  1.00  0.00           H  
ATOM   2716  CD  GLN   210      91.659 118.524  45.233  1.00  0.00           C  
ATOM   2717  OE1 GLN   210      90.482 118.413  45.490  1.00  0.00           O  
ATOM   2718  NE2 GLN   210      92.352 117.415  44.918  1.00  0.00           N  
ATOM   2719 HE21 GLN   210      91.784 116.590  44.789  1.00  0.00           H  
ATOM   2720 HE22 GLN   210      93.352 117.404  44.778  1.00  0.00           H  
ATOM   2721  C   GLN   210      91.770 123.219  43.363  1.00  0.00           C  
ATOM   2722  O   GLN   210      90.987 122.849  42.476  1.00  0.00           O  
ATOM   2723  N   GLN   211      92.039 124.562  43.360  1.00  0.00           N  
ATOM   2724  H   GLN   211      92.911 124.834  43.789  1.00  0.00           H  
ATOM   2725  CA  GLN   211      91.349 125.638  42.550  1.00  0.00           C  
ATOM   2726  HA  GLN   211      90.305 125.811  42.813  1.00  0.00           H  
ATOM   2727  CB  GLN   211      92.009 126.979  42.925  1.00  0.00           C  
ATOM   2728  HB2 GLN   211      93.036 126.988  42.559  1.00  0.00           H  
ATOM   2729  HB3 GLN   211      91.477 127.766  42.391  1.00  0.00           H  
ATOM   2730  CG  GLN   211      91.883 127.453  44.453  1.00  0.00           C  
ATOM   2731  HG2 GLN   211      92.062 128.523  44.552  1.00  0.00           H  
ATOM   2732  HG3 GLN   211      90.850 127.264  44.744  1.00  0.00           H  
ATOM   2733  CD  GLN   211      92.865 126.783  45.437  1.00  0.00           C  
ATOM   2734  OE1 GLN   211      93.727 125.931  45.151  1.00  0.00           O  
ATOM   2735  NE2 GLN   211      92.796 127.153  46.686  1.00  0.00           N  
ATOM   2736 HE21 GLN   211      92.033 127.778  46.905  1.00  0.00           H  
ATOM   2737 HE22 GLN   211      93.559 126.776  47.229  1.00  0.00           H  
ATOM   2738  C   GLN   211      91.259 125.267  41.091  1.00  0.00           C  
ATOM   2739  O   GLN   211      90.215 125.529  40.551  1.00  0.00           O  
ATOM   2740  N   ASP   212      92.361 124.850  40.487  1.00  0.00           N  
ATOM   2741  H   ASP   212      93.179 124.625  41.035  1.00  0.00           H  
ATOM   2742  CA  ASP   212      92.451 124.719  39.002  1.00  0.00           C  
ATOM   2743  HA  ASP   212      92.452 125.694  38.513  1.00  0.00           H  
ATOM   2744  CB  ASP   212      93.775 124.026  38.574  1.00  0.00           C  
ATOM   2745  HB2 ASP   212      93.938 123.076  39.083  1.00  0.00           H  
ATOM   2746  HB3 ASP   212      93.684 123.735  37.528  1.00  0.00           H  
ATOM   2747  CG  ASP   212      95.093 124.878  38.642  1.00  0.00           C  
ATOM   2748  OD1 ASP   212      96.259 124.380  38.456  1.00  0.00           O  
ATOM   2749  OD2 ASP   212      94.898 126.093  39.053  1.00  0.00           O  
ATOM   2750  C   ASP   212      91.308 123.878  38.454  1.00  0.00           C  
ATOM   2751  O   ASP   212      90.728 124.196  37.415  1.00  0.00           O  
ATOM   2752  N   ARG   213      90.977 122.684  38.984  1.00  0.00           N  
ATOM   2753  H   ARG   213      91.330 122.423  39.894  1.00  0.00           H  
ATOM   2754  CA  ARG   213      89.974 121.693  38.436  1.00  0.00           C  
ATOM   2755  HA  ARG   213      89.132 122.111  37.884  1.00  0.00           H  
ATOM   2756  CB  ARG   213      90.842 120.881  37.415  1.00  0.00           C  
ATOM   2757  HB2 ARG   213      91.271 121.610  36.728  1.00  0.00           H  
ATOM   2758  HB3 ARG   213      91.696 120.290  37.747  1.00  0.00           H  
ATOM   2759  CG  ARG   213      89.936 120.028  36.505  1.00  0.00           C  
ATOM   2760  HG2 ARG   213      89.459 119.196  37.023  1.00  0.00           H  
ATOM   2761  HG3 ARG   213      89.240 120.691  35.991  1.00  0.00           H  
ATOM   2762  CD  ARG   213      90.771 119.370  35.429  1.00  0.00           C  
ATOM   2763  HD2 ARG   213      90.013 119.298  34.649  1.00  0.00           H  
ATOM   2764  HD3 ARG   213      91.546 119.972  34.956  1.00  0.00           H  
ATOM   2765  NE  ARG   213      91.154 118.056  35.752  1.00  0.00           N  
ATOM   2766  HE  ARG   213      92.029 118.045  36.257  1.00  0.00           H  
ATOM   2767  CZ  ARG   213      90.748 116.948  35.142  1.00  0.00           C  
ATOM   2768  NH1 ARG   213      89.547 116.743  34.691  1.00  0.00           N  
ATOM   2769 HH11 ARG   213      89.294 115.783  34.505  1.00  0.00           H  
ATOM   2770 HH12 ARG   213      88.814 117.307  35.098  1.00  0.00           H  
ATOM   2771  NH2 ARG   213      91.543 115.935  35.028  1.00  0.00           N  
ATOM   2772 HH21 ARG   213      91.147 115.129  34.566  1.00  0.00           H  
ATOM   2773 HH22 ARG   213      92.517 116.104  35.237  1.00  0.00           H  
ATOM   2774  C   ARG   213      89.572 120.683  39.604  1.00  0.00           C  
ATOM   2775  O   ARG   213      90.396 120.130  40.325  1.00  0.00           O  
ATOM   2776  N   GLY   214      88.239 120.538  39.795  1.00  0.00           N  
ATOM   2777  H   GLY   214      87.955 119.835  40.462  1.00  0.00           H  
ATOM   2778  CA  GLY   214      87.073 121.268  39.161  1.00  0.00           C  
ATOM   2779  HA2 GLY   214      87.091 122.330  39.407  1.00  0.00           H  
ATOM   2780  HA3 GLY   214      87.103 121.147  38.078  1.00  0.00           H  
ATOM   2781  C   GLY   214      85.762 120.706  39.607  1.00  0.00           C  
ATOM   2782  O   GLY   214      85.294 119.793  38.869  1.00  0.00           O  
ATOM   2783  OXT GLY   214      85.256 121.157  40.618  1.00  0.00           O  
TER    2784      GLY   214 
END   
