# Supplementary material for: Visualization of oligomerization, clustering, and density transition of intrinsically disordered proteins
Source: Natl Sci Rev. 2026 Feb 14;13(7):nwag107. doi: 10.1093/nsr/nwag107 (PMC13114874; doi:10.1093/nsr/nwag107)
Supplement: nwag107_Supplemental_Files [file nwag107_supplemental_files.zip › SI-MD-Structures/MD-Sturctures/frame156.pdb]

CRYST1  135.043  149.200  136.805  90.00  90.00  90.00               1
ATOM      1  N   MET     1      28.114  84.436  86.647  1.00  0.00           N  
ATOM      2  H1  MET     1      27.480  85.169  86.932  1.00  0.00           H  
ATOM      3  H2  MET     1      27.673  83.537  86.515  1.00  0.00           H  
ATOM      4  H3  MET     1      28.867  84.447  87.320  1.00  0.00           H  
ATOM      5  CA  MET     1      28.452  84.977  85.289  1.00  0.00           C  
ATOM      6  HA  MET     1      27.488  85.120  84.801  1.00  0.00           H  
ATOM      7  CB  MET     1      29.244  86.311  85.389  1.00  0.00           C  
ATOM      8  HB2 MET     1      30.025  86.111  86.122  1.00  0.00           H  
ATOM      9  HB3 MET     1      29.561  86.565  84.377  1.00  0.00           H  
ATOM     10  CG  MET     1      28.387  87.516  85.962  1.00  0.00           C  
ATOM     11  HG2 MET     1      28.841  88.457  85.650  1.00  0.00           H  
ATOM     12  HG3 MET     1      27.450  87.486  85.407  1.00  0.00           H  
ATOM     13  SD  MET     1      27.938  87.422  87.746  1.00  0.00           S  
ATOM     14  CE  MET     1      29.422  88.214  88.344  1.00  0.00           C  
ATOM     15  HE1 MET     1      29.363  88.339  89.425  1.00  0.00           H  
ATOM     16  HE2 MET     1      30.299  87.657  88.016  1.00  0.00           H  
ATOM     17  HE3 MET     1      29.306  89.213  87.924  1.00  0.00           H  
ATOM     18  C   MET     1      29.303  83.954  84.482  1.00  0.00           C  
ATOM     19  O   MET     1      30.375  83.566  84.833  1.00  0.00           O  
ATOM     20  N   ALA     2      28.872  83.490  83.339  1.00  0.00           N  
ATOM     21  H   ALA     2      29.462  82.780  82.929  1.00  0.00           H  
ATOM     22  CA  ALA     2      27.839  83.980  82.501  1.00  0.00           C  
ATOM     23  HA  ALA     2      27.992  83.592  81.494  1.00  0.00           H  
ATOM     24  CB  ALA     2      26.405  83.542  83.068  1.00  0.00           C  
ATOM     25  HB1 ALA     2      26.438  82.452  83.090  1.00  0.00           H  
ATOM     26  HB2 ALA     2      26.187  83.893  84.077  1.00  0.00           H  
ATOM     27  HB3 ALA     2      25.517  83.920  82.561  1.00  0.00           H  
ATOM     28  C   ALA     2      27.963  85.530  82.203  1.00  0.00           C  
ATOM     29  O   ALA     2      27.360  86.262  82.926  1.00  0.00           O  
ATOM     30  N   SER     3      28.598  85.971  81.093  1.00  0.00           N  
ATOM     31  H   SER     3      28.526  86.966  80.936  1.00  0.00           H  
ATOM     32  CA  SER     3      29.372  85.202  80.061  1.00  0.00           C  
ATOM     33  HA  SER     3      28.813  84.589  79.355  1.00  0.00           H  
ATOM     34  CB  SER     3      29.897  86.338  79.183  1.00  0.00           C  
ATOM     35  HB2 SER     3      29.012  86.888  78.863  1.00  0.00           H  
ATOM     36  HB3 SER     3      30.559  86.965  79.780  1.00  0.00           H  
ATOM     37  OG  SER     3      30.698  86.036  78.090  1.00  0.00           O  
ATOM     38  HG  SER     3      30.642  86.775  77.480  1.00  0.00           H  
ATOM     39  C   SER     3      30.583  84.419  80.603  1.00  0.00           C  
ATOM     40  O   SER     3      31.116  84.738  81.665  1.00  0.00           O  
ATOM     41  N   ASN     4      30.954  83.391  79.877  1.00  0.00           N  
ATOM     42  H   ASN     4      30.551  83.319  78.954  1.00  0.00           H  
ATOM     43  CA  ASN     4      32.185  82.579  80.072  1.00  0.00           C  
ATOM     44  HA  ASN     4      32.769  82.954  80.912  1.00  0.00           H  
ATOM     45  CB  ASN     4      31.865  81.099  80.286  1.00  0.00           C  
ATOM     46  HB2 ASN     4      31.470  80.718  79.344  1.00  0.00           H  
ATOM     47  HB3 ASN     4      32.776  80.562  80.549  1.00  0.00           H  
ATOM     48  CG  ASN     4      30.823  80.844  81.327  1.00  0.00           C  
ATOM     49  OD1 ASN     4      29.648  80.766  80.990  1.00  0.00           O  
ATOM     50  ND2 ASN     4      31.193  80.946  82.594  1.00  0.00           N  
ATOM     51 HD21 ASN     4      30.486  80.806  83.302  1.00  0.00           H  
ATOM     52 HD22 ASN     4      32.165  81.066  82.839  1.00  0.00           H  
ATOM     53  C   ASN     4      33.042  82.874  78.831  1.00  0.00           C  
ATOM     54  O   ASN     4      33.029  82.169  77.824  1.00  0.00           O  
ATOM     55  N   ASP     5      33.915  83.858  78.846  1.00  0.00           N  
ATOM     56  H   ASP     5      34.453  83.800  77.994  1.00  0.00           H  
ATOM     57  CA  ASP     5      34.134  84.928  79.845  1.00  0.00           C  
ATOM     58  HA  ASP     5      33.229  84.985  80.451  1.00  0.00           H  
ATOM     59  CB  ASP     5      35.371  84.567  80.722  1.00  0.00           C  
ATOM     60  HB2 ASP     5      35.174  83.557  81.081  1.00  0.00           H  
ATOM     61  HB3 ASP     5      36.266  84.641  80.105  1.00  0.00           H  
ATOM     62  CG  ASP     5      35.613  85.583  81.820  1.00  0.00           C  
ATOM     63  OD1 ASP     5      34.738  86.420  82.129  1.00  0.00           O  
ATOM     64  OD2 ASP     5      36.739  85.723  82.360  1.00  0.00           O  
ATOM     65  C   ASP     5      34.463  86.254  79.136  1.00  0.00           C  
ATOM     66  O   ASP     5      35.039  86.225  78.022  1.00  0.00           O  
ATOM     67  N   TYR     6      34.020  87.379  79.711  1.00  0.00           N  
ATOM     68  H   TYR     6      33.831  87.290  80.699  1.00  0.00           H  
ATOM     69  CA  TYR     6      34.126  88.759  79.094  1.00  0.00           C  
ATOM     70  HA  TYR     6      33.607  88.726  78.136  1.00  0.00           H  
ATOM     71  CB  TYR     6      33.417  89.771  79.948  1.00  0.00           C  
ATOM     72  HB2 TYR     6      33.890  89.990  80.905  1.00  0.00           H  
ATOM     73  HB3 TYR     6      33.436  90.717  79.407  1.00  0.00           H  
ATOM     74  CG  TYR     6      31.936  89.465  80.279  1.00  0.00           C  
ATOM     75  CD1 TYR     6      31.598  88.854  81.493  1.00  0.00           C  
ATOM     76  HD1 TYR     6      32.423  88.510  82.099  1.00  0.00           H  
ATOM     77  CE1 TYR     6      30.227  88.753  81.904  1.00  0.00           C  
ATOM     78  HE1 TYR     6      29.955  88.250  82.820  1.00  0.00           H  
ATOM     79  CZ  TYR     6      29.245  89.397  81.072  1.00  0.00           C  
ATOM     80  OH  TYR     6      28.036  89.057  81.346  1.00  0.00           O  
ATOM     81  HH  TYR     6      27.287  89.426  80.872  1.00  0.00           H  
ATOM     82  CE2 TYR     6      29.602  89.906  79.807  1.00  0.00           C  
ATOM     83  HE2 TYR     6      28.771  90.154  79.163  1.00  0.00           H  
ATOM     84  CD2 TYR     6      30.987  90.032  79.458  1.00  0.00           C  
ATOM     85  HD2 TYR     6      31.336  90.523  78.562  1.00  0.00           H  
ATOM     86  C   TYR     6      35.553  89.285  78.802  1.00  0.00           C  
ATOM     87  O   TYR     6      36.506  88.738  79.358  1.00  0.00           O  
ATOM     88  N   THR     7      35.643  90.292  77.919  1.00  0.00           N  
ATOM     89  H   THR     7      34.811  90.537  77.401  1.00  0.00           H  
ATOM     90  CA  THR     7      36.961  90.757  77.370  1.00  0.00           C  
ATOM     91  HA  THR     7      37.359  89.811  77.003  1.00  0.00           H  
ATOM     92  CB  THR     7      36.819  91.667  76.137  1.00  0.00           C  
ATOM     93  HB  THR     7      36.030  91.209  75.540  1.00  0.00           H  
ATOM     94  CG2 THR     7      36.323  93.158  76.401  1.00  0.00           C  
ATOM     95 HG21 THR     7      35.547  93.136  77.165  1.00  0.00           H  
ATOM     96 HG22 THR     7      37.143  93.748  76.810  1.00  0.00           H  
ATOM     97 HG23 THR     7      36.129  93.641  75.443  1.00  0.00           H  
ATOM     98  OG1 THR     7      37.996  91.852  75.343  1.00  0.00           O  
ATOM     99  HG1 THR     7      38.185  90.984  74.980  1.00  0.00           H  
ATOM    100  C   THR     7      37.887  91.346  78.402  1.00  0.00           C  
ATOM    101  O   THR     7      37.491  92.136  79.277  1.00  0.00           O  
ATOM    102  N   GLN     8      39.136  90.911  78.343  1.00  0.00           N  
ATOM    103  H   GLN     8      39.422  90.268  77.618  1.00  0.00           H  
ATOM    104  CA  GLN     8      40.188  91.550  79.122  1.00  0.00           C  
ATOM    105  HA  GLN     8      39.952  91.654  80.181  1.00  0.00           H  
ATOM    106  CB  GLN     8      41.475  90.687  78.985  1.00  0.00           C  
ATOM    107  HB2 GLN     8      41.563  90.350  77.952  1.00  0.00           H  
ATOM    108  HB3 GLN     8      42.368  91.243  79.271  1.00  0.00           H  
ATOM    109  CG  GLN     8      41.532  89.479  79.941  1.00  0.00           C  
ATOM    110  HG2 GLN     8      41.697  89.927  80.921  1.00  0.00           H  
ATOM    111  HG3 GLN     8      40.677  88.803  79.919  1.00  0.00           H  
ATOM    112  CD  GLN     8      42.768  88.591  79.789  1.00  0.00           C  
ATOM    113  OE1 GLN     8      43.220  88.383  78.692  1.00  0.00           O  
ATOM    114  NE2 GLN     8      43.385  87.952  80.820  1.00  0.00           N  
ATOM    115 HE21 GLN     8      42.847  87.764  81.654  1.00  0.00           H  
ATOM    116 HE22 GLN     8      44.215  87.425  80.587  1.00  0.00           H  
ATOM    117  C   GLN     8      40.543  92.968  78.490  1.00  0.00           C  
ATOM    118  O   GLN     8      40.634  93.016  77.303  1.00  0.00           O  
ATOM    119  N   GLN     9      40.690  94.063  79.282  1.00  0.00           N  
ATOM    120  H   GLN     9      41.035  94.883  78.805  1.00  0.00           H  
ATOM    121  CA  GLN     9      40.778  94.153  80.762  1.00  0.00           C  
ATOM    122  HA  GLN     9      41.164  95.116  81.098  1.00  0.00           H  
ATOM    123  CB  GLN     9      39.294  94.319  81.340  1.00  0.00           C  
ATOM    124  HB2 GLN     9      38.775  93.392  81.097  1.00  0.00           H  
ATOM    125  HB3 GLN     9      39.246  94.380  82.427  1.00  0.00           H  
ATOM    126  CG  GLN     9      38.484  95.414  80.648  1.00  0.00           C  
ATOM    127  HG2 GLN     9      38.244  95.076  79.640  1.00  0.00           H  
ATOM    128  HG3 GLN     9      37.575  95.415  81.249  1.00  0.00           H  
ATOM    129  CD  GLN     9      39.099  96.777  80.592  1.00  0.00           C  
ATOM    130  OE1 GLN     9      40.215  96.969  80.040  1.00  0.00           O  
ATOM    131  NE2 GLN     9      38.477  97.728  81.297  1.00  0.00           N  
ATOM    132 HE21 GLN     9      37.621  97.466  81.766  1.00  0.00           H  
ATOM    133 HE22 GLN     9      38.865  98.644  81.468  1.00  0.00           H  
ATOM    134  C   GLN     9      41.724  93.118  81.425  1.00  0.00           C  
ATOM    135  O   GLN     9      41.307  92.325  82.230  1.00  0.00           O  
ATOM    136  N   ALA    10      43.040  93.039  81.059  1.00  0.00           N  
ATOM    137  H   ALA    10      43.662  92.564  81.697  1.00  0.00           H  
ATOM    138  CA  ALA    10      43.736  93.883  80.134  1.00  0.00           C  
ATOM    139  HA  ALA    10      42.979  94.422  79.565  1.00  0.00           H  
ATOM    140  CB  ALA    10      44.605  94.875  81.013  1.00  0.00           C  
ATOM    141  HB1 ALA    10      45.031  95.693  80.432  1.00  0.00           H  
ATOM    142  HB2 ALA    10      44.034  95.280  81.848  1.00  0.00           H  
ATOM    143  HB3 ALA    10      45.444  94.312  81.423  1.00  0.00           H  
ATOM    144  C   ALA    10      44.605  93.022  79.277  1.00  0.00           C  
ATOM    145  O   ALA    10      45.308  92.043  79.703  1.00  0.00           O  
ATOM    146  N   THR    11      44.662  93.402  78.026  1.00  0.00           N  
ATOM    147  H   THR    11      44.197  94.275  77.824  1.00  0.00           H  
ATOM    148  CA  THR    11      45.603  93.034  76.975  1.00  0.00           C  
ATOM    149  HA  THR    11      46.291  92.267  77.331  1.00  0.00           H  
ATOM    150  CB  THR    11      44.893  92.283  75.778  1.00  0.00           C  
ATOM    151  HB  THR    11      44.238  92.966  75.236  1.00  0.00           H  
ATOM    152  CG2 THR    11      45.961  91.875  74.779  1.00  0.00           C  
ATOM    153 HG21 THR    11      46.662  91.143  75.179  1.00  0.00           H  
ATOM    154 HG22 THR    11      45.459  91.349  73.966  1.00  0.00           H  
ATOM    155 HG23 THR    11      46.590  92.700  74.445  1.00  0.00           H  
ATOM    156  OG1 THR    11      44.066  91.238  76.328  1.00  0.00           O  
ATOM    157  HG1 THR    11      44.646  90.625  76.785  1.00  0.00           H  
ATOM    158  C   THR    11      46.449  94.328  76.649  1.00  0.00           C  
ATOM    159  O   THR    11      45.896  95.248  75.977  1.00  0.00           O  
ATOM    160  N   GLN    12      47.702  94.533  77.148  1.00  0.00           N  
ATOM    161  H   GLN    12      48.153  95.376  76.822  1.00  0.00           H  
ATOM    162  CA  GLN    12      48.467  93.706  78.023  1.00  0.00           C  
ATOM    163  HA  GLN    12      48.204  92.694  77.714  1.00  0.00           H  
ATOM    164  CB  GLN    12      49.963  94.123  78.018  1.00  0.00           C  
ATOM    165  HB2 GLN    12      49.976  95.148  78.388  1.00  0.00           H  
ATOM    166  HB3 GLN    12      50.585  93.464  78.624  1.00  0.00           H  
ATOM    167  CG  GLN    12      50.619  94.217  76.673  1.00  0.00           C  
ATOM    168  HG2 GLN    12      50.167  94.888  75.943  1.00  0.00           H  
ATOM    169  HG3 GLN    12      51.693  94.345  76.813  1.00  0.00           H  
ATOM    170  CD  GLN    12      50.479  92.871  75.942  1.00  0.00           C  
ATOM    171  OE1 GLN    12      50.277  91.751  76.480  1.00  0.00           O  
ATOM    172  NE2 GLN    12      50.607  92.830  74.593  1.00  0.00           N  
ATOM    173 HE21 GLN    12      50.608  91.975  74.055  1.00  0.00           H  
ATOM    174 HE22 GLN    12      50.985  93.610  74.073  1.00  0.00           H  
ATOM    175  C   GLN    12      48.055  93.676  79.539  1.00  0.00           C  
ATOM    176  O   GLN    12      47.629  94.705  80.128  1.00  0.00           O  
ATOM    177  N   SER    13      48.289  92.449  80.135  1.00  0.00           N  
ATOM    178  H   SER    13      48.674  91.693  79.586  1.00  0.00           H  
ATOM    179  CA  SER    13      48.362  92.275  81.614  1.00  0.00           C  
ATOM    180  HA  SER    13      47.341  92.530  81.895  1.00  0.00           H  
ATOM    181  CB  SER    13      48.536  90.760  82.041  1.00  0.00           C  
ATOM    182  HB2 SER    13      47.678  90.165  81.727  1.00  0.00           H  
ATOM    183  HB3 SER    13      49.456  90.524  81.506  1.00  0.00           H  
ATOM    184  OG  SER    13      48.661  90.685  83.427  1.00  0.00           O  
ATOM    185  HG  SER    13      47.800  90.961  83.750  1.00  0.00           H  
ATOM    186  C   SER    13      49.429  93.162  82.325  1.00  0.00           C  
ATOM    187  O   SER    13      50.535  93.349  81.813  1.00  0.00           O  
ATOM    188  N   TYR    14      49.119  93.745  83.478  1.00  0.00           N  
ATOM    189  H   TYR    14      48.202  93.530  83.841  1.00  0.00           H  
ATOM    190  CA  TYR    14      49.992  94.871  84.050  1.00  0.00           C  
ATOM    191  HA  TYR    14      51.031  94.738  83.750  1.00  0.00           H  
ATOM    192  CB  TYR    14      49.443  96.205  83.412  1.00  0.00           C  
ATOM    193  HB2 TYR    14      49.524  96.222  82.326  1.00  0.00           H  
ATOM    194  HB3 TYR    14      48.375  96.247  83.628  1.00  0.00           H  
ATOM    195  CG  TYR    14      50.146  97.503  83.985  1.00  0.00           C  
ATOM    196  CD1 TYR    14      51.413  97.896  83.531  1.00  0.00           C  
ATOM    197  HD1 TYR    14      51.863  97.428  82.668  1.00  0.00           H  
ATOM    198  CE1 TYR    14      52.163  98.978  84.055  1.00  0.00           C  
ATOM    199  HE1 TYR    14      53.117  99.257  83.632  1.00  0.00           H  
ATOM    200  CZ  TYR    14      51.583  99.704  85.099  1.00  0.00           C  
ATOM    201  OH  TYR    14      52.216 100.789  85.702  1.00  0.00           O  
ATOM    202  HH  TYR    14      53.169 100.676  85.726  1.00  0.00           H  
ATOM    203  CE2 TYR    14      50.241  99.412  85.433  1.00  0.00           C  
ATOM    204  HE2 TYR    14      49.823 100.060  86.189  1.00  0.00           H  
ATOM    205  CD2 TYR    14      49.610  98.307  84.981  1.00  0.00           C  
ATOM    206  HD2 TYR    14      48.678  98.005  85.435  1.00  0.00           H  
ATOM    207  C   TYR    14      49.921  95.002  85.534  1.00  0.00           C  
ATOM    208  O   TYR    14      48.883  94.869  86.135  1.00  0.00           O  
ATOM    209  N   GLY    15      51.035  95.093  86.214  1.00  0.00           N  
ATOM    210  H   GLY    15      50.820  94.844  87.169  1.00  0.00           H  
ATOM    211  CA  GLY    15      52.421  95.420  85.860  1.00  0.00           C  
ATOM    212  HA2 GLY    15      53.007  94.502  85.821  1.00  0.00           H  
ATOM    213  HA3 GLY    15      52.470  95.944  84.905  1.00  0.00           H  
ATOM    214  C   GLY    15      53.069  96.323  86.887  1.00  0.00           C  
ATOM    215  O   GLY    15      54.242  96.185  87.150  1.00  0.00           O  
ATOM    216  N   ALA    16      52.306  97.298  87.465  1.00  0.00           N  
ATOM    217  H   ALA    16      51.302  97.262  87.362  1.00  0.00           H  
ATOM    218  CA  ALA    16      52.957  98.177  88.469  1.00  0.00           C  
ATOM    219  HA  ALA    16      53.814  98.598  87.943  1.00  0.00           H  
ATOM    220  CB  ALA    16      51.929  99.284  88.896  1.00  0.00           C  
ATOM    221  HB1 ALA    16      52.285  99.721  89.829  1.00  0.00           H  
ATOM    222  HB2 ALA    16      51.954 100.038  88.109  1.00  0.00           H  
ATOM    223  HB3 ALA    16      50.947  98.855  89.098  1.00  0.00           H  
ATOM    224  C   ALA    16      53.591  97.533  89.685  1.00  0.00           C  
ATOM    225  O   ALA    16      54.462  98.166  90.284  1.00  0.00           O  
ATOM    226  N   TYR    17      53.082  96.353  90.177  1.00  0.00           N  
ATOM    227  H   TYR    17      52.187  96.076  89.801  1.00  0.00           H  
ATOM    228  CA  TYR    17      53.577  95.647  91.363  1.00  0.00           C  
ATOM    229  HA  TYR    17      53.580  96.247  92.273  1.00  0.00           H  
ATOM    230  CB  TYR    17      52.689  94.470  91.664  1.00  0.00           C  
ATOM    231  HB2 TYR    17      51.685  94.885  91.748  1.00  0.00           H  
ATOM    232  HB3 TYR    17      52.698  93.927  90.719  1.00  0.00           H  
ATOM    233  CG  TYR    17      53.137  93.595  92.852  1.00  0.00           C  
ATOM    234  CD1 TYR    17      53.908  92.451  92.651  1.00  0.00           C  
ATOM    235  HD1 TYR    17      54.288  92.236  91.663  1.00  0.00           H  
ATOM    236  CE1 TYR    17      54.327  91.600  93.729  1.00  0.00           C  
ATOM    237  HE1 TYR    17      54.944  90.723  93.597  1.00  0.00           H  
ATOM    238  CZ  TYR    17      53.926  91.938  95.002  1.00  0.00           C  
ATOM    239  OH  TYR    17      54.457  91.229  96.000  1.00  0.00           O  
ATOM    240  HH  TYR    17      54.754  90.356  95.733  1.00  0.00           H  
ATOM    241  CE2 TYR    17      53.137  93.069  95.284  1.00  0.00           C  
ATOM    242  HE2 TYR    17      52.955  93.420  96.289  1.00  0.00           H  
ATOM    243  CD2 TYR    17      52.792  93.922  94.176  1.00  0.00           C  
ATOM    244  HD2 TYR    17      52.283  94.862  94.326  1.00  0.00           H  
ATOM    245  C   TYR    17      55.046  95.207  91.078  1.00  0.00           C  
ATOM    246  O   TYR    17      55.417  94.716  89.996  1.00  0.00           O  
ATOM    247  N   PRO    18      56.008  95.413  92.045  1.00  0.00           N  
ATOM    248  CD  PRO    18      55.800  96.285  93.162  1.00  0.00           C  
ATOM    249  HD2 PRO    18      55.049  95.842  93.815  1.00  0.00           H  
ATOM    250  HD3 PRO    18      55.458  97.256  92.803  1.00  0.00           H  
ATOM    251  CG  PRO    18      57.121  96.470  93.931  1.00  0.00           C  
ATOM    252  HG2 PRO    18      56.951  96.233  94.981  1.00  0.00           H  
ATOM    253  HG3 PRO    18      57.591  97.394  93.595  1.00  0.00           H  
ATOM    254  CB  PRO    18      57.998  95.329  93.343  1.00  0.00           C  
ATOM    255  HB2 PRO    18      57.906  94.479  94.019  1.00  0.00           H  
ATOM    256  HB3 PRO    18      59.058  95.568  93.247  1.00  0.00           H  
ATOM    257  CA  PRO    18      57.456  95.091  91.928  1.00  0.00           C  
ATOM    258  HA  PRO    18      57.972  95.825  91.309  1.00  0.00           H  
ATOM    259  C   PRO    18      57.841  93.663  91.385  1.00  0.00           C  
ATOM    260  O   PRO    18      57.090  92.717  91.700  1.00  0.00           O  
ATOM    261  N   THR    19      58.998  93.601  90.740  1.00  0.00           N  
ATOM    262  H   THR    19      59.449  94.478  90.524  1.00  0.00           H  
ATOM    263  CA  THR    19      59.619  92.394  90.227  1.00  0.00           C  
ATOM    264  HA  THR    19      58.805  91.776  89.847  1.00  0.00           H  
ATOM    265  CB  THR    19      60.664  92.719  89.105  1.00  0.00           C  
ATOM    266  HB  THR    19      61.412  91.934  89.003  1.00  0.00           H  
ATOM    267  CG2 THR    19      59.963  93.045  87.792  1.00  0.00           C  
ATOM    268 HG21 THR    19      59.362  93.947  87.906  1.00  0.00           H  
ATOM    269 HG22 THR    19      60.746  93.238  87.059  1.00  0.00           H  
ATOM    270 HG23 THR    19      59.297  92.218  87.544  1.00  0.00           H  
ATOM    271  OG1 THR    19      61.561  93.752  89.427  1.00  0.00           O  
ATOM    272  HG1 THR    19      62.428  93.661  89.026  1.00  0.00           H  
ATOM    273  C   THR    19      60.319  91.608  91.363  1.00  0.00           C  
ATOM    274  O   THR    19      60.443  92.011  92.487  1.00  0.00           O  
ATOM    275  N   GLN    20      60.731  90.376  91.051  1.00  0.00           N  
ATOM    276  H   GLN    20      60.523  90.054  90.116  1.00  0.00           H  
ATOM    277  CA  GLN    20      61.415  89.447  91.881  1.00  0.00           C  
ATOM    278  HA  GLN    20      60.701  89.060  92.608  1.00  0.00           H  
ATOM    279  CB  GLN    20      61.744  88.193  91.026  1.00  0.00           C  
ATOM    280  HB2 GLN    20      61.803  87.301  91.650  1.00  0.00           H  
ATOM    281  HB3 GLN    20      60.944  87.908  90.343  1.00  0.00           H  
ATOM    282  CG  GLN    20      62.966  88.478  90.195  1.00  0.00           C  
ATOM    283  HG2 GLN    20      62.994  89.471  89.747  1.00  0.00           H  
ATOM    284  HG3 GLN    20      63.800  88.344  90.884  1.00  0.00           H  
ATOM    285  CD  GLN    20      63.146  87.425  89.086  1.00  0.00           C  
ATOM    286  OE1 GLN    20      62.433  86.464  88.949  1.00  0.00           O  
ATOM    287  NE2 GLN    20      64.199  87.644  88.275  1.00  0.00           N  
ATOM    288 HE21 GLN    20      64.911  88.345  88.425  1.00  0.00           H  
ATOM    289 HE22 GLN    20      64.259  87.092  87.431  1.00  0.00           H  
ATOM    290  C   GLN    20      62.642  90.033  92.589  1.00  0.00           C  
ATOM    291  O   GLN    20      63.399  90.726  91.913  1.00  0.00           O  
ATOM    292  N   PRO    21      62.876  89.694  93.861  1.00  0.00           N  
ATOM    293  CD  PRO    21      61.922  89.023  94.704  1.00  0.00           C  
ATOM    294  HD2 PRO    21      61.750  87.963  94.513  1.00  0.00           H  
ATOM    295  HD3 PRO    21      60.960  89.535  94.725  1.00  0.00           H  
ATOM    296  CG  PRO    21      62.467  89.157  96.113  1.00  0.00           C  
ATOM    297  HG2 PRO    21      62.255  88.248  96.675  1.00  0.00           H  
ATOM    298  HG3 PRO    21      62.135  90.136  96.461  1.00  0.00           H  
ATOM    299  CB  PRO    21      64.015  89.230  95.918  1.00  0.00           C  
ATOM    300  HB2 PRO    21      64.475  88.248  95.816  1.00  0.00           H  
ATOM    301  HB3 PRO    21      64.563  89.760  96.697  1.00  0.00           H  
ATOM    302  CA  PRO    21      64.100  90.008  94.598  1.00  0.00           C  
ATOM    303  HA  PRO    21      64.191  91.073  94.816  1.00  0.00           H  
ATOM    304  C   PRO    21      65.334  89.610  93.836  1.00  0.00           C  
ATOM    305  O   PRO    21      65.360  88.640  93.091  1.00  0.00           O  
ATOM    306  N   GLY    22      66.410  90.450  94.011  1.00  0.00           N  
ATOM    307  H   GLY    22      66.336  91.013  94.846  1.00  0.00           H  
ATOM    308  CA  GLY    22      67.738  90.289  93.455  1.00  0.00           C  
ATOM    309  HA2 GLY    22      67.721  89.501  92.702  1.00  0.00           H  
ATOM    310  HA3 GLY    22      68.004  91.213  92.942  1.00  0.00           H  
ATOM    311  C   GLY    22      68.872  89.803  94.421  1.00  0.00           C  
ATOM    312  O   GLY    22      68.498  89.295  95.546  1.00  0.00           O  
ATOM    313  N   GLN    23      70.147  89.946  93.995  1.00  0.00           N  
ATOM    314  H   GLN    23      70.273  90.467  93.139  1.00  0.00           H  
ATOM    315  CA  GLN    23      71.333  89.712  94.753  1.00  0.00           C  
ATOM    316  HA  GLN    23      71.043  89.627  95.800  1.00  0.00           H  
ATOM    317  CB  GLN    23      72.111  88.510  94.251  1.00  0.00           C  
ATOM    318  HB2 GLN    23      73.132  88.665  94.599  1.00  0.00           H  
ATOM    319  HB3 GLN    23      71.608  87.670  94.728  1.00  0.00           H  
ATOM    320  CG  GLN    23      72.147  88.247  92.803  1.00  0.00           C  
ATOM    321  HG2 GLN    23      71.184  88.291  92.294  1.00  0.00           H  
ATOM    322  HG3 GLN    23      72.824  89.010  92.419  1.00  0.00           H  
ATOM    323  CD  GLN    23      72.677  86.828  92.411  1.00  0.00           C  
ATOM    324  OE1 GLN    23      71.913  85.891  92.318  1.00  0.00           O  
ATOM    325  NE2 GLN    23      73.979  86.691  92.284  1.00  0.00           N  
ATOM    326 HE21 GLN    23      74.572  87.505  92.363  1.00  0.00           H  
ATOM    327 HE22 GLN    23      74.353  85.759  92.393  1.00  0.00           H  
ATOM    328  C   GLN    23      72.240  90.891  94.716  1.00  0.00           C  
ATOM    329  O   GLN    23      72.570  91.400  93.638  1.00  0.00           O  
ATOM    330  N   GLY    24      72.783  91.254  95.889  1.00  0.00           N  
ATOM    331  H   GLY    24      72.507  90.865  96.780  1.00  0.00           H  
ATOM    332  CA  GLY    24      73.732  92.324  96.109  1.00  0.00           C  
ATOM    333  HA2 GLY    24      73.252  93.282  95.912  1.00  0.00           H  
ATOM    334  HA3 GLY    24      74.035  92.183  97.147  1.00  0.00           H  
ATOM    335  C   GLY    24      75.097  92.188  95.404  1.00  0.00           C  
ATOM    336  O   GLY    24      75.497  91.094  95.050  1.00  0.00           O  
ATOM    337  N   TYR    25      75.732  93.291  95.123  1.00  0.00           N  
ATOM    338  H   TYR    25      75.370  94.152  95.506  1.00  0.00           H  
ATOM    339  CA  TYR    25      77.066  93.248  94.429  1.00  0.00           C  
ATOM    340  HA  TYR    25      77.463  92.241  94.559  1.00  0.00           H  
ATOM    341  CB  TYR    25      76.981  93.600  92.911  1.00  0.00           C  
ATOM    342  HB2 TYR    25      76.427  92.807  92.409  1.00  0.00           H  
ATOM    343  HB3 TYR    25      76.463  94.558  92.857  1.00  0.00           H  
ATOM    344  CG  TYR    25      78.205  93.798  92.086  1.00  0.00           C  
ATOM    345  CD1 TYR    25      78.817  92.763  91.331  1.00  0.00           C  
ATOM    346  HD1 TYR    25      78.469  91.741  91.351  1.00  0.00           H  
ATOM    347  CE1 TYR    25      79.891  92.945  90.483  1.00  0.00           C  
ATOM    348  HE1 TYR    25      80.314  92.131  89.913  1.00  0.00           H  
ATOM    349  CZ  TYR    25      80.450  94.295  90.310  1.00  0.00           C  
ATOM    350  OH  TYR    25      81.398  94.531  89.393  1.00  0.00           O  
ATOM    351  HH  TYR    25      81.290  95.427  89.064  1.00  0.00           H  
ATOM    352  CE2 TYR    25      79.986  95.307  91.173  1.00  0.00           C  
ATOM    353  HE2 TYR    25      80.475  96.262  91.050  1.00  0.00           H  
ATOM    354  CD2 TYR    25      78.862  95.005  92.004  1.00  0.00           C  
ATOM    355  HD2 TYR    25      78.451  95.832  92.564  1.00  0.00           H  
ATOM    356  C   TYR    25      78.001  94.315  95.019  1.00  0.00           C  
ATOM    357  O   TYR    25      77.605  95.504  95.231  1.00  0.00           O  
ATOM    358  N   SER    26      79.250  93.903  95.332  1.00  0.00           N  
ATOM    359  H   SER    26      79.597  92.981  95.107  1.00  0.00           H  
ATOM    360  CA  SER    26      80.201  94.799  96.056  1.00  0.00           C  
ATOM    361  HA  SER    26      79.663  95.495  96.700  1.00  0.00           H  
ATOM    362  CB  SER    26      80.969  93.797  96.971  1.00  0.00           C  
ATOM    363  HB2 SER    26      80.359  93.213  97.661  1.00  0.00           H  
ATOM    364  HB3 SER    26      81.447  93.081  96.302  1.00  0.00           H  
ATOM    365  OG  SER    26      82.028  94.441  97.688  1.00  0.00           O  
ATOM    366  HG  SER    26      81.875  94.612  98.620  1.00  0.00           H  
ATOM    367  C   SER    26      81.129  95.634  95.144  1.00  0.00           C  
ATOM    368  O   SER    26      81.993  95.045  94.462  1.00  0.00           O  
ATOM    369  N   GLN    27      80.871  96.943  95.251  1.00  0.00           N  
ATOM    370  H   GLN    27      80.197  97.325  95.899  1.00  0.00           H  
ATOM    371  CA  GLN    27      81.700  98.044  94.641  1.00  0.00           C  
ATOM    372  HA  GLN    27      81.503  97.911  93.577  1.00  0.00           H  
ATOM    373  CB  GLN    27      81.131  99.341  95.199  1.00  0.00           C  
ATOM    374  HB2 GLN    27      80.069  99.184  95.008  1.00  0.00           H  
ATOM    375  HB3 GLN    27      81.320  99.390  96.271  1.00  0.00           H  
ATOM    376  CG  GLN    27      81.556 100.609  94.459  1.00  0.00           C  
ATOM    377  HG2 GLN    27      81.959 100.320  93.488  1.00  0.00           H  
ATOM    378  HG3 GLN    27      80.784 101.333  94.200  1.00  0.00           H  
ATOM    379  CD  GLN    27      82.589 101.455  95.204  1.00  0.00           C  
ATOM    380  OE1 GLN    27      83.061 101.162  96.306  1.00  0.00           O  
ATOM    381  NE2 GLN    27      82.968 102.642  94.819  1.00  0.00           N  
ATOM    382 HE21 GLN    27      82.529 102.855  93.935  1.00  0.00           H  
ATOM    383 HE22 GLN    27      83.696 103.206  95.236  1.00  0.00           H  
ATOM    384  C   GLN    27      83.220  97.902  94.874  1.00  0.00           C  
ATOM    385  O   GLN    27      84.036  98.374  94.047  1.00  0.00           O  
ATOM    386  N   GLN    28      83.620  97.323  96.032  1.00  0.00           N  
ATOM    387  H   GLN    28      82.929  97.152  96.749  1.00  0.00           H  
ATOM    388  CA  GLN    28      85.081  97.170  96.421  1.00  0.00           C  
ATOM    389  HA  GLN    28      85.599  98.052  96.046  1.00  0.00           H  
ATOM    390  CB  GLN    28      85.249  97.119  97.970  1.00  0.00           C  
ATOM    391  HB2 GLN    28      84.596  96.274  98.192  1.00  0.00           H  
ATOM    392  HB3 GLN    28      86.316  96.974  98.138  1.00  0.00           H  
ATOM    393  CG  GLN    28      84.764  98.397  98.628  1.00  0.00           C  
ATOM    394  HG2 GLN    28      85.402  99.236  98.351  1.00  0.00           H  
ATOM    395  HG3 GLN    28      83.753  98.562  98.258  1.00  0.00           H  
ATOM    396  CD  GLN    28      84.619  98.229 100.145  1.00  0.00           C  
ATOM    397  OE1 GLN    28      84.760  97.196 100.749  1.00  0.00           O  
ATOM    398  NE2 GLN    28      84.564  99.380 100.790  1.00  0.00           N  
ATOM    399 HE21 GLN    28      84.467  99.392 101.795  1.00  0.00           H  
ATOM    400 HE22 GLN    28      84.430 100.156 100.157  1.00  0.00           H  
ATOM    401  C   GLN    28      85.720  95.964  95.750  1.00  0.00           C  
ATOM    402  O   GLN    28      86.930  95.779  95.864  1.00  0.00           O  
ATOM    403  N   SER    29      84.939  95.092  95.000  1.00  0.00           N  
ATOM    404  H   SER    29      83.933  95.175  94.989  1.00  0.00           H  
ATOM    405  CA  SER    29      85.457  93.985  94.185  1.00  0.00           C  
ATOM    406  HA  SER    29      86.330  93.487  94.605  1.00  0.00           H  
ATOM    407  CB  SER    29      84.322  92.979  94.090  1.00  0.00           C  
ATOM    408  HB2 SER    29      84.918  92.074  93.978  1.00  0.00           H  
ATOM    409  HB3 SER    29      83.718  92.910  94.994  1.00  0.00           H  
ATOM    410  OG  SER    29      83.424  93.177  93.070  1.00  0.00           O  
ATOM    411  HG  SER    29      82.758  93.794  93.384  1.00  0.00           H  
ATOM    412  C   SER    29      85.869  94.333  92.772  1.00  0.00           C  
ATOM    413  O   SER    29      86.284  93.449  92.030  1.00  0.00           O  
ATOM    414  N   SER    30      85.756  95.582  92.298  1.00  0.00           N  
ATOM    415  H   SER    30      85.265  96.274  92.846  1.00  0.00           H  
ATOM    416  CA  SER    30      86.231  96.053  91.001  1.00  0.00           C  
ATOM    417  HA  SER    30      86.986  95.372  90.609  1.00  0.00           H  
ATOM    418  CB  SER    30      84.956  96.193  90.112  1.00  0.00           C  
ATOM    419  HB2 SER    30      84.595  95.173  89.976  1.00  0.00           H  
ATOM    420  HB3 SER    30      84.208  96.853  90.550  1.00  0.00           H  
ATOM    421  OG  SER    30      85.195  96.646  88.808  1.00  0.00           O  
ATOM    422  HG  SER    30      85.575  95.875  88.381  1.00  0.00           H  
ATOM    423  C   SER    30      86.862  97.436  91.147  1.00  0.00           C  
ATOM    424  O   SER    30      86.210  98.445  91.364  1.00  0.00           O  
ATOM    425  N   GLN    31      88.173  97.582  91.015  1.00  0.00           N  
ATOM    426  H   GLN    31      88.425  98.558  90.943  1.00  0.00           H  
ATOM    427  CA  GLN    31      89.217  96.511  91.098  1.00  0.00           C  
ATOM    428  HA  GLN    31      89.023  95.718  90.376  1.00  0.00           H  
ATOM    429  CB  GLN    31      90.489  97.225  90.824  1.00  0.00           C  
ATOM    430  HB2 GLN    31      90.460  97.646  89.819  1.00  0.00           H  
ATOM    431  HB3 GLN    31      90.426  98.121  91.441  1.00  0.00           H  
ATOM    432  CG  GLN    31      91.821  96.529  91.019  1.00  0.00           C  
ATOM    433  HG2 GLN    31      91.853  96.284  92.081  1.00  0.00           H  
ATOM    434  HG3 GLN    31      91.938  95.628  90.417  1.00  0.00           H  
ATOM    435  CD  GLN    31      93.106  97.301  90.711  1.00  0.00           C  
ATOM    436  OE1 GLN    31      93.338  97.883  89.687  1.00  0.00           O  
ATOM    437  NE2 GLN    31      94.152  97.362  91.600  1.00  0.00           N  
ATOM    438 HE21 GLN    31      95.045  97.808  91.446  1.00  0.00           H  
ATOM    439 HE22 GLN    31      94.067  96.977  92.530  1.00  0.00           H  
ATOM    440  C   GLN    31      89.194  95.823  92.503  1.00  0.00           C  
ATOM    441  O   GLN    31      88.794  96.484  93.470  1.00  0.00           O  
ATOM    442  N   PRO    32      89.526  94.576  92.623  1.00  0.00           N  
ATOM    443  CD  PRO    32      89.909  93.640  91.580  1.00  0.00           C  
ATOM    444  HD2 PRO    32      90.766  93.924  90.969  1.00  0.00           H  
ATOM    445  HD3 PRO    32      89.055  93.524  90.913  1.00  0.00           H  
ATOM    446  CG  PRO    32      90.121  92.265  92.231  1.00  0.00           C  
ATOM    447  HG2 PRO    32      91.160  92.172  92.549  1.00  0.00           H  
ATOM    448  HG3 PRO    32      89.870  91.592  91.412  1.00  0.00           H  
ATOM    449  CB  PRO    32      89.226  92.281  93.511  1.00  0.00           C  
ATOM    450  HB2 PRO    32      89.532  91.549  94.258  1.00  0.00           H  
ATOM    451  HB3 PRO    32      88.159  92.186  93.308  1.00  0.00           H  
ATOM    452  CA  PRO    32      89.351  93.770  93.899  1.00  0.00           C  
ATOM    453  HA  PRO    32      88.484  94.052  94.496  1.00  0.00           H  
ATOM    454  C   PRO    32      90.657  93.852  94.737  1.00  0.00           C  
ATOM    455  O   PRO    32      91.683  94.298  94.169  1.00  0.00           O  
ATOM    456  N   TYR    33      90.704  93.530  96.017  1.00  0.00           N  
ATOM    457  H   TYR    33      89.844  93.212  96.440  1.00  0.00           H  
ATOM    458  CA  TYR    33      91.785  93.864  96.905  1.00  0.00           C  
ATOM    459  HA  TYR    33      92.769  93.856  96.435  1.00  0.00           H  
ATOM    460  CB  TYR    33      91.539  95.335  97.375  1.00  0.00           C  
ATOM    461  HB2 TYR    33      90.471  95.523  97.258  1.00  0.00           H  
ATOM    462  HB3 TYR    33      91.827  95.501  98.413  1.00  0.00           H  
ATOM    463  CG  TYR    33      92.247  96.382  96.425  1.00  0.00           C  
ATOM    464  CD1 TYR    33      93.498  96.911  96.741  1.00  0.00           C  
ATOM    465  HD1 TYR    33      94.014  96.523  97.606  1.00  0.00           H  
ATOM    466  CE1 TYR    33      94.035  97.941  95.981  1.00  0.00           C  
ATOM    467  HE1 TYR    33      95.005  98.297  96.295  1.00  0.00           H  
ATOM    468  CZ  TYR    33      93.428  98.430  94.851  1.00  0.00           C  
ATOM    469  OH  TYR    33      93.928  99.527  94.127  1.00  0.00           O  
ATOM    470  HH  TYR    33      94.728  99.884  94.519  1.00  0.00           H  
ATOM    471  CE2 TYR    33      92.150  97.891  94.518  1.00  0.00           C  
ATOM    472  HE2 TYR    33      91.662  98.209  93.608  1.00  0.00           H  
ATOM    473  CD2 TYR    33      91.519  96.996  95.387  1.00  0.00           C  
ATOM    474  HD2 TYR    33      90.535  96.614  95.160  1.00  0.00           H  
ATOM    475  C   TYR    33      91.745  92.903  98.079  1.00  0.00           C  
ATOM    476  O   TYR    33      92.602  93.070  98.931  1.00  0.00           O  
ATOM    477  N   GLY    34      90.771  91.967  98.267  1.00  0.00           N  
ATOM    478  H   GLY    34      89.978  91.856  97.652  1.00  0.00           H  
ATOM    479  CA  GLY    34      90.764  91.114  99.454  1.00  0.00           C  
ATOM    480  HA2 GLY    34      91.531  90.356  99.296  1.00  0.00           H  
ATOM    481  HA3 GLY    34      91.015  91.719 100.325  1.00  0.00           H  
ATOM    482  C   GLY    34      89.449  90.382  99.775  1.00  0.00           C  
ATOM    483  O   GLY    34      88.382  90.577  99.142  1.00  0.00           O  
ATOM    484  N   GLN    35      89.512  89.628 100.869  1.00  0.00           N  
ATOM    485  H   GLN    35      90.344  89.650 101.442  1.00  0.00           H  
ATOM    486  CA  GLN    35      88.411  88.872 101.411  1.00  0.00           C  
ATOM    487  HA  GLN    35      87.463  89.312 101.101  1.00  0.00           H  
ATOM    488  CB  GLN    35      88.384  87.431 100.837  1.00  0.00           C  
ATOM    489  HB2 GLN    35      89.432  87.181 100.673  1.00  0.00           H  
ATOM    490  HB3 GLN    35      87.969  86.715 101.546  1.00  0.00           H  
ATOM    491  CG  GLN    35      87.610  87.385  99.564  1.00  0.00           C  
ATOM    492  HG2 GLN    35      86.582  87.127  99.817  1.00  0.00           H  
ATOM    493  HG3 GLN    35      87.494  88.384  99.145  1.00  0.00           H  
ATOM    494  CD  GLN    35      88.170  86.424  98.508  1.00  0.00           C  
ATOM    495  OE1 GLN    35      87.577  85.398  98.170  1.00  0.00           O  
ATOM    496  NE2 GLN    35      89.313  86.745  97.871  1.00  0.00           N  
ATOM    497 HE21 GLN    35      89.904  87.495  98.202  1.00  0.00           H  
ATOM    498 HE22 GLN    35      89.736  85.994  97.344  1.00  0.00           H  
ATOM    499  C   GLN    35      88.345  88.957 102.930  1.00  0.00           C  
ATOM    500  O   GLN    35      89.030  88.097 103.515  1.00  0.00           O  
ATOM    501  N   GLN    36      87.775  90.016 103.563  1.00  0.00           N  
ATOM    502  H   GLN    36      87.889  90.002 104.566  1.00  0.00           H  
ATOM    503  CA  GLN    36      87.042  91.071 102.915  1.00  0.00           C  
ATOM    504  HA  GLN    36      86.304  90.702 102.203  1.00  0.00           H  
ATOM    505  CB  GLN    36      86.052  91.796 103.929  1.00  0.00           C  
ATOM    506  HB2 GLN    36      86.710  92.368 104.584  1.00  0.00           H  
ATOM    507  HB3 GLN    36      85.568  92.536 103.292  1.00  0.00           H  
ATOM    508  CG  GLN    36      85.205  90.865 104.769  1.00  0.00           C  
ATOM    509  HG2 GLN    36      84.345  91.467 105.062  1.00  0.00           H  
ATOM    510  HG3 GLN    36      84.970  89.925 104.270  1.00  0.00           H  
ATOM    511  CD  GLN    36      85.844  90.459 106.104  1.00  0.00           C  
ATOM    512  OE1 GLN    36      87.089  90.635 106.317  1.00  0.00           O  
ATOM    513  NE2 GLN    36      85.163  89.737 106.946  1.00  0.00           N  
ATOM    514 HE21 GLN    36      84.304  89.305 106.635  1.00  0.00           H  
ATOM    515 HE22 GLN    36      85.388  89.470 107.893  1.00  0.00           H  
ATOM    516  C   GLN    36      87.907  92.116 102.099  1.00  0.00           C  
ATOM    517  O   GLN    36      89.007  92.527 102.496  1.00  0.00           O  
ATOM    518  N   SER    37      87.299  92.716 101.039  1.00  0.00           N  
ATOM    519  H   SER    37      86.345  92.389 100.997  1.00  0.00           H  
ATOM    520  CA  SER    37      87.804  93.888 100.398  1.00  0.00           C  
ATOM    521  HA  SER    37      88.877  93.774 100.249  1.00  0.00           H  
ATOM    522  CB  SER    37      87.304  93.972  98.985  1.00  0.00           C  
ATOM    523  HB2 SER    37      87.355  93.013  98.470  1.00  0.00           H  
ATOM    524  HB3 SER    37      86.250  94.237  98.902  1.00  0.00           H  
ATOM    525  OG  SER    37      88.065  94.926  98.291  1.00  0.00           O  
ATOM    526  HG  SER    37      87.660  94.982  97.423  1.00  0.00           H  
ATOM    527  C   SER    37      87.635  95.192 101.213  1.00  0.00           C  
ATOM    528  O   SER    37      87.056  95.081 102.297  1.00  0.00           O  
ATOM    529  N   TYR    38      88.065  96.338 100.715  1.00  0.00           N  
ATOM    530  H   TYR    38      88.523  96.300  99.815  1.00  0.00           H  
ATOM    531  CA  TYR    38      88.120  97.539 101.563  1.00  0.00           C  
ATOM    532  HA  TYR    38      87.229  97.549 102.190  1.00  0.00           H  
ATOM    533  CB  TYR    38      89.336  97.451 102.544  1.00  0.00           C  
ATOM    534  HB2 TYR    38      89.529  98.474 102.865  1.00  0.00           H  
ATOM    535  HB3 TYR    38      89.001  96.864 103.399  1.00  0.00           H  
ATOM    536  CG  TYR    38      90.630  96.860 102.030  1.00  0.00           C  
ATOM    537  CD1 TYR    38      91.541  97.705 101.380  1.00  0.00           C  
ATOM    538  HD1 TYR    38      91.398  98.763 101.220  1.00  0.00           H  
ATOM    539  CE1 TYR    38      92.635  97.131 100.743  1.00  0.00           C  
ATOM    540  HE1 TYR    38      93.398  97.779 100.336  1.00  0.00           H  
ATOM    541  CZ  TYR    38      92.797  95.726 100.738  1.00  0.00           C  
ATOM    542  OH  TYR    38      93.875  95.151 100.099  1.00  0.00           O  
ATOM    543  HH  TYR    38      93.594  94.340  99.669  1.00  0.00           H  
ATOM    544  CE2 TYR    38      91.883  94.918 101.475  1.00  0.00           C  
ATOM    545  HE2 TYR    38      91.971  93.858 101.287  1.00  0.00           H  
ATOM    546  CD2 TYR    38      90.811  95.496 102.123  1.00  0.00           C  
ATOM    547  HD2 TYR    38      90.156  94.821 102.655  1.00  0.00           H  
ATOM    548  C   TYR    38      88.180  98.774 100.720  1.00  0.00           C  
ATOM    549  O   TYR    38      88.667  98.714  99.574  1.00  0.00           O  
ATOM    550  N   SER    39      87.858  99.925 101.247  1.00  0.00           N  
ATOM    551  H   SER    39      87.471  99.911 102.180  1.00  0.00           H  
ATOM    552  CA  SER    39      88.274 101.242 100.698  1.00  0.00           C  
ATOM    553  HA  SER    39      88.146 101.226  99.615  1.00  0.00           H  
ATOM    554  CB  SER    39      87.247 102.294 101.015  1.00  0.00           C  
ATOM    555  HB2 SER    39      86.240 101.884 100.937  1.00  0.00           H  
ATOM    556  HB3 SER    39      87.316 102.490 102.086  1.00  0.00           H  
ATOM    557  OG  SER    39      87.440 103.556 100.347  1.00  0.00           O  
ATOM    558  HG  SER    39      87.156 103.330  99.458  1.00  0.00           H  
ATOM    559  C   SER    39      89.805 101.608 100.787  1.00  0.00           C  
ATOM    560  O   SER    39      90.474 101.319 101.763  1.00  0.00           O  
ATOM    561  N   GLY    40      90.309 102.274  99.781  1.00  0.00           N  
ATOM    562  H   GLY    40      89.760 102.398  98.943  1.00  0.00           H  
ATOM    563  CA  GLY    40      91.663 102.953  99.848  1.00  0.00           C  
ATOM    564  HA2 GLY    40      91.913 103.199 100.880  1.00  0.00           H  
ATOM    565  HA3 GLY    40      92.371 102.169  99.580  1.00  0.00           H  
ATOM    566  C   GLY    40      91.789 104.116  98.915  1.00  0.00           C  
ATOM    567  O   GLY    40      90.882 104.901  98.995  1.00  0.00           O  
ATOM    568  N   TYR    41      92.942 104.405  98.195  1.00  0.00           N  
ATOM    569  H   TYR    41      92.973 105.235  97.620  1.00  0.00           H  
ATOM    570  CA  TYR    41      94.029 103.385  97.956  1.00  0.00           C  
ATOM    571  HA  TYR    41      94.124 102.689  98.790  1.00  0.00           H  
ATOM    572  CB  TYR    41      93.716 102.592  96.714  1.00  0.00           C  
ATOM    573  HB2 TYR    41      93.541 103.303  95.906  1.00  0.00           H  
ATOM    574  HB3 TYR    41      94.548 101.899  96.584  1.00  0.00           H  
ATOM    575  CG  TYR    41      92.469 101.702  96.822  1.00  0.00           C  
ATOM    576  CD1 TYR    41      92.514 100.435  97.479  1.00  0.00           C  
ATOM    577  HD1 TYR    41      93.433 100.121  97.951  1.00  0.00           H  
ATOM    578  CE1 TYR    41      91.338  99.625  97.552  1.00  0.00           C  
ATOM    579  HE1 TYR    41      91.452  98.695  98.088  1.00  0.00           H  
ATOM    580  CZ  TYR    41      90.157 100.020  96.957  1.00  0.00           C  
ATOM    581  OH  TYR    41      89.013  99.263  97.106  1.00  0.00           O  
ATOM    582  HH  TYR    41      88.912  98.978  98.018  1.00  0.00           H  
ATOM    583  CE2 TYR    41      90.081 101.334  96.326  1.00  0.00           C  
ATOM    584  HE2 TYR    41      89.167 101.746  95.926  1.00  0.00           H  
ATOM    585  CD2 TYR    41      91.222 102.103  96.209  1.00  0.00           C  
ATOM    586  HD2 TYR    41      91.219 103.056  95.701  1.00  0.00           H  
ATOM    587  C   TYR    41      95.470 104.099  97.868  1.00  0.00           C  
ATOM    588  O   TYR    41      95.590 105.344  97.903  1.00  0.00           O  
ATOM    589  N   SER    42      96.518 103.247  97.827  1.00  0.00           N  
ATOM    590  H   SER    42      96.310 102.260  97.778  1.00  0.00           H  
ATOM    591  CA  SER    42      97.890 103.812  98.003  1.00  0.00           C  
ATOM    592  HA  SER    42      97.881 104.782  97.506  1.00  0.00           H  
ATOM    593  CB  SER    42      98.353 103.862  99.454  1.00  0.00           C  
ATOM    594  HB2 SER    42      97.442 104.205  99.945  1.00  0.00           H  
ATOM    595  HB3 SER    42      98.460 102.879  99.912  1.00  0.00           H  
ATOM    596  OG  SER    42      99.423 104.799  99.681  1.00  0.00           O  
ATOM    597  HG  SER    42      99.285 105.276 100.503  1.00  0.00           H  
ATOM    598  C   SER    42      98.911 102.928  97.253  1.00  0.00           C  
ATOM    599  O   SER    42      99.068 101.783  97.595  1.00  0.00           O  
ATOM    600  N   GLN    43      99.556 103.456  96.201  1.00  0.00           N  
ATOM    601  H   GLN    43      99.429 104.424  95.940  1.00  0.00           H  
ATOM    602  CA  GLN    43     100.501 102.658  95.415  1.00  0.00           C  
ATOM    603  HA  GLN    43     101.018 101.951  96.063  1.00  0.00           H  
ATOM    604  CB  GLN    43      99.640 101.820  94.446  1.00  0.00           C  
ATOM    605  HB2 GLN    43     100.227 101.008  94.017  1.00  0.00           H  
ATOM    606  HB3 GLN    43      98.867 101.254  94.965  1.00  0.00           H  
ATOM    607  CG  GLN    43      98.977 102.586  93.288  1.00  0.00           C  
ATOM    608  HG2 GLN    43      99.599 103.253  92.692  1.00  0.00           H  
ATOM    609  HG3 GLN    43      98.568 101.810  92.641  1.00  0.00           H  
ATOM    610  CD  GLN    43      97.810 103.452  93.700  1.00  0.00           C  
ATOM    611  OE1 GLN    43      96.892 103.051  94.352  1.00  0.00           O  
ATOM    612  NE2 GLN    43      97.931 104.762  93.552  1.00  0.00           N  
ATOM    613 HE21 GLN    43      98.796 105.155  93.208  1.00  0.00           H  
ATOM    614 HE22 GLN    43      97.151 105.343  93.826  1.00  0.00           H  
ATOM    615  C   GLN    43     101.620 103.437  94.582  1.00  0.00           C  
ATOM    616  O   GLN    43     101.376 104.583  94.232  1.00  0.00           O  
ATOM    617  N   SER    44     102.730 102.727  94.278  1.00  0.00           N  
ATOM    618  H   SER    44     102.898 101.773  94.566  1.00  0.00           H  
ATOM    619  CA  SER    44     103.654 103.246  93.291  1.00  0.00           C  
ATOM    620  HA  SER    44     104.093 104.182  93.635  1.00  0.00           H  
ATOM    621  CB  SER    44     104.793 102.298  93.259  1.00  0.00           C  
ATOM    622  HB2 SER    44     105.184 102.173  94.269  1.00  0.00           H  
ATOM    623  HB3 SER    44     104.513 101.286  92.965  1.00  0.00           H  
ATOM    624  OG  SER    44     105.909 102.697  92.527  1.00  0.00           O  
ATOM    625  HG  SER    44     105.764 102.336  91.649  1.00  0.00           H  
ATOM    626  C   SER    44     103.014 103.542  91.911  1.00  0.00           C  
ATOM    627  O   SER    44     102.075 102.720  91.547  1.00  0.00           O  
ATOM    628  N   THR    45     103.446 104.549  91.154  1.00  0.00           N  
ATOM    629  H   THR    45     104.233 105.055  91.533  1.00  0.00           H  
ATOM    630  CA  THR    45     102.624 104.982  89.973  1.00  0.00           C  
ATOM    631  HA  THR    45     102.013 104.153  89.615  1.00  0.00           H  
ATOM    632  CB  THR    45     101.626 106.080  90.575  1.00  0.00           C  
ATOM    633  HB  THR    45     100.965 105.712  91.359  1.00  0.00           H  
ATOM    634  CG2 THR    45     102.275 107.327  91.110  1.00  0.00           C  
ATOM    635 HG21 THR    45     101.569 107.947  91.664  1.00  0.00           H  
ATOM    636 HG22 THR    45     103.076 107.029  91.787  1.00  0.00           H  
ATOM    637 HG23 THR    45     102.810 108.035  90.478  1.00  0.00           H  
ATOM    638  OG1 THR    45     100.780 106.575  89.522  1.00  0.00           O  
ATOM    639  HG1 THR    45     100.345 105.787  89.188  1.00  0.00           H  
ATOM    640  C   THR    45     103.557 105.391  88.836  1.00  0.00           C  
ATOM    641  O   THR    45     103.589 106.512  88.310  1.00  0.00           O  
ATOM    642  N   ASP    46     104.259 104.389  88.339  1.00  0.00           N  
ATOM    643  H   ASP    46     104.298 103.485  88.789  1.00  0.00           H  
ATOM    644  CA  ASP    46     105.196 104.463  87.193  1.00  0.00           C  
ATOM    645  HA  ASP    46     104.799 105.211  86.506  1.00  0.00           H  
ATOM    646  CB  ASP    46     106.545 105.077  87.708  1.00  0.00           C  
ATOM    647  HB2 ASP    46     106.392 105.877  88.432  1.00  0.00           H  
ATOM    648  HB3 ASP    46     107.127 104.388  88.321  1.00  0.00           H  
ATOM    649  CG  ASP    46     107.516 105.356  86.587  1.00  0.00           C  
ATOM    650  OD1 ASP    46     108.679 105.567  86.834  1.00  0.00           O  
ATOM    651  OD2 ASP    46     107.079 105.314  85.446  1.00  0.00           O  
ATOM    652  C   ASP    46     105.515 103.053  86.640  1.00  0.00           C  
ATOM    653  O   ASP    46     105.873 102.199  87.439  1.00  0.00           O  
ATOM    654  N   THR    47     105.480 102.906  85.333  1.00  0.00           N  
ATOM    655  H   THR    47     105.368 103.745  84.782  1.00  0.00           H  
ATOM    656  CA  THR    47     105.906 101.712  84.580  1.00  0.00           C  
ATOM    657  HA  THR    47     106.439 101.102  85.309  1.00  0.00           H  
ATOM    658  CB  THR    47     104.617 100.954  84.238  1.00  0.00           C  
ATOM    659  HB  THR    47     104.890  99.994  83.799  1.00  0.00           H  
ATOM    660  CG2 THR    47     103.626 100.507  85.262  1.00  0.00           C  
ATOM    661 HG21 THR    47     102.843 100.081  84.635  1.00  0.00           H  
ATOM    662 HG22 THR    47     104.074  99.756  85.912  1.00  0.00           H  
ATOM    663 HG23 THR    47     103.378 101.361  85.894  1.00  0.00           H  
ATOM    664  OG1 THR    47     103.924 101.701  83.217  1.00  0.00           O  
ATOM    665  HG1 THR    47     103.143 101.169  83.045  1.00  0.00           H  
ATOM    666  C   THR    47     106.913 101.940  83.409  1.00  0.00           C  
ATOM    667  O   THR    47     107.214 101.039  82.650  1.00  0.00           O  
ATOM    668  N   SER    48     107.418 103.193  83.320  1.00  0.00           N  
ATOM    669  H   SER    48     107.174 103.786  84.100  1.00  0.00           H  
ATOM    670  CA  SER    48     108.698 103.559  82.635  1.00  0.00           C  
ATOM    671  HA  SER    48     108.622 103.305  81.577  1.00  0.00           H  
ATOM    672  CB  SER    48     108.889 105.041  82.720  1.00  0.00           C  
ATOM    673  HB2 SER    48     109.629 105.230  81.942  1.00  0.00           H  
ATOM    674  HB3 SER    48     107.927 105.439  82.398  1.00  0.00           H  
ATOM    675  OG  SER    48     109.333 105.508  84.021  1.00  0.00           O  
ATOM    676  HG  SER    48     108.585 105.288  84.582  1.00  0.00           H  
ATOM    677  C   SER    48     109.933 102.756  83.110  1.00  0.00           C  
ATOM    678  O   SER    48     109.861 102.066  84.118  1.00  0.00           O  
ATOM    679  N   GLY    49     111.117 102.941  82.494  1.00  0.00           N  
ATOM    680  H   GLY    49     111.105 103.643  81.768  1.00  0.00           H  
ATOM    681  CA  GLY    49     112.478 102.399  82.875  1.00  0.00           C  
ATOM    682  HA2 GLY    49     113.218 102.816  82.192  1.00  0.00           H  
ATOM    683  HA3 GLY    49     112.717 102.765  83.874  1.00  0.00           H  
ATOM    684  C   GLY    49     112.551 100.902  82.962  1.00  0.00           C  
ATOM    685  O   GLY    49     111.609 100.178  82.800  1.00  0.00           O  
ATOM    686  N   TYR    50     113.720 100.422  83.374  1.00  0.00           N  
ATOM    687  H   TYR    50     113.704  99.434  83.584  1.00  0.00           H  
ATOM    688  CA  TYR    50     114.908 101.160  83.746  1.00  0.00           C  
ATOM    689  HA  TYR    50     114.884 102.193  83.398  1.00  0.00           H  
ATOM    690  CB  TYR    50     114.927 101.187  85.303  1.00  0.00           C  
ATOM    691  HB2 TYR    50     113.960 101.635  85.533  1.00  0.00           H  
ATOM    692  HB3 TYR    50     115.083 100.168  85.658  1.00  0.00           H  
ATOM    693  CG  TYR    50     116.020 102.059  85.841  1.00  0.00           C  
ATOM    694  CD1 TYR    50     117.026 101.494  86.565  1.00  0.00           C  
ATOM    695  HD1 TYR    50     117.024 100.416  86.627  1.00  0.00           H  
ATOM    696  CE1 TYR    50     118.018 102.238  87.171  1.00  0.00           C  
ATOM    697  HE1 TYR    50     118.869 101.743  87.615  1.00  0.00           H  
ATOM    698  CZ  TYR    50     118.055 103.647  87.033  1.00  0.00           C  
ATOM    699  OH  TYR    50     119.067 104.386  87.584  1.00  0.00           O  
ATOM    700  HH  TYR    50     118.995 105.342  87.521  1.00  0.00           H  
ATOM    701  CE2 TYR    50     117.013 104.262  86.314  1.00  0.00           C  
ATOM    702  HE2 TYR    50     116.974 105.326  86.131  1.00  0.00           H  
ATOM    703  CD2 TYR    50     115.987 103.458  85.723  1.00  0.00           C  
ATOM    704  HD2 TYR    50     115.245 103.888  85.067  1.00  0.00           H  
ATOM    705  C   TYR    50     116.185 100.373  83.275  1.00  0.00           C  
ATOM    706  O   TYR    50     116.175  99.167  83.211  1.00  0.00           O  
ATOM    707  N   GLY    51     117.303 101.132  82.979  1.00  0.00           N  
ATOM    708  H   GLY    51     118.068 100.629  82.552  1.00  0.00           H  
ATOM    709  CA  GLY    51     117.363 102.606  82.848  1.00  0.00           C  
ATOM    710  HA2 GLY    51     116.462 103.055  82.428  1.00  0.00           H  
ATOM    711  HA3 GLY    51     117.525 103.094  83.808  1.00  0.00           H  
ATOM    712  C   GLY    51     118.538 103.022  81.897  1.00  0.00           C  
ATOM    713  O   GLY    51     119.194 102.147  81.254  1.00  0.00           O  
ATOM    714  N   GLN    52     118.774 104.349  81.664  1.00  0.00           N  
ATOM    715  H   GLN    52     118.234 104.989  82.228  1.00  0.00           H  
ATOM    716  CA  GLN    52     119.844 104.924  80.701  1.00  0.00           C  
ATOM    717  HA  GLN    52     119.623 105.990  80.642  1.00  0.00           H  
ATOM    718  CB  GLN    52     121.198 104.800  81.422  1.00  0.00           C  
ATOM    719  HB2 GLN    52     121.111 104.988  82.493  1.00  0.00           H  
ATOM    720  HB3 GLN    52     121.466 103.746  81.350  1.00  0.00           H  
ATOM    721  CG  GLN    52     122.232 105.770  80.854  1.00  0.00           C  
ATOM    722  HG2 GLN    52     122.083 105.825  79.776  1.00  0.00           H  
ATOM    723  HG3 GLN    52     122.089 106.785  81.225  1.00  0.00           H  
ATOM    724  CD  GLN    52     123.688 105.399  81.204  1.00  0.00           C  
ATOM    725  OE1 GLN    52     124.007 104.592  82.081  1.00  0.00           O  
ATOM    726  NE2 GLN    52     124.634 105.773  80.457  1.00  0.00           N  
ATOM    727 HE21 GLN    52     124.434 106.320  79.632  1.00  0.00           H  
ATOM    728 HE22 GLN    52     125.613 105.682  80.687  1.00  0.00           H  
ATOM    729  C   GLN    52     119.768 104.506  79.187  1.00  0.00           C  
ATOM    730  O   GLN    52     120.691 103.858  78.729  1.00  0.00           O  
ATOM    731  N   SER    53     118.690 104.768  78.423  1.00  0.00           N  
ATOM    732  H   SER    53     118.700 104.368  77.495  1.00  0.00           H  
ATOM    733  CA  SER    53     117.521 105.517  78.882  1.00  0.00           C  
ATOM    734  HA  SER    53     117.800 106.261  79.628  1.00  0.00           H  
ATOM    735  CB  SER    53     116.903 106.069  77.548  1.00  0.00           C  
ATOM    736  HB2 SER    53     117.593 106.674  76.960  1.00  0.00           H  
ATOM    737  HB3 SER    53     116.521 105.200  77.014  1.00  0.00           H  
ATOM    738  OG  SER    53     115.884 106.982  77.888  1.00  0.00           O  
ATOM    739  HG  SER    53     115.945 107.688  77.241  1.00  0.00           H  
ATOM    740  C   SER    53     116.473 104.717  79.633  1.00  0.00           C  
ATOM    741  O   SER    53     116.369 103.469  79.528  1.00  0.00           O  
ATOM    742  N   SER    54     115.667 105.404  80.483  1.00  0.00           N  
ATOM    743  H   SER    54     115.830 106.400  80.462  1.00  0.00           H  
ATOM    744  CA  SER    54     114.358 104.963  80.943  1.00  0.00           C  
ATOM    745  HA  SER    54     114.372 103.923  81.267  1.00  0.00           H  
ATOM    746  CB  SER    54     113.957 105.724  82.140  1.00  0.00           C  
ATOM    747  HB2 SER    54     113.827 106.739  81.764  1.00  0.00           H  
ATOM    748  HB3 SER    54     112.945 105.528  82.494  1.00  0.00           H  
ATOM    749  OG  SER    54     114.948 105.659  83.155  1.00  0.00           O  
ATOM    750  HG  SER    54     115.729 106.037  82.745  1.00  0.00           H  
ATOM    751  C   SER    54     113.170 104.941  79.916  1.00  0.00           C  
ATOM    752  O   SER    54     112.097 104.492  80.233  1.00  0.00           O  
ATOM    753  N   TYR    55     113.463 105.472  78.741  1.00  0.00           N  
ATOM    754  H   TYR    55     114.372 105.910  78.785  1.00  0.00           H  
ATOM    755  CA  TYR    55     112.565 105.735  77.649  1.00  0.00           C  
ATOM    756  HA  TYR    55     111.712 105.079  77.474  1.00  0.00           H  
ATOM    757  CB  TYR    55     111.988 107.075  77.832  1.00  0.00           C  
ATOM    758  HB2 TYR    55     112.827 107.762  77.946  1.00  0.00           H  
ATOM    759  HB3 TYR    55     111.563 107.254  76.844  1.00  0.00           H  
ATOM    760  CG  TYR    55     110.919 107.324  78.920  1.00  0.00           C  
ATOM    761  CD1 TYR    55     111.243 107.831  80.190  1.00  0.00           C  
ATOM    762  HD1 TYR    55     112.260 107.971  80.526  1.00  0.00           H  
ATOM    763  CE1 TYR    55     110.209 108.123  81.112  1.00  0.00           C  
ATOM    764  HE1 TYR    55     110.423 108.589  82.063  1.00  0.00           H  
ATOM    765  CZ  TYR    55     108.845 107.939  80.782  1.00  0.00           C  
ATOM    766  OH  TYR    55     107.862 108.246  81.692  1.00  0.00           O  
ATOM    767  HH  TYR    55     107.041 107.916  81.319  1.00  0.00           H  
ATOM    768  CE2 TYR    55     108.606 107.307  79.519  1.00  0.00           C  
ATOM    769  HE2 TYR    55     107.561 107.064  79.392  1.00  0.00           H  
ATOM    770  CD2 TYR    55     109.581 107.050  78.598  1.00  0.00           C  
ATOM    771  HD2 TYR    55     109.312 106.635  77.638  1.00  0.00           H  
ATOM    772  C   TYR    55     113.308 105.776  76.253  1.00  0.00           C  
ATOM    773  O   TYR    55     113.869 106.771  75.874  1.00  0.00           O  
ATOM    774  N   SER    56     113.516 104.635  75.552  1.00  0.00           N  
ATOM    775  H   SER    56     113.853 104.824  74.618  1.00  0.00           H  
ATOM    776  CA  SER    56     113.430 103.126  75.692  1.00  0.00           C  
ATOM    777  HA  SER    56     113.435 102.706  74.686  1.00  0.00           H  
ATOM    778  CB  SER    56     114.622 102.540  76.397  1.00  0.00           C  
ATOM    779  HB2 SER    56     115.525 103.103  76.162  1.00  0.00           H  
ATOM    780  HB3 SER    56     114.439 102.648  77.467  1.00  0.00           H  
ATOM    781  OG  SER    56     114.809 101.194  76.105  1.00  0.00           O  
ATOM    782  HG  SER    56     114.597 100.645  76.863  1.00  0.00           H  
ATOM    783  C   SER    56     112.053 102.716  76.231  1.00  0.00           C  
ATOM    784  O   SER    56     112.017 102.044  77.257  1.00  0.00           O  
ATOM    785  N   SER    57     110.932 103.038  75.590  1.00  0.00           N  
ATOM    786  H   SER    57     110.154 102.669  76.116  1.00  0.00           H  
ATOM    787  CA  SER    57     110.799 103.679  74.321  1.00  0.00           C  
ATOM    788  HA  SER    57     111.636 103.619  73.626  1.00  0.00           H  
ATOM    789  CB  SER    57     109.614 102.998  73.577  1.00  0.00           C  
ATOM    790  HB2 SER    57     109.498 103.467  72.600  1.00  0.00           H  
ATOM    791  HB3 SER    57     109.825 101.940  73.418  1.00  0.00           H  
ATOM    792  OG  SER    57     108.402 103.139  74.357  1.00  0.00           O  
ATOM    793  HG  SER    57     108.254 102.295  74.790  1.00  0.00           H  
ATOM    794  C   SER    57     110.554 105.218  74.482  1.00  0.00           C  
ATOM    795  O   SER    57     110.074 105.597  75.571  1.00  0.00           O  
ATOM    796  N   TYR    58     110.785 106.064  73.471  1.00  0.00           N  
ATOM    797  H   TYR    58     110.948 105.676  72.553  1.00  0.00           H  
ATOM    798  CA  TYR    58     110.610 107.524  73.476  1.00  0.00           C  
ATOM    799  HA  TYR    58     111.097 107.927  74.363  1.00  0.00           H  
ATOM    800  CB  TYR    58     111.427 108.044  72.284  1.00  0.00           C  
ATOM    801  HB2 TYR    58     112.379 107.513  72.264  1.00  0.00           H  
ATOM    802  HB3 TYR    58     110.945 107.757  71.349  1.00  0.00           H  
ATOM    803  CG  TYR    58     111.727 109.552  72.297  1.00  0.00           C  
ATOM    804  CD1 TYR    58     110.781 110.537  71.921  1.00  0.00           C  
ATOM    805  HD1 TYR    58     109.919 110.291  71.318  1.00  0.00           H  
ATOM    806  CE1 TYR    58     110.908 111.898  72.252  1.00  0.00           C  
ATOM    807  HE1 TYR    58     110.185 112.627  71.918  1.00  0.00           H  
ATOM    808  CZ  TYR    58     111.947 112.260  73.124  1.00  0.00           C  
ATOM    809  OH  TYR    58     112.142 113.612  73.348  1.00  0.00           O  
ATOM    810  HH  TYR    58     111.359 114.126  73.141  1.00  0.00           H  
ATOM    811  CE2 TYR    58     112.901 111.269  73.567  1.00  0.00           C  
ATOM    812  HE2 TYR    58     113.794 111.543  74.109  1.00  0.00           H  
ATOM    813  CD2 TYR    58     112.687 109.960  73.221  1.00  0.00           C  
ATOM    814  HD2 TYR    58     113.216 109.190  73.763  1.00  0.00           H  
ATOM    815  C   TYR    58     109.156 107.930  73.499  1.00  0.00           C  
ATOM    816  O   TYR    58     108.365 107.372  72.744  1.00  0.00           O  
ATOM    817  N   GLY    59     108.740 108.942  74.263  1.00  0.00           N  
ATOM    818  H   GLY    59     107.754 109.158  74.280  1.00  0.00           H  
ATOM    819  CA  GLY    59     109.577 109.831  75.066  1.00  0.00           C  
ATOM    820  HA2 GLY    59     109.977 109.271  75.912  1.00  0.00           H  
ATOM    821  HA3 GLY    59     110.406 110.126  74.422  1.00  0.00           H  
ATOM    822  C   GLY    59     108.989 111.183  75.475  1.00  0.00           C  
ATOM    823  O   GLY    59     108.619 111.956  74.617  1.00  0.00           O  
ATOM    824  N   GLN    60     108.921 111.557  76.766  1.00  0.00           N  
ATOM    825  H   GLN    60     108.514 112.475  76.869  1.00  0.00           H  
ATOM    826  CA  GLN    60     109.316 110.801  78.008  1.00  0.00           C  
ATOM    827  HA  GLN    60     109.444 109.749  77.752  1.00  0.00           H  
ATOM    828  CB  GLN    60     110.595 111.183  78.714  1.00  0.00           C  
ATOM    829  HB2 GLN    60     110.639 112.242  78.971  1.00  0.00           H  
ATOM    830  HB3 GLN    60     110.660 110.620  79.645  1.00  0.00           H  
ATOM    831  CG  GLN    60     111.799 111.025  77.853  1.00  0.00           C  
ATOM    832  HG2 GLN    60     111.792 109.971  77.576  1.00  0.00           H  
ATOM    833  HG3 GLN    60     111.607 111.585  76.938  1.00  0.00           H  
ATOM    834  CD  GLN    60     113.145 111.402  78.548  1.00  0.00           C  
ATOM    835  OE1 GLN    60     113.231 112.001  79.612  1.00  0.00           O  
ATOM    836  NE2 GLN    60     114.264 111.078  77.997  1.00  0.00           N  
ATOM    837 HE21 GLN    60     114.371 110.424  77.235  1.00  0.00           H  
ATOM    838 HE22 GLN    60     115.114 111.401  78.437  1.00  0.00           H  
ATOM    839  C   GLN    60     108.050 110.740  78.896  1.00  0.00           C  
ATOM    840  O   GLN    60     107.135 109.984  78.454  1.00  0.00           O  
ATOM    841  N   SER    61     107.919 111.408  80.057  1.00  0.00           N  
ATOM    842  H   SER    61     108.566 112.168  80.213  1.00  0.00           H  
ATOM    843  CA  SER    61     106.706 111.292  80.889  1.00  0.00           C  
ATOM    844  HA  SER    61     106.485 110.234  81.032  1.00  0.00           H  
ATOM    845  CB  SER    61     106.947 111.882  82.280  1.00  0.00           C  
ATOM    846  HB2 SER    61     107.742 111.325  82.776  1.00  0.00           H  
ATOM    847  HB3 SER    61     107.206 112.940  82.314  1.00  0.00           H  
ATOM    848  OG  SER    61     105.800 111.659  83.100  1.00  0.00           O  
ATOM    849  HG  SER    61     106.036 110.984  83.740  1.00  0.00           H  
ATOM    850  C   SER    61     105.461 111.912  80.214  1.00  0.00           C  
ATOM    851  O   SER    61     105.596 112.504  79.164  1.00  0.00           O  
ATOM    852  N   GLN    62     104.269 111.616  80.710  1.00  0.00           N  
ATOM    853  H   GLN    62     104.209 110.914  81.434  1.00  0.00           H  
ATOM    854  CA  GLN    62     103.022 112.415  80.391  1.00  0.00           C  
ATOM    855  HA  GLN    62     103.320 113.228  79.730  1.00  0.00           H  
ATOM    856  CB  GLN    62     102.050 111.451  79.621  1.00  0.00           C  
ATOM    857  HB2 GLN    62     102.021 110.493  80.139  1.00  0.00           H  
ATOM    858  HB3 GLN    62     101.004 111.732  79.748  1.00  0.00           H  
ATOM    859  CG  GLN    62     102.329 111.288  78.090  1.00  0.00           C  
ATOM    860  HG2 GLN    62     103.419 111.306  78.060  1.00  0.00           H  
ATOM    861  HG3 GLN    62     101.864 110.401  77.660  1.00  0.00           H  
ATOM    862  CD  GLN    62     101.822 112.498  77.341  1.00  0.00           C  
ATOM    863  OE1 GLN    62     101.063 113.369  77.821  1.00  0.00           O  
ATOM    864  NE2 GLN    62     102.190 112.735  76.080  1.00  0.00           N  
ATOM    865 HE21 GLN    62     101.803 113.546  75.620  1.00  0.00           H  
ATOM    866 HE22 GLN    62     102.419 111.943  75.496  1.00  0.00           H  
ATOM    867  C   GLN    62     102.256 112.955  81.555  1.00  0.00           C  
ATOM    868  O   GLN    62     101.311 113.672  81.281  1.00  0.00           O  
ATOM    869  N   ASN    63     102.799 112.889  82.739  1.00  0.00           N  
ATOM    870  H   ASN    63     103.730 112.498  82.731  1.00  0.00           H  
ATOM    871  CA  ASN    63     102.190 113.618  83.976  1.00  0.00           C  
ATOM    872  HA  ASN    63     101.553 114.406  83.573  1.00  0.00           H  
ATOM    873  CB  ASN    63     101.032 112.733  84.546  1.00  0.00           C  
ATOM    874  HB2 ASN    63     100.358 113.343  85.148  1.00  0.00           H  
ATOM    875  HB3 ASN    63     100.472 112.322  83.706  1.00  0.00           H  
ATOM    876  CG  ASN    63     101.470 111.537  85.409  1.00  0.00           C  
ATOM    877  OD1 ASN    63     102.626 111.258  85.639  1.00  0.00           O  
ATOM    878  ND2 ASN    63     100.529 110.786  85.979  1.00  0.00           N  
ATOM    879 HD21 ASN    63     100.826 109.899  86.361  1.00  0.00           H  
ATOM    880 HD22 ASN    63      99.554 110.984  85.808  1.00  0.00           H  
ATOM    881  C   ASN    63     103.247 114.052  85.017  1.00  0.00           C  
ATOM    882  O   ASN    63     102.807 114.683  85.955  1.00  0.00           O  
ATOM    883  N   THR    64     104.551 113.702  84.800  1.00  0.00           N  
ATOM    884  H   THR    64     104.906 113.131  84.046  1.00  0.00           H  
ATOM    885  CA  THR    64     105.654 113.953  85.750  1.00  0.00           C  
ATOM    886  HA  THR    64     105.385 114.841  86.321  1.00  0.00           H  
ATOM    887  CB  THR    64     105.726 112.803  86.829  1.00  0.00           C  
ATOM    888  HB  THR    64     106.316 111.962  86.465  1.00  0.00           H  
ATOM    889  CG2 THR    64     106.372 113.200  88.166  1.00  0.00           C  
ATOM    890 HG21 THR    64     105.778 114.014  88.581  1.00  0.00           H  
ATOM    891 HG22 THR    64     106.301 112.325  88.812  1.00  0.00           H  
ATOM    892 HG23 THR    64     107.435 113.427  88.257  1.00  0.00           H  
ATOM    893  OG1 THR    64     104.424 112.469  87.247  1.00  0.00           O  
ATOM    894  HG1 THR    64     103.949 112.148  86.477  1.00  0.00           H  
ATOM    895  C   THR    64     107.026 114.312  85.194  1.00  0.00           C  
ATOM    896  O   THR    64     108.025 113.672  85.478  1.00  0.00           O  
ATOM    897  N   GLY    65     107.241 115.443  84.525  1.00  0.00           N  
ATOM    898  H   GLY    65     108.205 115.535  84.239  1.00  0.00           H  
ATOM    899  CA  GLY    65     106.178 116.443  84.178  1.00  0.00           C  
ATOM    900  HA2 GLY    65     105.424 116.638  84.941  1.00  0.00           H  
ATOM    901  HA3 GLY    65     106.667 117.413  84.091  1.00  0.00           H  
ATOM    902  C   GLY    65     105.359 116.201  82.902  1.00  0.00           C  
ATOM    903  O   GLY    65     105.635 115.236  82.127  1.00  0.00           O  
ATOM    904  N   TYR    66     104.322 117.041  82.783  1.00  0.00           N  
ATOM    905  H   TYR    66     104.214 117.731  83.513  1.00  0.00           H  
ATOM    906  CA  TYR    66     103.217 116.779  81.821  1.00  0.00           C  
ATOM    907  HA  TYR    66     102.814 115.774  81.952  1.00  0.00           H  
ATOM    908  CB  TYR    66     102.094 117.819  82.145  1.00  0.00           C  
ATOM    909  HB2 TYR    66     101.957 117.902  83.224  1.00  0.00           H  
ATOM    910  HB3 TYR    66     102.380 118.783  81.725  1.00  0.00           H  
ATOM    911  CG  TYR    66     100.853 117.358  81.481  1.00  0.00           C  
ATOM    912  CD1 TYR    66      99.855 116.721  82.226  1.00  0.00           C  
ATOM    913  HD1 TYR    66     100.089 116.369  83.220  1.00  0.00           H  
ATOM    914  CE1 TYR    66      98.694 116.359  81.595  1.00  0.00           C  
ATOM    915  HE1 TYR    66      97.867 115.900  82.117  1.00  0.00           H  
ATOM    916  CZ  TYR    66      98.517 116.615  80.260  1.00  0.00           C  
ATOM    917  OH  TYR    66      97.363 116.272  79.717  1.00  0.00           O  
ATOM    918  HH  TYR    66      96.666 116.718  80.205  1.00  0.00           H  
ATOM    919  CE2 TYR    66      99.429 117.363  79.532  1.00  0.00           C  
ATOM    920  HE2 TYR    66      99.193 117.662  78.521  1.00  0.00           H  
ATOM    921  CD2 TYR    66     100.615 117.799  80.159  1.00  0.00           C  
ATOM    922  HD2 TYR    66     101.322 118.382  79.587  1.00  0.00           H  
ATOM    923  C   TYR    66     103.661 116.816  80.327  1.00  0.00           C  
ATOM    924  O   TYR    66     104.293 117.792  79.905  1.00  0.00           O  
ATOM    925  N   GLY    67     103.415 115.757  79.616  1.00  0.00           N  
ATOM    926  H   GLY    67     102.657 115.177  79.947  1.00  0.00           H  
ATOM    927  CA  GLY    67     103.787 115.598  78.198  1.00  0.00           C  
ATOM    928  HA2 GLY    67     104.769 116.044  78.036  1.00  0.00           H  
ATOM    929  HA3 GLY    67     103.894 114.533  77.989  1.00  0.00           H  
ATOM    930  C   GLY    67     102.812 116.205  77.148  1.00  0.00           C  
ATOM    931  O   GLY    67     102.385 117.346  77.346  1.00  0.00           O  
ATOM    932  N   THR    68     102.527 115.629  76.010  1.00  0.00           N  
ATOM    933  H   THR    68     103.067 114.806  75.788  1.00  0.00           H  
ATOM    934  CA  THR    68     101.814 116.270  74.979  1.00  0.00           C  
ATOM    935  HA  THR    68     101.119 117.011  75.375  1.00  0.00           H  
ATOM    936  CB  THR    68     102.768 117.030  74.027  1.00  0.00           C  
ATOM    937  HB  THR    68     103.444 116.376  73.477  1.00  0.00           H  
ATOM    938  CG2 THR    68     102.023 117.727  72.842  1.00  0.00           C  
ATOM    939 HG21 THR    68     102.566 118.654  72.662  1.00  0.00           H  
ATOM    940 HG22 THR    68     101.974 117.094  71.956  1.00  0.00           H  
ATOM    941 HG23 THR    68     101.021 118.075  73.094  1.00  0.00           H  
ATOM    942  OG1 THR    68     103.620 118.003  74.730  1.00  0.00           O  
ATOM    943  HG1 THR    68     102.977 118.485  75.255  1.00  0.00           H  
ATOM    944  C   THR    68     101.083 115.217  74.172  1.00  0.00           C  
ATOM    945  O   THR    68     101.567 114.149  73.899  1.00  0.00           O  
ATOM    946  N   GLN    69      99.866 115.600  73.765  1.00  0.00           N  
ATOM    947  H   GLN    69      99.515 116.496  74.075  1.00  0.00           H  
ATOM    948  CA  GLN    69      98.925 114.862  72.884  1.00  0.00           C  
ATOM    949  HA  GLN    69      99.284 113.835  72.823  1.00  0.00           H  
ATOM    950  CB  GLN    69      97.530 114.687  73.481  1.00  0.00           C  
ATOM    951  HB2 GLN    69      97.102 115.675  73.646  1.00  0.00           H  
ATOM    952  HB3 GLN    69      96.900 114.087  72.825  1.00  0.00           H  
ATOM    953  CG  GLN    69      97.687 113.879  74.848  1.00  0.00           C  
ATOM    954  HG2 GLN    69      96.983 113.047  74.809  1.00  0.00           H  
ATOM    955  HG3 GLN    69      98.652 113.460  75.133  1.00  0.00           H  
ATOM    956  CD  GLN    69      97.137 114.620  76.040  1.00  0.00           C  
ATOM    957  OE1 GLN    69      96.097 115.174  76.027  1.00  0.00           O  
ATOM    958  NE2 GLN    69      97.918 114.714  77.108  1.00  0.00           N  
ATOM    959 HE21 GLN    69      98.829 114.279  77.133  1.00  0.00           H  
ATOM    960 HE22 GLN    69      97.410 115.010  77.930  1.00  0.00           H  
ATOM    961  C   GLN    69      98.894 115.586  71.497  1.00  0.00           C  
ATOM    962  O   GLN    69      98.004 116.411  71.264  1.00  0.00           O  
ATOM    963  N   SER    70      99.724 115.202  70.601  1.00  0.00           N  
ATOM    964  H   SER    70     100.262 114.375  70.818  1.00  0.00           H  
ATOM    965  CA  SER    70      99.880 115.735  69.178  1.00  0.00           C  
ATOM    966  HA  SER    70      99.151 116.543  69.115  1.00  0.00           H  
ATOM    967  CB  SER    70     101.236 116.335  68.812  1.00  0.00           C  
ATOM    968  HB2 SER    70     101.097 117.013  67.970  1.00  0.00           H  
ATOM    969  HB3 SER    70     101.628 116.856  69.685  1.00  0.00           H  
ATOM    970  OG  SER    70     102.078 115.248  68.601  1.00  0.00           O  
ATOM    971  HG  SER    70     102.262 115.151  67.663  1.00  0.00           H  
ATOM    972  C   SER    70      99.416 114.679  68.029  1.00  0.00           C  
ATOM    973  O   SER    70      99.757 114.862  66.858  1.00  0.00           O  
ATOM    974  N   THR    71      98.784 113.539  68.484  1.00  0.00           N  
ATOM    975  H   THR    71      98.752 113.319  69.469  1.00  0.00           H  
ATOM    976  CA  THR    71      98.303 112.491  67.554  1.00  0.00           C  
ATOM    977  HA  THR    71      98.978 112.470  66.699  1.00  0.00           H  
ATOM    978  CB  THR    71      98.389 111.168  68.204  1.00  0.00           C  
ATOM    979  HB  THR    71      97.786 111.213  69.112  1.00  0.00           H  
ATOM    980  CG2 THR    71      97.756 110.063  67.306  1.00  0.00           C  
ATOM    981 HG21 THR    71      98.256 109.141  67.603  1.00  0.00           H  
ATOM    982 HG22 THR    71      96.688 110.022  67.521  1.00  0.00           H  
ATOM    983 HG23 THR    71      97.864 110.328  66.254  1.00  0.00           H  
ATOM    984  OG1 THR    71      99.759 110.807  68.433  1.00  0.00           O  
ATOM    985  HG1 THR    71     100.030 111.449  69.094  1.00  0.00           H  
ATOM    986  C   THR    71      96.877 112.876  67.154  1.00  0.00           C  
ATOM    987  O   THR    71      96.101 113.063  68.072  1.00  0.00           O  
ATOM    988  N   PRO    72      96.484 113.013  65.889  1.00  0.00           N  
ATOM    989  CD  PRO    72      97.463 113.235  64.763  1.00  0.00           C  
ATOM    990  HD2 PRO    72      97.847 112.254  64.483  1.00  0.00           H  
ATOM    991  HD3 PRO    72      98.290 113.849  65.121  1.00  0.00           H  
ATOM    992  CG  PRO    72      96.652 113.889  63.664  1.00  0.00           C  
ATOM    993  HG2 PRO    72      96.836 113.522  62.654  1.00  0.00           H  
ATOM    994  HG3 PRO    72      96.722 114.967  63.806  1.00  0.00           H  
ATOM    995  CB  PRO    72      95.165 113.438  63.992  1.00  0.00           C  
ATOM    996  HB2 PRO    72      94.911 112.548  63.415  1.00  0.00           H  
ATOM    997  HB3 PRO    72      94.496 114.249  63.702  1.00  0.00           H  
ATOM    998  CA  PRO    72      95.161 113.320  65.509  1.00  0.00           C  
ATOM    999  HA  PRO    72      94.946 114.358  65.762  1.00  0.00           H  
ATOM   1000  C   PRO    72      94.057 112.424  66.013  1.00  0.00           C  
ATOM   1001  O   PRO    72      94.252 111.175  66.125  1.00  0.00           O  
ATOM   1002  N   GLN    73      92.889 112.953  66.250  1.00  0.00           N  
ATOM   1003  H   GLN    73      92.787 113.945  66.092  1.00  0.00           H  
ATOM   1004  CA  GLN    73      91.668 112.242  66.394  1.00  0.00           C  
ATOM   1005  HA  GLN    73      91.847 111.598  67.254  1.00  0.00           H  
ATOM   1006  CB  GLN    73      90.506 113.176  66.882  1.00  0.00           C  
ATOM   1007  HB2 GLN    73      90.873 113.869  67.639  1.00  0.00           H  
ATOM   1008  HB3 GLN    73      90.071 113.788  66.091  1.00  0.00           H  
ATOM   1009  CG  GLN    73      89.436 112.271  67.531  1.00  0.00           C  
ATOM   1010  HG2 GLN    73      88.997 111.613  66.781  1.00  0.00           H  
ATOM   1011  HG3 GLN    73      89.967 111.668  68.268  1.00  0.00           H  
ATOM   1012  CD  GLN    73      88.380 112.999  68.330  1.00  0.00           C  
ATOM   1013  OE1 GLN    73      88.468 114.168  68.654  1.00  0.00           O  
ATOM   1014  NE2 GLN    73      87.420 112.235  68.833  1.00  0.00           N  
ATOM   1015 HE21 GLN    73      87.599 111.242  68.791  1.00  0.00           H  
ATOM   1016 HE22 GLN    73      86.626 112.550  69.371  1.00  0.00           H  
ATOM   1017  C   GLN    73      91.368 111.368  65.185  1.00  0.00           C  
ATOM   1018  O   GLN    73      91.304 111.856  64.039  1.00  0.00           O  
ATOM   1019  N   GLY    74      91.157 110.082  65.311  1.00  0.00           N  
ATOM   1020  H   GLY    74      91.543 109.703  66.164  1.00  0.00           H  
ATOM   1021  CA  GLY    74      91.035 109.193  64.167  1.00  0.00           C  
ATOM   1022  HA2 GLY    74      91.848 109.360  63.461  1.00  0.00           H  
ATOM   1023  HA3 GLY    74      91.137 108.203  64.610  1.00  0.00           H  
ATOM   1024  C   GLY    74      89.669 109.264  63.446  1.00  0.00           C  
ATOM   1025  O   GLY    74      89.331 110.163  62.649  1.00  0.00           O  
ATOM   1026  N   TYR    75      88.866 108.193  63.602  1.00  0.00           N  
ATOM   1027  H   TYR    75      89.156 107.466  64.241  1.00  0.00           H  
ATOM   1028  CA  TYR    75      87.618 107.931  62.831  1.00  0.00           C  
ATOM   1029  HA  TYR    75      87.631 108.416  61.855  1.00  0.00           H  
ATOM   1030  CB  TYR    75      87.367 106.406  62.515  1.00  0.00           C  
ATOM   1031  HB2 TYR    75      87.475 105.833  63.436  1.00  0.00           H  
ATOM   1032  HB3 TYR    75      86.392 106.194  62.076  1.00  0.00           H  
ATOM   1033  CG  TYR    75      88.425 105.914  61.501  1.00  0.00           C  
ATOM   1034  CD1 TYR    75      89.416 104.985  61.845  1.00  0.00           C  
ATOM   1035  HD1 TYR    75      89.383 104.517  62.818  1.00  0.00           H  
ATOM   1036  CE1 TYR    75      90.401 104.627  60.959  1.00  0.00           C  
ATOM   1037  HE1 TYR    75      91.088 103.847  61.254  1.00  0.00           H  
ATOM   1038  CZ  TYR    75      90.485 105.195  59.698  1.00  0.00           C  
ATOM   1039  OH  TYR    75      91.428 104.776  58.835  1.00  0.00           O  
ATOM   1040  HH  TYR    75      92.083 104.302  59.353  1.00  0.00           H  
ATOM   1041  CE2 TYR    75      89.448 106.052  59.291  1.00  0.00           C  
ATOM   1042  HE2 TYR    75      89.429 106.383  58.263  1.00  0.00           H  
ATOM   1043  CD2 TYR    75      88.364 106.393  60.159  1.00  0.00           C  
ATOM   1044  HD2 TYR    75      87.674 107.183  59.901  1.00  0.00           H  
ATOM   1045  C   TYR    75      86.398 108.516  63.540  1.00  0.00           C  
ATOM   1046  O   TYR    75      85.713 107.913  64.353  1.00  0.00           O  
ATOM   1047  N   GLY    76      86.165 109.744  63.239  1.00  0.00           N  
ATOM   1048  H   GLY    76      86.864 110.130  62.621  1.00  0.00           H  
ATOM   1049  CA  GLY    76      85.060 110.608  63.651  1.00  0.00           C  
ATOM   1050  HA2 GLY    76      85.293 111.635  63.369  1.00  0.00           H  
ATOM   1051  HA3 GLY    76      84.185 110.292  63.083  1.00  0.00           H  
ATOM   1052  C   GLY    76      84.893 110.546  65.124  1.00  0.00           C  
ATOM   1053  O   GLY    76      85.878 110.344  65.846  1.00  0.00           O  
ATOM   1054  N   SER    77      83.680 110.745  65.601  1.00  0.00           N  
ATOM   1055  H   SER    77      82.918 110.910  64.958  1.00  0.00           H  
ATOM   1056  CA  SER    77      83.333 110.747  66.966  1.00  0.00           C  
ATOM   1057  HA  SER    77      83.905 110.098  67.629  1.00  0.00           H  
ATOM   1058  CB  SER    77      83.621 112.112  67.511  1.00  0.00           C  
ATOM   1059  HB2 SER    77      84.651 112.389  67.289  1.00  0.00           H  
ATOM   1060  HB3 SER    77      82.858 112.743  67.055  1.00  0.00           H  
ATOM   1061  OG  SER    77      83.421 112.090  68.953  1.00  0.00           O  
ATOM   1062  HG  SER    77      82.475 112.197  69.074  1.00  0.00           H  
ATOM   1063  C   SER    77      81.741 110.511  67.080  1.00  0.00           C  
ATOM   1064  O   SER    77      80.991 111.348  66.555  1.00  0.00           O  
ATOM   1065  N   THR    78      81.264 109.386  67.537  1.00  0.00           N  
ATOM   1066  H   THR    78      80.255 109.370  67.595  1.00  0.00           H  
ATOM   1067  CA  THR    78      82.010 108.122  67.814  1.00  0.00           C  
ATOM   1068  HA  THR    78      83.089 108.221  67.703  1.00  0.00           H  
ATOM   1069  CB  THR    78      81.730 107.684  69.295  1.00  0.00           C  
ATOM   1070  HB  THR    78      80.694 107.429  69.518  1.00  0.00           H  
ATOM   1071  CG2 THR    78      82.509 106.402  69.574  1.00  0.00           C  
ATOM   1072 HG21 THR    78      82.528 106.132  70.630  1.00  0.00           H  
ATOM   1073 HG22 THR    78      82.060 105.582  69.013  1.00  0.00           H  
ATOM   1074 HG23 THR    78      83.531 106.461  69.201  1.00  0.00           H  
ATOM   1075  OG1 THR    78      82.118 108.703  70.226  1.00  0.00           O  
ATOM   1076  HG1 THR    78      81.315 109.156  70.493  1.00  0.00           H  
ATOM   1077  C   THR    78      81.391 107.073  66.909  1.00  0.00           C  
ATOM   1078  O   THR    78      80.178 106.860  66.917  1.00  0.00           O  
ATOM   1079  N   GLY    79      82.272 106.195  66.259  1.00  0.00           N  
ATOM   1080  H   GLY    79      83.249 106.453  66.245  1.00  0.00           H  
ATOM   1081  CA  GLY    79      81.845 105.096  65.335  1.00  0.00           C  
ATOM   1082  HA2 GLY    79      80.892 105.424  64.920  1.00  0.00           H  
ATOM   1083  HA3 GLY    79      82.613 104.972  64.572  1.00  0.00           H  
ATOM   1084  C   GLY    79      81.654 103.680  65.952  1.00  0.00           C  
ATOM   1085  O   GLY    79      81.554 103.633  67.193  1.00  0.00           O  
ATOM   1086  N   GLY    80      81.654 102.582  65.222  1.00  0.00           N  
ATOM   1087  H   GLY    80      81.633 101.722  65.750  1.00  0.00           H  
ATOM   1088  CA  GLY    80      81.703 102.537  63.813  1.00  0.00           C  
ATOM   1089  HA2 GLY    80      82.660 102.961  63.510  1.00  0.00           H  
ATOM   1090  HA3 GLY    80      81.738 101.514  63.439  1.00  0.00           H  
ATOM   1091  C   GLY    80      80.663 103.419  63.061  1.00  0.00           C  
ATOM   1092  O   GLY    80      79.531 103.618  63.469  1.00  0.00           O  
ATOM   1093  N   TYR    81      81.067 103.689  61.828  1.00  0.00           N  
ATOM   1094  H   TYR    81      81.986 103.473  61.468  1.00  0.00           H  
ATOM   1095  CA  TYR    81      80.210 104.242  60.763  1.00  0.00           C  
ATOM   1096  HA  TYR    81      79.285 104.646  61.174  1.00  0.00           H  
ATOM   1097  CB  TYR    81      80.960 105.396  59.951  1.00  0.00           C  
ATOM   1098  HB2 TYR    81      81.936 104.985  59.692  1.00  0.00           H  
ATOM   1099  HB3 TYR    81      80.425 105.678  59.045  1.00  0.00           H  
ATOM   1100  CG  TYR    81      81.133 106.659  60.812  1.00  0.00           C  
ATOM   1101  CD1 TYR    81      80.152 107.694  61.018  1.00  0.00           C  
ATOM   1102  HD1 TYR    81      79.296 107.617  60.364  1.00  0.00           H  
ATOM   1103  CE1 TYR    81      80.308 108.709  62.011  1.00  0.00           C  
ATOM   1104  HE1 TYR    81      79.548 109.474  62.056  1.00  0.00           H  
ATOM   1105  CZ  TYR    81      81.475 108.788  62.697  1.00  0.00           C  
ATOM   1106  OH  TYR    81      81.731 109.823  63.490  1.00  0.00           O  
ATOM   1107  HH  TYR    81      81.230 110.550  63.115  1.00  0.00           H  
ATOM   1108  CE2 TYR    81      82.425 107.750  62.628  1.00  0.00           C  
ATOM   1109  HE2 TYR    81      83.387 107.774  63.118  1.00  0.00           H  
ATOM   1110  CD2 TYR    81      82.247 106.746  61.644  1.00  0.00           C  
ATOM   1111  HD2 TYR    81      82.994 105.980  61.494  1.00  0.00           H  
ATOM   1112  C   TYR    81      79.597 103.235  59.819  1.00  0.00           C  
ATOM   1113  O   TYR    81      80.347 102.556  59.119  1.00  0.00           O  
ATOM   1114  N   GLY    82      78.297 103.041  59.817  1.00  0.00           N  
ATOM   1115  H   GLY    82      77.973 102.358  59.147  1.00  0.00           H  
ATOM   1116  CA  GLY    82      77.139 103.845  60.441  1.00  0.00           C  
ATOM   1117  HA2 GLY    82      76.188 103.354  60.237  1.00  0.00           H  
ATOM   1118  HA3 GLY    82      77.273 103.856  61.523  1.00  0.00           H  
ATOM   1119  C   GLY    82      76.866 105.308  59.869  1.00  0.00           C  
ATOM   1120  O   GLY    82      77.577 105.821  59.045  1.00  0.00           O  
ATOM   1121  N   SER    83      75.686 105.870  60.215  1.00  0.00           N  
ATOM   1122  H   SER    83      75.007 105.362  60.765  1.00  0.00           H  
ATOM   1123  CA  SER    83      75.225 107.248  59.857  1.00  0.00           C  
ATOM   1124  HA  SER    83      74.167 107.232  60.121  1.00  0.00           H  
ATOM   1125  CB  SER    83      76.142 108.224  60.626  1.00  0.00           C  
ATOM   1126  HB2 SER    83      77.199 108.127  60.376  1.00  0.00           H  
ATOM   1127  HB3 SER    83      75.814 109.231  60.368  1.00  0.00           H  
ATOM   1128  OG  SER    83      75.822 108.138  62.048  1.00  0.00           O  
ATOM   1129  HG  SER    83      76.345 107.421  62.413  1.00  0.00           H  
ATOM   1130  C   SER    83      75.221 107.600  58.304  1.00  0.00           C  
ATOM   1131  O   SER    83      75.816 108.623  57.981  1.00  0.00           O  
ATOM   1132  N   SER    84      74.668 106.799  57.372  1.00  0.00           N  
ATOM   1133  H   SER    84      74.838 107.009  56.398  1.00  0.00           H  
ATOM   1134  CA  SER    84      73.773 105.662  57.622  1.00  0.00           C  
ATOM   1135  HA  SER    84      73.629 105.600  58.700  1.00  0.00           H  
ATOM   1136  CB  SER    84      72.331 105.924  57.110  1.00  0.00           C  
ATOM   1137  HB2 SER    84      71.886 106.796  57.589  1.00  0.00           H  
ATOM   1138  HB3 SER    84      72.259 106.071  56.032  1.00  0.00           H  
ATOM   1139  OG  SER    84      71.673 104.866  57.493  1.00  0.00           O  
ATOM   1140  HG  SER    84      70.724 104.890  57.355  1.00  0.00           H  
ATOM   1141  C   SER    84      74.373 104.406  56.962  1.00  0.00           C  
ATOM   1142  O   SER    84      75.193 104.553  56.047  1.00  0.00           O  
ATOM   1143  N   GLN    85      74.048 103.153  57.388  1.00  0.00           N  
ATOM   1144  H   GLN    85      73.352 103.108  58.119  1.00  0.00           H  
ATOM   1145  CA  GLN    85      74.571 101.886  56.808  1.00  0.00           C  
ATOM   1146  HA  GLN    85      75.506 102.105  56.291  1.00  0.00           H  
ATOM   1147  CB  GLN    85      74.819 100.869  57.959  1.00  0.00           C  
ATOM   1148  HB2 GLN    85      75.569 101.233  58.661  1.00  0.00           H  
ATOM   1149  HB3 GLN    85      73.856 100.831  58.468  1.00  0.00           H  
ATOM   1150  CG  GLN    85      75.206  99.482  57.431  1.00  0.00           C  
ATOM   1151  HG2 GLN    85      74.333  99.052  56.941  1.00  0.00           H  
ATOM   1152  HG3 GLN    85      76.069  99.547  56.768  1.00  0.00           H  
ATOM   1153  CD  GLN    85      75.425  98.460  58.529  1.00  0.00           C  
ATOM   1154  OE1 GLN    85      74.853  98.523  59.621  1.00  0.00           O  
ATOM   1155  NE2 GLN    85      76.211  97.412  58.296  1.00  0.00           N  
ATOM   1156 HE21 GLN    85      76.601  96.823  59.019  1.00  0.00           H  
ATOM   1157 HE22 GLN    85      76.685  97.302  57.411  1.00  0.00           H  
ATOM   1158  C   GLN    85      73.634 101.437  55.597  1.00  0.00           C  
ATOM   1159  O   GLN    85      74.025 100.719  54.701  1.00  0.00           O  
ATOM   1160  N   SER    86      72.320 101.836  55.716  1.00  0.00           N  
ATOM   1161  H   SER    86      72.058 102.592  56.333  1.00  0.00           H  
ATOM   1162  CA  SER    86      71.274 101.504  54.808  1.00  0.00           C  
ATOM   1163  HA  SER    86      70.382 102.030  55.149  1.00  0.00           H  
ATOM   1164  CB  SER    86      71.614 101.916  53.317  1.00  0.00           C  
ATOM   1165  HB2 SER    86      72.416 101.244  53.010  1.00  0.00           H  
ATOM   1166  HB3 SER    86      70.720 101.731  52.722  1.00  0.00           H  
ATOM   1167  OG  SER    86      72.012 103.280  53.085  1.00  0.00           O  
ATOM   1168  HG  SER    86      72.332 103.301  52.180  1.00  0.00           H  
ATOM   1169  C   SER    86      70.953  99.954  54.974  1.00  0.00           C  
ATOM   1170  O   SER    86      70.816  99.255  53.972  1.00  0.00           O  
ATOM   1171  N   SER    87      71.018  99.372  56.163  1.00  0.00           N  
ATOM   1172  H   SER    87      71.350  99.950  56.922  1.00  0.00           H  
ATOM   1173  CA  SER    87      70.855  97.938  56.479  1.00  0.00           C  
ATOM   1174  HA  SER    87      71.509  97.366  55.821  1.00  0.00           H  
ATOM   1175  CB  SER    87      71.277  97.592  57.919  1.00  0.00           C  
ATOM   1176  HB2 SER    87      72.295  97.949  58.075  1.00  0.00           H  
ATOM   1177  HB3 SER    87      70.457  98.033  58.485  1.00  0.00           H  
ATOM   1178  OG  SER    87      71.384  96.126  57.915  1.00  0.00           O  
ATOM   1179  HG  SER    87      71.175  95.785  58.787  1.00  0.00           H  
ATOM   1180  C   SER    87      69.486  97.504  56.162  1.00  0.00           C  
ATOM   1181  O   SER    87      68.470  98.083  56.601  1.00  0.00           O  
ATOM   1182  N   GLN    88      69.387  96.401  55.411  1.00  0.00           N  
ATOM   1183  H   GLN    88      70.236  95.882  55.238  1.00  0.00           H  
ATOM   1184  CA  GLN    88      68.079  95.871  54.990  1.00  0.00           C  
ATOM   1185  HA  GLN    88      67.544  96.738  54.603  1.00  0.00           H  
ATOM   1186  CB  GLN    88      68.198  94.646  54.069  1.00  0.00           C  
ATOM   1187  HB2 GLN    88      68.769  93.812  54.475  1.00  0.00           H  
ATOM   1188  HB3 GLN    88      67.219  94.302  53.734  1.00  0.00           H  
ATOM   1189  CG  GLN    88      68.827  95.013  52.749  1.00  0.00           C  
ATOM   1190  HG2 GLN    88      69.858  95.236  53.026  1.00  0.00           H  
ATOM   1191  HG3 GLN    88      68.804  94.128  52.114  1.00  0.00           H  
ATOM   1192  CD  GLN    88      68.152  96.142  51.927  1.00  0.00           C  
ATOM   1193  OE1 GLN    88      68.659  97.211  51.656  1.00  0.00           O  
ATOM   1194  NE2 GLN    88      67.017  95.938  51.409  1.00  0.00           N  
ATOM   1195 HE21 GLN    88      66.531  95.053  51.377  1.00  0.00           H  
ATOM   1196 HE22 GLN    88      66.671  96.694  50.836  1.00  0.00           H  
ATOM   1197  C   GLN    88      67.424  95.342  56.279  1.00  0.00           C  
ATOM   1198  O   GLN    88      68.098  94.650  57.093  1.00  0.00           O  
ATOM   1199  N   SER    89      66.126  95.635  56.438  1.00  0.00           N  
ATOM   1200  H   SER    89      65.693  96.330  55.847  1.00  0.00           H  
ATOM   1201  CA  SER    89      65.425  95.221  57.715  1.00  0.00           C  
ATOM   1202  HA  SER    89      66.072  95.549  58.529  1.00  0.00           H  
ATOM   1203  CB  SER    89      64.041  95.938  57.625  1.00  0.00           C  
ATOM   1204  HB2 SER    89      63.535  95.876  58.588  1.00  0.00           H  
ATOM   1205  HB3 SER    89      64.244  96.996  57.462  1.00  0.00           H  
ATOM   1206  OG  SER    89      63.313  95.417  56.541  1.00  0.00           O  
ATOM   1207  HG  SER    89      63.838  95.214  55.763  1.00  0.00           H  
ATOM   1208  C   SER    89      65.238  93.678  57.883  1.00  0.00           C  
ATOM   1209  O   SER    89      65.287  92.916  56.914  1.00  0.00           O  
ATOM   1210  N   SER    90      64.894  93.217  59.101  1.00  0.00           N  
ATOM   1211  H   SER    90      64.818  93.978  59.761  1.00  0.00           H  
ATOM   1212  CA  SER    90      64.739  91.770  59.358  1.00  0.00           C  
ATOM   1213  HA  SER    90      64.781  91.265  58.393  1.00  0.00           H  
ATOM   1214  CB  SER    90      65.896  91.232  60.231  1.00  0.00           C  
ATOM   1215  HB2 SER    90      65.845  91.698  61.215  1.00  0.00           H  
ATOM   1216  HB3 SER    90      65.777  90.166  60.422  1.00  0.00           H  
ATOM   1217  OG  SER    90      67.112  91.507  59.579  1.00  0.00           O  
ATOM   1218  HG  SER    90      67.351  92.337  59.999  1.00  0.00           H  
ATOM   1219  C   SER    90      63.382  91.447  60.013  1.00  0.00           C  
ATOM   1220  O   SER    90      63.272  90.483  60.710  1.00  0.00           O  
ATOM   1221  N   TYR    91      62.300  92.132  59.657  1.00  0.00           N  
ATOM   1222  H   TYR    91      62.387  92.988  59.130  1.00  0.00           H  
ATOM   1223  CA  TYR    91      60.948  91.825  60.128  1.00  0.00           C  
ATOM   1224  HA  TYR    91      60.878  90.737  60.146  1.00  0.00           H  
ATOM   1225  CB  TYR    91      60.665  92.413  61.507  1.00  0.00           C  
ATOM   1226  HB2 TYR    91      61.111  91.818  62.304  1.00  0.00           H  
ATOM   1227  HB3 TYR    91      61.239  93.339  61.554  1.00  0.00           H  
ATOM   1228  CG  TYR    91      59.275  92.781  61.948  1.00  0.00           C  
ATOM   1229  CD1 TYR    91      58.641  94.017  61.601  1.00  0.00           C  
ATOM   1230  HD1 TYR    91      59.167  94.743  60.999  1.00  0.00           H  
ATOM   1231  CE1 TYR    91      57.339  94.392  62.107  1.00  0.00           C  
ATOM   1232  HE1 TYR    91      56.939  95.352  61.814  1.00  0.00           H  
ATOM   1233  CZ  TYR    91      56.685  93.493  62.871  1.00  0.00           C  
ATOM   1234  OH  TYR    91      55.513  93.803  63.411  1.00  0.00           O  
ATOM   1235  HH  TYR    91      55.275  94.668  63.067  1.00  0.00           H  
ATOM   1236  CE2 TYR    91      57.221  92.237  63.154  1.00  0.00           C  
ATOM   1237  HE2 TYR    91      56.642  91.576  63.782  1.00  0.00           H  
ATOM   1238  CD2 TYR    91      58.546  91.904  62.750  1.00  0.00           C  
ATOM   1239  HD2 TYR    91      59.043  91.028  63.140  1.00  0.00           H  
ATOM   1240  C   TYR    91      59.914  92.377  59.149  1.00  0.00           C  
ATOM   1241  O   TYR    91      60.171  93.346  58.457  1.00  0.00           O  
ATOM   1242  N   GLY    92      58.730  91.836  58.964  1.00  0.00           N  
ATOM   1243  H   GLY    92      58.091  92.304  58.338  1.00  0.00           H  
ATOM   1244  CA  GLY    92      58.267  90.541  59.520  1.00  0.00           C  
ATOM   1245  HA2 GLY    92      58.830  90.445  60.449  1.00  0.00           H  
ATOM   1246  HA3 GLY    92      57.196  90.653  59.687  1.00  0.00           H  
ATOM   1247  C   GLY    92      58.492  89.358  58.498  1.00  0.00           C  
ATOM   1248  O   GLY    92      59.513  89.299  57.866  1.00  0.00           O  
ATOM   1249  N   GLN    93      57.533  88.343  58.566  1.00  0.00           N  
ATOM   1250  H   GLN    93      56.710  88.537  59.119  1.00  0.00           H  
ATOM   1251  CA  GLN    93      57.700  87.040  58.039  1.00  0.00           C  
ATOM   1252  HA  GLN    93      58.451  87.086  57.251  1.00  0.00           H  
ATOM   1253  CB  GLN    93      58.166  86.100  59.157  1.00  0.00           C  
ATOM   1254  HB2 GLN    93      58.218  85.140  58.643  1.00  0.00           H  
ATOM   1255  HB3 GLN    93      59.173  86.352  59.491  1.00  0.00           H  
ATOM   1256  CG  GLN    93      57.342  85.821  60.371  1.00  0.00           C  
ATOM   1257  HG2 GLN    93      56.348  85.549  60.015  1.00  0.00           H  
ATOM   1258  HG3 GLN    93      57.663  84.949  60.941  1.00  0.00           H  
ATOM   1259  CD  GLN    93      57.477  86.883  61.552  1.00  0.00           C  
ATOM   1260  OE1 GLN    93      57.347  88.116  61.484  1.00  0.00           O  
ATOM   1261  NE2 GLN    93      57.959  86.421  62.651  1.00  0.00           N  
ATOM   1262 HE21 GLN    93      58.139  87.090  63.386  1.00  0.00           H  
ATOM   1263 HE22 GLN    93      58.274  85.463  62.694  1.00  0.00           H  
ATOM   1264  C   GLN    93      56.318  86.512  57.529  1.00  0.00           C  
ATOM   1265  O   GLN    93      55.285  87.078  57.914  1.00  0.00           O  
ATOM   1266  N   GLN    94      56.255  85.456  56.761  1.00  0.00           N  
ATOM   1267  H   GLN    94      57.071  85.025  56.351  1.00  0.00           H  
ATOM   1268  CA  GLN    94      54.983  84.673  56.507  1.00  0.00           C  
ATOM   1269  HA  GLN    94      54.335  84.847  57.367  1.00  0.00           H  
ATOM   1270  CB  GLN    94      54.193  85.446  55.414  1.00  0.00           C  
ATOM   1271  HB2 GLN    94      53.746  86.358  55.810  1.00  0.00           H  
ATOM   1272  HB3 GLN    94      54.881  85.687  54.603  1.00  0.00           H  
ATOM   1273  CG  GLN    94      52.962  84.642  54.799  1.00  0.00           C  
ATOM   1274  HG2 GLN    94      52.555  83.910  55.497  1.00  0.00           H  
ATOM   1275  HG3 GLN    94      52.153  85.372  54.767  1.00  0.00           H  
ATOM   1276  CD  GLN    94      53.249  84.084  53.377  1.00  0.00           C  
ATOM   1277  OE1 GLN    94      53.769  84.787  52.486  1.00  0.00           O  
ATOM   1278  NE2 GLN    94      53.118  82.779  53.213  1.00  0.00           N  
ATOM   1279 HE21 GLN    94      52.929  82.218  54.032  1.00  0.00           H  
ATOM   1280 HE22 GLN    94      53.324  82.399  52.301  1.00  0.00           H  
ATOM   1281  C   GLN    94      55.194  83.179  56.191  1.00  0.00           C  
ATOM   1282  O   GLN    94      55.953  82.749  55.379  1.00  0.00           O  
ATOM   1283  N   SER    95      54.392  82.317  56.791  1.00  0.00           N  
ATOM   1284  H   SER    95      53.748  82.644  57.497  1.00  0.00           H  
ATOM   1285  CA  SER    95      54.453  80.859  56.634  1.00  0.00           C  
ATOM   1286  HA  SER    95      55.454  80.634  56.267  1.00  0.00           H  
ATOM   1287  CB  SER    95      54.088  80.155  57.936  1.00  0.00           C  
ATOM   1288  HB2 SER    95      54.776  80.432  58.734  1.00  0.00           H  
ATOM   1289  HB3 SER    95      53.050  80.414  58.145  1.00  0.00           H  
ATOM   1290  OG  SER    95      54.037  78.794  57.840  1.00  0.00           O  
ATOM   1291  HG  SER    95      53.156  78.457  57.662  1.00  0.00           H  
ATOM   1292  C   SER    95      53.594  80.435  55.504  1.00  0.00           C  
ATOM   1293  O   SER    95      52.479  80.954  55.257  1.00  0.00           O  
ATOM   1294  N   SER    96      53.993  79.300  54.904  1.00  0.00           N  
ATOM   1295  H   SER    96      54.961  79.103  55.116  1.00  0.00           H  
ATOM   1296  CA  SER    96      53.524  78.866  53.584  1.00  0.00           C  
ATOM   1297  HA  SER    96      52.897  79.656  53.169  1.00  0.00           H  
ATOM   1298  CB  SER    96      54.706  78.741  52.635  1.00  0.00           C  
ATOM   1299  HB2 SER    96      55.495  78.130  53.072  1.00  0.00           H  
ATOM   1300  HB3 SER    96      54.364  78.356  51.674  1.00  0.00           H  
ATOM   1301  OG  SER    96      55.041  80.101  52.377  1.00  0.00           O  
ATOM   1302  HG  SER    96      55.684  80.145  51.666  1.00  0.00           H  
ATOM   1303  C   SER    96      52.652  77.625  53.659  1.00  0.00           C  
ATOM   1304  O   SER    96      53.003  76.749  54.498  1.00  0.00           O  
ATOM   1305  N   TYR    97      51.512  77.449  52.973  1.00  0.00           N  
ATOM   1306  H   TYR    97      50.942  76.666  53.260  1.00  0.00           H  
ATOM   1307  CA  TYR    97      50.883  78.332  51.957  1.00  0.00           C  
ATOM   1308  HA  TYR    97      49.977  77.837  51.607  1.00  0.00           H  
ATOM   1309  CB  TYR    97      50.269  79.587  52.588  1.00  0.00           C  
ATOM   1310  HB2 TYR    97      49.922  79.289  53.578  1.00  0.00           H  
ATOM   1311  HB3 TYR    97      51.002  80.362  52.814  1.00  0.00           H  
ATOM   1312  CG  TYR    97      49.131  80.191  51.783  1.00  0.00           C  
ATOM   1313  CD1 TYR    97      49.468  81.209  50.909  1.00  0.00           C  
ATOM   1314  HD1 TYR    97      50.501  81.521  50.879  1.00  0.00           H  
ATOM   1315  CE1 TYR    97      48.480  81.875  50.238  1.00  0.00           C  
ATOM   1316  HE1 TYR    97      48.790  82.684  49.593  1.00  0.00           H  
ATOM   1317  CZ  TYR    97      47.146  81.473  50.423  1.00  0.00           C  
ATOM   1318  OH  TYR    97      46.160  82.187  49.748  1.00  0.00           O  
ATOM   1319  HH  TYR    97      46.501  82.747  49.047  1.00  0.00           H  
ATOM   1320  CE2 TYR    97      46.810  80.497  51.382  1.00  0.00           C  
ATOM   1321  HE2 TYR    97      45.782  80.300  51.650  1.00  0.00           H  
ATOM   1322  CD2 TYR    97      47.819  79.800  52.049  1.00  0.00           C  
ATOM   1323  HD2 TYR    97      47.577  79.060  52.798  1.00  0.00           H  
ATOM   1324  C   TYR    97      51.658  78.695  50.640  1.00  0.00           C  
ATOM   1325  O   TYR    97      52.208  79.803  50.466  1.00  0.00           O  
ATOM   1326  N   PRO    98      51.809  77.808  49.689  1.00  0.00           N  
ATOM   1327  CD  PRO    98      52.837  77.958  48.627  1.00  0.00           C  
ATOM   1328  HD2 PRO    98      53.752  78.337  49.082  1.00  0.00           H  
ATOM   1329  HD3 PRO    98      52.349  78.641  47.932  1.00  0.00           H  
ATOM   1330  CG  PRO    98      52.967  76.611  47.933  1.00  0.00           C  
ATOM   1331  HG2 PRO    98      53.871  76.090  48.246  1.00  0.00           H  
ATOM   1332  HG3 PRO    98      53.102  76.881  46.886  1.00  0.00           H  
ATOM   1333  CB  PRO    98      51.632  75.916  48.197  1.00  0.00           C  
ATOM   1334  HB2 PRO    98      51.844  74.852  48.090  1.00  0.00           H  
ATOM   1335  HB3 PRO    98      50.927  76.263  47.441  1.00  0.00           H  
ATOM   1336  CA  PRO    98      51.342  76.461  49.590  1.00  0.00           C  
ATOM   1337  HA  PRO    98      50.288  76.337  49.840  1.00  0.00           H  
ATOM   1338  C   PRO    98      52.046  75.507  50.598  1.00  0.00           C  
ATOM   1339  O   PRO    98      53.179  75.752  50.975  1.00  0.00           O  
ATOM   1340  N   GLY    99      51.377  74.396  50.956  1.00  0.00           N  
ATOM   1341  H   GLY    99      50.437  74.239  50.622  1.00  0.00           H  
ATOM   1342  CA  GLY    99      52.018  73.212  51.728  1.00  0.00           C  
ATOM   1343  HA2 GLY    99      52.520  73.615  52.608  1.00  0.00           H  
ATOM   1344  HA3 GLY    99      51.241  72.499  52.004  1.00  0.00           H  
ATOM   1345  C   GLY    99      53.023  72.403  50.872  1.00  0.00           C  
ATOM   1346  O   GLY    99      52.965  72.374  49.634  1.00  0.00           O  
ATOM   1347  N   TYR   100      54.025  71.873  51.560  1.00  0.00           N  
ATOM   1348  H   TYR   100      54.179  72.245  52.486  1.00  0.00           H  
ATOM   1349  CA  TYR   100      55.255  71.332  50.925  1.00  0.00           C  
ATOM   1350  HA  TYR   100      55.038  71.192  49.866  1.00  0.00           H  
ATOM   1351  CB  TYR   100      56.275  72.453  51.036  1.00  0.00           C  
ATOM   1352  HB2 TYR   100      57.235  72.192  50.589  1.00  0.00           H  
ATOM   1353  HB3 TYR   100      55.884  73.283  50.447  1.00  0.00           H  
ATOM   1354  CG  TYR   100      56.621  73.044  52.383  1.00  0.00           C  
ATOM   1355  CD1 TYR   100      56.027  74.314  52.665  1.00  0.00           C  
ATOM   1356  HD1 TYR   100      55.465  74.904  51.957  1.00  0.00           H  
ATOM   1357  CE1 TYR   100      56.360  74.971  53.849  1.00  0.00           C  
ATOM   1358  HE1 TYR   100      55.972  75.967  54.002  1.00  0.00           H  
ATOM   1359  CZ  TYR   100      56.959  74.230  54.924  1.00  0.00           C  
ATOM   1360  OH  TYR   100      57.308  74.857  56.052  1.00  0.00           O  
ATOM   1361  HH  TYR   100      57.810  74.310  56.661  1.00  0.00           H  
ATOM   1362  CE2 TYR   100      57.445  72.931  54.727  1.00  0.00           C  
ATOM   1363  HE2 TYR   100      58.008  72.434  55.503  1.00  0.00           H  
ATOM   1364  CD2 TYR   100      57.277  72.352  53.426  1.00  0.00           C  
ATOM   1365  HD2 TYR   100      57.545  71.309  53.343  1.00  0.00           H  
ATOM   1366  C   TYR   100      55.892  70.100  51.546  1.00  0.00           C  
ATOM   1367  O   TYR   100      57.035  69.733  51.284  1.00  0.00           O  
ATOM   1368  N   GLY   101      55.220  69.565  52.529  1.00  0.00           N  
ATOM   1369  H   GLY   101      54.314  69.945  52.765  1.00  0.00           H  
ATOM   1370  CA  GLY   101      55.622  68.598  53.597  1.00  0.00           C  
ATOM   1371  HA2 GLY   101      56.603  68.927  53.940  1.00  0.00           H  
ATOM   1372  HA3 GLY   101      54.957  68.647  54.459  1.00  0.00           H  
ATOM   1373  C   GLY   101      55.871  67.172  53.193  1.00  0.00           C  
ATOM   1374  O   GLY   101      56.233  66.377  54.026  1.00  0.00           O  
ATOM   1375  N   GLN   102      55.658  66.781  51.963  1.00  0.00           N  
ATOM   1376  H   GLN   102      55.455  67.571  51.367  1.00  0.00           H  
ATOM   1377  CA  GLN   102      55.740  65.379  51.426  1.00  0.00           C  
ATOM   1378  HA  GLN   102      55.021  64.717  51.910  1.00  0.00           H  
ATOM   1379  CB  GLN   102      55.353  65.507  49.942  1.00  0.00           C  
ATOM   1380  HB2 GLN   102      54.275  65.665  49.962  1.00  0.00           H  
ATOM   1381  HB3 GLN   102      55.794  66.407  49.513  1.00  0.00           H  
ATOM   1382  CG  GLN   102      55.619  64.242  49.137  1.00  0.00           C  
ATOM   1383  HG2 GLN   102      56.682  64.218  48.896  1.00  0.00           H  
ATOM   1384  HG3 GLN   102      55.464  63.374  49.776  1.00  0.00           H  
ATOM   1385  CD  GLN   102      54.777  64.221  47.893  1.00  0.00           C  
ATOM   1386  OE1 GLN   102      54.306  65.211  47.339  1.00  0.00           O  
ATOM   1387  NE2 GLN   102      54.649  63.069  47.352  1.00  0.00           N  
ATOM   1388 HE21 GLN   102      54.828  62.189  47.815  1.00  0.00           H  
ATOM   1389 HE22 GLN   102      54.035  63.025  46.552  1.00  0.00           H  
ATOM   1390  C   GLN   102      57.039  64.760  51.690  1.00  0.00           C  
ATOM   1391  O   GLN   102      58.088  65.399  51.569  1.00  0.00           O  
ATOM   1392  N   GLN   103      57.001  63.443  52.091  1.00  0.00           N  
ATOM   1393  H   GLN   103      56.090  63.065  52.310  1.00  0.00           H  
ATOM   1394  CA  GLN   103      58.184  62.721  52.553  1.00  0.00           C  
ATOM   1395  HA  GLN   103      58.451  63.057  53.555  1.00  0.00           H  
ATOM   1396  CB  GLN   103      57.675  61.268  52.678  1.00  0.00           C  
ATOM   1397  HB2 GLN   103      58.424  60.746  53.274  1.00  0.00           H  
ATOM   1398  HB3 GLN   103      56.720  61.246  53.203  1.00  0.00           H  
ATOM   1399  CG  GLN   103      57.614  60.359  51.440  1.00  0.00           C  
ATOM   1400  HG2 GLN   103      57.174  60.915  50.613  1.00  0.00           H  
ATOM   1401  HG3 GLN   103      58.615  60.018  51.173  1.00  0.00           H  
ATOM   1402  CD  GLN   103      56.625  59.178  51.594  1.00  0.00           C  
ATOM   1403  OE1 GLN   103      55.748  59.038  50.725  1.00  0.00           O  
ATOM   1404  NE2 GLN   103      56.673  58.390  52.564  1.00  0.00           N  
ATOM   1405 HE21 GLN   103      55.855  57.823  52.738  1.00  0.00           H  
ATOM   1406 HE22 GLN   103      57.433  58.459  53.225  1.00  0.00           H  
ATOM   1407  C   GLN   103      59.435  62.797  51.572  1.00  0.00           C  
ATOM   1408  O   GLN   103      59.316  63.117  50.400  1.00  0.00           O  
ATOM   1409  N   PRO   104      60.662  62.534  52.088  1.00  0.00           N  
ATOM   1410  CD  PRO   104      60.972  62.136  53.425  1.00  0.00           C  
ATOM   1411  HD2 PRO   104      60.672  61.114  53.657  1.00  0.00           H  
ATOM   1412  HD3 PRO   104      60.485  62.792  54.148  1.00  0.00           H  
ATOM   1413  CG  PRO   104      62.490  62.369  53.611  1.00  0.00           C  
ATOM   1414  HG2 PRO   104      62.885  61.578  54.248  1.00  0.00           H  
ATOM   1415  HG3 PRO   104      62.779  63.378  53.907  1.00  0.00           H  
ATOM   1416  CB  PRO   104      62.968  61.973  52.173  1.00  0.00           C  
ATOM   1417  HB2 PRO   104      63.026  60.888  52.079  1.00  0.00           H  
ATOM   1418  HB3 PRO   104      63.955  62.335  51.885  1.00  0.00           H  
ATOM   1419  CA  PRO   104      61.881  62.554  51.209  1.00  0.00           C  
ATOM   1420  HA  PRO   104      62.177  63.539  50.851  1.00  0.00           H  
ATOM   1421  C   PRO   104      61.731  61.587  50.093  1.00  0.00           C  
ATOM   1422  O   PRO   104      60.967  60.649  50.101  1.00  0.00           O  
ATOM   1423  N   ALA   105      62.253  61.797  48.889  1.00  0.00           N  
ATOM   1424  H   ALA   105      62.537  62.757  48.755  1.00  0.00           H  
ATOM   1425  CA  ALA   105      62.085  60.994  47.641  1.00  0.00           C  
ATOM   1426  HA  ALA   105      61.028  60.741  47.555  1.00  0.00           H  
ATOM   1427  CB  ALA   105      62.420  61.978  46.468  1.00  0.00           C  
ATOM   1428  HB1 ALA   105      63.406  62.431  46.571  1.00  0.00           H  
ATOM   1429  HB2 ALA   105      62.349  61.404  45.544  1.00  0.00           H  
ATOM   1430  HB3 ALA   105      61.660  62.755  46.382  1.00  0.00           H  
ATOM   1431  C   ALA   105      63.032  59.839  47.674  1.00  0.00           C  
ATOM   1432  O   ALA   105      64.280  60.050  47.874  1.00  0.00           O  
ATOM   1433  N   PRO   106      62.622  58.526  47.542  1.00  0.00           N  
ATOM   1434  CD  PRO   106      61.252  58.100  47.393  1.00  0.00           C  
ATOM   1435  HD2 PRO   106      60.851  58.618  46.522  1.00  0.00           H  
ATOM   1436  HD3 PRO   106      60.705  58.343  48.304  1.00  0.00           H  
ATOM   1437  CG  PRO   106      61.277  56.604  47.274  1.00  0.00           C  
ATOM   1438  HG2 PRO   106      61.355  56.301  46.230  1.00  0.00           H  
ATOM   1439  HG3 PRO   106      60.414  56.094  47.704  1.00  0.00           H  
ATOM   1440  CB  PRO   106      62.492  56.223  48.112  1.00  0.00           C  
ATOM   1441  HB2 PRO   106      62.802  55.288  47.647  1.00  0.00           H  
ATOM   1442  HB3 PRO   106      62.262  56.102  49.171  1.00  0.00           H  
ATOM   1443  CA  PRO   106      63.473  57.392  47.873  1.00  0.00           C  
ATOM   1444  HA  PRO   106      64.005  57.560  48.809  1.00  0.00           H  
ATOM   1445  C   PRO   106      64.497  57.162  46.698  1.00  0.00           C  
ATOM   1446  O   PRO   106      64.192  56.515  45.670  1.00  0.00           O  
ATOM   1447  N   SER   107      65.718  57.637  46.929  1.00  0.00           N  
ATOM   1448  H   SER   107      65.879  58.179  47.766  1.00  0.00           H  
ATOM   1449  CA  SER   107      66.917  57.395  46.088  1.00  0.00           C  
ATOM   1450  HA  SER   107      66.644  57.364  45.033  1.00  0.00           H  
ATOM   1451  CB  SER   107      67.738  58.709  46.181  1.00  0.00           C  
ATOM   1452  HB2 SER   107      68.541  58.548  45.462  1.00  0.00           H  
ATOM   1453  HB3 SER   107      67.157  59.600  45.943  1.00  0.00           H  
ATOM   1454  OG  SER   107      68.131  58.879  47.505  1.00  0.00           O  
ATOM   1455  HG  SER   107      67.607  59.608  47.843  1.00  0.00           H  
ATOM   1456  C   SER   107      67.755  56.088  46.461  1.00  0.00           C  
ATOM   1457  O   SER   107      68.953  56.052  46.401  1.00  0.00           O  
ATOM   1458  N   SER   108      66.953  55.054  46.698  1.00  0.00           N  
ATOM   1459  H   SER   108      65.956  55.204  46.636  1.00  0.00           H  
ATOM   1460  CA  SER   108      67.302  53.721  47.298  1.00  0.00           C  
ATOM   1461  HA  SER   108      67.991  53.147  46.678  1.00  0.00           H  
ATOM   1462  CB  SER   108      68.021  53.849  48.669  1.00  0.00           C  
ATOM   1463  HB2 SER   108      68.394  52.899  49.051  1.00  0.00           H  
ATOM   1464  HB3 SER   108      68.999  54.315  48.548  1.00  0.00           H  
ATOM   1465  OG  SER   108      67.140  54.454  49.589  1.00  0.00           O  
ATOM   1466  HG  SER   108      66.642  53.704  49.924  1.00  0.00           H  
ATOM   1467  C   SER   108      66.084  52.880  47.443  1.00  0.00           C  
ATOM   1468  O   SER   108      64.966  53.306  47.220  1.00  0.00           O  
ATOM   1469  N   THR   109      66.445  51.574  47.616  1.00  0.00           N  
ATOM   1470  H   THR   109      67.399  51.244  47.644  1.00  0.00           H  
ATOM   1471  CA  THR   109      65.519  50.543  47.804  1.00  0.00           C  
ATOM   1472  HA  THR   109      64.678  50.943  48.370  1.00  0.00           H  
ATOM   1473  CB  THR   109      64.946  50.019  46.430  1.00  0.00           C  
ATOM   1474  HB  THR   109      65.778  49.828  45.753  1.00  0.00           H  
ATOM   1475  CG2 THR   109      64.238  48.657  46.635  1.00  0.00           C  
ATOM   1476 HG21 THR   109      63.926  48.139  45.728  1.00  0.00           H  
ATOM   1477 HG22 THR   109      64.980  47.965  47.034  1.00  0.00           H  
ATOM   1478 HG23 THR   109      63.359  48.856  47.248  1.00  0.00           H  
ATOM   1479  OG1 THR   109      63.975  50.913  45.877  1.00  0.00           O  
ATOM   1480  HG1 THR   109      64.360  51.377  45.129  1.00  0.00           H  
ATOM   1481  C   THR   109      66.188  49.391  48.566  1.00  0.00           C  
ATOM   1482  O   THR   109      67.297  48.976  48.139  1.00  0.00           O  
ATOM   1483  N   SER   110      65.517  48.895  49.634  1.00  0.00           N  
ATOM   1484  H   SER   110      64.712  49.345  50.045  1.00  0.00           H  
ATOM   1485  CA  SER   110      66.000  47.882  50.631  1.00  0.00           C  
ATOM   1486  HA  SER   110      66.887  48.350  51.059  1.00  0.00           H  
ATOM   1487  CB  SER   110      64.918  47.794  51.699  1.00  0.00           C  
ATOM   1488  HB2 SER   110      65.338  47.093  52.420  1.00  0.00           H  
ATOM   1489  HB3 SER   110      64.809  48.770  52.171  1.00  0.00           H  
ATOM   1490  OG  SER   110      63.645  47.265  51.268  1.00  0.00           O  
ATOM   1491  HG  SER   110      63.000  47.968  51.157  1.00  0.00           H  
ATOM   1492  C   SER   110      66.206  46.434  49.999  1.00  0.00           C  
ATOM   1493  O   SER   110      65.496  46.064  49.048  1.00  0.00           O  
ATOM   1494  N   GLY   111      67.268  45.722  50.438  1.00  0.00           N  
ATOM   1495  H   GLY   111      67.744  46.087  51.251  1.00  0.00           H  
ATOM   1496  CA  GLY   111      67.767  44.409  49.925  1.00  0.00           C  
ATOM   1497  HA2 GLY   111      67.795  44.408  48.836  1.00  0.00           H  
ATOM   1498  HA3 GLY   111      68.781  44.299  50.311  1.00  0.00           H  
ATOM   1499  C   GLY   111      66.854  43.236  50.281  1.00  0.00           C  
ATOM   1500  O   GLY   111      66.085  43.314  51.207  1.00  0.00           O  
ATOM   1501  N   SER   112      66.956  42.053  49.602  1.00  0.00           N  
ATOM   1502  H   SER   112      66.353  41.296  49.889  1.00  0.00           H  
ATOM   1503  CA  SER   112      67.833  41.657  48.487  1.00  0.00           C  
ATOM   1504  HA  SER   112      67.845  40.568  48.448  1.00  0.00           H  
ATOM   1505  CB  SER   112      67.250  42.044  47.080  1.00  0.00           C  
ATOM   1506  HB2 SER   112      67.354  43.124  46.975  1.00  0.00           H  
ATOM   1507  HB3 SER   112      68.008  41.666  46.395  1.00  0.00           H  
ATOM   1508  OG  SER   112      65.887  41.728  46.857  1.00  0.00           O  
ATOM   1509  HG  SER   112      65.330  42.105  47.542  1.00  0.00           H  
ATOM   1510  C   SER   112      69.348  42.041  48.556  1.00  0.00           C  
ATOM   1511  O   SER   112      69.896  42.723  47.713  1.00  0.00           O  
ATOM   1512  N   TYR   113      70.067  41.751  49.647  1.00  0.00           N  
ATOM   1513  H   TYR   113      71.032  42.047  49.678  1.00  0.00           H  
ATOM   1514  CA  TYR   113      69.634  40.682  50.654  1.00  0.00           C  
ATOM   1515  HA  TYR   113      68.590  40.446  50.448  1.00  0.00           H  
ATOM   1516  CB  TYR   113      70.454  39.437  50.412  1.00  0.00           C  
ATOM   1517  HB2 TYR   113      71.478  39.762  50.595  1.00  0.00           H  
ATOM   1518  HB3 TYR   113      70.201  38.580  51.036  1.00  0.00           H  
ATOM   1519  CG  TYR   113      70.395  38.982  48.966  1.00  0.00           C  
ATOM   1520  CD1 TYR   113      69.267  38.284  48.510  1.00  0.00           C  
ATOM   1521  HD1 TYR   113      68.596  37.943  49.285  1.00  0.00           H  
ATOM   1522  CE1 TYR   113      69.109  37.972  47.177  1.00  0.00           C  
ATOM   1523  HE1 TYR   113      68.203  37.429  46.953  1.00  0.00           H  
ATOM   1524  CZ  TYR   113      70.052  38.407  46.232  1.00  0.00           C  
ATOM   1525  OH  TYR   113      69.803  38.142  44.925  1.00  0.00           O  
ATOM   1526  HH  TYR   113      69.224  37.387  44.799  1.00  0.00           H  
ATOM   1527  CE2 TYR   113      71.162  39.120  46.633  1.00  0.00           C  
ATOM   1528  HE2 TYR   113      71.878  39.432  45.886  1.00  0.00           H  
ATOM   1529  CD2 TYR   113      71.310  39.424  47.983  1.00  0.00           C  
ATOM   1530  HD2 TYR   113      72.075  40.158  48.190  1.00  0.00           H  
ATOM   1531  C   TYR   113      69.599  41.129  52.146  1.00  0.00           C  
ATOM   1532  O   TYR   113      69.845  42.285  52.431  1.00  0.00           O  
ATOM   1533  N   GLY   114      69.192  40.176  53.041  1.00  0.00           N  
ATOM   1534  H   GLY   114      68.764  39.323  52.710  1.00  0.00           H  
ATOM   1535  CA  GLY   114      69.020  40.444  54.443  1.00  0.00           C  
ATOM   1536  HA2 GLY   114      68.919  39.484  54.949  1.00  0.00           H  
ATOM   1537  HA3 GLY   114      69.944  40.908  54.788  1.00  0.00           H  
ATOM   1538  C   GLY   114      67.893  41.426  54.835  1.00  0.00           C  
ATOM   1539  O   GLY   114      67.173  41.863  53.937  1.00  0.00           O  
ATOM   1540  N   SER   115      67.774  41.885  56.147  1.00  0.00           N  
ATOM   1541  H   SER   115      67.173  42.689  56.259  1.00  0.00           H  
ATOM   1542  CA  SER   115      68.370  41.262  57.341  1.00  0.00           C  
ATOM   1543  HA  SER   115      68.884  40.318  57.161  1.00  0.00           H  
ATOM   1544  CB  SER   115      69.371  42.258  57.851  1.00  0.00           C  
ATOM   1545  HB2 SER   115      69.945  42.641  57.007  1.00  0.00           H  
ATOM   1546  HB3 SER   115      68.730  43.007  58.317  1.00  0.00           H  
ATOM   1547  OG  SER   115      70.213  41.624  58.785  1.00  0.00           O  
ATOM   1548  HG  SER   115      70.614  42.216  59.425  1.00  0.00           H  
ATOM   1549  C   SER   115      67.280  40.940  58.440  1.00  0.00           C  
ATOM   1550  O   SER   115      67.569  40.813  59.654  1.00  0.00           O  
ATOM   1551  N   SER   116      66.014  40.917  58.044  1.00  0.00           N  
ATOM   1552  H   SER   116      65.757  40.906  57.067  1.00  0.00           H  
ATOM   1553  CA  SER   116      64.849  40.951  58.961  1.00  0.00           C  
ATOM   1554  HA  SER   116      64.012  41.039  58.268  1.00  0.00           H  
ATOM   1555  CB  SER   116      64.863  39.552  59.598  1.00  0.00           C  
ATOM   1556  HB2 SER   116      65.686  39.422  60.301  1.00  0.00           H  
ATOM   1557  HB3 SER   116      63.933  39.370  60.136  1.00  0.00           H  
ATOM   1558  OG  SER   116      64.831  38.485  58.664  1.00  0.00           O  
ATOM   1559  HG  SER   116      65.743  38.468  58.365  1.00  0.00           H  
ATOM   1560  C   SER   116      64.962  41.999  60.059  1.00  0.00           C  
ATOM   1561  O   SER   116      64.911  41.712  61.212  1.00  0.00           O  
ATOM   1562  N   SER   117      65.073  43.234  59.591  1.00  0.00           N  
ATOM   1563  H   SER   117      64.767  43.419  58.646  1.00  0.00           H  
ATOM   1564  CA  SER   117      65.006  44.428  60.510  1.00  0.00           C  
ATOM   1565  HA  SER   117      64.748  44.143  61.530  1.00  0.00           H  
ATOM   1566  CB  SER   117      66.498  44.975  60.583  1.00  0.00           C  
ATOM   1567  HB2 SER   117      67.183  44.189  60.902  1.00  0.00           H  
ATOM   1568  HB3 SER   117      66.827  45.434  59.652  1.00  0.00           H  
ATOM   1569  OG  SER   117      66.593  45.954  61.579  1.00  0.00           O  
ATOM   1570  HG  SER   117      67.349  46.500  61.353  1.00  0.00           H  
ATOM   1571  C   SER   117      64.024  45.547  60.079  1.00  0.00           C  
ATOM   1572  O   SER   117      63.529  45.445  58.992  1.00  0.00           O  
ATOM   1573  N   GLN   118      63.811  46.531  60.940  1.00  0.00           N  
ATOM   1574  H   GLN   118      64.194  46.431  61.870  1.00  0.00           H  
ATOM   1575  CA  GLN   118      62.931  47.731  60.809  1.00  0.00           C  
ATOM   1576  HA  GLN   118      63.400  48.419  61.513  1.00  0.00           H  
ATOM   1577  CB  GLN   118      63.223  48.498  59.543  1.00  0.00           C  
ATOM   1578  HB2 GLN   118      64.297  48.459  59.360  1.00  0.00           H  
ATOM   1579  HB3 GLN   118      62.742  47.992  58.705  1.00  0.00           H  
ATOM   1580  CG  GLN   118      62.778  49.912  59.544  1.00  0.00           C  
ATOM   1581  HG2 GLN   118      62.835  50.320  58.535  1.00  0.00           H  
ATOM   1582  HG3 GLN   118      61.700  49.902  59.710  1.00  0.00           H  
ATOM   1583  CD  GLN   118      63.356  50.899  60.573  1.00  0.00           C  
ATOM   1584  OE1 GLN   118      64.004  50.599  61.586  1.00  0.00           O  
ATOM   1585  NE2 GLN   118      63.177  52.135  60.320  1.00  0.00           N  
ATOM   1586 HE21 GLN   118      62.627  52.458  59.537  1.00  0.00           H  
ATOM   1587 HE22 GLN   118      63.725  52.785  60.865  1.00  0.00           H  
ATOM   1588  C   GLN   118      61.417  47.521  61.182  1.00  0.00           C  
ATOM   1589  O   GLN   118      60.597  47.008  60.406  1.00  0.00           O  
ATOM   1590  N   SER   119      60.907  47.966  62.333  1.00  0.00           N  
ATOM   1591  H   SER   119      59.904  47.878  62.413  1.00  0.00           H  
ATOM   1592  CA  SER   119      61.490  48.376  63.572  1.00  0.00           C  
ATOM   1593  HA  SER   119      62.544  48.120  63.685  1.00  0.00           H  
ATOM   1594  CB  SER   119      61.394  49.884  63.599  1.00  0.00           C  
ATOM   1595  HB2 SER   119      61.938  50.395  62.805  1.00  0.00           H  
ATOM   1596  HB3 SER   119      60.356  50.201  63.491  1.00  0.00           H  
ATOM   1597  OG  SER   119      61.814  50.424  64.852  1.00  0.00           O  
ATOM   1598  HG  SER   119      62.693  50.127  65.095  1.00  0.00           H  
ATOM   1599  C   SER   119      60.791  47.586  64.710  1.00  0.00           C  
ATOM   1600  O   SER   119      60.839  46.305  64.661  1.00  0.00           O  
ATOM   1601  N   SER   120      60.140  48.340  65.681  1.00  0.00           N  
ATOM   1602  H   SER   120      60.110  49.347  65.615  1.00  0.00           H  
ATOM   1603  CA  SER   120      59.222  47.741  66.744  1.00  0.00           C  
ATOM   1604  HA  SER   120      59.664  46.848  67.186  1.00  0.00           H  
ATOM   1605  CB  SER   120      59.005  48.870  67.820  1.00  0.00           C  
ATOM   1606  HB2 SER   120      58.298  48.620  68.611  1.00  0.00           H  
ATOM   1607  HB3 SER   120      59.943  49.011  68.357  1.00  0.00           H  
ATOM   1608  OG  SER   120      58.602  50.098  67.288  1.00  0.00           O  
ATOM   1609  HG  SER   120      57.678  49.993  67.050  1.00  0.00           H  
ATOM   1610  C   SER   120      57.766  47.343  66.252  1.00  0.00           C  
ATOM   1611  O   SER   120      57.313  47.709  65.166  1.00  0.00           O  
ATOM   1612  N   SER   121      56.986  46.643  67.048  1.00  0.00           N  
ATOM   1613  H   SER   121      56.100  46.318  66.687  1.00  0.00           H  
ATOM   1614  CA  SER   121      57.449  45.823  68.215  1.00  0.00           C  
ATOM   1615  HA  SER   121      58.010  46.547  68.804  1.00  0.00           H  
ATOM   1616  CB  SER   121      56.278  45.339  68.946  1.00  0.00           C  
ATOM   1617  HB2 SER   121      55.652  46.150  69.316  1.00  0.00           H  
ATOM   1618  HB3 SER   121      55.684  44.818  68.195  1.00  0.00           H  
ATOM   1619  OG  SER   121      56.720  44.582  70.048  1.00  0.00           O  
ATOM   1620  HG  SER   121      55.999  44.293  70.613  1.00  0.00           H  
ATOM   1621  C   SER   121      58.380  44.630  67.835  1.00  0.00           C  
ATOM   1622  O   SER   121      58.108  43.875  66.904  1.00  0.00           O  
ATOM   1623  N   TYR   122      59.490  44.521  68.550  1.00  0.00           N  
ATOM   1624  H   TYR   122      59.801  45.236  69.192  1.00  0.00           H  
ATOM   1625  CA  TYR   122      60.360  43.307  68.541  1.00  0.00           C  
ATOM   1626  HA  TYR   122      60.615  43.184  67.488  1.00  0.00           H  
ATOM   1627  CB  TYR   122      61.637  43.585  69.327  1.00  0.00           C  
ATOM   1628  HB2 TYR   122      61.545  43.443  70.404  1.00  0.00           H  
ATOM   1629  HB3 TYR   122      62.281  42.833  68.871  1.00  0.00           H  
ATOM   1630  CG  TYR   122      62.288  44.964  69.067  1.00  0.00           C  
ATOM   1631  CD1 TYR   122      62.128  45.986  70.075  1.00  0.00           C  
ATOM   1632  HD1 TYR   122      61.747  45.883  71.080  1.00  0.00           H  
ATOM   1633  CE1 TYR   122      62.506  47.274  69.661  1.00  0.00           C  
ATOM   1634  HE1 TYR   122      62.345  48.063  70.381  1.00  0.00           H  
ATOM   1635  CZ  TYR   122      62.897  47.544  68.363  1.00  0.00           C  
ATOM   1636  OH  TYR   122      63.125  48.816  67.970  1.00  0.00           O  
ATOM   1637  HH  TYR   122      62.949  49.507  68.612  1.00  0.00           H  
ATOM   1638  CE2 TYR   122      63.158  46.549  67.493  1.00  0.00           C  
ATOM   1639  HE2 TYR   122      63.539  46.714  66.496  1.00  0.00           H  
ATOM   1640  CD2 TYR   122      62.803  45.244  67.838  1.00  0.00           C  
ATOM   1641  HD2 TYR   122      62.764  44.487  67.069  1.00  0.00           H  
ATOM   1642  C   TYR   122      59.664  42.076  69.089  1.00  0.00           C  
ATOM   1643  O   TYR   122      58.997  42.094  70.106  1.00  0.00           O  
ATOM   1644  N   GLY   123      59.681  40.979  68.227  1.00  0.00           N  
ATOM   1645  H   GLY   123      59.160  40.224  68.650  1.00  0.00           H  
ATOM   1646  CA  GLY   123      60.365  40.644  67.007  1.00  0.00           C  
ATOM   1647  HA2 GLY   123      59.829  39.787  66.600  1.00  0.00           H  
ATOM   1648  HA3 GLY   123      60.343  41.455  66.279  1.00  0.00           H  
ATOM   1649  C   GLY   123      61.859  40.319  67.045  1.00  0.00           C  
ATOM   1650  O   GLY   123      62.393  40.125  68.119  1.00  0.00           O  
ATOM   1651  N   GLN   124      62.490  40.166  65.901  1.00  0.00           N  
ATOM   1652  H   GLN   124      61.958  40.140  65.043  1.00  0.00           H  
ATOM   1653  CA  GLN   124      63.936  40.022  65.783  1.00  0.00           C  
ATOM   1654  HA  GLN   124      64.170  38.967  65.921  1.00  0.00           H  
ATOM   1655  CB  GLN   124      64.280  40.212  64.289  1.00  0.00           C  
ATOM   1656  HB2 GLN   124      64.108  41.263  64.058  1.00  0.00           H  
ATOM   1657  HB3 GLN   124      65.349  40.033  64.173  1.00  0.00           H  
ATOM   1658  CG  GLN   124      63.705  39.151  63.307  1.00  0.00           C  
ATOM   1659  HG2 GLN   124      64.288  39.154  62.386  1.00  0.00           H  
ATOM   1660  HG3 GLN   124      63.883  38.201  63.811  1.00  0.00           H  
ATOM   1661  CD  GLN   124      62.234  39.214  62.884  1.00  0.00           C  
ATOM   1662  OE1 GLN   124      61.479  40.161  63.147  1.00  0.00           O  
ATOM   1663  NE2 GLN   124      61.749  38.182  62.236  1.00  0.00           N  
ATOM   1664 HE21 GLN   124      62.274  37.350  62.008  1.00  0.00           H  
ATOM   1665 HE22 GLN   124      60.765  38.222  62.009  1.00  0.00           H  
ATOM   1666  C   GLN   124      64.787  40.966  66.605  1.00  0.00           C  
ATOM   1667  O   GLN   124      64.605  42.163  66.549  1.00  0.00           O  
ATOM   1668  N   PRO   125      65.859  40.477  67.316  1.00  0.00           N  
ATOM   1669  CD  PRO   125      67.002  41.196  67.880  1.00  0.00           C  
ATOM   1670  HD2 PRO   125      66.927  42.139  68.420  1.00  0.00           H  
ATOM   1671  HD3 PRO   125      67.755  41.318  67.101  1.00  0.00           H  
ATOM   1672  CG  PRO   125      67.590  40.345  68.896  1.00  0.00           C  
ATOM   1673  HG2 PRO   125      66.942  40.468  69.764  1.00  0.00           H  
ATOM   1674  HG3 PRO   125      68.657  40.517  69.042  1.00  0.00           H  
ATOM   1675  CB  PRO   125      67.350  38.950  68.394  1.00  0.00           C  
ATOM   1676  HB2 PRO   125      67.209  38.237  69.206  1.00  0.00           H  
ATOM   1677  HB3 PRO   125      68.220  38.763  67.764  1.00  0.00           H  
ATOM   1678  CA  PRO   125      66.071  39.040  67.659  1.00  0.00           C  
ATOM   1679  HA  PRO   125      66.126  38.411  66.770  1.00  0.00           H  
ATOM   1680  C   PRO   125      64.914  38.540  68.624  1.00  0.00           C  
ATOM   1681  O   PRO   125      64.661  39.108  69.744  1.00  0.00           O  
ATOM   1682  N   GLN   126      64.281  37.444  68.169  1.00  0.00           N  
ATOM   1683  H   GLN   126      64.598  37.053  67.294  1.00  0.00           H  
ATOM   1684  CA  GLN   126      63.104  36.863  68.759  1.00  0.00           C  
ATOM   1685  HA  GLN   126      62.237  37.520  68.825  1.00  0.00           H  
ATOM   1686  CB  GLN   126      62.588  35.668  67.839  1.00  0.00           C  
ATOM   1687  HB2 GLN   126      63.413  34.982  67.647  1.00  0.00           H  
ATOM   1688  HB3 GLN   126      61.720  35.235  68.337  1.00  0.00           H  
ATOM   1689  CG  GLN   126      62.082  36.194  66.496  1.00  0.00           C  
ATOM   1690  HG2 GLN   126      61.329  36.969  66.645  1.00  0.00           H  
ATOM   1691  HG3 GLN   126      62.919  36.598  65.926  1.00  0.00           H  
ATOM   1692  CD  GLN   126      61.401  35.098  65.668  1.00  0.00           C  
ATOM   1693  OE1 GLN   126      61.329  33.914  65.914  1.00  0.00           O  
ATOM   1694  NE2 GLN   126      60.916  35.565  64.584  1.00  0.00           N  
ATOM   1695 HE21 GLN   126      60.787  36.562  64.479  1.00  0.00           H  
ATOM   1696 HE22 GLN   126      60.483  34.898  63.963  1.00  0.00           H  
ATOM   1697  C   GLN   126      63.392  36.412  70.226  1.00  0.00           C  
ATOM   1698  O   GLN   126      64.457  35.901  70.497  1.00  0.00           O  
ATOM   1699  N   SER   127      62.368  36.359  71.094  1.00  0.00           N  
ATOM   1700  H   SER   127      61.488  36.700  70.735  1.00  0.00           H  
ATOM   1701  CA  SER   127      62.593  36.002  72.506  1.00  0.00           C  
ATOM   1702  HA  SER   127      61.610  36.085  72.969  1.00  0.00           H  
ATOM   1703  CB  SER   127      62.958  34.506  72.725  1.00  0.00           C  
ATOM   1704  HB2 SER   127      63.887  34.266  72.207  1.00  0.00           H  
ATOM   1705  HB3 SER   127      63.169  34.411  73.790  1.00  0.00           H  
ATOM   1706  OG  SER   127      62.009  33.504  72.375  1.00  0.00           O  
ATOM   1707  HG  SER   127      62.215  33.220  71.482  1.00  0.00           H  
ATOM   1708  C   SER   127      63.525  36.894  73.200  1.00  0.00           C  
ATOM   1709  O   SER   127      64.369  36.466  74.020  1.00  0.00           O  
ATOM   1710  N   GLY   128      63.390  38.212  73.099  1.00  0.00           N  
ATOM   1711  H   GLY   128      62.631  38.581  72.544  1.00  0.00           H  
ATOM   1712  CA  GLY   128      64.127  39.281  73.755  1.00  0.00           C  
ATOM   1713  HA2 GLY   128      63.495  40.167  73.695  1.00  0.00           H  
ATOM   1714  HA3 GLY   128      64.177  38.923  74.783  1.00  0.00           H  
ATOM   1715  C   GLY   128      65.545  39.520  73.233  1.00  0.00           C  
ATOM   1716  O   GLY   128      66.317  38.566  73.071  1.00  0.00           O  
ATOM   1717  N   SER   129      65.965  40.721  72.828  1.00  0.00           N  
ATOM   1718  H   SER   129      66.855  40.661  72.355  1.00  0.00           H  
ATOM   1719  CA  SER   129      65.203  41.988  72.883  1.00  0.00           C  
ATOM   1720  HA  SER   129      65.867  42.785  72.547  1.00  0.00           H  
ATOM   1721  CB  SER   129      64.054  42.087  71.841  1.00  0.00           C  
ATOM   1722  HB2 SER   129      63.581  41.105  71.861  1.00  0.00           H  
ATOM   1723  HB3 SER   129      63.294  42.848  72.017  1.00  0.00           H  
ATOM   1724  OG  SER   129      64.698  42.255  70.632  1.00  0.00           O  
ATOM   1725  HG  SER   129      64.752  41.411  70.177  1.00  0.00           H  
ATOM   1726  C   SER   129      64.764  42.423  74.279  1.00  0.00           C  
ATOM   1727  O   SER   129      63.572  42.426  74.588  1.00  0.00           O  
ATOM   1728  N   TYR   130      65.735  42.685  75.187  1.00  0.00           N  
ATOM   1729  H   TYR   130      66.668  42.496  74.848  1.00  0.00           H  
ATOM   1730  CA  TYR   130      65.514  43.040  76.598  1.00  0.00           C  
ATOM   1731  HA  TYR   130      64.461  42.860  76.816  1.00  0.00           H  
ATOM   1732  CB  TYR   130      66.323  42.081  77.495  1.00  0.00           C  
ATOM   1733  HB2 TYR   130      67.390  42.208  77.314  1.00  0.00           H  
ATOM   1734  HB3 TYR   130      66.156  42.418  78.518  1.00  0.00           H  
ATOM   1735  CG  TYR   130      66.064  40.594  77.441  1.00  0.00           C  
ATOM   1736  CD1 TYR   130      66.851  39.871  76.520  1.00  0.00           C  
ATOM   1737  HD1 TYR   130      67.615  40.324  75.907  1.00  0.00           H  
ATOM   1738  CE1 TYR   130      66.582  38.453  76.366  1.00  0.00           C  
ATOM   1739  HE1 TYR   130      67.178  37.785  75.762  1.00  0.00           H  
ATOM   1740  CZ  TYR   130      65.553  37.866  77.138  1.00  0.00           C  
ATOM   1741  OH  TYR   130      65.316  36.540  77.139  1.00  0.00           O  
ATOM   1742  HH  TYR   130      65.842  36.086  76.478  1.00  0.00           H  
ATOM   1743  CE2 TYR   130      64.790  38.668  78.025  1.00  0.00           C  
ATOM   1744  HE2 TYR   130      63.973  38.231  78.580  1.00  0.00           H  
ATOM   1745  CD2 TYR   130      64.938  40.041  78.138  1.00  0.00           C  
ATOM   1746  HD2 TYR   130      64.428  40.778  78.741  1.00  0.00           H  
ATOM   1747  C   TYR   130      65.935  44.474  76.846  1.00  0.00           C  
ATOM   1748  O   TYR   130      67.069  44.831  76.604  1.00  0.00           O  
ATOM   1749  N   SER   131      65.218  45.346  77.476  1.00  0.00           N  
ATOM   1750  H   SER   131      65.731  46.207  77.605  1.00  0.00           H  
ATOM   1751  CA  SER   131      63.836  45.358  77.976  1.00  0.00           C  
ATOM   1752  HA  SER   131      63.561  46.377  78.247  1.00  0.00           H  
ATOM   1753  CB  SER   131      62.757  45.018  76.980  1.00  0.00           C  
ATOM   1754  HB2 SER   131      62.855  45.746  76.175  1.00  0.00           H  
ATOM   1755  HB3 SER   131      63.024  44.120  76.424  1.00  0.00           H  
ATOM   1756  OG  SER   131      61.419  45.064  77.522  1.00  0.00           O  
ATOM   1757  HG  SER   131      60.923  45.154  76.705  1.00  0.00           H  
ATOM   1758  C   SER   131      63.734  44.417  79.077  1.00  0.00           C  
ATOM   1759  O   SER   131      63.544  43.203  78.939  1.00  0.00           O  
ATOM   1760  N   GLN   132      63.864  44.763  80.305  1.00  0.00           N  
ATOM   1761  H   GLN   132      63.808  44.026  80.994  1.00  0.00           H  
ATOM   1762  CA  GLN   132      64.107  46.112  80.779  1.00  0.00           C  
ATOM   1763  HA  GLN   132      64.677  46.660  80.029  1.00  0.00           H  
ATOM   1764  CB  GLN   132      62.746  46.845  80.994  1.00  0.00           C  
ATOM   1765  HB2 GLN   132      62.251  47.017  80.038  1.00  0.00           H  
ATOM   1766  HB3 GLN   132      62.089  46.184  81.560  1.00  0.00           H  
ATOM   1767  CG  GLN   132      62.677  48.175  81.698  1.00  0.00           C  
ATOM   1768  HG2 GLN   132      61.617  48.352  81.876  1.00  0.00           H  
ATOM   1769  HG3 GLN   132      63.065  48.025  82.706  1.00  0.00           H  
ATOM   1770  CD  GLN   132      63.233  49.380  80.952  1.00  0.00           C  
ATOM   1771  OE1 GLN   132      64.313  49.352  80.345  1.00  0.00           O  
ATOM   1772  NE2 GLN   132      62.641  50.540  80.993  1.00  0.00           N  
ATOM   1773 HE21 GLN   132      61.671  50.660  81.245  1.00  0.00           H  
ATOM   1774 HE22 GLN   132      63.001  51.250  80.372  1.00  0.00           H  
ATOM   1775  C   GLN   132      64.852  46.201  82.177  1.00  0.00           C  
ATOM   1776  O   GLN   132      64.496  45.517  83.160  1.00  0.00           O  
ATOM   1777  N   GLN   133      65.858  47.061  82.307  1.00  0.00           N  
ATOM   1778  H   GLN   133      66.081  47.679  81.541  1.00  0.00           H  
ATOM   1779  CA  GLN   133      66.781  47.195  83.479  1.00  0.00           C  
ATOM   1780  HA  GLN   133      67.528  47.941  83.208  1.00  0.00           H  
ATOM   1781  CB  GLN   133      66.115  47.842  84.661  1.00  0.00           C  
ATOM   1782  HB2 GLN   133      65.246  47.200  84.807  1.00  0.00           H  
ATOM   1783  HB3 GLN   133      66.822  47.820  85.490  1.00  0.00           H  
ATOM   1784  CG  GLN   133      65.629  49.269  84.428  1.00  0.00           C  
ATOM   1785  HG2 GLN   133      66.381  50.018  84.676  1.00  0.00           H  
ATOM   1786  HG3 GLN   133      65.394  49.389  83.370  1.00  0.00           H  
ATOM   1787  CD  GLN   133      64.423  49.449  85.293  1.00  0.00           C  
ATOM   1788  OE1 GLN   133      63.372  49.579  84.749  1.00  0.00           O  
ATOM   1789  NE2 GLN   133      64.602  49.528  86.598  1.00  0.00           N  
ATOM   1790 HE21 GLN   133      65.477  49.398  87.086  1.00  0.00           H  
ATOM   1791 HE22 GLN   133      63.872  49.894  87.193  1.00  0.00           H  
ATOM   1792  C   GLN   133      67.491  45.839  83.847  1.00  0.00           C  
ATOM   1793  O   GLN   133      67.286  45.340  84.985  1.00  0.00           O  
ATOM   1794  N   PRO   134      68.259  45.209  82.905  1.00  0.00           N  
ATOM   1795  CD  PRO   134      69.015  44.036  83.247  1.00  0.00           C  
ATOM   1796  HD2 PRO   134      68.294  43.219  83.292  1.00  0.00           H  
ATOM   1797  HD3 PRO   134      69.546  44.142  84.193  1.00  0.00           H  
ATOM   1798  CG  PRO   134      69.854  43.666  82.064  1.00  0.00           C  
ATOM   1799  HG2 PRO   134      69.329  43.067  81.320  1.00  0.00           H  
ATOM   1800  HG3 PRO   134      70.761  43.111  82.299  1.00  0.00           H  
ATOM   1801  CB  PRO   134      70.203  45.102  81.503  1.00  0.00           C  
ATOM   1802  HB2 PRO   134      70.554  45.142  80.472  1.00  0.00           H  
ATOM   1803  HB3 PRO   134      71.014  45.541  82.085  1.00  0.00           H  
ATOM   1804  CA  PRO   134      68.822  45.778  81.659  1.00  0.00           C  
ATOM   1805  HA  PRO   134      69.057  46.838  81.758  1.00  0.00           H  
ATOM   1806  C   PRO   134      67.978  45.590  80.388  1.00  0.00           C  
ATOM   1807  O   PRO   134      67.066  44.744  80.397  1.00  0.00           O  
ATOM   1808  N   SER   135      68.173  46.410  79.293  1.00  0.00           N  
ATOM   1809  H   SER   135      67.646  46.103  78.488  1.00  0.00           H  
ATOM   1810  CA  SER   135      69.035  47.537  79.105  1.00  0.00           C  
ATOM   1811  HA  SER   135      70.047  47.322  79.448  1.00  0.00           H  
ATOM   1812  CB  SER   135      68.993  47.850  77.621  1.00  0.00           C  
ATOM   1813  HB2 SER   135      67.982  48.129  77.324  1.00  0.00           H  
ATOM   1814  HB3 SER   135      69.698  48.653  77.405  1.00  0.00           H  
ATOM   1815  OG  SER   135      69.373  46.700  76.970  1.00  0.00           O  
ATOM   1816  HG  SER   135      69.360  46.819  76.018  1.00  0.00           H  
ATOM   1817  C   SER   135      68.575  48.809  79.837  1.00  0.00           C  
ATOM   1818  O   SER   135      67.571  48.768  80.585  1.00  0.00           O  
ATOM   1819  N   TYR   136      69.394  49.871  79.877  1.00  0.00           N  
ATOM   1820  H   TYR   136      70.197  49.729  79.281  1.00  0.00           H  
ATOM   1821  CA  TYR   136      69.350  50.978  80.917  1.00  0.00           C  
ATOM   1822  HA  TYR   136      68.397  51.006  81.446  1.00  0.00           H  
ATOM   1823  CB  TYR   136      70.530  50.852  81.884  1.00  0.00           C  
ATOM   1824  HB2 TYR   136      71.457  50.818  81.312  1.00  0.00           H  
ATOM   1825  HB3 TYR   136      70.707  51.798  82.396  1.00  0.00           H  
ATOM   1826  CG  TYR   136      70.342  49.815  83.009  1.00  0.00           C  
ATOM   1827  CD1 TYR   136      69.434  50.173  84.032  1.00  0.00           C  
ATOM   1828  HD1 TYR   136      69.214  51.229  83.988  1.00  0.00           H  
ATOM   1829  CE1 TYR   136      69.191  49.395  85.163  1.00  0.00           C  
ATOM   1830  HE1 TYR   136      68.593  49.814  85.959  1.00  0.00           H  
ATOM   1831  CZ  TYR   136      69.934  48.143  85.260  1.00  0.00           C  
ATOM   1832  OH  TYR   136      69.823  47.365  86.321  1.00  0.00           O  
ATOM   1833  HH  TYR   136      70.511  46.715  86.481  1.00  0.00           H  
ATOM   1834  CE2 TYR   136      70.695  47.687  84.131  1.00  0.00           C  
ATOM   1835  HE2 TYR   136      71.148  46.706  84.123  1.00  0.00           H  
ATOM   1836  CD2 TYR   136      70.976  48.578  83.082  1.00  0.00           C  
ATOM   1837  HD2 TYR   136      71.748  48.301  82.380  1.00  0.00           H  
ATOM   1838  C   TYR   136      69.477  52.342  80.247  1.00  0.00           C  
ATOM   1839  O   TYR   136      70.555  52.894  79.968  1.00  0.00           O  
ATOM   1840  N   GLY   137      68.362  53.082  80.067  1.00  0.00           N  
ATOM   1841  H   GLY   137      68.498  54.063  79.870  1.00  0.00           H  
ATOM   1842  CA  GLY   137      67.000  52.611  80.175  1.00  0.00           C  
ATOM   1843  HA2 GLY   137      66.465  53.283  79.504  1.00  0.00           H  
ATOM   1844  HA3 GLY   137      66.869  51.638  79.703  1.00  0.00           H  
ATOM   1845  C   GLY   137      66.350  52.791  81.588  1.00  0.00           C  
ATOM   1846  O   GLY   137      67.048  52.704  82.574  1.00  0.00           O  
ATOM   1847  N   GLY   138      65.064  53.014  81.646  1.00  0.00           N  
ATOM   1848  H   GLY   138      64.521  52.914  80.801  1.00  0.00           H  
ATOM   1849  CA  GLY   138      64.244  53.163  82.897  1.00  0.00           C  
ATOM   1850  HA2 GLY   138      63.249  53.523  82.634  1.00  0.00           H  
ATOM   1851  HA3 GLY   138      64.361  52.329  83.589  1.00  0.00           H  
ATOM   1852  C   GLY   138      64.771  54.501  83.549  1.00  0.00           C  
ATOM   1853  O   GLY   138      64.953  55.499  82.846  1.00  0.00           O  
ATOM   1854  N   GLN   139      65.089  54.600  84.791  1.00  0.00           N  
ATOM   1855  H   GLN   139      65.581  55.447  85.039  1.00  0.00           H  
ATOM   1856  CA  GLN   139      64.991  53.536  85.841  1.00  0.00           C  
ATOM   1857  HA  GLN   139      64.254  52.792  85.538  1.00  0.00           H  
ATOM   1858  CB  GLN   139      66.273  52.851  86.157  1.00  0.00           C  
ATOM   1859  HB2 GLN   139      66.035  52.128  86.936  1.00  0.00           H  
ATOM   1860  HB3 GLN   139      66.465  52.268  85.256  1.00  0.00           H  
ATOM   1861  CG  GLN   139      67.350  53.736  86.632  1.00  0.00           C  
ATOM   1862  HG2 GLN   139      67.480  54.443  85.812  1.00  0.00           H  
ATOM   1863  HG3 GLN   139      67.061  54.216  87.567  1.00  0.00           H  
ATOM   1864  CD  GLN   139      68.660  52.959  86.906  1.00  0.00           C  
ATOM   1865  OE1 GLN   139      68.904  52.461  87.997  1.00  0.00           O  
ATOM   1866  NE2 GLN   139      69.492  52.895  85.940  1.00  0.00           N  
ATOM   1867 HE21 GLN   139      69.255  53.293  85.042  1.00  0.00           H  
ATOM   1868 HE22 GLN   139      70.359  52.454  86.213  1.00  0.00           H  
ATOM   1869  C   GLN   139      64.387  54.119  87.054  1.00  0.00           C  
ATOM   1870  O   GLN   139      64.612  53.746  88.171  1.00  0.00           O  
ATOM   1871  N   GLN   140      63.374  55.026  86.835  1.00  0.00           N  
ATOM   1872  H   GLN   140      63.241  55.470  85.937  1.00  0.00           H  
ATOM   1873  CA  GLN   140      62.729  55.706  87.893  1.00  0.00           C  
ATOM   1874  HA  GLN   140      62.312  56.589  87.409  1.00  0.00           H  
ATOM   1875  CB  GLN   140      61.482  54.940  88.375  1.00  0.00           C  
ATOM   1876  HB2 GLN   140      61.857  53.985  88.744  1.00  0.00           H  
ATOM   1877  HB3 GLN   140      60.978  55.448  89.197  1.00  0.00           H  
ATOM   1878  CG  GLN   140      60.373  54.554  87.370  1.00  0.00           C  
ATOM   1879  HG2 GLN   140      60.733  53.900  86.576  1.00  0.00           H  
ATOM   1880  HG3 GLN   140      59.599  54.005  87.906  1.00  0.00           H  
ATOM   1881  CD  GLN   140      59.737  55.770  86.757  1.00  0.00           C  
ATOM   1882  OE1 GLN   140      59.437  56.770  87.419  1.00  0.00           O  
ATOM   1883  NE2 GLN   140      59.464  55.819  85.519  1.00  0.00           N  
ATOM   1884 HE21 GLN   140      59.895  55.158  84.888  1.00  0.00           H  
ATOM   1885 HE22 GLN   140      59.118  56.671  85.100  1.00  0.00           H  
ATOM   1886  C   GLN   140      63.630  56.194  89.009  1.00  0.00           C  
ATOM   1887  O   GLN   140      63.297  55.967  90.168  1.00  0.00           O  
ATOM   1888  N   GLN   141      64.841  56.710  88.695  1.00  0.00           N  
ATOM   1889  H   GLN   141      65.101  56.695  87.719  1.00  0.00           H  
ATOM   1890  CA  GLN   141      65.692  57.508  89.544  1.00  0.00           C  
ATOM   1891  HA  GLN   141      65.203  57.846  90.458  1.00  0.00           H  
ATOM   1892  CB  GLN   141      66.926  56.632  89.927  1.00  0.00           C  
ATOM   1893  HB2 GLN   141      67.455  56.391  89.005  1.00  0.00           H  
ATOM   1894  HB3 GLN   141      67.601  57.308  90.451  1.00  0.00           H  
ATOM   1895  CG  GLN   141      66.658  55.409  90.811  1.00  0.00           C  
ATOM   1896  HG2 GLN   141      65.892  54.783  90.355  1.00  0.00           H  
ATOM   1897  HG3 GLN   141      67.606  54.887  90.934  1.00  0.00           H  
ATOM   1898  CD  GLN   141      66.191  55.725  92.224  1.00  0.00           C  
ATOM   1899  OE1 GLN   141      66.876  55.594  93.177  1.00  0.00           O  
ATOM   1900  NE2 GLN   141      65.019  56.266  92.403  1.00  0.00           N  
ATOM   1901 HE21 GLN   141      64.364  56.252  91.634  1.00  0.00           H  
ATOM   1902 HE22 GLN   141      64.789  56.529  93.350  1.00  0.00           H  
ATOM   1903  C   GLN   141      66.130  58.863  88.899  1.00  0.00           C  
ATOM   1904  O   GLN   141      66.374  58.847  87.706  1.00  0.00           O  
ATOM   1905  N   SER   142      66.135  60.019  89.531  1.00  0.00           N  
ATOM   1906  H   SER   142      66.469  60.807  88.995  1.00  0.00           H  
ATOM   1907  CA  SER   142      65.969  60.242  91.016  1.00  0.00           C  
ATOM   1908  HA  SER   142      66.304  61.278  91.066  1.00  0.00           H  
ATOM   1909  CB  SER   142      64.554  60.179  91.574  1.00  0.00           C  
ATOM   1910  HB2 SER   142      64.191  59.161  91.712  1.00  0.00           H  
ATOM   1911  HB3 SER   142      64.491  60.519  92.608  1.00  0.00           H  
ATOM   1912  OG  SER   142      63.616  60.986  90.920  1.00  0.00           O  
ATOM   1913  HG  SER   142      62.842  60.880  91.478  1.00  0.00           H  
ATOM   1914  C   SER   142      66.932  59.511  91.918  1.00  0.00           C  
ATOM   1915  O   SER   142      66.615  58.874  92.928  1.00  0.00           O  
ATOM   1916  N   TYR   143      68.165  59.610  91.450  1.00  0.00           N  
ATOM   1917  H   TYR   143      68.368  60.220  90.671  1.00  0.00           H  
ATOM   1918  CA  TYR   143      69.369  59.026  92.109  1.00  0.00           C  
ATOM   1919  HA  TYR   143      69.033  58.025  92.379  1.00  0.00           H  
ATOM   1920  CB  TYR   143      70.561  59.015  91.065  1.00  0.00           C  
ATOM   1921  HB2 TYR   143      70.944  60.019  90.883  1.00  0.00           H  
ATOM   1922  HB3 TYR   143      71.398  58.451  91.477  1.00  0.00           H  
ATOM   1923  CG  TYR   143      70.298  58.323  89.766  1.00  0.00           C  
ATOM   1924  CD1 TYR   143      70.533  56.947  89.643  1.00  0.00           C  
ATOM   1925  HD1 TYR   143      70.832  56.398  90.524  1.00  0.00           H  
ATOM   1926  CE1 TYR   143      70.352  56.260  88.463  1.00  0.00           C  
ATOM   1927  HE1 TYR   143      70.621  55.224  88.324  1.00  0.00           H  
ATOM   1928  CZ  TYR   143      69.807  56.948  87.311  1.00  0.00           C  
ATOM   1929  OH  TYR   143      69.537  56.235  86.265  1.00  0.00           O  
ATOM   1930  HH  TYR   143      68.870  56.722  85.777  1.00  0.00           H  
ATOM   1931  CE2 TYR   143      69.416  58.284  87.434  1.00  0.00           C  
ATOM   1932  HE2 TYR   143      69.044  58.825  86.577  1.00  0.00           H  
ATOM   1933  CD2 TYR   143      69.787  58.973  88.635  1.00  0.00           C  
ATOM   1934  HD2 TYR   143      69.752  60.051  88.695  1.00  0.00           H  
ATOM   1935  C   TYR   143      69.674  59.816  93.413  1.00  0.00           C  
ATOM   1936  O   TYR   143      69.588  61.032  93.462  1.00  0.00           O  
ATOM   1937  N   GLY   144      70.124  59.104  94.469  1.00  0.00           N  
ATOM   1938  H   GLY   144      70.083  58.106  94.320  1.00  0.00           H  
ATOM   1939  CA  GLY   144      70.482  59.659  95.743  1.00  0.00           C  
ATOM   1940  HA2 GLY   144      70.869  58.931  96.456  1.00  0.00           H  
ATOM   1941  HA3 GLY   144      71.206  60.444  95.527  1.00  0.00           H  
ATOM   1942  C   GLY   144      69.300  60.290  96.457  1.00  0.00           C  
ATOM   1943  O   GLY   144      68.209  60.183  96.031  1.00  0.00           O  
ATOM   1944  N   GLN   145      69.467  61.081  97.510  1.00  0.00           N  
ATOM   1945  H   GLN   145      70.429  61.161  97.808  1.00  0.00           H  
ATOM   1946  CA  GLN   145      68.440  61.761  98.356  1.00  0.00           C  
ATOM   1947  HA  GLN   145      67.661  61.043  98.614  1.00  0.00           H  
ATOM   1948  CB  GLN   145      68.932  62.229  99.716  1.00  0.00           C  
ATOM   1949  HB2 GLN   145      69.733  62.968  99.702  1.00  0.00           H  
ATOM   1950  HB3 GLN   145      68.081  62.697 100.210  1.00  0.00           H  
ATOM   1951  CG  GLN   145      69.677  61.173 100.655  1.00  0.00           C  
ATOM   1952  HG2 GLN   145      70.462  60.625 100.134  1.00  0.00           H  
ATOM   1953  HG3 GLN   145      70.185  61.620 101.509  1.00  0.00           H  
ATOM   1954  CD  GLN   145      68.780  60.027 101.148  1.00  0.00           C  
ATOM   1955  OE1 GLN   145      67.596  60.027 100.946  1.00  0.00           O  
ATOM   1956  NE2 GLN   145      69.369  59.130 101.838  1.00  0.00           N  
ATOM   1957 HE21 GLN   145      68.774  58.396 102.196  1.00  0.00           H  
ATOM   1958 HE22 GLN   145      70.358  59.177 102.037  1.00  0.00           H  
ATOM   1959  C   GLN   145      67.560  62.818  97.688  1.00  0.00           C  
ATOM   1960  O   GLN   145      68.054  63.770  96.961  1.00  0.00           O  
ATOM   1961  N   GLN   146      66.187  62.720  97.814  1.00  0.00           N  
ATOM   1962  H   GLN   146      65.813  61.880  98.231  1.00  0.00           H  
ATOM   1963  CA  GLN   146      65.182  63.737  97.420  1.00  0.00           C  
ATOM   1964  HA  GLN   146      65.678  64.631  97.041  1.00  0.00           H  
ATOM   1965  CB  GLN   146      64.180  63.068  96.401  1.00  0.00           C  
ATOM   1966  HB2 GLN   146      63.969  62.044  96.708  1.00  0.00           H  
ATOM   1967  HB3 GLN   146      63.232  63.604  96.440  1.00  0.00           H  
ATOM   1968  CG  GLN   146      64.633  63.055  94.939  1.00  0.00           C  
ATOM   1969  HG2 GLN   146      63.790  62.957  94.255  1.00  0.00           H  
ATOM   1970  HG3 GLN   146      65.120  63.991  94.663  1.00  0.00           H  
ATOM   1971  CD  GLN   146      65.688  61.978  94.678  1.00  0.00           C  
ATOM   1972  OE1 GLN   146      65.419  60.790  94.691  1.00  0.00           O  
ATOM   1973  NE2 GLN   146      66.950  62.348  94.544  1.00  0.00           N  
ATOM   1974 HE21 GLN   146      67.380  63.260  94.500  1.00  0.00           H  
ATOM   1975 HE22 GLN   146      67.596  61.572  94.577  1.00  0.00           H  
ATOM   1976  C   GLN   146      64.282  64.082  98.669  1.00  0.00           C  
ATOM   1977  O   GLN   146      64.136  63.212  99.575  1.00  0.00           O  
ATOM   1978  N   GLN   147      63.641  65.222  98.799  1.00  0.00           N  
ATOM   1979  H   GLN   147      63.503  65.768  97.960  1.00  0.00           H  
ATOM   1980  CA  GLN   147      63.054  65.704 100.108  1.00  0.00           C  
ATOM   1981  HA  GLN   147      62.578  64.896 100.662  1.00  0.00           H  
ATOM   1982  CB  GLN   147      64.104  66.395 101.037  1.00  0.00           C  
ATOM   1983  HB2 GLN   147      63.550  66.890 101.834  1.00  0.00           H  
ATOM   1984  HB3 GLN   147      64.829  65.661 101.388  1.00  0.00           H  
ATOM   1985  CG  GLN   147      64.893  67.595 100.366  1.00  0.00           C  
ATOM   1986  HG2 GLN   147      64.236  68.217  99.757  1.00  0.00           H  
ATOM   1987  HG3 GLN   147      65.322  68.210 101.157  1.00  0.00           H  
ATOM   1988  CD  GLN   147      66.096  67.191  99.535  1.00  0.00           C  
ATOM   1989  OE1 GLN   147      66.870  66.339  99.734  1.00  0.00           O  
ATOM   1990  NE2 GLN   147      66.474  67.995  98.597  1.00  0.00           N  
ATOM   1991 HE21 GLN   147      65.912  68.718  98.171  1.00  0.00           H  
ATOM   1992 HE22 GLN   147      67.215  67.759  97.953  1.00  0.00           H  
ATOM   1993  C   GLN   147      61.922  66.694  99.817  1.00  0.00           C  
ATOM   1994  O   GLN   147      62.010  67.493  98.824  1.00  0.00           O  
ATOM   1995  N   SER   148      60.781  66.600 100.590  1.00  0.00           N  
ATOM   1996  H   SER   148      60.799  66.132 101.485  1.00  0.00           H  
ATOM   1997  CA  SER   148      59.548  67.366 100.233  1.00  0.00           C  
ATOM   1998  HA  SER   148      59.274  67.097  99.212  1.00  0.00           H  
ATOM   1999  CB  SER   148      58.351  66.995 101.132  1.00  0.00           C  
ATOM   2000  HB2 SER   148      58.377  67.397 102.144  1.00  0.00           H  
ATOM   2001  HB3 SER   148      57.533  67.486 100.605  1.00  0.00           H  
ATOM   2002  OG  SER   148      58.061  65.631 101.119  1.00  0.00           O  
ATOM   2003  HG  SER   148      57.460  65.425 100.399  1.00  0.00           H  
ATOM   2004  C   SER   148      59.786  68.901 100.326  1.00  0.00           C  
ATOM   2005  O   SER   148      60.664  69.318 101.051  1.00  0.00           O  
ATOM   2006  N   TYR   149      59.034  69.708  99.594  1.00  0.00           N  
ATOM   2007  H   TYR   149      58.387  69.310  98.928  1.00  0.00           H  
ATOM   2008  CA  TYR   149      59.035  71.214  99.767  1.00  0.00           C  
ATOM   2009  HA  TYR   149      60.099  71.442  99.701  1.00  0.00           H  
ATOM   2010  CB  TYR   149      58.363  71.922  98.596  1.00  0.00           C  
ATOM   2011  HB2 TYR   149      58.850  71.658  97.657  1.00  0.00           H  
ATOM   2012  HB3 TYR   149      57.327  71.585  98.612  1.00  0.00           H  
ATOM   2013  CG  TYR   149      58.367  73.466  98.600  1.00  0.00           C  
ATOM   2014  CD1 TYR   149      57.157  74.128  98.768  1.00  0.00           C  
ATOM   2015  HD1 TYR   149      56.236  73.565  98.762  1.00  0.00           H  
ATOM   2016  CE1 TYR   149      57.085  75.555  98.794  1.00  0.00           C  
ATOM   2017  HE1 TYR   149      56.153  76.101  98.787  1.00  0.00           H  
ATOM   2018  CZ  TYR   149      58.235  76.255  98.734  1.00  0.00           C  
ATOM   2019  OH  TYR   149      58.178  77.650  98.681  1.00  0.00           O  
ATOM   2020  HH  TYR   149      57.332  77.920  99.046  1.00  0.00           H  
ATOM   2021  CE2 TYR   149      59.488  75.627  98.475  1.00  0.00           C  
ATOM   2022  HE2 TYR   149      60.365  76.252  98.383  1.00  0.00           H  
ATOM   2023  CD2 TYR   149      59.575  74.179  98.460  1.00  0.00           C  
ATOM   2024  HD2 TYR   149      60.455  73.620  98.181  1.00  0.00           H  
ATOM   2025  C   TYR   149      58.425  71.679 101.147  1.00  0.00           C  
ATOM   2026  O   TYR   149      57.658  71.019 101.842  1.00  0.00           O  
ATOM   2027  N   ASN   150      58.599  72.969 101.466  1.00  0.00           N  
ATOM   2028  H   ASN   150      59.126  73.597 100.876  1.00  0.00           H  
ATOM   2029  CA  ASN   150      58.005  73.545 102.661  1.00  0.00           C  
ATOM   2030  HA  ASN   150      57.075  73.034 102.909  1.00  0.00           H  
ATOM   2031  CB  ASN   150      59.035  73.262 103.781  1.00  0.00           C  
ATOM   2032  HB2 ASN   150      59.242  72.192 103.776  1.00  0.00           H  
ATOM   2033  HB3 ASN   150      59.928  73.821 103.504  1.00  0.00           H  
ATOM   2034  CG  ASN   150      58.510  73.824 105.077  1.00  0.00           C  
ATOM   2035  OD1 ASN   150      57.435  73.430 105.448  1.00  0.00           O  
ATOM   2036  ND2 ASN   150      59.172  74.801 105.684  1.00  0.00           N  
ATOM   2037 HD21 ASN   150      58.863  75.208 106.555  1.00  0.00           H  
ATOM   2038 HD22 ASN   150      60.076  74.965 105.265  1.00  0.00           H  
ATOM   2039  C   ASN   150      57.756  75.090 102.434  1.00  0.00           C  
ATOM   2040  O   ASN   150      58.618  75.771 102.032  1.00  0.00           O  
ATOM   2041  N   PRO   151      56.571  75.666 102.818  1.00  0.00           N  
ATOM   2042  CD  PRO   151      55.366  75.003 103.053  1.00  0.00           C  
ATOM   2043  HD2 PRO   151      55.283  74.953 104.139  1.00  0.00           H  
ATOM   2044  HD3 PRO   151      55.357  74.052 102.519  1.00  0.00           H  
ATOM   2045  CG  PRO   151      54.253  75.942 102.467  1.00  0.00           C  
ATOM   2046  HG2 PRO   151      53.219  75.758 102.759  1.00  0.00           H  
ATOM   2047  HG3 PRO   151      54.236  75.882 101.378  1.00  0.00           H  
ATOM   2048  CB  PRO   151      54.791  77.269 102.936  1.00  0.00           C  
ATOM   2049  HB2 PRO   151      54.545  77.310 103.997  1.00  0.00           H  
ATOM   2050  HB3 PRO   151      54.257  78.013 102.345  1.00  0.00           H  
ATOM   2051  CA  PRO   151      56.312  77.084 102.627  1.00  0.00           C  
ATOM   2052  HA  PRO   151      56.523  77.309 101.581  1.00  0.00           H  
ATOM   2053  C   PRO   151      57.181  78.057 103.415  1.00  0.00           C  
ATOM   2054  O   PRO   151      57.523  77.763 104.544  1.00  0.00           O  
ATOM   2055  N   PRO   152      57.594  79.259 102.890  1.00  0.00           N  
ATOM   2056  CD  PRO   152      57.276  79.750 101.583  1.00  0.00           C  
ATOM   2057  HD2 PRO   152      56.208  79.735 101.368  1.00  0.00           H  
ATOM   2058  HD3 PRO   152      57.836  79.147 100.868  1.00  0.00           H  
ATOM   2059  CG  PRO   152      57.759  81.165 101.640  1.00  0.00           C  
ATOM   2060  HG2 PRO   152      57.009  81.905 101.916  1.00  0.00           H  
ATOM   2061  HG3 PRO   152      58.231  81.365 100.678  1.00  0.00           H  
ATOM   2062  CB  PRO   152      58.798  81.345 102.755  1.00  0.00           C  
ATOM   2063  HB2 PRO   152      58.877  82.338 103.197  1.00  0.00           H  
ATOM   2064  HB3 PRO   152      59.781  81.062 102.379  1.00  0.00           H  
ATOM   2065  CA  PRO   152      58.159  80.332 103.755  1.00  0.00           C  
ATOM   2066  HA  PRO   152      58.898  79.911 104.436  1.00  0.00           H  
ATOM   2067  C   PRO   152      57.119  80.920 104.726  1.00  0.00           C  
ATOM   2068  O   PRO   152      55.932  80.993 104.387  1.00  0.00           O  
ATOM   2069  N   GLN   153      57.494  81.387 105.893  1.00  0.00           N  
ATOM   2070  H   GLN   153      58.456  81.668 106.016  1.00  0.00           H  
ATOM   2071  CA  GLN   153      56.613  81.778 106.975  1.00  0.00           C  
ATOM   2072  HA  GLN   153      55.571  81.943 106.701  1.00  0.00           H  
ATOM   2073  CB  GLN   153      56.724  80.690 108.003  1.00  0.00           C  
ATOM   2074  HB2 GLN   153      57.782  80.571 108.238  1.00  0.00           H  
ATOM   2075  HB3 GLN   153      56.204  80.865 108.945  1.00  0.00           H  
ATOM   2076  CG  GLN   153      56.206  79.282 107.411  1.00  0.00           C  
ATOM   2077  HG2 GLN   153      56.886  78.940 106.631  1.00  0.00           H  
ATOM   2078  HG3 GLN   153      56.421  78.483 108.120  1.00  0.00           H  
ATOM   2079  CD  GLN   153      54.653  79.323 107.112  1.00  0.00           C  
ATOM   2080  OE1 GLN   153      53.999  80.308 107.419  1.00  0.00           O  
ATOM   2081  NE2 GLN   153      54.149  78.183 106.803  1.00  0.00           N  
ATOM   2082 HE21 GLN   153      54.730  77.366 106.687  1.00  0.00           H  
ATOM   2083 HE22 GLN   153      53.148  78.233 106.685  1.00  0.00           H  
ATOM   2084  C   GLN   153      57.069  83.089 107.711  1.00  0.00           C  
ATOM   2085  O   GLN   153      58.143  83.299 108.197  1.00  0.00           O  
ATOM   2086  N   GLY   154      56.209  84.131 107.628  1.00  0.00           N  
ATOM   2087  H   GLY   154      55.271  83.880 107.350  1.00  0.00           H  
ATOM   2088  CA  GLY   154      56.643  85.520 107.875  1.00  0.00           C  
ATOM   2089  HA2 GLY   154      56.653  85.824 108.921  1.00  0.00           H  
ATOM   2090  HA3 GLY   154      57.618  85.716 107.429  1.00  0.00           H  
ATOM   2091  C   GLY   154      55.763  86.642 107.094  1.00  0.00           C  
ATOM   2092  O   GLY   154      54.947  86.260 106.317  1.00  0.00           O  
ATOM   2093  N   TYR   155      55.979  87.917 107.329  1.00  0.00           N  
ATOM   2094  H   TYR   155      56.658  88.156 108.038  1.00  0.00           H  
ATOM   2095  CA  TYR   155      55.384  89.043 106.670  1.00  0.00           C  
ATOM   2096  HA  TYR   155      54.302  88.916 106.677  1.00  0.00           H  
ATOM   2097  CB  TYR   155      55.672  90.364 107.433  1.00  0.00           C  
ATOM   2098  HB2 TYR   155      56.704  90.708 107.365  1.00  0.00           H  
ATOM   2099  HB3 TYR   155      55.105  91.065 106.822  1.00  0.00           H  
ATOM   2100  CG  TYR   155      55.242  90.357 108.877  1.00  0.00           C  
ATOM   2101  CD1 TYR   155      56.127  90.409 109.966  1.00  0.00           C  
ATOM   2102  HD1 TYR   155      57.179  90.409 109.725  1.00  0.00           H  
ATOM   2103  CE1 TYR   155      55.608  90.226 111.201  1.00  0.00           C  
ATOM   2104  HE1 TYR   155      56.328  90.050 111.987  1.00  0.00           H  
ATOM   2105  CZ  TYR   155      54.247  90.411 111.544  1.00  0.00           C  
ATOM   2106  OH  TYR   155      53.893  90.534 112.872  1.00  0.00           O  
ATOM   2107  HH  TYR   155      52.984  90.832 112.957  1.00  0.00           H  
ATOM   2108  CE2 TYR   155      53.299  90.368 110.445  1.00  0.00           C  
ATOM   2109  HE2 TYR   155      52.240  90.424 110.646  1.00  0.00           H  
ATOM   2110  CD2 TYR   155      53.845  90.275 109.139  1.00  0.00           C  
ATOM   2111  HD2 TYR   155      53.173  90.226 108.295  1.00  0.00           H  
ATOM   2112  C   TYR   155      55.970  89.238 105.196  1.00  0.00           C  
ATOM   2113  O   TYR   155      57.015  88.644 104.987  1.00  0.00           O  
ATOM   2114  N   GLY   156      55.320  89.816 104.205  1.00  0.00           N  
ATOM   2115  H   GLY   156      55.727  89.551 103.319  1.00  0.00           H  
ATOM   2116  CA  GLY   156      53.933  90.236 104.007  1.00  0.00           C  
ATOM   2117  HA2 GLY   156      53.360  89.337 103.778  1.00  0.00           H  
ATOM   2118  HA3 GLY   156      53.614  90.750 104.913  1.00  0.00           H  
ATOM   2119  C   GLY   156      53.750  91.233 102.832  1.00  0.00           C  
ATOM   2120  O   GLY   156      54.509  91.302 101.878  1.00  0.00           O  
ATOM   2121  N   GLN   157      52.807  92.099 103.090  1.00  0.00           N  
ATOM   2122  H   GLN   157      52.160  91.843 103.822  1.00  0.00           H  
ATOM   2123  CA  GLN   157      52.260  93.142 102.230  1.00  0.00           C  
ATOM   2124  HA  GLN   157      53.047  93.433 101.534  1.00  0.00           H  
ATOM   2125  CB  GLN   157      51.011  92.574 101.478  1.00  0.00           C  
ATOM   2126  HB2 GLN   157      50.253  92.177 102.153  1.00  0.00           H  
ATOM   2127  HB3 GLN   157      50.594  93.353 100.838  1.00  0.00           H  
ATOM   2128  CG  GLN   157      51.287  91.430 100.584  1.00  0.00           C  
ATOM   2129  HG2 GLN   157      51.618  90.477 100.997  1.00  0.00           H  
ATOM   2130  HG3 GLN   157      50.394  91.121 100.041  1.00  0.00           H  
ATOM   2131  CD  GLN   157      52.109  91.881  99.402  1.00  0.00           C  
ATOM   2132  OE1 GLN   157      51.808  92.876  98.767  1.00  0.00           O  
ATOM   2133  NE2 GLN   157      53.140  91.173  99.077  1.00  0.00           N  
ATOM   2134 HE21 GLN   157      53.535  90.460  99.673  1.00  0.00           H  
ATOM   2135 HE22 GLN   157      53.565  91.436  98.199  1.00  0.00           H  
ATOM   2136  C   GLN   157      51.902  94.293 103.133  1.00  0.00           C  
ATOM   2137  O   GLN   157      51.458  94.053 104.204  1.00  0.00           O  
ATOM   2138  N   GLN   158      52.126  95.541 102.678  1.00  0.00           N  
ATOM   2139  H   GLN   158      51.990  96.288 103.345  1.00  0.00           H  
ATOM   2140  CA  GLN   158      52.675  96.026 101.392  1.00  0.00           C  
ATOM   2141  HA  GLN   158      52.134  95.504 100.603  1.00  0.00           H  
ATOM   2142  CB  GLN   158      52.383  97.531 101.132  1.00  0.00           C  
ATOM   2143  HB2 GLN   158      52.919  98.233 101.770  1.00  0.00           H  
ATOM   2144  HB3 GLN   158      52.843  97.746 100.167  1.00  0.00           H  
ATOM   2145  CG  GLN   158      50.908  97.794 101.023  1.00  0.00           C  
ATOM   2146  HG2 GLN   158      50.444  97.206 100.232  1.00  0.00           H  
ATOM   2147  HG3 GLN   158      50.521  97.523 102.005  1.00  0.00           H  
ATOM   2148  CD  GLN   158      50.576  99.290 100.691  1.00  0.00           C  
ATOM   2149  OE1 GLN   158      51.339 100.164 100.987  1.00  0.00           O  
ATOM   2150  NE2 GLN   158      49.469  99.527 100.125  1.00  0.00           N  
ATOM   2151 HE21 GLN   158      48.858  98.777  99.835  1.00  0.00           H  
ATOM   2152 HE22 GLN   158      49.165 100.458  99.875  1.00  0.00           H  
ATOM   2153  C   GLN   158      54.172  95.697 101.174  1.00  0.00           C  
ATOM   2154  O   GLN   158      54.968  95.451 102.083  1.00  0.00           O  
ATOM   2155  N   ASN   159      54.526  95.972  99.896  1.00  0.00           N  
ATOM   2156  H   ASN   159      53.855  96.345  99.239  1.00  0.00           H  
ATOM   2157  CA  ASN   159      55.941  95.897  99.426  1.00  0.00           C  
ATOM   2158  HA  ASN   159      56.151  94.835  99.552  1.00  0.00           H  
ATOM   2159  CB  ASN   159      56.094  96.125  97.913  1.00  0.00           C  
ATOM   2160  HB2 ASN   159      56.025  97.188  97.684  1.00  0.00           H  
ATOM   2161  HB3 ASN   159      57.050  95.781  97.518  1.00  0.00           H  
ATOM   2162  CG  ASN   159      55.076  95.250  97.094  1.00  0.00           C  
ATOM   2163  OD1 ASN   159      53.908  95.628  96.912  1.00  0.00           O  
ATOM   2164  ND2 ASN   159      55.537  94.227  96.557  1.00  0.00           N  
ATOM   2165 HD21 ASN   159      56.531  94.077  96.652  1.00  0.00           H  
ATOM   2166 HD22 ASN   159      54.861  93.593  96.155  1.00  0.00           H  
ATOM   2167  C   ASN   159      56.965  96.684 100.287  1.00  0.00           C  
ATOM   2168  O   ASN   159      56.639  97.798 100.714  1.00  0.00           O  
ATOM   2169  N   GLN   160      58.258  96.303 100.640  1.00  0.00           N  
ATOM   2170  H   GLN   160      58.742  96.982 101.211  1.00  0.00           H  
ATOM   2171  CA  GLN   160      58.833  95.013 100.249  1.00  0.00           C  
ATOM   2172  HA  GLN   160      58.024  94.331  99.986  1.00  0.00           H  
ATOM   2173  CB  GLN   160      59.787  95.239  99.098  1.00  0.00           C  
ATOM   2174  HB2 GLN   160      59.353  95.902  98.349  1.00  0.00           H  
ATOM   2175  HB3 GLN   160      60.741  95.663  99.410  1.00  0.00           H  
ATOM   2176  CG  GLN   160      60.304  93.941  98.483  1.00  0.00           C  
ATOM   2177  HG2 GLN   160      61.263  94.203  98.036  1.00  0.00           H  
ATOM   2178  HG3 GLN   160      60.398  93.240  99.313  1.00  0.00           H  
ATOM   2179  CD  GLN   160      59.390  93.375  97.355  1.00  0.00           C  
ATOM   2180  OE1 GLN   160      58.185  93.522  97.391  1.00  0.00           O  
ATOM   2181  NE2 GLN   160      59.939  92.678  96.413  1.00  0.00           N  
ATOM   2182 HE21 GLN   160      60.948  92.653  96.366  1.00  0.00           H  
ATOM   2183 HE22 GLN   160      59.342  92.509  95.616  1.00  0.00           H  
ATOM   2184  C   GLN   160      59.595  94.447 101.504  1.00  0.00           C  
ATOM   2185  O   GLN   160      60.584  95.011 101.950  1.00  0.00           O  
ATOM   2186  N   TYR   161      59.261  93.241 101.916  1.00  0.00           N  
ATOM   2187  H   TYR   161      58.373  92.838 101.651  1.00  0.00           H  
ATOM   2188  CA  TYR   161      59.948  92.458 103.021  1.00  0.00           C  
ATOM   2189  HA  TYR   161      60.290  93.222 103.718  1.00  0.00           H  
ATOM   2190  CB  TYR   161      58.868  91.546 103.738  1.00  0.00           C  
ATOM   2191  HB2 TYR   161      58.294  91.043 102.959  1.00  0.00           H  
ATOM   2192  HB3 TYR   161      59.328  90.751 104.324  1.00  0.00           H  
ATOM   2193  CG  TYR   161      57.855  92.282 104.569  1.00  0.00           C  
ATOM   2194  CD1 TYR   161      58.202  92.547 105.900  1.00  0.00           C  
ATOM   2195  HD1 TYR   161      59.137  92.155 106.274  1.00  0.00           H  
ATOM   2196  CE1 TYR   161      57.270  93.125 106.753  1.00  0.00           C  
ATOM   2197  HE1 TYR   161      57.482  93.277 107.801  1.00  0.00           H  
ATOM   2198  CZ  TYR   161      56.059  93.658 106.280  1.00  0.00           C  
ATOM   2199  OH  TYR   161      55.170  94.310 107.029  1.00  0.00           O  
ATOM   2200  HH  TYR   161      54.518  94.742 106.472  1.00  0.00           H  
ATOM   2201  CE2 TYR   161      55.671  93.376 104.920  1.00  0.00           C  
ATOM   2202  HE2 TYR   161      54.772  93.824 104.523  1.00  0.00           H  
ATOM   2203  CD2 TYR   161      56.615  92.696 104.092  1.00  0.00           C  
ATOM   2204  HD2 TYR   161      56.440  92.679 103.026  1.00  0.00           H  
ATOM   2205  C   TYR   161      61.249  91.797 102.534  1.00  0.00           C  
ATOM   2206  O   TYR   161      61.698  90.794 103.074  1.00  0.00           O  
ATOM   2207  N   ASN   162      61.763  92.412 101.448  1.00  0.00           N  
ATOM   2208  H   ASN   162      61.277  93.256 101.179  1.00  0.00           H  
ATOM   2209  CA  ASN   162      62.964  92.040 100.601  1.00  0.00           C  
ATOM   2210  HA  ASN   162      63.635  91.434 101.210  1.00  0.00           H  
ATOM   2211  CB  ASN   162      62.568  91.183  99.413  1.00  0.00           C  
ATOM   2212  HB2 ASN   162      61.942  91.743  98.718  1.00  0.00           H  
ATOM   2213  HB3 ASN   162      63.498  90.861  98.944  1.00  0.00           H  
ATOM   2214  CG  ASN   162      61.694  89.987  99.803  1.00  0.00           C  
ATOM   2215  OD1 ASN   162      60.486  90.046 100.022  1.00  0.00           O  
ATOM   2216  ND2 ASN   162      62.263  88.799  99.672  1.00  0.00           N  
ATOM   2217 HD21 ASN   162      61.665  87.985  99.666  1.00  0.00           H  
ATOM   2218 HD22 ASN   162      63.217  88.588  99.417  1.00  0.00           H  
ATOM   2219  C   ASN   162      63.855  93.267 100.194  1.00  0.00           C  
ATOM   2220  O   ASN   162      63.233  94.270  99.817  1.00  0.00           O  
ATOM   2221  N   SER   163      65.165  93.314 100.238  1.00  0.00           N  
ATOM   2222  H   SER   163      65.581  92.480 100.628  1.00  0.00           H  
ATOM   2223  CA  SER   163      65.983  94.410  99.727  1.00  0.00           C  
ATOM   2224  HA  SER   163      65.933  95.307 100.344  1.00  0.00           H  
ATOM   2225  CB  SER   163      67.472  94.026  99.782  1.00  0.00           C  
ATOM   2226  HB2 SER   163      67.834  93.646 100.738  1.00  0.00           H  
ATOM   2227  HB3 SER   163      67.543  93.146  99.142  1.00  0.00           H  
ATOM   2228  OG  SER   163      68.463  94.986  99.424  1.00  0.00           O  
ATOM   2229  HG  SER   163      68.617  95.472 100.238  1.00  0.00           H  
ATOM   2230  C   SER   163      65.585  94.688  98.265  1.00  0.00           C  
ATOM   2231  O   SER   163      65.096  93.793  97.569  1.00  0.00           O  
ATOM   2232  N   SER   164      65.774  95.993  97.831  1.00  0.00           N  
ATOM   2233  H   SER   164      66.353  96.616  98.375  1.00  0.00           H  
ATOM   2234  CA  SER   164      65.228  96.515  96.595  1.00  0.00           C  
ATOM   2235  HA  SER   164      65.728  97.475  96.467  1.00  0.00           H  
ATOM   2236  CB  SER   164      63.805  96.909  96.755  1.00  0.00           C  
ATOM   2237  HB2 SER   164      63.187  96.034  96.959  1.00  0.00           H  
ATOM   2238  HB3 SER   164      63.602  97.489  97.655  1.00  0.00           H  
ATOM   2239  OG  SER   164      63.318  97.565  95.530  1.00  0.00           O  
ATOM   2240  HG  SER   164      63.498  98.505  95.600  1.00  0.00           H  
ATOM   2241  C   SER   164      65.586  95.638  95.360  1.00  0.00           C  
ATOM   2242  O   SER   164      66.682  95.169  95.264  1.00  0.00           O  
ATOM   2243  N   SER   165      64.685  95.331  94.430  1.00  0.00           N  
ATOM   2244  H   SER   165      63.901  95.966  94.374  1.00  0.00           H  
ATOM   2245  CA  SER   165      65.036  94.347  93.361  1.00  0.00           C  
ATOM   2246  HA  SER   165      65.418  93.462  93.870  1.00  0.00           H  
ATOM   2247  CB  SER   165      63.725  94.040  92.627  1.00  0.00           C  
ATOM   2248  HB2 SER   165      63.158  94.897  92.264  1.00  0.00           H  
ATOM   2249  HB3 SER   165      63.982  93.476  91.731  1.00  0.00           H  
ATOM   2250  OG  SER   165      62.884  93.372  93.491  1.00  0.00           O  
ATOM   2251  HG  SER   165      62.157  93.007  92.982  1.00  0.00           H  
ATOM   2252  C   SER   165      66.146  94.830  92.463  1.00  0.00           C  
ATOM   2253  O   SER   165      66.340  96.042  92.263  1.00  0.00           O  
ATOM   2254  N   GLY   166      66.924  93.903  91.931  1.00  0.00           N  
ATOM   2255  H   GLY   166      66.954  93.039  92.453  1.00  0.00           H  
ATOM   2256  CA  GLY   166      68.045  94.310  91.049  1.00  0.00           C  
ATOM   2257  HA2 GLY   166      68.305  93.471  90.404  1.00  0.00           H  
ATOM   2258  HA3 GLY   166      67.776  95.104  90.352  1.00  0.00           H  
ATOM   2259  C   GLY   166      69.343  94.810  91.767  1.00  0.00           C  
ATOM   2260  O   GLY   166      69.431  94.936  92.976  1.00  0.00           O  
ATOM   2261  N   GLY   167      70.350  94.992  90.969  1.00  0.00           N  
ATOM   2262  H   GLY   167      70.282  94.886  89.967  1.00  0.00           H  
ATOM   2263  CA  GLY   167      71.664  95.410  91.461  1.00  0.00           C  
ATOM   2264  HA2 GLY   167      71.797  96.487  91.569  1.00  0.00           H  
ATOM   2265  HA3 GLY   167      71.829  94.991  92.453  1.00  0.00           H  
ATOM   2266  C   GLY   167      72.759  95.032  90.528  1.00  0.00           C  
ATOM   2267  O   GLY   167      72.526  94.617  89.425  1.00  0.00           O  
ATOM   2268  N   GLY   168      74.020  95.176  90.884  1.00  0.00           N  
ATOM   2269  H   GLY   168      74.221  95.537  91.806  1.00  0.00           H  
ATOM   2270  CA  GLY   168      75.257  94.936  90.108  1.00  0.00           C  
ATOM   2271  HA2 GLY   168      75.315  95.709  89.341  1.00  0.00           H  
ATOM   2272  HA3 GLY   168      76.042  95.081  90.851  1.00  0.00           H  
ATOM   2273  C   GLY   168      75.287  93.516  89.530  1.00  0.00           C  
ATOM   2274  O   GLY   168      74.636  92.639  90.188  1.00  0.00           O  
ATOM   2275  N   GLY   169      76.111  93.190  88.512  1.00  0.00           N  
ATOM   2276  H   GLY   169      76.384  92.224  88.399  1.00  0.00           H  
ATOM   2277  CA  GLY   169      76.847  94.095  87.629  1.00  0.00           C  
ATOM   2278  HA2 GLY   169      76.139  94.760  87.133  1.00  0.00           H  
ATOM   2279  HA3 GLY   169      77.335  94.855  88.239  1.00  0.00           H  
ATOM   2280  C   GLY   169      77.828  93.404  86.702  1.00  0.00           C  
ATOM   2281  O   GLY   169      77.461  92.519  85.962  1.00  0.00           O  
ATOM   2282  N   GLY   170      79.092  93.816  86.780  1.00  0.00           N  
ATOM   2283  H   GLY   170      79.232  94.512  87.498  1.00  0.00           H  
ATOM   2284  CA  GLY   170      80.241  93.303  86.110  1.00  0.00           C  
ATOM   2285  HA2 GLY   170      80.105  93.296  85.028  1.00  0.00           H  
ATOM   2286  HA3 GLY   170      81.077  93.973  86.308  1.00  0.00           H  
ATOM   2287  C   GLY   170      80.732  91.895  86.563  1.00  0.00           C  
ATOM   2288  O   GLY   170      80.168  91.348  87.500  1.00  0.00           O  
ATOM   2289  N   GLY   171      81.853  91.407  85.893  1.00  0.00           N  
ATOM   2290  H   GLY   171      82.158  90.461  86.071  1.00  0.00           H  
ATOM   2291  CA  GLY   171      82.669  92.137  84.861  1.00  0.00           C  
ATOM   2292  HA2 GLY   171      83.370  91.459  84.374  1.00  0.00           H  
ATOM   2293  HA3 GLY   171      81.983  92.506  84.099  1.00  0.00           H  
ATOM   2294  C   GLY   171      83.396  93.404  85.472  1.00  0.00           C  
ATOM   2295  O   GLY   171      83.643  93.440  86.689  1.00  0.00           O  
ATOM   2296  N   GLY   172      83.768  94.369  84.624  1.00  0.00           N  
ATOM   2297  H   GLY   172      84.117  95.183  85.111  1.00  0.00           H  
ATOM   2298  CA  GLY   172      83.490  94.464  83.217  1.00  0.00           C  
ATOM   2299  HA2 GLY   172      84.181  95.259  82.934  1.00  0.00           H  
ATOM   2300  HA3 GLY   172      83.775  93.544  82.707  1.00  0.00           H  
ATOM   2301  C   GLY   172      82.136  95.027  82.854  1.00  0.00           C  
ATOM   2302  O   GLY   172      81.260  95.359  83.643  1.00  0.00           O  
ATOM   2303  N   GLY   173      82.022  95.260  81.560  1.00  0.00           N  
ATOM   2304  H   GLY   173      82.738  95.115  80.862  1.00  0.00           H  
ATOM   2305  CA  GLY   173      80.696  95.693  80.964  1.00  0.00           C  
ATOM   2306  HA2 GLY   173      80.326  94.789  80.481  1.00  0.00           H  
ATOM   2307  HA3 GLY   173      80.007  96.006  81.749  1.00  0.00           H  
ATOM   2308  C   GLY   173      80.782  96.844  79.951  1.00  0.00           C  
ATOM   2309  O   GLY   173      81.778  97.508  79.896  1.00  0.00           O  
ATOM   2310  N   GLY   174      79.796  97.151  79.166  1.00  0.00           N  
ATOM   2311  H   GLY   174      79.931  97.927  78.534  1.00  0.00           H  
ATOM   2312  CA  GLY   174      78.595  96.332  78.965  1.00  0.00           C  
ATOM   2313  HA2 GLY   174      78.771  95.668  78.118  1.00  0.00           H  
ATOM   2314  HA3 GLY   174      78.472  95.640  79.798  1.00  0.00           H  
ATOM   2315  C   GLY   174      77.298  97.194  78.683  1.00  0.00           C  
ATOM   2316  O   GLY   174      77.357  98.224  77.997  1.00  0.00           O  
ATOM   2317  N   GLY   175      76.178  96.893  79.289  1.00  0.00           N  
ATOM   2318  H   GLY   175      76.135  96.087  79.896  1.00  0.00           H  
ATOM   2319  CA  GLY   175      74.910  97.502  78.975  1.00  0.00           C  
ATOM   2320  HA2 GLY   175      74.129  96.932  79.479  1.00  0.00           H  
ATOM   2321  HA3 GLY   175      74.923  98.484  79.448  1.00  0.00           H  
ATOM   2322  C   GLY   175      74.559  97.553  77.514  1.00  0.00           C  
ATOM   2323  O   GLY   175      74.928  96.668  76.762  1.00  0.00           O  
ATOM   2324  N   ASN   176      73.866  98.656  77.183  1.00  0.00           N  
ATOM   2325  H   ASN   176      73.547  99.244  77.940  1.00  0.00           H  
ATOM   2326  CA  ASN   176      73.826  99.272  75.824  1.00  0.00           C  
ATOM   2327  HA  ASN   176      74.664  98.897  75.237  1.00  0.00           H  
ATOM   2328  CB  ASN   176      72.637  98.601  75.175  1.00  0.00           C  
ATOM   2329  HB2 ASN   176      72.658  98.845  74.113  1.00  0.00           H  
ATOM   2330  HB3 ASN   176      72.643  97.511  75.207  1.00  0.00           H  
ATOM   2331  CG  ASN   176      71.317  99.202  75.598  1.00  0.00           C  
ATOM   2332  OD1 ASN   176      71.003  99.201  76.796  1.00  0.00           O  
ATOM   2333  ND2 ASN   176      70.498  99.559  74.673  1.00  0.00           N  
ATOM   2334 HD21 ASN   176      69.530  99.807  74.819  1.00  0.00           H  
ATOM   2335 HD22 ASN   176      70.752  99.630  73.698  1.00  0.00           H  
ATOM   2336  C   ASN   176      73.684 100.781  75.861  1.00  0.00           C  
ATOM   2337  O   ASN   176      73.193 101.373  76.790  1.00  0.00           O  
ATOM   2338  N   TYR   177      74.036 101.347  74.694  1.00  0.00           N  
ATOM   2339  H   TYR   177      74.238 100.708  73.938  1.00  0.00           H  
ATOM   2340  CA  TYR   177      73.998 102.750  74.416  1.00  0.00           C  
ATOM   2341  HA  TYR   177      73.646 103.214  75.337  1.00  0.00           H  
ATOM   2342  CB  TYR   177      75.403 103.335  74.064  1.00  0.00           C  
ATOM   2343  HB2 TYR   177      75.706 103.018  73.067  1.00  0.00           H  
ATOM   2344  HB3 TYR   177      75.208 104.399  73.934  1.00  0.00           H  
ATOM   2345  CG  TYR   177      76.540 103.113  75.081  1.00  0.00           C  
ATOM   2346  CD1 TYR   177      76.675 104.032  76.194  1.00  0.00           C  
ATOM   2347  HD1 TYR   177      75.876 104.742  76.348  1.00  0.00           H  
ATOM   2348  CE1 TYR   177      77.654 103.830  77.157  1.00  0.00           C  
ATOM   2349  HE1 TYR   177      77.691 104.309  78.125  1.00  0.00           H  
ATOM   2350  CZ  TYR   177      78.598 102.780  76.916  1.00  0.00           C  
ATOM   2351  OH  TYR   177      79.597 102.545  77.801  1.00  0.00           O  
ATOM   2352  HH  TYR   177      79.895 103.368  78.197  1.00  0.00           H  
ATOM   2353  CE2 TYR   177      78.545 101.963  75.781  1.00  0.00           C  
ATOM   2354  HE2 TYR   177      79.320 101.241  75.573  1.00  0.00           H  
ATOM   2355  CD2 TYR   177      77.477 102.080  74.882  1.00  0.00           C  
ATOM   2356  HD2 TYR   177      77.471 101.368  74.070  1.00  0.00           H  
ATOM   2357  C   TYR   177      72.968 103.081  73.253  1.00  0.00           C  
ATOM   2358  O   TYR   177      72.984 102.393  72.199  1.00  0.00           O  
ATOM   2359  N   GLY   178      71.989 103.987  73.352  1.00  0.00           N  
ATOM   2360  H   GLY   178      71.346 104.035  72.574  1.00  0.00           H  
ATOM   2361  CA  GLY   178      71.732 104.951  74.519  1.00  0.00           C  
ATOM   2362  HA2 GLY   178      70.868 105.569  74.272  1.00  0.00           H  
ATOM   2363  HA3 GLY   178      71.582 104.398  75.446  1.00  0.00           H  
ATOM   2364  C   GLY   178      72.895 105.970  74.596  1.00  0.00           C  
ATOM   2365  O   GLY   178      73.243 106.486  73.494  1.00  0.00           O  
ATOM   2366  N   GLN   179      73.386 106.244  75.821  1.00  0.00           N  
ATOM   2367  H   GLN   179      72.997 105.694  76.573  1.00  0.00           H  
ATOM   2368  CA  GLN   179      74.214 107.446  76.221  1.00  0.00           C  
ATOM   2369  HA  GLN   179      74.850 107.785  75.403  1.00  0.00           H  
ATOM   2370  CB  GLN   179      73.312 108.693  76.545  1.00  0.00           C  
ATOM   2371  HB2 GLN   179      72.284 108.403  76.764  1.00  0.00           H  
ATOM   2372  HB3 GLN   179      73.797 109.098  77.434  1.00  0.00           H  
ATOM   2373  CG  GLN   179      73.249 109.878  75.606  1.00  0.00           C  
ATOM   2374  HG2 GLN   179      73.202 110.747  76.264  1.00  0.00           H  
ATOM   2375  HG3 GLN   179      74.173 110.053  75.057  1.00  0.00           H  
ATOM   2376  CD  GLN   179      72.011 109.882  74.638  1.00  0.00           C  
ATOM   2377  OE1 GLN   179      71.513 108.989  73.973  1.00  0.00           O  
ATOM   2378  NE2 GLN   179      71.368 111.039  74.615  1.00  0.00           N  
ATOM   2379 HE21 GLN   179      71.574 111.733  75.320  1.00  0.00           H  
ATOM   2380 HE22 GLN   179      70.562 111.157  74.019  1.00  0.00           H  
ATOM   2381  C   GLN   179      75.225 107.032  77.307  1.00  0.00           C  
ATOM   2382  O   GLN   179      74.944 106.313  78.217  1.00  0.00           O  
ATOM   2383  N   ASP   180      76.519 107.385  77.195  1.00  0.00           N  
ATOM   2384  H   ASP   180      77.157 107.011  77.882  1.00  0.00           H  
ATOM   2385  CA  ASP   180      77.181 108.263  76.285  1.00  0.00           C  
ATOM   2386  HA  ASP   180      76.704 108.334  75.308  1.00  0.00           H  
ATOM   2387  CB  ASP   180      76.974 109.667  76.895  1.00  0.00           C  
ATOM   2388  HB2 ASP   180      75.958 109.836  77.251  1.00  0.00           H  
ATOM   2389  HB3 ASP   180      77.588 109.739  77.794  1.00  0.00           H  
ATOM   2390  CG  ASP   180      77.303 110.759  75.905  1.00  0.00           C  
ATOM   2391  OD1 ASP   180      78.421 111.342  75.972  1.00  0.00           O  
ATOM   2392  OD2 ASP   180      76.573 110.760  74.915  1.00  0.00           O  
ATOM   2393  C   ASP   180      78.653 107.973  76.117  1.00  0.00           C  
ATOM   2394  O   ASP   180      79.376 107.936  77.107  1.00  0.00           O  
ATOM   2395  N   GLN   181      79.020 107.571  74.992  1.00  0.00           N  
ATOM   2396  H   GLN   181      78.298 107.536  74.287  1.00  0.00           H  
ATOM   2397  CA  GLN   181      80.449 107.173  74.693  1.00  0.00           C  
ATOM   2398  HA  GLN   181      80.760 106.581  75.554  1.00  0.00           H  
ATOM   2399  CB  GLN   181      80.485 106.275  73.497  1.00  0.00           C  
ATOM   2400  HB2 GLN   181      80.305 106.868  72.600  1.00  0.00           H  
ATOM   2401  HB3 GLN   181      81.416 105.788  73.206  1.00  0.00           H  
ATOM   2402  CG  GLN   181      79.462 105.189  73.489  1.00  0.00           C  
ATOM   2403  HG2 GLN   181      80.002 104.366  73.020  1.00  0.00           H  
ATOM   2404  HG3 GLN   181      79.062 104.887  74.457  1.00  0.00           H  
ATOM   2405  CD  GLN   181      78.212 105.512  72.695  1.00  0.00           C  
ATOM   2406  OE1 GLN   181      77.734 106.617  72.634  1.00  0.00           O  
ATOM   2407  NE2 GLN   181      77.773 104.520  71.903  1.00  0.00           N  
ATOM   2408 HE21 GLN   181      78.161 103.606  72.084  1.00  0.00           H  
ATOM   2409 HE22 GLN   181      76.908 104.614  71.390  1.00  0.00           H  
ATOM   2410  C   GLN   181      81.392 108.342  74.580  1.00  0.00           C  
ATOM   2411  O   GLN   181      82.558 108.101  74.853  1.00  0.00           O  
ATOM   2412  N   SER   182      80.933 109.489  74.027  1.00  0.00           N  
ATOM   2413  H   SER   182      79.975 109.488  73.708  1.00  0.00           H  
ATOM   2414  CA  SER   182      81.763 110.705  73.580  1.00  0.00           C  
ATOM   2415  HA  SER   182      82.425 110.404  72.767  1.00  0.00           H  
ATOM   2416  CB  SER   182      80.868 111.817  73.185  1.00  0.00           C  
ATOM   2417  HB2 SER   182      80.145 111.393  72.487  1.00  0.00           H  
ATOM   2418  HB3 SER   182      80.361 112.152  74.090  1.00  0.00           H  
ATOM   2419  OG  SER   182      81.535 112.798  72.592  1.00  0.00           O  
ATOM   2420  HG  SER   182      80.893 113.299  72.085  1.00  0.00           H  
ATOM   2421  C   SER   182      82.677 111.193  74.650  1.00  0.00           C  
ATOM   2422  O   SER   182      82.263 111.297  75.795  1.00  0.00           O  
ATOM   2423  N   SER   183      83.991 111.511  74.430  1.00  0.00           N  
ATOM   2424  H   SER   183      84.405 111.989  75.217  1.00  0.00           H  
ATOM   2425  CA  SER   183      84.789 111.326  73.234  1.00  0.00           C  
ATOM   2426  HA  SER   183      84.442 110.553  72.548  1.00  0.00           H  
ATOM   2427  CB  SER   183      84.843 112.680  72.465  1.00  0.00           C  
ATOM   2428  HB2 SER   183      83.900 113.228  72.468  1.00  0.00           H  
ATOM   2429  HB3 SER   183      85.552 113.259  73.057  1.00  0.00           H  
ATOM   2430  OG  SER   183      85.304 112.440  71.116  1.00  0.00           O  
ATOM   2431  HG  SER   183      84.579 112.434  70.487  1.00  0.00           H  
ATOM   2432  C   SER   183      86.266 110.879  73.529  1.00  0.00           C  
ATOM   2433  O   SER   183      86.691 111.011  74.647  1.00  0.00           O  
ATOM   2434  N   MET   184      86.948 110.302  72.576  1.00  0.00           N  
ATOM   2435  H   MET   184      86.585 110.213  71.638  1.00  0.00           H  
ATOM   2436  CA  MET   184      88.406 109.994  72.661  1.00  0.00           C  
ATOM   2437  HA  MET   184      88.501 109.352  73.536  1.00  0.00           H  
ATOM   2438  CB  MET   184      88.737 109.374  71.362  1.00  0.00           C  
ATOM   2439  HB2 MET   184      87.972 108.686  71.004  1.00  0.00           H  
ATOM   2440  HB3 MET   184      88.670 110.146  70.595  1.00  0.00           H  
ATOM   2441  CG  MET   184      90.145 108.762  71.219  1.00  0.00           C  
ATOM   2442  HG2 MET   184      90.108 108.242  70.262  1.00  0.00           H  
ATOM   2443  HG3 MET   184      90.961 109.471  71.358  1.00  0.00           H  
ATOM   2444  SD  MET   184      90.514 107.655  72.585  1.00  0.00           S  
ATOM   2445  CE  MET   184      88.990 106.634  72.622  1.00  0.00           C  
ATOM   2446  HE1 MET   184      88.045 107.172  72.542  1.00  0.00           H  
ATOM   2447  HE2 MET   184      89.053 106.013  71.729  1.00  0.00           H  
ATOM   2448  HE3 MET   184      88.979 105.958  73.477  1.00  0.00           H  
ATOM   2449  C   MET   184      89.250 111.255  72.951  1.00  0.00           C  
ATOM   2450  O   MET   184      88.920 112.317  72.430  1.00  0.00           O  
ATOM   2451  N   SER   185      90.352 111.091  73.758  1.00  0.00           N  
ATOM   2452  H   SER   185      90.567 110.199  74.182  1.00  0.00           H  
ATOM   2453  CA  SER   185      91.384 112.091  73.895  1.00  0.00           C  
ATOM   2454  HA  SER   185      91.032 112.803  74.641  1.00  0.00           H  
ATOM   2455  CB  SER   185      92.642 111.452  74.483  1.00  0.00           C  
ATOM   2456  HB2 SER   185      92.416 110.990  75.444  1.00  0.00           H  
ATOM   2457  HB3 SER   185      92.928 110.715  73.733  1.00  0.00           H  
ATOM   2458  OG  SER   185      93.617 112.404  74.554  1.00  0.00           O  
ATOM   2459  HG  SER   185      93.844 112.441  75.486  1.00  0.00           H  
ATOM   2460  C   SER   185      91.759 112.789  72.562  1.00  0.00           C  
ATOM   2461  O   SER   185      91.690 112.118  71.508  1.00  0.00           O  
ATOM   2462  N   SER   186      92.195 114.077  72.683  1.00  0.00           N  
ATOM   2463  H   SER   186      92.272 114.539  73.578  1.00  0.00           H  
ATOM   2464  CA  SER   186      92.736 114.739  71.524  1.00  0.00           C  
ATOM   2465  HA  SER   186      93.239 113.987  70.917  1.00  0.00           H  
ATOM   2466  CB  SER   186      91.636 115.508  70.776  1.00  0.00           C  
ATOM   2467  HB2 SER   186      90.994 114.780  70.283  1.00  0.00           H  
ATOM   2468  HB3 SER   186      91.198 116.144  71.546  1.00  0.00           H  
ATOM   2469  OG  SER   186      92.041 116.371  69.741  1.00  0.00           O  
ATOM   2470  HG  SER   186      91.270 116.898  69.515  1.00  0.00           H  
ATOM   2471  C   SER   186      93.876 115.624  72.027  1.00  0.00           C  
ATOM   2472  O   SER   186      93.669 116.225  73.079  1.00  0.00           O  
ATOM   2473  N   GLY   187      95.010 115.856  71.268  1.00  0.00           N  
ATOM   2474  H   GLY   187      95.610 116.539  71.708  1.00  0.00           H  
ATOM   2475  CA  GLY   187      95.473 115.374  69.889  1.00  0.00           C  
ATOM   2476  HA2 GLY   187      96.297 114.661  69.874  1.00  0.00           H  
ATOM   2477  HA3 GLY   187      94.694 114.789  69.399  1.00  0.00           H  
ATOM   2478  C   GLY   187      95.803 116.432  68.912  1.00  0.00           C  
ATOM   2479  O   GLY   187      96.513 116.253  67.874  1.00  0.00           O  
ATOM   2480  N   GLY   188      95.157 117.593  69.073  1.00  0.00           N  
ATOM   2481  H   GLY   188      94.452 117.521  69.793  1.00  0.00           H  
ATOM   2482  CA  GLY   188      95.227 118.764  68.227  1.00  0.00           C  
ATOM   2483  HA2 GLY   188      95.213 118.396  67.201  1.00  0.00           H  
ATOM   2484  HA3 GLY   188      94.318 119.361  68.300  1.00  0.00           H  
ATOM   2485  C   GLY   188      96.446 119.607  68.359  1.00  0.00           C  
ATOM   2486  O   GLY   188      97.063 119.681  69.396  1.00  0.00           O  
ATOM   2487  N   GLY   189      96.921 120.414  67.355  1.00  0.00           N  
ATOM   2488  H   GLY   189      97.467 121.186  67.711  1.00  0.00           H  
ATOM   2489  CA  GLY   189      96.564 120.486  65.954  1.00  0.00           C  
ATOM   2490  HA2 GLY   189      97.325 121.156  65.554  1.00  0.00           H  
ATOM   2491  HA3 GLY   189      96.768 119.564  65.408  1.00  0.00           H  
ATOM   2492  C   GLY   189      95.060 120.852  65.668  1.00  0.00           C  
ATOM   2493  O   GLY   189      94.371 121.148  66.643  1.00  0.00           O  
ATOM   2494  N   SER   190      94.579 120.795  64.396  1.00  0.00           N  
ATOM   2495  H   SER   190      95.213 120.398  63.718  1.00  0.00           H  
ATOM   2496  CA  SER   190      93.250 121.142  64.031  1.00  0.00           C  
ATOM   2497  HA  SER   190      93.182 121.064  62.946  1.00  0.00           H  
ATOM   2498  CB  SER   190      92.230 120.134  64.633  1.00  0.00           C  
ATOM   2499  HB2 SER   190      92.385 119.999  65.704  1.00  0.00           H  
ATOM   2500  HB3 SER   190      91.167 120.366  64.564  1.00  0.00           H  
ATOM   2501  OG  SER   190      92.412 118.928  63.859  1.00  0.00           O  
ATOM   2502  HG  SER   190      93.287 118.615  64.099  1.00  0.00           H  
ATOM   2503  C   SER   190      92.857 122.584  64.473  1.00  0.00           C  
ATOM   2504  O   SER   190      91.820 122.810  65.110  1.00  0.00           O  
ATOM   2505  N   GLY   191      93.582 123.685  64.068  1.00  0.00           N  
ATOM   2506  H   GLY   191      93.204 124.578  64.351  1.00  0.00           H  
ATOM   2507  CA  GLY   191      94.845 123.694  63.327  1.00  0.00           C  
ATOM   2508  HA2 GLY   191      95.211 124.715  63.214  1.00  0.00           H  
ATOM   2509  HA3 GLY   191      95.626 123.077  63.771  1.00  0.00           H  
ATOM   2510  C   GLY   191      94.732 123.155  61.866  1.00  0.00           C  
ATOM   2511  O   GLY   191      93.668 122.778  61.488  1.00  0.00           O  
ATOM   2512  N   GLY   192      95.784 123.247  61.184  1.00  0.00           N  
ATOM   2513  H   GLY   192      96.651 123.483  61.646  1.00  0.00           H  
ATOM   2514  CA  GLY   192      95.965 123.103  59.706  1.00  0.00           C  
ATOM   2515  HA2 GLY   192      95.663 124.080  59.328  1.00  0.00           H  
ATOM   2516  HA3 GLY   192      97.024 123.123  59.448  1.00  0.00           H  
ATOM   2517  C   GLY   192      95.310 121.918  59.011  1.00  0.00           C  
ATOM   2518  O   GLY   192      95.389 120.800  59.534  1.00  0.00           O  
ATOM   2519  N   GLY   193      94.710 122.178  57.851  1.00  0.00           N  
ATOM   2520  H   GLY   193      94.736 123.119  57.484  1.00  0.00           H  
ATOM   2521  CA  GLY   193      94.215 121.158  56.927  1.00  0.00           C  
ATOM   2522  HA2 GLY   193      94.324 121.516  55.902  1.00  0.00           H  
ATOM   2523  HA3 GLY   193      94.677 120.172  56.958  1.00  0.00           H  
ATOM   2524  C   GLY   193      92.681 121.012  57.164  1.00  0.00           C  
ATOM   2525  O   GLY   193      92.068 121.650  57.979  1.00  0.00           O  
ATOM   2526  N   TYR   194      92.042 120.255  56.298  1.00  0.00           N  
ATOM   2527  H   TYR   194      92.700 119.758  55.715  1.00  0.00           H  
ATOM   2528  CA  TYR   194      90.653 120.478  55.831  1.00  0.00           C  
ATOM   2529  HA  TYR   194      90.176 121.219  56.472  1.00  0.00           H  
ATOM   2530  CB  TYR   194      90.704 121.196  54.407  1.00  0.00           C  
ATOM   2531  HB2 TYR   194      91.018 120.530  53.603  1.00  0.00           H  
ATOM   2532  HB3 TYR   194      89.748 121.677  54.202  1.00  0.00           H  
ATOM   2533  CG  TYR   194      91.726 122.321  54.383  1.00  0.00           C  
ATOM   2534  CD1 TYR   194      91.714 123.329  55.393  1.00  0.00           C  
ATOM   2535  HD1 TYR   194      90.931 123.420  56.130  1.00  0.00           H  
ATOM   2536  CE1 TYR   194      92.600 124.416  55.237  1.00  0.00           C  
ATOM   2537  HE1 TYR   194      92.548 125.262  55.907  1.00  0.00           H  
ATOM   2538  CZ  TYR   194      93.385 124.502  54.081  1.00  0.00           C  
ATOM   2539  OH  TYR   194      94.152 125.646  53.954  1.00  0.00           O  
ATOM   2540  HH  TYR   194      94.408 125.795  53.040  1.00  0.00           H  
ATOM   2541  CE2 TYR   194      93.523 123.463  53.184  1.00  0.00           C  
ATOM   2542  HE2 TYR   194      94.206 123.525  52.350  1.00  0.00           H  
ATOM   2543  CD2 TYR   194      92.608 122.401  53.293  1.00  0.00           C  
ATOM   2544  HD2 TYR   194      92.729 121.615  52.562  1.00  0.00           H  
ATOM   2545  C   TYR   194      89.836 119.189  55.724  1.00  0.00           C  
ATOM   2546  O   TYR   194      90.418 118.101  55.477  1.00  0.00           O  
ATOM   2547  N   GLY   195      88.512 119.206  55.969  1.00  0.00           N  
ATOM   2548  H   GLY   195      88.084 118.297  56.073  1.00  0.00           H  
ATOM   2549  CA  GLY   195      87.658 120.338  56.305  1.00  0.00           C  
ATOM   2550  HA2 GLY   195      88.081 120.854  57.167  1.00  0.00           H  
ATOM   2551  HA3 GLY   195      87.617 121.026  55.461  1.00  0.00           H  
ATOM   2552  C   GLY   195      86.231 119.907  56.690  1.00  0.00           C  
ATOM   2553  O   GLY   195      85.956 118.856  57.336  1.00  0.00           O  
ATOM   2554  N   ASN   196      85.260 120.699  56.344  1.00  0.00           N  
ATOM   2555  H   ASN   196      85.426 121.644  56.025  1.00  0.00           H  
ATOM   2556  CA  ASN   196      83.874 120.452  56.679  1.00  0.00           C  
ATOM   2557  HA  ASN   196      83.695 119.387  56.822  1.00  0.00           H  
ATOM   2558  CB  ASN   196      83.642 121.198  57.945  1.00  0.00           C  
ATOM   2559  HB2 ASN   196      84.349 120.907  58.721  1.00  0.00           H  
ATOM   2560  HB3 ASN   196      83.840 122.238  57.687  1.00  0.00           H  
ATOM   2561  CG  ASN   196      82.197 121.049  58.447  1.00  0.00           C  
ATOM   2562  OD1 ASN   196      81.333 121.879  58.217  1.00  0.00           O  
ATOM   2563  ND2 ASN   196      82.009 120.079  59.240  1.00  0.00           N  
ATOM   2564 HD21 ASN   196      81.146 120.073  59.763  1.00  0.00           H  
ATOM   2565 HD22 ASN   196      82.754 119.448  59.499  1.00  0.00           H  
ATOM   2566  C   ASN   196      82.867 120.910  55.600  1.00  0.00           C  
ATOM   2567  O   ASN   196      82.937 122.035  55.099  1.00  0.00           O  
ATOM   2568  N   GLN   197      81.954 120.068  55.241  1.00  0.00           N  
ATOM   2569  H   GLN   197      81.913 119.167  55.695  1.00  0.00           H  
ATOM   2570  CA  GLN   197      81.350 120.106  53.937  1.00  0.00           C  
ATOM   2571  HA  GLN   197      81.695 121.008  53.432  1.00  0.00           H  
ATOM   2572  CB  GLN   197      81.651 118.753  53.194  1.00  0.00           C  
ATOM   2573  HB2 GLN   197      80.955 118.033  53.626  1.00  0.00           H  
ATOM   2574  HB3 GLN   197      81.300 118.839  52.166  1.00  0.00           H  
ATOM   2575  CG  GLN   197      83.115 118.225  53.284  1.00  0.00           C  
ATOM   2576  HG2 GLN   197      83.552 118.144  54.279  1.00  0.00           H  
ATOM   2577  HG3 GLN   197      83.251 117.258  52.801  1.00  0.00           H  
ATOM   2578  CD  GLN   197      83.970 119.165  52.473  1.00  0.00           C  
ATOM   2579  OE1 GLN   197      83.606 120.252  51.998  1.00  0.00           O  
ATOM   2580  NE2 GLN   197      85.278 118.911  52.321  1.00  0.00           N  
ATOM   2581 HE21 GLN   197      85.686 118.006  52.505  1.00  0.00           H  
ATOM   2582 HE22 GLN   197      85.855 119.576  51.826  1.00  0.00           H  
ATOM   2583  C   GLN   197      79.808 120.289  53.995  1.00  0.00           C  
ATOM   2584  O   GLN   197      78.987 119.749  53.186  1.00  0.00           O  
ATOM   2585  N   ASP   198      79.297 121.062  54.943  1.00  0.00           N  
ATOM   2586  H   ASP   198      79.895 121.486  55.638  1.00  0.00           H  
ATOM   2587  CA  ASP   198      77.820 121.196  55.202  1.00  0.00           C  
ATOM   2588  HA  ASP   198      77.196 120.315  55.050  1.00  0.00           H  
ATOM   2589  CB  ASP   198      77.639 121.507  56.768  1.00  0.00           C  
ATOM   2590  HB2 ASP   198      78.166 122.439  56.973  1.00  0.00           H  
ATOM   2591  HB3 ASP   198      76.575 121.697  56.911  1.00  0.00           H  
ATOM   2592  CG  ASP   198      78.032 120.466  57.750  1.00  0.00           C  
ATOM   2593  OD1 ASP   198      78.267 119.302  57.296  1.00  0.00           O  
ATOM   2594  OD2 ASP   198      77.974 120.596  58.955  1.00  0.00           O  
ATOM   2595  C   ASP   198      77.230 122.339  54.378  1.00  0.00           C  
ATOM   2596  O   ASP   198      77.121 123.516  54.733  1.00  0.00           O  
ATOM   2597  N   GLN   199      76.897 121.953  53.116  1.00  0.00           N  
ATOM   2598  H   GLN   199      77.127 121.013  52.825  1.00  0.00           H  
ATOM   2599  CA  GLN   199      76.540 122.925  52.062  1.00  0.00           C  
ATOM   2600  HA  GLN   199      77.380 123.582  51.835  1.00  0.00           H  
ATOM   2601  CB  GLN   199      76.463 122.125  50.727  1.00  0.00           C  
ATOM   2602  HB2 GLN   199      76.272 122.782  49.879  1.00  0.00           H  
ATOM   2603  HB3 GLN   199      77.437 121.651  50.602  1.00  0.00           H  
ATOM   2604  CG  GLN   199      75.651 120.872  50.731  1.00  0.00           C  
ATOM   2605  HG2 GLN   199      74.803 121.130  51.364  1.00  0.00           H  
ATOM   2606  HG3 GLN   199      75.240 120.772  49.726  1.00  0.00           H  
ATOM   2607  CD  GLN   199      76.351 119.570  51.194  1.00  0.00           C  
ATOM   2608  OE1 GLN   199      77.044 119.036  50.430  1.00  0.00           O  
ATOM   2609  NE2 GLN   199      76.080 119.090  52.376  1.00  0.00           N  
ATOM   2610 HE21 GLN   199      75.497 119.612  53.015  1.00  0.00           H  
ATOM   2611 HE22 GLN   199      76.407 118.156  52.576  1.00  0.00           H  
ATOM   2612  C   GLN   199      75.212 123.610  52.377  1.00  0.00           C  
ATOM   2613  O   GLN   199      74.505 123.227  53.317  1.00  0.00           O  
ATOM   2614  N   SER   200      74.764 124.626  51.596  1.00  0.00           N  
ATOM   2615  H   SER   200      73.785 124.873  51.604  1.00  0.00           H  
ATOM   2616  CA  SER   200      75.544 125.470  50.672  1.00  0.00           C  
ATOM   2617  HA  SER   200      76.093 124.794  50.017  1.00  0.00           H  
ATOM   2618  CB  SER   200      74.448 126.243  49.851  1.00  0.00           C  
ATOM   2619  HB2 SER   200      73.723 126.742  50.495  1.00  0.00           H  
ATOM   2620  HB3 SER   200      74.928 126.937  49.161  1.00  0.00           H  
ATOM   2621  OG  SER   200      73.638 125.328  49.120  1.00  0.00           O  
ATOM   2622  HG  SER   200      73.156 124.807  49.766  1.00  0.00           H  
ATOM   2623  C   SER   200      76.594 126.339  51.309  1.00  0.00           C  
ATOM   2624  O   SER   200      76.585 126.443  52.529  1.00  0.00           O  
ATOM   2625  N   GLY   201      77.473 126.868  50.436  1.00  0.00           N  
ATOM   2626  H   GLY   201      77.354 126.566  49.480  1.00  0.00           H  
ATOM   2627  CA  GLY   201      78.645 127.677  50.944  1.00  0.00           C  
ATOM   2628  HA2 GLY   201      79.396 127.023  51.387  1.00  0.00           H  
ATOM   2629  HA3 GLY   201      79.069 128.168  50.068  1.00  0.00           H  
ATOM   2630  C   GLY   201      78.232 128.813  51.819  1.00  0.00           C  
ATOM   2631  O   GLY   201      77.197 129.457  51.549  1.00  0.00           O  
ATOM   2632  N   GLY   202      78.987 129.228  52.838  1.00  0.00           N  
ATOM   2633  H   GLY   202      78.701 130.109  53.242  1.00  0.00           H  
ATOM   2634  CA  GLY   202      80.184 128.586  53.453  1.00  0.00           C  
ATOM   2635  HA2 GLY   202      80.086 127.513  53.619  1.00  0.00           H  
ATOM   2636  HA3 GLY   202      81.114 128.708  52.898  1.00  0.00           H  
ATOM   2637  C   GLY   202      80.451 129.236  54.832  1.00  0.00           C  
ATOM   2638  O   GLY   202      80.012 130.364  55.075  1.00  0.00           O  
ATOM   2639  N   GLY   203      81.077 128.585  55.810  1.00  0.00           N  
ATOM   2640  H   GLY   203      81.228 129.115  56.656  1.00  0.00           H  
ATOM   2641  CA  GLY   203      81.624 127.228  55.777  1.00  0.00           C  
ATOM   2642  HA2 GLY   203      80.967 126.528  56.294  1.00  0.00           H  
ATOM   2643  HA3 GLY   203      81.741 126.952  54.729  1.00  0.00           H  
ATOM   2644  C   GLY   203      83.006 127.123  56.464  1.00  0.00           C  
ATOM   2645  O   GLY   203      83.380 128.004  57.294  1.00  0.00           O  
ATOM   2646  N   GLY   204      83.826 126.176  55.933  1.00  0.00           N  
ATOM   2647  H   GLY   204      83.509 125.607  55.161  1.00  0.00           H  
ATOM   2648  CA  GLY   204      85.247 126.136  56.289  1.00  0.00           C  
ATOM   2649  HA2 GLY   204      85.768 125.678  55.448  1.00  0.00           H  
ATOM   2650  HA3 GLY   204      85.641 127.126  56.519  1.00  0.00           H  
ATOM   2651  C   GLY   204      85.590 125.201  57.499  1.00  0.00           C  
ATOM   2652  O   GLY   204      84.669 124.474  57.970  1.00  0.00           O  
ATOM   2653  N   SER   205      86.855 125.132  57.903  1.00  0.00           N  
ATOM   2654  H   SER   205      87.000 124.322  58.488  1.00  0.00           H  
ATOM   2655  CA  SER   205      88.052 125.744  57.239  1.00  0.00           C  
ATOM   2656  HA  SER   205      87.810 126.735  56.856  1.00  0.00           H  
ATOM   2657  CB  SER   205      89.246 125.821  58.162  1.00  0.00           C  
ATOM   2658  HB2 SER   205      90.059 126.345  57.660  1.00  0.00           H  
ATOM   2659  HB3 SER   205      88.862 126.326  59.048  1.00  0.00           H  
ATOM   2660  OG  SER   205      89.701 124.486  58.433  1.00  0.00           O  
ATOM   2661  HG  SER   205      89.164 123.991  59.056  1.00  0.00           H  
ATOM   2662  C   SER   205      88.430 124.919  55.972  1.00  0.00           C  
ATOM   2663  O   SER   205      88.145 123.715  55.909  1.00  0.00           O  
ATOM   2664  N   GLY   206      89.201 125.457  55.058  1.00  0.00           N  
ATOM   2665  H   GLY   206      89.366 126.430  55.271  1.00  0.00           H  
ATOM   2666  CA  GLY   206      89.190 125.037  53.673  1.00  0.00           C  
ATOM   2667  HA2 GLY   206      90.162 125.448  53.399  1.00  0.00           H  
ATOM   2668  HA3 GLY   206      89.192 123.947  53.649  1.00  0.00           H  
ATOM   2669  C   GLY   206      88.143 125.810  52.883  1.00  0.00           C  
ATOM   2670  O   GLY   206      87.430 126.674  53.381  1.00  0.00           O  
ATOM   2671  N   GLY   207      88.015 125.561  51.605  1.00  0.00           N  
ATOM   2672  H   GLY   207      87.141 125.890  51.219  1.00  0.00           H  
ATOM   2673  CA  GLY   207      88.712 124.652  50.706  1.00  0.00           C  
ATOM   2674  HA2 GLY   207      88.870 123.682  51.178  1.00  0.00           H  
ATOM   2675  HA3 GLY   207      88.087 124.381  49.855  1.00  0.00           H  
ATOM   2676  C   GLY   207      90.036 125.176  50.190  1.00  0.00           C  
ATOM   2677  O   GLY   207      90.727 125.960  50.853  1.00  0.00           O  
ATOM   2678  N   TYR   208      90.560 124.676  49.077  1.00  0.00           N  
ATOM   2679  H   TYR   208      89.961 124.150  48.457  1.00  0.00           H  
ATOM   2680  CA  TYR   208      91.956 124.782  48.609  1.00  0.00           C  
ATOM   2681  HA  TYR   208      92.248 125.831  48.653  1.00  0.00           H  
ATOM   2682  CB  TYR   208      92.927 124.030  49.483  1.00  0.00           C  
ATOM   2683  HB2 TYR   208      92.871 124.338  50.527  1.00  0.00           H  
ATOM   2684  HB3 TYR   208      92.543 123.014  49.390  1.00  0.00           H  
ATOM   2685  CG  TYR   208      94.341 124.217  49.119  1.00  0.00           C  
ATOM   2686  CD1 TYR   208      94.939 125.473  49.096  1.00  0.00           C  
ATOM   2687  HD1 TYR   208      94.296 126.334  49.199  1.00  0.00           H  
ATOM   2688  CE1 TYR   208      96.299 125.629  48.737  1.00  0.00           C  
ATOM   2689  HE1 TYR   208      96.762 126.596  48.604  1.00  0.00           H  
ATOM   2690  CZ  TYR   208      97.138 124.451  48.613  1.00  0.00           C  
ATOM   2691  OH  TYR   208      98.505 124.538  48.339  1.00  0.00           O  
ATOM   2692  HH  TYR   208      98.814 125.444  48.271  1.00  0.00           H  
ATOM   2693  CE2 TYR   208      96.563 123.193  48.740  1.00  0.00           C  
ATOM   2694  HE2 TYR   208      97.202 122.330  48.628  1.00  0.00           H  
ATOM   2695  CD2 TYR   208      95.203 123.090  48.985  1.00  0.00           C  
ATOM   2696  HD2 TYR   208      94.754 122.117  49.122  1.00  0.00           H  
ATOM   2697  C   TYR   208      92.048 124.324  47.166  1.00  0.00           C  
ATOM   2698  O   TYR   208      91.484 123.274  46.738  1.00  0.00           O  
ATOM   2699  N   GLY   209      92.864 125.031  46.392  1.00  0.00           N  
ATOM   2700  H   GLY   209      93.369 125.793  46.821  1.00  0.00           H  
ATOM   2701  CA  GLY   209      93.191 124.841  44.963  1.00  0.00           C  
ATOM   2702  HA2 GLY   209      92.379 125.275  44.378  1.00  0.00           H  
ATOM   2703  HA3 GLY   209      94.010 125.523  44.735  1.00  0.00           H  
ATOM   2704  C   GLY   209      93.593 123.425  44.428  1.00  0.00           C  
ATOM   2705  O   GLY   209      94.285 122.725  45.226  1.00  0.00           O  
ATOM   2706  N   GLN   210      93.434 122.910  43.207  1.00  0.00           N  
ATOM   2707  H   GLN   210      93.837 121.988  43.121  1.00  0.00           H  
ATOM   2708  CA  GLN   210      92.226 123.246  42.353  1.00  0.00           C  
ATOM   2709  HA  GLN   210      92.303 122.588  41.487  1.00  0.00           H  
ATOM   2710  CB  GLN   210      90.866 122.840  43.093  1.00  0.00           C  
ATOM   2711  HB2 GLN   210      90.876 123.315  44.074  1.00  0.00           H  
ATOM   2712  HB3 GLN   210      90.112 123.232  42.411  1.00  0.00           H  
ATOM   2713  CG  GLN   210      90.550 121.334  43.276  1.00  0.00           C  
ATOM   2714  HG2 GLN   210      90.927 120.774  42.420  1.00  0.00           H  
ATOM   2715  HG3 GLN   210      91.149 120.873  44.062  1.00  0.00           H  
ATOM   2716  CD  GLN   210      89.031 121.124  43.395  1.00  0.00           C  
ATOM   2717  OE1 GLN   210      88.185 121.756  42.845  1.00  0.00           O  
ATOM   2718  NE2 GLN   210      88.736 119.997  43.988  1.00  0.00           N  
ATOM   2719 HE21 GLN   210      87.756 119.815  44.152  1.00  0.00           H  
ATOM   2720 HE22 GLN   210      89.469 119.450  44.417  1.00  0.00           H  
ATOM   2721  C   GLN   210      92.168 124.724  42.018  1.00  0.00           C  
ATOM   2722  O   GLN   210      91.069 125.323  41.993  1.00  0.00           O  
ATOM   2723  N   GLN   211      93.331 125.293  41.782  1.00  0.00           N  
ATOM   2724  H   GLN   211      94.184 124.754  41.822  1.00  0.00           H  
ATOM   2725  CA  GLN   211      93.530 126.685  41.496  1.00  0.00           C  
ATOM   2726  HA  GLN   211      92.970 127.234  42.253  1.00  0.00           H  
ATOM   2727  CB  GLN   211      94.951 127.196  41.601  1.00  0.00           C  
ATOM   2728  HB2 GLN   211      95.667 126.830  40.865  1.00  0.00           H  
ATOM   2729  HB3 GLN   211      94.925 128.281  41.498  1.00  0.00           H  
ATOM   2730  CG  GLN   211      95.633 127.053  42.953  1.00  0.00           C  
ATOM   2731  HG2 GLN   211      96.530 127.670  42.906  1.00  0.00           H  
ATOM   2732  HG3 GLN   211      94.975 127.390  43.754  1.00  0.00           H  
ATOM   2733  CD  GLN   211      96.093 125.639  43.311  1.00  0.00           C  
ATOM   2734  OE1 GLN   211      96.187 124.691  42.574  1.00  0.00           O  
ATOM   2735  NE2 GLN   211      96.677 125.497  44.509  1.00  0.00           N  
ATOM   2736 HE21 GLN   211      96.669 126.192  45.242  1.00  0.00           H  
ATOM   2737 HE22 GLN   211      97.015 124.590  44.796  1.00  0.00           H  
ATOM   2738  C   GLN   211      92.804 127.041  40.174  1.00  0.00           C  
ATOM   2739  O   GLN   211      92.065 127.977  40.113  1.00  0.00           O  
ATOM   2740  N   ASP   212      92.876 126.182  39.145  1.00  0.00           N  
ATOM   2741  H   ASP   212      93.512 125.418  39.322  1.00  0.00           H  
ATOM   2742  CA  ASP   212      92.274 126.338  37.794  1.00  0.00           C  
ATOM   2743  HA  ASP   212      91.971 127.378  37.676  1.00  0.00           H  
ATOM   2744  CB  ASP   212      93.382 126.065  36.726  1.00  0.00           C  
ATOM   2745  HB2 ASP   212      93.855 125.118  36.984  1.00  0.00           H  
ATOM   2746  HB3 ASP   212      92.890 125.971  35.757  1.00  0.00           H  
ATOM   2747  CG  ASP   212      94.395 127.222  36.720  1.00  0.00           C  
ATOM   2748  OD1 ASP   212      94.134 128.404  36.503  1.00  0.00           O  
ATOM   2749  OD2 ASP   212      95.537 126.813  36.997  1.00  0.00           O  
ATOM   2750  C   ASP   212      91.041 125.440  37.546  1.00  0.00           C  
ATOM   2751  O   ASP   212      90.384 125.610  36.474  1.00  0.00           O  
ATOM   2752  N   ARG   213      90.798 124.522  38.442  1.00  0.00           N  
ATOM   2753  H   ARG   213      91.381 124.504  39.266  1.00  0.00           H  
ATOM   2754  CA  ARG   213      89.599 123.605  38.349  1.00  0.00           C  
ATOM   2755  HA  ARG   213      88.840 124.265  37.929  1.00  0.00           H  
ATOM   2756  CB  ARG   213      89.691 122.558  37.239  1.00  0.00           C  
ATOM   2757  HB2 ARG   213      90.145 122.993  36.349  1.00  0.00           H  
ATOM   2758  HB3 ARG   213      90.417 121.828  37.598  1.00  0.00           H  
ATOM   2759  CG  ARG   213      88.387 121.843  36.935  1.00  0.00           C  
ATOM   2760  HG2 ARG   213      87.806 121.506  37.793  1.00  0.00           H  
ATOM   2761  HG3 ARG   213      87.790 122.609  36.439  1.00  0.00           H  
ATOM   2762  CD  ARG   213      88.544 120.662  35.942  1.00  0.00           C  
ATOM   2763  HD2 ARG   213      88.985 120.920  34.980  1.00  0.00           H  
ATOM   2764  HD3 ARG   213      89.280 120.132  36.547  1.00  0.00           H  
ATOM   2765  NE  ARG   213      87.342 119.873  35.756  1.00  0.00           N  
ATOM   2766  HE  ARG   213      87.186 119.170  36.464  1.00  0.00           H  
ATOM   2767  CZ  ARG   213      86.619 119.828  34.653  1.00  0.00           C  
ATOM   2768  NH1 ARG   213      86.754 120.621  33.616  1.00  0.00           N  
ATOM   2769 HH11 ARG   213      85.948 120.748  33.020  1.00  0.00           H  
ATOM   2770 HH12 ARG   213      87.569 121.214  33.556  1.00  0.00           H  
ATOM   2771  NH2 ARG   213      85.592 119.005  34.553  1.00  0.00           N  
ATOM   2772 HH21 ARG   213      84.964 119.139  33.774  1.00  0.00           H  
ATOM   2773 HH22 ARG   213      85.486 118.319  35.287  1.00  0.00           H  
ATOM   2774  C   ARG   213      89.159 122.896  39.636  1.00  0.00           C  
ATOM   2775  O   ARG   213      89.853 122.006  40.094  1.00  0.00           O  
ATOM   2776  N   GLY   214      88.118 123.370  40.356  1.00  0.00           N  
ATOM   2777  H   GLY   214      88.002 122.939  41.262  1.00  0.00           H  
ATOM   2778  CA  GLY   214      87.162 124.354  39.931  1.00  0.00           C  
ATOM   2779  HA2 GLY   214      86.718 124.837  40.801  1.00  0.00           H  
ATOM   2780  HA3 GLY   214      87.774 125.083  39.398  1.00  0.00           H  
ATOM   2781  C   GLY   214      86.080 123.831  39.024  1.00  0.00           C  
ATOM   2782  O   GLY   214      85.332 122.972  39.580  1.00  0.00           O  
ATOM   2783  OXT GLY   214      86.002 124.183  37.848  1.00  0.00           O  
TER    2784      GLY   214 
END   
