# Supplementary material for: Visualization of oligomerization, clustering, and density transition of intrinsically disordered proteins
Source: Natl Sci Rev. 2026 Feb 14;13(7):nwag107. doi: 10.1093/nsr/nwag107 (PMC13114874; doi:10.1093/nsr/nwag107)
Supplement: nwag107_Supplemental_Files [file nwag107_supplemental_files.zip › SI-MD-Structures/MD-Sturctures/frame157.pdb]

CRYST1  135.045  149.203  136.808  90.00  90.00  90.00               1
ATOM      1  N   MET     1      27.111  83.698  86.707  1.00  0.00           N  
ATOM      2  H1  MET     1      27.623  83.275  87.468  1.00  0.00           H  
ATOM      3  H2  MET     1      26.577  84.448  87.123  1.00  0.00           H  
ATOM      4  H3  MET     1      26.488  83.033  86.271  1.00  0.00           H  
ATOM      5  CA  MET     1      27.939  84.287  85.652  1.00  0.00           C  
ATOM      6  HA  MET     1      27.194  84.550  84.900  1.00  0.00           H  
ATOM      7  CB  MET     1      28.890  85.355  86.002  1.00  0.00           C  
ATOM      8  HB2 MET     1      29.634  85.023  86.725  1.00  0.00           H  
ATOM      9  HB3 MET     1      29.470  85.485  85.089  1.00  0.00           H  
ATOM     10  CG  MET     1      28.167  86.614  86.459  1.00  0.00           C  
ATOM     11  HG2 MET     1      28.874  87.431  86.309  1.00  0.00           H  
ATOM     12  HG3 MET     1      27.308  86.839  85.827  1.00  0.00           H  
ATOM     13  SD  MET     1      27.616  86.710  88.293  1.00  0.00           S  
ATOM     14  CE  MET     1      28.971  87.783  88.866  1.00  0.00           C  
ATOM     15  HE1 MET     1      29.220  88.476  88.062  1.00  0.00           H  
ATOM     16  HE2 MET     1      28.645  88.346  89.740  1.00  0.00           H  
ATOM     17  HE3 MET     1      29.807  87.110  89.055  1.00  0.00           H  
ATOM     18  C   MET     1      28.762  83.116  84.989  1.00  0.00           C  
ATOM     19  O   MET     1      29.573  82.422  85.511  1.00  0.00           O  
ATOM     20  N   ALA     2      28.690  82.913  83.692  1.00  0.00           N  
ATOM     21  H   ALA     2      29.158  82.087  83.347  1.00  0.00           H  
ATOM     22  CA  ALA     2      27.760  83.454  82.693  1.00  0.00           C  
ATOM     23  HA  ALA     2      27.998  83.042  81.713  1.00  0.00           H  
ATOM     24  CB  ALA     2      26.304  83.066  82.908  1.00  0.00           C  
ATOM     25  HB1 ALA     2      26.164  81.986  82.849  1.00  0.00           H  
ATOM     26  HB2 ALA     2      26.006  83.528  83.849  1.00  0.00           H  
ATOM     27  HB3 ALA     2      25.635  83.551  82.197  1.00  0.00           H  
ATOM     28  C   ALA     2      27.977  84.998  82.481  1.00  0.00           C  
ATOM     29  O   ALA     2      27.410  85.789  83.183  1.00  0.00           O  
ATOM     30  N   SER     3      28.910  85.376  81.561  1.00  0.00           N  
ATOM     31  H   SER     3      29.077  86.372  81.588  1.00  0.00           H  
ATOM     32  CA  SER     3      29.507  84.687  80.378  1.00  0.00           C  
ATOM     33  HA  SER     3      28.705  84.317  79.739  1.00  0.00           H  
ATOM     34  CB  SER     3      30.319  85.733  79.646  1.00  0.00           C  
ATOM     35  HB2 SER     3      29.710  86.605  79.406  1.00  0.00           H  
ATOM     36  HB3 SER     3      31.101  86.080  80.321  1.00  0.00           H  
ATOM     37  OG  SER     3      30.918  85.202  78.484  1.00  0.00           O  
ATOM     38  HG  SER     3      30.796  85.765  77.717  1.00  0.00           H  
ATOM     39  C   SER     3      30.430  83.505  80.692  1.00  0.00           C  
ATOM     40  O   SER     3      31.184  83.475  81.644  1.00  0.00           O  
ATOM     41  N   ASN     4      30.385  82.584  79.746  1.00  0.00           N  
ATOM     42  H   ASN     4      29.744  82.646  78.968  1.00  0.00           H  
ATOM     43  CA  ASN     4      31.394  81.573  79.615  1.00  0.00           C  
ATOM     44  HA  ASN     4      32.180  81.683  80.362  1.00  0.00           H  
ATOM     45  CB  ASN     4      30.769  80.153  79.932  1.00  0.00           C  
ATOM     46  HB2 ASN     4      29.940  80.007  79.239  1.00  0.00           H  
ATOM     47  HB3 ASN     4      31.508  79.352  79.906  1.00  0.00           H  
ATOM     48  CG  ASN     4      30.189  80.197  81.344  1.00  0.00           C  
ATOM     49  OD1 ASN     4      29.029  80.549  81.484  1.00  0.00           O  
ATOM     50  ND2 ASN     4      30.938  79.756  82.326  1.00  0.00           N  
ATOM     51 HD21 ASN     4      30.639  79.828  83.289  1.00  0.00           H  
ATOM     52 HD22 ASN     4      31.890  79.709  81.994  1.00  0.00           H  
ATOM     53  C   ASN     4      32.174  81.609  78.279  1.00  0.00           C  
ATOM     54  O   ASN     4      31.781  80.885  77.372  1.00  0.00           O  
ATOM     55  N   ASP     5      33.098  82.530  77.982  1.00  0.00           N  
ATOM     56  H   ASP     5      33.380  82.434  77.017  1.00  0.00           H  
ATOM     57  CA  ASP     5      33.831  83.449  78.837  1.00  0.00           C  
ATOM     58  HA  ASP     5      33.180  83.663  79.685  1.00  0.00           H  
ATOM     59  CB  ASP     5      35.014  82.645  79.410  1.00  0.00           C  
ATOM     60  HB2 ASP     5      34.574  81.750  79.849  1.00  0.00           H  
ATOM     61  HB3 ASP     5      35.680  82.510  78.557  1.00  0.00           H  
ATOM     62  CG  ASP     5      35.845  83.248  80.539  1.00  0.00           C  
ATOM     63  OD1 ASP     5      35.389  84.159  81.259  1.00  0.00           O  
ATOM     64  OD2 ASP     5      36.955  82.783  80.711  1.00  0.00           O  
ATOM     65  C   ASP     5      34.139  84.876  78.322  1.00  0.00           C  
ATOM     66  O   ASP     5      34.059  85.084  77.139  1.00  0.00           O  
ATOM     67  N   TYR     6      34.342  85.802  79.242  1.00  0.00           N  
ATOM     68  H   TYR     6      34.503  85.529  80.201  1.00  0.00           H  
ATOM     69  CA  TYR     6      34.673  87.194  78.947  1.00  0.00           C  
ATOM     70  HA  TYR     6      33.863  87.518  78.293  1.00  0.00           H  
ATOM     71  CB  TYR     6      34.737  88.056  80.166  1.00  0.00           C  
ATOM     72  HB2 TYR     6      35.726  87.955  80.614  1.00  0.00           H  
ATOM     73  HB3 TYR     6      34.722  89.095  79.836  1.00  0.00           H  
ATOM     74  CG  TYR     6      33.569  87.927  81.130  1.00  0.00           C  
ATOM     75  CD1 TYR     6      33.509  86.906  82.091  1.00  0.00           C  
ATOM     76  HD1 TYR     6      34.356  86.252  82.237  1.00  0.00           H  
ATOM     77  CE1 TYR     6      32.523  86.908  83.106  1.00  0.00           C  
ATOM     78  HE1 TYR     6      32.488  86.219  83.937  1.00  0.00           H  
ATOM     79  CZ  TYR     6      31.421  87.777  82.932  1.00  0.00           C  
ATOM     80  OH  TYR     6      30.362  87.630  83.790  1.00  0.00           O  
ATOM     81  HH  TYR     6      29.907  88.468  83.905  1.00  0.00           H  
ATOM     82  CE2 TYR     6      31.411  88.694  81.875  1.00  0.00           C  
ATOM     83  HE2 TYR     6      30.664  89.472  81.820  1.00  0.00           H  
ATOM     84  CD2 TYR     6      32.480  88.814  81.012  1.00  0.00           C  
ATOM     85  HD2 TYR     6      32.595  89.594  80.273  1.00  0.00           H  
ATOM     86  C   TYR     6      35.888  87.298  77.983  1.00  0.00           C  
ATOM     87  O   TYR     6      36.780  86.414  78.026  1.00  0.00           O  
ATOM     88  N   THR     7      35.944  88.281  77.086  1.00  0.00           N  
ATOM     89  H   THR     7      35.163  88.921  77.075  1.00  0.00           H  
ATOM     90  CA  THR     7      37.138  88.753  76.392  1.00  0.00           C  
ATOM     91  HA  THR     7      37.670  87.881  76.012  1.00  0.00           H  
ATOM     92  CB  THR     7      36.853  89.636  75.189  1.00  0.00           C  
ATOM     93  HB  THR     7      36.207  89.060  74.527  1.00  0.00           H  
ATOM     94  CG2 THR     7      36.129  90.956  75.485  1.00  0.00           C  
ATOM     95 HG21 THR     7      36.056  91.083  76.565  1.00  0.00           H  
ATOM     96 HG22 THR     7      36.718  91.807  75.141  1.00  0.00           H  
ATOM     97 HG23 THR     7      35.086  91.080  75.193  1.00  0.00           H  
ATOM     98  OG1 THR     7      37.979  89.898  74.448  1.00  0.00           O  
ATOM     99  HG1 THR     7      38.074  89.083  73.950  1.00  0.00           H  
ATOM    100  C   THR     7      38.098  89.399  77.404  1.00  0.00           C  
ATOM    101  O   THR     7      37.732  90.016  78.372  1.00  0.00           O  
ATOM    102  N   GLN     8      39.377  89.254  77.162  1.00  0.00           N  
ATOM    103  H   GLN     8      39.730  88.650  76.433  1.00  0.00           H  
ATOM    104  CA  GLN     8      40.340  90.236  77.722  1.00  0.00           C  
ATOM    105  HA  GLN     8      40.423  90.041  78.791  1.00  0.00           H  
ATOM    106  CB  GLN     8      41.798  89.884  77.269  1.00  0.00           C  
ATOM    107  HB2 GLN     8      41.832  89.749  76.188  1.00  0.00           H  
ATOM    108  HB3 GLN     8      42.499  90.715  77.350  1.00  0.00           H  
ATOM    109  CG  GLN     8      42.393  88.698  78.082  1.00  0.00           C  
ATOM    110  HG2 GLN     8      42.195  88.790  79.150  1.00  0.00           H  
ATOM    111  HG3 GLN     8      41.854  87.790  77.811  1.00  0.00           H  
ATOM    112  CD  GLN     8      43.931  88.455  77.883  1.00  0.00           C  
ATOM    113  OE1 GLN     8      44.498  88.987  76.940  1.00  0.00           O  
ATOM    114  NE2 GLN     8      44.577  87.718  78.745  1.00  0.00           N  
ATOM    115 HE21 GLN     8      44.125  87.487  79.618  1.00  0.00           H  
ATOM    116 HE22 GLN     8      45.546  87.490  78.574  1.00  0.00           H  
ATOM    117  C   GLN     8      39.970  91.756  77.409  1.00  0.00           C  
ATOM    118  O   GLN     8      39.604  91.981  76.287  1.00  0.00           O  
ATOM    119  N   GLN     9      40.230  92.758  78.261  1.00  0.00           N  
ATOM    120  H   GLN     9      40.161  93.709  77.928  1.00  0.00           H  
ATOM    121  CA  GLN     9      40.569  92.703  79.734  1.00  0.00           C  
ATOM    122  HA  GLN     9      40.897  93.699  80.032  1.00  0.00           H  
ATOM    123  CB  GLN     9      39.266  92.430  80.594  1.00  0.00           C  
ATOM    124  HB2 GLN     9      38.835  91.472  80.302  1.00  0.00           H  
ATOM    125  HB3 GLN     9      39.716  92.505  81.584  1.00  0.00           H  
ATOM    126  CG  GLN     9      38.207  93.479  80.574  1.00  0.00           C  
ATOM    127  HG2 GLN     9      38.013  93.877  79.578  1.00  0.00           H  
ATOM    128  HG3 GLN     9      37.313  93.040  81.016  1.00  0.00           H  
ATOM    129  CD  GLN     9      38.425  94.676  81.549  1.00  0.00           C  
ATOM    130  OE1 GLN     9      39.496  95.268  81.651  1.00  0.00           O  
ATOM    131  NE2 GLN     9      37.407  95.174  82.286  1.00  0.00           N  
ATOM    132 HE21 GLN     9      36.503  94.727  82.243  1.00  0.00           H  
ATOM    133 HE22 GLN     9      37.449  95.956  82.924  1.00  0.00           H  
ATOM    134  C   GLN     9      41.850  91.864  80.124  1.00  0.00           C  
ATOM    135  O   GLN     9      41.659  91.045  81.005  1.00  0.00           O  
ATOM    136  N   ALA    10      43.061  92.021  79.581  1.00  0.00           N  
ATOM    137  H   ALA    10      43.806  91.363  79.756  1.00  0.00           H  
ATOM    138  CA  ALA    10      43.556  93.123  78.835  1.00  0.00           C  
ATOM    139  HA  ALA    10      42.856  93.223  78.005  1.00  0.00           H  
ATOM    140  CB  ALA    10      43.771  94.266  79.751  1.00  0.00           C  
ATOM    141  HB1 ALA    10      44.258  95.146  79.332  1.00  0.00           H  
ATOM    142  HB2 ALA    10      42.874  94.567  80.292  1.00  0.00           H  
ATOM    143  HB3 ALA    10      44.417  93.895  80.546  1.00  0.00           H  
ATOM    144  C   ALA    10      44.827  92.766  78.055  1.00  0.00           C  
ATOM    145  O   ALA    10      45.503  91.805  78.374  1.00  0.00           O  
ATOM    146  N   THR    11      45.106  93.553  77.006  1.00  0.00           N  
ATOM    147  H   THR    11      44.443  94.279  76.772  1.00  0.00           H  
ATOM    148  CA  THR    11      46.111  93.154  76.009  1.00  0.00           C  
ATOM    149  HA  THR    11      46.557  92.166  76.126  1.00  0.00           H  
ATOM    150  CB  THR    11      45.405  92.975  74.664  1.00  0.00           C  
ATOM    151  HB  THR    11      45.215  93.943  74.199  1.00  0.00           H  
ATOM    152  CG2 THR    11      46.375  92.331  73.669  1.00  0.00           C  
ATOM    153 HG21 THR    11      46.811  91.421  74.082  1.00  0.00           H  
ATOM    154 HG22 THR    11      45.909  92.198  72.692  1.00  0.00           H  
ATOM    155 HG23 THR    11      47.202  93.028  73.535  1.00  0.00           H  
ATOM    156  OG1 THR    11      44.275  92.167  74.815  1.00  0.00           O  
ATOM    157  HG1 THR    11      44.524  91.240  74.782  1.00  0.00           H  
ATOM    158  C   THR    11      47.127  94.331  75.956  1.00  0.00           C  
ATOM    159  O   THR    11      46.734  95.464  75.728  1.00  0.00           O  
ATOM    160  N   GLN    12      48.387  94.082  76.023  1.00  0.00           N  
ATOM    161  H   GLN    12      48.952  94.874  75.755  1.00  0.00           H  
ATOM    162  CA  GLN    12      49.179  92.943  76.444  1.00  0.00           C  
ATOM    163  HA  GLN    12      48.913  92.065  75.855  1.00  0.00           H  
ATOM    164  CB  GLN    12      50.662  93.247  76.201  1.00  0.00           C  
ATOM    165  HB2 GLN    12      50.885  94.249  76.568  1.00  0.00           H  
ATOM    166  HB3 GLN    12      51.170  92.344  76.540  1.00  0.00           H  
ATOM    167  CG  GLN    12      51.128  93.281  74.746  1.00  0.00           C  
ATOM    168  HG2 GLN    12      50.449  93.953  74.221  1.00  0.00           H  
ATOM    169  HG3 GLN    12      52.158  93.637  74.713  1.00  0.00           H  
ATOM    170  CD  GLN    12      51.152  91.984  73.939  1.00  0.00           C  
ATOM    171  OE1 GLN    12      50.674  91.996  72.842  1.00  0.00           O  
ATOM    172  NE2 GLN    12      51.710  90.907  74.449  1.00  0.00           N  
ATOM    173 HE21 GLN    12      51.802  90.169  73.766  1.00  0.00           H  
ATOM    174 HE22 GLN    12      52.164  90.867  75.350  1.00  0.00           H  
ATOM    175  C   GLN    12      48.875  92.824  77.991  1.00  0.00           C  
ATOM    176  O   GLN    12      49.142  93.785  78.787  1.00  0.00           O  
ATOM    177  N   SER    13      48.505  91.586  78.440  1.00  0.00           N  
ATOM    178  H   SER    13      48.281  90.890  77.743  1.00  0.00           H  
ATOM    179  CA  SER    13      48.351  91.310  79.843  1.00  0.00           C  
ATOM    180  HA  SER    13      47.823  92.086  80.398  1.00  0.00           H  
ATOM    181  CB  SER    13      47.426  90.087  79.960  1.00  0.00           C  
ATOM    182  HB2 SER    13      46.460  90.145  79.456  1.00  0.00           H  
ATOM    183  HB3 SER    13      47.829  89.190  79.492  1.00  0.00           H  
ATOM    184  OG  SER    13      47.137  89.895  81.367  1.00  0.00           O  
ATOM    185  HG  SER    13      46.705  90.675  81.722  1.00  0.00           H  
ATOM    186  C   SER    13      49.698  91.174  80.563  1.00  0.00           C  
ATOM    187  O   SER    13      50.734  90.873  79.966  1.00  0.00           O  
ATOM    188  N   TYR    14      49.771  91.593  81.828  1.00  0.00           N  
ATOM    189  H   TYR    14      48.975  91.861  82.390  1.00  0.00           H  
ATOM    190  CA  TYR    14      51.013  92.161  82.415  1.00  0.00           C  
ATOM    191  HA  TYR    14      51.843  91.520  82.118  1.00  0.00           H  
ATOM    192  CB  TYR    14      51.253  93.557  81.826  1.00  0.00           C  
ATOM    193  HB2 TYR    14      51.798  93.293  80.920  1.00  0.00           H  
ATOM    194  HB3 TYR    14      50.302  94.041  81.602  1.00  0.00           H  
ATOM    195  CG  TYR    14      52.073  94.570  82.525  1.00  0.00           C  
ATOM    196  CD1 TYR    14      53.352  94.972  81.988  1.00  0.00           C  
ATOM    197  HD1 TYR    14      53.802  94.451  81.155  1.00  0.00           H  
ATOM    198  CE1 TYR    14      53.918  96.174  82.426  1.00  0.00           C  
ATOM    199  HE1 TYR    14      54.796  96.545  81.917  1.00  0.00           H  
ATOM    200  CZ  TYR    14      53.357  96.856  83.531  1.00  0.00           C  
ATOM    201  OH  TYR    14      54.061  97.943  84.027  1.00  0.00           O  
ATOM    202  HH  TYR    14      53.549  98.384  84.709  1.00  0.00           H  
ATOM    203  CE2 TYR    14      52.242  96.315  84.167  1.00  0.00           C  
ATOM    204  HE2 TYR    14      51.828  96.746  85.067  1.00  0.00           H  
ATOM    205  CD2 TYR    14      51.524  95.232  83.607  1.00  0.00           C  
ATOM    206  HD2 TYR    14      50.619  94.818  84.027  1.00  0.00           H  
ATOM    207  C   TYR    14      50.849  92.091  83.995  1.00  0.00           C  
ATOM    208  O   TYR    14      49.791  92.136  84.595  1.00  0.00           O  
ATOM    209  N   GLY    15      51.926  92.006  84.762  1.00  0.00           N  
ATOM    210  H   GLY    15      51.693  91.810  85.725  1.00  0.00           H  
ATOM    211  CA  GLY    15      53.363  91.824  84.395  1.00  0.00           C  
ATOM    212  HA2 GLY    15      53.671  90.780  84.329  1.00  0.00           H  
ATOM    213  HA3 GLY    15      53.523  92.247  83.403  1.00  0.00           H  
ATOM    214  C   GLY    15      54.366  92.487  85.302  1.00  0.00           C  
ATOM    215  O   GLY    15      55.547  92.311  85.142  1.00  0.00           O  
ATOM    216  N   ALA    16      53.941  93.323  86.264  1.00  0.00           N  
ATOM    217  H   ALA    16      52.958  93.532  86.158  1.00  0.00           H  
ATOM    218  CA  ALA    16      54.738  94.250  87.155  1.00  0.00           C  
ATOM    219  HA  ALA    16      55.711  94.433  86.699  1.00  0.00           H  
ATOM    220  CB  ALA    16      54.026  95.578  87.179  1.00  0.00           C  
ATOM    221  HB1 ALA    16      53.746  95.879  86.170  1.00  0.00           H  
ATOM    222  HB2 ALA    16      53.123  95.581  87.790  1.00  0.00           H  
ATOM    223  HB3 ALA    16      54.645  96.391  87.559  1.00  0.00           H  
ATOM    224  C   ALA    16      55.141  93.661  88.564  1.00  0.00           C  
ATOM    225  O   ALA    16      55.664  94.509  89.384  1.00  0.00           O  
ATOM    226  N   TYR    17      54.944  92.410  88.890  1.00  0.00           N  
ATOM    227  H   TYR    17      54.802  91.688  88.197  1.00  0.00           H  
ATOM    228  CA  TYR    17      55.486  91.975  90.101  1.00  0.00           C  
ATOM    229  HA  TYR    17      55.095  92.572  90.925  1.00  0.00           H  
ATOM    230  CB  TYR    17      55.139  90.489  90.478  1.00  0.00           C  
ATOM    231  HB2 TYR    17      54.061  90.365  90.378  1.00  0.00           H  
ATOM    232  HB3 TYR    17      55.621  89.792  89.793  1.00  0.00           H  
ATOM    233  CG  TYR    17      55.508  90.161  91.931  1.00  0.00           C  
ATOM    234  CD1 TYR    17      56.465  89.274  92.250  1.00  0.00           C  
ATOM    235  HD1 TYR    17      57.003  88.814  91.434  1.00  0.00           H  
ATOM    236  CE1 TYR    17      56.822  89.083  93.567  1.00  0.00           C  
ATOM    237  HE1 TYR    17      57.589  88.371  93.835  1.00  0.00           H  
ATOM    238  CZ  TYR    17      56.054  89.693  94.637  1.00  0.00           C  
ATOM    239  OH  TYR    17      56.352  89.544  95.938  1.00  0.00           O  
ATOM    240  HH  TYR    17      57.228  89.161  96.029  1.00  0.00           H  
ATOM    241  CE2 TYR    17      54.905  90.453  94.303  1.00  0.00           C  
ATOM    242  HE2 TYR    17      54.265  91.011  94.971  1.00  0.00           H  
ATOM    243  CD2 TYR    17      54.717  90.750  92.952  1.00  0.00           C  
ATOM    244  HD2 TYR    17      54.003  91.529  92.726  1.00  0.00           H  
ATOM    245  C   TYR    17      57.011  92.016  90.003  1.00  0.00           C  
ATOM    246  O   TYR    17      57.531  91.505  88.966  1.00  0.00           O  
ATOM    247  N   PRO    18      57.773  92.507  90.996  1.00  0.00           N  
ATOM    248  CD  PRO    18      57.342  93.124  92.233  1.00  0.00           C  
ATOM    249  HD2 PRO    18      56.714  92.514  92.883  1.00  0.00           H  
ATOM    250  HD3 PRO    18      56.980  94.103  91.919  1.00  0.00           H  
ATOM    251  CG  PRO    18      58.542  93.377  93.065  1.00  0.00           C  
ATOM    252  HG2 PRO    18      58.728  92.536  93.733  1.00  0.00           H  
ATOM    253  HG3 PRO    18      58.444  94.265  93.690  1.00  0.00           H  
ATOM    254  CB  PRO    18      59.650  93.456  91.972  1.00  0.00           C  
ATOM    255  HB2 PRO    18      60.552  93.043  92.424  1.00  0.00           H  
ATOM    256  HB3 PRO    18      59.664  94.515  91.714  1.00  0.00           H  
ATOM    257  CA  PRO    18      59.166  92.599  90.865  1.00  0.00           C  
ATOM    258  HA  PRO    18      59.375  93.089  89.914  1.00  0.00           H  
ATOM    259  C   PRO    18      59.844  91.253  90.717  1.00  0.00           C  
ATOM    260  O   PRO    18      59.592  90.306  91.445  1.00  0.00           O  
ATOM    261  N   THR    19      60.805  91.243  89.821  1.00  0.00           N  
ATOM    262  H   THR    19      60.894  92.091  89.280  1.00  0.00           H  
ATOM    263  CA  THR    19      61.733  90.166  89.485  1.00  0.00           C  
ATOM    264  HA  THR    19      61.080  89.425  89.023  1.00  0.00           H  
ATOM    265  CB  THR    19      62.716  90.604  88.408  1.00  0.00           C  
ATOM    266  HB  THR    19      63.303  89.722  88.153  1.00  0.00           H  
ATOM    267  CG2 THR    19      62.053  91.001  87.100  1.00  0.00           C  
ATOM    268 HG21 THR    19      61.538  90.093  86.785  1.00  0.00           H  
ATOM    269 HG22 THR    19      61.372  91.810  87.366  1.00  0.00           H  
ATOM    270 HG23 THR    19      62.828  91.174  86.354  1.00  0.00           H  
ATOM    271  OG1 THR    19      63.651  91.704  88.804  1.00  0.00           O  
ATOM    272  HG1 THR    19      64.266  91.396  89.473  1.00  0.00           H  
ATOM    273  C   THR    19      62.504  89.503  90.658  1.00  0.00           C  
ATOM    274  O   THR    19      62.737  90.012  91.761  1.00  0.00           O  
ATOM    275  N   GLN    20      62.785  88.167  90.318  1.00  0.00           N  
ATOM    276  H   GLN    20      62.549  87.944  89.362  1.00  0.00           H  
ATOM    277  CA  GLN    20      63.451  87.226  91.205  1.00  0.00           C  
ATOM    278  HA  GLN    20      62.794  87.195  92.074  1.00  0.00           H  
ATOM    279  CB  GLN    20      63.446  85.839  90.639  1.00  0.00           C  
ATOM    280  HB2 GLN    20      63.844  85.111  91.346  1.00  0.00           H  
ATOM    281  HB3 GLN    20      62.427  85.484  90.488  1.00  0.00           H  
ATOM    282  CG  GLN    20      64.501  85.808  89.492  1.00  0.00           C  
ATOM    283  HG2 GLN    20      64.168  86.646  88.879  1.00  0.00           H  
ATOM    284  HG3 GLN    20      65.528  85.990  89.808  1.00  0.00           H  
ATOM    285  CD  GLN    20      64.509  84.540  88.645  1.00  0.00           C  
ATOM    286  OE1 GLN    20      63.437  84.168  88.142  1.00  0.00           O  
ATOM    287  NE2 GLN    20      65.625  83.833  88.520  1.00  0.00           N  
ATOM    288 HE21 GLN    20      66.479  84.223  88.894  1.00  0.00           H  
ATOM    289 HE22 GLN    20      65.743  83.232  87.717  1.00  0.00           H  
ATOM    290  C   GLN    20      64.893  87.661  91.714  1.00  0.00           C  
ATOM    291  O   GLN    20      65.695  88.190  90.972  1.00  0.00           O  
ATOM    292  N   PRO    21      65.198  87.295  92.964  1.00  0.00           N  
ATOM    293  CD  PRO    21      64.366  86.591  93.943  1.00  0.00           C  
ATOM    294  HD2 PRO    21      63.834  85.735  93.527  1.00  0.00           H  
ATOM    295  HD3 PRO    21      63.647  87.256  94.423  1.00  0.00           H  
ATOM    296  CG  PRO    21      65.393  86.116  95.011  1.00  0.00           C  
ATOM    297  HG2 PRO    21      66.010  85.278  94.689  1.00  0.00           H  
ATOM    298  HG3 PRO    21      65.012  85.922  96.014  1.00  0.00           H  
ATOM    299  CB  PRO    21      66.265  87.335  95.086  1.00  0.00           C  
ATOM    300  HB2 PRO    21      67.198  87.124  95.608  1.00  0.00           H  
ATOM    301  HB3 PRO    21      65.839  88.106  95.728  1.00  0.00           H  
ATOM    302  CA  PRO    21      66.392  87.822  93.691  1.00  0.00           C  
ATOM    303  HA  PRO    21      66.361  88.909  93.768  1.00  0.00           H  
ATOM    304  C   PRO    21      67.676  87.380  93.017  1.00  0.00           C  
ATOM    305  O   PRO    21      67.673  86.257  92.437  1.00  0.00           O  
ATOM    306  N   GLY    22      68.691  88.238  92.999  1.00  0.00           N  
ATOM    307  H   GLY    22      68.540  89.112  93.481  1.00  0.00           H  
ATOM    308  CA  GLY    22      69.933  87.927  92.306  1.00  0.00           C  
ATOM    309  HA2 GLY    22      69.841  87.119  91.580  1.00  0.00           H  
ATOM    310  HA3 GLY    22      70.244  88.802  91.736  1.00  0.00           H  
ATOM    311  C   GLY    22      71.029  87.674  93.312  1.00  0.00           C  
ATOM    312  O   GLY    22      70.873  86.908  94.325  1.00  0.00           O  
ATOM    313  N   GLN    23      72.191  88.259  93.018  1.00  0.00           N  
ATOM    314  H   GLN    23      72.151  88.919  92.255  1.00  0.00           H  
ATOM    315  CA  GLN    23      73.423  88.333  93.856  1.00  0.00           C  
ATOM    316  HA  GLN    23      73.097  88.536  94.876  1.00  0.00           H  
ATOM    317  CB  GLN    23      74.156  86.972  93.903  1.00  0.00           C  
ATOM    318  HB2 GLN    23      74.924  87.076  94.670  1.00  0.00           H  
ATOM    319  HB3 GLN    23      73.520  86.224  94.376  1.00  0.00           H  
ATOM    320  CG  GLN    23      74.683  86.540  92.492  1.00  0.00           C  
ATOM    321  HG2 GLN    23      73.842  86.458  91.804  1.00  0.00           H  
ATOM    322  HG3 GLN    23      75.331  87.329  92.111  1.00  0.00           H  
ATOM    323  CD  GLN    23      75.552  85.329  92.388  1.00  0.00           C  
ATOM    324  OE1 GLN    23      75.624  84.475  93.247  1.00  0.00           O  
ATOM    325  NE2 GLN    23      76.248  85.202  91.286  1.00  0.00           N  
ATOM    326 HE21 GLN    23      76.143  85.792  90.474  1.00  0.00           H  
ATOM    327 HE22 GLN    23      76.533  84.247  91.122  1.00  0.00           H  
ATOM    328  C   GLN    23      74.303  89.490  93.377  1.00  0.00           C  
ATOM    329  O   GLN    23      74.592  89.619  92.182  1.00  0.00           O  
ATOM    330  N   GLY    24      74.770  90.290  94.274  1.00  0.00           N  
ATOM    331  H   GLY    24      74.614  89.978  95.222  1.00  0.00           H  
ATOM    332  CA  GLY    24      75.540  91.518  93.920  1.00  0.00           C  
ATOM    333  HA2 GLY    24      75.038  92.054  93.115  1.00  0.00           H  
ATOM    334  HA3 GLY    24      75.597  92.133  94.818  1.00  0.00           H  
ATOM    335  C   GLY    24      77.077  91.272  93.581  1.00  0.00           C  
ATOM    336  O   GLY    24      77.539  90.153  93.586  1.00  0.00           O  
ATOM    337  N   TYR    25      77.810  92.352  93.430  1.00  0.00           N  
ATOM    338  H   TYR    25      77.312  93.231  93.418  1.00  0.00           H  
ATOM    339  CA  TYR    25      79.230  92.496  93.136  1.00  0.00           C  
ATOM    340  HA  TYR    25      79.719  91.593  93.501  1.00  0.00           H  
ATOM    341  CB  TYR    25      79.429  92.593  91.607  1.00  0.00           C  
ATOM    342  HB2 TYR    25      79.023  91.667  91.199  1.00  0.00           H  
ATOM    343  HB3 TYR    25      78.794  93.397  91.237  1.00  0.00           H  
ATOM    344  CG  TYR    25      80.873  92.765  91.142  1.00  0.00           C  
ATOM    345  CD1 TYR    25      81.656  91.607  90.908  1.00  0.00           C  
ATOM    346  HD1 TYR    25      81.317  90.630  91.220  1.00  0.00           H  
ATOM    347  CE1 TYR    25      82.852  91.627  90.271  1.00  0.00           C  
ATOM    348  HE1 TYR    25      83.535  90.790  90.247  1.00  0.00           H  
ATOM    349  CZ  TYR    25      83.361  92.932  89.894  1.00  0.00           C  
ATOM    350  OH  TYR    25      84.523  92.948  89.261  1.00  0.00           O  
ATOM    351  HH  TYR    25      84.601  92.154  88.726  1.00  0.00           H  
ATOM    352  CE2 TYR    25      82.630  94.132  90.043  1.00  0.00           C  
ATOM    353  HE2 TYR    25      83.142  95.063  89.848  1.00  0.00           H  
ATOM    354  CD2 TYR    25      81.368  93.997  90.618  1.00  0.00           C  
ATOM    355  HD2 TYR    25      80.760  94.888  90.680  1.00  0.00           H  
ATOM    356  C   TYR    25      79.966  93.670  93.725  1.00  0.00           C  
ATOM    357  O   TYR    25      79.397  94.774  93.878  1.00  0.00           O  
ATOM    358  N   SER    26      81.283  93.499  94.058  1.00  0.00           N  
ATOM    359  H   SER    26      81.787  92.669  93.783  1.00  0.00           H  
ATOM    360  CA  SER    26      81.971  94.582  94.892  1.00  0.00           C  
ATOM    361  HA  SER    26      81.197  95.083  95.473  1.00  0.00           H  
ATOM    362  CB  SER    26      82.916  93.870  95.925  1.00  0.00           C  
ATOM    363  HB2 SER    26      82.340  93.469  96.758  1.00  0.00           H  
ATOM    364  HB3 SER    26      83.431  93.034  95.452  1.00  0.00           H  
ATOM    365  OG  SER    26      83.841  94.747  96.597  1.00  0.00           O  
ATOM    366  HG  SER    26      83.307  95.197  97.255  1.00  0.00           H  
ATOM    367  C   SER    26      82.711  95.508  93.933  1.00  0.00           C  
ATOM    368  O   SER    26      83.592  95.077  93.251  1.00  0.00           O  
ATOM    369  N   GLN    27      82.422  96.818  93.900  1.00  0.00           N  
ATOM    370  H   GLN    27      81.697  97.166  94.510  1.00  0.00           H  
ATOM    371  CA  GLN    27      83.119  97.723  92.979  1.00  0.00           C  
ATOM    372  HA  GLN    27      83.027  97.414  91.937  1.00  0.00           H  
ATOM    373  CB  GLN    27      82.492  99.141  93.211  1.00  0.00           C  
ATOM    374  HB2 GLN    27      81.439  99.148  92.932  1.00  0.00           H  
ATOM    375  HB3 GLN    27      82.535  99.347  94.281  1.00  0.00           H  
ATOM    376  CG  GLN    27      83.236 100.293  92.465  1.00  0.00           C  
ATOM    377  HG2 GLN    27      84.212 100.484  92.909  1.00  0.00           H  
ATOM    378  HG3 GLN    27      83.331  99.974  91.427  1.00  0.00           H  
ATOM    379  CD  GLN    27      82.532 101.591  92.578  1.00  0.00           C  
ATOM    380  OE1 GLN    27      81.594 101.759  93.329  1.00  0.00           O  
ATOM    381  NE2 GLN    27      82.909 102.596  91.823  1.00  0.00           N  
ATOM    382 HE21 GLN    27      83.675 102.641  91.167  1.00  0.00           H  
ATOM    383 HE22 GLN    27      82.452 103.469  92.048  1.00  0.00           H  
ATOM    384  C   GLN    27      84.629  97.863  93.367  1.00  0.00           C  
ATOM    385  O   GLN    27      85.480  98.171  92.518  1.00  0.00           O  
ATOM    386  N   GLN    28      84.980  97.704  94.664  1.00  0.00           N  
ATOM    387  H   GLN    28      84.217  97.400  95.252  1.00  0.00           H  
ATOM    388  CA  GLN    28      86.343  97.662  95.280  1.00  0.00           C  
ATOM    389  HA  GLN    28      86.960  98.367  94.722  1.00  0.00           H  
ATOM    390  CB  GLN    28      86.403  98.085  96.705  1.00  0.00           C  
ATOM    391  HB2 GLN    28      85.580  97.690  97.301  1.00  0.00           H  
ATOM    392  HB3 GLN    28      87.267  97.705  97.249  1.00  0.00           H  
ATOM    393  CG  GLN    28      86.112  99.579  96.887  1.00  0.00           C  
ATOM    394  HG2 GLN    28      87.067 100.089  96.761  1.00  0.00           H  
ATOM    395  HG3 GLN    28      85.329  99.886  96.193  1.00  0.00           H  
ATOM    396  CD  GLN    28      85.667 100.013  98.274  1.00  0.00           C  
ATOM    397  OE1 GLN    28      85.437  99.251  99.238  1.00  0.00           O  
ATOM    398  NE2 GLN    28      85.400 101.290  98.352  1.00  0.00           N  
ATOM    399 HE21 GLN    28      85.075 101.719  99.207  1.00  0.00           H  
ATOM    400 HE22 GLN    28      85.477 101.881  97.537  1.00  0.00           H  
ATOM    401  C   GLN    28      87.168  96.361  95.051  1.00  0.00           C  
ATOM    402  O   GLN    28      88.337  96.249  95.367  1.00  0.00           O  
ATOM    403  N   SER    29      86.639  95.322  94.383  1.00  0.00           N  
ATOM    404  H   SER    29      85.695  95.439  94.046  1.00  0.00           H  
ATOM    405  CA  SER    29      87.360  94.065  94.021  1.00  0.00           C  
ATOM    406  HA  SER    29      88.179  93.872  94.713  1.00  0.00           H  
ATOM    407  CB  SER    29      86.405  92.900  94.101  1.00  0.00           C  
ATOM    408  HB2 SER    29      86.961  91.972  93.967  1.00  0.00           H  
ATOM    409  HB3 SER    29      85.915  92.833  95.072  1.00  0.00           H  
ATOM    410  OG  SER    29      85.243  92.812  93.146  1.00  0.00           O  
ATOM    411  HG  SER    29      84.780  93.652  93.108  1.00  0.00           H  
ATOM    412  C   SER    29      87.936  94.088  92.531  1.00  0.00           C  
ATOM    413  O   SER    29      88.455  93.070  92.035  1.00  0.00           O  
ATOM    414  N   SER    30      87.683  95.226  91.785  1.00  0.00           N  
ATOM    415  H   SER    30      87.420  96.093  92.231  1.00  0.00           H  
ATOM    416  CA  SER    30      88.228  95.478  90.490  1.00  0.00           C  
ATOM    417  HA  SER    30      89.047  94.820  90.201  1.00  0.00           H  
ATOM    418  CB  SER    30      87.131  95.134  89.486  1.00  0.00           C  
ATOM    419  HB2 SER    30      86.860  94.084  89.603  1.00  0.00           H  
ATOM    420  HB3 SER    30      86.180  95.656  89.589  1.00  0.00           H  
ATOM    421  OG  SER    30      87.586  95.220  88.206  1.00  0.00           O  
ATOM    422  HG  SER    30      88.175  94.493  87.990  1.00  0.00           H  
ATOM    423  C   SER    30      88.690  96.875  90.276  1.00  0.00           C  
ATOM    424  O   SER    30      87.989  97.866  90.091  1.00  0.00           O  
ATOM    425  N   GLN    31      89.963  97.169  90.432  1.00  0.00           N  
ATOM    426  H   GLN    31      90.098  98.135  90.170  1.00  0.00           H  
ATOM    427  CA  GLN    31      91.149  96.294  90.536  1.00  0.00           C  
ATOM    428  HA  GLN    31      91.199  95.549  89.742  1.00  0.00           H  
ATOM    429  CB  GLN    31      92.357  97.189  90.376  1.00  0.00           C  
ATOM    430  HB2 GLN    31      92.460  97.433  89.319  1.00  0.00           H  
ATOM    431  HB3 GLN    31      92.143  98.038  91.025  1.00  0.00           H  
ATOM    432  CG  GLN    31      93.659  96.606  90.819  1.00  0.00           C  
ATOM    433  HG2 GLN    31      93.677  96.455  91.898  1.00  0.00           H  
ATOM    434  HG3 GLN    31      93.945  95.657  90.367  1.00  0.00           H  
ATOM    435  CD  GLN    31      94.934  97.431  90.532  1.00  0.00           C  
ATOM    436  OE1 GLN    31      94.979  98.541  89.978  1.00  0.00           O  
ATOM    437  NE2 GLN    31      96.126  96.960  90.996  1.00  0.00           N  
ATOM    438 HE21 GLN    31      96.871  97.637  90.919  1.00  0.00           H  
ATOM    439 HE22 GLN    31      96.317  96.040  91.368  1.00  0.00           H  
ATOM    440  C   GLN    31      91.143  95.450  91.885  1.00  0.00           C  
ATOM    441  O   GLN    31      90.755  95.966  92.934  1.00  0.00           O  
ATOM    442  N   PRO    32      91.610  94.173  91.941  1.00  0.00           N  
ATOM    443  CD  PRO    32      92.137  93.432  90.783  1.00  0.00           C  
ATOM    444  HD2 PRO    32      93.225  93.479  90.829  1.00  0.00           H  
ATOM    445  HD3 PRO    32      91.720  93.760  89.831  1.00  0.00           H  
ATOM    446  CG  PRO    32      91.714  92.051  91.106  1.00  0.00           C  
ATOM    447  HG2 PRO    32      92.394  91.393  90.565  1.00  0.00           H  
ATOM    448  HG3 PRO    32      90.674  92.012  90.781  1.00  0.00           H  
ATOM    449  CB  PRO    32      91.758  91.865  92.627  1.00  0.00           C  
ATOM    450  HB2 PRO    32      92.719  91.451  92.933  1.00  0.00           H  
ATOM    451  HB3 PRO    32      90.978  91.207  93.010  1.00  0.00           H  
ATOM    452  CA  PRO    32      91.583  93.312  93.082  1.00  0.00           C  
ATOM    453  HA  PRO    32      90.622  93.398  93.589  1.00  0.00           H  
ATOM    454  C   PRO    32      92.666  93.646  94.178  1.00  0.00           C  
ATOM    455  O   PRO    32      93.860  93.772  93.807  1.00  0.00           O  
ATOM    456  N   TYR    33      92.281  93.609  95.490  1.00  0.00           N  
ATOM    457  H   TYR    33      91.290  93.497  95.645  1.00  0.00           H  
ATOM    458  CA  TYR    33      93.097  93.894  96.718  1.00  0.00           C  
ATOM    459  HA  TYR    33      94.125  93.729  96.397  1.00  0.00           H  
ATOM    460  CB  TYR    33      92.894  95.352  97.078  1.00  0.00           C  
ATOM    461  HB2 TYR    33      91.859  95.489  97.393  1.00  0.00           H  
ATOM    462  HB3 TYR    33      93.582  95.489  97.913  1.00  0.00           H  
ATOM    463  CG  TYR    33      93.317  96.313  95.962  1.00  0.00           C  
ATOM    464  CD1 TYR    33      94.673  96.651  95.757  1.00  0.00           C  
ATOM    465  HD1 TYR    33      95.524  96.369  96.359  1.00  0.00           H  
ATOM    466  CE1 TYR    33      95.018  97.678  94.876  1.00  0.00           C  
ATOM    467  HE1 TYR    33      96.062  97.944  94.799  1.00  0.00           H  
ATOM    468  CZ  TYR    33      93.999  98.222  94.062  1.00  0.00           C  
ATOM    469  OH  TYR    33      94.154  99.085  93.042  1.00  0.00           O  
ATOM    470  HH  TYR    33      94.998  99.541  93.071  1.00  0.00           H  
ATOM    471  CE2 TYR    33      92.696  97.859  94.207  1.00  0.00           C  
ATOM    472  HE2 TYR    33      91.933  98.249  93.550  1.00  0.00           H  
ATOM    473  CD2 TYR    33      92.315  96.910  95.186  1.00  0.00           C  
ATOM    474  HD2 TYR    33      91.266  96.753  95.391  1.00  0.00           H  
ATOM    475  C   TYR    33      92.743  93.038  97.948  1.00  0.00           C  
ATOM    476  O   TYR    33      93.246  93.396  99.053  1.00  0.00           O  
ATOM    477  N   GLY    34      91.919  91.995  97.900  1.00  0.00           N  
ATOM    478  H   GLY    34      91.635  91.724  96.970  1.00  0.00           H  
ATOM    479  CA  GLY    34      91.455  91.245  99.035  1.00  0.00           C  
ATOM    480  HA2 GLY    34      92.270  90.583  99.327  1.00  0.00           H  
ATOM    481  HA3 GLY    34      91.283  91.858  99.920  1.00  0.00           H  
ATOM    482  C   GLY    34      90.171  90.396  98.837  1.00  0.00           C  
ATOM    483  O   GLY    34      89.352  90.709  97.941  1.00  0.00           O  
ATOM    484  N   GLN    35      89.988  89.372  99.666  1.00  0.00           N  
ATOM    485  H   GLN    35      90.672  89.182 100.384  1.00  0.00           H  
ATOM    486  CA  GLN    35      88.817  88.518  99.887  1.00  0.00           C  
ATOM    487  HA  GLN    35      88.067  88.913  99.202  1.00  0.00           H  
ATOM    488  CB  GLN    35      89.115  87.070  99.401  1.00  0.00           C  
ATOM    489  HB2 GLN    35      89.964  86.629  99.923  1.00  0.00           H  
ATOM    490  HB3 GLN    35      88.260  86.401  99.504  1.00  0.00           H  
ATOM    491  CG  GLN    35      89.619  87.109  97.883  1.00  0.00           C  
ATOM    492  HG2 GLN    35      90.372  87.880  97.724  1.00  0.00           H  
ATOM    493  HG3 GLN    35      90.141  86.209  97.556  1.00  0.00           H  
ATOM    494  CD  GLN    35      88.467  87.511  96.944  1.00  0.00           C  
ATOM    495  OE1 GLN    35      87.323  87.555  97.309  1.00  0.00           O  
ATOM    496  NE2 GLN    35      88.721  87.979  95.728  1.00  0.00           N  
ATOM    497 HE21 GLN    35      89.685  88.100  95.453  1.00  0.00           H  
ATOM    498 HE22 GLN    35      87.991  88.333  95.125  1.00  0.00           H  
ATOM    499  C   GLN    35      88.327  88.540 101.319  1.00  0.00           C  
ATOM    500  O   GLN    35      88.735  87.641 102.071  1.00  0.00           O  
ATOM    501  N   GLN    36      87.483  89.485 101.748  1.00  0.00           N  
ATOM    502  H   GLN    36      87.250  89.391 102.727  1.00  0.00           H  
ATOM    503  CA  GLN    36      86.937  90.718 101.135  1.00  0.00           C  
ATOM    504  HA  GLN    36      86.512  90.442 100.170  1.00  0.00           H  
ATOM    505  CB  GLN    36      85.802  91.295 102.004  1.00  0.00           C  
ATOM    506  HB2 GLN    36      86.224  91.437 102.998  1.00  0.00           H  
ATOM    507  HB3 GLN    36      85.469  92.277 101.666  1.00  0.00           H  
ATOM    508  CG  GLN    36      84.597  90.380 102.020  1.00  0.00           C  
ATOM    509  HG2 GLN    36      83.742  90.958 102.371  1.00  0.00           H  
ATOM    510  HG3 GLN    36      84.365  90.243 100.964  1.00  0.00           H  
ATOM    511  CD  GLN    36      84.710  89.174 103.015  1.00  0.00           C  
ATOM    512  OE1 GLN    36      85.668  88.996 103.784  1.00  0.00           O  
ATOM    513  NE2 GLN    36      83.717  88.375 103.060  1.00  0.00           N  
ATOM    514 HE21 GLN    36      83.047  88.413 102.305  1.00  0.00           H  
ATOM    515 HE22 GLN    36      83.912  87.501 103.526  1.00  0.00           H  
ATOM    516  C   GLN    36      88.024  91.783 100.865  1.00  0.00           C  
ATOM    517  O   GLN    36      88.981  91.976 101.693  1.00  0.00           O  
ATOM    518  N   SER    37      87.860  92.518  99.737  1.00  0.00           N  
ATOM    519  H   SER    37      86.997  92.415  99.222  1.00  0.00           H  
ATOM    520  CA  SER    37      88.620  93.786  99.481  1.00  0.00           C  
ATOM    521  HA  SER    37      89.658  93.751  99.811  1.00  0.00           H  
ATOM    522  CB  SER    37      88.527  93.978  97.968  1.00  0.00           C  
ATOM    523  HB2 SER    37      88.943  93.126  97.431  1.00  0.00           H  
ATOM    524  HB3 SER    37      87.487  94.046  97.647  1.00  0.00           H  
ATOM    525  OG  SER    37      89.346  95.075  97.699  1.00  0.00           O  
ATOM    526  HG  SER    37      89.065  95.465  96.868  1.00  0.00           H  
ATOM    527  C   SER    37      87.953  94.902 100.303  1.00  0.00           C  
ATOM    528  O   SER    37      87.063  94.705 101.125  1.00  0.00           O  
ATOM    529  N   TYR    38      88.398  96.145 100.025  1.00  0.00           N  
ATOM    530  H   TYR    38      88.942  96.169  99.174  1.00  0.00           H  
ATOM    531  CA  TYR    38      88.440  97.290 100.860  1.00  0.00           C  
ATOM    532  HA  TYR    38      87.458  97.390 101.323  1.00  0.00           H  
ATOM    533  CB  TYR    38      89.471  97.020 101.938  1.00  0.00           C  
ATOM    534  HB2 TYR    38      89.462  97.911 102.567  1.00  0.00           H  
ATOM    535  HB3 TYR    38      89.101  96.210 102.565  1.00  0.00           H  
ATOM    536  CG  TYR    38      90.960  96.690 101.561  1.00  0.00           C  
ATOM    537  CD1 TYR    38      91.882  97.691 101.143  1.00  0.00           C  
ATOM    538  HD1 TYR    38      91.558  98.683 100.865  1.00  0.00           H  
ATOM    539  CE1 TYR    38      93.181  97.292 100.825  1.00  0.00           C  
ATOM    540  HE1 TYR    38      93.924  98.010 100.512  1.00  0.00           H  
ATOM    541  CZ  TYR    38      93.613  95.952 101.027  1.00  0.00           C  
ATOM    542  OH  TYR    38      94.937  95.664 100.719  1.00  0.00           O  
ATOM    543  HH  TYR    38      94.953  94.735 100.477  1.00  0.00           H  
ATOM    544  CE2 TYR    38      92.723  94.962 101.474  1.00  0.00           C  
ATOM    545  HE2 TYR    38      93.057  93.941 101.586  1.00  0.00           H  
ATOM    546  CD2 TYR    38      91.417  95.377 101.758  1.00  0.00           C  
ATOM    547  HD2 TYR    38      90.765  94.573 102.064  1.00  0.00           H  
ATOM    548  C   TYR    38      88.671  98.661 100.123  1.00  0.00           C  
ATOM    549  O   TYR    38      89.350  98.683  99.099  1.00  0.00           O  
ATOM    550  N   SER    39      88.120  99.720 100.650  1.00  0.00           N  
ATOM    551  H   SER    39      87.549  99.568 101.469  1.00  0.00           H  
ATOM    552  CA  SER    39      88.443 101.138 100.303  1.00  0.00           C  
ATOM    553  HA  SER    39      88.020 101.407  99.335  1.00  0.00           H  
ATOM    554  CB  SER    39      87.743 102.034 101.347  1.00  0.00           C  
ATOM    555  HB2 SER    39      86.669 101.869 101.261  1.00  0.00           H  
ATOM    556  HB3 SER    39      87.946 101.599 102.325  1.00  0.00           H  
ATOM    557  OG  SER    39      87.989 103.492 101.194  1.00  0.00           O  
ATOM    558  HG  SER    39      88.756 103.633 101.754  1.00  0.00           H  
ATOM    559  C   SER    39      89.959 101.432 100.273  1.00  0.00           C  
ATOM    560  O   SER    39      90.655 101.104 101.235  1.00  0.00           O  
ATOM    561  N   GLY    40      90.465 102.228  99.287  1.00  0.00           N  
ATOM    562  H   GLY    40      89.859 102.482  98.520  1.00  0.00           H  
ATOM    563  CA  GLY    40      91.839 102.709  99.143  1.00  0.00           C  
ATOM    564  HA2 GLY    40      92.232 102.833 100.152  1.00  0.00           H  
ATOM    565  HA3 GLY    40      92.412 101.919  98.656  1.00  0.00           H  
ATOM    566  C   GLY    40      92.139 104.034  98.345  1.00  0.00           C  
ATOM    567  O   GLY    40      91.306 104.994  98.228  1.00  0.00           O  
ATOM    568  N   TYR    41      93.328 104.064  97.692  1.00  0.00           N  
ATOM    569  H   TYR    41      93.310 104.830  97.034  1.00  0.00           H  
ATOM    570  CA  TYR    41      94.465 103.164  97.589  1.00  0.00           C  
ATOM    571  HA  TYR    41      94.358 102.339  98.292  1.00  0.00           H  
ATOM    572  CB  TYR    41      94.410 102.396  96.262  1.00  0.00           C  
ATOM    573  HB2 TYR    41      94.356 103.015  95.367  1.00  0.00           H  
ATOM    574  HB3 TYR    41      95.268 101.737  96.131  1.00  0.00           H  
ATOM    575  CG  TYR    41      93.106 101.534  96.193  1.00  0.00           C  
ATOM    576  CD1 TYR    41      93.200 100.233  96.773  1.00  0.00           C  
ATOM    577  HD1 TYR    41      94.146  99.900  97.174  1.00  0.00           H  
ATOM    578  CE1 TYR    41      92.004  99.435  96.878  1.00  0.00           C  
ATOM    579  HE1 TYR    41      92.024  98.506  97.428  1.00  0.00           H  
ATOM    580  CZ  TYR    41      90.802  99.959  96.367  1.00  0.00           C  
ATOM    581  OH  TYR    41      89.724  99.182  96.487  1.00  0.00           O  
ATOM    582  HH  TYR    41      89.655  99.002  97.427  1.00  0.00           H  
ATOM    583  CE2 TYR    41      90.689 101.247  95.788  1.00  0.00           C  
ATOM    584  HE2 TYR    41      89.755 101.543  95.332  1.00  0.00           H  
ATOM    585  CD2 TYR    41      91.893 102.021  95.697  1.00  0.00           C  
ATOM    586  HD2 TYR    41      91.882 102.952  95.150  1.00  0.00           H  
ATOM    587  C   TYR    41      95.799 103.823  97.718  1.00  0.00           C  
ATOM    588  O   TYR    41      96.024 104.843  97.047  1.00  0.00           O  
ATOM    589  N   SER    42      96.650 103.157  98.503  1.00  0.00           N  
ATOM    590  H   SER    42      96.293 102.248  98.761  1.00  0.00           H  
ATOM    591  CA  SER    42      98.112 103.436  98.541  1.00  0.00           C  
ATOM    592  HA  SER    42      98.308 104.478  98.290  1.00  0.00           H  
ATOM    593  CB  SER    42      98.732 103.165  99.894  1.00  0.00           C  
ATOM    594  HB2 SER    42      98.238 103.892 100.539  1.00  0.00           H  
ATOM    595  HB3 SER    42      98.479 102.171 100.263  1.00  0.00           H  
ATOM    596  OG  SER    42     100.117 103.223  99.913  1.00  0.00           O  
ATOM    597  HG  SER    42     100.535 102.358  99.912  1.00  0.00           H  
ATOM    598  C   SER    42      98.837 102.624  97.449  1.00  0.00           C  
ATOM    599  O   SER    42      98.897 101.395  97.650  1.00  0.00           O  
ATOM    600  N   GLN    43      99.060 103.209  96.273  1.00  0.00           N  
ATOM    601  H   GLN    43      98.918 104.207  96.345  1.00  0.00           H  
ATOM    602  CA  GLN    43      99.774 102.635  95.069  1.00  0.00           C  
ATOM    603  HA  GLN    43     100.395 101.814  95.426  1.00  0.00           H  
ATOM    604  CB  GLN    43      98.722 101.807  94.206  1.00  0.00           C  
ATOM    605  HB2 GLN    43      99.180 101.516  93.260  1.00  0.00           H  
ATOM    606  HB3 GLN    43      98.559 100.832  94.666  1.00  0.00           H  
ATOM    607  CG  GLN    43      97.454 102.603  93.948  1.00  0.00           C  
ATOM    608  HG2 GLN    43      96.977 102.957  94.862  1.00  0.00           H  
ATOM    609  HG3 GLN    43      97.720 103.455  93.324  1.00  0.00           H  
ATOM    610  CD  GLN    43      96.402 101.870  93.090  1.00  0.00           C  
ATOM    611  OE1 GLN    43      96.494 100.663  92.859  1.00  0.00           O  
ATOM    612  NE2 GLN    43      95.455 102.517  92.545  1.00  0.00           N  
ATOM    613 HE21 GLN    43      95.344 103.512  92.679  1.00  0.00           H  
ATOM    614 HE22 GLN    43      95.016 101.998  91.798  1.00  0.00           H  
ATOM    615  C   GLN    43     100.662 103.529  94.191  1.00  0.00           C  
ATOM    616  O   GLN    43     100.225 104.651  93.920  1.00  0.00           O  
ATOM    617  N   SER    44     101.816 102.954  93.720  1.00  0.00           N  
ATOM    618  H   SER    44     102.127 102.037  94.007  1.00  0.00           H  
ATOM    619  CA  SER    44     102.535 103.499  92.499  1.00  0.00           C  
ATOM    620  HA  SER    44     103.176 104.321  92.820  1.00  0.00           H  
ATOM    621  CB  SER    44     103.545 102.449  91.974  1.00  0.00           C  
ATOM    622  HB2 SER    44     104.364 102.491  92.692  1.00  0.00           H  
ATOM    623  HB3 SER    44     103.198 101.421  91.865  1.00  0.00           H  
ATOM    624  OG  SER    44     104.074 102.915  90.754  1.00  0.00           O  
ATOM    625  HG  SER    44     104.946 102.561  90.567  1.00  0.00           H  
ATOM    626  C   SER    44     101.622 103.836  91.387  1.00  0.00           C  
ATOM    627  O   SER    44     100.571 103.224  91.146  1.00  0.00           O  
ATOM    628  N   THR    45     102.136 104.718  90.514  1.00  0.00           N  
ATOM    629  H   THR    45     102.927 105.126  90.992  1.00  0.00           H  
ATOM    630  CA  THR    45     101.573 105.134  89.249  1.00  0.00           C  
ATOM    631  HA  THR    45     100.857 104.405  88.870  1.00  0.00           H  
ATOM    632  CB  THR    45     100.677 106.366  89.530  1.00  0.00           C  
ATOM    633  HB  THR    45     100.013 106.159  90.369  1.00  0.00           H  
ATOM    634  CG2 THR    45     101.550 107.575  90.072  1.00  0.00           C  
ATOM    635 HG21 THR    45     102.238 107.804  89.258  1.00  0.00           H  
ATOM    636 HG22 THR    45     100.911 108.440  90.249  1.00  0.00           H  
ATOM    637 HG23 THR    45     102.069 107.297  90.990  1.00  0.00           H  
ATOM    638  OG1 THR    45     100.059 106.764  88.353  1.00  0.00           O  
ATOM    639  HG1 THR    45      99.417 106.091  88.115  1.00  0.00           H  
ATOM    640  C   THR    45     102.716 105.521  88.210  1.00  0.00           C  
ATOM    641  O   THR    45     102.404 105.794  87.096  1.00  0.00           O  
ATOM    642  N   ASP    46     104.020 105.484  88.570  1.00  0.00           N  
ATOM    643  H   ASP    46     104.319 105.188  89.488  1.00  0.00           H  
ATOM    644  CA  ASP    46     105.124 105.890  87.663  1.00  0.00           C  
ATOM    645  HA  ASP    46     104.727 106.452  86.818  1.00  0.00           H  
ATOM    646  CB  ASP    46     106.029 106.841  88.422  1.00  0.00           C  
ATOM    647  HB2 ASP    46     105.422 107.711  88.670  1.00  0.00           H  
ATOM    648  HB3 ASP    46     106.355 106.314  89.319  1.00  0.00           H  
ATOM    649  CG  ASP    46     107.074 107.365  87.478  1.00  0.00           C  
ATOM    650  OD1 ASP    46     108.017 108.042  87.988  1.00  0.00           O  
ATOM    651  OD2 ASP    46     107.075 107.021  86.285  1.00  0.00           O  
ATOM    652  C   ASP    46     105.725 104.662  87.076  1.00  0.00           C  
ATOM    653  O   ASP    46     106.567 103.999  87.715  1.00  0.00           O  
ATOM    654  N   THR    47     105.246 104.226  85.935  1.00  0.00           N  
ATOM    655  H   THR    47     104.506 104.669  85.410  1.00  0.00           H  
ATOM    656  CA  THR    47     105.814 103.102  85.211  1.00  0.00           C  
ATOM    657  HA  THR    47     106.178 102.306  85.861  1.00  0.00           H  
ATOM    658  CB  THR    47     104.708 102.548  84.333  1.00  0.00           C  
ATOM    659  HB  THR    47     105.071 101.677  83.786  1.00  0.00           H  
ATOM    660  CG2 THR    47     103.575 101.940  85.124  1.00  0.00           C  
ATOM    661 HG21 THR    47     102.898 101.467  84.413  1.00  0.00           H  
ATOM    662 HG22 THR    47     104.066 101.207  85.766  1.00  0.00           H  
ATOM    663 HG23 THR    47     103.108 102.765  85.661  1.00  0.00           H  
ATOM    664  OG1 THR    47     104.162 103.519  83.522  1.00  0.00           O  
ATOM    665  HG1 THR    47     103.496 103.066  83.000  1.00  0.00           H  
ATOM    666  C   THR    47     106.994 103.435  84.334  1.00  0.00           C  
ATOM    667  O   THR    47     107.330 102.625  83.454  1.00  0.00           O  
ATOM    668  N   SER    48     107.506 104.672  84.375  1.00  0.00           N  
ATOM    669  H   SER    48     107.189 105.282  85.115  1.00  0.00           H  
ATOM    670  CA  SER    48     108.357 105.220  83.339  1.00  0.00           C  
ATOM    671  HA  SER    48     107.828 104.998  82.413  1.00  0.00           H  
ATOM    672  CB  SER    48     108.507 106.768  83.414  1.00  0.00           C  
ATOM    673  HB2 SER    48     109.072 107.169  82.573  1.00  0.00           H  
ATOM    674  HB3 SER    48     107.506 107.200  83.385  1.00  0.00           H  
ATOM    675  OG  SER    48     109.173 107.214  84.626  1.00  0.00           O  
ATOM    676  HG  SER    48     108.544 106.916  85.288  1.00  0.00           H  
ATOM    677  C   SER    48     109.748 104.501  83.433  1.00  0.00           C  
ATOM    678  O   SER    48     110.236 104.233  84.498  1.00  0.00           O  
ATOM    679  N   GLY    49     110.391 104.305  82.225  1.00  0.00           N  
ATOM    680  H   GLY    49     109.919 104.547  81.365  1.00  0.00           H  
ATOM    681  CA  GLY    49     111.756 103.725  82.194  1.00  0.00           C  
ATOM    682  HA2 GLY    49     112.168 103.929  81.206  1.00  0.00           H  
ATOM    683  HA3 GLY    49     112.432 104.188  82.913  1.00  0.00           H  
ATOM    684  C   GLY    49     111.855 102.154  82.370  1.00  0.00           C  
ATOM    685  O   GLY    49     110.927 101.389  82.005  1.00  0.00           O  
ATOM    686  N   TYR    50     112.988 101.564  82.836  1.00  0.00           N  
ATOM    687  H   TYR    50     112.961 100.576  83.044  1.00  0.00           H  
ATOM    688  CA  TYR    50     114.240 102.260  83.371  1.00  0.00           C  
ATOM    689  HA  TYR    50     114.150 103.290  83.024  1.00  0.00           H  
ATOM    690  CB  TYR    50     114.312 102.395  84.913  1.00  0.00           C  
ATOM    691  HB2 TYR    50     113.352 102.839  85.175  1.00  0.00           H  
ATOM    692  HB3 TYR    50     114.431 101.373  85.275  1.00  0.00           H  
ATOM    693  CG  TYR    50     115.514 103.290  85.432  1.00  0.00           C  
ATOM    694  CD1 TYR    50     116.774 102.727  85.775  1.00  0.00           C  
ATOM    695  HD1 TYR    50     116.869 101.655  85.684  1.00  0.00           H  
ATOM    696  CE1 TYR    50     117.760 103.525  86.391  1.00  0.00           C  
ATOM    697  HE1 TYR    50     118.667 103.045  86.728  1.00  0.00           H  
ATOM    698  CZ  TYR    50     117.529 104.926  86.642  1.00  0.00           C  
ATOM    699  OH  TYR    50     118.406 105.659  87.345  1.00  0.00           O  
ATOM    700  HH  TYR    50     118.053 106.404  87.836  1.00  0.00           H  
ATOM    701  CE2 TYR    50     116.304 105.459  86.219  1.00  0.00           C  
ATOM    702  HE2 TYR    50     116.123 106.520  86.307  1.00  0.00           H  
ATOM    703  CD2 TYR    50     115.331 104.693  85.533  1.00  0.00           C  
ATOM    704  HD2 TYR    50     114.412 105.214  85.309  1.00  0.00           H  
ATOM    705  C   TYR    50     115.459 101.500  82.789  1.00  0.00           C  
ATOM    706  O   TYR    50     115.622 100.277  83.106  1.00  0.00           O  
ATOM    707  N   GLY    51     116.277 102.057  81.860  1.00  0.00           N  
ATOM    708  H   GLY    51     117.105 101.514  81.662  1.00  0.00           H  
ATOM    709  CA  GLY    51     116.258 103.410  81.389  1.00  0.00           C  
ATOM    710  HA2 GLY    51     115.523 103.632  80.616  1.00  0.00           H  
ATOM    711  HA3 GLY    51     116.072 103.954  82.315  1.00  0.00           H  
ATOM    712  C   GLY    51     117.606 103.824  80.779  1.00  0.00           C  
ATOM    713  O   GLY    51     118.405 102.977  80.409  1.00  0.00           O  
ATOM    714  N   GLN    52     117.965 105.136  80.585  1.00  0.00           N  
ATOM    715  H   GLN    52     117.483 105.872  81.081  1.00  0.00           H  
ATOM    716  CA  GLN    52     119.106 105.667  79.817  1.00  0.00           C  
ATOM    717  HA  GLN    52     119.131 106.756  79.785  1.00  0.00           H  
ATOM    718  CB  GLN    52     120.444 105.375  80.623  1.00  0.00           C  
ATOM    719  HB2 GLN    52     120.404 105.737  81.651  1.00  0.00           H  
ATOM    720  HB3 GLN    52     120.678 104.312  80.677  1.00  0.00           H  
ATOM    721  CG  GLN    52     121.700 105.892  79.959  1.00  0.00           C  
ATOM    722  HG2 GLN    52     122.057 105.300  79.117  1.00  0.00           H  
ATOM    723  HG3 GLN    52     121.522 106.894  79.569  1.00  0.00           H  
ATOM    724  CD  GLN    52     122.821 105.964  80.999  1.00  0.00           C  
ATOM    725  OE1 GLN    52     123.265 107.049  81.377  1.00  0.00           O  
ATOM    726  NE2 GLN    52     123.320 104.873  81.481  1.00  0.00           N  
ATOM    727 HE21 GLN    52     122.969 104.016  81.079  1.00  0.00           H  
ATOM    728 HE22 GLN    52     124.026 104.905  82.202  1.00  0.00           H  
ATOM    729  C   GLN    52     119.137 105.154  78.350  1.00  0.00           C  
ATOM    730  O   GLN    52     119.875 104.257  77.932  1.00  0.00           O  
ATOM    731  N   SER    53     118.327 105.698  77.400  1.00  0.00           N  
ATOM    732  H   SER    53     118.465 105.291  76.486  1.00  0.00           H  
ATOM    733  CA  SER    53     117.212 106.544  77.528  1.00  0.00           C  
ATOM    734  HA  SER    53     117.493 107.381  78.167  1.00  0.00           H  
ATOM    735  CB  SER    53     116.767 107.238  76.181  1.00  0.00           C  
ATOM    736  HB2 SER    53     117.587 107.880  75.860  1.00  0.00           H  
ATOM    737  HB3 SER    53     116.411 106.523  75.439  1.00  0.00           H  
ATOM    738  OG  SER    53     115.719 108.143  76.510  1.00  0.00           O  
ATOM    739  HG  SER    53     115.821 108.853  75.873  1.00  0.00           H  
ATOM    740  C   SER    53     116.025 105.789  78.143  1.00  0.00           C  
ATOM    741  O   SER    53     115.900 104.569  77.924  1.00  0.00           O  
ATOM    742  N   SER    54     115.063 106.522  78.783  1.00  0.00           N  
ATOM    743  H   SER    54     115.259 107.486  79.013  1.00  0.00           H  
ATOM    744  CA  SER    54     113.831 106.012  79.385  1.00  0.00           C  
ATOM    745  HA  SER    54     113.862 104.928  79.491  1.00  0.00           H  
ATOM    746  CB  SER    54     113.769 106.534  80.784  1.00  0.00           C  
ATOM    747  HB2 SER    54     113.731 107.623  80.747  1.00  0.00           H  
ATOM    748  HB3 SER    54     112.834 106.211  81.241  1.00  0.00           H  
ATOM    749  OG  SER    54     114.943 106.244  81.503  1.00  0.00           O  
ATOM    750  HG  SER    54     115.099 106.901  82.186  1.00  0.00           H  
ATOM    751  C   SER    54     112.561 106.383  78.614  1.00  0.00           C  
ATOM    752  O   SER    54     111.430 106.070  78.922  1.00  0.00           O  
ATOM    753  N   TYR    55     112.804 106.998  77.439  1.00  0.00           N  
ATOM    754  H   TYR    55     113.760 107.053  77.116  1.00  0.00           H  
ATOM    755  CA  TYR    55     111.836 107.489  76.500  1.00  0.00           C  
ATOM    756  HA  TYR    55     110.863 107.003  76.567  1.00  0.00           H  
ATOM    757  CB  TYR    55     111.577 108.975  76.989  1.00  0.00           C  
ATOM    758  HB2 TYR    55     112.541 109.480  77.051  1.00  0.00           H  
ATOM    759  HB3 TYR    55     111.088 109.571  76.219  1.00  0.00           H  
ATOM    760  CG  TYR    55     110.909 109.203  78.317  1.00  0.00           C  
ATOM    761  CD1 TYR    55     111.715 109.574  79.354  1.00  0.00           C  
ATOM    762  HD1 TYR    55     112.755 109.802  79.169  1.00  0.00           H  
ATOM    763  CE1 TYR    55     111.124 109.865  80.568  1.00  0.00           C  
ATOM    764  HE1 TYR    55     111.743 110.214  81.381  1.00  0.00           H  
ATOM    765  CZ  TYR    55     109.698 109.734  80.822  1.00  0.00           C  
ATOM    766  OH  TYR    55     109.261 109.894  82.116  1.00  0.00           O  
ATOM    767  HH  TYR    55     108.310 109.996  82.037  1.00  0.00           H  
ATOM    768  CE2 TYR    55     108.880 109.202  79.809  1.00  0.00           C  
ATOM    769  HE2 TYR    55     107.847 108.906  79.912  1.00  0.00           H  
ATOM    770  CD2 TYR    55     109.510 109.018  78.541  1.00  0.00           C  
ATOM    771  HD2 TYR    55     108.857 108.833  77.701  1.00  0.00           H  
ATOM    772  C   TYR    55     112.317 107.339  75.032  1.00  0.00           C  
ATOM    773  O   TYR    55     112.631 108.306  74.353  1.00  0.00           O  
ATOM    774  N   SER    56     112.414 106.115  74.475  1.00  0.00           N  
ATOM    775  H   SER    56     112.961 106.105  73.626  1.00  0.00           H  
ATOM    776  CA  SER    56     111.898 104.792  74.799  1.00  0.00           C  
ATOM    777  HA  SER    56     112.146 104.043  74.047  1.00  0.00           H  
ATOM    778  CB  SER    56     112.724 104.157  75.892  1.00  0.00           C  
ATOM    779  HB2 SER    56     113.796 104.293  75.749  1.00  0.00           H  
ATOM    780  HB3 SER    56     112.469 104.499  76.895  1.00  0.00           H  
ATOM    781  OG  SER    56     112.380 102.822  75.913  1.00  0.00           O  
ATOM    782  HG  SER    56     113.138 102.441  76.365  1.00  0.00           H  
ATOM    783  C   SER    56     110.409 104.760  75.041  1.00  0.00           C  
ATOM    784  O   SER    56     109.909 104.536  76.137  1.00  0.00           O  
ATOM    785  N   SER    57     109.563 105.121  74.094  1.00  0.00           N  
ATOM    786  H   SER    57     108.579 105.092  74.321  1.00  0.00           H  
ATOM    787  CA  SER    57     109.850 105.995  72.911  1.00  0.00           C  
ATOM    788  HA  SER    57     110.883 105.836  72.600  1.00  0.00           H  
ATOM    789  CB  SER    57     108.963 105.707  71.680  1.00  0.00           C  
ATOM    790  HB2 SER    57     109.349 106.221  70.799  1.00  0.00           H  
ATOM    791  HB3 SER    57     109.020 104.639  71.467  1.00  0.00           H  
ATOM    792  OG  SER    57     107.601 105.980  72.042  1.00  0.00           O  
ATOM    793  HG  SER    57     107.047 105.253  71.748  1.00  0.00           H  
ATOM    794  C   SER    57     109.619 107.418  73.367  1.00  0.00           C  
ATOM    795  O   SER    57     109.151 107.700  74.461  1.00  0.00           O  
ATOM    796  N   TYR    58     110.101 108.349  72.598  1.00  0.00           N  
ATOM    797  H   TYR    58     110.627 107.973  71.823  1.00  0.00           H  
ATOM    798  CA  TYR    58     110.140 109.741  73.023  1.00  0.00           C  
ATOM    799  HA  TYR    58     110.670 109.780  73.975  1.00  0.00           H  
ATOM    800  CB  TYR    58     111.117 110.477  72.059  1.00  0.00           C  
ATOM    801  HB2 TYR    58     111.903 109.849  71.638  1.00  0.00           H  
ATOM    802  HB3 TYR    58     110.586 110.818  71.170  1.00  0.00           H  
ATOM    803  CG  TYR    58     111.733 111.720  72.610  1.00  0.00           C  
ATOM    804  CD1 TYR    58     111.086 112.972  72.460  1.00  0.00           C  
ATOM    805  HD1 TYR    58     110.150 113.043  71.925  1.00  0.00           H  
ATOM    806  CE1 TYR    58     111.483 114.088  73.210  1.00  0.00           C  
ATOM    807  HE1 TYR    58     110.910 114.997  73.099  1.00  0.00           H  
ATOM    808  CZ  TYR    58     112.613 113.940  74.027  1.00  0.00           C  
ATOM    809  OH  TYR    58     112.924 114.892  74.902  1.00  0.00           O  
ATOM    810  HH  TYR    58     112.343 115.625  74.688  1.00  0.00           H  
ATOM    811  CE2 TYR    58     113.305 112.721  74.120  1.00  0.00           C  
ATOM    812  HE2 TYR    58     114.154 112.553  74.767  1.00  0.00           H  
ATOM    813  CD2 TYR    58     112.888 111.601  73.325  1.00  0.00           C  
ATOM    814  HD2 TYR    58     113.462 110.687  73.290  1.00  0.00           H  
ATOM    815  C   TYR    58     108.821 110.516  73.045  1.00  0.00           C  
ATOM    816  O   TYR    58     107.973 110.301  72.118  1.00  0.00           O  
ATOM    817  N   GLY    59     108.540 111.321  74.013  1.00  0.00           N  
ATOM    818  H   GLY    59     107.744 111.894  73.769  1.00  0.00           H  
ATOM    819  CA  GLY    59     109.361 111.664  75.178  1.00  0.00           C  
ATOM    820  HA2 GLY    59     109.270 110.911  75.960  1.00  0.00           H  
ATOM    821  HA3 GLY    59     110.391 111.896  74.907  1.00  0.00           H  
ATOM    822  C   GLY    59     108.989 113.101  75.716  1.00  0.00           C  
ATOM    823  O   GLY    59     108.608 113.924  74.920  1.00  0.00           O  
ATOM    824  N   GLN    60     108.955 113.403  76.960  1.00  0.00           N  
ATOM    825  H   GLN    60     108.726 114.353  77.215  1.00  0.00           H  
ATOM    826  CA  GLN    60     109.290 112.520  78.116  1.00  0.00           C  
ATOM    827  HA  GLN    60     109.640 111.584  77.682  1.00  0.00           H  
ATOM    828  CB  GLN    60     110.496 113.211  78.839  1.00  0.00           C  
ATOM    829  HB2 GLN    60     110.349 114.281  78.984  1.00  0.00           H  
ATOM    830  HB3 GLN    60     110.629 112.629  79.751  1.00  0.00           H  
ATOM    831  CG  GLN    60     111.753 113.248  78.022  1.00  0.00           C  
ATOM    832  HG2 GLN    60     111.797 112.338  77.423  1.00  0.00           H  
ATOM    833  HG3 GLN    60     111.685 114.058  77.295  1.00  0.00           H  
ATOM    834  CD  GLN    60     113.086 113.256  78.765  1.00  0.00           C  
ATOM    835  OE1 GLN    60     113.556 112.232  79.285  1.00  0.00           O  
ATOM    836  NE2 GLN    60     113.747 114.413  78.836  1.00  0.00           N  
ATOM    837 HE21 GLN    60     113.151 115.176  78.547  1.00  0.00           H  
ATOM    838 HE22 GLN    60     114.569 114.453  79.421  1.00  0.00           H  
ATOM    839  C   GLN    60     108.059 112.191  79.003  1.00  0.00           C  
ATOM    840  O   GLN    60     107.199 111.374  78.479  1.00  0.00           O  
ATOM    841  N   SER    61     107.945 112.666  80.269  1.00  0.00           N  
ATOM    842  H   SER    61     108.662 113.245  80.684  1.00  0.00           H  
ATOM    843  CA  SER    61     106.701 112.478  81.070  1.00  0.00           C  
ATOM    844  HA  SER    61     106.482 111.417  80.945  1.00  0.00           H  
ATOM    845  CB  SER    61     106.794 112.886  82.547  1.00  0.00           C  
ATOM    846  HB2 SER    61     107.687 112.414  82.957  1.00  0.00           H  
ATOM    847  HB3 SER    61     106.869 113.971  82.619  1.00  0.00           H  
ATOM    848  OG  SER    61     105.631 112.347  83.198  1.00  0.00           O  
ATOM    849  HG  SER    61     105.871 111.417  83.212  1.00  0.00           H  
ATOM    850  C   SER    61     105.587 113.317  80.426  1.00  0.00           C  
ATOM    851  O   SER    61     105.802 114.414  79.893  1.00  0.00           O  
ATOM    852  N   GLN    62     104.414 112.709  80.377  1.00  0.00           N  
ATOM    853  H   GLN    62     104.405 111.735  80.645  1.00  0.00           H  
ATOM    854  CA  GLN    62     103.199 113.385  79.993  1.00  0.00           C  
ATOM    855  HA  GLN    62     103.399 114.154  79.247  1.00  0.00           H  
ATOM    856  CB  GLN    62     102.055 112.440  79.475  1.00  0.00           C  
ATOM    857  HB2 GLN    62     102.073 111.615  80.187  1.00  0.00           H  
ATOM    858  HB3 GLN    62     101.042 112.806  79.646  1.00  0.00           H  
ATOM    859  CG  GLN    62     102.240 111.758  78.079  1.00  0.00           C  
ATOM    860  HG2 GLN    62     103.250 111.357  77.992  1.00  0.00           H  
ATOM    861  HG3 GLN    62     101.474 110.985  78.020  1.00  0.00           H  
ATOM    862  CD  GLN    62     101.901 112.723  77.037  1.00  0.00           C  
ATOM    863  OE1 GLN    62     100.801 113.131  76.973  1.00  0.00           O  
ATOM    864  NE2 GLN    62     102.875 113.146  76.272  1.00  0.00           N  
ATOM    865 HE21 GLN    62     102.723 113.823  75.538  1.00  0.00           H  
ATOM    866 HE22 GLN    62     103.802 112.749  76.328  1.00  0.00           H  
ATOM    867  C   GLN    62     102.548 114.158  81.225  1.00  0.00           C  
ATOM    868  O   GLN    62     101.580 114.947  81.052  1.00  0.00           O  
ATOM    869  N   ASN    63     103.097 114.058  82.411  1.00  0.00           N  
ATOM    870  H   ASN    63     103.800 113.368  82.636  1.00  0.00           H  
ATOM    871  CA  ASN    63     102.583 114.799  83.599  1.00  0.00           C  
ATOM    872  HA  ASN    63     101.853 115.512  83.216  1.00  0.00           H  
ATOM    873  CB  ASN    63     101.815 113.848  84.537  1.00  0.00           C  
ATOM    874  HB2 ASN    63     101.448 114.342  85.437  1.00  0.00           H  
ATOM    875  HB3 ASN    63     100.938 113.525  83.976  1.00  0.00           H  
ATOM    876  CG  ASN    63     102.555 112.625  85.061  1.00  0.00           C  
ATOM    877  OD1 ASN    63     103.383 112.714  85.951  1.00  0.00           O  
ATOM    878  ND2 ASN    63     102.260 111.385  84.534  1.00  0.00           N  
ATOM    879 HD21 ASN    63     102.713 110.651  85.060  1.00  0.00           H  
ATOM    880 HD22 ASN    63     101.563 111.159  83.840  1.00  0.00           H  
ATOM    881  C   ASN    63     103.744 115.484  84.329  1.00  0.00           C  
ATOM    882  O   ASN    63     103.459 116.521  84.926  1.00  0.00           O  
ATOM    883  N   THR    64     104.995 115.067  84.243  1.00  0.00           N  
ATOM    884  H   THR    64     105.115 114.206  83.730  1.00  0.00           H  
ATOM    885  CA  THR    64     106.054 115.572  85.102  1.00  0.00           C  
ATOM    886  HA  THR    64     105.605 116.391  85.664  1.00  0.00           H  
ATOM    887  CB  THR    64     106.414 114.524  86.149  1.00  0.00           C  
ATOM    888  HB  THR    64     106.666 113.598  85.632  1.00  0.00           H  
ATOM    889  CG2 THR    64     107.508 114.870  87.119  1.00  0.00           C  
ATOM    890 HG21 THR    64     107.528 115.953  87.240  1.00  0.00           H  
ATOM    891 HG22 THR    64     107.304 114.360  88.061  1.00  0.00           H  
ATOM    892 HG23 THR    64     108.469 114.611  86.675  1.00  0.00           H  
ATOM    893  OG1 THR    64     105.257 114.274  86.819  1.00  0.00           O  
ATOM    894  HG1 THR    64     104.592 113.810  86.305  1.00  0.00           H  
ATOM    895  C   THR    64     107.396 116.012  84.410  1.00  0.00           C  
ATOM    896  O   THR    64     108.459 115.394  84.220  1.00  0.00           O  
ATOM    897  N   GLY    65     107.384 117.214  83.854  1.00  0.00           N  
ATOM    898  H   GLY    65     108.239 117.437  83.364  1.00  0.00           H  
ATOM    899  CA  GLY    65     106.232 118.071  83.519  1.00  0.00           C  
ATOM    900  HA2 GLY    65     105.609 118.220  84.401  1.00  0.00           H  
ATOM    901  HA3 GLY    65     106.567 119.086  83.305  1.00  0.00           H  
ATOM    902  C   GLY    65     105.344 117.607  82.433  1.00  0.00           C  
ATOM    903  O   GLY    65     105.588 116.624  81.751  1.00  0.00           O  
ATOM    904  N   TYR    66     104.263 118.408  82.247  1.00  0.00           N  
ATOM    905  H   TYR    66     104.111 119.133  82.934  1.00  0.00           H  
ATOM    906  CA  TYR    66     103.230 118.109  81.197  1.00  0.00           C  
ATOM    907  HA  TYR    66     102.788 117.125  81.354  1.00  0.00           H  
ATOM    908  CB  TYR    66     102.113 119.150  81.234  1.00  0.00           C  
ATOM    909  HB2 TYR    66     101.969 119.372  82.291  1.00  0.00           H  
ATOM    910  HB3 TYR    66     102.381 120.056  80.691  1.00  0.00           H  
ATOM    911  CG  TYR    66     100.699 118.767  80.675  1.00  0.00           C  
ATOM    912  CD1 TYR    66      99.936 117.891  81.452  1.00  0.00           C  
ATOM    913  HD1 TYR    66     100.317 117.537  82.399  1.00  0.00           H  
ATOM    914  CE1 TYR    66      98.742 117.478  80.866  1.00  0.00           C  
ATOM    915  HE1 TYR    66      98.082 116.745  81.306  1.00  0.00           H  
ATOM    916  CZ  TYR    66      98.357 117.867  79.622  1.00  0.00           C  
ATOM    917  OH  TYR    66      97.157 117.479  79.178  1.00  0.00           O  
ATOM    918  HH  TYR    66      96.569 118.238  79.172  1.00  0.00           H  
ATOM    919  CE2 TYR    66      99.203 118.636  78.824  1.00  0.00           C  
ATOM    920  HE2 TYR    66      99.028 118.828  77.776  1.00  0.00           H  
ATOM    921  CD2 TYR    66     100.450 119.061  79.359  1.00  0.00           C  
ATOM    922  HD2 TYR    66     101.159 119.514  78.682  1.00  0.00           H  
ATOM    923  C   TYR    66     103.809 118.033  79.731  1.00  0.00           C  
ATOM    924  O   TYR    66     104.661 118.893  79.340  1.00  0.00           O  
ATOM    925  N   GLY    67     103.499 116.965  79.009  1.00  0.00           N  
ATOM    926  H   GLY    67     102.796 116.360  79.410  1.00  0.00           H  
ATOM    927  CA  GLY    67     104.049 116.663  77.666  1.00  0.00           C  
ATOM    928  HA2 GLY    67     105.018 117.161  77.655  1.00  0.00           H  
ATOM    929  HA3 GLY    67     104.106 115.578  77.585  1.00  0.00           H  
ATOM    930  C   GLY    67     103.246 117.187  76.481  1.00  0.00           C  
ATOM    931  O   GLY    67     102.342 118.036  76.654  1.00  0.00           O  
ATOM    932  N   THR    68     103.463 116.681  75.280  1.00  0.00           N  
ATOM    933  H   THR    68     104.250 116.055  75.184  1.00  0.00           H  
ATOM    934  CA  THR    68     102.736 116.990  74.016  1.00  0.00           C  
ATOM    935  HA  THR    68     102.176 117.921  74.098  1.00  0.00           H  
ATOM    936  CB  THR    68     103.869 117.378  73.022  1.00  0.00           C  
ATOM    937  HB  THR    68     104.648 116.615  73.032  1.00  0.00           H  
ATOM    938  CG2 THR    68     103.434 117.577  71.582  1.00  0.00           C  
ATOM    939 HG21 THR    68     104.192 118.065  70.968  1.00  0.00           H  
ATOM    940 HG22 THR    68     103.074 116.634  71.172  1.00  0.00           H  
ATOM    941 HG23 THR    68     102.590 118.267  71.612  1.00  0.00           H  
ATOM    942  OG1 THR    68     104.383 118.672  73.466  1.00  0.00           O  
ATOM    943  HG1 THR    68     105.117 118.969  72.922  1.00  0.00           H  
ATOM    944  C   THR    68     101.797 115.852  73.486  1.00  0.00           C  
ATOM    945  O   THR    68     102.213 114.688  73.552  1.00  0.00           O  
ATOM    946  N   GLN    69     100.555 116.215  73.192  1.00  0.00           N  
ATOM    947  H   GLN    69     100.249 117.170  73.070  1.00  0.00           H  
ATOM    948  CA  GLN    69      99.556 115.257  72.708  1.00  0.00           C  
ATOM    949  HA  GLN    69      99.848 114.207  72.720  1.00  0.00           H  
ATOM    950  CB  GLN    69      98.345 115.221  73.562  1.00  0.00           C  
ATOM    951  HB2 GLN    69      97.747 116.128  73.469  1.00  0.00           H  
ATOM    952  HB3 GLN    69      97.677 114.476  73.131  1.00  0.00           H  
ATOM    953  CG  GLN    69      98.612 114.817  75.028  1.00  0.00           C  
ATOM    954  HG2 GLN    69      97.727 114.403  75.512  1.00  0.00           H  
ATOM    955  HG3 GLN    69      99.367 114.031  75.056  1.00  0.00           H  
ATOM    956  CD  GLN    69      99.076 115.969  75.903  1.00  0.00           C  
ATOM    957  OE1 GLN    69      98.488 117.026  75.838  1.00  0.00           O  
ATOM    958  NE2 GLN    69     100.108 115.768  76.701  1.00  0.00           N  
ATOM    959 HE21 GLN    69     100.639 114.909  76.699  1.00  0.00           H  
ATOM    960 HE22 GLN    69     100.470 116.555  77.222  1.00  0.00           H  
ATOM    961  C   GLN    69      99.260 115.578  71.232  1.00  0.00           C  
ATOM    962  O   GLN    69      99.172 116.809  70.930  1.00  0.00           O  
ATOM    963  N   SER    70      99.463 114.643  70.316  1.00  0.00           N  
ATOM    964  H   SER    70      99.610 113.675  70.564  1.00  0.00           H  
ATOM    965  CA  SER    70      99.623 115.008  68.924  1.00  0.00           C  
ATOM    966  HA  SER    70      99.084 115.939  68.750  1.00  0.00           H  
ATOM    967  CB  SER    70     101.162 115.166  68.539  1.00  0.00           C  
ATOM    968  HB2 SER    70     101.319 115.276  67.466  1.00  0.00           H  
ATOM    969  HB3 SER    70     101.540 116.027  69.090  1.00  0.00           H  
ATOM    970  OG  SER    70     101.901 113.974  68.846  1.00  0.00           O  
ATOM    971  HG  SER    70     102.720 114.337  69.192  1.00  0.00           H  
ATOM    972  C   SER    70      98.918 113.944  67.949  1.00  0.00           C  
ATOM    973  O   SER    70      99.300 113.919  66.782  1.00  0.00           O  
ATOM    974  N   THR    71      97.971 113.173  68.471  1.00  0.00           N  
ATOM    975  H   THR    71      97.770 113.139  69.461  1.00  0.00           H  
ATOM    976  CA  THR    71      97.330 112.099  67.721  1.00  0.00           C  
ATOM    977  HA  THR    71      97.777 112.086  66.726  1.00  0.00           H  
ATOM    978  CB  THR    71      97.598 110.608  68.253  1.00  0.00           C  
ATOM    979  HB  THR    71      97.288 110.581  69.297  1.00  0.00           H  
ATOM    980  CG2 THR    71      96.906 109.478  67.571  1.00  0.00           C  
ATOM    981 HG21 THR    71      97.198 109.446  66.521  1.00  0.00           H  
ATOM    982 HG22 THR    71      97.141 108.513  68.021  1.00  0.00           H  
ATOM    983 HG23 THR    71      95.821 109.559  67.630  1.00  0.00           H  
ATOM    984  OG1 THR    71      98.947 110.305  68.357  1.00  0.00           O  
ATOM    985  HG1 THR    71      99.365 110.788  69.074  1.00  0.00           H  
ATOM    986  C   THR    71      95.824 112.346  67.704  1.00  0.00           C  
ATOM    987  O   THR    71      95.089 112.067  68.689  1.00  0.00           O  
ATOM    988  N   PRO    72      95.234 112.895  66.658  1.00  0.00           N  
ATOM    989  CD  PRO    72      95.911 113.290  65.388  1.00  0.00           C  
ATOM    990  HD2 PRO    72      96.148 112.458  64.725  1.00  0.00           H  
ATOM    991  HD3 PRO    72      96.745 113.988  65.453  1.00  0.00           H  
ATOM    992  CG  PRO    72      94.825 114.010  64.578  1.00  0.00           C  
ATOM    993  HG2 PRO    72      94.677 113.489  63.632  1.00  0.00           H  
ATOM    994  HG3 PRO    72      95.047 115.035  64.279  1.00  0.00           H  
ATOM    995  CB  PRO    72      93.489 113.926  65.302  1.00  0.00           C  
ATOM    996  HB2 PRO    72      92.687 113.470  64.722  1.00  0.00           H  
ATOM    997  HB3 PRO    72      93.127 114.890  65.662  1.00  0.00           H  
ATOM    998  CA  PRO    72      93.791 113.079  66.564  1.00  0.00           C  
ATOM    999  HA  PRO    72      93.433 113.598  67.453  1.00  0.00           H  
ATOM   1000  C   PRO    72      93.025 111.750  66.559  1.00  0.00           C  
ATOM   1001  O   PRO    72      93.611 110.748  66.102  1.00  0.00           O  
ATOM   1002  N   GLN    73      91.803 111.737  66.922  1.00  0.00           N  
ATOM   1003  H   GLN    73      91.532 112.594  67.382  1.00  0.00           H  
ATOM   1004  CA  GLN    73      90.704 110.777  66.558  1.00  0.00           C  
ATOM   1005  HA  GLN    73      90.949 109.837  67.050  1.00  0.00           H  
ATOM   1006  CB  GLN    73      89.349 111.260  67.023  1.00  0.00           C  
ATOM   1007  HB2 GLN    73      89.199 112.301  66.738  1.00  0.00           H  
ATOM   1008  HB3 GLN    73      88.511 110.629  66.728  1.00  0.00           H  
ATOM   1009  CG  GLN    73      89.265 111.259  68.612  1.00  0.00           C  
ATOM   1010  HG2 GLN    73      89.507 110.286  69.039  1.00  0.00           H  
ATOM   1011  HG3 GLN    73      90.030 111.828  69.140  1.00  0.00           H  
ATOM   1012  CD  GLN    73      87.876 111.802  69.101  1.00  0.00           C  
ATOM   1013  OE1 GLN    73      87.646 113.015  69.120  1.00  0.00           O  
ATOM   1014  NE2 GLN    73      87.052 111.026  69.654  1.00  0.00           N  
ATOM   1015 HE21 GLN    73      87.081 110.019  69.583  1.00  0.00           H  
ATOM   1016 HE22 GLN    73      86.208 111.508  69.927  1.00  0.00           H  
ATOM   1017  C   GLN    73      90.605 110.541  65.048  1.00  0.00           C  
ATOM   1018  O   GLN    73      90.807 111.452  64.253  1.00  0.00           O  
ATOM   1019  N   GLY    74      90.416 109.228  64.655  1.00  0.00           N  
ATOM   1020  H   GLY    74      90.342 108.448  65.293  1.00  0.00           H  
ATOM   1021  CA  GLY    74      90.250 108.968  63.285  1.00  0.00           C  
ATOM   1022  HA2 GLY    74      91.043 109.366  62.651  1.00  0.00           H  
ATOM   1023  HA3 GLY    74      90.344 107.908  63.052  1.00  0.00           H  
ATOM   1024  C   GLY    74      88.948 109.462  62.794  1.00  0.00           C  
ATOM   1025  O   GLY    74      88.820 110.256  61.873  1.00  0.00           O  
ATOM   1026  N   TYR    75      87.844 108.978  63.355  1.00  0.00           N  
ATOM   1027  H   TYR    75      87.981 108.173  63.949  1.00  0.00           H  
ATOM   1028  CA  TYR    75      86.481 109.252  62.805  1.00  0.00           C  
ATOM   1029  HA  TYR    75      86.469 110.105  62.127  1.00  0.00           H  
ATOM   1030  CB  TYR    75      86.064 108.134  61.817  1.00  0.00           C  
ATOM   1031  HB2 TYR    75      85.976 107.183  62.342  1.00  0.00           H  
ATOM   1032  HB3 TYR    75      85.087 108.372  61.395  1.00  0.00           H  
ATOM   1033  CG  TYR    75      86.992 107.873  60.632  1.00  0.00           C  
ATOM   1034  CD1 TYR    75      87.986 106.868  60.752  1.00  0.00           C  
ATOM   1035  HD1 TYR    75      87.954 106.192  61.594  1.00  0.00           H  
ATOM   1036  CE1 TYR    75      88.903 106.592  59.713  1.00  0.00           C  
ATOM   1037  HE1 TYR    75      89.619 105.801  59.877  1.00  0.00           H  
ATOM   1038  CZ  TYR    75      88.862 107.389  58.580  1.00  0.00           C  
ATOM   1039  OH  TYR    75      89.732 107.200  57.605  1.00  0.00           O  
ATOM   1040  HH  TYR    75      89.768 107.883  56.931  1.00  0.00           H  
ATOM   1041  CE2 TYR    75      87.903 108.463  58.428  1.00  0.00           C  
ATOM   1042  HE2 TYR    75      87.789 109.044  57.526  1.00  0.00           H  
ATOM   1043  CD2 TYR    75      87.019 108.697  59.473  1.00  0.00           C  
ATOM   1044  HD2 TYR    75      86.392 109.572  59.396  1.00  0.00           H  
ATOM   1045  C   TYR    75      85.463 109.619  63.854  1.00  0.00           C  
ATOM   1046  O   TYR    75      84.350 109.011  63.904  1.00  0.00           O  
ATOM   1047  N   GLY    76      85.910 110.507  64.775  1.00  0.00           N  
ATOM   1048  H   GLY    76      86.811 110.943  64.641  1.00  0.00           H  
ATOM   1049  CA  GLY    76      85.125 110.996  65.896  1.00  0.00           C  
ATOM   1050  HA2 GLY    76      85.763 111.493  66.626  1.00  0.00           H  
ATOM   1051  HA3 GLY    76      84.323 111.651  65.556  1.00  0.00           H  
ATOM   1052  C   GLY    76      84.426 109.809  66.748  1.00  0.00           C  
ATOM   1053  O   GLY    76      84.955 108.718  66.959  1.00  0.00           O  
ATOM   1054  N   SER    77      83.190 110.004  67.167  1.00  0.00           N  
ATOM   1055  H   SER    77      82.742 110.884  66.957  1.00  0.00           H  
ATOM   1056  CA  SER    77      82.380 108.959  67.888  1.00  0.00           C  
ATOM   1057  HA  SER    77      82.918 108.020  68.019  1.00  0.00           H  
ATOM   1058  CB  SER    77      82.004 109.468  69.296  1.00  0.00           C  
ATOM   1059  HB2 SER    77      82.929 109.757  69.795  1.00  0.00           H  
ATOM   1060  HB3 SER    77      81.375 110.339  69.113  1.00  0.00           H  
ATOM   1061  OG  SER    77      81.263 108.424  69.827  1.00  0.00           O  
ATOM   1062  HG  SER    77      80.404 108.712  70.144  1.00  0.00           H  
ATOM   1063  C   SER    77      81.118 108.706  67.048  1.00  0.00           C  
ATOM   1064  O   SER    77      80.374 109.599  66.761  1.00  0.00           O  
ATOM   1065  N   THR    78      80.763 107.506  66.615  1.00  0.00           N  
ATOM   1066  H   THR    78      79.879 107.449  66.129  1.00  0.00           H  
ATOM   1067  CA  THR    78      81.536 106.299  66.721  1.00  0.00           C  
ATOM   1068  HA  THR    78      82.590 106.575  66.677  1.00  0.00           H  
ATOM   1069  CB  THR    78      81.236 105.385  67.913  1.00  0.00           C  
ATOM   1070  HB  THR    78      80.151 105.306  67.978  1.00  0.00           H  
ATOM   1071  CG2 THR    78      81.762 103.983  67.802  1.00  0.00           C  
ATOM   1072 HG21 THR    78      81.511 103.582  68.784  1.00  0.00           H  
ATOM   1073 HG22 THR    78      81.212 103.393  67.070  1.00  0.00           H  
ATOM   1074 HG23 THR    78      82.845 103.905  67.706  1.00  0.00           H  
ATOM   1075  OG1 THR    78      81.921 105.904  69.049  1.00  0.00           O  
ATOM   1076  HG1 THR    78      81.618 106.765  69.345  1.00  0.00           H  
ATOM   1077  C   THR    78      81.305 105.488  65.453  1.00  0.00           C  
ATOM   1078  O   THR    78      80.175 104.919  65.375  1.00  0.00           O  
ATOM   1079  N   GLY    79      82.394 105.262  64.689  1.00  0.00           N  
ATOM   1080  H   GLY    79      83.325 105.580  64.921  1.00  0.00           H  
ATOM   1081  CA  GLY    79      82.273 104.470  63.509  1.00  0.00           C  
ATOM   1082  HA2 GLY    79      81.220 104.559  63.246  1.00  0.00           H  
ATOM   1083  HA3 GLY    79      82.958 104.873  62.763  1.00  0.00           H  
ATOM   1084  C   GLY    79      82.553 102.993  63.795  1.00  0.00           C  
ATOM   1085  O   GLY    79      82.753 102.585  64.941  1.00  0.00           O  
ATOM   1086  N   GLY    80      82.477 102.129  62.769  1.00  0.00           N  
ATOM   1087  H   GLY    80      82.497 101.163  63.063  1.00  0.00           H  
ATOM   1088  CA  GLY    80      81.998 102.381  61.437  1.00  0.00           C  
ATOM   1089  HA2 GLY    80      82.668 103.088  60.949  1.00  0.00           H  
ATOM   1090  HA3 GLY    80      82.161 101.450  60.894  1.00  0.00           H  
ATOM   1091  C   GLY    80      80.500 102.826  61.390  1.00  0.00           C  
ATOM   1092  O   GLY    80      79.666 102.517  62.207  1.00  0.00           O  
ATOM   1093  N   TYR    81      80.162 103.551  60.368  1.00  0.00           N  
ATOM   1094  H   TYR    81      80.858 103.686  59.649  1.00  0.00           H  
ATOM   1095  CA  TYR    81      78.840 104.129  59.981  1.00  0.00           C  
ATOM   1096  HA  TYR    81      78.133 104.069  60.809  1.00  0.00           H  
ATOM   1097  CB  TYR    81      79.098 105.686  59.671  1.00  0.00           C  
ATOM   1098  HB2 TYR    81      79.774 105.798  58.823  1.00  0.00           H  
ATOM   1099  HB3 TYR    81      78.130 106.117  59.415  1.00  0.00           H  
ATOM   1100  CG  TYR    81      79.816 106.411  60.784  1.00  0.00           C  
ATOM   1101  CD1 TYR    81      79.124 106.703  62.010  1.00  0.00           C  
ATOM   1102  HD1 TYR    81      78.091 106.397  62.087  1.00  0.00           H  
ATOM   1103  CE1 TYR    81      79.785 107.420  62.974  1.00  0.00           C  
ATOM   1104  HE1 TYR    81      79.249 107.710  63.866  1.00  0.00           H  
ATOM   1105  CZ  TYR    81      81.107 107.978  62.743  1.00  0.00           C  
ATOM   1106  OH  TYR    81      81.652 108.776  63.735  1.00  0.00           O  
ATOM   1107  HH  TYR    81      82.596 108.947  63.768  1.00  0.00           H  
ATOM   1108  CE2 TYR    81      81.801 107.577  61.607  1.00  0.00           C  
ATOM   1109  HE2 TYR    81      82.851 107.806  61.506  1.00  0.00           H  
ATOM   1110  CD2 TYR    81      81.135 106.796  60.633  1.00  0.00           C  
ATOM   1111  HD2 TYR    81      81.788 106.491  59.828  1.00  0.00           H  
ATOM   1112  C   TYR    81      78.289 103.470  58.758  1.00  0.00           C  
ATOM   1113  O   TYR    81      78.992 102.861  57.959  1.00  0.00           O  
ATOM   1114  N   GLY    82      76.987 103.456  58.538  1.00  0.00           N  
ATOM   1115  H   GLY    82      76.697 102.922  57.732  1.00  0.00           H  
ATOM   1116  CA  GLY    82      75.899 104.096  59.258  1.00  0.00           C  
ATOM   1117  HA2 GLY    82      75.123 103.330  59.272  1.00  0.00           H  
ATOM   1118  HA3 GLY    82      76.085 104.396  60.289  1.00  0.00           H  
ATOM   1119  C   GLY    82      75.168 105.229  58.510  1.00  0.00           C  
ATOM   1120  O   GLY    82      75.630 105.595  57.436  1.00  0.00           O  
ATOM   1121  N   SER    83      74.155 105.831  59.107  1.00  0.00           N  
ATOM   1122  H   SER    83      73.678 105.350  59.856  1.00  0.00           H  
ATOM   1123  CA  SER    83      73.684 107.204  58.716  1.00  0.00           C  
ATOM   1124  HA  SER    83      72.742 107.306  59.255  1.00  0.00           H  
ATOM   1125  CB  SER    83      74.649 108.278  59.316  1.00  0.00           C  
ATOM   1126  HB2 SER    83      75.630 108.021  58.917  1.00  0.00           H  
ATOM   1127  HB3 SER    83      74.264 109.275  59.101  1.00  0.00           H  
ATOM   1128  OG  SER    83      74.715 108.269  60.736  1.00  0.00           O  
ATOM   1129  HG  SER    83      74.714 107.358  61.041  1.00  0.00           H  
ATOM   1130  C   SER    83      73.468 107.446  57.229  1.00  0.00           C  
ATOM   1131  O   SER    83      74.215 108.185  56.594  1.00  0.00           O  
ATOM   1132  N   SER    84      72.534 106.714  56.558  1.00  0.00           N  
ATOM   1133  H   SER    84      72.336 107.102  55.646  1.00  0.00           H  
ATOM   1134  CA  SER    84      71.754 105.621  57.093  1.00  0.00           C  
ATOM   1135  HA  SER    84      71.631 105.669  58.175  1.00  0.00           H  
ATOM   1136  CB  SER    84      70.383 105.844  56.388  1.00  0.00           C  
ATOM   1137  HB2 SER    84      70.156 106.908  56.341  1.00  0.00           H  
ATOM   1138  HB3 SER    84      70.430 105.505  55.353  1.00  0.00           H  
ATOM   1139  OG  SER    84      69.520 105.087  57.190  1.00  0.00           O  
ATOM   1140  HG  SER    84      69.640 105.337  58.109  1.00  0.00           H  
ATOM   1141  C   SER    84      72.308 104.190  56.702  1.00  0.00           C  
ATOM   1142  O   SER    84      72.719 103.960  55.569  1.00  0.00           O  
ATOM   1143  N   GLN    85      72.111 103.214  57.631  1.00  0.00           N  
ATOM   1144  H   GLN    85      71.713 103.503  58.513  1.00  0.00           H  
ATOM   1145  CA  GLN    85      72.299 101.768  57.539  1.00  0.00           C  
ATOM   1146  HA  GLN    85      73.263 101.561  57.074  1.00  0.00           H  
ATOM   1147  CB  GLN    85      72.576 101.250  58.966  1.00  0.00           C  
ATOM   1148  HB2 GLN    85      73.330 101.874  59.446  1.00  0.00           H  
ATOM   1149  HB3 GLN    85      71.641 101.259  59.526  1.00  0.00           H  
ATOM   1150  CG  GLN    85      73.032  99.806  59.073  1.00  0.00           C  
ATOM   1151  HG2 GLN    85      72.136  99.235  58.830  1.00  0.00           H  
ATOM   1152  HG3 GLN    85      73.843  99.529  58.400  1.00  0.00           H  
ATOM   1153  CD  GLN    85      73.569  99.388  60.399  1.00  0.00           C  
ATOM   1154  OE1 GLN    85      74.209 100.197  61.044  1.00  0.00           O  
ATOM   1155  NE2 GLN    85      73.277  98.180  60.858  1.00  0.00           N  
ATOM   1156 HE21 GLN    85      73.586  97.975  61.797  1.00  0.00           H  
ATOM   1157 HE22 GLN    85      72.692  97.492  60.407  1.00  0.00           H  
ATOM   1158  C   GLN    85      71.268 100.951  56.802  1.00  0.00           C  
ATOM   1159  O   GLN    85      71.531  99.843  56.326  1.00  0.00           O  
ATOM   1160  N   SER    86      69.993 101.502  56.745  1.00  0.00           N  
ATOM   1161  H   SER    86      69.858 102.278  57.378  1.00  0.00           H  
ATOM   1162  CA  SER    86      68.768 100.848  56.242  1.00  0.00           C  
ATOM   1163  HA  SER    86      67.923 101.360  56.701  1.00  0.00           H  
ATOM   1164  CB  SER    86      68.723 101.052  54.694  1.00  0.00           C  
ATOM   1165  HB2 SER    86      69.463 100.402  54.228  1.00  0.00           H  
ATOM   1166  HB3 SER    86      67.708 100.905  54.323  1.00  0.00           H  
ATOM   1167  OG  SER    86      69.282 102.277  54.285  1.00  0.00           O  
ATOM   1168  HG  SER    86      68.665 102.959  54.560  1.00  0.00           H  
ATOM   1169  C   SER    86      68.792  99.372  56.619  1.00  0.00           C  
ATOM   1170  O   SER    86      68.708  98.436  55.769  1.00  0.00           O  
ATOM   1171  N   SER    87      68.840  99.154  57.964  1.00  0.00           N  
ATOM   1172  H   SER    87      69.119  99.896  58.590  1.00  0.00           H  
ATOM   1173  CA  SER    87      68.539  97.836  58.564  1.00  0.00           C  
ATOM   1174  HA  SER    87      69.258  97.173  58.084  1.00  0.00           H  
ATOM   1175  CB  SER    87      68.896  97.923  60.092  1.00  0.00           C  
ATOM   1176  HB2 SER    87      69.877  98.360  60.281  1.00  0.00           H  
ATOM   1177  HB3 SER    87      68.310  98.676  60.619  1.00  0.00           H  
ATOM   1178  OG  SER    87      68.813  96.679  60.750  1.00  0.00           O  
ATOM   1179  HG  SER    87      69.575  96.187  60.435  1.00  0.00           H  
ATOM   1180  C   SER    87      67.098  97.389  58.277  1.00  0.00           C  
ATOM   1181  O   SER    87      66.277  98.227  57.993  1.00  0.00           O  
ATOM   1182  N   GLN    88      66.754  96.106  58.171  1.00  0.00           N  
ATOM   1183  H   GLN    88      67.582  95.528  58.136  1.00  0.00           H  
ATOM   1184  CA  GLN    88      65.513  95.592  57.580  1.00  0.00           C  
ATOM   1185  HA  GLN    88      64.767  96.385  57.530  1.00  0.00           H  
ATOM   1186  CB  GLN    88      65.824  94.944  56.250  1.00  0.00           C  
ATOM   1187  HB2 GLN    88      66.514  94.103  56.323  1.00  0.00           H  
ATOM   1188  HB3 GLN    88      64.898  94.544  55.838  1.00  0.00           H  
ATOM   1189  CG  GLN    88      66.355  95.882  55.155  1.00  0.00           C  
ATOM   1190  HG2 GLN    88      67.333  96.237  55.479  1.00  0.00           H  
ATOM   1191  HG3 GLN    88      66.423  95.363  54.198  1.00  0.00           H  
ATOM   1192  CD  GLN    88      65.532  97.138  54.863  1.00  0.00           C  
ATOM   1193  OE1 GLN    88      64.358  97.054  54.917  1.00  0.00           O  
ATOM   1194  NE2 GLN    88      66.107  98.242  54.431  1.00  0.00           N  
ATOM   1195 HE21 GLN    88      67.117  98.269  54.436  1.00  0.00           H  
ATOM   1196 HE22 GLN    88      65.544  99.075  54.537  1.00  0.00           H  
ATOM   1197  C   GLN    88      64.959  94.524  58.522  1.00  0.00           C  
ATOM   1198  O   GLN    88      65.609  93.919  59.334  1.00  0.00           O  
ATOM   1199  N   SER    89      63.662  94.267  58.255  1.00  0.00           N  
ATOM   1200  H   SER    89      63.260  94.805  57.500  1.00  0.00           H  
ATOM   1201  CA  SER    89      62.838  93.186  58.820  1.00  0.00           C  
ATOM   1202  HA  SER    89      63.497  92.615  59.474  1.00  0.00           H  
ATOM   1203  CB  SER    89      61.692  93.847  59.635  1.00  0.00           C  
ATOM   1204  HB2 SER    89      61.117  92.973  59.939  1.00  0.00           H  
ATOM   1205  HB3 SER    89      62.058  94.377  60.515  1.00  0.00           H  
ATOM   1206  OG  SER    89      60.903  94.776  58.919  1.00  0.00           O  
ATOM   1207  HG  SER    89      61.483  95.479  58.616  1.00  0.00           H  
ATOM   1208  C   SER    89      62.261  92.192  57.829  1.00  0.00           C  
ATOM   1209  O   SER    89      61.909  92.571  56.687  1.00  0.00           O  
ATOM   1210  N   SER    90      62.248  90.875  58.123  1.00  0.00           N  
ATOM   1211  H   SER    90      62.450  90.584  59.069  1.00  0.00           H  
ATOM   1212  CA  SER    90      61.672  89.790  57.354  1.00  0.00           C  
ATOM   1213  HA  SER    90      62.040  89.800  56.328  1.00  0.00           H  
ATOM   1214  CB  SER    90      62.163  88.485  57.919  1.00  0.00           C  
ATOM   1215  HB2 SER    90      61.899  88.313  58.962  1.00  0.00           H  
ATOM   1216  HB3 SER    90      61.753  87.689  57.297  1.00  0.00           H  
ATOM   1217  OG  SER    90      63.557  88.330  57.758  1.00  0.00           O  
ATOM   1218  HG  SER    90      63.668  87.806  56.961  1.00  0.00           H  
ATOM   1219  C   SER    90      60.135  89.765  57.189  1.00  0.00           C  
ATOM   1220  O   SER    90      59.670  89.320  56.137  1.00  0.00           O  
ATOM   1221  N   TYR    91      59.376  90.220  58.192  1.00  0.00           N  
ATOM   1222  H   TYR    91      59.803  90.577  59.034  1.00  0.00           H  
ATOM   1223  CA  TYR    91      57.903  90.378  58.061  1.00  0.00           C  
ATOM   1224  HA  TYR    91      57.449  89.431  57.769  1.00  0.00           H  
ATOM   1225  CB  TYR    91      57.386  90.754  59.503  1.00  0.00           C  
ATOM   1226  HB2 TYR    91      57.784  90.093  60.273  1.00  0.00           H  
ATOM   1227  HB3 TYR    91      57.769  91.755  59.700  1.00  0.00           H  
ATOM   1228  CG  TYR    91      55.879  90.968  59.589  1.00  0.00           C  
ATOM   1229  CD1 TYR    91      55.266  92.109  59.020  1.00  0.00           C  
ATOM   1230  HD1 TYR    91      55.886  92.891  58.608  1.00  0.00           H  
ATOM   1231  CE1 TYR    91      53.855  92.209  59.042  1.00  0.00           C  
ATOM   1232  HE1 TYR    91      53.299  92.972  58.518  1.00  0.00           H  
ATOM   1233  CZ  TYR    91      53.048  91.251  59.677  1.00  0.00           C  
ATOM   1234  OH  TYR    91      51.729  91.375  59.705  1.00  0.00           O  
ATOM   1235  HH  TYR    91      51.328  92.237  59.571  1.00  0.00           H  
ATOM   1236  CE2 TYR    91      53.690  90.224  60.387  1.00  0.00           C  
ATOM   1237  HE2 TYR    91      53.124  89.474  60.921  1.00  0.00           H  
ATOM   1238  CD2 TYR    91      55.044  90.106  60.329  1.00  0.00           C  
ATOM   1239  HD2 TYR    91      55.579  89.282  60.778  1.00  0.00           H  
ATOM   1240  C   TYR    91      57.553  91.435  57.035  1.00  0.00           C  
ATOM   1241  O   TYR    91      58.377  92.290  56.736  1.00  0.00           O  
ATOM   1242  N   GLY    92      56.460  91.364  56.283  1.00  0.00           N  
ATOM   1243  H   GLY    92      56.468  92.169  55.673  1.00  0.00           H  
ATOM   1244  CA  GLY    92      55.349  90.410  56.216  1.00  0.00           C  
ATOM   1245  HA2 GLY    92      55.073  90.212  57.252  1.00  0.00           H  
ATOM   1246  HA3 GLY    92      54.570  90.776  55.547  1.00  0.00           H  
ATOM   1247  C   GLY    92      55.705  89.071  55.527  1.00  0.00           C  
ATOM   1248  O   GLY    92      56.670  89.004  54.724  1.00  0.00           O  
ATOM   1249  N   GLN    93      54.904  88.028  55.885  1.00  0.00           N  
ATOM   1250  H   GLN    93      54.115  88.223  56.483  1.00  0.00           H  
ATOM   1251  CA  GLN    93      55.232  86.682  55.463  1.00  0.00           C  
ATOM   1252  HA  GLN    93      56.144  86.728  54.867  1.00  0.00           H  
ATOM   1253  CB  GLN    93      55.647  85.856  56.666  1.00  0.00           C  
ATOM   1254  HB2 GLN    93      55.958  84.854  56.370  1.00  0.00           H  
ATOM   1255  HB3 GLN    93      56.521  86.268  57.170  1.00  0.00           H  
ATOM   1256  CG  GLN    93      54.460  85.615  57.686  1.00  0.00           C  
ATOM   1257  HG2 GLN    93      53.501  85.925  57.269  1.00  0.00           H  
ATOM   1258  HG3 GLN    93      54.405  84.558  57.947  1.00  0.00           H  
ATOM   1259  CD  GLN    93      54.543  86.168  59.141  1.00  0.00           C  
ATOM   1260  OE1 GLN    93      55.375  86.993  59.417  1.00  0.00           O  
ATOM   1261  NE2 GLN    93      53.719  85.789  60.089  1.00  0.00           N  
ATOM   1262 HE21 GLN    93      53.967  85.996  61.046  1.00  0.00           H  
ATOM   1263 HE22 GLN    93      53.195  84.947  59.897  1.00  0.00           H  
ATOM   1264  C   GLN    93      54.115  85.954  54.702  1.00  0.00           C  
ATOM   1265  O   GLN    93      52.916  86.344  54.808  1.00  0.00           O  
ATOM   1266  N   GLN    94      54.437  84.903  53.936  1.00  0.00           N  
ATOM   1267  H   GLN    94      55.420  84.674  53.926  1.00  0.00           H  
ATOM   1268  CA  GLN    94      53.591  84.237  52.923  1.00  0.00           C  
ATOM   1269  HA  GLN    94      52.674  84.061  53.484  1.00  0.00           H  
ATOM   1270  CB  GLN    94      53.306  85.278  51.818  1.00  0.00           C  
ATOM   1271  HB2 GLN    94      52.831  86.176  52.212  1.00  0.00           H  
ATOM   1272  HB3 GLN    94      54.260  85.726  51.541  1.00  0.00           H  
ATOM   1273  CG  GLN    94      52.529  84.721  50.562  1.00  0.00           C  
ATOM   1274  HG2 GLN    94      53.076  83.902  50.096  1.00  0.00           H  
ATOM   1275  HG3 GLN    94      51.555  84.432  50.956  1.00  0.00           H  
ATOM   1276  CD  GLN    94      52.242  85.823  49.572  1.00  0.00           C  
ATOM   1277  OE1 GLN    94      51.103  86.314  49.447  1.00  0.00           O  
ATOM   1278  NE2 GLN    94      53.140  86.259  48.751  1.00  0.00           N  
ATOM   1279 HE21 GLN    94      54.053  85.830  48.805  1.00  0.00           H  
ATOM   1280 HE22 GLN    94      53.021  87.139  48.271  1.00  0.00           H  
ATOM   1281  C   GLN    94      54.113  82.861  52.516  1.00  0.00           C  
ATOM   1282  O   GLN    94      54.870  82.786  51.564  1.00  0.00           O  
ATOM   1283  N   SER    95      53.797  81.889  53.327  1.00  0.00           N  
ATOM   1284  H   SER    95      53.303  82.160  54.165  1.00  0.00           H  
ATOM   1285  CA  SER    95      54.206  80.502  53.160  1.00  0.00           C  
ATOM   1286  HA  SER    95      55.239  80.484  52.814  1.00  0.00           H  
ATOM   1287  CB  SER    95      54.136  79.740  54.518  1.00  0.00           C  
ATOM   1288  HB2 SER    95      54.774  80.263  55.231  1.00  0.00           H  
ATOM   1289  HB3 SER    95      53.116  79.733  54.902  1.00  0.00           H  
ATOM   1290  OG  SER    95      54.588  78.432  54.284  1.00  0.00           O  
ATOM   1291  HG  SER    95      54.490  77.894  55.073  1.00  0.00           H  
ATOM   1292  C   SER    95      53.274  79.899  52.094  1.00  0.00           C  
ATOM   1293  O   SER    95      52.171  80.228  51.962  1.00  0.00           O  
ATOM   1294  N   SER    96      53.854  78.940  51.312  1.00  0.00           N  
ATOM   1295  H   SER    96      54.727  78.543  51.627  1.00  0.00           H  
ATOM   1296  CA  SER    96      53.147  78.333  50.197  1.00  0.00           C  
ATOM   1297  HA  SER    96      52.717  79.162  49.635  1.00  0.00           H  
ATOM   1298  CB  SER    96      54.099  77.690  49.253  1.00  0.00           C  
ATOM   1299  HB2 SER    96      54.638  76.882  49.748  1.00  0.00           H  
ATOM   1300  HB3 SER    96      53.508  77.219  48.467  1.00  0.00           H  
ATOM   1301  OG  SER    96      55.052  78.494  48.756  1.00  0.00           O  
ATOM   1302  HG  SER    96      54.583  79.155  48.241  1.00  0.00           H  
ATOM   1303  C   SER    96      52.026  77.376  50.622  1.00  0.00           C  
ATOM   1304  O   SER    96      52.231  76.688  51.638  1.00  0.00           O  
ATOM   1305  N   TYR    97      50.843  77.239  50.010  1.00  0.00           N  
ATOM   1306  H   TYR    97      50.260  76.532  50.434  1.00  0.00           H  
ATOM   1307  CA  TYR    97      50.226  77.986  48.974  1.00  0.00           C  
ATOM   1308  HA  TYR    97      49.203  77.673  48.762  1.00  0.00           H  
ATOM   1309  CB  TYR    97      49.849  79.403  49.539  1.00  0.00           C  
ATOM   1310  HB2 TYR    97      49.297  79.271  50.470  1.00  0.00           H  
ATOM   1311  HB3 TYR    97      50.698  80.049  49.765  1.00  0.00           H  
ATOM   1312  CG  TYR    97      48.941  80.176  48.588  1.00  0.00           C  
ATOM   1313  CD1 TYR    97      49.474  81.233  47.888  1.00  0.00           C  
ATOM   1314  HD1 TYR    97      50.533  81.401  48.011  1.00  0.00           H  
ATOM   1315  CE1 TYR    97      48.617  81.956  46.980  1.00  0.00           C  
ATOM   1316  HE1 TYR    97      49.057  82.714  46.349  1.00  0.00           H  
ATOM   1317  CZ  TYR    97      47.216  81.655  46.889  1.00  0.00           C  
ATOM   1318  OH  TYR    97      46.364  82.292  46.035  1.00  0.00           O  
ATOM   1319  HH  TYR    97      45.666  81.724  45.701  1.00  0.00           H  
ATOM   1320  CE2 TYR    97      46.783  80.503  47.575  1.00  0.00           C  
ATOM   1321  HE2 TYR    97      45.766  80.175  47.418  1.00  0.00           H  
ATOM   1322  CD2 TYR    97      47.611  79.779  48.369  1.00  0.00           C  
ATOM   1323  HD2 TYR    97      47.218  78.929  48.906  1.00  0.00           H  
ATOM   1324  C   TYR    97      50.901  77.943  47.649  1.00  0.00           C  
ATOM   1325  O   TYR    97      51.659  78.849  47.351  1.00  0.00           O  
ATOM   1326  N   PRO    98      50.662  76.856  46.902  1.00  0.00           N  
ATOM   1327  CD  PRO    98      51.478  76.679  45.729  1.00  0.00           C  
ATOM   1328  HD2 PRO    98      52.523  76.984  45.781  1.00  0.00           H  
ATOM   1329  HD3 PRO    98      51.031  77.275  44.933  1.00  0.00           H  
ATOM   1330  CG  PRO    98      51.372  75.220  45.266  1.00  0.00           C  
ATOM   1331  HG2 PRO    98      52.183  74.668  45.743  1.00  0.00           H  
ATOM   1332  HG3 PRO    98      51.359  75.115  44.181  1.00  0.00           H  
ATOM   1333  CB  PRO    98      50.020  74.811  45.874  1.00  0.00           C  
ATOM   1334  HB2 PRO    98      49.971  73.741  46.071  1.00  0.00           H  
ATOM   1335  HB3 PRO    98      49.200  75.085  45.209  1.00  0.00           H  
ATOM   1336  CA  PRO    98      49.964  75.550  47.187  1.00  0.00           C  
ATOM   1337  HA  PRO    98      48.924  75.639  47.501  1.00  0.00           H  
ATOM   1338  C   PRO    98      50.761  74.775  48.234  1.00  0.00           C  
ATOM   1339  O   PRO    98      51.969  74.923  48.363  1.00  0.00           O  
ATOM   1340  N   GLY    99      50.035  74.126  49.146  1.00  0.00           N  
ATOM   1341  H   GLY    99      49.067  73.891  48.974  1.00  0.00           H  
ATOM   1342  CA  GLY    99      50.382  73.639  50.474  1.00  0.00           C  
ATOM   1343  HA2 GLY    99      50.790  74.471  51.048  1.00  0.00           H  
ATOM   1344  HA3 GLY    99      49.524  73.222  51.002  1.00  0.00           H  
ATOM   1345  C   GLY    99      51.328  72.455  50.300  1.00  0.00           C  
ATOM   1346  O   GLY    99      51.281  71.713  49.370  1.00  0.00           O  
ATOM   1347  N   TYR   100      52.221  72.417  51.299  1.00  0.00           N  
ATOM   1348  H   TYR   100      52.208  73.175  51.966  1.00  0.00           H  
ATOM   1349  CA  TYR   100      53.265  71.360  51.282  1.00  0.00           C  
ATOM   1350  HA  TYR   100      53.167  70.635  50.474  1.00  0.00           H  
ATOM   1351  CB  TYR   100      54.676  71.947  51.082  1.00  0.00           C  
ATOM   1352  HB2 TYR   100      55.320  71.069  51.028  1.00  0.00           H  
ATOM   1353  HB3 TYR   100      54.682  72.370  50.078  1.00  0.00           H  
ATOM   1354  CG  TYR   100      55.147  72.965  52.087  1.00  0.00           C  
ATOM   1355  CD1 TYR   100      55.105  74.311  51.773  1.00  0.00           C  
ATOM   1356  HD1 TYR   100      54.719  74.590  50.804  1.00  0.00           H  
ATOM   1357  CE1 TYR   100      55.576  75.310  52.638  1.00  0.00           C  
ATOM   1358  HE1 TYR   100      55.427  76.347  52.378  1.00  0.00           H  
ATOM   1359  CZ  TYR   100      56.034  74.977  53.898  1.00  0.00           C  
ATOM   1360  OH  TYR   100      56.488  75.929  54.749  1.00  0.00           O  
ATOM   1361  HH  TYR   100      56.772  76.707  54.263  1.00  0.00           H  
ATOM   1362  CE2 TYR   100      56.085  73.616  54.186  1.00  0.00           C  
ATOM   1363  HE2 TYR   100      56.505  73.360  55.147  1.00  0.00           H  
ATOM   1364  CD2 TYR   100      55.602  72.600  53.347  1.00  0.00           C  
ATOM   1365  HD2 TYR   100      55.708  71.571  53.657  1.00  0.00           H  
ATOM   1366  C   TYR   100      53.319  70.474  52.552  1.00  0.00           C  
ATOM   1367  O   TYR   100      54.148  69.597  52.723  1.00  0.00           O  
ATOM   1368  N   GLY   101      52.216  70.567  53.348  1.00  0.00           N  
ATOM   1369  H   GLY   101      51.480  71.224  53.130  1.00  0.00           H  
ATOM   1370  CA  GLY   101      51.952  69.769  54.581  1.00  0.00           C  
ATOM   1371  HA2 GLY   101      52.632  70.073  55.377  1.00  0.00           H  
ATOM   1372  HA3 GLY   101      50.944  69.946  54.957  1.00  0.00           H  
ATOM   1373  C   GLY   101      52.149  68.226  54.516  1.00  0.00           C  
ATOM   1374  O   GLY   101      52.774  67.619  55.350  1.00  0.00           O  
ATOM   1375  N   GLN   102      51.663  67.657  53.425  1.00  0.00           N  
ATOM   1376  H   GLN   102      51.218  68.236  52.728  1.00  0.00           H  
ATOM   1377  CA  GLN   102      51.808  66.288  53.075  1.00  0.00           C  
ATOM   1378  HA  GLN   102      51.213  65.773  53.829  1.00  0.00           H  
ATOM   1379  CB  GLN   102      51.195  66.030  51.676  1.00  0.00           C  
ATOM   1380  HB2 GLN   102      50.221  66.518  51.650  1.00  0.00           H  
ATOM   1381  HB3 GLN   102      51.674  66.618  50.893  1.00  0.00           H  
ATOM   1382  CG  GLN   102      51.001  64.590  51.098  1.00  0.00           C  
ATOM   1383  HG2 GLN   102      51.963  64.234  50.730  1.00  0.00           H  
ATOM   1384  HG3 GLN   102      50.604  63.937  51.876  1.00  0.00           H  
ATOM   1385  CD  GLN   102      49.950  64.453  49.985  1.00  0.00           C  
ATOM   1386  OE1 GLN   102      49.601  65.362  49.313  1.00  0.00           O  
ATOM   1387  NE2 GLN   102      49.414  63.280  49.717  1.00  0.00           N  
ATOM   1388 HE21 GLN   102      49.589  62.505  50.340  1.00  0.00           H  
ATOM   1389 HE22 GLN   102      48.871  63.291  48.865  1.00  0.00           H  
ATOM   1390  C   GLN   102      53.285  65.792  53.028  1.00  0.00           C  
ATOM   1391  O   GLN   102      54.190  66.516  52.697  1.00  0.00           O  
ATOM   1392  N   GLN   103      53.352  64.498  53.253  1.00  0.00           N  
ATOM   1393  H   GLN   103      52.427  64.146  53.454  1.00  0.00           H  
ATOM   1394  CA  GLN   103      54.534  63.646  53.051  1.00  0.00           C  
ATOM   1395  HA  GLN   103      55.268  64.125  53.698  1.00  0.00           H  
ATOM   1396  CB  GLN   103      54.235  62.192  53.400  1.00  0.00           C  
ATOM   1397  HB2 GLN   103      53.678  62.182  54.337  1.00  0.00           H  
ATOM   1398  HB3 GLN   103      53.608  61.892  52.561  1.00  0.00           H  
ATOM   1399  CG  GLN   103      55.431  61.228  53.502  1.00  0.00           C  
ATOM   1400  HG2 GLN   103      55.926  61.184  52.532  1.00  0.00           H  
ATOM   1401  HG3 GLN   103      56.174  61.524  54.243  1.00  0.00           H  
ATOM   1402  CD  GLN   103      54.875  59.808  53.802  1.00  0.00           C  
ATOM   1403  OE1 GLN   103      53.729  59.495  53.960  1.00  0.00           O  
ATOM   1404  NE2 GLN   103      55.691  58.883  53.810  1.00  0.00           N  
ATOM   1405 HE21 GLN   103      55.390  57.919  53.797  1.00  0.00           H  
ATOM   1406 HE22 GLN   103      56.671  59.124  53.759  1.00  0.00           H  
ATOM   1407  C   GLN   103      55.046  63.689  51.577  1.00  0.00           C  
ATOM   1408  O   GLN   103      54.385  63.357  50.631  1.00  0.00           O  
ATOM   1409  N   PRO   104      56.299  64.066  51.360  1.00  0.00           N  
ATOM   1410  CD  PRO   104      57.206  64.560  52.334  1.00  0.00           C  
ATOM   1411  HD2 PRO   104      57.727  63.782  52.891  1.00  0.00           H  
ATOM   1412  HD3 PRO   104      56.609  65.285  52.888  1.00  0.00           H  
ATOM   1413  CG  PRO   104      58.352  65.221  51.542  1.00  0.00           C  
ATOM   1414  HG2 PRO   104      59.210  65.279  52.212  1.00  0.00           H  
ATOM   1415  HG3 PRO   104      58.031  66.220  51.247  1.00  0.00           H  
ATOM   1416  CB  PRO   104      58.438  64.262  50.318  1.00  0.00           C  
ATOM   1417  HB2 PRO   104      58.829  63.288  50.612  1.00  0.00           H  
ATOM   1418  HB3 PRO   104      58.992  64.605  49.444  1.00  0.00           H  
ATOM   1419  CA  PRO   104      56.962  63.914  50.037  1.00  0.00           C  
ATOM   1420  HA  PRO   104      56.466  64.607  49.358  1.00  0.00           H  
ATOM   1421  C   PRO   104      56.879  62.478  49.508  1.00  0.00           C  
ATOM   1422  O   PRO   104      56.860  61.483  50.271  1.00  0.00           O  
ATOM   1423  N   ALA   105      56.968  62.380  48.200  1.00  0.00           N  
ATOM   1424  H   ALA   105      57.074  63.242  47.685  1.00  0.00           H  
ATOM   1425  CA  ALA   105      57.139  61.097  47.500  1.00  0.00           C  
ATOM   1426  HA  ALA   105      56.479  60.368  47.971  1.00  0.00           H  
ATOM   1427  CB  ALA   105      56.729  61.367  46.033  1.00  0.00           C  
ATOM   1428  HB1 ALA   105      57.545  61.878  45.522  1.00  0.00           H  
ATOM   1429  HB2 ALA   105      56.580  60.372  45.613  1.00  0.00           H  
ATOM   1430  HB3 ALA   105      55.821  61.970  46.029  1.00  0.00           H  
ATOM   1431  C   ALA   105      58.645  60.631  47.638  1.00  0.00           C  
ATOM   1432  O   ALA   105      59.490  61.405  48.118  1.00  0.00           O  
ATOM   1433  N   PRO   106      58.899  59.332  47.325  1.00  0.00           N  
ATOM   1434  CD  PRO   106      57.988  58.324  46.862  1.00  0.00           C  
ATOM   1435  HD2 PRO   106      58.037  58.320  45.773  1.00  0.00           H  
ATOM   1436  HD3 PRO   106      56.953  58.413  47.192  1.00  0.00           H  
ATOM   1437  CG  PRO   106      58.456  56.982  47.446  1.00  0.00           C  
ATOM   1438  HG2 PRO   106      58.021  56.158  46.880  1.00  0.00           H  
ATOM   1439  HG3 PRO   106      58.356  56.745  48.505  1.00  0.00           H  
ATOM   1440  CB  PRO   106      59.907  57.167  47.159  1.00  0.00           C  
ATOM   1441  HB2 PRO   106      60.021  56.952  46.097  1.00  0.00           H  
ATOM   1442  HB3 PRO   106      60.644  56.672  47.792  1.00  0.00           H  
ATOM   1443  CA  PRO   106      60.160  58.631  47.483  1.00  0.00           C  
ATOM   1444  HA  PRO   106      60.391  58.776  48.538  1.00  0.00           H  
ATOM   1445  C   PRO   106      61.311  59.165  46.596  1.00  0.00           C  
ATOM   1446  O   PRO   106      61.109  59.644  45.487  1.00  0.00           O  
ATOM   1447  N   SER   107      62.541  59.035  47.081  1.00  0.00           N  
ATOM   1448  H   SER   107      62.696  58.888  48.069  1.00  0.00           H  
ATOM   1449  CA  SER   107      63.811  59.435  46.431  1.00  0.00           C  
ATOM   1450  HA  SER   107      63.656  59.771  45.406  1.00  0.00           H  
ATOM   1451  CB  SER   107      64.339  60.716  47.187  1.00  0.00           C  
ATOM   1452  HB2 SER   107      65.219  61.100  46.671  1.00  0.00           H  
ATOM   1453  HB3 SER   107      63.562  61.479  47.167  1.00  0.00           H  
ATOM   1454  OG  SER   107      64.615  60.444  48.585  1.00  0.00           O  
ATOM   1455  HG  SER   107      63.870  60.585  49.173  1.00  0.00           H  
ATOM   1456  C   SER   107      64.897  58.303  46.467  1.00  0.00           C  
ATOM   1457  O   SER   107      65.989  58.497  45.972  1.00  0.00           O  
ATOM   1458  N   SER   108      64.605  57.210  47.092  1.00  0.00           N  
ATOM   1459  H   SER   108      63.644  57.134  47.393  1.00  0.00           H  
ATOM   1460  CA  SER   108      65.489  56.090  47.297  1.00  0.00           C  
ATOM   1461  HA  SER   108      66.271  56.018  46.542  1.00  0.00           H  
ATOM   1462  CB  SER   108      66.328  56.334  48.582  1.00  0.00           C  
ATOM   1463  HB2 SER   108      66.980  55.463  48.648  1.00  0.00           H  
ATOM   1464  HB3 SER   108      66.907  57.247  48.441  1.00  0.00           H  
ATOM   1465  OG  SER   108      65.435  56.468  49.633  1.00  0.00           O  
ATOM   1466  HG  SER   108      64.686  56.976  49.314  1.00  0.00           H  
ATOM   1467  C   SER   108      64.768  54.731  47.351  1.00  0.00           C  
ATOM   1468  O   SER   108      63.549  54.638  47.329  1.00  0.00           O  
ATOM   1469  N   THR   109      65.454  53.578  47.449  1.00  0.00           N  
ATOM   1470  H   THR   109      66.455  53.617  47.317  1.00  0.00           H  
ATOM   1471  CA  THR   109      64.849  52.217  47.317  1.00  0.00           C  
ATOM   1472  HA  THR   109      63.808  52.210  47.643  1.00  0.00           H  
ATOM   1473  CB  THR   109      64.946  51.754  45.833  1.00  0.00           C  
ATOM   1474  HB  THR   109      65.927  52.120  45.531  1.00  0.00           H  
ATOM   1475  CG2 THR   109      64.668  50.249  45.490  1.00  0.00           C  
ATOM   1476 HG21 THR   109      64.357  50.162  44.448  1.00  0.00           H  
ATOM   1477 HG22 THR   109      65.562  49.654  45.672  1.00  0.00           H  
ATOM   1478 HG23 THR   109      63.787  49.898  46.028  1.00  0.00           H  
ATOM   1479  OG1 THR   109      63.968  52.473  45.055  1.00  0.00           O  
ATOM   1480  HG1 THR   109      64.167  53.368  45.339  1.00  0.00           H  
ATOM   1481  C   THR   109      65.548  51.256  48.215  1.00  0.00           C  
ATOM   1482  O   THR   109      66.755  51.063  48.198  1.00  0.00           O  
ATOM   1483  N   SER   110      64.768  50.538  48.981  1.00  0.00           N  
ATOM   1484  H   SER   110      63.778  50.605  48.790  1.00  0.00           H  
ATOM   1485  CA  SER   110      65.126  49.484  49.927  1.00  0.00           C  
ATOM   1486  HA  SER   110      65.722  50.021  50.665  1.00  0.00           H  
ATOM   1487  CB  SER   110      63.900  48.955  50.630  1.00  0.00           C  
ATOM   1488  HB2 SER   110      64.165  48.412  51.538  1.00  0.00           H  
ATOM   1489  HB3 SER   110      63.305  49.847  50.825  1.00  0.00           H  
ATOM   1490  OG  SER   110      63.233  47.945  49.755  1.00  0.00           O  
ATOM   1491  HG  SER   110      62.832  47.248  50.280  1.00  0.00           H  
ATOM   1492  C   SER   110      66.034  48.379  49.295  1.00  0.00           C  
ATOM   1493  O   SER   110      65.937  48.098  48.074  1.00  0.00           O  
ATOM   1494  N   GLY   111      66.885  47.750  50.164  1.00  0.00           N  
ATOM   1495  H   GLY   111      66.989  48.008  51.135  1.00  0.00           H  
ATOM   1496  CA  GLY   111      67.488  46.496  49.709  1.00  0.00           C  
ATOM   1497  HA2 GLY   111      67.928  46.658  48.725  1.00  0.00           H  
ATOM   1498  HA3 GLY   111      68.083  46.179  50.564  1.00  0.00           H  
ATOM   1499  C   GLY   111      66.383  45.449  49.475  1.00  0.00           C  
ATOM   1500  O   GLY   111      65.400  45.378  50.261  1.00  0.00           O  
ATOM   1501  N   SER   112      66.600  44.588  48.430  1.00  0.00           N  
ATOM   1502  H   SER   112      65.906  43.856  48.477  1.00  0.00           H  
ATOM   1503  CA  SER   112      67.860  44.262  47.582  1.00  0.00           C  
ATOM   1504  HA  SER   112      67.569  43.290  47.185  1.00  0.00           H  
ATOM   1505  CB  SER   112      67.966  45.038  46.332  1.00  0.00           C  
ATOM   1506  HB2 SER   112      67.982  46.120  46.467  1.00  0.00           H  
ATOM   1507  HB3 SER   112      68.874  44.702  45.832  1.00  0.00           H  
ATOM   1508  OG  SER   112      66.950  44.822  45.411  1.00  0.00           O  
ATOM   1509  HG  SER   112      67.409  44.846  44.568  1.00  0.00           H  
ATOM   1510  C   SER   112      69.189  44.342  48.290  1.00  0.00           C  
ATOM   1511  O   SER   112      69.920  45.346  48.112  1.00  0.00           O  
ATOM   1512  N   TYR   113      69.537  43.485  49.279  1.00  0.00           N  
ATOM   1513  H   TYR   113      70.412  43.744  49.712  1.00  0.00           H  
ATOM   1514  CA  TYR   113      68.833  42.314  49.770  1.00  0.00           C  
ATOM   1515  HA  TYR   113      67.772  42.514  49.622  1.00  0.00           H  
ATOM   1516  CB  TYR   113      69.308  41.056  48.959  1.00  0.00           C  
ATOM   1517  HB2 TYR   113      70.368  40.903  49.161  1.00  0.00           H  
ATOM   1518  HB3 TYR   113      68.755  40.219  49.384  1.00  0.00           H  
ATOM   1519  CG  TYR   113      69.320  41.223  47.460  1.00  0.00           C  
ATOM   1520  CD1 TYR   113      68.162  40.751  46.785  1.00  0.00           C  
ATOM   1521  HD1 TYR   113      67.440  40.234  47.400  1.00  0.00           H  
ATOM   1522  CE1 TYR   113      68.014  41.013  45.428  1.00  0.00           C  
ATOM   1523  HE1 TYR   113      67.154  40.612  44.914  1.00  0.00           H  
ATOM   1524  CZ  TYR   113      68.995  41.741  44.738  1.00  0.00           C  
ATOM   1525  OH  TYR   113      68.949  41.812  43.377  1.00  0.00           O  
ATOM   1526  HH  TYR   113      68.098  41.549  43.018  1.00  0.00           H  
ATOM   1527  CE2 TYR   113      70.141  42.227  45.404  1.00  0.00           C  
ATOM   1528  HE2 TYR   113      70.896  42.762  44.848  1.00  0.00           H  
ATOM   1529  CD2 TYR   113      70.292  41.959  46.783  1.00  0.00           C  
ATOM   1530  HD2 TYR   113      71.133  42.371  47.321  1.00  0.00           H  
ATOM   1531  C   TYR   113      69.080  42.153  51.304  1.00  0.00           C  
ATOM   1532  O   TYR   113      69.991  42.726  51.885  1.00  0.00           O  
ATOM   1533  N   GLY   114      68.361  41.260  52.065  1.00  0.00           N  
ATOM   1534  H   GLY   114      67.590  40.779  51.623  1.00  0.00           H  
ATOM   1535  CA  GLY   114      68.554  41.050  53.539  1.00  0.00           C  
ATOM   1536  HA2 GLY   114      67.998  40.155  53.818  1.00  0.00           H  
ATOM   1537  HA3 GLY   114      69.590  40.735  53.664  1.00  0.00           H  
ATOM   1538  C   GLY   114      68.250  42.219  54.452  1.00  0.00           C  
ATOM   1539  O   GLY   114      67.834  43.237  53.948  1.00  0.00           O  
ATOM   1540  N   SER   115      68.312  42.180  55.780  1.00  0.00           N  
ATOM   1541  H   SER   115      68.234  43.096  56.197  1.00  0.00           H  
ATOM   1542  CA  SER   115      68.847  41.107  56.602  1.00  0.00           C  
ATOM   1543  HA  SER   115      68.986  40.201  56.011  1.00  0.00           H  
ATOM   1544  CB  SER   115      70.302  41.541  56.873  1.00  0.00           C  
ATOM   1545  HB2 SER   115      70.384  42.517  57.349  1.00  0.00           H  
ATOM   1546  HB3 SER   115      70.805  40.859  57.558  1.00  0.00           H  
ATOM   1547  OG  SER   115      71.019  41.447  55.636  1.00  0.00           O  
ATOM   1548  HG  SER   115      71.025  40.500  55.481  1.00  0.00           H  
ATOM   1549  C   SER   115      68.138  40.864  57.967  1.00  0.00           C  
ATOM   1550  O   SER   115      68.743  40.491  58.998  1.00  0.00           O  
ATOM   1551  N   SER   116      66.806  41.022  57.978  1.00  0.00           N  
ATOM   1552  H   SER   116      66.416  41.145  57.054  1.00  0.00           H  
ATOM   1553  CA  SER   116      65.832  40.740  59.016  1.00  0.00           C  
ATOM   1554  HA  SER   116      64.864  40.734  58.516  1.00  0.00           H  
ATOM   1555  CB  SER   116      65.949  39.340  59.642  1.00  0.00           C  
ATOM   1556  HB2 SER   116      66.857  39.279  60.242  1.00  0.00           H  
ATOM   1557  HB3 SER   116      65.118  39.112  60.309  1.00  0.00           H  
ATOM   1558  OG  SER   116      66.150  38.254  58.704  1.00  0.00           O  
ATOM   1559  HG  SER   116      66.595  37.586  59.230  1.00  0.00           H  
ATOM   1560  C   SER   116      65.645  41.877  60.037  1.00  0.00           C  
ATOM   1561  O   SER   116      64.725  41.815  60.879  1.00  0.00           O  
ATOM   1562  N   SER   117      66.535  42.857  60.183  1.00  0.00           N  
ATOM   1563  H   SER   117      67.237  42.938  59.462  1.00  0.00           H  
ATOM   1564  CA  SER   117      66.434  43.905  61.262  1.00  0.00           C  
ATOM   1565  HA  SER   117      66.437  43.335  62.191  1.00  0.00           H  
ATOM   1566  CB  SER   117      67.737  44.716  61.158  1.00  0.00           C  
ATOM   1567  HB2 SER   117      68.556  44.014  61.000  1.00  0.00           H  
ATOM   1568  HB3 SER   117      67.662  45.397  60.311  1.00  0.00           H  
ATOM   1569  OG  SER   117      68.002  45.442  62.330  1.00  0.00           O  
ATOM   1570  HG  SER   117      68.821  45.914  62.161  1.00  0.00           H  
ATOM   1571  C   SER   117      65.267  44.876  61.131  1.00  0.00           C  
ATOM   1572  O   SER   117      64.612  44.961  60.129  1.00  0.00           O  
ATOM   1573  N   GLN   118      64.985  45.528  62.255  1.00  0.00           N  
ATOM   1574  H   GLN   118      65.649  45.307  62.982  1.00  0.00           H  
ATOM   1575  CA  GLN   118      64.310  46.831  62.584  1.00  0.00           C  
ATOM   1576  HA  GLN   118      64.608  47.192  63.569  1.00  0.00           H  
ATOM   1577  CB  GLN   118      64.649  47.965  61.568  1.00  0.00           C  
ATOM   1578  HB2 GLN   118      64.538  47.538  60.571  1.00  0.00           H  
ATOM   1579  HB3 GLN   118      63.938  48.790  61.624  1.00  0.00           H  
ATOM   1580  CG  GLN   118      65.980  48.631  61.711  1.00  0.00           C  
ATOM   1581  HG2 GLN   118      65.834  49.599  62.189  1.00  0.00           H  
ATOM   1582  HG3 GLN   118      66.654  48.012  62.304  1.00  0.00           H  
ATOM   1583  CD  GLN   118      66.630  48.906  60.385  1.00  0.00           C  
ATOM   1584  OE1 GLN   118      67.576  48.258  60.022  1.00  0.00           O  
ATOM   1585  NE2 GLN   118      66.070  49.714  59.514  1.00  0.00           N  
ATOM   1586 HE21 GLN   118      65.230  50.259  59.643  1.00  0.00           H  
ATOM   1587 HE22 GLN   118      66.397  49.533  58.575  1.00  0.00           H  
ATOM   1588  C   GLN   118      62.783  46.660  62.470  1.00  0.00           C  
ATOM   1589  O   GLN   118      62.327  45.971  61.572  1.00  0.00           O  
ATOM   1590  N   SER   119      61.962  47.279  63.325  1.00  0.00           N  
ATOM   1591  H   SER   119      60.976  47.088  63.227  1.00  0.00           H  
ATOM   1592  CA  SER   119      62.274  47.928  64.580  1.00  0.00           C  
ATOM   1593  HA  SER   119      63.299  47.701  64.872  1.00  0.00           H  
ATOM   1594  CB  SER   119      62.169  49.406  64.377  1.00  0.00           C  
ATOM   1595  HB2 SER   119      62.746  49.786  63.534  1.00  0.00           H  
ATOM   1596  HB3 SER   119      61.129  49.732  64.375  1.00  0.00           H  
ATOM   1597  OG  SER   119      62.743  50.004  65.572  1.00  0.00           O  
ATOM   1598  HG  SER   119      62.499  50.917  65.743  1.00  0.00           H  
ATOM   1599  C   SER   119      61.433  47.331  65.769  1.00  0.00           C  
ATOM   1600  O   SER   119      61.428  46.154  65.870  1.00  0.00           O  
ATOM   1601  N   SER   120      60.825  48.299  66.589  1.00  0.00           N  
ATOM   1602  H   SER   120      60.839  49.235  66.211  1.00  0.00           H  
ATOM   1603  CA  SER   120      59.857  47.867  67.614  1.00  0.00           C  
ATOM   1604  HA  SER   120      60.265  47.091  68.261  1.00  0.00           H  
ATOM   1605  CB  SER   120      59.421  48.979  68.588  1.00  0.00           C  
ATOM   1606  HB2 SER   120      58.699  48.493  69.243  1.00  0.00           H  
ATOM   1607  HB3 SER   120      60.272  49.374  69.143  1.00  0.00           H  
ATOM   1608  OG  SER   120      58.781  50.054  67.964  1.00  0.00           O  
ATOM   1609  HG  SER   120      58.345  50.408  68.743  1.00  0.00           H  
ATOM   1610  C   SER   120      58.639  47.061  67.034  1.00  0.00           C  
ATOM   1611  O   SER   120      58.225  47.244  65.905  1.00  0.00           O  
ATOM   1612  N   SER   121      57.950  46.180  67.740  1.00  0.00           N  
ATOM   1613  H   SER   121      57.201  45.669  67.295  1.00  0.00           H  
ATOM   1614  CA  SER   121      58.429  45.518  68.988  1.00  0.00           C  
ATOM   1615  HA  SER   121      58.774  46.271  69.697  1.00  0.00           H  
ATOM   1616  CB  SER   121      57.266  44.970  69.739  1.00  0.00           C  
ATOM   1617  HB2 SER   121      56.439  45.666  69.599  1.00  0.00           H  
ATOM   1618  HB3 SER   121      56.880  44.086  69.231  1.00  0.00           H  
ATOM   1619  OG  SER   121      57.554  44.823  71.072  1.00  0.00           O  
ATOM   1620  HG  SER   121      56.758  44.689  71.592  1.00  0.00           H  
ATOM   1621  C   SER   121      59.503  44.442  68.733  1.00  0.00           C  
ATOM   1622  O   SER   121      59.410  43.654  67.834  1.00  0.00           O  
ATOM   1623  N   TYR   122      60.492  44.419  69.645  1.00  0.00           N  
ATOM   1624  H   TYR   122      60.350  44.923  70.508  1.00  0.00           H  
ATOM   1625  CA  TYR   122      61.651  43.497  69.575  1.00  0.00           C  
ATOM   1626  HA  TYR   122      61.926  43.492  68.520  1.00  0.00           H  
ATOM   1627  CB  TYR   122      62.812  44.074  70.425  1.00  0.00           C  
ATOM   1628  HB2 TYR   122      62.380  44.041  71.425  1.00  0.00           H  
ATOM   1629  HB3 TYR   122      63.801  43.619  70.487  1.00  0.00           H  
ATOM   1630  CG  TYR   122      63.113  45.544  70.033  1.00  0.00           C  
ATOM   1631  CD1 TYR   122      63.190  46.552  71.037  1.00  0.00           C  
ATOM   1632  HD1 TYR   122      62.972  46.322  72.070  1.00  0.00           H  
ATOM   1633  CE1 TYR   122      63.317  47.867  70.652  1.00  0.00           C  
ATOM   1634  HE1 TYR   122      63.450  48.557  71.472  1.00  0.00           H  
ATOM   1635  CZ  TYR   122      63.546  48.231  69.334  1.00  0.00           C  
ATOM   1636  OH  TYR   122      63.801  49.495  69.003  1.00  0.00           O  
ATOM   1637  HH  TYR   122      63.536  50.129  69.674  1.00  0.00           H  
ATOM   1638  CE2 TYR   122      63.556  47.194  68.376  1.00  0.00           C  
ATOM   1639  HE2 TYR   122      63.558  47.483  67.336  1.00  0.00           H  
ATOM   1640  CD2 TYR   122      63.308  45.884  68.698  1.00  0.00           C  
ATOM   1641  HD2 TYR   122      63.193  45.124  67.940  1.00  0.00           H  
ATOM   1642  C   TYR   122      61.206  42.035  69.940  1.00  0.00           C  
ATOM   1643  O   TYR   122      60.667  41.818  71.044  1.00  0.00           O  
ATOM   1644  N   GLY   123      61.198  41.065  69.054  1.00  0.00           N  
ATOM   1645  H   GLY   123      60.474  40.372  69.182  1.00  0.00           H  
ATOM   1646  CA  GLY   123      61.715  40.992  67.642  1.00  0.00           C  
ATOM   1647  HA2 GLY   123      61.326  40.035  67.292  1.00  0.00           H  
ATOM   1648  HA3 GLY   123      61.280  41.772  67.016  1.00  0.00           H  
ATOM   1649  C   GLY   123      63.257  40.927  67.486  1.00  0.00           C  
ATOM   1650  O   GLY   123      64.006  41.095  68.447  1.00  0.00           O  
ATOM   1651  N   GLN   124      63.657  40.727  66.244  1.00  0.00           N  
ATOM   1652  H   GLN   124      62.980  40.722  65.495  1.00  0.00           H  
ATOM   1653  CA  GLN   124      65.062  40.529  65.869  1.00  0.00           C  
ATOM   1654  HA  GLN   124      65.317  39.501  66.126  1.00  0.00           H  
ATOM   1655  CB  GLN   124      65.089  40.603  64.337  1.00  0.00           C  
ATOM   1656  HB2 GLN   124      64.452  39.790  63.989  1.00  0.00           H  
ATOM   1657  HB3 GLN   124      64.735  41.604  64.092  1.00  0.00           H  
ATOM   1658  CG  GLN   124      66.475  40.338  63.695  1.00  0.00           C  
ATOM   1659  HG2 GLN   124      66.484  40.629  62.645  1.00  0.00           H  
ATOM   1660  HG3 GLN   124      67.144  40.973  64.275  1.00  0.00           H  
ATOM   1661  CD  GLN   124      66.934  38.888  63.741  1.00  0.00           C  
ATOM   1662  OE1 GLN   124      66.205  37.969  63.937  1.00  0.00           O  
ATOM   1663  NE2 GLN   124      68.236  38.707  63.530  1.00  0.00           N  
ATOM   1664 HE21 GLN   124      68.700  39.596  63.415  1.00  0.00           H  
ATOM   1665 HE22 GLN   124      68.647  37.801  63.356  1.00  0.00           H  
ATOM   1666  C   GLN   124      66.060  41.488  66.506  1.00  0.00           C  
ATOM   1667  O   GLN   124      65.904  42.669  66.473  1.00  0.00           O  
ATOM   1668  N   PRO   125      67.223  41.082  67.023  1.00  0.00           N  
ATOM   1669  CD  PRO   125      68.381  41.965  67.407  1.00  0.00           C  
ATOM   1670  HD2 PRO   125      68.438  42.008  68.494  1.00  0.00           H  
ATOM   1671  HD3 PRO   125      68.447  42.965  66.979  1.00  0.00           H  
ATOM   1672  CG  PRO   125      69.576  41.163  67.035  1.00  0.00           C  
ATOM   1673  HG2 PRO   125      70.409  41.419  67.690  1.00  0.00           H  
ATOM   1674  HG3 PRO   125      69.788  41.299  65.974  1.00  0.00           H  
ATOM   1675  CB  PRO   125      69.189  39.718  67.400  1.00  0.00           C  
ATOM   1676  HB2 PRO   125      69.469  39.535  68.438  1.00  0.00           H  
ATOM   1677  HB3 PRO   125      69.624  39.000  66.705  1.00  0.00           H  
ATOM   1678  CA  PRO   125      67.644  39.766  67.226  1.00  0.00           C  
ATOM   1679  HA  PRO   125      67.418  39.158  66.350  1.00  0.00           H  
ATOM   1680  C   PRO   125      66.824  39.098  68.388  1.00  0.00           C  
ATOM   1681  O   PRO   125      66.425  39.638  69.399  1.00  0.00           O  
ATOM   1682  N   GLN   126      66.429  37.857  68.189  1.00  0.00           N  
ATOM   1683  H   GLN   126      66.983  37.364  67.503  1.00  0.00           H  
ATOM   1684  CA  GLN   126      65.382  37.082  68.924  1.00  0.00           C  
ATOM   1685  HA  GLN   126      64.460  37.663  68.953  1.00  0.00           H  
ATOM   1686  CB  GLN   126      64.981  35.889  68.109  1.00  0.00           C  
ATOM   1687  HB2 GLN   126      65.760  35.128  68.157  1.00  0.00           H  
ATOM   1688  HB3 GLN   126      64.089  35.421  68.525  1.00  0.00           H  
ATOM   1689  CG  GLN   126      64.546  36.013  66.639  1.00  0.00           C  
ATOM   1690  HG2 GLN   126      65.493  36.234  66.146  1.00  0.00           H  
ATOM   1691  HG3 GLN   126      64.009  35.181  66.184  1.00  0.00           H  
ATOM   1692  CD  GLN   126      63.488  37.124  66.330  1.00  0.00           C  
ATOM   1693  OE1 GLN   126      62.521  37.379  67.062  1.00  0.00           O  
ATOM   1694  NE2 GLN   126      63.532  37.676  65.173  1.00  0.00           N  
ATOM   1695 HE21 GLN   126      64.399  37.669  64.655  1.00  0.00           H  
ATOM   1696 HE22 GLN   126      62.755  38.288  64.967  1.00  0.00           H  
ATOM   1697  C   GLN   126      65.792  36.565  70.309  1.00  0.00           C  
ATOM   1698  O   GLN   126      66.939  36.153  70.503  1.00  0.00           O  
ATOM   1699  N   SER   127      64.827  36.706  71.164  1.00  0.00           N  
ATOM   1700  H   SER   127      63.949  37.108  70.869  1.00  0.00           H  
ATOM   1701  CA  SER   127      65.079  36.688  72.615  1.00  0.00           C  
ATOM   1702  HA  SER   127      64.180  37.166  73.003  1.00  0.00           H  
ATOM   1703  CB  SER   127      65.065  35.235  73.206  1.00  0.00           C  
ATOM   1704  HB2 SER   127      65.955  34.735  72.823  1.00  0.00           H  
ATOM   1705  HB3 SER   127      65.038  35.388  74.285  1.00  0.00           H  
ATOM   1706  OG  SER   127      63.927  34.449  72.844  1.00  0.00           O  
ATOM   1707  HG  SER   127      63.161  34.693  73.369  1.00  0.00           H  
ATOM   1708  C   SER   127      66.229  37.627  73.025  1.00  0.00           C  
ATOM   1709  O   SER   127      67.120  37.170  73.690  1.00  0.00           O  
ATOM   1710  N   GLY   128      66.183  38.937  72.701  1.00  0.00           N  
ATOM   1711  H   GLY   128      65.356  39.119  72.150  1.00  0.00           H  
ATOM   1712  CA  GLY   128      66.884  40.152  73.302  1.00  0.00           C  
ATOM   1713  HA2 GLY   128      66.114  40.919  73.393  1.00  0.00           H  
ATOM   1714  HA3 GLY   128      67.106  40.003  74.359  1.00  0.00           H  
ATOM   1715  C   GLY   128      68.075  40.603  72.470  1.00  0.00           C  
ATOM   1716  O   GLY   128      68.898  39.744  72.106  1.00  0.00           O  
ATOM   1717  N   SER   129      68.188  41.861  72.180  1.00  0.00           N  
ATOM   1718  H   SER   129      68.802  41.977  71.386  1.00  0.00           H  
ATOM   1719  CA  SER   129      67.349  42.976  72.539  1.00  0.00           C  
ATOM   1720  HA  SER   129      67.879  43.890  72.271  1.00  0.00           H  
ATOM   1721  CB  SER   129      66.062  43.025  71.703  1.00  0.00           C  
ATOM   1722  HB2 SER   129      65.442  42.180  72.002  1.00  0.00           H  
ATOM   1723  HB3 SER   129      65.549  43.986  71.740  1.00  0.00           H  
ATOM   1724  OG  SER   129      66.342  42.888  70.323  1.00  0.00           O  
ATOM   1725  HG  SER   129      66.313  41.941  70.166  1.00  0.00           H  
ATOM   1726  C   SER   129      66.976  43.271  74.025  1.00  0.00           C  
ATOM   1727  O   SER   129      65.851  43.448  74.362  1.00  0.00           O  
ATOM   1728  N   TYR   130      67.910  43.068  74.934  1.00  0.00           N  
ATOM   1729  H   TYR   130      68.850  43.002  74.570  1.00  0.00           H  
ATOM   1730  CA  TYR   130      67.801  43.209  76.361  1.00  0.00           C  
ATOM   1731  HA  TYR   130      66.922  42.688  76.741  1.00  0.00           H  
ATOM   1732  CB  TYR   130      69.009  42.497  77.046  1.00  0.00           C  
ATOM   1733  HB2 TYR   130      69.925  42.999  76.734  1.00  0.00           H  
ATOM   1734  HB3 TYR   130      68.931  42.555  78.132  1.00  0.00           H  
ATOM   1735  CG  TYR   130      69.123  40.996  76.726  1.00  0.00           C  
ATOM   1736  CD1 TYR   130      70.281  40.589  76.017  1.00  0.00           C  
ATOM   1737  HD1 TYR   130      71.089  41.300  75.920  1.00  0.00           H  
ATOM   1738  CE1 TYR   130      70.437  39.240  75.670  1.00  0.00           C  
ATOM   1739  HE1 TYR   130      71.257  38.892  75.059  1.00  0.00           H  
ATOM   1740  CZ  TYR   130      69.348  38.331  75.818  1.00  0.00           C  
ATOM   1741  OH  TYR   130      69.357  37.158  75.176  1.00  0.00           O  
ATOM   1742  HH  TYR   130      68.561  37.067  74.648  1.00  0.00           H  
ATOM   1743  CE2 TYR   130      68.115  38.784  76.454  1.00  0.00           C  
ATOM   1744  HE2 TYR   130      67.272  38.126  76.606  1.00  0.00           H  
ATOM   1745  CD2 TYR   130      68.093  40.094  76.997  1.00  0.00           C  
ATOM   1746  HD2 TYR   130      67.193  40.456  77.472  1.00  0.00           H  
ATOM   1747  C   TYR   130      67.700  44.680  76.769  1.00  0.00           C  
ATOM   1748  O   TYR   130      68.441  45.499  76.332  1.00  0.00           O  
ATOM   1749  N   SER   131      66.687  45.140  77.556  1.00  0.00           N  
ATOM   1750  H   SER   131      66.680  46.130  77.755  1.00  0.00           H  
ATOM   1751  CA  SER   131      65.648  44.493  78.318  1.00  0.00           C  
ATOM   1752  HA  SER   131      65.132  45.289  78.855  1.00  0.00           H  
ATOM   1753  CB  SER   131      64.539  44.032  77.395  1.00  0.00           C  
ATOM   1754  HB2 SER   131      64.472  44.831  76.657  1.00  0.00           H  
ATOM   1755  HB3 SER   131      64.881  43.061  77.036  1.00  0.00           H  
ATOM   1756  OG  SER   131      63.391  43.909  78.323  1.00  0.00           O  
ATOM   1757  HG  SER   131      62.845  43.151  78.101  1.00  0.00           H  
ATOM   1758  C   SER   131      66.211  43.497  79.373  1.00  0.00           C  
ATOM   1759  O   SER   131      66.058  42.224  79.333  1.00  0.00           O  
ATOM   1760  N   GLN   132      66.930  43.945  80.407  1.00  0.00           N  
ATOM   1761  H   GLN   132      67.141  43.299  81.154  1.00  0.00           H  
ATOM   1762  CA  GLN   132      67.011  45.320  80.847  1.00  0.00           C  
ATOM   1763  HA  GLN   132      67.111  46.015  80.014  1.00  0.00           H  
ATOM   1764  CB  GLN   132      65.661  45.551  81.575  1.00  0.00           C  
ATOM   1765  HB2 GLN   132      64.809  45.438  80.905  1.00  0.00           H  
ATOM   1766  HB3 GLN   132      65.652  44.778  82.344  1.00  0.00           H  
ATOM   1767  CG  GLN   132      65.547  46.844  82.368  1.00  0.00           C  
ATOM   1768  HG2 GLN   132      64.646  46.846  82.981  1.00  0.00           H  
ATOM   1769  HG3 GLN   132      66.379  46.902  83.070  1.00  0.00           H  
ATOM   1770  CD  GLN   132      65.631  48.139  81.560  1.00  0.00           C  
ATOM   1771  OE1 GLN   132      66.642  48.615  81.098  1.00  0.00           O  
ATOM   1772  NE2 GLN   132      64.573  48.840  81.248  1.00  0.00           N  
ATOM   1773 HE21 GLN   132      63.655  48.532  81.535  1.00  0.00           H  
ATOM   1774 HE22 GLN   132      64.653  49.707  80.737  1.00  0.00           H  
ATOM   1775  C   GLN   132      68.227  45.479  81.809  1.00  0.00           C  
ATOM   1776  O   GLN   132      68.283  44.747  82.777  1.00  0.00           O  
ATOM   1777  N   GLN   133      69.103  46.440  81.579  1.00  0.00           N  
ATOM   1778  H   GLN   133      68.892  47.059  80.809  1.00  0.00           H  
ATOM   1779  CA  GLN   133      70.276  46.842  82.374  1.00  0.00           C  
ATOM   1780  HA  GLN   133      70.872  47.618  81.893  1.00  0.00           H  
ATOM   1781  CB  GLN   133      69.785  47.521  83.690  1.00  0.00           C  
ATOM   1782  HB2 GLN   133      69.084  46.831  84.161  1.00  0.00           H  
ATOM   1783  HB3 GLN   133      70.584  47.667  84.418  1.00  0.00           H  
ATOM   1784  CG  GLN   133      68.985  48.800  83.523  1.00  0.00           C  
ATOM   1785  HG2 GLN   133      69.656  49.656  83.591  1.00  0.00           H  
ATOM   1786  HG3 GLN   133      68.534  48.835  82.531  1.00  0.00           H  
ATOM   1787  CD  GLN   133      67.989  48.967  84.647  1.00  0.00           C  
ATOM   1788  OE1 GLN   133      66.785  48.996  84.427  1.00  0.00           O  
ATOM   1789  NE2 GLN   133      68.456  48.945  85.864  1.00  0.00           N  
ATOM   1790 HE21 GLN   133      69.410  48.827  86.173  1.00  0.00           H  
ATOM   1791 HE22 GLN   133      67.690  49.081  86.509  1.00  0.00           H  
ATOM   1792  C   GLN   133      71.282  45.604  82.602  1.00  0.00           C  
ATOM   1793  O   GLN   133      71.315  45.155  83.783  1.00  0.00           O  
ATOM   1794  N   PRO   134      72.051  45.203  81.597  1.00  0.00           N  
ATOM   1795  CD  PRO   134      73.086  44.279  81.841  1.00  0.00           C  
ATOM   1796  HD2 PRO   134      72.819  43.308  82.258  1.00  0.00           H  
ATOM   1797  HD3 PRO   134      73.956  44.666  82.371  1.00  0.00           H  
ATOM   1798  CG  PRO   134      73.763  44.017  80.502  1.00  0.00           C  
ATOM   1799  HG2 PRO   134      73.248  43.207  79.985  1.00  0.00           H  
ATOM   1800  HG3 PRO   134      74.829  43.818  80.606  1.00  0.00           H  
ATOM   1801  CB  PRO   134      73.453  45.328  79.741  1.00  0.00           C  
ATOM   1802  HB2 PRO   134      73.410  45.147  78.667  1.00  0.00           H  
ATOM   1803  HB3 PRO   134      74.103  46.187  79.910  1.00  0.00           H  
ATOM   1804  CA  PRO   134      72.119  45.808  80.248  1.00  0.00           C  
ATOM   1805  HA  PRO   134      72.140  46.893  80.349  1.00  0.00           H  
ATOM   1806  C   PRO   134      70.997  45.332  79.278  1.00  0.00           C  
ATOM   1807  O   PRO   134      70.250  44.369  79.347  1.00  0.00           O  
ATOM   1808  N   SER   135      70.929  46.008  78.080  1.00  0.00           N  
ATOM   1809  H   SER   135      70.189  45.717  77.457  1.00  0.00           H  
ATOM   1810  CA  SER   135      71.415  47.370  77.817  1.00  0.00           C  
ATOM   1811  HA  SER   135      72.463  47.290  78.106  1.00  0.00           H  
ATOM   1812  CB  SER   135      71.326  47.563  76.317  1.00  0.00           C  
ATOM   1813  HB2 SER   135      70.283  47.530  76.004  1.00  0.00           H  
ATOM   1814  HB3 SER   135      71.792  48.532  76.140  1.00  0.00           H  
ATOM   1815  OG  SER   135      72.184  46.642  75.703  1.00  0.00           O  
ATOM   1816  HG  SER   135      72.027  45.734  75.972  1.00  0.00           H  
ATOM   1817  C   SER   135      70.707  48.421  78.660  1.00  0.00           C  
ATOM   1818  O   SER   135      69.666  48.136  79.264  1.00  0.00           O  
ATOM   1819  N   TYR   136      71.414  49.541  78.843  1.00  0.00           N  
ATOM   1820  H   TYR   136      72.284  49.592  78.332  1.00  0.00           H  
ATOM   1821  CA  TYR   136      71.101  50.680  79.745  1.00  0.00           C  
ATOM   1822  HA  TYR   136      70.392  50.418  80.531  1.00  0.00           H  
ATOM   1823  CB  TYR   136      72.353  51.192  80.451  1.00  0.00           C  
ATOM   1824  HB2 TYR   136      73.211  51.393  79.809  1.00  0.00           H  
ATOM   1825  HB3 TYR   136      72.072  52.117  80.954  1.00  0.00           H  
ATOM   1826  CG  TYR   136      72.853  50.166  81.475  1.00  0.00           C  
ATOM   1827  CD1 TYR   136      72.221  50.143  82.732  1.00  0.00           C  
ATOM   1828  HD1 TYR   136      71.452  50.854  82.997  1.00  0.00           H  
ATOM   1829  CE1 TYR   136      72.803  49.280  83.718  1.00  0.00           C  
ATOM   1830  HE1 TYR   136      72.316  49.261  84.682  1.00  0.00           H  
ATOM   1831  CZ  TYR   136      73.873  48.356  83.358  1.00  0.00           C  
ATOM   1832  OH  TYR   136      74.437  47.568  84.298  1.00  0.00           O  
ATOM   1833  HH  TYR   136      74.171  47.847  85.177  1.00  0.00           H  
ATOM   1834  CE2 TYR   136      74.501  48.452  82.113  1.00  0.00           C  
ATOM   1835  HE2 TYR   136      75.272  47.728  81.895  1.00  0.00           H  
ATOM   1836  CD2 TYR   136      73.931  49.292  81.167  1.00  0.00           C  
ATOM   1837  HD2 TYR   136      74.384  49.322  80.186  1.00  0.00           H  
ATOM   1838  C   TYR   136      70.348  51.798  79.018  1.00  0.00           C  
ATOM   1839  O   TYR   136      70.895  52.649  78.286  1.00  0.00           O  
ATOM   1840  N   GLY   137      69.015  51.919  79.131  1.00  0.00           N  
ATOM   1841  H   GLY   137      68.726  52.361  78.270  1.00  0.00           H  
ATOM   1842  CA  GLY   137      68.083  51.076  79.935  1.00  0.00           C  
ATOM   1843  HA2 GLY   137      67.107  51.177  79.462  1.00  0.00           H  
ATOM   1844  HA3 GLY   137      68.360  50.024  79.874  1.00  0.00           H  
ATOM   1845  C   GLY   137      67.912  51.611  81.338  1.00  0.00           C  
ATOM   1846  O   GLY   137      68.837  51.889  82.069  1.00  0.00           O  
ATOM   1847  N   GLY   138      66.700  51.576  81.772  1.00  0.00           N  
ATOM   1848  H   GLY   138      66.064  51.304  81.036  1.00  0.00           H  
ATOM   1849  CA  GLY   138      66.148  51.870  83.065  1.00  0.00           C  
ATOM   1850  HA2 GLY   138      65.095  51.632  82.921  1.00  0.00           H  
ATOM   1851  HA3 GLY   138      66.688  51.210  83.745  1.00  0.00           H  
ATOM   1852  C   GLY   138      66.281  53.385  83.443  1.00  0.00           C  
ATOM   1853  O   GLY   138      66.142  54.220  82.589  1.00  0.00           O  
ATOM   1854  N   GLN   139      66.255  53.754  84.771  1.00  0.00           N  
ATOM   1855  H   GLN   139      66.186  54.729  85.026  1.00  0.00           H  
ATOM   1856  CA  GLN   139      66.216  52.815  85.995  1.00  0.00           C  
ATOM   1857  HA  GLN   139      65.823  51.858  85.651  1.00  0.00           H  
ATOM   1858  CB  GLN   139      67.625  52.387  86.385  1.00  0.00           C  
ATOM   1859  HB2 GLN   139      67.523  51.666  87.196  1.00  0.00           H  
ATOM   1860  HB3 GLN   139      68.039  51.769  85.589  1.00  0.00           H  
ATOM   1861  CG  GLN   139      68.676  53.434  86.700  1.00  0.00           C  
ATOM   1862  HG2 GLN   139      68.961  54.040  85.841  1.00  0.00           H  
ATOM   1863  HG3 GLN   139      68.261  54.169  87.390  1.00  0.00           H  
ATOM   1864  CD  GLN   139      69.866  52.771  87.440  1.00  0.00           C  
ATOM   1865  OE1 GLN   139      70.166  52.930  88.619  1.00  0.00           O  
ATOM   1866  NE2 GLN   139      70.667  51.954  86.731  1.00  0.00           N  
ATOM   1867 HE21 GLN   139      70.437  51.716  85.776  1.00  0.00           H  
ATOM   1868 HE22 GLN   139      71.584  51.871  87.146  1.00  0.00           H  
ATOM   1869  C   GLN   139      65.349  53.462  87.143  1.00  0.00           C  
ATOM   1870  O   GLN   139      65.524  53.149  88.284  1.00  0.00           O  
ATOM   1871  N   GLN   140      64.365  54.305  86.764  1.00  0.00           N  
ATOM   1872  H   GLN   140      64.286  54.433  85.765  1.00  0.00           H  
ATOM   1873  CA  GLN   140      63.374  54.931  87.678  1.00  0.00           C  
ATOM   1874  HA  GLN   140      62.635  55.551  87.171  1.00  0.00           H  
ATOM   1875  CB  GLN   140      62.531  53.963  88.438  1.00  0.00           C  
ATOM   1876  HB2 GLN   140      63.193  53.570  89.210  1.00  0.00           H  
ATOM   1877  HB3 GLN   140      61.775  54.479  89.030  1.00  0.00           H  
ATOM   1878  CG  GLN   140      61.993  52.804  87.646  1.00  0.00           C  
ATOM   1879  HG2 GLN   140      61.518  53.231  86.763  1.00  0.00           H  
ATOM   1880  HG3 GLN   140      62.787  52.096  87.409  1.00  0.00           H  
ATOM   1881  CD  GLN   140      60.958  51.975  88.482  1.00  0.00           C  
ATOM   1882  OE1 GLN   140      60.805  52.200  89.668  1.00  0.00           O  
ATOM   1883  NE2 GLN   140      60.240  51.107  87.810  1.00  0.00           N  
ATOM   1884 HE21 GLN   140      60.400  50.972  86.822  1.00  0.00           H  
ATOM   1885 HE22 GLN   140      59.653  50.521  88.386  1.00  0.00           H  
ATOM   1886  C   GLN   140      63.959  55.905  88.732  1.00  0.00           C  
ATOM   1887  O   GLN   140      63.595  55.913  89.888  1.00  0.00           O  
ATOM   1888  N   GLN   141      64.809  56.866  88.297  1.00  0.00           N  
ATOM   1889  H   GLN   141      64.636  56.988  87.309  1.00  0.00           H  
ATOM   1890  CA  GLN   141      65.555  57.822  88.959  1.00  0.00           C  
ATOM   1891  HA  GLN   141      65.090  57.873  89.943  1.00  0.00           H  
ATOM   1892  CB  GLN   141      67.033  57.269  89.165  1.00  0.00           C  
ATOM   1893  HB2 GLN   141      67.576  57.367  88.225  1.00  0.00           H  
ATOM   1894  HB3 GLN   141      67.524  57.882  89.921  1.00  0.00           H  
ATOM   1895  CG  GLN   141      67.162  55.865  89.755  1.00  0.00           C  
ATOM   1896  HG2 GLN   141      66.731  55.169  89.036  1.00  0.00           H  
ATOM   1897  HG3 GLN   141      68.216  55.588  89.776  1.00  0.00           H  
ATOM   1898  CD  GLN   141      66.644  55.726  91.155  1.00  0.00           C  
ATOM   1899  OE1 GLN   141      66.282  56.675  91.873  1.00  0.00           O  
ATOM   1900  NE2 GLN   141      66.497  54.445  91.654  1.00  0.00           N  
ATOM   1901 HE21 GLN   141      66.587  53.704  90.974  1.00  0.00           H  
ATOM   1902 HE22 GLN   141      65.840  54.392  92.419  1.00  0.00           H  
ATOM   1903  C   GLN   141      65.509  59.217  88.252  1.00  0.00           C  
ATOM   1904  O   GLN   141      65.614  59.322  87.014  1.00  0.00           O  
ATOM   1905  N   SER   142      65.202  60.325  88.971  1.00  0.00           N  
ATOM   1906  H   SER   142      65.054  61.214  88.515  1.00  0.00           H  
ATOM   1907  CA  SER   142      65.086  60.566  90.442  1.00  0.00           C  
ATOM   1908  HA  SER   142      64.974  61.638  90.608  1.00  0.00           H  
ATOM   1909  CB  SER   142      63.759  60.004  90.932  1.00  0.00           C  
ATOM   1910  HB2 SER   142      63.688  58.917  90.960  1.00  0.00           H  
ATOM   1911  HB3 SER   142      63.684  60.274  91.985  1.00  0.00           H  
ATOM   1912  OG  SER   142      62.717  60.466  90.190  1.00  0.00           O  
ATOM   1913  HG  SER   142      61.969  60.499  90.791  1.00  0.00           H  
ATOM   1914  C   SER   142      66.204  60.120  91.355  1.00  0.00           C  
ATOM   1915  O   SER   142      65.922  59.540  92.391  1.00  0.00           O  
ATOM   1916  N   TYR   143      67.428  60.472  90.952  1.00  0.00           N  
ATOM   1917  H   TYR   143      67.518  61.071  90.144  1.00  0.00           H  
ATOM   1918  CA  TYR   143      68.653  60.050  91.661  1.00  0.00           C  
ATOM   1919  HA  TYR   143      68.588  58.965  91.746  1.00  0.00           H  
ATOM   1920  CB  TYR   143      69.942  60.268  90.852  1.00  0.00           C  
ATOM   1921  HB2 TYR   143      70.241  61.284  91.110  1.00  0.00           H  
ATOM   1922  HB3 TYR   143      70.667  59.548  91.232  1.00  0.00           H  
ATOM   1923  CG  TYR   143      69.830  60.045  89.404  1.00  0.00           C  
ATOM   1924  CD1 TYR   143      69.893  58.753  88.898  1.00  0.00           C  
ATOM   1925  HD1 TYR   143      70.174  57.950  89.563  1.00  0.00           H  
ATOM   1926  CE1 TYR   143      69.668  58.510  87.561  1.00  0.00           C  
ATOM   1927  HE1 TYR   143      69.632  57.504  87.169  1.00  0.00           H  
ATOM   1928  CZ  TYR   143      69.412  59.633  86.692  1.00  0.00           C  
ATOM   1929  OH  TYR   143      68.976  59.428  85.429  1.00  0.00           O  
ATOM   1930  HH  TYR   143      69.105  58.543  85.078  1.00  0.00           H  
ATOM   1931  CE2 TYR   143      69.255  60.942  87.234  1.00  0.00           C  
ATOM   1932  HE2 TYR   143      68.843  61.727  86.616  1.00  0.00           H  
ATOM   1933  CD2 TYR   143      69.498  61.132  88.533  1.00  0.00           C  
ATOM   1934  HD2 TYR   143      69.265  62.142  88.837  1.00  0.00           H  
ATOM   1935  C   TYR   143      68.725  60.664  93.067  1.00  0.00           C  
ATOM   1936  O   TYR   143      68.164  61.672  93.334  1.00  0.00           O  
ATOM   1937  N   GLY   144      69.383  60.044  93.997  1.00  0.00           N  
ATOM   1938  H   GLY   144      69.768  59.116  93.890  1.00  0.00           H  
ATOM   1939  CA  GLY   144      69.430  60.539  95.423  1.00  0.00           C  
ATOM   1940  HA2 GLY   144      70.117  60.092  96.141  1.00  0.00           H  
ATOM   1941  HA3 GLY   144      69.616  61.612  95.367  1.00  0.00           H  
ATOM   1942  C   GLY   144      68.040  60.384  96.040  1.00  0.00           C  
ATOM   1943  O   GLY   144      67.108  59.763  95.455  1.00  0.00           O  
ATOM   1944  N   GLN   145      67.801  60.994  97.150  1.00  0.00           N  
ATOM   1945  H   GLN   145      68.544  61.480  97.630  1.00  0.00           H  
ATOM   1946  CA  GLN   145      66.416  61.043  97.676  1.00  0.00           C  
ATOM   1947  HA  GLN   145      65.802  60.275  97.205  1.00  0.00           H  
ATOM   1948  CB  GLN   145      66.421  60.751  99.156  1.00  0.00           C  
ATOM   1949  HB2 GLN   145      67.089  61.430  99.687  1.00  0.00           H  
ATOM   1950  HB3 GLN   145      65.451  60.937  99.617  1.00  0.00           H  
ATOM   1951  CG  GLN   145      66.910  59.254  99.378  1.00  0.00           C  
ATOM   1952  HG2 GLN   145      67.747  59.073  98.703  1.00  0.00           H  
ATOM   1953  HG3 GLN   145      67.264  59.075 100.394  1.00  0.00           H  
ATOM   1954  CD  GLN   145      65.898  58.171  99.010  1.00  0.00           C  
ATOM   1955  OE1 GLN   145      64.932  57.907  99.657  1.00  0.00           O  
ATOM   1956  NE2 GLN   145      66.066  57.582  97.858  1.00  0.00           N  
ATOM   1957 HE21 GLN   145      65.418  56.852  97.597  1.00  0.00           H  
ATOM   1958 HE22 GLN   145      66.924  57.786  97.366  1.00  0.00           H  
ATOM   1959  C   GLN   145      65.729  62.361  97.380  1.00  0.00           C  
ATOM   1960  O   GLN   145      66.338  63.349  97.066  1.00  0.00           O  
ATOM   1961  N   GLN   146      64.402  62.350  97.467  1.00  0.00           N  
ATOM   1962  H   GLN   146      63.932  61.476  97.658  1.00  0.00           H  
ATOM   1963  CA  GLN   146      63.563  63.466  97.011  1.00  0.00           C  
ATOM   1964  HA  GLN   146      64.131  64.263  96.531  1.00  0.00           H  
ATOM   1965  CB  GLN   146      62.554  62.864  96.024  1.00  0.00           C  
ATOM   1966  HB2 GLN   146      62.073  61.970  96.419  1.00  0.00           H  
ATOM   1967  HB3 GLN   146      61.711  63.524  95.816  1.00  0.00           H  
ATOM   1968  CG  GLN   146      63.191  62.528  94.646  1.00  0.00           C  
ATOM   1969  HG2 GLN   146      62.456  62.147  93.936  1.00  0.00           H  
ATOM   1970  HG3 GLN   146      63.392  63.524  94.252  1.00  0.00           H  
ATOM   1971  CD  GLN   146      64.443  61.609  94.638  1.00  0.00           C  
ATOM   1972  OE1 GLN   146      64.324  60.421  94.933  1.00  0.00           O  
ATOM   1973  NE2 GLN   146      65.567  62.141  94.250  1.00  0.00           N  
ATOM   1974 HE21 GLN   146      65.619  63.145  94.155  1.00  0.00           H  
ATOM   1975 HE22 GLN   146      66.457  61.681  94.123  1.00  0.00           H  
ATOM   1976  C   GLN   146      63.011  64.055  98.246  1.00  0.00           C  
ATOM   1977  O   GLN   146      62.255  63.348  98.959  1.00  0.00           O  
ATOM   1978  N   GLN   147      63.154  65.345  98.370  1.00  0.00           N  
ATOM   1979  H   GLN   147      63.786  65.835  97.753  1.00  0.00           H  
ATOM   1980  CA  GLN   147      62.399  66.105  99.373  1.00  0.00           C  
ATOM   1981  HA  GLN   147      62.558  65.554 100.300  1.00  0.00           H  
ATOM   1982  CB  GLN   147      63.081  67.411  99.699  1.00  0.00           C  
ATOM   1983  HB2 GLN   147      62.614  67.834 100.589  1.00  0.00           H  
ATOM   1984  HB3 GLN   147      64.154  67.293  99.850  1.00  0.00           H  
ATOM   1985  CG  GLN   147      62.932  68.482  98.563  1.00  0.00           C  
ATOM   1986  HG2 GLN   147      61.956  68.425  98.080  1.00  0.00           H  
ATOM   1987  HG3 GLN   147      62.968  69.461  99.041  1.00  0.00           H  
ATOM   1988  CD  GLN   147      63.975  68.347  97.495  1.00  0.00           C  
ATOM   1989  OE1 GLN   147      64.820  67.426  97.344  1.00  0.00           O  
ATOM   1990  NE2 GLN   147      64.106  69.341  96.632  1.00  0.00           N  
ATOM   1991 HE21 GLN   147      63.412  70.072  96.567  1.00  0.00           H  
ATOM   1992 HE22 GLN   147      64.866  69.306  95.967  1.00  0.00           H  
ATOM   1993  C   GLN   147      60.906  66.247  99.056  1.00  0.00           C  
ATOM   1994  O   GLN   147      60.567  66.459  97.864  1.00  0.00           O  
ATOM   1995  N   SER   148      60.011  66.199 100.067  1.00  0.00           N  
ATOM   1996  H   SER   148      60.328  65.824 100.950  1.00  0.00           H  
ATOM   1997  CA  SER   148      58.690  66.702  99.901  1.00  0.00           C  
ATOM   1998  HA  SER   148      58.392  66.344  98.916  1.00  0.00           H  
ATOM   1999  CB  SER   148      57.740  66.262 101.017  1.00  0.00           C  
ATOM   2000  HB2 SER   148      56.792  66.721 100.737  1.00  0.00           H  
ATOM   2001  HB3 SER   148      57.609  65.183 100.926  1.00  0.00           H  
ATOM   2002  OG  SER   148      58.029  66.639 102.272  1.00  0.00           O  
ATOM   2003  HG  SER   148      57.163  66.600 102.684  1.00  0.00           H  
ATOM   2004  C   SER   148      58.783  68.257  99.838  1.00  0.00           C  
ATOM   2005  O   SER   148      59.709  68.848 100.366  1.00  0.00           O  
ATOM   2006  N   TYR   149      57.728  68.913  99.383  1.00  0.00           N  
ATOM   2007  H   TYR   149      56.920  68.439  99.006  1.00  0.00           H  
ATOM   2008  CA  TYR   149      57.651  70.394  99.429  1.00  0.00           C  
ATOM   2009  HA  TYR   149      58.571  70.717  98.943  1.00  0.00           H  
ATOM   2010  CB  TYR   149      56.504  70.883  98.629  1.00  0.00           C  
ATOM   2011  HB2 TYR   149      56.541  70.540  97.595  1.00  0.00           H  
ATOM   2012  HB3 TYR   149      55.500  70.523  98.855  1.00  0.00           H  
ATOM   2013  CG  TYR   149      56.389  72.422  98.593  1.00  0.00           C  
ATOM   2014  CD1 TYR   149      55.363  73.098  99.300  1.00  0.00           C  
ATOM   2015  HD1 TYR   149      54.573  72.627  99.867  1.00  0.00           H  
ATOM   2016  CE1 TYR   149      55.355  74.504  99.371  1.00  0.00           C  
ATOM   2017  HE1 TYR   149      54.579  74.965  99.964  1.00  0.00           H  
ATOM   2018  CZ  TYR   149      56.309  75.259  98.632  1.00  0.00           C  
ATOM   2019  OH  TYR   149      56.318  76.715  98.723  1.00  0.00           O  
ATOM   2020  HH  TYR   149      55.487  77.001  99.111  1.00  0.00           H  
ATOM   2021  CE2 TYR   149      57.356  74.576  97.879  1.00  0.00           C  
ATOM   2022  HE2 TYR   149      58.155  75.154  97.438  1.00  0.00           H  
ATOM   2023  CD2 TYR   149      57.372  73.173  97.900  1.00  0.00           C  
ATOM   2024  HD2 TYR   149      58.118  72.616  97.353  1.00  0.00           H  
ATOM   2025  C   TYR   149      57.536  70.996 100.865  1.00  0.00           C  
ATOM   2026  O   TYR   149      57.006  70.303 101.730  1.00  0.00           O  
ATOM   2027  N   ASN   150      58.223  72.086 101.148  1.00  0.00           N  
ATOM   2028  H   ASN   150      58.690  72.473 100.340  1.00  0.00           H  
ATOM   2029  CA  ASN   150      58.187  72.731 102.477  1.00  0.00           C  
ATOM   2030  HA  ASN   150      57.709  72.078 103.207  1.00  0.00           H  
ATOM   2031  CB  ASN   150      59.654  72.924 102.879  1.00  0.00           C  
ATOM   2032  HB2 ASN   150      60.099  71.932 102.958  1.00  0.00           H  
ATOM   2033  HB3 ASN   150      60.154  73.411 102.041  1.00  0.00           H  
ATOM   2034  CG  ASN   150      59.806  73.689 104.162  1.00  0.00           C  
ATOM   2035  OD1 ASN   150      58.885  73.814 104.953  1.00  0.00           O  
ATOM   2036  ND2 ASN   150      60.986  74.212 104.417  1.00  0.00           N  
ATOM   2037 HD21 ASN   150      60.967  74.667 105.318  1.00  0.00           H  
ATOM   2038 HD22 ASN   150      61.787  74.089 103.815  1.00  0.00           H  
ATOM   2039  C   ASN   150      57.422  74.105 102.532  1.00  0.00           C  
ATOM   2040  O   ASN   150      58.051  75.097 102.095  1.00  0.00           O  
ATOM   2041  N   PRO   151      56.151  74.315 103.056  1.00  0.00           N  
ATOM   2042  CD  PRO   151      55.223  73.224 102.914  1.00  0.00           C  
ATOM   2043  HD2 PRO   151      55.441  72.452 103.653  1.00  0.00           H  
ATOM   2044  HD3 PRO   151      55.253  72.844 101.893  1.00  0.00           H  
ATOM   2045  CG  PRO   151      53.853  73.800 103.137  1.00  0.00           C  
ATOM   2046  HG2 PRO   151      53.280  73.149 103.797  1.00  0.00           H  
ATOM   2047  HG3 PRO   151      53.367  73.852 102.163  1.00  0.00           H  
ATOM   2048  CB  PRO   151      54.053  75.224 103.649  1.00  0.00           C  
ATOM   2049  HB2 PRO   151      54.101  75.289 104.736  1.00  0.00           H  
ATOM   2050  HB3 PRO   151      53.299  75.841 103.159  1.00  0.00           H  
ATOM   2051  CA  PRO   151      55.462  75.577 103.034  1.00  0.00           C  
ATOM   2052  HA  PRO   151      55.284  76.016 102.053  1.00  0.00           H  
ATOM   2053  C   PRO   151      56.235  76.537 103.866  1.00  0.00           C  
ATOM   2054  O   PRO   151      56.367  76.195 105.043  1.00  0.00           O  
ATOM   2055  N   PRO   152      56.640  77.738 103.432  1.00  0.00           N  
ATOM   2056  CD  PRO   152      56.584  78.240 102.050  1.00  0.00           C  
ATOM   2057  HD2 PRO   152      55.588  78.084 101.638  1.00  0.00           H  
ATOM   2058  HD3 PRO   152      57.262  77.647 101.436  1.00  0.00           H  
ATOM   2059  CG  PRO   152      56.982  79.795 102.114  1.00  0.00           C  
ATOM   2060  HG2 PRO   152      56.082  80.409 102.140  1.00  0.00           H  
ATOM   2061  HG3 PRO   152      57.578  80.031 101.232  1.00  0.00           H  
ATOM   2062  CB  PRO   152      57.894  79.920 103.358  1.00  0.00           C  
ATOM   2063  HB2 PRO   152      57.866  80.912 103.810  1.00  0.00           H  
ATOM   2064  HB3 PRO   152      58.954  79.736 103.181  1.00  0.00           H  
ATOM   2065  CA  PRO   152      57.218  78.847 104.278  1.00  0.00           C  
ATOM   2066  HA  PRO   152      58.007  78.439 104.909  1.00  0.00           H  
ATOM   2067  C   PRO   152      56.121  79.456 105.149  1.00  0.00           C  
ATOM   2068  O   PRO   152      54.918  79.552 104.779  1.00  0.00           O  
ATOM   2069  N   GLN   153      56.458  79.823 106.361  1.00  0.00           N  
ATOM   2070  H   GLN   153      57.417  79.833 106.679  1.00  0.00           H  
ATOM   2071  CA  GLN   153      55.470  80.566 107.175  1.00  0.00           C  
ATOM   2072  HA  GLN   153      54.432  80.548 106.843  1.00  0.00           H  
ATOM   2073  CB  GLN   153      55.392  80.108 108.643  1.00  0.00           C  
ATOM   2074  HB2 GLN   153      56.248  80.581 109.125  1.00  0.00           H  
ATOM   2075  HB3 GLN   153      54.561  80.570 109.177  1.00  0.00           H  
ATOM   2076  CG  GLN   153      55.415  78.567 108.932  1.00  0.00           C  
ATOM   2077  HG2 GLN   153      56.331  78.088 108.587  1.00  0.00           H  
ATOM   2078  HG3 GLN   153      55.164  78.446 109.986  1.00  0.00           H  
ATOM   2079  CD  GLN   153      54.194  77.923 108.347  1.00  0.00           C  
ATOM   2080  OE1 GLN   153      53.106  78.451 108.153  1.00  0.00           O  
ATOM   2081  NE2 GLN   153      54.290  76.636 108.264  1.00  0.00           N  
ATOM   2082 HE21 GLN   153      55.154  76.129 108.396  1.00  0.00           H  
ATOM   2083 HE22 GLN   153      53.487  76.177 107.859  1.00  0.00           H  
ATOM   2084  C   GLN   153      55.800  82.064 107.183  1.00  0.00           C  
ATOM   2085  O   GLN   153      55.006  82.947 107.514  1.00  0.00           O  
ATOM   2086  N   GLY   154      57.060  82.471 106.804  1.00  0.00           N  
ATOM   2087  H   GLY   154      57.708  81.805 106.408  1.00  0.00           H  
ATOM   2088  CA  GLY   154      57.596  83.818 106.978  1.00  0.00           C  
ATOM   2089  HA2 GLY   154      57.839  84.081 108.007  1.00  0.00           H  
ATOM   2090  HA3 GLY   154      58.512  83.826 106.387  1.00  0.00           H  
ATOM   2091  C   GLY   154      56.741  84.904 106.253  1.00  0.00           C  
ATOM   2092  O   GLY   154      56.079  84.720 105.229  1.00  0.00           O  
ATOM   2093  N   TYR   155      56.799  86.140 106.822  1.00  0.00           N  
ATOM   2094  H   TYR   155      57.255  86.248 107.717  1.00  0.00           H  
ATOM   2095  CA  TYR   155      56.286  87.405 106.247  1.00  0.00           C  
ATOM   2096  HA  TYR   155      55.198  87.348 106.251  1.00  0.00           H  
ATOM   2097  CB  TYR   155      56.722  88.563 107.198  1.00  0.00           C  
ATOM   2098  HB2 TYR   155      57.791  88.586 107.408  1.00  0.00           H  
ATOM   2099  HB3 TYR   155      56.519  89.532 106.741  1.00  0.00           H  
ATOM   2100  CG  TYR   155      56.048  88.520 108.587  1.00  0.00           C  
ATOM   2101  CD1 TYR   155      56.826  88.743 109.767  1.00  0.00           C  
ATOM   2102  HD1 TYR   155      57.895  88.814 109.631  1.00  0.00           H  
ATOM   2103  CE1 TYR   155      56.240  88.648 111.013  1.00  0.00           C  
ATOM   2104  HE1 TYR   155      56.793  88.811 111.927  1.00  0.00           H  
ATOM   2105  CZ  TYR   155      54.834  88.572 111.130  1.00  0.00           C  
ATOM   2106  OH  TYR   155      54.125  88.619 112.269  1.00  0.00           O  
ATOM   2107  HH  TYR   155      53.994  87.779 112.715  1.00  0.00           H  
ATOM   2108  CE2 TYR   155      54.031  88.444 109.916  1.00  0.00           C  
ATOM   2109  HE2 TYR   155      52.972  88.257 110.010  1.00  0.00           H  
ATOM   2110  CD2 TYR   155      54.670  88.466 108.678  1.00  0.00           C  
ATOM   2111  HD2 TYR   155      54.045  88.425 107.798  1.00  0.00           H  
ATOM   2112  C   TYR   155      56.921  87.664 104.857  1.00  0.00           C  
ATOM   2113  O   TYR   155      58.088  87.389 104.623  1.00  0.00           O  
ATOM   2114  N   GLY   156      56.286  88.254 103.862  1.00  0.00           N  
ATOM   2115  H   GLY   156      56.700  88.288 102.941  1.00  0.00           H  
ATOM   2116  CA  GLY   156      54.954  88.850 103.850  1.00  0.00           C  
ATOM   2117  HA2 GLY   156      54.202  88.089 104.053  1.00  0.00           H  
ATOM   2118  HA3 GLY   156      54.901  89.589 104.650  1.00  0.00           H  
ATOM   2119  C   GLY   156      54.574  89.615 102.614  1.00  0.00           C  
ATOM   2120  O   GLY   156      55.232  89.508 101.595  1.00  0.00           O  
ATOM   2121  N   GLN   157      53.501  90.371 102.617  1.00  0.00           N  
ATOM   2122  H   GLN   157      53.072  90.425 103.531  1.00  0.00           H  
ATOM   2123  CA  GLN   157      52.936  91.270 101.568  1.00  0.00           C  
ATOM   2124  HA  GLN   157      53.782  91.529 100.931  1.00  0.00           H  
ATOM   2125  CB  GLN   157      51.970  90.439 100.726  1.00  0.00           C  
ATOM   2126  HB2 GLN   157      51.349  89.840 101.392  1.00  0.00           H  
ATOM   2127  HB3 GLN   157      51.270  91.098 100.212  1.00  0.00           H  
ATOM   2128  CG  GLN   157      52.545  89.511  99.686  1.00  0.00           C  
ATOM   2129  HG2 GLN   157      53.094  88.659 100.086  1.00  0.00           H  
ATOM   2130  HG3 GLN   157      51.730  89.179  99.043  1.00  0.00           H  
ATOM   2131  CD  GLN   157      53.561  90.116  98.701  1.00  0.00           C  
ATOM   2132  OE1 GLN   157      53.509  91.291  98.391  1.00  0.00           O  
ATOM   2133  NE2 GLN   157      54.338  89.354  97.987  1.00  0.00           N  
ATOM   2134 HE21 GLN   157      54.323  88.347  98.063  1.00  0.00           H  
ATOM   2135 HE22 GLN   157      54.926  89.732  97.257  1.00  0.00           H  
ATOM   2136  C   GLN   157      52.264  92.454 102.210  1.00  0.00           C  
ATOM   2137  O   GLN   157      51.885  92.264 103.387  1.00  0.00           O  
ATOM   2138  N   GLN   158      52.231  93.646 101.565  1.00  0.00           N  
ATOM   2139  H   GLN   158      51.739  94.373 102.065  1.00  0.00           H  
ATOM   2140  CA  GLN   158      52.837  94.011 100.278  1.00  0.00           C  
ATOM   2141  HA  GLN   158      52.538  93.230  99.578  1.00  0.00           H  
ATOM   2142  CB  GLN   158      52.274  95.354  99.755  1.00  0.00           C  
ATOM   2143  HB2 GLN   158      52.489  96.216 100.387  1.00  0.00           H  
ATOM   2144  HB3 GLN   158      52.984  95.591  98.963  1.00  0.00           H  
ATOM   2145  CG  GLN   158      50.912  95.339  99.119  1.00  0.00           C  
ATOM   2146  HG2 GLN   158      51.011  94.703  98.240  1.00  0.00           H  
ATOM   2147  HG3 GLN   158      50.171  94.935  99.809  1.00  0.00           H  
ATOM   2148  CD  GLN   158      50.428  96.636  98.598  1.00  0.00           C  
ATOM   2149  OE1 GLN   158      51.140  97.369  97.985  1.00  0.00           O  
ATOM   2150  NE2 GLN   158      49.133  97.004  98.764  1.00  0.00           N  
ATOM   2151 HE21 GLN   158      48.597  96.497  99.454  1.00  0.00           H  
ATOM   2152 HE22 GLN   158      48.960  97.995  98.673  1.00  0.00           H  
ATOM   2153  C   GLN   158      54.383  94.102 100.298  1.00  0.00           C  
ATOM   2154  O   GLN   158      54.965  94.054 101.370  1.00  0.00           O  
ATOM   2155  N   ASN   159      54.945  94.244  99.058  1.00  0.00           N  
ATOM   2156  H   ASN   159      54.328  94.187  98.260  1.00  0.00           H  
ATOM   2157  CA  ASN   159      56.398  94.312  98.846  1.00  0.00           C  
ATOM   2158  HA  ASN   159      56.766  93.308  99.057  1.00  0.00           H  
ATOM   2159  CB  ASN   159      56.671  94.716  97.386  1.00  0.00           C  
ATOM   2160  HB2 ASN   159      56.288  95.696  97.100  1.00  0.00           H  
ATOM   2161  HB3 ASN   159      57.755  94.709  97.268  1.00  0.00           H  
ATOM   2162  CG  ASN   159      56.000  93.791  96.505  1.00  0.00           C  
ATOM   2163  OD1 ASN   159      54.786  93.927  96.286  1.00  0.00           O  
ATOM   2164  ND2 ASN   159      56.734  92.837  95.922  1.00  0.00           N  
ATOM   2165 HD21 ASN   159      57.623  92.553  96.308  1.00  0.00           H  
ATOM   2166 HD22 ASN   159      56.239  92.041  95.544  1.00  0.00           H  
ATOM   2167  C   ASN   159      57.248  95.177  99.889  1.00  0.00           C  
ATOM   2168  O   ASN   159      56.806  96.241 100.271  1.00  0.00           O  
ATOM   2169  N   GLN   160      58.481  94.771 100.294  1.00  0.00           N  
ATOM   2170  H   GLN   160      58.981  95.417 100.888  1.00  0.00           H  
ATOM   2171  CA  GLN   160      59.430  93.866  99.647  1.00  0.00           C  
ATOM   2172  HA  GLN   160      58.966  93.279  98.855  1.00  0.00           H  
ATOM   2173  CB  GLN   160      60.494  94.711  98.938  1.00  0.00           C  
ATOM   2174  HB2 GLN   160      59.972  95.468  98.353  1.00  0.00           H  
ATOM   2175  HB3 GLN   160      61.048  95.136  99.775  1.00  0.00           H  
ATOM   2176  CG  GLN   160      61.514  93.991  98.018  1.00  0.00           C  
ATOM   2177  HG2 GLN   160      62.176  94.772  97.644  1.00  0.00           H  
ATOM   2178  HG3 GLN   160      61.992  93.170  98.552  1.00  0.00           H  
ATOM   2179  CD  GLN   160      60.952  93.374  96.701  1.00  0.00           C  
ATOM   2180  OE1 GLN   160      59.826  93.617  96.242  1.00  0.00           O  
ATOM   2181  NE2 GLN   160      61.656  92.468  96.099  1.00  0.00           N  
ATOM   2182 HE21 GLN   160      62.549  92.110  96.405  1.00  0.00           H  
ATOM   2183 HE22 GLN   160      61.236  91.886  95.388  1.00  0.00           H  
ATOM   2184  C   GLN   160      60.029  93.055 100.798  1.00  0.00           C  
ATOM   2185  O   GLN   160      60.760  93.568 101.691  1.00  0.00           O  
ATOM   2186  N   TYR   161      59.973  91.743 100.654  1.00  0.00           N  
ATOM   2187  H   TYR   161      59.307  91.382  99.986  1.00  0.00           H  
ATOM   2188  CA  TYR   161      60.570  90.677 101.578  1.00  0.00           C  
ATOM   2189  HA  TYR   161      61.000  91.325 102.341  1.00  0.00           H  
ATOM   2190  CB  TYR   161      59.422  89.909 102.307  1.00  0.00           C  
ATOM   2191  HB2 TYR   161      58.748  89.597 101.509  1.00  0.00           H  
ATOM   2192  HB3 TYR   161      59.804  89.093 102.920  1.00  0.00           H  
ATOM   2193  CG  TYR   161      58.611  90.690 103.284  1.00  0.00           C  
ATOM   2194  CD1 TYR   161      59.120  90.856 104.593  1.00  0.00           C  
ATOM   2195  HD1 TYR   161      60.076  90.402 104.811  1.00  0.00           H  
ATOM   2196  CE1 TYR   161      58.424  91.534 105.616  1.00  0.00           C  
ATOM   2197  HE1 TYR   161      58.858  91.533 106.605  1.00  0.00           H  
ATOM   2198  CZ  TYR   161      57.148  92.016 105.370  1.00  0.00           C  
ATOM   2199  OH  TYR   161      56.417  92.624 106.378  1.00  0.00           O  
ATOM   2200  HH  TYR   161      55.522  92.795 106.074  1.00  0.00           H  
ATOM   2201  CE2 TYR   161      56.680  91.820 104.098  1.00  0.00           C  
ATOM   2202  HE2 TYR   161      55.641  92.054 103.921  1.00  0.00           H  
ATOM   2203  CD2 TYR   161      57.371  91.248 103.047  1.00  0.00           C  
ATOM   2204  HD2 TYR   161      56.881  91.095 102.097  1.00  0.00           H  
ATOM   2205  C   TYR   161      61.640  89.817 100.888  1.00  0.00           C  
ATOM   2206  O   TYR   161      61.795  88.658 101.252  1.00  0.00           O  
ATOM   2207  N   ASN   162      62.352  90.373  99.829  1.00  0.00           N  
ATOM   2208  H   ASN   162      62.158  91.320  99.538  1.00  0.00           H  
ATOM   2209  CA  ASN   162      63.230  89.513  98.969  1.00  0.00           C  
ATOM   2210  HA  ASN   162      63.791  88.781  99.550  1.00  0.00           H  
ATOM   2211  CB  ASN   162      62.442  88.686  97.929  1.00  0.00           C  
ATOM   2212  HB2 ASN   162      61.942  89.307  97.186  1.00  0.00           H  
ATOM   2213  HB3 ASN   162      63.163  88.065  97.397  1.00  0.00           H  
ATOM   2214  CG  ASN   162      61.402  87.725  98.451  1.00  0.00           C  
ATOM   2215  OD1 ASN   162      60.196  88.116  98.390  1.00  0.00           O  
ATOM   2216  ND2 ASN   162      61.775  86.541  98.795  1.00  0.00           N  
ATOM   2217 HD21 ASN   162      61.128  85.833  99.109  1.00  0.00           H  
ATOM   2218 HD22 ASN   162      62.754  86.309  98.701  1.00  0.00           H  
ATOM   2219  C   ASN   162      64.169  90.457  98.167  1.00  0.00           C  
ATOM   2220  O   ASN   162      63.747  91.154  97.294  1.00  0.00           O  
ATOM   2221  N   SER   163      65.471  90.474  98.478  1.00  0.00           N  
ATOM   2222  H   SER   163      65.796  89.931  99.265  1.00  0.00           H  
ATOM   2223  CA  SER   163      66.496  91.459  97.901  1.00  0.00           C  
ATOM   2224  HA  SER   163      66.215  92.471  98.194  1.00  0.00           H  
ATOM   2225  CB  SER   163      67.806  91.095  98.588  1.00  0.00           C  
ATOM   2226  HB2 SER   163      67.652  91.333  99.641  1.00  0.00           H  
ATOM   2227  HB3 SER   163      68.045  90.051  98.386  1.00  0.00           H  
ATOM   2228  OG  SER   163      68.826  91.882  97.978  1.00  0.00           O  
ATOM   2229  HG  SER   163      69.380  92.167  98.709  1.00  0.00           H  
ATOM   2230  C   SER   163      66.631  91.406  96.348  1.00  0.00           C  
ATOM   2231  O   SER   163      66.655  90.293  95.814  1.00  0.00           O  
ATOM   2232  N   SER   164      66.548  92.555  95.635  1.00  0.00           N  
ATOM   2233  H   SER   164      66.616  93.350  96.254  1.00  0.00           H  
ATOM   2234  CA  SER   164      66.177  92.629  94.188  1.00  0.00           C  
ATOM   2235  HA  SER   164      65.978  93.675  93.957  1.00  0.00           H  
ATOM   2236  CB  SER   164      64.741  91.970  94.016  1.00  0.00           C  
ATOM   2237  HB2 SER   164      64.852  90.887  94.073  1.00  0.00           H  
ATOM   2238  HB3 SER   164      64.052  92.376  94.757  1.00  0.00           H  
ATOM   2239  OG  SER   164      64.270  92.317  92.731  1.00  0.00           O  
ATOM   2240  HG  SER   164      63.346  92.104  92.579  1.00  0.00           H  
ATOM   2241  C   SER   164      67.323  92.064  93.249  1.00  0.00           C  
ATOM   2242  O   SER   164      68.528  92.013  93.602  1.00  0.00           O  
ATOM   2243  N   SER   165      66.953  91.756  92.015  1.00  0.00           N  
ATOM   2244  H   SER   165      65.982  91.891  91.771  1.00  0.00           H  
ATOM   2245  CA  SER   165      67.821  91.184  90.990  1.00  0.00           C  
ATOM   2246  HA  SER   165      68.301  90.224  91.181  1.00  0.00           H  
ATOM   2247  CB  SER   165      66.968  90.987  89.707  1.00  0.00           C  
ATOM   2248  HB2 SER   165      66.829  91.967  89.251  1.00  0.00           H  
ATOM   2249  HB3 SER   165      67.455  90.276  89.039  1.00  0.00           H  
ATOM   2250  OG  SER   165      65.645  90.617  89.984  1.00  0.00           O  
ATOM   2251  HG  SER   165      65.662  89.753  90.401  1.00  0.00           H  
ATOM   2252  C   SER   165      69.104  91.976  90.605  1.00  0.00           C  
ATOM   2253  O   SER   165      69.133  93.200  90.873  1.00  0.00           O  
ATOM   2254  N   GLY   166      70.048  91.304  89.940  1.00  0.00           N  
ATOM   2255  H   GLY   166      69.957  90.319  89.735  1.00  0.00           H  
ATOM   2256  CA  GLY   166      71.140  92.026  89.202  1.00  0.00           C  
ATOM   2257  HA2 GLY   166      71.513  91.330  88.450  1.00  0.00           H  
ATOM   2258  HA3 GLY   166      70.717  92.899  88.705  1.00  0.00           H  
ATOM   2259  C   GLY   166      72.246  92.453  90.097  1.00  0.00           C  
ATOM   2260  O   GLY   166      72.163  92.487  91.321  1.00  0.00           O  
ATOM   2261  N   GLY   167      73.380  92.738  89.419  1.00  0.00           N  
ATOM   2262  H   GLY   167      73.322  92.580  88.423  1.00  0.00           H  
ATOM   2263  CA  GLY   167      74.692  92.993  89.913  1.00  0.00           C  
ATOM   2264  HA2 GLY   167      74.854  94.004  90.287  1.00  0.00           H  
ATOM   2265  HA3 GLY   167      74.957  92.439  90.814  1.00  0.00           H  
ATOM   2266  C   GLY   167      75.746  92.694  88.859  1.00  0.00           C  
ATOM   2267  O   GLY   167      75.491  92.121  87.774  1.00  0.00           O  
ATOM   2268  N   GLY   168      76.943  93.252  89.155  1.00  0.00           N  
ATOM   2269  H   GLY   168      76.925  93.769  90.022  1.00  0.00           H  
ATOM   2270  CA  GLY   168      78.130  93.233  88.316  1.00  0.00           C  
ATOM   2271  HA2 GLY   168      77.675  93.288  87.328  1.00  0.00           H  
ATOM   2272  HA3 GLY   168      78.732  94.134  88.436  1.00  0.00           H  
ATOM   2273  C   GLY   168      78.947  91.990  88.322  1.00  0.00           C  
ATOM   2274  O   GLY   168      78.387  91.025  88.796  1.00  0.00           O  
ATOM   2275  N   GLY   169      80.151  91.843  87.728  1.00  0.00           N  
ATOM   2276  H   GLY   169      80.624  90.956  87.822  1.00  0.00           H  
ATOM   2277  CA  GLY   169      80.846  92.929  86.982  1.00  0.00           C  
ATOM   2278  HA2 GLY   169      80.240  93.421  86.221  1.00  0.00           H  
ATOM   2279  HA3 GLY   169      81.202  93.693  87.672  1.00  0.00           H  
ATOM   2280  C   GLY   169      81.922  92.309  86.085  1.00  0.00           C  
ATOM   2281  O   GLY   169      81.692  91.377  85.325  1.00  0.00           O  
ATOM   2282  N   GLY   170      83.110  92.905  86.063  1.00  0.00           N  
ATOM   2283  H   GLY   170      83.228  93.753  86.599  1.00  0.00           H  
ATOM   2284  CA  GLY   170      84.291  92.400  85.465  1.00  0.00           C  
ATOM   2285  HA2 GLY   170      84.088  92.312  84.397  1.00  0.00           H  
ATOM   2286  HA3 GLY   170      85.085  93.146  85.487  1.00  0.00           H  
ATOM   2287  C   GLY   170      84.853  90.979  85.908  1.00  0.00           C  
ATOM   2288  O   GLY   170      84.475  90.604  87.014  1.00  0.00           O  
ATOM   2289  N   GLY   171      85.728  90.266  85.118  1.00  0.00           N  
ATOM   2290  H   GLY   171      85.981  89.364  85.496  1.00  0.00           H  
ATOM   2291  CA  GLY   171      86.313  90.787  83.899  1.00  0.00           C  
ATOM   2292  HA2 GLY   171      86.916  90.008  83.431  1.00  0.00           H  
ATOM   2293  HA3 GLY   171      85.524  90.954  83.166  1.00  0.00           H  
ATOM   2294  C   GLY   171      87.058  92.074  84.072  1.00  0.00           C  
ATOM   2295  O   GLY   171      87.458  92.377  85.190  1.00  0.00           O  
ATOM   2296  N   GLY   172      87.335  92.874  82.997  1.00  0.00           N  
ATOM   2297  H   GLY   172      87.900  93.699  83.144  1.00  0.00           H  
ATOM   2298  CA  GLY   172      86.609  92.795  81.735  1.00  0.00           C  
ATOM   2299  HA2 GLY   172      87.215  93.165  80.908  1.00  0.00           H  
ATOM   2300  HA3 GLY   172      86.303  91.810  81.383  1.00  0.00           H  
ATOM   2301  C   GLY   172      85.274  93.580  81.641  1.00  0.00           C  
ATOM   2302  O   GLY   172      84.699  94.015  82.667  1.00  0.00           O  
ATOM   2303  N   GLY   173      84.847  93.780  80.425  1.00  0.00           N  
ATOM   2304  H   GLY   173      85.441  93.463  79.671  1.00  0.00           H  
ATOM   2305  CA  GLY   173      83.515  94.311  80.156  1.00  0.00           C  
ATOM   2306  HA2 GLY   173      83.016  93.613  79.484  1.00  0.00           H  
ATOM   2307  HA3 GLY   173      82.899  94.341  81.055  1.00  0.00           H  
ATOM   2308  C   GLY   173      83.612  95.754  79.613  1.00  0.00           C  
ATOM   2309  O   GLY   173      84.606  96.105  78.972  1.00  0.00           O  
ATOM   2310  N   GLY   174      82.690  96.617  79.994  1.00  0.00           N  
ATOM   2311  H   GLY   174      82.849  97.494  79.518  1.00  0.00           H  
ATOM   2312  CA  GLY   174      81.361  96.400  80.531  1.00  0.00           C  
ATOM   2313  HA2 GLY   174      80.885  95.533  80.074  1.00  0.00           H  
ATOM   2314  HA3 GLY   174      81.535  96.381  81.607  1.00  0.00           H  
ATOM   2315  C   GLY   174      80.515  97.581  80.165  1.00  0.00           C  
ATOM   2316  O   GLY   174      80.742  98.383  79.219  1.00  0.00           O  
ATOM   2317  N   GLY   175      79.495  97.847  80.910  1.00  0.00           N  
ATOM   2318  H   GLY   175      79.368  97.253  81.716  1.00  0.00           H  
ATOM   2319  CA  GLY   175      78.393  98.873  80.663  1.00  0.00           C  
ATOM   2320  HA2 GLY   175      77.719  98.846  81.520  1.00  0.00           H  
ATOM   2321  HA3 GLY   175      78.773  99.883  80.816  1.00  0.00           H  
ATOM   2322  C   GLY   175      77.628  98.737  79.334  1.00  0.00           C  
ATOM   2323  O   GLY   175      77.694  97.634  78.777  1.00  0.00           O  
ATOM   2324  N   ASN   176      76.934  99.767  78.827  1.00  0.00           N  
ATOM   2325  H   ASN   176      76.937 100.569  79.440  1.00  0.00           H  
ATOM   2326  CA  ASN   176      76.004  99.788  77.673  1.00  0.00           C  
ATOM   2327  HA  ASN   176      76.516  99.547  76.742  1.00  0.00           H  
ATOM   2328  CB  ASN   176      74.926  98.719  77.760  1.00  0.00           C  
ATOM   2329  HB2 ASN   176      74.152  98.808  76.998  1.00  0.00           H  
ATOM   2330  HB3 ASN   176      75.438  97.791  77.504  1.00  0.00           H  
ATOM   2331  CG  ASN   176      74.156  98.488  79.069  1.00  0.00           C  
ATOM   2332  OD1 ASN   176      73.952  99.367  79.857  1.00  0.00           O  
ATOM   2333  ND2 ASN   176      73.900  97.253  79.391  1.00  0.00           N  
ATOM   2334 HD21 ASN   176      73.318  96.999  80.177  1.00  0.00           H  
ATOM   2335 HD22 ASN   176      74.216  96.486  78.814  1.00  0.00           H  
ATOM   2336  C   ASN   176      75.508 101.206  77.455  1.00  0.00           C  
ATOM   2337  O   ASN   176      75.810 102.159  78.187  1.00  0.00           O  
ATOM   2338  N   TYR   177      74.718 101.352  76.356  1.00  0.00           N  
ATOM   2339  H   TYR   177      74.663 100.535  75.765  1.00  0.00           H  
ATOM   2340  CA  TYR   177      74.328 102.589  75.732  1.00  0.00           C  
ATOM   2341  HA  TYR   177      74.359 103.421  76.435  1.00  0.00           H  
ATOM   2342  CB  TYR   177      75.324 103.061  74.670  1.00  0.00           C  
ATOM   2343  HB2 TYR   177      75.398 102.299  73.894  1.00  0.00           H  
ATOM   2344  HB3 TYR   177      74.962 103.993  74.236  1.00  0.00           H  
ATOM   2345  CG  TYR   177      76.698 103.237  75.314  1.00  0.00           C  
ATOM   2346  CD1 TYR   177      76.840 104.514  75.934  1.00  0.00           C  
ATOM   2347  HD1 TYR   177      76.090 105.288  75.865  1.00  0.00           H  
ATOM   2348  CE1 TYR   177      78.093 104.755  76.612  1.00  0.00           C  
ATOM   2349  HE1 TYR   177      78.242 105.688  77.135  1.00  0.00           H  
ATOM   2350  CZ  TYR   177      79.088 103.768  76.645  1.00  0.00           C  
ATOM   2351  OH  TYR   177      80.229 103.973  77.375  1.00  0.00           O  
ATOM   2352  HH  TYR   177      80.940 103.431  77.027  1.00  0.00           H  
ATOM   2353  CE2 TYR   177      78.918 102.492  76.032  1.00  0.00           C  
ATOM   2354  HE2 TYR   177      79.682 101.733  76.115  1.00  0.00           H  
ATOM   2355  CD2 TYR   177      77.717 102.285  75.318  1.00  0.00           C  
ATOM   2356  HD2 TYR   177      77.522 101.421  74.700  1.00  0.00           H  
ATOM   2357  C   TYR   177      72.897 102.480  75.249  1.00  0.00           C  
ATOM   2358  O   TYR   177      72.609 101.581  74.441  1.00  0.00           O  
ATOM   2359  N   GLY   178      71.910 103.306  75.764  1.00  0.00           N  
ATOM   2360  H   GLY   178      70.960 103.033  75.559  1.00  0.00           H  
ATOM   2361  CA  GLY   178      72.071 104.438  76.721  1.00  0.00           C  
ATOM   2362  HA2 GLY   178      71.035 104.735  76.887  1.00  0.00           H  
ATOM   2363  HA3 GLY   178      72.553 104.039  77.613  1.00  0.00           H  
ATOM   2364  C   GLY   178      72.809 105.738  76.224  1.00  0.00           C  
ATOM   2365  O   GLY   178      72.936 105.881  74.970  1.00  0.00           O  
ATOM   2366  N   GLN   179      73.288 106.614  77.058  1.00  0.00           N  
ATOM   2367  H   GLN   179      73.055 106.513  78.035  1.00  0.00           H  
ATOM   2368  CA  GLN   179      74.152 107.751  76.734  1.00  0.00           C  
ATOM   2369  HA  GLN   179      74.365 107.650  75.669  1.00  0.00           H  
ATOM   2370  CB  GLN   179      73.387 109.068  76.789  1.00  0.00           C  
ATOM   2371  HB2 GLN   179      72.752 108.978  77.671  1.00  0.00           H  
ATOM   2372  HB3 GLN   179      74.070 109.814  77.196  1.00  0.00           H  
ATOM   2373  CG  GLN   179      72.712 109.457  75.442  1.00  0.00           C  
ATOM   2374  HG2 GLN   179      72.628 110.542  75.366  1.00  0.00           H  
ATOM   2375  HG3 GLN   179      73.427 109.330  74.629  1.00  0.00           H  
ATOM   2376  CD  GLN   179      71.415 108.785  75.152  1.00  0.00           C  
ATOM   2377  OE1 GLN   179      71.190 108.120  74.180  1.00  0.00           O  
ATOM   2378  NE2 GLN   179      70.510 108.694  76.071  1.00  0.00           N  
ATOM   2379 HE21 GLN   179      70.784 109.006  76.992  1.00  0.00           H  
ATOM   2380 HE22 GLN   179      69.686 108.121  75.962  1.00  0.00           H  
ATOM   2381  C   GLN   179      75.464 107.849  77.493  1.00  0.00           C  
ATOM   2382  O   GLN   179      75.484 107.555  78.683  1.00  0.00           O  
ATOM   2383  N   ASP   180      76.677 108.074  76.964  1.00  0.00           N  
ATOM   2384  H   ASP   180      77.387 108.093  77.682  1.00  0.00           H  
ATOM   2385  CA  ASP   180      77.144 108.287  75.538  1.00  0.00           C  
ATOM   2386  HA  ASP   180      76.382 107.753  74.970  1.00  0.00           H  
ATOM   2387  CB  ASP   180      77.216 109.813  75.337  1.00  0.00           C  
ATOM   2388  HB2 ASP   180      76.332 110.211  75.835  1.00  0.00           H  
ATOM   2389  HB3 ASP   180      77.997 110.295  75.925  1.00  0.00           H  
ATOM   2390  CG  ASP   180      77.215 110.450  73.931  1.00  0.00           C  
ATOM   2391  OD1 ASP   180      76.848 111.631  73.793  1.00  0.00           O  
ATOM   2392  OD2 ASP   180      77.616 109.799  72.977  1.00  0.00           O  
ATOM   2393  C   ASP   180      78.531 107.721  75.243  1.00  0.00           C  
ATOM   2394  O   ASP   180      79.397 107.758  76.105  1.00  0.00           O  
ATOM   2395  N   GLN   181      78.772 107.314  74.021  1.00  0.00           N  
ATOM   2396  H   GLN   181      77.988 107.263  73.387  1.00  0.00           H  
ATOM   2397  CA  GLN   181      80.008 106.884  73.502  1.00  0.00           C  
ATOM   2398  HA  GLN   181      80.412 106.131  74.178  1.00  0.00           H  
ATOM   2399  CB  GLN   181      79.712 106.145  72.172  1.00  0.00           C  
ATOM   2400  HB2 GLN   181      79.478 106.834  71.360  1.00  0.00           H  
ATOM   2401  HB3 GLN   181      80.656 105.767  71.779  1.00  0.00           H  
ATOM   2402  CG  GLN   181      78.756 104.916  72.136  1.00  0.00           C  
ATOM   2403  HG2 GLN   181      79.046 104.258  71.317  1.00  0.00           H  
ATOM   2404  HG3 GLN   181      78.885 104.345  73.055  1.00  0.00           H  
ATOM   2405  CD  GLN   181      77.290 105.261  71.989  1.00  0.00           C  
ATOM   2406  OE1 GLN   181      76.930 106.418  72.023  1.00  0.00           O  
ATOM   2407  NE2 GLN   181      76.370 104.308  71.826  1.00  0.00           N  
ATOM   2408 HE21 GLN   181      76.682 103.349  71.869  1.00  0.00           H  
ATOM   2409 HE22 GLN   181      75.424 104.575  71.593  1.00  0.00           H  
ATOM   2410  C   GLN   181      81.052 108.012  73.316  1.00  0.00           C  
ATOM   2411  O   GLN   181      82.238 107.705  73.341  1.00  0.00           O  
ATOM   2412  N   SER   182      80.590 109.224  73.254  1.00  0.00           N  
ATOM   2413  H   SER   182      79.587 109.294  73.357  1.00  0.00           H  
ATOM   2414  CA  SER   182      81.407 110.454  73.320  1.00  0.00           C  
ATOM   2415  HA  SER   182      82.100 110.471  72.479  1.00  0.00           H  
ATOM   2416  CB  SER   182      80.396 111.613  73.056  1.00  0.00           C  
ATOM   2417  HB2 SER   182      79.983 111.635  72.047  1.00  0.00           H  
ATOM   2418  HB3 SER   182      79.564 111.516  73.753  1.00  0.00           H  
ATOM   2419  OG  SER   182      80.932 112.832  73.299  1.00  0.00           O  
ATOM   2420  HG  SER   182      80.320 113.420  72.851  1.00  0.00           H  
ATOM   2421  C   SER   182      82.203 110.653  74.638  1.00  0.00           C  
ATOM   2422  O   SER   182      81.557 110.686  75.706  1.00  0.00           O  
ATOM   2423  N   SER   183      83.495 110.935  74.684  1.00  0.00           N  
ATOM   2424  H   SER   183      83.694 111.299  75.605  1.00  0.00           H  
ATOM   2425  CA  SER   183      84.483 110.768  73.626  1.00  0.00           C  
ATOM   2426  HA  SER   183      84.081 109.971  73.000  1.00  0.00           H  
ATOM   2427  CB  SER   183      84.279 112.112  72.791  1.00  0.00           C  
ATOM   2428  HB2 SER   183      83.246 112.286  72.490  1.00  0.00           H  
ATOM   2429  HB3 SER   183      84.648 113.066  73.167  1.00  0.00           H  
ATOM   2430  OG  SER   183      85.010 111.987  71.576  1.00  0.00           O  
ATOM   2431  HG  SER   183      84.896 112.697  70.940  1.00  0.00           H  
ATOM   2432  C   SER   183      85.946 110.561  73.994  1.00  0.00           C  
ATOM   2433  O   SER   183      86.259 110.071  75.069  1.00  0.00           O  
ATOM   2434  N   MET   184      86.942 110.646  73.102  1.00  0.00           N  
ATOM   2435  H   MET   184      86.596 110.878  72.182  1.00  0.00           H  
ATOM   2436  CA  MET   184      88.394 110.424  73.353  1.00  0.00           C  
ATOM   2437  HA  MET   184      88.558 110.204  74.407  1.00  0.00           H  
ATOM   2438  CB  MET   184      88.987 109.272  72.434  1.00  0.00           C  
ATOM   2439  HB2 MET   184      88.354 108.409  72.638  1.00  0.00           H  
ATOM   2440  HB3 MET   184      88.888 109.543  71.383  1.00  0.00           H  
ATOM   2441  CG  MET   184      90.494 108.869  72.708  1.00  0.00           C  
ATOM   2442  HG2 MET   184      91.174 109.504  72.140  1.00  0.00           H  
ATOM   2443  HG3 MET   184      90.648 108.938  73.785  1.00  0.00           H  
ATOM   2444  SD  MET   184      90.921 107.214  72.306  1.00  0.00           S  
ATOM   2445  CE  MET   184      90.376 107.028  70.512  1.00  0.00           C  
ATOM   2446  HE1 MET   184      90.385 105.979  70.216  1.00  0.00           H  
ATOM   2447  HE2 MET   184      89.351 107.395  70.441  1.00  0.00           H  
ATOM   2448  HE3 MET   184      91.045 107.654  69.921  1.00  0.00           H  
ATOM   2449  C   MET   184      89.198 111.655  73.044  1.00  0.00           C  
ATOM   2450  O   MET   184      89.033 112.271  71.993  1.00  0.00           O  
ATOM   2451  N   SER   185      89.988 112.151  74.018  1.00  0.00           N  
ATOM   2452  H   SER   185      90.041 111.629  74.880  1.00  0.00           H  
ATOM   2453  CA  SER   185      90.785 113.386  74.080  1.00  0.00           C  
ATOM   2454  HA  SER   185      90.258 114.337  74.158  1.00  0.00           H  
ATOM   2455  CB  SER   185      91.665 113.349  75.294  1.00  0.00           C  
ATOM   2456  HB2 SER   185      91.085 113.009  76.152  1.00  0.00           H  
ATOM   2457  HB3 SER   185      92.476 112.651  75.087  1.00  0.00           H  
ATOM   2458  OG  SER   185      92.179 114.650  75.372  1.00  0.00           O  
ATOM   2459  HG  SER   185      93.130 114.658  75.241  1.00  0.00           H  
ATOM   2460  C   SER   185      91.743 113.519  72.851  1.00  0.00           C  
ATOM   2461  O   SER   185      92.268 112.522  72.311  1.00  0.00           O  
ATOM   2462  N   SER   186      91.943 114.780  72.455  1.00  0.00           N  
ATOM   2463  H   SER   186      91.382 115.511  72.871  1.00  0.00           H  
ATOM   2464  CA  SER   186      92.947 115.089  71.358  1.00  0.00           C  
ATOM   2465  HA  SER   186      93.774 114.385  71.461  1.00  0.00           H  
ATOM   2466  CB  SER   186      92.223 114.960  70.001  1.00  0.00           C  
ATOM   2467  HB2 SER   186      91.262 115.475  69.988  1.00  0.00           H  
ATOM   2468  HB3 SER   186      92.795 115.434  69.204  1.00  0.00           H  
ATOM   2469  OG  SER   186      92.112 113.637  69.523  1.00  0.00           O  
ATOM   2470  HG  SER   186      91.325 113.209  69.868  1.00  0.00           H  
ATOM   2471  C   SER   186      93.608 116.443  71.488  1.00  0.00           C  
ATOM   2472  O   SER   186      93.127 117.308  72.254  1.00  0.00           O  
ATOM   2473  N   GLY   187      94.718 116.760  70.828  1.00  0.00           N  
ATOM   2474  H   GLY   187      95.093 117.625  71.191  1.00  0.00           H  
ATOM   2475  CA  GLY   187      95.627 115.986  69.968  1.00  0.00           C  
ATOM   2476  HA2 GLY   187      96.619 116.082  70.410  1.00  0.00           H  
ATOM   2477  HA3 GLY   187      95.252 114.963  69.992  1.00  0.00           H  
ATOM   2478  C   GLY   187      95.622 116.444  68.420  1.00  0.00           C  
ATOM   2479  O   GLY   187      96.502 116.148  67.637  1.00  0.00           O  
ATOM   2480  N   GLY   188      94.696 117.230  68.028  1.00  0.00           N  
ATOM   2481  H   GLY   188      93.935 117.522  68.624  1.00  0.00           H  
ATOM   2482  CA  GLY   188      94.752 117.911  66.744  1.00  0.00           C  
ATOM   2483  HA2 GLY   188      95.032 117.186  65.980  1.00  0.00           H  
ATOM   2484  HA3 GLY   188      93.842 118.434  66.448  1.00  0.00           H  
ATOM   2485  C   GLY   188      95.909 118.874  66.562  1.00  0.00           C  
ATOM   2486  O   GLY   188      96.603 119.268  67.482  1.00  0.00           O  
ATOM   2487  N   GLY   189      96.133 119.321  65.382  1.00  0.00           N  
ATOM   2488  H   GLY   189      96.953 119.905  65.313  1.00  0.00           H  
ATOM   2489  CA  GLY   189      95.288 119.406  64.174  1.00  0.00           C  
ATOM   2490  HA2 GLY   189      95.975 119.440  63.329  1.00  0.00           H  
ATOM   2491  HA3 GLY   189      94.606 118.557  64.147  1.00  0.00           H  
ATOM   2492  C   GLY   189      94.378 120.692  64.212  1.00  0.00           C  
ATOM   2493  O   GLY   189      94.058 121.139  65.330  1.00  0.00           O  
ATOM   2494  N   SER   190      94.021 121.243  63.068  1.00  0.00           N  
ATOM   2495  H   SER   190      94.042 120.707  62.212  1.00  0.00           H  
ATOM   2496  CA  SER   190      93.165 122.491  62.897  1.00  0.00           C  
ATOM   2497  HA  SER   190      93.515 123.036  62.020  1.00  0.00           H  
ATOM   2498  CB  SER   190      91.762 122.137  62.564  1.00  0.00           C  
ATOM   2499  HB2 SER   190      91.312 121.786  63.492  1.00  0.00           H  
ATOM   2500  HB3 SER   190      91.266 123.036  62.199  1.00  0.00           H  
ATOM   2501  OG  SER   190      91.560 121.120  61.568  1.00  0.00           O  
ATOM   2502  HG  SER   190      91.681 120.268  61.994  1.00  0.00           H  
ATOM   2503  C   SER   190      93.211 123.469  64.104  1.00  0.00           C  
ATOM   2504  O   SER   190      92.248 123.721  64.807  1.00  0.00           O  
ATOM   2505  N   GLY   191      94.252 124.308  64.266  1.00  0.00           N  
ATOM   2506  H   GLY   191      94.162 124.992  65.003  1.00  0.00           H  
ATOM   2507  CA  GLY   191      95.629 124.001  63.937  1.00  0.00           C  
ATOM   2508  HA2 GLY   191      96.324 124.726  64.361  1.00  0.00           H  
ATOM   2509  HA3 GLY   191      96.011 123.084  64.387  1.00  0.00           H  
ATOM   2510  C   GLY   191      96.002 123.900  62.444  1.00  0.00           C  
ATOM   2511  O   GLY   191      95.277 124.421  61.607  1.00  0.00           O  
ATOM   2512  N   GLY   192      97.093 123.166  62.193  1.00  0.00           N  
ATOM   2513  H   GLY   192      97.474 122.597  62.935  1.00  0.00           H  
ATOM   2514  CA  GLY   192      97.453 122.962  60.819  1.00  0.00           C  
ATOM   2515  HA2 GLY   192      97.465 123.902  60.269  1.00  0.00           H  
ATOM   2516  HA3 GLY   192      98.496 122.650  60.756  1.00  0.00           H  
ATOM   2517  C   GLY   192      96.609 122.048  59.954  1.00  0.00           C  
ATOM   2518  O   GLY   192      95.648 121.344  60.393  1.00  0.00           O  
ATOM   2519  N   GLY   193      96.863 122.098  58.638  1.00  0.00           N  
ATOM   2520  H   GLY   193      97.555 122.753  58.305  1.00  0.00           H  
ATOM   2521  CA  GLY   193      96.251 121.151  57.695  1.00  0.00           C  
ATOM   2522  HA2 GLY   193      96.794 121.077  56.753  1.00  0.00           H  
ATOM   2523  HA3 GLY   193      96.032 120.203  58.186  1.00  0.00           H  
ATOM   2524  C   GLY   193      94.859 121.563  57.295  1.00  0.00           C  
ATOM   2525  O   GLY   193      94.367 122.646  57.615  1.00  0.00           O  
ATOM   2526  N   TYR   194      94.211 120.702  56.561  1.00  0.00           N  
ATOM   2527  H   TYR   194      94.561 119.757  56.500  1.00  0.00           H  
ATOM   2528  CA  TYR   194      92.840 120.893  56.018  1.00  0.00           C  
ATOM   2529  HA  TYR   194      92.422 121.684  56.641  1.00  0.00           H  
ATOM   2530  CB  TYR   194      92.944 121.498  54.627  1.00  0.00           C  
ATOM   2531  HB2 TYR   194      93.510 120.896  53.916  1.00  0.00           H  
ATOM   2532  HB3 TYR   194      91.955 121.447  54.172  1.00  0.00           H  
ATOM   2533  CG  TYR   194      93.422 122.944  54.469  1.00  0.00           C  
ATOM   2534  CD1 TYR   194      92.431 124.000  54.300  1.00  0.00           C  
ATOM   2535  HD1 TYR   194      91.373 123.788  54.256  1.00  0.00           H  
ATOM   2536  CE1 TYR   194      92.858 125.334  54.016  1.00  0.00           C  
ATOM   2537  HE1 TYR   194      92.097 126.019  53.674  1.00  0.00           H  
ATOM   2538  CZ  TYR   194      94.246 125.590  53.976  1.00  0.00           C  
ATOM   2539  OH  TYR   194      94.736 126.832  53.676  1.00  0.00           O  
ATOM   2540  HH  TYR   194      95.675 126.714  53.519  1.00  0.00           H  
ATOM   2541  CE2 TYR   194      95.193 124.577  54.351  1.00  0.00           C  
ATOM   2542  HE2 TYR   194      96.262 124.716  54.289  1.00  0.00           H  
ATOM   2543  CD2 TYR   194      94.789 123.263  54.527  1.00  0.00           C  
ATOM   2544  HD2 TYR   194      95.545 122.496  54.606  1.00  0.00           H  
ATOM   2545  C   TYR   194      92.121 119.526  55.922  1.00  0.00           C  
ATOM   2546  O   TYR   194      92.656 118.638  55.214  1.00  0.00           O  
ATOM   2547  N   GLY   195      90.967 119.257  56.482  1.00  0.00           N  
ATOM   2548  H   GLY   195      90.735 118.275  56.527  1.00  0.00           H  
ATOM   2549  CA  GLY   195      90.167 120.209  57.185  1.00  0.00           C  
ATOM   2550  HA2 GLY   195      90.522 120.366  58.204  1.00  0.00           H  
ATOM   2551  HA3 GLY   195      90.175 121.139  56.617  1.00  0.00           H  
ATOM   2552  C   GLY   195      88.689 119.819  57.376  1.00  0.00           C  
ATOM   2553  O   GLY   195      88.321 118.616  57.158  1.00  0.00           O  
ATOM   2554  N   ASN   196      87.867 120.848  57.698  1.00  0.00           N  
ATOM   2555  H   ASN   196      88.318 121.740  57.837  1.00  0.00           H  
ATOM   2556  CA  ASN   196      86.434 120.853  57.858  1.00  0.00           C  
ATOM   2557  HA  ASN   196      86.020 120.003  58.401  1.00  0.00           H  
ATOM   2558  CB  ASN   196      86.041 122.089  58.666  1.00  0.00           C  
ATOM   2559  HB2 ASN   196      86.714 122.175  59.519  1.00  0.00           H  
ATOM   2560  HB3 ASN   196      86.226 122.938  58.008  1.00  0.00           H  
ATOM   2561  CG  ASN   196      84.597 122.079  59.182  1.00  0.00           C  
ATOM   2562  OD1 ASN   196      83.718 122.396  58.423  1.00  0.00           O  
ATOM   2563  ND2 ASN   196      84.388 121.870  60.434  1.00  0.00           N  
ATOM   2564 HD21 ASN   196      83.460 122.102  60.756  1.00  0.00           H  
ATOM   2565 HD22 ASN   196      85.160 121.674  61.056  1.00  0.00           H  
ATOM   2566  C   ASN   196      85.745 120.846  56.475  1.00  0.00           C  
ATOM   2567  O   ASN   196      86.237 121.358  55.453  1.00  0.00           O  
ATOM   2568  N   GLN   197      84.668 120.092  56.390  1.00  0.00           N  
ATOM   2569  H   GLN   197      84.320 119.716  57.260  1.00  0.00           H  
ATOM   2570  CA  GLN   197      83.899 119.703  55.214  1.00  0.00           C  
ATOM   2571  HA  GLN   197      84.289 120.365  54.440  1.00  0.00           H  
ATOM   2572  CB  GLN   197      84.215 118.276  54.812  1.00  0.00           C  
ATOM   2573  HB2 GLN   197      83.744 117.688  55.599  1.00  0.00           H  
ATOM   2574  HB3 GLN   197      83.677 118.035  53.895  1.00  0.00           H  
ATOM   2575  CG  GLN   197      85.738 117.865  54.717  1.00  0.00           C  
ATOM   2576  HG2 GLN   197      86.271 118.067  55.647  1.00  0.00           H  
ATOM   2577  HG3 GLN   197      85.813 116.796  54.519  1.00  0.00           H  
ATOM   2578  CD  GLN   197      86.478 118.628  53.540  1.00  0.00           C  
ATOM   2579  OE1 GLN   197      87.617 118.998  53.541  1.00  0.00           O  
ATOM   2580  NE2 GLN   197      85.795 118.911  52.497  1.00  0.00           N  
ATOM   2581 HE21 GLN   197      84.791 118.806  52.531  1.00  0.00           H  
ATOM   2582 HE22 GLN   197      86.358 119.178  51.702  1.00  0.00           H  
ATOM   2583  C   GLN   197      82.376 119.983  55.352  1.00  0.00           C  
ATOM   2584  O   GLN   197      81.648 119.552  54.459  1.00  0.00           O  
ATOM   2585  N   ASP   198      81.967 120.606  56.505  1.00  0.00           N  
ATOM   2586  H   ASP   198      82.568 120.904  57.260  1.00  0.00           H  
ATOM   2587  CA  ASP   198      80.501 120.826  56.743  1.00  0.00           C  
ATOM   2588  HA  ASP   198      79.923 119.904  56.800  1.00  0.00           H  
ATOM   2589  CB  ASP   198      80.403 121.716  58.027  1.00  0.00           C  
ATOM   2590  HB2 ASP   198      80.928 122.653  57.841  1.00  0.00           H  
ATOM   2591  HB3 ASP   198      79.328 121.893  58.020  1.00  0.00           H  
ATOM   2592  CG  ASP   198      80.841 121.279  59.412  1.00  0.00           C  
ATOM   2593  OD1 ASP   198      81.522 120.266  59.575  1.00  0.00           O  
ATOM   2594  OD2 ASP   198      80.426 121.899  60.402  1.00  0.00           O  
ATOM   2595  C   ASP   198      79.672 121.515  55.551  1.00  0.00           C  
ATOM   2596  O   ASP   198      80.160 122.517  55.018  1.00  0.00           O  
ATOM   2597  N   GLN   199      78.448 121.050  55.245  1.00  0.00           N  
ATOM   2598  H   GLN   199      78.219 120.150  55.643  1.00  0.00           H  
ATOM   2599  CA  GLN   199      77.510 121.744  54.295  1.00  0.00           C  
ATOM   2600  HA  GLN   199      77.855 122.775  54.217  1.00  0.00           H  
ATOM   2601  CB  GLN   199      77.561 121.056  52.909  1.00  0.00           C  
ATOM   2602  HB2 GLN   199      77.220 121.740  52.131  1.00  0.00           H  
ATOM   2603  HB3 GLN   199      78.617 120.966  52.657  1.00  0.00           H  
ATOM   2604  CG  GLN   199      76.909 119.683  52.790  1.00  0.00           C  
ATOM   2605  HG2 GLN   199      77.526 119.160  52.059  1.00  0.00           H  
ATOM   2606  HG3 GLN   199      76.874 119.151  53.741  1.00  0.00           H  
ATOM   2607  CD  GLN   199      75.524 119.764  52.252  1.00  0.00           C  
ATOM   2608  OE1 GLN   199      74.816 120.749  52.434  1.00  0.00           O  
ATOM   2609  NE2 GLN   199      74.894 118.742  51.656  1.00  0.00           N  
ATOM   2610 HE21 GLN   199      75.399 117.880  51.509  1.00  0.00           H  
ATOM   2611 HE22 GLN   199      73.894 118.849  51.746  1.00  0.00           H  
ATOM   2612  C   GLN   199      76.046 121.842  54.865  1.00  0.00           C  
ATOM   2613  O   GLN   199      75.505 120.879  55.392  1.00  0.00           O  
ATOM   2614  N   SER   200      75.424 123.017  54.839  1.00  0.00           N  
ATOM   2615  H   SER   200      74.455 122.950  55.116  1.00  0.00           H  
ATOM   2616  CA  SER   200      75.916 124.207  54.276  1.00  0.00           C  
ATOM   2617  HA  SER   200      76.177 124.074  53.226  1.00  0.00           H  
ATOM   2618  CB  SER   200      74.762 125.235  54.134  1.00  0.00           C  
ATOM   2619  HB2 SER   200      74.385 125.606  55.088  1.00  0.00           H  
ATOM   2620  HB3 SER   200      75.129 126.083  53.557  1.00  0.00           H  
ATOM   2621  OG  SER   200      73.688 124.725  53.260  1.00  0.00           O  
ATOM   2622  HG  SER   200      72.899 125.270  53.290  1.00  0.00           H  
ATOM   2623  C   SER   200      77.140 124.925  55.007  1.00  0.00           C  
ATOM   2624  O   SER   200      77.337 125.037  56.198  1.00  0.00           O  
ATOM   2625  N   GLY   201      78.003 125.608  54.240  1.00  0.00           N  
ATOM   2626  H   GLY   201      77.732 125.627  53.267  1.00  0.00           H  
ATOM   2627  CA  GLY   201      79.255 126.236  54.766  1.00  0.00           C  
ATOM   2628  HA2 GLY   201      78.906 127.056  55.393  1.00  0.00           H  
ATOM   2629  HA3 GLY   201      79.822 125.557  55.402  1.00  0.00           H  
ATOM   2630  C   GLY   201      80.093 126.921  53.718  1.00  0.00           C  
ATOM   2631  O   GLY   201      79.743 126.887  52.569  1.00  0.00           O  
ATOM   2632  N   GLY   202      81.173 127.616  54.114  1.00  0.00           N  
ATOM   2633  H   GLY   202      81.552 128.066  53.294  1.00  0.00           H  
ATOM   2634  CA  GLY   202      81.742 128.035  55.458  1.00  0.00           C  
ATOM   2635  HA2 GLY   202      81.060 127.560  56.163  1.00  0.00           H  
ATOM   2636  HA3 GLY   202      82.755 127.635  55.509  1.00  0.00           H  
ATOM   2637  C   GLY   202      81.892 129.580  55.674  1.00  0.00           C  
ATOM   2638  O   GLY   202      81.187 130.358  55.050  1.00  0.00           O  
ATOM   2639  N   GLY   203      82.844 130.085  56.470  1.00  0.00           N  
ATOM   2640  H   GLY   203      83.048 131.044  56.226  1.00  0.00           H  
ATOM   2641  CA  GLY   203      83.604 129.383  57.554  1.00  0.00           C  
ATOM   2642  HA2 GLY   203      84.113 130.088  58.212  1.00  0.00           H  
ATOM   2643  HA3 GLY   203      82.912 128.807  58.167  1.00  0.00           H  
ATOM   2644  C   GLY   203      84.783 128.528  57.068  1.00  0.00           C  
ATOM   2645  O   GLY   203      85.210 128.706  55.884  1.00  0.00           O  
ATOM   2646  N   GLY   204      85.388 127.706  57.914  1.00  0.00           N  
ATOM   2647  H   GLY   204      85.030 127.485  58.832  1.00  0.00           H  
ATOM   2648  CA  GLY   204      86.552 126.867  57.487  1.00  0.00           C  
ATOM   2649  HA2 GLY   204      86.228 126.451  56.533  1.00  0.00           H  
ATOM   2650  HA3 GLY   204      87.450 127.448  57.277  1.00  0.00           H  
ATOM   2651  C   GLY   204      86.855 125.676  58.415  1.00  0.00           C  
ATOM   2652  O   GLY   204      85.991 125.249  59.234  1.00  0.00           O  
ATOM   2653  N   SER   205      88.040 125.014  58.315  1.00  0.00           N  
ATOM   2654  H   SER   205      88.203 124.204  58.895  1.00  0.00           H  
ATOM   2655  CA  SER   205      89.145 125.316  57.330  1.00  0.00           C  
ATOM   2656  HA  SER   205      89.376 126.374  57.451  1.00  0.00           H  
ATOM   2657  CB  SER   205      90.434 124.695  57.722  1.00  0.00           C  
ATOM   2658  HB2 SER   205      91.219 124.817  56.976  1.00  0.00           H  
ATOM   2659  HB3 SER   205      90.755 125.201  58.632  1.00  0.00           H  
ATOM   2660  OG  SER   205      90.201 123.325  57.943  1.00  0.00           O  
ATOM   2661  HG  SER   205      90.843 123.012  58.586  1.00  0.00           H  
ATOM   2662  C   SER   205      88.697 125.069  55.873  1.00  0.00           C  
ATOM   2663  O   SER   205      87.785 124.283  55.626  1.00  0.00           O  
ATOM   2664  N   GLY   206      89.375 125.818  54.963  1.00  0.00           N  
ATOM   2665  H   GLY   206      90.154 126.353  55.321  1.00  0.00           H  
ATOM   2666  CA  GLY   206      89.169 125.889  53.484  1.00  0.00           C  
ATOM   2667  HA2 GLY   206      89.983 126.470  53.049  1.00  0.00           H  
ATOM   2668  HA3 GLY   206      89.221 124.871  53.099  1.00  0.00           H  
ATOM   2669  C   GLY   206      87.880 126.451  53.039  1.00  0.00           C  
ATOM   2670  O   GLY   206      87.288 127.267  53.710  1.00  0.00           O  
ATOM   2671  N   GLY   207      87.368 126.046  51.911  1.00  0.00           N  
ATOM   2672  H   GLY   207      86.523 126.516  51.621  1.00  0.00           H  
ATOM   2673  CA  GLY   207      87.930 125.072  50.924  1.00  0.00           C  
ATOM   2674  HA2 GLY   207      87.934 124.070  51.352  1.00  0.00           H  
ATOM   2675  HA3 GLY   207      87.179 124.838  50.170  1.00  0.00           H  
ATOM   2676  C   GLY   207      89.339 125.446  50.323  1.00  0.00           C  
ATOM   2677  O   GLY   207      89.810 126.539  50.559  1.00  0.00           O  
ATOM   2678  N   TYR   208      90.145 124.587  49.657  1.00  0.00           N  
ATOM   2679  H   TYR   208      89.765 123.696  49.371  1.00  0.00           H  
ATOM   2680  CA  TYR   208      91.502 124.785  49.260  1.00  0.00           C  
ATOM   2681  HA  TYR   208      91.630 125.781  48.836  1.00  0.00           H  
ATOM   2682  CB  TYR   208      92.414 124.653  50.423  1.00  0.00           C  
ATOM   2683  HB2 TYR   208      92.016 125.275  51.225  1.00  0.00           H  
ATOM   2684  HB3 TYR   208      92.429 123.631  50.800  1.00  0.00           H  
ATOM   2685  CG  TYR   208      93.884 124.923  50.234  1.00  0.00           C  
ATOM   2686  CD1 TYR   208      94.346 126.211  49.876  1.00  0.00           C  
ATOM   2687  HD1 TYR   208      93.679 127.052  49.758  1.00  0.00           H  
ATOM   2688  CE1 TYR   208      95.694 126.489  49.608  1.00  0.00           C  
ATOM   2689  HE1 TYR   208      96.090 127.488  49.500  1.00  0.00           H  
ATOM   2690  CZ  TYR   208      96.621 125.392  49.848  1.00  0.00           C  
ATOM   2691  OH  TYR   208      98.008 125.571  49.780  1.00  0.00           O  
ATOM   2692  HH  TYR   208      98.227 126.250  49.137  1.00  0.00           H  
ATOM   2693  CE2 TYR   208      96.153 124.144  50.221  1.00  0.00           C  
ATOM   2694  HE2 TYR   208      96.882 123.348  50.197  1.00  0.00           H  
ATOM   2695  CD2 TYR   208      94.806 123.885  50.489  1.00  0.00           C  
ATOM   2696  HD2 TYR   208      94.467 122.907  50.800  1.00  0.00           H  
ATOM   2697  C   TYR   208      91.939 123.796  48.134  1.00  0.00           C  
ATOM   2698  O   TYR   208      91.288 122.763  47.886  1.00  0.00           O  
ATOM   2699  N   GLY   209      92.912 124.177  47.312  1.00  0.00           N  
ATOM   2700  H   GLY   209      93.394 125.063  47.362  1.00  0.00           H  
ATOM   2701  CA  GLY   209      93.430 123.347  46.286  1.00  0.00           C  
ATOM   2702  HA2 GLY   209      92.610 122.951  45.686  1.00  0.00           H  
ATOM   2703  HA3 GLY   209      94.161 123.861  45.661  1.00  0.00           H  
ATOM   2704  C   GLY   209      94.160 122.040  46.697  1.00  0.00           C  
ATOM   2705  O   GLY   209      94.743 122.077  47.733  1.00  0.00           O  
ATOM   2706  N   GLN   210      94.269 120.894  45.916  1.00  0.00           N  
ATOM   2707  H   GLN   210      94.785 120.170  46.396  1.00  0.00           H  
ATOM   2708  CA  GLN   210      93.580 120.644  44.565  1.00  0.00           C  
ATOM   2709  HA  GLN   210      94.060 119.832  44.018  1.00  0.00           H  
ATOM   2710  CB  GLN   210      92.151 120.215  44.831  1.00  0.00           C  
ATOM   2711  HB2 GLN   210      91.560 120.910  45.428  1.00  0.00           H  
ATOM   2712  HB3 GLN   210      91.625 120.149  43.879  1.00  0.00           H  
ATOM   2713  CG  GLN   210      92.190 118.791  45.506  1.00  0.00           C  
ATOM   2714  HG2 GLN   210      92.805 118.091  44.940  1.00  0.00           H  
ATOM   2715  HG3 GLN   210      92.543 118.876  46.534  1.00  0.00           H  
ATOM   2716  CD  GLN   210      90.923 118.028  45.549  1.00  0.00           C  
ATOM   2717  OE1 GLN   210      90.114 117.989  44.637  1.00  0.00           O  
ATOM   2718  NE2 GLN   210      90.640 117.171  46.557  1.00  0.00           N  
ATOM   2719 HE21 GLN   210      89.738 116.717  46.526  1.00  0.00           H  
ATOM   2720 HE22 GLN   210      91.112 117.295  47.441  1.00  0.00           H  
ATOM   2721  C   GLN   210      93.707 121.805  43.529  1.00  0.00           C  
ATOM   2722  O   GLN   210      92.674 122.244  42.969  1.00  0.00           O  
ATOM   2723  N   GLN   211      94.915 122.305  43.227  1.00  0.00           N  
ATOM   2724  H   GLN   211      95.619 122.120  43.927  1.00  0.00           H  
ATOM   2725  CA  GLN   211      95.214 123.525  42.426  1.00  0.00           C  
ATOM   2726  HA  GLN   211      94.489 124.296  42.687  1.00  0.00           H  
ATOM   2727  CB  GLN   211      96.646 123.939  42.677  1.00  0.00           C  
ATOM   2728  HB2 GLN   211      97.289 123.115  42.367  1.00  0.00           H  
ATOM   2729  HB3 GLN   211      96.769 124.790  42.008  1.00  0.00           H  
ATOM   2730  CG  GLN   211      97.027 124.313  44.036  1.00  0.00           C  
ATOM   2731  HG2 GLN   211      97.952 124.886  43.967  1.00  0.00           H  
ATOM   2732  HG3 GLN   211      96.316 125.055  44.398  1.00  0.00           H  
ATOM   2733  CD  GLN   211      97.401 123.301  45.090  1.00  0.00           C  
ATOM   2734  OE1 GLN   211      97.427 122.100  44.804  1.00  0.00           O  
ATOM   2735  NE2 GLN   211      97.504 123.670  46.313  1.00  0.00           N  
ATOM   2736 HE21 GLN   211      97.522 124.646  46.573  1.00  0.00           H  
ATOM   2737 HE22 GLN   211      97.572 122.901  46.965  1.00  0.00           H  
ATOM   2738  C   GLN   211      94.967 123.409  40.950  1.00  0.00           C  
ATOM   2739  O   GLN   211      95.056 124.404  40.222  1.00  0.00           O  
ATOM   2740  N   ASP   212      94.454 122.215  40.570  1.00  0.00           N  
ATOM   2741  H   ASP   212      94.442 121.497  41.281  1.00  0.00           H  
ATOM   2742  CA  ASP   212      94.028 121.732  39.315  1.00  0.00           C  
ATOM   2743  HA  ASP   212      93.907 122.665  38.766  1.00  0.00           H  
ATOM   2744  CB  ASP   212      95.069 120.830  38.581  1.00  0.00           C  
ATOM   2745  HB2 ASP   212      95.152 119.890  39.127  1.00  0.00           H  
ATOM   2746  HB3 ASP   212      94.620 120.619  37.610  1.00  0.00           H  
ATOM   2747  CG  ASP   212      96.455 121.482  38.510  1.00  0.00           C  
ATOM   2748  OD1 ASP   212      97.362 121.021  39.223  1.00  0.00           O  
ATOM   2749  OD2 ASP   212      96.603 122.564  37.838  1.00  0.00           O  
ATOM   2750  C   ASP   212      92.633 121.130  39.362  1.00  0.00           C  
ATOM   2751  O   ASP   212      91.652 121.814  39.062  1.00  0.00           O  
ATOM   2752  N   ARG   213      92.550 119.819  39.744  1.00  0.00           N  
ATOM   2753  H   ARG   213      93.303 119.328  40.204  1.00  0.00           H  
ATOM   2754  CA  ARG   213      91.286 119.063  39.425  1.00  0.00           C  
ATOM   2755  HA  ARG   213      90.481 119.795  39.359  1.00  0.00           H  
ATOM   2756  CB  ARG   213      91.440 118.411  38.014  1.00  0.00           C  
ATOM   2757  HB2 ARG   213      91.913 119.070  37.287  1.00  0.00           H  
ATOM   2758  HB3 ARG   213      92.135 117.579  38.124  1.00  0.00           H  
ATOM   2759  CG  ARG   213      90.088 117.942  37.358  1.00  0.00           C  
ATOM   2760  HG2 ARG   213      90.169 117.195  36.568  1.00  0.00           H  
ATOM   2761  HG3 ARG   213      89.423 117.441  38.062  1.00  0.00           H  
ATOM   2762  CD  ARG   213      89.312 119.071  36.669  1.00  0.00           C  
ATOM   2763  HD2 ARG   213      89.142 119.882  37.378  1.00  0.00           H  
ATOM   2764  HD3 ARG   213      90.073 119.540  36.046  1.00  0.00           H  
ATOM   2765  NE  ARG   213      88.130 118.543  35.897  1.00  0.00           N  
ATOM   2766  HE  ARG   213      88.170 118.647  34.893  1.00  0.00           H  
ATOM   2767  CZ  ARG   213      86.979 118.157  36.427  1.00  0.00           C  
ATOM   2768  NH1 ARG   213      86.722 118.271  37.714  1.00  0.00           N  
ATOM   2769 HH11 ARG   213      85.757 118.160  37.990  1.00  0.00           H  
ATOM   2770 HH12 ARG   213      87.474 118.363  38.382  1.00  0.00           H  
ATOM   2771  NH2 ARG   213      86.003 117.829  35.667  1.00  0.00           N  
ATOM   2772 HH21 ARG   213      85.133 117.546  36.093  1.00  0.00           H  
ATOM   2773 HH22 ARG   213      86.239 117.783  34.686  1.00  0.00           H  
ATOM   2774  C   ARG   213      90.930 118.097  40.553  1.00  0.00           C  
ATOM   2775  O   ARG   213      91.567 117.042  40.663  1.00  0.00           O  
ATOM   2776  N   GLY   214      90.034 118.406  41.501  1.00  0.00           N  
ATOM   2777  H   GLY   214      90.013 117.700  42.223  1.00  0.00           H  
ATOM   2778  CA  GLY   214      89.097 119.540  41.591  1.00  0.00           C  
ATOM   2779  HA2 GLY   214      88.752 119.673  42.616  1.00  0.00           H  
ATOM   2780  HA3 GLY   214      89.598 120.477  41.348  1.00  0.00           H  
ATOM   2781  C   GLY   214      87.921 119.541  40.648  1.00  0.00           C  
ATOM   2782  O   GLY   214      86.804 119.045  40.989  1.00  0.00           O  
ATOM   2783  OXT GLY   214      88.044 119.863  39.460  1.00  0.00           O  
TER    2784      GLY   214 
END   
