# Supplementary material for: Visualization of oligomerization, clustering, and density transition of intrinsically disordered proteins
Source: Natl Sci Rev. 2026 Feb 14;13(7):nwag107. doi: 10.1093/nsr/nwag107 (PMC13114874; doi:10.1093/nsr/nwag107)
Supplement: nwag107_Supplemental_Files [file nwag107_supplemental_files.zip › SI-MD-Structures/MD-Sturctures/frame158.pdb]

CRYST1  135.090  149.252  136.853  90.00  90.00  90.00               1
ATOM      1  N   MET     1      29.362  79.326  85.019  1.00  0.00           N  
ATOM      2  H1  MET     1      28.535  78.754  85.105  1.00  0.00           H  
ATOM      3  H2  MET     1      30.167  78.718  84.967  1.00  0.00           H  
ATOM      4  H3  MET     1      29.525  79.996  85.757  1.00  0.00           H  
ATOM      5  CA  MET     1      29.103  79.965  83.709  1.00  0.00           C  
ATOM      6  HA  MET     1      28.061  80.281  83.757  1.00  0.00           H  
ATOM      7  CB  MET     1      29.997  81.224  83.423  1.00  0.00           C  
ATOM      8  HB2 MET     1      31.064  81.006  83.448  1.00  0.00           H  
ATOM      9  HB3 MET     1      29.896  81.424  82.356  1.00  0.00           H  
ATOM     10  CG  MET     1      29.729  82.529  84.187  1.00  0.00           C  
ATOM     11  HG2 MET     1      30.262  83.328  83.670  1.00  0.00           H  
ATOM     12  HG3 MET     1      28.691  82.862  84.203  1.00  0.00           H  
ATOM     13  SD  MET     1      30.306  82.341  85.907  1.00  0.00           S  
ATOM     14  CE  MET     1      29.793  83.961  86.601  1.00  0.00           C  
ATOM     15  HE1 MET     1      29.302  83.755  87.552  1.00  0.00           H  
ATOM     16  HE2 MET     1      30.671  84.606  86.637  1.00  0.00           H  
ATOM     17  HE3 MET     1      29.077  84.362  85.883  1.00  0.00           H  
ATOM     18  C   MET     1      29.202  78.938  82.607  1.00  0.00           C  
ATOM     19  O   MET     1      30.102  78.113  82.703  1.00  0.00           O  
ATOM     20  N   ALA     2      28.448  79.035  81.505  1.00  0.00           N  
ATOM     21  H   ALA     2      28.640  78.220  80.942  1.00  0.00           H  
ATOM     22  CA  ALA     2      27.322  79.838  81.036  1.00  0.00           C  
ATOM     23  HA  ALA     2      27.113  79.589  79.995  1.00  0.00           H  
ATOM     24  CB  ALA     2      26.062  79.372  81.798  1.00  0.00           C  
ATOM     25  HB1 ALA     2      26.295  79.549  82.848  1.00  0.00           H  
ATOM     26  HB2 ALA     2      25.156  79.940  81.588  1.00  0.00           H  
ATOM     27  HB3 ALA     2      25.837  78.308  81.729  1.00  0.00           H  
ATOM     28  C   ALA     2      27.572  81.345  81.012  1.00  0.00           C  
ATOM     29  O   ALA     2      27.398  82.010  82.012  1.00  0.00           O  
ATOM     30  N   SER     3      28.220  81.947  80.058  1.00  0.00           N  
ATOM     31  H   SER     3      28.442  82.917  80.230  1.00  0.00           H  
ATOM     32  CA  SER     3      28.829  81.489  78.797  1.00  0.00           C  
ATOM     33  HA  SER     3      28.100  80.861  78.286  1.00  0.00           H  
ATOM     34  CB  SER     3      29.033  82.796  77.996  1.00  0.00           C  
ATOM     35  HB2 SER     3      28.199  83.496  78.047  1.00  0.00           H  
ATOM     36  HB3 SER     3      29.868  83.354  78.419  1.00  0.00           H  
ATOM     37  OG  SER     3      29.246  82.421  76.637  1.00  0.00           O  
ATOM     38  HG  SER     3      29.862  83.095  76.340  1.00  0.00           H  
ATOM     39  C   SER     3      30.187  80.941  78.825  1.00  0.00           C  
ATOM     40  O   SER     3      30.994  81.363  79.626  1.00  0.00           O  
ATOM     41  N   ASN     4      30.424  80.018  77.872  1.00  0.00           N  
ATOM     42  H   ASN     4      29.692  79.752  77.229  1.00  0.00           H  
ATOM     43  CA  ASN     4      31.774  79.523  77.592  1.00  0.00           C  
ATOM     44  HA  ASN     4      32.447  80.049  78.270  1.00  0.00           H  
ATOM     45  CB  ASN     4      31.834  78.023  77.882  1.00  0.00           C  
ATOM     46  HB2 ASN     4      31.175  77.530  77.167  1.00  0.00           H  
ATOM     47  HB3 ASN     4      32.860  77.687  77.731  1.00  0.00           H  
ATOM     48  CG  ASN     4      31.480  77.560  79.335  1.00  0.00           C  
ATOM     49  OD1 ASN     4      31.753  78.189  80.383  1.00  0.00           O  
ATOM     50  ND2 ASN     4      30.889  76.458  79.456  1.00  0.00           N  
ATOM     51 HD21 ASN     4      30.712  76.055  80.365  1.00  0.00           H  
ATOM     52 HD22 ASN     4      30.663  75.918  78.632  1.00  0.00           H  
ATOM     53  C   ASN     4      32.093  79.946  76.092  1.00  0.00           C  
ATOM     54  O   ASN     4      31.403  79.564  75.173  1.00  0.00           O  
ATOM     55  N   ASP     5      33.065  80.930  75.924  1.00  0.00           N  
ATOM     56  H   ASP     5      33.326  81.060  74.957  1.00  0.00           H  
ATOM     57  CA  ASP     5      33.778  81.702  76.959  1.00  0.00           C  
ATOM     58  HA  ASP     5      33.088  81.834  77.791  1.00  0.00           H  
ATOM     59  CB  ASP     5      35.034  80.948  77.490  1.00  0.00           C  
ATOM     60  HB2 ASP     5      34.895  79.867  77.505  1.00  0.00           H  
ATOM     61  HB3 ASP     5      35.860  81.113  76.798  1.00  0.00           H  
ATOM     62  CG  ASP     5      35.419  81.446  78.814  1.00  0.00           C  
ATOM     63  OD1 ASP     5      34.789  82.407  79.380  1.00  0.00           O  
ATOM     64  OD2 ASP     5      36.155  80.774  79.599  1.00  0.00           O  
ATOM     65  C   ASP     5      34.054  83.105  76.329  1.00  0.00           C  
ATOM     66  O   ASP     5      34.381  83.248  75.153  1.00  0.00           O  
ATOM     67  N   TYR     6      33.865  84.109  77.181  1.00  0.00           N  
ATOM     68  H   TYR     6      33.503  83.815  78.077  1.00  0.00           H  
ATOM     69  CA  TYR     6      34.049  85.545  76.937  1.00  0.00           C  
ATOM     70  HA  TYR     6      33.264  85.872  76.254  1.00  0.00           H  
ATOM     71  CB  TYR     6      33.922  86.288  78.255  1.00  0.00           C  
ATOM     72  HB2 TYR     6      34.765  85.871  78.806  1.00  0.00           H  
ATOM     73  HB3 TYR     6      34.071  87.357  78.107  1.00  0.00           H  
ATOM     74  CG  TYR     6      32.660  86.048  78.953  1.00  0.00           C  
ATOM     75  CD1 TYR     6      32.574  84.932  79.781  1.00  0.00           C  
ATOM     76  HD1 TYR     6      33.456  84.370  80.054  1.00  0.00           H  
ATOM     77  CE1 TYR     6      31.275  84.560  80.299  1.00  0.00           C  
ATOM     78  HE1 TYR     6      31.230  83.741  81.002  1.00  0.00           H  
ATOM     79  CZ  TYR     6      30.155  85.409  80.124  1.00  0.00           C  
ATOM     80  OH  TYR     6      29.017  85.158  80.807  1.00  0.00           O  
ATOM     81  HH  TYR     6      28.415  85.891  80.662  1.00  0.00           H  
ATOM     82  CE2 TYR     6      30.342  86.540  79.284  1.00  0.00           C  
ATOM     83  HE2 TYR     6      29.530  87.250  79.335  1.00  0.00           H  
ATOM     84  CD2 TYR     6      31.520  86.874  78.662  1.00  0.00           C  
ATOM     85  HD2 TYR     6      31.616  87.741  78.026  1.00  0.00           H  
ATOM     86  C   TYR     6      35.360  85.955  76.267  1.00  0.00           C  
ATOM     87  O   TYR     6      36.356  85.151  76.212  1.00  0.00           O  
ATOM     88  N   THR     7      35.421  87.194  75.689  1.00  0.00           N  
ATOM     89  H   THR     7      34.673  87.844  75.881  1.00  0.00           H  
ATOM     90  CA  THR     7      36.484  87.709  74.790  1.00  0.00           C  
ATOM     91  HA  THR     7      36.410  87.022  73.947  1.00  0.00           H  
ATOM     92  CB  THR     7      36.229  89.131  74.261  1.00  0.00           C  
ATOM     93  HB  THR     7      35.210  89.289  73.908  1.00  0.00           H  
ATOM     94  CG2 THR     7      36.547  90.121  75.374  1.00  0.00           C  
ATOM     95 HG21 THR     7      36.184  91.108  75.087  1.00  0.00           H  
ATOM     96 HG22 THR     7      36.032  89.762  76.265  1.00  0.00           H  
ATOM     97 HG23 THR     7      37.608  90.149  75.621  1.00  0.00           H  
ATOM     98  OG1 THR     7      37.245  89.395  73.257  1.00  0.00           O  
ATOM     99  HG1 THR     7      36.985  88.829  72.527  1.00  0.00           H  
ATOM    100  C   THR     7      37.837  87.583  75.531  1.00  0.00           C  
ATOM    101  O   THR     7      37.945  87.553  76.772  1.00  0.00           O  
ATOM    102  N   GLN     8      38.886  87.699  74.827  1.00  0.00           N  
ATOM    103  H   GLN     8      38.730  87.863  73.842  1.00  0.00           H  
ATOM    104  CA  GLN     8      40.214  88.060  75.345  1.00  0.00           C  
ATOM    105  HA  GLN     8      40.362  87.578  76.311  1.00  0.00           H  
ATOM    106  CB  GLN     8      41.326  87.435  74.464  1.00  0.00           C  
ATOM    107  HB2 GLN     8      41.271  87.988  73.526  1.00  0.00           H  
ATOM    108  HB3 GLN     8      42.267  87.739  74.924  1.00  0.00           H  
ATOM    109  CG  GLN     8      41.246  85.972  74.096  1.00  0.00           C  
ATOM    110  HG2 GLN     8      40.222  85.674  73.870  1.00  0.00           H  
ATOM    111  HG3 GLN     8      41.970  85.678  73.336  1.00  0.00           H  
ATOM    112  CD  GLN     8      41.612  85.202  75.430  1.00  0.00           C  
ATOM    113  OE1 GLN     8      42.718  85.234  75.894  1.00  0.00           O  
ATOM    114  NE2 GLN     8      40.675  84.506  76.045  1.00  0.00           N  
ATOM    115 HE21 GLN     8      39.822  84.259  75.563  1.00  0.00           H  
ATOM    116 HE22 GLN     8      40.883  84.037  76.915  1.00  0.00           H  
ATOM    117  C   GLN     8      40.339  89.554  75.502  1.00  0.00           C  
ATOM    118  O   GLN     8      40.088  90.273  74.558  1.00  0.00           O  
ATOM    119  N   GLN     9      40.937  90.158  76.542  1.00  0.00           N  
ATOM    120  H   GLN     9      40.922  91.166  76.479  1.00  0.00           H  
ATOM    121  CA  GLN     9      41.679  89.664  77.664  1.00  0.00           C  
ATOM    122  HA  GLN     9      42.121  90.476  78.242  1.00  0.00           H  
ATOM    123  CB  GLN     9      40.790  88.988  78.778  1.00  0.00           C  
ATOM    124  HB2 GLN     9      40.330  88.085  78.377  1.00  0.00           H  
ATOM    125  HB3 GLN     9      41.451  88.710  79.599  1.00  0.00           H  
ATOM    126  CG  GLN     9      39.707  89.831  79.324  1.00  0.00           C  
ATOM    127  HG2 GLN     9      39.146  90.262  78.495  1.00  0.00           H  
ATOM    128  HG3 GLN     9      39.059  89.118  79.833  1.00  0.00           H  
ATOM    129  CD  GLN     9      40.186  90.962  80.156  1.00  0.00           C  
ATOM    130  OE1 GLN     9      41.351  91.066  80.492  1.00  0.00           O  
ATOM    131  NE2 GLN     9      39.310  91.933  80.451  1.00  0.00           N  
ATOM    132 HE21 GLN     9      38.387  91.826  80.055  1.00  0.00           H  
ATOM    133 HE22 GLN     9      39.582  92.719  81.024  1.00  0.00           H  
ATOM    134  C   GLN     9      42.989  88.851  77.385  1.00  0.00           C  
ATOM    135  O   GLN     9      43.152  87.671  77.760  1.00  0.00           O  
ATOM    136  N   ALA    10      43.953  89.398  76.677  1.00  0.00           N  
ATOM    137  H   ALA    10      44.709  88.766  76.456  1.00  0.00           H  
ATOM    138  CA  ALA    10      44.180  90.703  76.029  1.00  0.00           C  
ATOM    139  HA  ALA    10      43.288  90.911  75.439  1.00  0.00           H  
ATOM    140  CB  ALA    10      44.160  91.725  77.184  1.00  0.00           C  
ATOM    141  HB1 ALA    10      44.637  92.648  76.853  1.00  0.00           H  
ATOM    142  HB2 ALA    10      43.094  91.921  77.292  1.00  0.00           H  
ATOM    143  HB3 ALA    10      44.610  91.245  78.053  1.00  0.00           H  
ATOM    144  C   ALA    10      45.541  90.805  75.289  1.00  0.00           C  
ATOM    145  O   ALA    10      46.393  89.937  75.412  1.00  0.00           O  
ATOM    146  N   THR    11      45.589  91.872  74.491  1.00  0.00           N  
ATOM    147  H   THR    11      44.765  92.453  74.448  1.00  0.00           H  
ATOM    148  CA  THR    11      46.752  92.334  73.725  1.00  0.00           C  
ATOM    149  HA  THR    11      47.584  91.632  73.785  1.00  0.00           H  
ATOM    150  CB  THR    11      46.413  92.422  72.213  1.00  0.00           C  
ATOM    151  HB  THR    11      45.611  93.150  72.091  1.00  0.00           H  
ATOM    152  CG2 THR    11      47.629  92.810  71.379  1.00  0.00           C  
ATOM    153 HG21 THR    11      47.365  92.685  70.329  1.00  0.00           H  
ATOM    154 HG22 THR    11      47.916  93.825  71.653  1.00  0.00           H  
ATOM    155 HG23 THR    11      48.454  92.181  71.712  1.00  0.00           H  
ATOM    156  OG1 THR    11      45.877  91.305  71.685  1.00  0.00           O  
ATOM    157  HG1 THR    11      45.091  91.162  72.216  1.00  0.00           H  
ATOM    158  C   THR    11      47.204  93.722  74.243  1.00  0.00           C  
ATOM    159  O   THR    11      46.857  94.805  73.758  1.00  0.00           O  
ATOM    160  N   GLN    12      48.033  93.773  75.237  1.00  0.00           N  
ATOM    161  H   GLN    12      48.224  94.752  75.395  1.00  0.00           H  
ATOM    162  CA  GLN    12      48.685  92.747  76.067  1.00  0.00           C  
ATOM    163  HA  GLN    12      48.512  91.717  75.756  1.00  0.00           H  
ATOM    164  CB  GLN    12      50.200  92.910  75.886  1.00  0.00           C  
ATOM    165  HB2 GLN    12      50.360  93.933  76.225  1.00  0.00           H  
ATOM    166  HB3 GLN    12      50.676  92.215  76.578  1.00  0.00           H  
ATOM    167  CG  GLN    12      50.768  92.671  74.506  1.00  0.00           C  
ATOM    168  HG2 GLN    12      50.499  93.408  73.749  1.00  0.00           H  
ATOM    169  HG3 GLN    12      51.848  92.724  74.647  1.00  0.00           H  
ATOM    170  CD  GLN    12      50.526  91.261  73.935  1.00  0.00           C  
ATOM    171  OE1 GLN    12      49.959  90.338  74.521  1.00  0.00           O  
ATOM    172  NE2 GLN    12      50.943  91.038  72.667  1.00  0.00           N  
ATOM    173 HE21 GLN    12      50.601  90.194  72.230  1.00  0.00           H  
ATOM    174 HE22 GLN    12      51.343  91.822  72.171  1.00  0.00           H  
ATOM    175  C   GLN    12      48.285  92.804  77.557  1.00  0.00           C  
ATOM    176  O   GLN    12      48.047  93.875  78.136  1.00  0.00           O  
ATOM    177  N   SER    13      48.269  91.643  78.170  1.00  0.00           N  
ATOM    178  H   SER    13      48.523  90.833  77.623  1.00  0.00           H  
ATOM    179  CA  SER    13      48.148  91.427  79.624  1.00  0.00           C  
ATOM    180  HA  SER    13      47.308  91.994  80.025  1.00  0.00           H  
ATOM    181  CB  SER    13      47.879  89.906  79.841  1.00  0.00           C  
ATOM    182  HB2 SER    13      47.087  89.605  79.155  1.00  0.00           H  
ATOM    183  HB3 SER    13      48.792  89.326  79.707  1.00  0.00           H  
ATOM    184  OG  SER    13      47.506  89.515  81.106  1.00  0.00           O  
ATOM    185  HG  SER    13      48.176  88.997  81.558  1.00  0.00           H  
ATOM    186  C   SER    13      49.389  91.882  80.419  1.00  0.00           C  
ATOM    187  O   SER    13      50.452  92.205  79.865  1.00  0.00           O  
ATOM    188  N   TYR    14      49.213  91.847  81.753  1.00  0.00           N  
ATOM    189  H   TYR    14      48.353  91.494  82.150  1.00  0.00           H  
ATOM    190  CA  TYR    14      50.138  92.516  82.643  1.00  0.00           C  
ATOM    191  HA  TYR    14      51.128  92.264  82.262  1.00  0.00           H  
ATOM    192  CB  TYR    14      49.830  94.046  82.528  1.00  0.00           C  
ATOM    193  HB2 TYR    14      49.883  94.382  81.492  1.00  0.00           H  
ATOM    194  HB3 TYR    14      48.839  94.224  82.946  1.00  0.00           H  
ATOM    195  CG  TYR    14      51.022  94.820  83.267  1.00  0.00           C  
ATOM    196  CD1 TYR    14      52.294  94.718  82.606  1.00  0.00           C  
ATOM    197  HD1 TYR    14      52.389  94.036  81.774  1.00  0.00           H  
ATOM    198  CE1 TYR    14      53.380  95.371  83.206  1.00  0.00           C  
ATOM    199  HE1 TYR    14      54.342  95.200  82.746  1.00  0.00           H  
ATOM    200  CZ  TYR    14      53.227  96.315  84.235  1.00  0.00           C  
ATOM    201  OH  TYR    14      54.277  97.031  84.719  1.00  0.00           O  
ATOM    202  HH  TYR    14      54.026  97.669  85.391  1.00  0.00           H  
ATOM    203  CE2 TYR    14      51.921  96.448  84.770  1.00  0.00           C  
ATOM    204  HE2 TYR    14      51.754  97.104  85.612  1.00  0.00           H  
ATOM    205  CD2 TYR    14      50.816  95.699  84.369  1.00  0.00           C  
ATOM    206  HD2 TYR    14      49.804  95.826  84.724  1.00  0.00           H  
ATOM    207  C   TYR    14      49.906  91.886  83.997  1.00  0.00           C  
ATOM    208  O   TYR    14      48.729  91.502  84.330  1.00  0.00           O  
ATOM    209  N   GLY    15      50.911  91.635  84.847  1.00  0.00           N  
ATOM    210  H   GLY    15      50.612  91.141  85.676  1.00  0.00           H  
ATOM    211  CA  GLY    15      52.347  91.994  84.699  1.00  0.00           C  
ATOM    212  HA2 GLY    15      52.886  91.047  84.698  1.00  0.00           H  
ATOM    213  HA3 GLY    15      52.573  92.532  83.779  1.00  0.00           H  
ATOM    214  C   GLY    15      52.918  92.830  85.919  1.00  0.00           C  
ATOM    215  O   GLY    15      54.130  92.985  85.967  1.00  0.00           O  
ATOM    216  N   ALA    16      52.084  93.430  86.766  1.00  0.00           N  
ATOM    217  H   ALA    16      51.164  93.013  86.792  1.00  0.00           H  
ATOM    218  CA  ALA    16      52.568  94.449  87.713  1.00  0.00           C  
ATOM    219  HA  ALA    16      53.235  95.156  87.220  1.00  0.00           H  
ATOM    220  CB  ALA    16      51.370  95.312  88.200  1.00  0.00           C  
ATOM    221  HB1 ALA    16      51.785  95.926  88.999  1.00  0.00           H  
ATOM    222  HB2 ALA    16      50.960  95.802  87.317  1.00  0.00           H  
ATOM    223  HB3 ALA    16      50.604  94.707  88.684  1.00  0.00           H  
ATOM    224  C   ALA    16      53.347  93.851  88.952  1.00  0.00           C  
ATOM    225  O   ALA    16      53.929  94.637  89.764  1.00  0.00           O  
ATOM    226  N   TYR    17      53.308  92.575  89.179  1.00  0.00           N  
ATOM    227  H   TYR    17      52.849  92.150  88.387  1.00  0.00           H  
ATOM    228  CA  TYR    17      54.024  91.866  90.200  1.00  0.00           C  
ATOM    229  HA  TYR    17      53.855  92.332  91.171  1.00  0.00           H  
ATOM    230  CB  TYR    17      53.538  90.380  90.345  1.00  0.00           C  
ATOM    231  HB2 TYR    17      52.538  90.469  90.770  1.00  0.00           H  
ATOM    232  HB3 TYR    17      53.581  89.864  89.386  1.00  0.00           H  
ATOM    233  CG  TYR    17      54.327  89.511  91.327  1.00  0.00           C  
ATOM    234  CD1 TYR    17      55.244  88.479  90.898  1.00  0.00           C  
ATOM    235  HD1 TYR    17      55.511  88.417  89.853  1.00  0.00           H  
ATOM    236  CE1 TYR    17      55.941  87.778  91.891  1.00  0.00           C  
ATOM    237  HE1 TYR    17      56.704  87.091  91.557  1.00  0.00           H  
ATOM    238  CZ  TYR    17      55.766  87.988  93.273  1.00  0.00           C  
ATOM    239  OH  TYR    17      56.590  87.422  94.218  1.00  0.00           O  
ATOM    240  HH  TYR    17      56.459  87.860  95.063  1.00  0.00           H  
ATOM    241  CE2 TYR    17      54.762  88.883  93.651  1.00  0.00           C  
ATOM    242  HE2 TYR    17      54.700  89.160  94.693  1.00  0.00           H  
ATOM    243  CD2 TYR    17      54.046  89.665  92.704  1.00  0.00           C  
ATOM    244  HD2 TYR    17      53.367  90.439  93.030  1.00  0.00           H  
ATOM    245  C   TYR    17      55.515  92.028  89.918  1.00  0.00           C  
ATOM    246  O   TYR    17      55.905  92.021  88.748  1.00  0.00           O  
ATOM    247  N   PRO    18      56.389  92.197  90.912  1.00  0.00           N  
ATOM    248  CD  PRO    18      56.235  92.417  92.348  1.00  0.00           C  
ATOM    249  HD2 PRO    18      56.278  91.496  92.930  1.00  0.00           H  
ATOM    250  HD3 PRO    18      55.287  92.918  92.543  1.00  0.00           H  
ATOM    251  CG  PRO    18      57.376  93.276  92.791  1.00  0.00           C  
ATOM    252  HG2 PRO    18      57.553  93.406  93.858  1.00  0.00           H  
ATOM    253  HG3 PRO    18      57.205  94.265  92.366  1.00  0.00           H  
ATOM    254  CB  PRO    18      58.525  92.855  91.908  1.00  0.00           C  
ATOM    255  HB2 PRO    18      59.035  92.045  92.429  1.00  0.00           H  
ATOM    256  HB3 PRO    18      59.126  93.723  91.640  1.00  0.00           H  
ATOM    257  CA  PRO    18      57.807  92.399  90.605  1.00  0.00           C  
ATOM    258  HA  PRO    18      57.869  93.092  89.765  1.00  0.00           H  
ATOM    259  C   PRO    18      58.539  91.182  90.098  1.00  0.00           C  
ATOM    260  O   PRO    18      58.351  90.031  90.486  1.00  0.00           O  
ATOM    261  N   THR    19      59.460  91.471  89.148  1.00  0.00           N  
ATOM    262  H   THR    19      59.459  92.442  88.871  1.00  0.00           H  
ATOM    263  CA  THR    19      60.445  90.566  88.529  1.00  0.00           C  
ATOM    264  HA  THR    19      59.823  89.771  88.119  1.00  0.00           H  
ATOM    265  CB  THR    19      61.070  91.278  87.302  1.00  0.00           C  
ATOM    266  HB  THR    19      61.874  90.662  86.901  1.00  0.00           H  
ATOM    267  CG2 THR    19      60.116  91.461  86.166  1.00  0.00           C  
ATOM    268 HG21 THR    19      59.180  91.930  86.467  1.00  0.00           H  
ATOM    269 HG22 THR    19      60.584  92.128  85.442  1.00  0.00           H  
ATOM    270 HG23 THR    19      59.892  90.456  85.806  1.00  0.00           H  
ATOM    271  OG1 THR    19      61.427  92.584  87.658  1.00  0.00           O  
ATOM    272  HG1 THR    19      62.383  92.542  87.727  1.00  0.00           H  
ATOM    273  C   THR    19      61.531  90.144  89.523  1.00  0.00           C  
ATOM    274  O   THR    19      61.819  90.885  90.455  1.00  0.00           O  
ATOM    275  N   GLN    20      62.253  89.020  89.291  1.00  0.00           N  
ATOM    276  H   GLN    20      62.028  88.483  88.465  1.00  0.00           H  
ATOM    277  CA  GLN    20      63.236  88.388  90.193  1.00  0.00           C  
ATOM    278  HA  GLN    20      62.828  88.031  91.138  1.00  0.00           H  
ATOM    279  CB  GLN    20      63.743  87.116  89.510  1.00  0.00           C  
ATOM    280  HB2 GLN    20      62.883  86.855  88.893  1.00  0.00           H  
ATOM    281  HB3 GLN    20      64.537  87.510  88.876  1.00  0.00           H  
ATOM    282  CG  GLN    20      64.298  85.984  90.373  1.00  0.00           C  
ATOM    283  HG2 GLN    20      65.373  86.140  90.465  1.00  0.00           H  
ATOM    284  HG3 GLN    20      63.919  86.097  91.389  1.00  0.00           H  
ATOM    285  CD  GLN    20      63.954  84.550  89.962  1.00  0.00           C  
ATOM    286  OE1 GLN    20      62.782  84.268  89.734  1.00  0.00           O  
ATOM    287  NE2 GLN    20      64.880  83.598  89.834  1.00  0.00           N  
ATOM    288 HE21 GLN    20      65.815  83.860  90.111  1.00  0.00           H  
ATOM    289 HE22 GLN    20      64.531  82.671  89.633  1.00  0.00           H  
ATOM    290  C   GLN    20      64.398  89.304  90.457  1.00  0.00           C  
ATOM    291  O   GLN    20      64.926  89.857  89.497  1.00  0.00           O  
ATOM    292  N   PRO    21      64.890  89.503  91.730  1.00  0.00           N  
ATOM    293  CD  PRO    21      64.530  88.665  92.838  1.00  0.00           C  
ATOM    294  HD2 PRO    21      64.429  87.603  92.612  1.00  0.00           H  
ATOM    295  HD3 PRO    21      63.593  88.912  93.338  1.00  0.00           H  
ATOM    296  CG  PRO    21      65.651  88.749  93.898  1.00  0.00           C  
ATOM    297  HG2 PRO    21      66.284  87.876  93.738  1.00  0.00           H  
ATOM    298  HG3 PRO    21      65.248  88.751  94.911  1.00  0.00           H  
ATOM    299  CB  PRO    21      66.322  90.104  93.602  1.00  0.00           C  
ATOM    300  HB2 PRO    21      67.393  90.063  93.805  1.00  0.00           H  
ATOM    301  HB3 PRO    21      65.813  90.892  94.157  1.00  0.00           H  
ATOM    302  CA  PRO    21      66.020  90.393  92.072  1.00  0.00           C  
ATOM    303  HA  PRO    21      65.701  91.420  91.894  1.00  0.00           H  
ATOM    304  C   PRO    21      67.341  90.097  91.292  1.00  0.00           C  
ATOM    305  O   PRO    21      67.707  88.881  91.067  1.00  0.00           O  
ATOM    306  N   GLY    22      68.046  91.172  91.019  1.00  0.00           N  
ATOM    307  H   GLY    22      67.733  92.008  91.492  1.00  0.00           H  
ATOM    308  CA  GLY    22      69.434  91.197  90.542  1.00  0.00           C  
ATOM    309  HA2 GLY    22      69.576  90.360  89.859  1.00  0.00           H  
ATOM    310  HA3 GLY    22      69.618  92.219  90.209  1.00  0.00           H  
ATOM    311  C   GLY    22      70.414  90.835  91.702  1.00  0.00           C  
ATOM    312  O   GLY    22      70.066  90.425  92.825  1.00  0.00           O  
ATOM    313  N   GLN    23      71.732  91.027  91.352  1.00  0.00           N  
ATOM    314  H   GLN    23      71.894  91.406  90.429  1.00  0.00           H  
ATOM    315  CA  GLN    23      72.842  90.744  92.232  1.00  0.00           C  
ATOM    316  HA  GLN    23      72.563  90.483  93.253  1.00  0.00           H  
ATOM    317  CB  GLN    23      73.576  89.537  91.698  1.00  0.00           C  
ATOM    318  HB2 GLN    23      72.947  88.717  92.046  1.00  0.00           H  
ATOM    319  HB3 GLN    23      73.619  89.639  90.614  1.00  0.00           H  
ATOM    320  CG  GLN    23      74.984  89.355  92.290  1.00  0.00           C  
ATOM    321  HG2 GLN    23      75.434  88.464  91.852  1.00  0.00           H  
ATOM    322  HG3 GLN    23      75.611  90.176  91.942  1.00  0.00           H  
ATOM    323  CD  GLN    23      75.105  89.343  93.784  1.00  0.00           C  
ATOM    324  OE1 GLN    23      74.163  89.309  94.541  1.00  0.00           O  
ATOM    325  NE2 GLN    23      76.256  89.182  94.321  1.00  0.00           N  
ATOM    326 HE21 GLN    23      77.156  89.229  93.866  1.00  0.00           H  
ATOM    327 HE22 GLN    23      76.209  88.886  95.286  1.00  0.00           H  
ATOM    328  C   GLN    23      73.650  92.067  92.393  1.00  0.00           C  
ATOM    329  O   GLN    23      73.846  92.795  91.439  1.00  0.00           O  
ATOM    330  N   GLY    24      73.825  92.554  93.616  1.00  0.00           N  
ATOM    331  H   GLY    24      73.593  91.995  94.425  1.00  0.00           H  
ATOM    332  CA  GLY    24      74.565  93.838  93.852  1.00  0.00           C  
ATOM    333  HA2 GLY    24      73.905  94.581  93.405  1.00  0.00           H  
ATOM    334  HA3 GLY    24      74.608  94.081  94.914  1.00  0.00           H  
ATOM    335  C   GLY    24      75.952  93.976  93.312  1.00  0.00           C  
ATOM    336  O   GLY    24      76.556  93.056  92.840  1.00  0.00           O  
ATOM    337  N   TYR    25      76.537  95.165  93.335  1.00  0.00           N  
ATOM    338  H   TYR    25      76.131  95.898  93.899  1.00  0.00           H  
ATOM    339  CA  TYR    25      77.802  95.387  92.590  1.00  0.00           C  
ATOM    340  HA  TYR    25      78.367  94.463  92.711  1.00  0.00           H  
ATOM    341  CB  TYR    25      77.397  95.792  91.201  1.00  0.00           C  
ATOM    342  HB2 TYR    25      76.831  94.997  90.715  1.00  0.00           H  
ATOM    343  HB3 TYR    25      76.724  96.649  91.225  1.00  0.00           H  
ATOM    344  CG  TYR    25      78.648  96.151  90.363  1.00  0.00           C  
ATOM    345  CD1 TYR    25      79.599  95.166  90.054  1.00  0.00           C  
ATOM    346  HD1 TYR    25      79.447  94.098  90.115  1.00  0.00           H  
ATOM    347  CE1 TYR    25      80.853  95.578  89.475  1.00  0.00           C  
ATOM    348  HE1 TYR    25      81.580  94.842  89.167  1.00  0.00           H  
ATOM    349  CZ  TYR    25      81.063  96.913  89.050  1.00  0.00           C  
ATOM    350  OH  TYR    25      82.114  97.133  88.247  1.00  0.00           O  
ATOM    351  HH  TYR    25      82.616  96.322  88.139  1.00  0.00           H  
ATOM    352  CE2 TYR    25      79.997  97.831  89.231  1.00  0.00           C  
ATOM    353  HE2 TYR    25      80.041  98.785  88.728  1.00  0.00           H  
ATOM    354  CD2 TYR    25      78.835  97.501  89.921  1.00  0.00           C  
ATOM    355  HD2 TYR    25      78.051  98.234  90.044  1.00  0.00           H  
ATOM    356  C   TYR    25      78.661  96.501  93.204  1.00  0.00           C  
ATOM    357  O   TYR    25      78.130  97.527  93.604  1.00  0.00           O  
ATOM    358  N   SER    26      80.008  96.360  93.220  1.00  0.00           N  
ATOM    359  H   SER    26      80.381  95.478  92.901  1.00  0.00           H  
ATOM    360  CA  SER    26      81.000  97.410  93.635  1.00  0.00           C  
ATOM    361  HA  SER    26      80.446  98.295  93.948  1.00  0.00           H  
ATOM    362  CB  SER    26      81.742  96.857  94.864  1.00  0.00           C  
ATOM    363  HB2 SER    26      81.024  96.837  95.684  1.00  0.00           H  
ATOM    364  HB3 SER    26      82.136  95.857  94.684  1.00  0.00           H  
ATOM    365  OG  SER    26      82.855  97.636  95.245  1.00  0.00           O  
ATOM    366  HG  SER    26      83.102  97.183  96.054  1.00  0.00           H  
ATOM    367  C   SER    26      81.961  97.657  92.552  1.00  0.00           C  
ATOM    368  O   SER    26      82.730  96.788  92.091  1.00  0.00           O  
ATOM    369  N   GLN    27      81.833  98.812  91.939  1.00  0.00           N  
ATOM    370  H   GLN    27      81.154  99.453  92.322  1.00  0.00           H  
ATOM    371  CA  GLN    27      82.696  99.325  90.868  1.00  0.00           C  
ATOM    372  HA  GLN    27      82.566  98.620  90.046  1.00  0.00           H  
ATOM    373  CB  GLN    27      82.126 100.609  90.319  1.00  0.00           C  
ATOM    374  HB2 GLN    27      81.104 100.351  90.043  1.00  0.00           H  
ATOM    375  HB3 GLN    27      82.170 101.351  91.117  1.00  0.00           H  
ATOM    376  CG  GLN    27      82.907 101.142  89.006  1.00  0.00           C  
ATOM    377  HG2 GLN    27      83.865 101.506  89.377  1.00  0.00           H  
ATOM    378  HG3 GLN    27      83.022 100.283  88.345  1.00  0.00           H  
ATOM    379  CD  GLN    27      82.349 102.346  88.330  1.00  0.00           C  
ATOM    380  OE1 GLN    27      81.355 102.985  88.723  1.00  0.00           O  
ATOM    381  NE2 GLN    27      83.001 102.809  87.266  1.00  0.00           N  
ATOM    382 HE21 GLN    27      83.802 102.350  86.858  1.00  0.00           H  
ATOM    383 HE22 GLN    27      82.518 103.537  86.759  1.00  0.00           H  
ATOM    384  C   GLN    27      84.199  99.425  91.175  1.00  0.00           C  
ATOM    385  O   GLN    27      85.034  98.796  90.473  1.00  0.00           O  
ATOM    386  N   GLN    28      84.540  99.870  92.407  1.00  0.00           N  
ATOM    387  H   GLN    28      83.790  99.948  93.080  1.00  0.00           H  
ATOM    388  CA  GLN    28      85.883  99.668  93.008  1.00  0.00           C  
ATOM    389  HA  GLN    28      86.585 100.241  92.402  1.00  0.00           H  
ATOM    390  CB  GLN    28      85.874 100.178  94.486  1.00  0.00           C  
ATOM    391  HB2 GLN    28      85.090  99.761  95.118  1.00  0.00           H  
ATOM    392  HB3 GLN    28      86.790  99.881  94.995  1.00  0.00           H  
ATOM    393  CG  GLN    28      85.716 101.723  94.455  1.00  0.00           C  
ATOM    394  HG2 GLN    28      86.535 102.155  93.880  1.00  0.00           H  
ATOM    395  HG3 GLN    28      84.814 102.083  93.958  1.00  0.00           H  
ATOM    396  CD  GLN    28      85.729 102.415  95.844  1.00  0.00           C  
ATOM    397  OE1 GLN    28      85.887 101.831  96.905  1.00  0.00           O  
ATOM    398  NE2 GLN    28      85.436 103.658  95.948  1.00  0.00           N  
ATOM    399 HE21 GLN    28      85.352 103.982  96.901  1.00  0.00           H  
ATOM    400 HE22 GLN    28      85.208 104.163  95.103  1.00  0.00           H  
ATOM    401  C   GLN    28      86.471  98.266  93.036  1.00  0.00           C  
ATOM    402  O   GLN    28      87.717  98.138  93.062  1.00  0.00           O  
ATOM    403  N   SER    29      85.655  97.239  93.034  1.00  0.00           N  
ATOM    404  H   SER    29      84.678  97.423  93.217  1.00  0.00           H  
ATOM    405  CA  SER    29      86.048  95.793  93.074  1.00  0.00           C  
ATOM    406  HA  SER    29      86.808  95.595  93.829  1.00  0.00           H  
ATOM    407  CB  SER    29      84.891  94.891  93.569  1.00  0.00           C  
ATOM    408  HB2 SER    29      85.431  93.966  93.772  1.00  0.00           H  
ATOM    409  HB3 SER    29      84.404  95.289  94.460  1.00  0.00           H  
ATOM    410  OG  SER    29      83.925  94.588  92.686  1.00  0.00           O  
ATOM    411  HG  SER    29      83.588  95.436  92.389  1.00  0.00           H  
ATOM    412  C   SER    29      86.734  95.227  91.795  1.00  0.00           C  
ATOM    413  O   SER    29      87.244  94.108  91.723  1.00  0.00           O  
ATOM    414  N   SER    30      86.735  95.995  90.719  1.00  0.00           N  
ATOM    415  H   SER    30      86.380  96.939  90.756  1.00  0.00           H  
ATOM    416  CA  SER    30      87.081  95.563  89.395  1.00  0.00           C  
ATOM    417  HA  SER    30      87.843  94.786  89.473  1.00  0.00           H  
ATOM    418  CB  SER    30      85.818  94.959  88.693  1.00  0.00           C  
ATOM    419  HB2 SER    30      85.267  94.333  89.395  1.00  0.00           H  
ATOM    420  HB3 SER    30      85.077  95.705  88.407  1.00  0.00           H  
ATOM    421  OG  SER    30      86.239  94.323  87.497  1.00  0.00           O  
ATOM    422  HG  SER    30      86.000  94.825  86.714  1.00  0.00           H  
ATOM    423  C   SER    30      87.499  96.801  88.622  1.00  0.00           C  
ATOM    424  O   SER    30      86.713  97.625  88.092  1.00  0.00           O  
ATOM    425  N   GLN    31      88.733  96.986  88.340  1.00  0.00           N  
ATOM    426  H   GLN    31      88.904  97.712  87.659  1.00  0.00           H  
ATOM    427  CA  GLN    31      89.898  96.165  88.674  1.00  0.00           C  
ATOM    428  HA  GLN    31      89.649  95.164  88.324  1.00  0.00           H  
ATOM    429  CB  GLN    31      91.106  96.719  87.938  1.00  0.00           C  
ATOM    430  HB2 GLN    31      90.988  96.499  86.878  1.00  0.00           H  
ATOM    431  HB3 GLN    31      91.135  97.809  87.910  1.00  0.00           H  
ATOM    432  CG  GLN    31      92.462  96.067  88.376  1.00  0.00           C  
ATOM    433  HG2 GLN    31      92.736  96.186  89.424  1.00  0.00           H  
ATOM    434  HG3 GLN    31      92.379  94.991  88.218  1.00  0.00           H  
ATOM    435  CD  GLN    31      93.589  96.536  87.501  1.00  0.00           C  
ATOM    436  OE1 GLN    31      93.513  96.931  86.347  1.00  0.00           O  
ATOM    437  NE2 GLN    31      94.799  96.232  87.949  1.00  0.00           N  
ATOM    438 HE21 GLN    31      95.595  96.524  87.400  1.00  0.00           H  
ATOM    439 HE22 GLN    31      94.920  95.540  88.674  1.00  0.00           H  
ATOM    440  C   GLN    31      90.102  96.015  90.177  1.00  0.00           C  
ATOM    441  O   GLN    31      90.050  96.993  90.945  1.00  0.00           O  
ATOM    442  N   PRO    32      90.362  94.753  90.626  1.00  0.00           N  
ATOM    443  CD  PRO    32      90.222  93.518  89.866  1.00  0.00           C  
ATOM    444  HD2 PRO    32      90.888  93.404  89.011  1.00  0.00           H  
ATOM    445  HD3 PRO    32      89.164  93.322  89.692  1.00  0.00           H  
ATOM    446  CG  PRO    32      90.759  92.407  90.826  1.00  0.00           C  
ATOM    447  HG2 PRO    32      91.838  92.282  90.914  1.00  0.00           H  
ATOM    448  HG3 PRO    32      90.283  91.480  90.504  1.00  0.00           H  
ATOM    449  CB  PRO    32      90.352  92.924  92.179  1.00  0.00           C  
ATOM    450  HB2 PRO    32      90.860  92.402  92.990  1.00  0.00           H  
ATOM    451  HB3 PRO    32      89.272  92.813  92.284  1.00  0.00           H  
ATOM    452  CA  PRO    32      90.628  94.443  92.063  1.00  0.00           C  
ATOM    453  HA  PRO    32      89.837  95.005  92.560  1.00  0.00           H  
ATOM    454  C   PRO    32      91.979  94.781  92.629  1.00  0.00           C  
ATOM    455  O   PRO    32      92.998  94.316  92.273  1.00  0.00           O  
ATOM    456  N   TYR    33      92.009  95.726  93.637  1.00  0.00           N  
ATOM    457  H   TYR    33      91.093  96.017  93.946  1.00  0.00           H  
ATOM    458  CA  TYR    33      93.169  96.154  94.443  1.00  0.00           C  
ATOM    459  HA  TYR    33      93.980  95.540  94.053  1.00  0.00           H  
ATOM    460  CB  TYR    33      93.439  97.598  94.137  1.00  0.00           C  
ATOM    461  HB2 TYR    33      92.508  98.143  94.288  1.00  0.00           H  
ATOM    462  HB3 TYR    33      94.174  97.977  94.846  1.00  0.00           H  
ATOM    463  CG  TYR    33      94.049  97.985  92.800  1.00  0.00           C  
ATOM    464  CD1 TYR    33      95.449  97.919  92.533  1.00  0.00           C  
ATOM    465  HD1 TYR    33      96.124  97.587  93.308  1.00  0.00           H  
ATOM    466  CE1 TYR    33      95.967  98.469  91.381  1.00  0.00           C  
ATOM    467  HE1 TYR    33      97.011  98.658  91.180  1.00  0.00           H  
ATOM    468  CZ  TYR    33      95.007  98.984  90.475  1.00  0.00           C  
ATOM    469  OH  TYR    33      95.538  99.466  89.342  1.00  0.00           O  
ATOM    470  HH  TYR    33      94.967  99.412  88.572  1.00  0.00           H  
ATOM    471  CE2 TYR    33      93.644  98.942  90.654  1.00  0.00           C  
ATOM    472  HE2 TYR    33      92.976  99.353  89.912  1.00  0.00           H  
ATOM    473  CD2 TYR    33      93.143  98.382  91.793  1.00  0.00           C  
ATOM    474  HD2 TYR    33      92.081  98.286  91.964  1.00  0.00           H  
ATOM    475  C   TYR    33      93.003  95.925  95.957  1.00  0.00           C  
ATOM    476  O   TYR    33      92.722  96.823  96.703  1.00  0.00           O  
ATOM    477  N   GLY    34      93.124  94.666  96.482  1.00  0.00           N  
ATOM    478  H   GLY    34      93.294  93.841  95.924  1.00  0.00           H  
ATOM    479  CA  GLY    34      92.719  94.263  97.811  1.00  0.00           C  
ATOM    480  HA2 GLY    34      93.554  93.618  98.083  1.00  0.00           H  
ATOM    481  HA3 GLY    34      92.695  95.146  98.449  1.00  0.00           H  
ATOM    482  C   GLY    34      91.341  93.521  97.907  1.00  0.00           C  
ATOM    483  O   GLY    34      90.534  93.566  97.006  1.00  0.00           O  
ATOM    484  N   GLN    35      91.081  92.889  99.037  1.00  0.00           N  
ATOM    485  H   GLN    35      91.804  92.938  99.740  1.00  0.00           H  
ATOM    486  CA  GLN    35      89.956  91.992  99.343  1.00  0.00           C  
ATOM    487  HA  GLN    35      89.150  92.061  98.612  1.00  0.00           H  
ATOM    488  CB  GLN    35      90.521  90.607  99.174  1.00  0.00           C  
ATOM    489  HB2 GLN    35      91.215  90.406  99.990  1.00  0.00           H  
ATOM    490  HB3 GLN    35      89.774  89.851  99.416  1.00  0.00           H  
ATOM    491  CG  GLN    35      91.243  90.360  97.789  1.00  0.00           C  
ATOM    492  HG2 GLN    35      92.154  90.938  97.638  1.00  0.00           H  
ATOM    493  HG3 GLN    35      91.575  89.323  97.840  1.00  0.00           H  
ATOM    494  CD  GLN    35      90.380  90.343  96.482  1.00  0.00           C  
ATOM    495  OE1 GLN    35      89.200  89.997  96.423  1.00  0.00           O  
ATOM    496  NE2 GLN    35      90.896  90.622  95.327  1.00  0.00           N  
ATOM    497 HE21 GLN    35      91.840  90.971  95.246  1.00  0.00           H  
ATOM    498 HE22 GLN    35      90.310  90.607  94.504  1.00  0.00           H  
ATOM    499  C   GLN    35      89.296  92.331 100.776  1.00  0.00           C  
ATOM    500  O   GLN    35      89.731  91.772 101.813  1.00  0.00           O  
ATOM    501  N   GLN    36      88.239  93.213 100.802  1.00  0.00           N  
ATOM    502  H   GLN    36      87.828  93.386 101.708  1.00  0.00           H  
ATOM    503  CA  GLN    36      87.710  94.091  99.756  1.00  0.00           C  
ATOM    504  HA  GLN    36      87.515  93.442  98.902  1.00  0.00           H  
ATOM    505  CB  GLN    36      86.377  94.707 100.241  1.00  0.00           C  
ATOM    506  HB2 GLN    36      86.538  95.132 101.232  1.00  0.00           H  
ATOM    507  HB3 GLN    36      86.030  95.437  99.510  1.00  0.00           H  
ATOM    508  CG  GLN    36      85.279  93.605 100.332  1.00  0.00           C  
ATOM    509  HG2 GLN    36      84.291  94.029 100.152  1.00  0.00           H  
ATOM    510  HG3 GLN    36      85.468  92.865  99.554  1.00  0.00           H  
ATOM    511  CD  GLN    36      85.231  92.685 101.564  1.00  0.00           C  
ATOM    512  OE1 GLN    36      85.365  93.084 102.713  1.00  0.00           O  
ATOM    513  NE2 GLN    36      84.689  91.470 101.362  1.00  0.00           N  
ATOM    514 HE21 GLN    36      84.581  91.169 100.404  1.00  0.00           H  
ATOM    515 HE22 GLN    36      84.264  90.967 102.128  1.00  0.00           H  
ATOM    516  C   GLN    36      88.593  95.184  99.299  1.00  0.00           C  
ATOM    517  O   GLN    36      89.465  95.650  99.994  1.00  0.00           O  
ATOM    518  N   SER    37      88.275  95.689  98.095  1.00  0.00           N  
ATOM    519  H   SER    37      87.536  95.287  97.537  1.00  0.00           H  
ATOM    520  CA  SER    37      88.986  96.725  97.340  1.00  0.00           C  
ATOM    521  HA  SER    37      90.047  96.602  97.555  1.00  0.00           H  
ATOM    522  CB  SER    37      88.750  96.462  95.851  1.00  0.00           C  
ATOM    523  HB2 SER    37      88.834  95.411  95.574  1.00  0.00           H  
ATOM    524  HB3 SER    37      87.784  96.825  95.500  1.00  0.00           H  
ATOM    525  OG  SER    37      89.761  97.082  95.093  1.00  0.00           O  
ATOM    526  HG  SER    37      89.334  97.662  94.459  1.00  0.00           H  
ATOM    527  C   SER    37      88.612  98.145  97.637  1.00  0.00           C  
ATOM    528  O   SER    37      87.554  98.377  98.217  1.00  0.00           O  
ATOM    529  N   TYR    38      89.437  99.103  97.255  1.00  0.00           N  
ATOM    530  H   TYR    38      90.292  98.817  96.800  1.00  0.00           H  
ATOM    531  CA  TYR    38      89.307 100.492  97.561  1.00  0.00           C  
ATOM    532  HA  TYR    38      88.317 100.668  97.982  1.00  0.00           H  
ATOM    533  CB  TYR    38      90.283 100.918  98.637  1.00  0.00           C  
ATOM    534  HB2 TYR    38      89.939 101.933  98.837  1.00  0.00           H  
ATOM    535  HB3 TYR    38      90.229 100.381  99.585  1.00  0.00           H  
ATOM    536  CG  TYR    38      91.784 101.013  98.300  1.00  0.00           C  
ATOM    537  CD1 TYR    38      92.396 102.274  98.445  1.00  0.00           C  
ATOM    538  HD1 TYR    38      91.919 103.149  98.861  1.00  0.00           H  
ATOM    539  CE1 TYR    38      93.724 102.478  98.028  1.00  0.00           C  
ATOM    540  HE1 TYR    38      94.160 103.445  98.233  1.00  0.00           H  
ATOM    541  CZ  TYR    38      94.460 101.480  97.386  1.00  0.00           C  
ATOM    542  OH  TYR    38      95.706 101.790  96.950  1.00  0.00           O  
ATOM    543  HH  TYR    38      95.984 102.611  97.363  1.00  0.00           H  
ATOM    544  CE2 TYR    38      93.855 100.203  97.275  1.00  0.00           C  
ATOM    545  HE2 TYR    38      94.429  99.437  96.775  1.00  0.00           H  
ATOM    546  CD2 TYR    38      92.547  99.993  97.728  1.00  0.00           C  
ATOM    547  HD2 TYR    38      92.026  99.094  97.436  1.00  0.00           H  
ATOM    548  C   TYR    38      89.504 101.331  96.220  1.00  0.00           C  
ATOM    549  O   TYR    38      89.888 100.818  95.149  1.00  0.00           O  
ATOM    550  N   SER    39      89.204 102.612  96.320  1.00  0.00           N  
ATOM    551  H   SER    39      88.481 102.773  97.007  1.00  0.00           H  
ATOM    552  CA  SER    39      89.608 103.672  95.354  1.00  0.00           C  
ATOM    553  HA  SER    39      89.394 103.428  94.313  1.00  0.00           H  
ATOM    554  CB  SER    39      88.582 104.800  95.516  1.00  0.00           C  
ATOM    555  HB2 SER    39      87.648 104.522  95.026  1.00  0.00           H  
ATOM    556  HB3 SER    39      88.362 104.988  96.567  1.00  0.00           H  
ATOM    557  OG  SER    39      89.065 106.024  94.970  1.00  0.00           O  
ATOM    558  HG  SER    39      88.256 106.441  94.666  1.00  0.00           H  
ATOM    559  C   SER    39      91.039 104.178  95.681  1.00  0.00           C  
ATOM    560  O   SER    39      91.362 104.725  96.786  1.00  0.00           O  
ATOM    561  N   GLY    40      91.918 104.162  94.632  1.00  0.00           N  
ATOM    562  H   GLY    40      91.725 103.622  93.801  1.00  0.00           H  
ATOM    563  CA  GLY    40      93.241 104.765  94.745  1.00  0.00           C  
ATOM    564  HA2 GLY    40      93.414 105.351  95.647  1.00  0.00           H  
ATOM    565  HA3 GLY    40      93.948 103.944  94.862  1.00  0.00           H  
ATOM    566  C   GLY    40      93.673 105.621  93.523  1.00  0.00           C  
ATOM    567  O   GLY    40      92.810 106.176  92.905  1.00  0.00           O  
ATOM    568  N   TYR    41      94.928 105.604  93.039  1.00  0.00           N  
ATOM    569  H   TYR    41      95.033 106.017  92.123  1.00  0.00           H  
ATOM    570  CA  TYR    41      96.074 104.748  93.520  1.00  0.00           C  
ATOM    571  HA  TYR    41      95.965 104.547  94.586  1.00  0.00           H  
ATOM    572  CB  TYR    41      96.203 103.509  92.635  1.00  0.00           C  
ATOM    573  HB2 TYR    41      96.452 103.761  91.604  1.00  0.00           H  
ATOM    574  HB3 TYR    41      96.974 102.834  93.006  1.00  0.00           H  
ATOM    575  CG  TYR    41      94.869 102.760  92.583  1.00  0.00           C  
ATOM    576  CD1 TYR    41      94.534 101.901  93.636  1.00  0.00           C  
ATOM    577  HD1 TYR    41      95.200 101.631  94.442  1.00  0.00           H  
ATOM    578  CE1 TYR    41      93.276 101.325  93.652  1.00  0.00           C  
ATOM    579  HE1 TYR    41      93.051 100.696  94.501  1.00  0.00           H  
ATOM    580  CZ  TYR    41      92.301 101.608  92.694  1.00  0.00           C  
ATOM    581  OH  TYR    41      91.075 100.964  92.823  1.00  0.00           O  
ATOM    582  HH  TYR    41      90.898 100.562  93.677  1.00  0.00           H  
ATOM    583  CE2 TYR    41      92.719 102.394  91.592  1.00  0.00           C  
ATOM    584  HE2 TYR    41      92.018 102.567  90.789  1.00  0.00           H  
ATOM    585  CD2 TYR    41      93.999 102.903  91.486  1.00  0.00           C  
ATOM    586  HD2 TYR    41      94.338 103.453  90.620  1.00  0.00           H  
ATOM    587  C   TYR    41      97.451 105.432  93.505  1.00  0.00           C  
ATOM    588  O   TYR    41      97.791 106.224  92.628  1.00  0.00           O  
ATOM    589  N   SER    42      98.237 105.064  94.537  1.00  0.00           N  
ATOM    590  H   SER    42      97.899 104.419  95.237  1.00  0.00           H  
ATOM    591  CA  SER    42      99.607 105.502  94.858  1.00  0.00           C  
ATOM    592  HA  SER    42      99.560 106.559  95.119  1.00  0.00           H  
ATOM    593  CB  SER    42     100.175 104.591  95.948  1.00  0.00           C  
ATOM    594  HB2 SER    42      99.407 104.165  96.593  1.00  0.00           H  
ATOM    595  HB3 SER    42     100.746 103.810  95.447  1.00  0.00           H  
ATOM    596  OG  SER    42     101.050 105.428  96.599  1.00  0.00           O  
ATOM    597  HG  SER    42     100.696 105.637  97.467  1.00  0.00           H  
ATOM    598  C   SER    42     100.523 105.552  93.600  1.00  0.00           C  
ATOM    599  O   SER    42     101.223 106.528  93.423  1.00  0.00           O  
ATOM    600  N   GLN    43     100.441 104.522  92.784  1.00  0.00           N  
ATOM    601  H   GLN    43      99.819 103.844  93.201  1.00  0.00           H  
ATOM    602  CA  GLN    43     101.248 104.143  91.632  1.00  0.00           C  
ATOM    603  HA  GLN    43     102.258 103.976  92.004  1.00  0.00           H  
ATOM    604  CB  GLN    43     100.533 102.898  91.022  1.00  0.00           C  
ATOM    605  HB2 GLN    43     101.277 102.542  90.310  1.00  0.00           H  
ATOM    606  HB3 GLN    43     100.406 102.115  91.770  1.00  0.00           H  
ATOM    607  CG  GLN    43      99.175 103.154  90.324  1.00  0.00           C  
ATOM    608  HG2 GLN    43      98.577 103.659  91.083  1.00  0.00           H  
ATOM    609  HG3 GLN    43      99.393 103.794  89.469  1.00  0.00           H  
ATOM    610  CD  GLN    43      98.324 101.921  89.975  1.00  0.00           C  
ATOM    611  OE1 GLN    43      98.737 100.798  90.250  1.00  0.00           O  
ATOM    612  NE2 GLN    43      97.197 102.023  89.381  1.00  0.00           N  
ATOM    613 HE21 GLN    43      96.814 102.901  89.064  1.00  0.00           H  
ATOM    614 HE22 GLN    43      96.736 101.132  89.264  1.00  0.00           H  
ATOM    615  C   GLN    43     101.399 105.346  90.631  1.00  0.00           C  
ATOM    616  O   GLN    43     100.544 106.275  90.473  1.00  0.00           O  
ATOM    617  N   SER    44     102.568 105.370  89.973  1.00  0.00           N  
ATOM    618  H   SER    44     103.306 104.691  90.092  1.00  0.00           H  
ATOM    619  CA  SER    44     102.871 106.437  88.975  1.00  0.00           C  
ATOM    620  HA  SER    44     103.096 107.390  89.452  1.00  0.00           H  
ATOM    621  CB  SER    44     104.235 106.060  88.411  1.00  0.00           C  
ATOM    622  HB2 SER    44     104.791 105.764  89.301  1.00  0.00           H  
ATOM    623  HB3 SER    44     104.183 105.185  87.763  1.00  0.00           H  
ATOM    624  OG  SER    44     104.863 107.060  87.636  1.00  0.00           O  
ATOM    625  HG  SER    44     104.917 106.687  86.753  1.00  0.00           H  
ATOM    626  C   SER    44     101.813 106.713  87.938  1.00  0.00           C  
ATOM    627  O   SER    44     101.315 105.845  87.215  1.00  0.00           O  
ATOM    628  N   THR    45     101.594 108.017  87.692  1.00  0.00           N  
ATOM    629  H   THR    45     101.694 108.722  88.409  1.00  0.00           H  
ATOM    630  CA  THR    45     100.805 108.480  86.523  1.00  0.00           C  
ATOM    631  HA  THR    45      99.853 107.980  86.702  1.00  0.00           H  
ATOM    632  CB  THR    45     100.562 109.959  86.619  1.00  0.00           C  
ATOM    633  HB  THR    45      99.946 110.181  87.490  1.00  0.00           H  
ATOM    634  CG2 THR    45     101.773 110.929  86.717  1.00  0.00           C  
ATOM    635 HG21 THR    45     101.401 111.952  86.763  1.00  0.00           H  
ATOM    636 HG22 THR    45     102.240 110.772  87.689  1.00  0.00           H  
ATOM    637 HG23 THR    45     102.617 110.670  86.077  1.00  0.00           H  
ATOM    638  OG1 THR    45      99.704 110.311  85.599  1.00  0.00           O  
ATOM    639  HG1 THR    45      99.081 109.587  85.501  1.00  0.00           H  
ATOM    640  C   THR    45     101.402 108.100  85.128  1.00  0.00           C  
ATOM    641  O   THR    45     100.677 107.804  84.169  1.00  0.00           O  
ATOM    642  N   ASP    46     102.722 108.156  85.094  1.00  0.00           N  
ATOM    643  H   ASP    46     103.183 108.406  85.957  1.00  0.00           H  
ATOM    644  CA  ASP    46     103.396 107.790  83.857  1.00  0.00           C  
ATOM    645  HA  ASP    46     102.651 107.475  83.126  1.00  0.00           H  
ATOM    646  CB  ASP    46     104.040 109.050  83.278  1.00  0.00           C  
ATOM    647  HB2 ASP    46     103.218 109.706  82.994  1.00  0.00           H  
ATOM    648  HB3 ASP    46     104.808 109.385  83.975  1.00  0.00           H  
ATOM    649  CG  ASP    46     104.854 108.798  81.945  1.00  0.00           C  
ATOM    650  OD1 ASP    46     105.338 109.707  81.230  1.00  0.00           O  
ATOM    651  OD2 ASP    46     104.955 107.687  81.427  1.00  0.00           O  
ATOM    652  C   ASP    46     104.309 106.602  84.050  1.00  0.00           C  
ATOM    653  O   ASP    46     105.101 106.586  84.991  1.00  0.00           O  
ATOM    654  N   THR    47     104.128 105.575  83.233  1.00  0.00           N  
ATOM    655  H   THR    47     103.646 105.685  82.352  1.00  0.00           H  
ATOM    656  CA  THR    47     104.664 104.190  83.470  1.00  0.00           C  
ATOM    657  HA  THR    47     105.058 104.146  84.486  1.00  0.00           H  
ATOM    658  CB  THR    47     103.522 103.093  83.441  1.00  0.00           C  
ATOM    659  HB  THR    47     104.041 102.154  83.637  1.00  0.00           H  
ATOM    660  CG2 THR    47     102.476 103.361  84.559  1.00  0.00           C  
ATOM    661 HG21 THR    47     102.260 104.430  84.541  1.00  0.00           H  
ATOM    662 HG22 THR    47     101.523 102.865  84.379  1.00  0.00           H  
ATOM    663 HG23 THR    47     102.829 103.043  85.540  1.00  0.00           H  
ATOM    664  OG1 THR    47     102.994 103.065  82.202  1.00  0.00           O  
ATOM    665  HG1 THR    47     102.500 103.875  82.052  1.00  0.00           H  
ATOM    666  C   THR    47     105.837 103.843  82.537  1.00  0.00           C  
ATOM    667  O   THR    47     106.334 102.728  82.598  1.00  0.00           O  
ATOM    668  N   SER    48     106.262 104.853  81.727  1.00  0.00           N  
ATOM    669  H   SER    48     105.701 105.691  81.678  1.00  0.00           H  
ATOM    670  CA  SER    48     107.499 104.804  80.949  1.00  0.00           C  
ATOM    671  HA  SER    48     107.351 103.960  80.275  1.00  0.00           H  
ATOM    672  CB  SER    48     107.570 106.134  80.132  1.00  0.00           C  
ATOM    673  HB2 SER    48     108.332 106.271  79.364  1.00  0.00           H  
ATOM    674  HB3 SER    48     106.654 106.244  79.552  1.00  0.00           H  
ATOM    675  OG  SER    48     107.716 107.230  81.000  1.00  0.00           O  
ATOM    676  HG  SER    48     106.828 107.588  81.073  1.00  0.00           H  
ATOM    677  C   SER    48     108.834 104.566  81.711  1.00  0.00           C  
ATOM    678  O   SER    48     108.863 104.645  82.932  1.00  0.00           O  
ATOM    679  N   GLY    49     109.946 104.413  80.965  1.00  0.00           N  
ATOM    680  H   GLY    49     109.938 104.662  79.986  1.00  0.00           H  
ATOM    681  CA  GLY    49     111.226 104.131  81.589  1.00  0.00           C  
ATOM    682  HA2 GLY    49     112.008 104.511  80.932  1.00  0.00           H  
ATOM    683  HA3 GLY    49     111.365 104.659  82.532  1.00  0.00           H  
ATOM    684  C   GLY    49     111.551 102.636  81.739  1.00  0.00           C  
ATOM    685  O   GLY    49     110.748 101.719  81.462  1.00  0.00           O  
ATOM    686  N   TYR    50     112.784 102.236  82.101  1.00  0.00           N  
ATOM    687  H   TYR    50     113.008 101.252  82.154  1.00  0.00           H  
ATOM    688  CA  TYR    50     113.843 103.144  82.437  1.00  0.00           C  
ATOM    689  HA  TYR    50     113.691 104.040  81.836  1.00  0.00           H  
ATOM    690  CB  TYR    50     113.679 103.598  83.873  1.00  0.00           C  
ATOM    691  HB2 TYR    50     112.665 103.988  83.965  1.00  0.00           H  
ATOM    692  HB3 TYR    50     113.678 102.696  84.486  1.00  0.00           H  
ATOM    693  CG  TYR    50     114.720 104.626  84.387  1.00  0.00           C  
ATOM    694  CD1 TYR    50     115.820 104.093  85.063  1.00  0.00           C  
ATOM    695  HD1 TYR    50     115.865 103.021  85.184  1.00  0.00           H  
ATOM    696  CE1 TYR    50     116.648 105.035  85.744  1.00  0.00           C  
ATOM    697  HE1 TYR    50     117.450 104.770  86.418  1.00  0.00           H  
ATOM    698  CZ  TYR    50     116.383 106.399  85.673  1.00  0.00           C  
ATOM    699  OH  TYR    50     117.140 107.290  86.395  1.00  0.00           O  
ATOM    700  HH  TYR    50     117.399 106.871  87.219  1.00  0.00           H  
ATOM    701  CE2 TYR    50     115.232 106.923  85.011  1.00  0.00           C  
ATOM    702  HE2 TYR    50     114.957 107.967  85.009  1.00  0.00           H  
ATOM    703  CD2 TYR    50     114.446 106.003  84.335  1.00  0.00           C  
ATOM    704  HD2 TYR    50     113.599 106.385  83.785  1.00  0.00           H  
ATOM    705  C   TYR    50     115.245 102.637  82.214  1.00  0.00           C  
ATOM    706  O   TYR    50     115.492 101.459  82.409  1.00  0.00           O  
ATOM    707  N   GLY    51     116.276 103.395  81.796  1.00  0.00           N  
ATOM    708  H   GLY    51     117.168 102.986  81.555  1.00  0.00           H  
ATOM    709  CA  GLY    51     116.159 104.766  81.487  1.00  0.00           C  
ATOM    710  HA2 GLY    51     115.149 104.943  81.117  1.00  0.00           H  
ATOM    711  HA3 GLY    51     116.309 105.318  82.414  1.00  0.00           H  
ATOM    712  C   GLY    51     117.218 105.307  80.450  1.00  0.00           C  
ATOM    713  O   GLY    51     117.909 104.506  79.799  1.00  0.00           O  
ATOM    714  N   GLN    52     117.210 106.659  80.323  1.00  0.00           N  
ATOM    715  H   GLN    52     116.846 107.182  81.107  1.00  0.00           H  
ATOM    716  CA  GLN    52     118.065 107.336  79.312  1.00  0.00           C  
ATOM    717  HA  GLN    52     117.640 108.334  79.201  1.00  0.00           H  
ATOM    718  CB  GLN    52     119.431 107.510  79.954  1.00  0.00           C  
ATOM    719  HB2 GLN    52     119.349 107.971  80.939  1.00  0.00           H  
ATOM    720  HB3 GLN    52     119.878 106.521  80.054  1.00  0.00           H  
ATOM    721  CG  GLN    52     120.316 108.390  79.061  1.00  0.00           C  
ATOM    722  HG2 GLN    52     120.532 107.915  78.104  1.00  0.00           H  
ATOM    723  HG3 GLN    52     119.791 109.332  78.907  1.00  0.00           H  
ATOM    724  CD  GLN    52     121.731 108.593  79.642  1.00  0.00           C  
ATOM    725  OE1 GLN    52     122.189 108.121  80.637  1.00  0.00           O  
ATOM    726  NE2 GLN    52     122.575 109.424  79.018  1.00  0.00           N  
ATOM    727 HE21 GLN    52     122.316 109.967  78.207  1.00  0.00           H  
ATOM    728 HE22 GLN    52     123.549 109.287  79.247  1.00  0.00           H  
ATOM    729  C   GLN    52     118.028 106.705  77.902  1.00  0.00           C  
ATOM    730  O   GLN    52     119.017 106.101  77.445  1.00  0.00           O  
ATOM    731  N   SER    53     116.927 106.825  77.092  1.00  0.00           N  
ATOM    732  H   SER    53     117.008 106.298  76.234  1.00  0.00           H  
ATOM    733  CA  SER    53     115.732 107.679  77.287  1.00  0.00           C  
ATOM    734  HA  SER    53     115.977 108.405  78.062  1.00  0.00           H  
ATOM    735  CB  SER    53     115.478 108.577  76.105  1.00  0.00           C  
ATOM    736  HB2 SER    53     116.335 109.185  75.814  1.00  0.00           H  
ATOM    737  HB3 SER    53     115.205 107.947  75.258  1.00  0.00           H  
ATOM    738  OG  SER    53     114.495 109.510  76.204  1.00  0.00           O  
ATOM    739  HG  SER    53     114.828 110.352  75.884  1.00  0.00           H  
ATOM    740  C   SER    53     114.466 106.967  77.809  1.00  0.00           C  
ATOM    741  O   SER    53     114.346 105.768  77.714  1.00  0.00           O  
ATOM    742  N   SER    54     113.420 107.708  78.271  1.00  0.00           N  
ATOM    743  H   SER    54     113.580 108.696  78.405  1.00  0.00           H  
ATOM    744  CA  SER    54     112.083 107.144  78.605  1.00  0.00           C  
ATOM    745  HA  SER    54     112.167 106.064  78.726  1.00  0.00           H  
ATOM    746  CB  SER    54     111.537 107.710  79.978  1.00  0.00           C  
ATOM    747  HB2 SER    54     111.384 108.784  79.866  1.00  0.00           H  
ATOM    748  HB3 SER    54     110.582 107.224  80.174  1.00  0.00           H  
ATOM    749  OG  SER    54     112.445 107.380  80.970  1.00  0.00           O  
ATOM    750  HG  SER    54     113.257 107.888  80.907  1.00  0.00           H  
ATOM    751  C   SER    54     111.076 107.340  77.459  1.00  0.00           C  
ATOM    752  O   SER    54     109.930 107.110  77.683  1.00  0.00           O  
ATOM    753  N   TYR    55     111.507 107.946  76.343  1.00  0.00           N  
ATOM    754  H   TYR    55     112.436 108.340  76.310  1.00  0.00           H  
ATOM    755  CA  TYR    55     110.633 108.345  75.283  1.00  0.00           C  
ATOM    756  HA  TYR    55     109.765 107.696  75.163  1.00  0.00           H  
ATOM    757  CB  TYR    55     110.143 109.724  75.452  1.00  0.00           C  
ATOM    758  HB2 TYR    55     111.045 110.337  75.453  1.00  0.00           H  
ATOM    759  HB3 TYR    55     109.457 109.993  74.649  1.00  0.00           H  
ATOM    760  CG  TYR    55     109.389 110.134  76.742  1.00  0.00           C  
ATOM    761  CD1 TYR    55     110.063 110.807  77.761  1.00  0.00           C  
ATOM    762  HD1 TYR    55     111.087 111.117  77.619  1.00  0.00           H  
ATOM    763  CE1 TYR    55     109.333 111.094  78.975  1.00  0.00           C  
ATOM    764  HE1 TYR    55     109.744 111.647  79.806  1.00  0.00           H  
ATOM    765  CZ  TYR    55     107.965 110.734  79.213  1.00  0.00           C  
ATOM    766  OH  TYR    55     107.385 110.950  80.411  1.00  0.00           O  
ATOM    767  HH  TYR    55     106.629 110.390  80.603  1.00  0.00           H  
ATOM    768  CE2 TYR    55     107.324 110.081  78.160  1.00  0.00           C  
ATOM    769  HE2 TYR    55     106.299 109.827  78.387  1.00  0.00           H  
ATOM    770  CD2 TYR    55     107.997 109.767  76.894  1.00  0.00           C  
ATOM    771  HD2 TYR    55     107.445 109.235  76.134  1.00  0.00           H  
ATOM    772  C   TYR    55     111.328 108.056  73.931  1.00  0.00           C  
ATOM    773  O   TYR    55     111.758 108.947  73.247  1.00  0.00           O  
ATOM    774  N   SER    56     111.566 106.807  73.490  1.00  0.00           N  
ATOM    775  H   SER    56     112.134 106.793  72.655  1.00  0.00           H  
ATOM    776  CA  SER    56     111.189 105.432  73.945  1.00  0.00           C  
ATOM    777  HA  SER    56     111.261 104.736  73.110  1.00  0.00           H  
ATOM    778  CB  SER    56     112.267 104.809  74.875  1.00  0.00           C  
ATOM    779  HB2 SER    56     112.460 105.424  75.754  1.00  0.00           H  
ATOM    780  HB3 SER    56     111.960 103.833  75.252  1.00  0.00           H  
ATOM    781  OG  SER    56     113.463 104.615  74.107  1.00  0.00           O  
ATOM    782  HG  SER    56     114.136 104.432  74.766  1.00  0.00           H  
ATOM    783  C   SER    56     109.760 105.228  74.414  1.00  0.00           C  
ATOM    784  O   SER    56     109.482 104.781  75.522  1.00  0.00           O  
ATOM    785  N   SER    57     108.731 105.601  73.599  1.00  0.00           N  
ATOM    786  H   SER    57     107.841 105.531  74.073  1.00  0.00           H  
ATOM    787  CA  SER    57     108.677 106.022  72.175  1.00  0.00           C  
ATOM    788  HA  SER    57     109.470 105.622  71.543  1.00  0.00           H  
ATOM    789  CB  SER    57     107.358 105.505  71.552  1.00  0.00           C  
ATOM    790  HB2 SER    57     107.282 105.747  70.492  1.00  0.00           H  
ATOM    791  HB3 SER    57     107.326 104.416  71.571  1.00  0.00           H  
ATOM    792  OG  SER    57     106.247 105.995  72.297  1.00  0.00           O  
ATOM    793  HG  SER    57     106.047 105.421  73.040  1.00  0.00           H  
ATOM    794  C   SER    57     108.822 107.544  72.041  1.00  0.00           C  
ATOM    795  O   SER    57     108.436 108.316  72.939  1.00  0.00           O  
ATOM    796  N   TYR    58     109.463 108.037  70.956  1.00  0.00           N  
ATOM    797  H   TYR    58     109.842 107.440  70.236  1.00  0.00           H  
ATOM    798  CA  TYR    58     109.595 109.477  70.727  1.00  0.00           C  
ATOM    799  HA  TYR    58     109.943 109.924  71.658  1.00  0.00           H  
ATOM    800  CB  TYR    58     110.755 109.776  69.704  1.00  0.00           C  
ATOM    801  HB2 TYR    58     111.624 109.175  69.971  1.00  0.00           H  
ATOM    802  HB3 TYR    58     110.436 109.538  68.689  1.00  0.00           H  
ATOM    803  CG  TYR    58     111.032 111.221  69.716  1.00  0.00           C  
ATOM    804  CD1 TYR    58     110.360 112.127  68.834  1.00  0.00           C  
ATOM    805  HD1 TYR    58     109.635 111.752  68.127  1.00  0.00           H  
ATOM    806  CE1 TYR    58     110.489 113.500  68.967  1.00  0.00           C  
ATOM    807  HE1 TYR    58     109.881 114.126  68.331  1.00  0.00           H  
ATOM    808  CZ  TYR    58     111.373 113.973  69.946  1.00  0.00           C  
ATOM    809  OH  TYR    58     111.752 115.239  70.043  1.00  0.00           O  
ATOM    810  HH  TYR    58     111.477 115.721  69.260  1.00  0.00           H  
ATOM    811  CE2 TYR    58     112.027 113.106  70.888  1.00  0.00           C  
ATOM    812  HE2 TYR    58     112.721 113.522  71.604  1.00  0.00           H  
ATOM    813  CD2 TYR    58     111.873 111.736  70.716  1.00  0.00           C  
ATOM    814  HD2 TYR    58     112.391 111.079  71.399  1.00  0.00           H  
ATOM    815  C   TYR    58     108.297 110.133  70.271  1.00  0.00           C  
ATOM    816  O   TYR    58     107.747 109.780  69.247  1.00  0.00           O  
ATOM    817  N   GLY    59     107.771 111.161  70.976  1.00  0.00           N  
ATOM    818  H   GLY    59     106.997 111.695  70.608  1.00  0.00           H  
ATOM    819  CA  GLY    59     108.240 111.680  72.301  1.00  0.00           C  
ATOM    820  HA2 GLY    59     108.047 110.975  73.109  1.00  0.00           H  
ATOM    821  HA3 GLY    59     109.325 111.781  72.253  1.00  0.00           H  
ATOM    822  C   GLY    59     107.659 113.038  72.551  1.00  0.00           C  
ATOM    823  O   GLY    59     107.124 113.636  71.628  1.00  0.00           O  
ATOM    824  N   GLN    60     107.882 113.615  73.738  1.00  0.00           N  
ATOM    825  H   GLN    60     107.352 114.475  73.737  1.00  0.00           H  
ATOM    826  CA  GLN    60     108.319 113.080  75.019  1.00  0.00           C  
ATOM    827  HA  GLN    60     108.709 112.062  75.002  1.00  0.00           H  
ATOM    828  CB  GLN    60     109.537 113.840  75.577  1.00  0.00           C  
ATOM    829  HB2 GLN    60     109.219 114.853  75.827  1.00  0.00           H  
ATOM    830  HB3 GLN    60     109.966 113.456  76.502  1.00  0.00           H  
ATOM    831  CG  GLN    60     110.683 113.957  74.543  1.00  0.00           C  
ATOM    832  HG2 GLN    60     110.778 112.996  74.038  1.00  0.00           H  
ATOM    833  HG3 GLN    60     110.375 114.838  73.979  1.00  0.00           H  
ATOM    834  CD  GLN    60     112.001 114.215  75.131  1.00  0.00           C  
ATOM    835  OE1 GLN    60     112.718 113.345  75.610  1.00  0.00           O  
ATOM    836  NE2 GLN    60     112.472 115.446  75.078  1.00  0.00           N  
ATOM    837 HE21 GLN    60     111.860 116.150  74.691  1.00  0.00           H  
ATOM    838 HE22 GLN    60     113.448 115.670  75.215  1.00  0.00           H  
ATOM    839  C   GLN    60     107.096 113.008  75.903  1.00  0.00           C  
ATOM    840  O   GLN    60     106.073 112.448  75.484  1.00  0.00           O  
ATOM    841  N   SER    61     106.991 113.660  77.060  1.00  0.00           N  
ATOM    842  H   SER    61     107.658 114.376  77.310  1.00  0.00           H  
ATOM    843  CA  SER    61     105.719 113.695  77.818  1.00  0.00           C  
ATOM    844  HA  SER    61     105.334 112.680  77.913  1.00  0.00           H  
ATOM    845  CB  SER    61     105.790 114.341  79.245  1.00  0.00           C  
ATOM    846  HB2 SER    61     106.469 113.736  79.846  1.00  0.00           H  
ATOM    847  HB3 SER    61     106.161 115.366  79.242  1.00  0.00           H  
ATOM    848  OG  SER    61     104.529 114.506  79.946  1.00  0.00           O  
ATOM    849  HG  SER    61     104.206 113.760  80.457  1.00  0.00           H  
ATOM    850  C   SER    61     104.624 114.512  77.064  1.00  0.00           C  
ATOM    851  O   SER    61     104.872 115.607  76.566  1.00  0.00           O  
ATOM    852  N   GLN    62     103.367 114.014  77.005  1.00  0.00           N  
ATOM    853  H   GLN    62     103.180 113.067  77.302  1.00  0.00           H  
ATOM    854  CA  GLN    62     102.176 114.773  76.558  1.00  0.00           C  
ATOM    855  HA  GLN    62     102.420 115.281  75.625  1.00  0.00           H  
ATOM    856  CB  GLN    62     101.107 113.775  76.133  1.00  0.00           C  
ATOM    857  HB2 GLN    62     101.226 112.847  76.694  1.00  0.00           H  
ATOM    858  HB3 GLN    62     100.143 114.212  76.393  1.00  0.00           H  
ATOM    859  CG  GLN    62     101.031 113.328  74.664  1.00  0.00           C  
ATOM    860  HG2 GLN    62     101.971 112.828  74.431  1.00  0.00           H  
ATOM    861  HG3 GLN    62     100.202 112.620  74.648  1.00  0.00           H  
ATOM    862  CD  GLN    62     100.717 114.374  73.612  1.00  0.00           C  
ATOM    863  OE1 GLN    62     100.267 115.463  73.850  1.00  0.00           O  
ATOM    864  NE2 GLN    62     100.928 114.041  72.339  1.00  0.00           N  
ATOM    865 HE21 GLN    62     100.879 114.798  71.672  1.00  0.00           H  
ATOM    866 HE22 GLN    62     101.337 113.120  72.266  1.00  0.00           H  
ATOM    867  C   GLN    62     101.562 115.790  77.566  1.00  0.00           C  
ATOM    868  O   GLN    62     100.723 116.640  77.226  1.00  0.00           O  
ATOM    869  N   ASN    63     102.046 115.862  78.786  1.00  0.00           N  
ATOM    870  H   ASN    63     102.800 115.259  79.080  1.00  0.00           H  
ATOM    871  CA  ASN    63     101.421 116.692  79.858  1.00  0.00           C  
ATOM    872  HA  ASN    63     100.818 117.512  79.466  1.00  0.00           H  
ATOM    873  CB  ASN    63     100.263 115.957  80.595  1.00  0.00           C  
ATOM    874  HB2 ASN    63      99.550 116.606  81.103  1.00  0.00           H  
ATOM    875  HB3 ASN    63      99.774 115.403  79.794  1.00  0.00           H  
ATOM    876  CG  ASN    63     100.701 114.915  81.556  1.00  0.00           C  
ATOM    877  OD1 ASN    63     101.917 114.575  81.667  1.00  0.00           O  
ATOM    878  ND2 ASN    63      99.717 114.587  82.362  1.00  0.00           N  
ATOM    879 HD21 ASN    63      99.963 113.843  82.998  1.00  0.00           H  
ATOM    880 HD22 ASN    63      98.736 114.810  82.267  1.00  0.00           H  
ATOM    881  C   ASN    63     102.374 117.461  80.833  1.00  0.00           C  
ATOM    882  O   ASN    63     102.001 118.544  81.311  1.00  0.00           O  
ATOM    883  N   THR    64     103.576 116.889  81.047  1.00  0.00           N  
ATOM    884  H   THR    64     103.764 116.099  80.448  1.00  0.00           H  
ATOM    885  CA  THR    64     104.660 117.370  81.948  1.00  0.00           C  
ATOM    886  HA  THR    64     104.259 118.221  82.499  1.00  0.00           H  
ATOM    887  CB  THR    64     104.906 116.208  83.011  1.00  0.00           C  
ATOM    888  HB  THR    64     105.236 115.256  82.597  1.00  0.00           H  
ATOM    889  CG2 THR    64     105.848 116.568  84.192  1.00  0.00           C  
ATOM    890 HG21 THR    64     106.099 115.708  84.812  1.00  0.00           H  
ATOM    891 HG22 THR    64     106.752 116.973  83.738  1.00  0.00           H  
ATOM    892 HG23 THR    64     105.330 117.220  84.896  1.00  0.00           H  
ATOM    893  OG1 THR    64     103.602 115.957  83.505  1.00  0.00           O  
ATOM    894  HG1 THR    64     103.028 115.900  82.738  1.00  0.00           H  
ATOM    895  C   THR    64     105.920 117.923  81.241  1.00  0.00           C  
ATOM    896  O   THR    64     106.960 117.286  81.244  1.00  0.00           O  
ATOM    897  N   GLY    65     105.940 119.081  80.628  1.00  0.00           N  
ATOM    898  H   GLY    65     106.851 119.398  80.327  1.00  0.00           H  
ATOM    899  CA  GLY    65     104.889 120.031  80.240  1.00  0.00           C  
ATOM    900  HA2 GLY    65     104.260 120.138  81.123  1.00  0.00           H  
ATOM    901  HA3 GLY    65     105.373 120.949  79.906  1.00  0.00           H  
ATOM    902  C   GLY    65     104.055 119.575  79.037  1.00  0.00           C  
ATOM    903  O   GLY    65     104.234 118.470  78.516  1.00  0.00           O  
ATOM    904  N   TYR    66     103.015 120.354  78.688  1.00  0.00           N  
ATOM    905  H   TYR    66     102.815 121.097  79.342  1.00  0.00           H  
ATOM    906  CA  TYR    66     101.970 120.057  77.743  1.00  0.00           C  
ATOM    907  HA  TYR    66     101.520 119.111  78.047  1.00  0.00           H  
ATOM    908  CB  TYR    66     100.944 121.165  77.823  1.00  0.00           C  
ATOM    909  HB2 TYR    66     100.782 121.657  78.782  1.00  0.00           H  
ATOM    910  HB3 TYR    66     101.299 122.006  77.228  1.00  0.00           H  
ATOM    911  CG  TYR    66      99.598 120.759  77.371  1.00  0.00           C  
ATOM    912  CD1 TYR    66      98.824 120.002  78.237  1.00  0.00           C  
ATOM    913  HD1 TYR    66      99.092 119.846  79.271  1.00  0.00           H  
ATOM    914  CE1 TYR    66      97.680 119.356  77.769  1.00  0.00           C  
ATOM    915  HE1 TYR    66      97.005 118.824  78.423  1.00  0.00           H  
ATOM    916  CZ  TYR    66      97.229 119.590  76.395  1.00  0.00           C  
ATOM    917  OH  TYR    66      96.167 118.995  75.884  1.00  0.00           O  
ATOM    918  HH  TYR    66      95.690 118.489  76.545  1.00  0.00           H  
ATOM    919  CE2 TYR    66      97.970 120.384  75.557  1.00  0.00           C  
ATOM    920  HE2 TYR    66      97.690 120.549  74.527  1.00  0.00           H  
ATOM    921  CD2 TYR    66      99.181 120.906  76.047  1.00  0.00           C  
ATOM    922  HD2 TYR    66      99.754 121.501  75.351  1.00  0.00           H  
ATOM    923  C   TYR    66     102.446 119.800  76.297  1.00  0.00           C  
ATOM    924  O   TYR    66     103.183 120.680  75.781  1.00  0.00           O  
ATOM    925  N   GLY    67     101.991 118.714  75.692  1.00  0.00           N  
ATOM    926  H   GLY    67     101.361 118.203  76.295  1.00  0.00           H  
ATOM    927  CA  GLY    67     102.339 118.205  74.380  1.00  0.00           C  
ATOM    928  HA2 GLY    67     103.370 118.515  74.209  1.00  0.00           H  
ATOM    929  HA3 GLY    67     102.316 117.118  74.447  1.00  0.00           H  
ATOM    930  C   GLY    67     101.429 118.783  73.335  1.00  0.00           C  
ATOM    931  O   GLY    67     100.764 119.781  73.495  1.00  0.00           O  
ATOM    932  N   THR    68     101.361 117.964  72.241  1.00  0.00           N  
ATOM    933  H   THR    68     101.869 117.093  72.285  1.00  0.00           H  
ATOM    934  CA  THR    68     100.534 118.379  71.068  1.00  0.00           C  
ATOM    935  HA  THR    68      99.757 119.091  71.348  1.00  0.00           H  
ATOM    936  CB  THR    68     101.382 118.911  69.990  1.00  0.00           C  
ATOM    937  HB  THR    68     102.008 118.060  69.720  1.00  0.00           H  
ATOM    938  CG2 THR    68     100.487 119.209  68.784  1.00  0.00           C  
ATOM    939 HG21 THR    68     100.427 118.388  68.069  1.00  0.00           H  
ATOM    940 HG22 THR    68      99.562 119.667  69.133  1.00  0.00           H  
ATOM    941 HG23 THR    68     100.960 120.049  68.275  1.00  0.00           H  
ATOM    942  OG1 THR    68     102.156 119.950  70.336  1.00  0.00           O  
ATOM    943  HG1 THR    68     103.041 119.663  70.573  1.00  0.00           H  
ATOM    944  C   THR    68      99.847 117.094  70.563  1.00  0.00           C  
ATOM    945  O   THR    68     100.540 116.095  70.245  1.00  0.00           O  
ATOM    946  N   GLN    69      98.524 117.171  70.543  1.00  0.00           N  
ATOM    947  H   GLN    69      98.185 118.087  70.803  1.00  0.00           H  
ATOM    948  CA  GLN    69      97.517 116.304  69.932  1.00  0.00           C  
ATOM    949  HA  GLN    69      97.841 115.272  70.066  1.00  0.00           H  
ATOM    950  CB  GLN    69      96.194 116.333  70.749  1.00  0.00           C  
ATOM    951  HB2 GLN    69      95.715 117.311  70.777  1.00  0.00           H  
ATOM    952  HB3 GLN    69      95.389 115.768  70.279  1.00  0.00           H  
ATOM    953  CG  GLN    69      96.285 115.727  72.133  1.00  0.00           C  
ATOM    954  HG2 GLN    69      95.441 115.077  72.365  1.00  0.00           H  
ATOM    955  HG3 GLN    69      97.242 115.207  72.178  1.00  0.00           H  
ATOM    956  CD  GLN    69      96.265 116.759  73.225  1.00  0.00           C  
ATOM    957  OE1 GLN    69      95.269 117.209  73.795  1.00  0.00           O  
ATOM    958  NE2 GLN    69      97.418 117.228  73.699  1.00  0.00           N  
ATOM    959 HE21 GLN    69      98.254 116.682  73.545  1.00  0.00           H  
ATOM    960 HE22 GLN    69      97.406 117.722  74.580  1.00  0.00           H  
ATOM    961  C   GLN    69      97.305 116.575  68.456  1.00  0.00           C  
ATOM    962  O   GLN    69      96.896 117.629  68.116  1.00  0.00           O  
ATOM    963  N   SER    70      97.389 115.550  67.622  1.00  0.00           N  
ATOM    964  H   SER    70      97.825 114.710  67.974  1.00  0.00           H  
ATOM    965  CA  SER    70      97.568 115.774  66.175  1.00  0.00           C  
ATOM    966  HA  SER    70      96.855 116.536  65.862  1.00  0.00           H  
ATOM    967  CB  SER    70      99.009 116.248  65.924  1.00  0.00           C  
ATOM    968  HB2 SER    70      99.154 116.378  64.851  1.00  0.00           H  
ATOM    969  HB3 SER    70      99.253 117.175  66.443  1.00  0.00           H  
ATOM    970  OG  SER    70      99.840 115.216  66.280  1.00  0.00           O  
ATOM    971  HG  SER    70      99.816 114.609  65.537  1.00  0.00           H  
ATOM    972  C   SER    70      97.139 114.524  65.447  1.00  0.00           C  
ATOM    973  O   SER    70      97.364 114.376  64.287  1.00  0.00           O  
ATOM    974  N   THR    71      96.264 113.707  66.056  1.00  0.00           N  
ATOM    975  H   THR    71      95.985 113.751  67.026  1.00  0.00           H  
ATOM    976  CA  THR    71      95.574 112.607  65.324  1.00  0.00           C  
ATOM    977  HA  THR    71      95.824 112.660  64.264  1.00  0.00           H  
ATOM    978  CB  THR    71      96.168 111.280  65.941  1.00  0.00           C  
ATOM    979  HB  THR    71      95.938 111.295  67.006  1.00  0.00           H  
ATOM    980  CG2 THR    71      95.544 110.031  65.388  1.00  0.00           C  
ATOM    981 HG21 THR    71      95.948 109.806  64.401  1.00  0.00           H  
ATOM    982 HG22 THR    71      95.617 109.263  66.159  1.00  0.00           H  
ATOM    983 HG23 THR    71      94.477 110.245  65.442  1.00  0.00           H  
ATOM    984  OG1 THR    71      97.551 111.157  65.943  1.00  0.00           O  
ATOM    985  HG1 THR    71      97.839 111.837  66.556  1.00  0.00           H  
ATOM    986  C   THR    71      94.073 112.850  65.536  1.00  0.00           C  
ATOM    987  O   THR    71      93.643 112.536  66.636  1.00  0.00           O  
ATOM    988  N   PRO    72      93.311 113.530  64.646  1.00  0.00           N  
ATOM    989  CD  PRO    72      93.820 114.054  63.450  1.00  0.00           C  
ATOM    990  HD2 PRO    72      94.289 113.241  62.895  1.00  0.00           H  
ATOM    991  HD3 PRO    72      94.427 114.949  63.582  1.00  0.00           H  
ATOM    992  CG  PRO    72      92.585 114.599  62.720  1.00  0.00           C  
ATOM    993  HG2 PRO    72      92.213 113.948  61.929  1.00  0.00           H  
ATOM    994  HG3 PRO    72      92.730 115.609  62.335  1.00  0.00           H  
ATOM    995  CB  PRO    72      91.582 114.933  63.834  1.00  0.00           C  
ATOM    996  HB2 PRO    72      90.579 114.934  63.408  1.00  0.00           H  
ATOM    997  HB3 PRO    72      91.839 115.903  64.261  1.00  0.00           H  
ATOM    998  CA  PRO    72      91.849 113.714  64.717  1.00  0.00           C  
ATOM    999  HA  PRO    72      91.624 113.892  65.768  1.00  0.00           H  
ATOM   1000  C   PRO    72      91.039 112.401  64.252  1.00  0.00           C  
ATOM   1001  O   PRO    72      91.657 111.503  63.649  1.00  0.00           O  
ATOM   1002  N   GLN    73      89.741 112.286  64.545  1.00  0.00           N  
ATOM   1003  H   GLN    73      89.330 112.912  65.223  1.00  0.00           H  
ATOM   1004  CA  GLN    73      88.901 111.154  64.133  1.00  0.00           C  
ATOM   1005  HA  GLN    73      89.257 110.214  64.555  1.00  0.00           H  
ATOM   1006  CB  GLN    73      87.471 111.299  64.758  1.00  0.00           C  
ATOM   1007  HB2 GLN    73      87.010 112.220  64.400  1.00  0.00           H  
ATOM   1008  HB3 GLN    73      86.958 110.457  64.295  1.00  0.00           H  
ATOM   1009  CG  GLN    73      87.313 111.297  66.272  1.00  0.00           C  
ATOM   1010  HG2 GLN    73      87.266 110.249  66.567  1.00  0.00           H  
ATOM   1011  HG3 GLN    73      88.239 111.714  66.670  1.00  0.00           H  
ATOM   1012  CD  GLN    73      86.041 112.082  66.828  1.00  0.00           C  
ATOM   1013  OE1 GLN    73      86.105 113.241  66.979  1.00  0.00           O  
ATOM   1014  NE2 GLN    73      85.026 111.416  67.256  1.00  0.00           N  
ATOM   1015 HE21 GLN    73      85.117 110.427  67.072  1.00  0.00           H  
ATOM   1016 HE22 GLN    73      84.322 111.911  67.783  1.00  0.00           H  
ATOM   1017  C   GLN    73      88.909 111.046  62.544  1.00  0.00           C  
ATOM   1018  O   GLN    73      88.886 112.064  61.790  1.00  0.00           O  
ATOM   1019  N   GLY    74      88.957 109.852  62.021  1.00  0.00           N  
ATOM   1020  H   GLY    74      88.906 109.112  62.706  1.00  0.00           H  
ATOM   1021  CA  GLY    74      88.826 109.597  60.592  1.00  0.00           C  
ATOM   1022  HA2 GLY    74      89.609 110.148  60.070  1.00  0.00           H  
ATOM   1023  HA3 GLY    74      88.919 108.540  60.344  1.00  0.00           H  
ATOM   1024  C   GLY    74      87.455 110.093  60.011  1.00  0.00           C  
ATOM   1025  O   GLY    74      87.317 110.841  59.006  1.00  0.00           O  
ATOM   1026  N   TYR    75      86.397 109.686  60.658  1.00  0.00           N  
ATOM   1027  H   TYR    75      86.625 109.169  61.495  1.00  0.00           H  
ATOM   1028  CA  TYR    75      84.970 109.778  60.168  1.00  0.00           C  
ATOM   1029  HA  TYR    75      84.942 110.564  59.413  1.00  0.00           H  
ATOM   1030  CB  TYR    75      84.582 108.435  59.425  1.00  0.00           C  
ATOM   1031  HB2 TYR    75      84.617 107.619  60.147  1.00  0.00           H  
ATOM   1032  HB3 TYR    75      83.602 108.567  58.967  1.00  0.00           H  
ATOM   1033  CG  TYR    75      85.596 108.007  58.370  1.00  0.00           C  
ATOM   1034  CD1 TYR    75      86.358 106.862  58.610  1.00  0.00           C  
ATOM   1035  HD1 TYR    75      86.088 106.229  59.443  1.00  0.00           H  
ATOM   1036  CE1 TYR    75      87.379 106.472  57.721  1.00  0.00           C  
ATOM   1037  HE1 TYR    75      87.966 105.573  57.839  1.00  0.00           H  
ATOM   1038  CZ  TYR    75      87.507 107.222  56.475  1.00  0.00           C  
ATOM   1039  OH  TYR    75      88.422 106.817  55.597  1.00  0.00           O  
ATOM   1040  HH  TYR    75      88.087 106.896  54.701  1.00  0.00           H  
ATOM   1041  CE2 TYR    75      86.780 108.433  56.359  1.00  0.00           C  
ATOM   1042  HE2 TYR    75      86.857 108.957  55.417  1.00  0.00           H  
ATOM   1043  CD2 TYR    75      85.864 108.857  57.322  1.00  0.00           C  
ATOM   1044  HD2 TYR    75      85.231 109.727  57.232  1.00  0.00           H  
ATOM   1045  C   TYR    75      83.994 110.177  61.237  1.00  0.00           C  
ATOM   1046  O   TYR    75      82.809 109.795  61.207  1.00  0.00           O  
ATOM   1047  N   GLY    76      84.475 110.949  62.261  1.00  0.00           N  
ATOM   1048  H   GLY    76      85.450 111.213  62.267  1.00  0.00           H  
ATOM   1049  CA  GLY    76      83.775 111.371  63.457  1.00  0.00           C  
ATOM   1050  HA2 GLY    76      84.517 111.817  64.119  1.00  0.00           H  
ATOM   1051  HA3 GLY    76      83.118 112.230  63.322  1.00  0.00           H  
ATOM   1052  C   GLY    76      83.101 110.254  64.302  1.00  0.00           C  
ATOM   1053  O   GLY    76      83.377 109.052  64.126  1.00  0.00           O  
ATOM   1054  N   SER    77      82.348 110.656  65.349  1.00  0.00           N  
ATOM   1055  H   SER    77      82.261 111.624  65.624  1.00  0.00           H  
ATOM   1056  CA  SER    77      81.579 109.762  66.304  1.00  0.00           C  
ATOM   1057  HA  SER    77      82.310 108.977  66.499  1.00  0.00           H  
ATOM   1058  CB  SER    77      81.473 110.583  67.561  1.00  0.00           C  
ATOM   1059  HB2 SER    77      82.499 110.736  67.897  1.00  0.00           H  
ATOM   1060  HB3 SER    77      81.114 111.581  67.309  1.00  0.00           H  
ATOM   1061  OG  SER    77      80.789 109.773  68.554  1.00  0.00           O  
ATOM   1062  HG  SER    77      79.841 109.908  68.616  1.00  0.00           H  
ATOM   1063  C   SER    77      80.262 109.375  65.731  1.00  0.00           C  
ATOM   1064  O   SER    77      79.466 110.292  65.530  1.00  0.00           O  
ATOM   1065  N   THR    78      79.976 108.143  65.416  1.00  0.00           N  
ATOM   1066  H   THR    78      79.043 108.022  65.049  1.00  0.00           H  
ATOM   1067  CA  THR    78      80.806 106.945  65.422  1.00  0.00           C  
ATOM   1068  HA  THR    78      81.851 107.158  65.198  1.00  0.00           H  
ATOM   1069  CB  THR    78      80.644 106.064  66.758  1.00  0.00           C  
ATOM   1070  HB  THR    78      79.613 105.738  66.900  1.00  0.00           H  
ATOM   1071  CG2 THR    78      81.411 104.708  66.637  1.00  0.00           C  
ATOM   1072 HG21 THR    78      81.403 104.298  67.647  1.00  0.00           H  
ATOM   1073 HG22 THR    78      80.894 104.035  65.953  1.00  0.00           H  
ATOM   1074 HG23 THR    78      82.452 104.880  66.364  1.00  0.00           H  
ATOM   1075  OG1 THR    78      81.132 106.772  67.931  1.00  0.00           O  
ATOM   1076  HG1 THR    78      80.576 107.543  68.064  1.00  0.00           H  
ATOM   1077  C   THR    78      80.361 106.038  64.251  1.00  0.00           C  
ATOM   1078  O   THR    78      79.136 105.678  64.168  1.00  0.00           O  
ATOM   1079  N   GLY    79      81.224 105.701  63.245  1.00  0.00           N  
ATOM   1080  H   GLY    79      82.182 106.002  63.356  1.00  0.00           H  
ATOM   1081  CA  GLY    79      80.924 104.794  62.118  1.00  0.00           C  
ATOM   1082  HA2 GLY    79      79.930 104.988  61.715  1.00  0.00           H  
ATOM   1083  HA3 GLY    79      81.658 105.115  61.379  1.00  0.00           H  
ATOM   1084  C   GLY    79      81.191 103.323  62.388  1.00  0.00           C  
ATOM   1085  O   GLY    79      81.712 102.943  63.460  1.00  0.00           O  
ATOM   1086  N   GLY    80      80.951 102.359  61.538  1.00  0.00           N  
ATOM   1087  H   GLY    80      81.251 101.460  61.886  1.00  0.00           H  
ATOM   1088  CA  GLY    80      80.251 102.569  60.290  1.00  0.00           C  
ATOM   1089  HA2 GLY    80      80.766 103.341  59.718  1.00  0.00           H  
ATOM   1090  HA3 GLY    80      80.361 101.654  59.708  1.00  0.00           H  
ATOM   1091  C   GLY    80      78.751 103.059  60.359  1.00  0.00           C  
ATOM   1092  O   GLY    80      78.214 103.137  61.431  1.00  0.00           O  
ATOM   1093  N   TYR    81      78.151 103.291  59.199  1.00  0.00           N  
ATOM   1094  H   TYR    81      78.643 103.132  58.331  1.00  0.00           H  
ATOM   1095  CA  TYR    81      76.939 103.962  59.013  1.00  0.00           C  
ATOM   1096  HA  TYR    81      76.409 104.036  59.962  1.00  0.00           H  
ATOM   1097  CB  TYR    81      77.282 105.370  58.459  1.00  0.00           C  
ATOM   1098  HB2 TYR    81      77.808 105.246  57.512  1.00  0.00           H  
ATOM   1099  HB3 TYR    81      76.311 105.804  58.220  1.00  0.00           H  
ATOM   1100  CG  TYR    81      78.070 106.290  59.354  1.00  0.00           C  
ATOM   1101  CD1 TYR    81      77.552 106.552  60.657  1.00  0.00           C  
ATOM   1102  HD1 TYR    81      76.536 106.231  60.837  1.00  0.00           H  
ATOM   1103  CE1 TYR    81      78.269 107.270  61.623  1.00  0.00           C  
ATOM   1104  HE1 TYR    81      77.850 107.501  62.591  1.00  0.00           H  
ATOM   1105  CZ  TYR    81      79.606 107.703  61.373  1.00  0.00           C  
ATOM   1106  OH  TYR    81      80.113 108.673  62.117  1.00  0.00           O  
ATOM   1107  HH  TYR    81      81.027 108.895  61.926  1.00  0.00           H  
ATOM   1108  CE2 TYR    81      80.137 107.462  60.083  1.00  0.00           C  
ATOM   1109  HE2 TYR    81      81.077 107.910  59.799  1.00  0.00           H  
ATOM   1110  CD2 TYR    81      79.387 106.694  59.086  1.00  0.00           C  
ATOM   1111  HD2 TYR    81      79.751 106.553  58.079  1.00  0.00           H  
ATOM   1112  C   TYR    81      75.898 103.301  58.043  1.00  0.00           C  
ATOM   1113  O   TYR    81      76.222 103.191  56.869  1.00  0.00           O  
ATOM   1114  N   GLY    82      74.693 102.938  58.355  1.00  0.00           N  
ATOM   1115  H   GLY    82      74.160 102.444  57.654  1.00  0.00           H  
ATOM   1116  CA  GLY    82      73.874 103.198  59.553  1.00  0.00           C  
ATOM   1117  HA2 GLY    82      73.125 102.422  59.711  1.00  0.00           H  
ATOM   1118  HA3 GLY    82      74.525 103.112  60.423  1.00  0.00           H  
ATOM   1119  C   GLY    82      73.100 104.538  59.529  1.00  0.00           C  
ATOM   1120  O   GLY    82      73.574 105.501  58.932  1.00  0.00           O  
ATOM   1121  N   SER    83      72.029 104.597  60.364  1.00  0.00           N  
ATOM   1122  H   SER    83      71.810 103.781  60.918  1.00  0.00           H  
ATOM   1123  CA  SER    83      71.139 105.780  60.553  1.00  0.00           C  
ATOM   1124  HA  SER    83      70.235 105.316  60.945  1.00  0.00           H  
ATOM   1125  CB  SER    83      71.794 106.763  61.476  1.00  0.00           C  
ATOM   1126  HB2 SER    83      72.770 107.018  61.064  1.00  0.00           H  
ATOM   1127  HB3 SER    83      71.215 107.669  61.653  1.00  0.00           H  
ATOM   1128  OG  SER    83      71.963 106.189  62.697  1.00  0.00           O  
ATOM   1129  HG  SER    83      72.852 106.288  63.044  1.00  0.00           H  
ATOM   1130  C   SER    83      70.737 106.439  59.197  1.00  0.00           C  
ATOM   1131  O   SER    83      70.806 107.669  59.033  1.00  0.00           O  
ATOM   1132  N   SER    84      70.309 105.744  58.157  1.00  0.00           N  
ATOM   1133  H   SER    84      70.248 106.346  57.348  1.00  0.00           H  
ATOM   1134  CA  SER    84      69.639 104.406  58.096  1.00  0.00           C  
ATOM   1135  HA  SER    84      69.187 104.289  59.081  1.00  0.00           H  
ATOM   1136  CB  SER    84      68.565 104.495  57.010  1.00  0.00           C  
ATOM   1137  HB2 SER    84      67.699 104.949  57.491  1.00  0.00           H  
ATOM   1138  HB3 SER    84      68.940 105.185  56.254  1.00  0.00           H  
ATOM   1139  OG  SER    84      68.310 103.211  56.480  1.00  0.00           O  
ATOM   1140  HG  SER    84      68.146 103.223  55.534  1.00  0.00           H  
ATOM   1141  C   SER    84      70.622 103.240  57.846  1.00  0.00           C  
ATOM   1142  O   SER    84      71.649 103.359  57.183  1.00  0.00           O  
ATOM   1143  N   GLN    85      70.342 102.100  58.514  1.00  0.00           N  
ATOM   1144  H   GLN    85      69.437 101.985  58.949  1.00  0.00           H  
ATOM   1145  CA  GLN    85      71.059 100.848  58.340  1.00  0.00           C  
ATOM   1146  HA  GLN    85      72.121 100.979  58.546  1.00  0.00           H  
ATOM   1147  CB  GLN    85      70.414  99.873  59.314  1.00  0.00           C  
ATOM   1148  HB2 GLN    85      70.576 100.333  60.289  1.00  0.00           H  
ATOM   1149  HB3 GLN    85      69.342  99.938  59.127  1.00  0.00           H  
ATOM   1150  CG  GLN    85      70.903  98.387  59.212  1.00  0.00           C  
ATOM   1151  HG2 GLN    85      70.445  97.853  58.380  1.00  0.00           H  
ATOM   1152  HG3 GLN    85      71.976  98.500  59.059  1.00  0.00           H  
ATOM   1153  CD  GLN    85      70.742  97.490  60.464  1.00  0.00           C  
ATOM   1154  OE1 GLN    85      70.123  97.822  61.475  1.00  0.00           O  
ATOM   1155  NE2 GLN    85      71.180  96.209  60.402  1.00  0.00           N  
ATOM   1156 HE21 GLN    85      71.135  95.673  61.257  1.00  0.00           H  
ATOM   1157 HE22 GLN    85      71.471  95.735  59.559  1.00  0.00           H  
ATOM   1158  C   GLN    85      70.886 100.284  56.937  1.00  0.00           C  
ATOM   1159  O   GLN    85      71.616  99.404  56.504  1.00  0.00           O  
ATOM   1160  N   SER    86      69.875 100.688  56.154  1.00  0.00           N  
ATOM   1161  H   SER    86      69.309 101.399  56.595  1.00  0.00           H  
ATOM   1162  CA  SER    86      69.478 100.047  54.939  1.00  0.00           C  
ATOM   1163  HA  SER    86      68.522 100.514  54.703  1.00  0.00           H  
ATOM   1164  CB  SER    86      70.437 100.384  53.716  1.00  0.00           C  
ATOM   1165  HB2 SER    86      71.438  99.997  53.906  1.00  0.00           H  
ATOM   1166  HB3 SER    86      70.079  99.831  52.847  1.00  0.00           H  
ATOM   1167  OG  SER    86      70.364 101.713  53.333  1.00  0.00           O  
ATOM   1168  HG  SER    86      70.906 102.244  53.920  1.00  0.00           H  
ATOM   1169  C   SER    86      69.260  98.556  55.256  1.00  0.00           C  
ATOM   1170  O   SER    86      69.872  97.690  54.647  1.00  0.00           O  
ATOM   1171  N   SER    87      68.436  98.292  56.326  1.00  0.00           N  
ATOM   1172  H   SER    87      68.114  99.060  56.896  1.00  0.00           H  
ATOM   1173  CA  SER    87      68.086  96.954  56.822  1.00  0.00           C  
ATOM   1174  HA  SER    87      68.934  96.326  57.098  1.00  0.00           H  
ATOM   1175  CB  SER    87      67.425  97.203  58.175  1.00  0.00           C  
ATOM   1176  HB2 SER    87      68.075  97.580  58.965  1.00  0.00           H  
ATOM   1177  HB3 SER    87      66.525  97.801  58.027  1.00  0.00           H  
ATOM   1178  OG  SER    87      66.838  96.056  58.716  1.00  0.00           O  
ATOM   1179  HG  SER    87      66.859  96.075  59.675  1.00  0.00           H  
ATOM   1180  C   SER    87      67.166  96.104  55.842  1.00  0.00           C  
ATOM   1181  O   SER    87      66.194  96.622  55.429  1.00  0.00           O  
ATOM   1182  N   GLN    88      67.498  94.881  55.474  1.00  0.00           N  
ATOM   1183  H   GLN    88      68.426  94.584  55.741  1.00  0.00           H  
ATOM   1184  CA  GLN    88      66.937  94.088  54.428  1.00  0.00           C  
ATOM   1185  HA  GLN    88      66.152  94.663  53.936  1.00  0.00           H  
ATOM   1186  CB  GLN    88      67.904  93.751  53.293  1.00  0.00           C  
ATOM   1187  HB2 GLN    88      68.717  93.179  53.739  1.00  0.00           H  
ATOM   1188  HB3 GLN    88      67.373  93.252  52.482  1.00  0.00           H  
ATOM   1189  CG  GLN    88      68.674  94.957  52.689  1.00  0.00           C  
ATOM   1190  HG2 GLN    88      69.215  95.402  53.524  1.00  0.00           H  
ATOM   1191  HG3 GLN    88      69.390  94.585  51.955  1.00  0.00           H  
ATOM   1192  CD  GLN    88      67.830  96.008  52.118  1.00  0.00           C  
ATOM   1193  OE1 GLN    88      66.779  95.805  51.517  1.00  0.00           O  
ATOM   1194  NE2 GLN    88      68.274  97.249  52.123  1.00  0.00           N  
ATOM   1195 HE21 GLN    88      69.231  97.366  52.423  1.00  0.00           H  
ATOM   1196 HE22 GLN    88      67.690  98.043  51.904  1.00  0.00           H  
ATOM   1197  C   GLN    88      66.298  92.794  54.943  1.00  0.00           C  
ATOM   1198  O   GLN    88      66.544  91.733  54.512  1.00  0.00           O  
ATOM   1199  N   SER    89      65.532  92.968  56.038  1.00  0.00           N  
ATOM   1200  H   SER    89      65.453  93.923  56.355  1.00  0.00           H  
ATOM   1201  CA  SER    89      64.900  91.891  56.840  1.00  0.00           C  
ATOM   1202  HA  SER    89      65.673  91.225  57.225  1.00  0.00           H  
ATOM   1203  CB  SER    89      64.312  92.556  58.146  1.00  0.00           C  
ATOM   1204  HB2 SER    89      64.083  91.896  58.983  1.00  0.00           H  
ATOM   1205  HB3 SER    89      65.068  93.258  58.499  1.00  0.00           H  
ATOM   1206  OG  SER    89      63.132  93.349  57.763  1.00  0.00           O  
ATOM   1207  HG  SER    89      62.991  93.912  58.528  1.00  0.00           H  
ATOM   1208  C   SER    89      63.873  90.888  56.144  1.00  0.00           C  
ATOM   1209  O   SER    89      63.494  91.000  54.966  1.00  0.00           O  
ATOM   1210  N   SER    90      63.520  89.844  56.957  1.00  0.00           N  
ATOM   1211  H   SER    90      63.922  89.806  57.883  1.00  0.00           H  
ATOM   1212  CA  SER    90      62.859  88.571  56.523  1.00  0.00           C  
ATOM   1213  HA  SER    90      62.657  88.704  55.460  1.00  0.00           H  
ATOM   1214  CB  SER    90      63.893  87.381  56.609  1.00  0.00           C  
ATOM   1215  HB2 SER    90      64.162  87.299  57.663  1.00  0.00           H  
ATOM   1216  HB3 SER    90      63.429  86.455  56.270  1.00  0.00           H  
ATOM   1217  OG  SER    90      65.137  87.644  56.029  1.00  0.00           O  
ATOM   1218  HG  SER    90      65.079  87.287  55.140  1.00  0.00           H  
ATOM   1219  C   SER    90      61.604  88.244  57.277  1.00  0.00           C  
ATOM   1220  O   SER    90      61.416  87.138  57.743  1.00  0.00           O  
ATOM   1221  N   TYR    91      60.683  89.202  57.531  1.00  0.00           N  
ATOM   1222  H   TYR    91      60.883  90.070  57.054  1.00  0.00           H  
ATOM   1223  CA  TYR    91      59.507  89.056  58.476  1.00  0.00           C  
ATOM   1224  HA  TYR    91      59.049  88.106  58.201  1.00  0.00           H  
ATOM   1225  CB  TYR    91      59.873  89.029  59.997  1.00  0.00           C  
ATOM   1226  HB2 TYR    91      60.725  88.377  60.188  1.00  0.00           H  
ATOM   1227  HB3 TYR    91      60.375  89.988  60.122  1.00  0.00           H  
ATOM   1228  CG  TYR    91      58.685  88.724  60.959  1.00  0.00           C  
ATOM   1229  CD1 TYR    91      58.246  89.796  61.763  1.00  0.00           C  
ATOM   1230  HD1 TYR    91      58.817  90.700  61.609  1.00  0.00           H  
ATOM   1231  CE1 TYR    91      57.041  89.741  62.523  1.00  0.00           C  
ATOM   1232  HE1 TYR    91      56.711  90.561  63.143  1.00  0.00           H  
ATOM   1233  CZ  TYR    91      56.419  88.484  62.614  1.00  0.00           C  
ATOM   1234  OH  TYR    91      55.293  88.208  63.314  1.00  0.00           O  
ATOM   1235  HH  TYR    91      55.107  87.283  63.490  1.00  0.00           H  
ATOM   1236  CE2 TYR    91      56.902  87.315  61.964  1.00  0.00           C  
ATOM   1237  HE2 TYR    91      56.356  86.386  62.041  1.00  0.00           H  
ATOM   1238  CD2 TYR    91      58.020  87.461  61.094  1.00  0.00           C  
ATOM   1239  HD2 TYR    91      58.334  86.591  60.536  1.00  0.00           H  
ATOM   1240  C   TYR    91      58.599  90.286  58.363  1.00  0.00           C  
ATOM   1241  O   TYR    91      59.107  91.406  58.585  1.00  0.00           O  
ATOM   1242  N   GLY    92      57.290  90.177  58.070  1.00  0.00           N  
ATOM   1243  H   GLY    92      56.868  91.045  57.772  1.00  0.00           H  
ATOM   1244  CA  GLY    92      56.575  88.883  57.705  1.00  0.00           C  
ATOM   1245  HA2 GLY    92      56.686  88.010  58.349  1.00  0.00           H  
ATOM   1246  HA3 GLY    92      55.521  89.154  57.656  1.00  0.00           H  
ATOM   1247  C   GLY    92      56.940  88.465  56.218  1.00  0.00           C  
ATOM   1248  O   GLY    92      58.003  88.786  55.707  1.00  0.00           O  
ATOM   1249  N   GLN    93      56.070  87.613  55.636  1.00  0.00           N  
ATOM   1250  H   GLN    93      55.270  87.355  56.196  1.00  0.00           H  
ATOM   1251  CA  GLN    93      56.337  86.899  54.398  1.00  0.00           C  
ATOM   1252  HA  GLN    93      56.790  87.607  53.703  1.00  0.00           H  
ATOM   1253  CB  GLN    93      57.422  85.771  54.700  1.00  0.00           C  
ATOM   1254  HB2 GLN    93      57.821  85.462  53.734  1.00  0.00           H  
ATOM   1255  HB3 GLN    93      58.327  86.244  55.082  1.00  0.00           H  
ATOM   1256  CG  GLN    93      56.887  84.705  55.681  1.00  0.00           C  
ATOM   1257  HG2 GLN    93      55.944  84.290  55.327  1.00  0.00           H  
ATOM   1258  HG3 GLN    93      57.572  83.876  55.503  1.00  0.00           H  
ATOM   1259  CD  GLN    93      56.847  85.127  57.180  1.00  0.00           C  
ATOM   1260  OE1 GLN    93      57.867  85.630  57.783  1.00  0.00           O  
ATOM   1261  NE2 GLN    93      55.800  84.827  57.917  1.00  0.00           N  
ATOM   1262 HE21 GLN    93      55.777  84.951  58.919  1.00  0.00           H  
ATOM   1263 HE22 GLN    93      55.273  84.039  57.570  1.00  0.00           H  
ATOM   1264  C   GLN    93      54.992  86.378  53.771  1.00  0.00           C  
ATOM   1265  O   GLN    93      54.062  86.056  54.519  1.00  0.00           O  
ATOM   1266  N   GLN    94      54.921  86.347  52.427  1.00  0.00           N  
ATOM   1267  H   GLN    94      55.738  86.557  51.872  1.00  0.00           H  
ATOM   1268  CA  GLN    94      53.657  85.876  51.727  1.00  0.00           C  
ATOM   1269  HA  GLN    94      52.790  86.049  52.365  1.00  0.00           H  
ATOM   1270  CB  GLN    94      53.382  86.678  50.451  1.00  0.00           C  
ATOM   1271  HB2 GLN    94      53.366  87.749  50.649  1.00  0.00           H  
ATOM   1272  HB3 GLN    94      54.246  86.526  49.804  1.00  0.00           H  
ATOM   1273  CG  GLN    94      52.150  86.247  49.615  1.00  0.00           C  
ATOM   1274  HG2 GLN    94      51.961  85.173  49.615  1.00  0.00           H  
ATOM   1275  HG3 GLN    94      51.291  86.707  50.104  1.00  0.00           H  
ATOM   1276  CD  GLN    94      52.254  86.750  48.174  1.00  0.00           C  
ATOM   1277  OE1 GLN    94      53.176  87.475  47.729  1.00  0.00           O  
ATOM   1278  NE2 GLN    94      51.380  86.347  47.294  1.00  0.00           N  
ATOM   1279 HE21 GLN    94      50.622  85.720  47.523  1.00  0.00           H  
ATOM   1280 HE22 GLN    94      51.595  86.686  46.367  1.00  0.00           H  
ATOM   1281  C   GLN    94      53.807  84.346  51.461  1.00  0.00           C  
ATOM   1282  O   GLN    94      54.437  83.925  50.428  1.00  0.00           O  
ATOM   1283  N   SER    95      53.191  83.581  52.321  1.00  0.00           N  
ATOM   1284  H   SER    95      52.714  84.015  53.099  1.00  0.00           H  
ATOM   1285  CA  SER    95      53.427  82.145  52.345  1.00  0.00           C  
ATOM   1286  HA  SER    95      54.458  81.823  52.493  1.00  0.00           H  
ATOM   1287  CB  SER    95      52.718  81.470  53.497  1.00  0.00           C  
ATOM   1288  HB2 SER    95      53.072  81.848  54.456  1.00  0.00           H  
ATOM   1289  HB3 SER    95      51.664  81.572  53.237  1.00  0.00           H  
ATOM   1290  OG  SER    95      53.016  80.144  53.516  1.00  0.00           O  
ATOM   1291  HG  SER    95      52.894  79.841  54.419  1.00  0.00           H  
ATOM   1292  C   SER    95      52.851  81.533  51.031  1.00  0.00           C  
ATOM   1293  O   SER    95      51.746  81.842  50.637  1.00  0.00           O  
ATOM   1294  N   SER    96      53.582  80.649  50.386  1.00  0.00           N  
ATOM   1295  H   SER    96      54.449  80.282  50.752  1.00  0.00           H  
ATOM   1296  CA  SER    96      53.152  80.053  49.170  1.00  0.00           C  
ATOM   1297  HA  SER    96      52.813  80.825  48.479  1.00  0.00           H  
ATOM   1298  CB  SER    96      54.328  79.345  48.540  1.00  0.00           C  
ATOM   1299  HB2 SER    96      54.586  78.508  49.189  1.00  0.00           H  
ATOM   1300  HB3 SER    96      54.067  79.020  47.533  1.00  0.00           H  
ATOM   1301  OG  SER    96      55.520  80.174  48.483  1.00  0.00           O  
ATOM   1302  HG  SER    96      56.278  79.678  48.799  1.00  0.00           H  
ATOM   1303  C   SER    96      51.938  79.189  49.383  1.00  0.00           C  
ATOM   1304  O   SER    96      51.914  78.438  50.377  1.00  0.00           O  
ATOM   1305  N   TYR    97      50.888  79.281  48.575  1.00  0.00           N  
ATOM   1306  H   TYR    97      50.093  78.824  48.998  1.00  0.00           H  
ATOM   1307  CA  TYR    97      50.617  79.911  47.267  1.00  0.00           C  
ATOM   1308  HA  TYR    97      49.690  79.534  46.834  1.00  0.00           H  
ATOM   1309  CB  TYR    97      50.378  81.392  47.401  1.00  0.00           C  
ATOM   1310  HB2 TYR    97      49.666  81.476  48.222  1.00  0.00           H  
ATOM   1311  HB3 TYR    97      51.249  81.992  47.662  1.00  0.00           H  
ATOM   1312  CG  TYR    97      49.783  82.087  46.241  1.00  0.00           C  
ATOM   1313  CD1 TYR    97      50.582  82.900  45.441  1.00  0.00           C  
ATOM   1314  HD1 TYR    97      51.580  83.214  45.706  1.00  0.00           H  
ATOM   1315  CE1 TYR    97      50.055  83.354  44.223  1.00  0.00           C  
ATOM   1316  HE1 TYR    97      50.677  83.940  43.562  1.00  0.00           H  
ATOM   1317  CZ  TYR    97      48.746  83.023  43.844  1.00  0.00           C  
ATOM   1318  OH  TYR    97      48.162  83.476  42.696  1.00  0.00           O  
ATOM   1319  HH  TYR    97      47.238  83.265  42.546  1.00  0.00           H  
ATOM   1320  CE2 TYR    97      47.964  82.226  44.719  1.00  0.00           C  
ATOM   1321  HE2 TYR    97      46.931  82.035  44.467  1.00  0.00           H  
ATOM   1322  CD2 TYR    97      48.475  81.727  45.871  1.00  0.00           C  
ATOM   1323  HD2 TYR    97      47.884  81.034  46.451  1.00  0.00           H  
ATOM   1324  C   TYR    97      51.715  79.661  46.228  1.00  0.00           C  
ATOM   1325  O   TYR    97      52.613  80.499  46.148  1.00  0.00           O  
ATOM   1326  N   PRO    98      51.747  78.532  45.500  1.00  0.00           N  
ATOM   1327  CD  PRO    98      52.704  78.260  44.411  1.00  0.00           C  
ATOM   1328  HD2 PRO    98      53.740  78.452  44.689  1.00  0.00           H  
ATOM   1329  HD3 PRO    98      52.504  78.893  43.547  1.00  0.00           H  
ATOM   1330  CG  PRO    98      52.499  76.842  44.011  1.00  0.00           C  
ATOM   1331  HG2 PRO    98      53.214  76.326  44.652  1.00  0.00           H  
ATOM   1332  HG3 PRO    98      52.738  76.638  42.967  1.00  0.00           H  
ATOM   1333  CB  PRO    98      51.136  76.482  44.519  1.00  0.00           C  
ATOM   1334  HB2 PRO    98      50.989  75.419  44.712  1.00  0.00           H  
ATOM   1335  HB3 PRO    98      50.328  76.772  43.847  1.00  0.00           H  
ATOM   1336  CA  PRO    98      51.011  77.331  45.830  1.00  0.00           C  
ATOM   1337  HA  PRO    98      49.933  77.380  45.978  1.00  0.00           H  
ATOM   1338  C   PRO    98      51.532  76.597  47.139  1.00  0.00           C  
ATOM   1339  O   PRO    98      52.714  76.623  47.537  1.00  0.00           O  
ATOM   1340  N   GLY    99      50.643  75.914  47.809  1.00  0.00           N  
ATOM   1341  H   GLY    99      49.810  75.707  47.277  1.00  0.00           H  
ATOM   1342  CA  GLY    99      51.005  74.980  48.952  1.00  0.00           C  
ATOM   1343  HA2 GLY    99      51.515  75.666  49.629  1.00  0.00           H  
ATOM   1344  HA3 GLY    99      50.131  74.575  49.462  1.00  0.00           H  
ATOM   1345  C   GLY    99      51.938  73.794  48.638  1.00  0.00           C  
ATOM   1346  O   GLY    99      51.998  73.294  47.507  1.00  0.00           O  
ATOM   1347  N   TYR   100      52.825  73.502  49.560  1.00  0.00           N  
ATOM   1348  H   TYR   100      52.778  74.078  50.388  1.00  0.00           H  
ATOM   1349  CA  TYR   100      53.899  72.548  49.476  1.00  0.00           C  
ATOM   1350  HA  TYR   100      53.774  72.069  48.505  1.00  0.00           H  
ATOM   1351  CB  TYR   100      55.279  73.343  49.771  1.00  0.00           C  
ATOM   1352  HB2 TYR   100      56.104  72.641  49.886  1.00  0.00           H  
ATOM   1353  HB3 TYR   100      55.471  73.935  48.877  1.00  0.00           H  
ATOM   1354  CG  TYR   100      55.184  74.434  50.831  1.00  0.00           C  
ATOM   1355  CD1 TYR   100      54.700  75.686  50.508  1.00  0.00           C  
ATOM   1356  HD1 TYR   100      54.534  76.014  49.492  1.00  0.00           H  
ATOM   1357  CE1 TYR   100      54.522  76.668  51.476  1.00  0.00           C  
ATOM   1358  HE1 TYR   100      54.053  77.596  51.184  1.00  0.00           H  
ATOM   1359  CZ  TYR   100      54.823  76.388  52.853  1.00  0.00           C  
ATOM   1360  OH  TYR   100      54.736  77.426  53.743  1.00  0.00           O  
ATOM   1361  HH  TYR   100      54.343  78.160  53.265  1.00  0.00           H  
ATOM   1362  CE2 TYR   100      55.348  75.081  53.133  1.00  0.00           C  
ATOM   1363  HE2 TYR   100      55.563  74.888  54.174  1.00  0.00           H  
ATOM   1364  CD2 TYR   100      55.580  74.124  52.156  1.00  0.00           C  
ATOM   1365  HD2 TYR   100      56.001  73.149  52.350  1.00  0.00           H  
ATOM   1366  C   TYR   100      53.751  71.422  50.500  1.00  0.00           C  
ATOM   1367  O   TYR   100      54.775  70.785  50.833  1.00  0.00           O  
ATOM   1368  N   GLY   101      52.556  71.164  51.044  1.00  0.00           N  
ATOM   1369  H   GLY   101      51.744  71.652  50.696  1.00  0.00           H  
ATOM   1370  CA  GLY   101      52.323  70.065  51.915  1.00  0.00           C  
ATOM   1371  HA2 GLY   101      53.203  69.755  52.479  1.00  0.00           H  
ATOM   1372  HA3 GLY   101      51.584  70.387  52.649  1.00  0.00           H  
ATOM   1373  C   GLY   101      51.927  68.743  51.277  1.00  0.00           C  
ATOM   1374  O   GLY   101      51.935  67.736  51.964  1.00  0.00           O  
ATOM   1375  N   GLN   102      51.796  68.718  49.989  1.00  0.00           N  
ATOM   1376  H   GLN   102      51.809  69.608  49.510  1.00  0.00           H  
ATOM   1377  CA  GLN   102      51.661  67.548  49.094  1.00  0.00           C  
ATOM   1378  HA  GLN   102      50.974  66.830  49.542  1.00  0.00           H  
ATOM   1379  CB  GLN   102      51.193  68.124  47.823  1.00  0.00           C  
ATOM   1380  HB2 GLN   102      50.434  68.885  48.000  1.00  0.00           H  
ATOM   1381  HB3 GLN   102      51.997  68.657  47.315  1.00  0.00           H  
ATOM   1382  CG  GLN   102      50.500  67.063  46.872  1.00  0.00           C  
ATOM   1383  HG2 GLN   102      49.656  66.655  47.428  1.00  0.00           H  
ATOM   1384  HG3 GLN   102      50.189  67.680  46.028  1.00  0.00           H  
ATOM   1385  CD  GLN   102      51.384  65.947  46.290  1.00  0.00           C  
ATOM   1386  OE1 GLN   102      51.950  66.133  45.230  1.00  0.00           O  
ATOM   1387  NE2 GLN   102      51.527  64.796  46.841  1.00  0.00           N  
ATOM   1388 HE21 GLN   102      50.791  64.448  47.438  1.00  0.00           H  
ATOM   1389 HE22 GLN   102      52.199  64.163  46.430  1.00  0.00           H  
ATOM   1390  C   GLN   102      53.041  66.871  49.080  1.00  0.00           C  
ATOM   1391  O   GLN   102      54.077  67.429  48.865  1.00  0.00           O  
ATOM   1392  N   GLN   103      53.038  65.563  49.353  1.00  0.00           N  
ATOM   1393  H   GLN   103      52.149  65.218  49.684  1.00  0.00           H  
ATOM   1394  CA  GLN   103      54.224  64.722  49.501  1.00  0.00           C  
ATOM   1395  HA  GLN   103      54.985  65.339  49.978  1.00  0.00           H  
ATOM   1396  CB  GLN   103      53.919  63.590  50.495  1.00  0.00           C  
ATOM   1397  HB2 GLN   103      53.406  63.932  51.394  1.00  0.00           H  
ATOM   1398  HB3 GLN   103      53.252  62.855  50.044  1.00  0.00           H  
ATOM   1399  CG  GLN   103      55.149  62.787  50.914  1.00  0.00           C  
ATOM   1400  HG2 GLN   103      55.647  62.406  50.022  1.00  0.00           H  
ATOM   1401  HG3 GLN   103      55.845  63.434  51.448  1.00  0.00           H  
ATOM   1402  CD  GLN   103      54.737  61.596  51.840  1.00  0.00           C  
ATOM   1403  OE1 GLN   103      54.108  60.636  51.473  1.00  0.00           O  
ATOM   1404  NE2 GLN   103      55.009  61.698  53.140  1.00  0.00           N  
ATOM   1405 HE21 GLN   103      54.675  60.923  53.695  1.00  0.00           H  
ATOM   1406 HE22 GLN   103      55.439  62.492  53.593  1.00  0.00           H  
ATOM   1407  C   GLN   103      54.848  64.220  48.211  1.00  0.00           C  
ATOM   1408  O   GLN   103      54.194  63.368  47.590  1.00  0.00           O  
ATOM   1409  N   PRO   104      55.989  64.742  47.845  1.00  0.00           N  
ATOM   1410  CD  PRO   104      56.946  65.616  48.525  1.00  0.00           C  
ATOM   1411  HD2 PRO   104      57.029  65.303  49.566  1.00  0.00           H  
ATOM   1412  HD3 PRO   104      56.635  66.654  48.407  1.00  0.00           H  
ATOM   1413  CG  PRO   104      58.309  65.453  47.890  1.00  0.00           C  
ATOM   1414  HG2 PRO   104      58.922  64.683  48.358  1.00  0.00           H  
ATOM   1415  HG3 PRO   104      58.815  66.390  48.120  1.00  0.00           H  
ATOM   1416  CB  PRO   104      58.056  65.228  46.500  1.00  0.00           C  
ATOM   1417  HB2 PRO   104      58.875  64.660  46.060  1.00  0.00           H  
ATOM   1418  HB3 PRO   104      57.937  66.188  45.998  1.00  0.00           H  
ATOM   1419  CA  PRO   104      56.764  64.412  46.564  1.00  0.00           C  
ATOM   1420  HA  PRO   104      56.127  64.696  45.727  1.00  0.00           H  
ATOM   1421  C   PRO   104      57.078  62.902  46.535  1.00  0.00           C  
ATOM   1422  O   PRO   104      57.275  62.359  47.601  1.00  0.00           O  
ATOM   1423  N   ALA   105      57.064  62.267  45.362  1.00  0.00           N  
ATOM   1424  H   ALA   105      56.909  62.843  44.546  1.00  0.00           H  
ATOM   1425  CA  ALA   105      57.417  60.863  45.283  1.00  0.00           C  
ATOM   1426  HA  ALA   105      56.478  60.375  45.546  1.00  0.00           H  
ATOM   1427  CB  ALA   105      57.737  60.520  43.870  1.00  0.00           C  
ATOM   1428  HB1 ALA   105      57.706  59.443  43.709  1.00  0.00           H  
ATOM   1429  HB2 ALA   105      57.066  61.031  43.179  1.00  0.00           H  
ATOM   1430  HB3 ALA   105      58.739  60.926  43.732  1.00  0.00           H  
ATOM   1431  C   ALA   105      58.617  60.406  46.159  1.00  0.00           C  
ATOM   1432  O   ALA   105      59.513  61.225  46.356  1.00  0.00           O  
ATOM   1433  N   PRO   106      58.778  59.098  46.600  1.00  0.00           N  
ATOM   1434  CD  PRO   106      57.762  58.075  46.426  1.00  0.00           C  
ATOM   1435  HD2 PRO   106      57.792  57.821  45.367  1.00  0.00           H  
ATOM   1436  HD3 PRO   106      56.759  58.314  46.781  1.00  0.00           H  
ATOM   1437  CG  PRO   106      58.145  56.868  47.320  1.00  0.00           C  
ATOM   1438  HG2 PRO   106      57.978  55.922  46.805  1.00  0.00           H  
ATOM   1439  HG3 PRO   106      57.639  56.987  48.278  1.00  0.00           H  
ATOM   1440  CB  PRO   106      59.611  57.072  47.717  1.00  0.00           C  
ATOM   1441  HB2 PRO   106      60.384  56.533  47.169  1.00  0.00           H  
ATOM   1442  HB3 PRO   106      59.817  56.856  48.765  1.00  0.00           H  
ATOM   1443  CA  PRO   106      59.893  58.574  47.424  1.00  0.00           C  
ATOM   1444  HA  PRO   106      60.001  59.120  48.361  1.00  0.00           H  
ATOM   1445  C   PRO   106      61.149  58.704  46.618  1.00  0.00           C  
ATOM   1446  O   PRO   106      61.180  58.465  45.373  1.00  0.00           O  
ATOM   1447  N   SER   107      62.245  59.162  47.268  1.00  0.00           N  
ATOM   1448  H   SER   107      62.159  59.355  48.255  1.00  0.00           H  
ATOM   1449  CA  SER   107      63.604  59.194  46.735  1.00  0.00           C  
ATOM   1450  HA  SER   107      63.542  59.259  45.648  1.00  0.00           H  
ATOM   1451  CB  SER   107      64.306  60.519  47.144  1.00  0.00           C  
ATOM   1452  HB2 SER   107      65.266  60.497  46.628  1.00  0.00           H  
ATOM   1453  HB3 SER   107      63.695  61.371  46.843  1.00  0.00           H  
ATOM   1454  OG  SER   107      64.449  60.543  48.497  1.00  0.00           O  
ATOM   1455  HG  SER   107      63.976  61.285  48.881  1.00  0.00           H  
ATOM   1456  C   SER   107      64.412  57.976  46.964  1.00  0.00           C  
ATOM   1457  O   SER   107      65.654  58.012  47.005  1.00  0.00           O  
ATOM   1458  N   SER   108      63.723  56.803  47.068  1.00  0.00           N  
ATOM   1459  H   SER   108      62.714  56.853  47.033  1.00  0.00           H  
ATOM   1460  CA  SER   108      64.345  55.480  47.329  1.00  0.00           C  
ATOM   1461  HA  SER   108      65.198  55.290  46.677  1.00  0.00           H  
ATOM   1462  CB  SER   108      64.758  55.400  48.794  1.00  0.00           C  
ATOM   1463  HB2 SER   108      65.085  54.372  48.953  1.00  0.00           H  
ATOM   1464  HB3 SER   108      65.522  56.122  49.082  1.00  0.00           H  
ATOM   1465  OG  SER   108      63.748  55.581  49.664  1.00  0.00           O  
ATOM   1466  HG  SER   108      63.538  56.496  49.460  1.00  0.00           H  
ATOM   1467  C   SER   108      63.324  54.325  46.890  1.00  0.00           C  
ATOM   1468  O   SER   108      62.074  54.535  47.010  1.00  0.00           O  
ATOM   1469  N   THR   109      63.895  53.125  46.558  1.00  0.00           N  
ATOM   1470  H   THR   109      64.904  53.128  46.508  1.00  0.00           H  
ATOM   1471  CA  THR   109      63.185  51.948  45.987  1.00  0.00           C  
ATOM   1472  HA  THR   109      62.142  51.995  46.298  1.00  0.00           H  
ATOM   1473  CB  THR   109      63.314  51.841  44.466  1.00  0.00           C  
ATOM   1474  HB  THR   109      64.285  52.165  44.091  1.00  0.00           H  
ATOM   1475  CG2 THR   109      62.823  50.572  43.882  1.00  0.00           C  
ATOM   1476 HG21 THR   109      63.539  49.793  44.140  1.00  0.00           H  
ATOM   1477 HG22 THR   109      61.873  50.315  44.349  1.00  0.00           H  
ATOM   1478 HG23 THR   109      62.728  50.760  42.812  1.00  0.00           H  
ATOM   1479  OG1 THR   109      62.588  52.840  43.878  1.00  0.00           O  
ATOM   1480  HG1 THR   109      63.254  53.513  43.719  1.00  0.00           H  
ATOM   1481  C   THR   109      63.546  50.664  46.714  1.00  0.00           C  
ATOM   1482  O   THR   109      64.741  50.375  46.868  1.00  0.00           O  
ATOM   1483  N   SER   110      62.544  49.925  47.097  1.00  0.00           N  
ATOM   1484  H   SER   110      61.663  50.417  47.045  1.00  0.00           H  
ATOM   1485  CA  SER   110      62.643  48.650  47.863  1.00  0.00           C  
ATOM   1486  HA  SER   110      63.110  48.954  48.800  1.00  0.00           H  
ATOM   1487  CB  SER   110      61.232  48.167  48.213  1.00  0.00           C  
ATOM   1488  HB2 SER   110      61.341  47.177  48.656  1.00  0.00           H  
ATOM   1489  HB3 SER   110      60.922  48.876  48.981  1.00  0.00           H  
ATOM   1490  OG  SER   110      60.254  48.160  47.146  1.00  0.00           O  
ATOM   1491  HG  SER   110      59.610  48.862  47.265  1.00  0.00           H  
ATOM   1492  C   SER   110      63.523  47.638  47.194  1.00  0.00           C  
ATOM   1493  O   SER   110      63.664  47.567  45.966  1.00  0.00           O  
ATOM   1494  N   GLY   111      64.283  46.865  48.002  1.00  0.00           N  
ATOM   1495  H   GLY   111      64.021  46.928  48.976  1.00  0.00           H  
ATOM   1496  CA  GLY   111      65.079  45.708  47.581  1.00  0.00           C  
ATOM   1497  HA2 GLY   111      65.955  45.954  46.980  1.00  0.00           H  
ATOM   1498  HA3 GLY   111      65.313  45.254  48.545  1.00  0.00           H  
ATOM   1499  C   GLY   111      64.286  44.651  46.866  1.00  0.00           C  
ATOM   1500  O   GLY   111      63.147  44.308  47.218  1.00  0.00           O  
ATOM   1501  N   SER   112      64.959  43.835  46.071  1.00  0.00           N  
ATOM   1502  H   SER   112      64.455  43.018  45.756  1.00  0.00           H  
ATOM   1503  CA  SER   112      66.258  43.920  45.460  1.00  0.00           C  
ATOM   1504  HA  SER   112      66.478  43.007  44.907  1.00  0.00           H  
ATOM   1505  CB  SER   112      66.305  44.970  44.289  1.00  0.00           C  
ATOM   1506  HB2 SER   112      65.824  45.884  44.638  1.00  0.00           H  
ATOM   1507  HB3 SER   112      67.370  45.025  44.062  1.00  0.00           H  
ATOM   1508  OG  SER   112      65.560  44.461  43.156  1.00  0.00           O  
ATOM   1509  HG  SER   112      65.529  45.195  42.538  1.00  0.00           H  
ATOM   1510  C   SER   112      67.370  44.202  46.467  1.00  0.00           C  
ATOM   1511  O   SER   112      68.101  45.133  46.322  1.00  0.00           O  
ATOM   1512  N   TYR   113      67.530  43.484  47.584  1.00  0.00           N  
ATOM   1513  H   TYR   113      68.318  43.660  48.190  1.00  0.00           H  
ATOM   1514  CA  TYR   113      66.660  42.398  48.134  1.00  0.00           C  
ATOM   1515  HA  TYR   113      65.691  42.410  47.635  1.00  0.00           H  
ATOM   1516  CB  TYR   113      67.401  41.037  47.961  1.00  0.00           C  
ATOM   1517  HB2 TYR   113      68.460  41.129  48.201  1.00  0.00           H  
ATOM   1518  HB3 TYR   113      66.853  40.287  48.531  1.00  0.00           H  
ATOM   1519  CG  TYR   113      67.309  40.591  46.539  1.00  0.00           C  
ATOM   1520  CD1 TYR   113      66.256  39.689  46.086  1.00  0.00           C  
ATOM   1521  HD1 TYR   113      65.548  39.233  46.763  1.00  0.00           H  
ATOM   1522  CE1 TYR   113      66.079  39.592  44.689  1.00  0.00           C  
ATOM   1523  HE1 TYR   113      65.230  38.982  44.418  1.00  0.00           H  
ATOM   1524  CZ  TYR   113      66.974  40.145  43.758  1.00  0.00           C  
ATOM   1525  OH  TYR   113      66.674  40.054  42.436  1.00  0.00           O  
ATOM   1526  HH  TYR   113      65.733  40.077  42.250  1.00  0.00           H  
ATOM   1527  CE2 TYR   113      68.104  40.868  44.211  1.00  0.00           C  
ATOM   1528  HE2 TYR   113      68.859  41.268  43.551  1.00  0.00           H  
ATOM   1529  CD2 TYR   113      68.186  41.063  45.575  1.00  0.00           C  
ATOM   1530  HD2 TYR   113      69.081  41.486  46.008  1.00  0.00           H  
ATOM   1531  C   TYR   113      66.438  42.621  49.636  1.00  0.00           C  
ATOM   1532  O   TYR   113      67.334  42.993  50.290  1.00  0.00           O  
ATOM   1533  N   GLY   114      65.182  42.397  50.107  1.00  0.00           N  
ATOM   1534  H   GLY   114      64.365  42.260  49.529  1.00  0.00           H  
ATOM   1535  CA  GLY   114      64.718  42.508  51.523  1.00  0.00           C  
ATOM   1536  HA2 GLY   114      63.674  42.238  51.689  1.00  0.00           H  
ATOM   1537  HA3 GLY   114      65.319  41.790  52.081  1.00  0.00           H  
ATOM   1538  C   GLY   114      64.962  43.837  52.096  1.00  0.00           C  
ATOM   1539  O   GLY   114      64.689  44.790  51.408  1.00  0.00           O  
ATOM   1540  N   SER   115      65.426  43.981  53.352  1.00  0.00           N  
ATOM   1541  H   SER   115      65.408  44.916  53.733  1.00  0.00           H  
ATOM   1542  CA  SER   115      65.589  42.928  54.334  1.00  0.00           C  
ATOM   1543  HA  SER   115      65.151  41.997  53.974  1.00  0.00           H  
ATOM   1544  CB  SER   115      67.110  42.627  54.592  1.00  0.00           C  
ATOM   1545  HB2 SER   115      67.476  43.592  54.944  1.00  0.00           H  
ATOM   1546  HB3 SER   115      67.160  41.848  55.352  1.00  0.00           H  
ATOM   1547  OG  SER   115      67.885  42.219  53.481  1.00  0.00           O  
ATOM   1548  HG  SER   115      68.042  43.050  53.025  1.00  0.00           H  
ATOM   1549  C   SER   115      64.742  43.248  55.610  1.00  0.00           C  
ATOM   1550  O   SER   115      65.127  42.723  56.642  1.00  0.00           O  
ATOM   1551  N   SER   116      63.711  44.085  55.623  1.00  0.00           N  
ATOM   1552  H   SER   116      63.533  44.512  54.725  1.00  0.00           H  
ATOM   1553  CA  SER   116      62.856  44.527  56.779  1.00  0.00           C  
ATOM   1554  HA  SER   116      62.086  45.192  56.388  1.00  0.00           H  
ATOM   1555  CB  SER   116      62.154  43.225  57.224  1.00  0.00           C  
ATOM   1556  HB2 SER   116      62.809  42.409  57.530  1.00  0.00           H  
ATOM   1557  HB3 SER   116      61.468  43.495  58.028  1.00  0.00           H  
ATOM   1558  OG  SER   116      61.355  42.603  56.241  1.00  0.00           O  
ATOM   1559  HG  SER   116      60.756  42.047  56.744  1.00  0.00           H  
ATOM   1560  C   SER   116      63.540  45.318  57.859  1.00  0.00           C  
ATOM   1561  O   SER   116      63.240  45.037  59.027  1.00  0.00           O  
ATOM   1562  N   SER   117      64.521  46.104  57.467  1.00  0.00           N  
ATOM   1563  H   SER   117      64.781  46.187  56.495  1.00  0.00           H  
ATOM   1564  CA  SER   117      65.216  46.841  58.510  1.00  0.00           C  
ATOM   1565  HA  SER   117      65.427  46.205  59.370  1.00  0.00           H  
ATOM   1566  CB  SER   117      66.654  47.253  58.095  1.00  0.00           C  
ATOM   1567  HB2 SER   117      67.221  46.499  57.549  1.00  0.00           H  
ATOM   1568  HB3 SER   117      66.515  47.983  57.298  1.00  0.00           H  
ATOM   1569  OG  SER   117      67.434  47.841  59.172  1.00  0.00           O  
ATOM   1570  HG  SER   117      68.315  47.784  58.796  1.00  0.00           H  
ATOM   1571  C   SER   117      64.408  48.015  59.051  1.00  0.00           C  
ATOM   1572  O   SER   117      63.981  48.917  58.292  1.00  0.00           O  
ATOM   1573  N   GLN   118      64.278  47.978  60.365  1.00  0.00           N  
ATOM   1574  H   GLN   118      64.638  47.147  60.812  1.00  0.00           H  
ATOM   1575  CA  GLN   118      63.700  48.984  61.340  1.00  0.00           C  
ATOM   1576  HA  GLN   118      64.177  48.756  62.293  1.00  0.00           H  
ATOM   1577  CB  GLN   118      64.041  50.489  60.946  1.00  0.00           C  
ATOM   1578  HB2 GLN   118      63.686  50.701  59.938  1.00  0.00           H  
ATOM   1579  HB3 GLN   118      63.464  51.123  61.619  1.00  0.00           H  
ATOM   1580  CG  GLN   118      65.527  50.712  61.168  1.00  0.00           C  
ATOM   1581  HG2 GLN   118      65.776  50.969  62.198  1.00  0.00           H  
ATOM   1582  HG3 GLN   118      66.148  49.887  60.819  1.00  0.00           H  
ATOM   1583  CD  GLN   118      65.909  52.035  60.512  1.00  0.00           C  
ATOM   1584  OE1 GLN   118      65.562  53.139  60.965  1.00  0.00           O  
ATOM   1585  NE2 GLN   118      66.498  52.063  59.330  1.00  0.00           N  
ATOM   1586 HE21 GLN   118      66.641  51.307  58.676  1.00  0.00           H  
ATOM   1587 HE22 GLN   118      66.836  52.983  59.083  1.00  0.00           H  
ATOM   1588  C   GLN   118      62.217  48.801  61.644  1.00  0.00           C  
ATOM   1589  O   GLN   118      61.439  48.602  60.682  1.00  0.00           O  
ATOM   1590  N   SER   119      61.807  48.775  62.955  1.00  0.00           N  
ATOM   1591  H   SER   119      60.817  48.581  62.980  1.00  0.00           H  
ATOM   1592  CA  SER   119      62.551  48.830  64.212  1.00  0.00           C  
ATOM   1593  HA  SER   119      63.620  48.673  64.070  1.00  0.00           H  
ATOM   1594  CB  SER   119      62.194  50.166  64.967  1.00  0.00           C  
ATOM   1595  HB2 SER   119      62.572  50.935  64.293  1.00  0.00           H  
ATOM   1596  HB3 SER   119      61.125  50.209  65.175  1.00  0.00           H  
ATOM   1597  OG  SER   119      62.938  50.207  66.118  1.00  0.00           O  
ATOM   1598  HG  SER   119      63.103  51.130  66.321  1.00  0.00           H  
ATOM   1599  C   SER   119      62.044  47.643  65.143  1.00  0.00           C  
ATOM   1600  O   SER   119      62.008  46.496  64.674  1.00  0.00           O  
ATOM   1601  N   SER   120      61.612  47.848  66.335  1.00  0.00           N  
ATOM   1602  H   SER   120      61.694  48.759  66.763  1.00  0.00           H  
ATOM   1603  CA  SER   120      60.684  46.906  66.985  1.00  0.00           C  
ATOM   1604  HA  SER   120      61.250  45.987  67.134  1.00  0.00           H  
ATOM   1605  CB  SER   120      60.283  47.417  68.391  1.00  0.00           C  
ATOM   1606  HB2 SER   120      59.658  46.663  68.868  1.00  0.00           H  
ATOM   1607  HB3 SER   120      61.234  47.657  68.868  1.00  0.00           H  
ATOM   1608  OG  SER   120      59.583  48.656  68.347  1.00  0.00           O  
ATOM   1609  HG  SER   120      59.649  49.039  69.224  1.00  0.00           H  
ATOM   1610  C   SER   120      59.450  46.661  66.049  1.00  0.00           C  
ATOM   1611  O   SER   120      59.090  47.536  65.273  1.00  0.00           O  
ATOM   1612  N   SER   121      58.700  45.570  65.998  1.00  0.00           N  
ATOM   1613  H   SER   121      57.895  45.670  65.397  1.00  0.00           H  
ATOM   1614  CA  SER   121      58.897  44.330  66.789  1.00  0.00           C  
ATOM   1615  HA  SER   121      59.039  44.548  67.847  1.00  0.00           H  
ATOM   1616  CB  SER   121      57.648  43.464  66.654  1.00  0.00           C  
ATOM   1617  HB2 SER   121      56.761  43.993  67.004  1.00  0.00           H  
ATOM   1618  HB3 SER   121      57.520  43.114  65.629  1.00  0.00           H  
ATOM   1619  OG  SER   121      57.796  42.261  67.391  1.00  0.00           O  
ATOM   1620  HG  SER   121      56.976  41.786  67.545  1.00  0.00           H  
ATOM   1621  C   SER   121      60.166  43.603  66.321  1.00  0.00           C  
ATOM   1622  O   SER   121      60.288  43.389  65.126  1.00  0.00           O  
ATOM   1623  N   TYR   122      61.005  43.154  67.227  1.00  0.00           N  
ATOM   1624  H   TYR   122      60.882  43.429  68.191  1.00  0.00           H  
ATOM   1625  CA  TYR   122      62.294  42.488  66.758  1.00  0.00           C  
ATOM   1626  HA  TYR   122      62.671  42.890  65.817  1.00  0.00           H  
ATOM   1627  CB  TYR   122      63.400  42.627  67.884  1.00  0.00           C  
ATOM   1628  HB2 TYR   122      63.075  42.383  68.895  1.00  0.00           H  
ATOM   1629  HB3 TYR   122      64.297  42.070  67.611  1.00  0.00           H  
ATOM   1630  CG  TYR   122      63.823  44.140  68.065  1.00  0.00           C  
ATOM   1631  CD1 TYR   122      63.610  44.814  69.236  1.00  0.00           C  
ATOM   1632  HD1 TYR   122      63.177  44.248  70.048  1.00  0.00           H  
ATOM   1633  CE1 TYR   122      64.054  46.186  69.410  1.00  0.00           C  
ATOM   1634  HE1 TYR   122      64.001  46.610  70.401  1.00  0.00           H  
ATOM   1635  CZ  TYR   122      64.522  46.875  68.314  1.00  0.00           C  
ATOM   1636  OH  TYR   122      64.934  48.173  68.448  1.00  0.00           O  
ATOM   1637  HH  TYR   122      64.687  48.593  69.275  1.00  0.00           H  
ATOM   1638  CE2 TYR   122      64.596  46.249  67.040  1.00  0.00           C  
ATOM   1639  HE2 TYR   122      64.703  46.894  66.181  1.00  0.00           H  
ATOM   1640  CD2 TYR   122      64.277  44.895  66.965  1.00  0.00           C  
ATOM   1641  HD2 TYR   122      64.507  44.352  66.060  1.00  0.00           H  
ATOM   1642  C   TYR   122      62.020  41.014  66.378  1.00  0.00           C  
ATOM   1643  O   TYR   122      61.413  40.411  67.226  1.00  0.00           O  
ATOM   1644  N   GLY   123      62.285  40.436  65.182  1.00  0.00           N  
ATOM   1645  H   GLY   123      62.184  39.431  65.184  1.00  0.00           H  
ATOM   1646  CA  GLY   123      62.960  41.112  64.114  1.00  0.00           C  
ATOM   1647  HA2 GLY   123      62.776  40.620  63.159  1.00  0.00           H  
ATOM   1648  HA3 GLY   123      62.612  42.133  63.964  1.00  0.00           H  
ATOM   1649  C   GLY   123      64.471  41.202  64.364  1.00  0.00           C  
ATOM   1650  O   GLY   123      65.021  40.821  65.440  1.00  0.00           O  
ATOM   1651  N   GLN   124      65.194  41.602  63.309  1.00  0.00           N  
ATOM   1652  H   GLN   124      64.748  41.778  62.420  1.00  0.00           H  
ATOM   1653  CA  GLN   124      66.645  42.025  63.427  1.00  0.00           C  
ATOM   1654  HA  GLN   124      67.278  41.154  63.597  1.00  0.00           H  
ATOM   1655  CB  GLN   124      67.035  42.529  62.007  1.00  0.00           C  
ATOM   1656  HB2 GLN   124      66.605  41.802  61.318  1.00  0.00           H  
ATOM   1657  HB3 GLN   124      66.598  43.502  61.780  1.00  0.00           H  
ATOM   1658  CG  GLN   124      68.467  42.595  61.741  1.00  0.00           C  
ATOM   1659  HG2 GLN   124      68.625  43.148  60.815  1.00  0.00           H  
ATOM   1660  HG3 GLN   124      69.051  43.097  62.512  1.00  0.00           H  
ATOM   1661  CD  GLN   124      69.156  41.218  61.493  1.00  0.00           C  
ATOM   1662  OE1 GLN   124      68.722  40.105  61.882  1.00  0.00           O  
ATOM   1663  NE2 GLN   124      70.221  41.136  60.748  1.00  0.00           N  
ATOM   1664 HE21 GLN   124      70.490  41.950  60.214  1.00  0.00           H  
ATOM   1665 HE22 GLN   124      70.618  40.220  60.593  1.00  0.00           H  
ATOM   1666  C   GLN   124      66.961  43.190  64.477  1.00  0.00           C  
ATOM   1667  O   GLN   124      66.311  44.234  64.440  1.00  0.00           O  
ATOM   1668  N   PRO   125      68.054  43.025  65.250  1.00  0.00           N  
ATOM   1669  CD  PRO   125      68.643  44.101  66.003  1.00  0.00           C  
ATOM   1670  HD2 PRO   125      68.025  44.222  66.893  1.00  0.00           H  
ATOM   1671  HD3 PRO   125      68.562  45.004  65.398  1.00  0.00           H  
ATOM   1672  CG  PRO   125      70.085  43.808  66.202  1.00  0.00           C  
ATOM   1673  HG2 PRO   125      70.506  44.225  67.117  1.00  0.00           H  
ATOM   1674  HG3 PRO   125      70.571  44.346  65.388  1.00  0.00           H  
ATOM   1675  CB  PRO   125      70.126  42.268  66.240  1.00  0.00           C  
ATOM   1676  HB2 PRO   125      70.336  42.014  67.279  1.00  0.00           H  
ATOM   1677  HB3 PRO   125      71.026  41.918  65.735  1.00  0.00           H  
ATOM   1678  CA  PRO   125      68.892  41.798  65.484  1.00  0.00           C  
ATOM   1679  HA  PRO   125      69.310  41.519  64.517  1.00  0.00           H  
ATOM   1680  C   PRO   125      68.306  40.486  66.126  1.00  0.00           C  
ATOM   1681  O   PRO   125      67.932  40.488  67.310  1.00  0.00           O  
ATOM   1682  N   GLN   126      68.268  39.446  65.316  1.00  0.00           N  
ATOM   1683  H   GLN   126      68.705  39.464  64.406  1.00  0.00           H  
ATOM   1684  CA  GLN   126      67.595  38.213  65.750  1.00  0.00           C  
ATOM   1685  HA  GLN   126      66.528  38.428  65.806  1.00  0.00           H  
ATOM   1686  CB  GLN   126      67.776  37.183  64.628  1.00  0.00           C  
ATOM   1687  HB2 GLN   126      68.829  37.037  64.389  1.00  0.00           H  
ATOM   1688  HB3 GLN   126      67.525  36.208  65.046  1.00  0.00           H  
ATOM   1689  CG  GLN   126      66.854  37.437  63.297  1.00  0.00           C  
ATOM   1690  HG2 GLN   126      66.961  38.497  63.064  1.00  0.00           H  
ATOM   1691  HG3 GLN   126      67.167  36.776  62.489  1.00  0.00           H  
ATOM   1692  CD  GLN   126      65.446  36.979  63.421  1.00  0.00           C  
ATOM   1693  OE1 GLN   126      65.112  36.224  64.358  1.00  0.00           O  
ATOM   1694  NE2 GLN   126      64.563  37.247  62.445  1.00  0.00           N  
ATOM   1695 HE21 GLN   126      64.876  37.750  61.627  1.00  0.00           H  
ATOM   1696 HE22 GLN   126      63.605  37.231  62.766  1.00  0.00           H  
ATOM   1697  C   GLN   126      68.002  37.570  67.129  1.00  0.00           C  
ATOM   1698  O   GLN   126      69.211  37.412  67.337  1.00  0.00           O  
ATOM   1699  N   SER   127      67.003  37.036  67.910  1.00  0.00           N  
ATOM   1700  H   SER   127      66.005  37.172  67.842  1.00  0.00           H  
ATOM   1701  CA  SER   127      67.323  36.580  69.307  1.00  0.00           C  
ATOM   1702  HA  SER   127      66.355  36.374  69.765  1.00  0.00           H  
ATOM   1703  CB  SER   127      68.069  35.191  69.276  1.00  0.00           C  
ATOM   1704  HB2 SER   127      68.900  35.167  68.571  1.00  0.00           H  
ATOM   1705  HB3 SER   127      68.462  34.973  70.269  1.00  0.00           H  
ATOM   1706  OG  SER   127      67.090  34.195  68.924  1.00  0.00           O  
ATOM   1707  HG  SER   127      66.544  34.602  68.248  1.00  0.00           H  
ATOM   1708  C   SER   127      68.072  37.628  70.101  1.00  0.00           C  
ATOM   1709  O   SER   127      69.103  37.352  70.789  1.00  0.00           O  
ATOM   1710  N   GLY   128      67.547  38.865  69.942  1.00  0.00           N  
ATOM   1711  H   GLY   128      66.680  39.051  69.459  1.00  0.00           H  
ATOM   1712  CA  GLY   128      68.210  40.008  70.656  1.00  0.00           C  
ATOM   1713  HA2 GLY   128      67.439  40.710  70.974  1.00  0.00           H  
ATOM   1714  HA3 GLY   128      68.688  39.499  71.493  1.00  0.00           H  
ATOM   1715  C   GLY   128      69.378  40.757  69.881  1.00  0.00           C  
ATOM   1716  O   GLY   128      70.246  40.181  69.286  1.00  0.00           O  
ATOM   1717  N   SER   129      69.537  42.088  69.944  1.00  0.00           N  
ATOM   1718  H   SER   129      70.492  42.372  69.778  1.00  0.00           H  
ATOM   1719  CA  SER   129      68.720  43.155  70.543  1.00  0.00           C  
ATOM   1720  HA  SER   129      69.269  44.062  70.292  1.00  0.00           H  
ATOM   1721  CB  SER   129      67.403  43.389  69.759  1.00  0.00           C  
ATOM   1722  HB2 SER   129      67.528  43.260  68.684  1.00  0.00           H  
ATOM   1723  HB3 SER   129      66.665  42.605  69.928  1.00  0.00           H  
ATOM   1724  OG  SER   129      66.821  44.665  70.103  1.00  0.00           O  
ATOM   1725  HG  SER   129      67.329  45.294  69.584  1.00  0.00           H  
ATOM   1726  C   SER   129      68.584  43.137  72.092  1.00  0.00           C  
ATOM   1727  O   SER   129      67.758  42.357  72.629  1.00  0.00           O  
ATOM   1728  N   TYR   130      69.437  43.933  72.760  1.00  0.00           N  
ATOM   1729  H   TYR   130      70.007  44.586  72.242  1.00  0.00           H  
ATOM   1730  CA  TYR   130      69.558  43.891  74.244  1.00  0.00           C  
ATOM   1731  HA  TYR   130      68.820  43.267  74.748  1.00  0.00           H  
ATOM   1732  CB  TYR   130      70.944  43.374  74.628  1.00  0.00           C  
ATOM   1733  HB2 TYR   130      71.669  44.052  74.177  1.00  0.00           H  
ATOM   1734  HB3 TYR   130      71.026  43.606  75.690  1.00  0.00           H  
ATOM   1735  CG  TYR   130      71.265  41.979  74.332  1.00  0.00           C  
ATOM   1736  CD1 TYR   130      71.710  41.656  73.071  1.00  0.00           C  
ATOM   1737  HD1 TYR   130      71.915  42.469  72.391  1.00  0.00           H  
ATOM   1738  CE1 TYR   130      71.608  40.389  72.620  1.00  0.00           C  
ATOM   1739  HE1 TYR   130      71.814  40.231  71.571  1.00  0.00           H  
ATOM   1740  CZ  TYR   130      71.153  39.336  73.409  1.00  0.00           C  
ATOM   1741  OH  TYR   130      71.174  38.042  72.923  1.00  0.00           O  
ATOM   1742  HH  TYR   130      71.546  38.025  72.038  1.00  0.00           H  
ATOM   1743  CE2 TYR   130      70.944  39.644  74.757  1.00  0.00           C  
ATOM   1744  HE2 TYR   130      70.583  38.775  75.288  1.00  0.00           H  
ATOM   1745  CD2 TYR   130      70.966  40.969  75.214  1.00  0.00           C  
ATOM   1746  HD2 TYR   130      70.441  41.172  76.136  1.00  0.00           H  
ATOM   1747  C   TYR   130      69.506  45.313  74.861  1.00  0.00           C  
ATOM   1748  O   TYR   130      70.201  46.218  74.320  1.00  0.00           O  
ATOM   1749  N   SER   131      68.722  45.627  75.935  1.00  0.00           N  
ATOM   1750  H   SER   131      68.849  46.596  76.190  1.00  0.00           H  
ATOM   1751  CA  SER   131      67.786  44.887  76.722  1.00  0.00           C  
ATOM   1752  HA  SER   131      67.310  45.598  77.397  1.00  0.00           H  
ATOM   1753  CB  SER   131      66.688  44.358  75.759  1.00  0.00           C  
ATOM   1754  HB2 SER   131      66.269  45.110  75.090  1.00  0.00           H  
ATOM   1755  HB3 SER   131      66.948  43.475  75.175  1.00  0.00           H  
ATOM   1756  OG  SER   131      65.548  44.054  76.524  1.00  0.00           O  
ATOM   1757  HG  SER   131      64.834  43.940  75.892  1.00  0.00           H  
ATOM   1758  C   SER   131      68.385  43.723  77.566  1.00  0.00           C  
ATOM   1759  O   SER   131      68.570  42.590  77.165  1.00  0.00           O  
ATOM   1760  N   GLN   132      68.723  44.022  78.825  1.00  0.00           N  
ATOM   1761  H   GLN   132      69.225  43.308  79.334  1.00  0.00           H  
ATOM   1762  CA  GLN   132      68.575  45.308  79.559  1.00  0.00           C  
ATOM   1763  HA  GLN   132      68.580  46.154  78.871  1.00  0.00           H  
ATOM   1764  CB  GLN   132      67.284  45.300  80.430  1.00  0.00           C  
ATOM   1765  HB2 GLN   132      66.497  45.223  79.679  1.00  0.00           H  
ATOM   1766  HB3 GLN   132      67.233  44.351  80.964  1.00  0.00           H  
ATOM   1767  CG  GLN   132      67.168  46.522  81.462  1.00  0.00           C  
ATOM   1768  HG2 GLN   132      66.213  46.287  81.932  1.00  0.00           H  
ATOM   1769  HG3 GLN   132      67.796  46.493  82.353  1.00  0.00           H  
ATOM   1770  CD  GLN   132      67.281  47.907  80.824  1.00  0.00           C  
ATOM   1771  OE1 GLN   132      67.818  48.069  79.690  1.00  0.00           O  
ATOM   1772  NE2 GLN   132      66.948  48.878  81.555  1.00  0.00           N  
ATOM   1773 HE21 GLN   132      66.435  48.788  82.421  1.00  0.00           H  
ATOM   1774 HE22 GLN   132      66.951  49.817  81.184  1.00  0.00           H  
ATOM   1775  C   GLN   132      69.722  45.461  80.557  1.00  0.00           C  
ATOM   1776  O   GLN   132      70.014  44.503  81.322  1.00  0.00           O  
ATOM   1777  N   GLN   133      70.469  46.536  80.437  1.00  0.00           N  
ATOM   1778  H   GLN   133      70.201  47.091  79.636  1.00  0.00           H  
ATOM   1779  CA  GLN   133      71.594  46.847  81.317  1.00  0.00           C  
ATOM   1780  HA  GLN   133      71.937  47.823  80.975  1.00  0.00           H  
ATOM   1781  CB  GLN   133      71.205  47.146  82.725  1.00  0.00           C  
ATOM   1782  HB2 GLN   133      70.571  46.312  83.024  1.00  0.00           H  
ATOM   1783  HB3 GLN   133      72.068  47.300  83.374  1.00  0.00           H  
ATOM   1784  CG  GLN   133      70.391  48.461  82.795  1.00  0.00           C  
ATOM   1785  HG2 GLN   133      71.031  49.303  82.531  1.00  0.00           H  
ATOM   1786  HG3 GLN   133      69.423  48.466  82.293  1.00  0.00           H  
ATOM   1787  CD  GLN   133      70.161  48.556  84.305  1.00  0.00           C  
ATOM   1788  OE1 GLN   133      69.126  48.104  84.796  1.00  0.00           O  
ATOM   1789  NE2 GLN   133      70.970  49.185  85.142  1.00  0.00           N  
ATOM   1790 HE21 GLN   133      71.771  49.697  84.800  1.00  0.00           H  
ATOM   1791 HE22 GLN   133      70.716  49.137  86.118  1.00  0.00           H  
ATOM   1792  C   GLN   133      72.684  45.769  81.248  1.00  0.00           C  
ATOM   1793  O   GLN   133      72.934  45.074  82.297  1.00  0.00           O  
ATOM   1794  N   PRO   134      73.380  45.576  80.152  1.00  0.00           N  
ATOM   1795  CD  PRO   134      74.452  44.625  80.021  1.00  0.00           C  
ATOM   1796  HD2 PRO   134      74.172  43.612  80.310  1.00  0.00           H  
ATOM   1797  HD3 PRO   134      75.262  44.963  80.668  1.00  0.00           H  
ATOM   1798  CG  PRO   134      74.877  44.718  78.544  1.00  0.00           C  
ATOM   1799  HG2 PRO   134      74.245  44.080  77.926  1.00  0.00           H  
ATOM   1800  HG3 PRO   134      75.942  44.525  78.413  1.00  0.00           H  
ATOM   1801  CB  PRO   134      74.702  46.171  78.261  1.00  0.00           C  
ATOM   1802  HB2 PRO   134      74.545  46.312  77.192  1.00  0.00           H  
ATOM   1803  HB3 PRO   134      75.551  46.703  78.691  1.00  0.00           H  
ATOM   1804  CA  PRO   134      73.370  46.468  78.981  1.00  0.00           C  
ATOM   1805  HA  PRO   134      73.399  47.528  79.235  1.00  0.00           H  
ATOM   1806  C   PRO   134      72.174  46.091  77.988  1.00  0.00           C  
ATOM   1807  O   PRO   134      71.531  45.034  78.058  1.00  0.00           O  
ATOM   1808  N   SER   135      71.866  46.884  76.955  1.00  0.00           N  
ATOM   1809  H   SER   135      71.094  46.580  76.379  1.00  0.00           H  
ATOM   1810  CA  SER   135      72.281  48.278  76.706  1.00  0.00           C  
ATOM   1811  HA  SER   135      73.367  48.278  76.610  1.00  0.00           H  
ATOM   1812  CB  SER   135      71.605  48.872  75.471  1.00  0.00           C  
ATOM   1813  HB2 SER   135      70.545  48.622  75.521  1.00  0.00           H  
ATOM   1814  HB3 SER   135      71.780  49.946  75.400  1.00  0.00           H  
ATOM   1815  OG  SER   135      72.110  48.182  74.273  1.00  0.00           O  
ATOM   1816  HG  SER   135      71.483  47.503  74.014  1.00  0.00           H  
ATOM   1817  C   SER   135      72.035  49.159  77.937  1.00  0.00           C  
ATOM   1818  O   SER   135      71.109  48.921  78.770  1.00  0.00           O  
ATOM   1819  N   TYR   136      72.827  50.168  78.242  1.00  0.00           N  
ATOM   1820  H   TYR   136      73.565  50.397  77.592  1.00  0.00           H  
ATOM   1821  CA  TYR   136      72.670  50.934  79.485  1.00  0.00           C  
ATOM   1822  HA  TYR   136      71.954  50.457  80.154  1.00  0.00           H  
ATOM   1823  CB  TYR   136      74.077  51.021  80.110  1.00  0.00           C  
ATOM   1824  HB2 TYR   136      74.681  51.610  79.420  1.00  0.00           H  
ATOM   1825  HB3 TYR   136      74.033  51.495  81.090  1.00  0.00           H  
ATOM   1826  CG  TYR   136      74.887  49.835  80.336  1.00  0.00           C  
ATOM   1827  CD1 TYR   136      74.725  49.012  81.486  1.00  0.00           C  
ATOM   1828  HD1 TYR   136      73.903  49.167  82.170  1.00  0.00           H  
ATOM   1829  CE1 TYR   136      75.684  48.025  81.807  1.00  0.00           C  
ATOM   1830  HE1 TYR   136      75.582  47.496  82.743  1.00  0.00           H  
ATOM   1831  CZ  TYR   136      76.748  47.805  80.941  1.00  0.00           C  
ATOM   1832  OH  TYR   136      77.689  47.011  81.351  1.00  0.00           O  
ATOM   1833  HH  TYR   136      78.550  47.151  80.950  1.00  0.00           H  
ATOM   1834  CE2 TYR   136      76.807  48.515  79.707  1.00  0.00           C  
ATOM   1835  HE2 TYR   136      77.630  48.334  79.032  1.00  0.00           H  
ATOM   1836  CD2 TYR   136      75.918  49.509  79.449  1.00  0.00           C  
ATOM   1837  HD2 TYR   136      76.007  50.131  78.570  1.00  0.00           H  
ATOM   1838  C   TYR   136      72.117  52.300  79.186  1.00  0.00           C  
ATOM   1839  O   TYR   136      72.773  53.227  78.733  1.00  0.00           O  
ATOM   1840  N   GLY   137      70.813  52.608  79.458  1.00  0.00           N  
ATOM   1841  H   GLY   137      70.467  53.416  78.961  1.00  0.00           H  
ATOM   1842  CA  GLY   137      69.773  51.809  80.118  1.00  0.00           C  
ATOM   1843  HA2 GLY   137      68.832  52.262  79.805  1.00  0.00           H  
ATOM   1844  HA3 GLY   137      69.837  50.762  79.822  1.00  0.00           H  
ATOM   1845  C   GLY   137      69.874  52.008  81.659  1.00  0.00           C  
ATOM   1846  O   GLY   137      70.926  52.336  82.218  1.00  0.00           O  
ATOM   1847  N   GLY   138      68.796  51.881  82.364  1.00  0.00           N  
ATOM   1848  H   GLY   138      67.928  51.686  81.886  1.00  0.00           H  
ATOM   1849  CA  GLY   138      68.632  52.061  83.794  1.00  0.00           C  
ATOM   1850  HA2 GLY   138      67.655  51.722  84.137  1.00  0.00           H  
ATOM   1851  HA3 GLY   138      69.467  51.544  84.267  1.00  0.00           H  
ATOM   1852  C   GLY   138      68.601  53.529  84.201  1.00  0.00           C  
ATOM   1853  O   GLY   138      68.637  54.376  83.299  1.00  0.00           O  
ATOM   1854  N   GLN   139      68.376  53.929  85.460  1.00  0.00           N  
ATOM   1855  H   GLN   139      68.353  54.936  85.532  1.00  0.00           H  
ATOM   1856  CA  GLN   139      68.446  53.053  86.634  1.00  0.00           C  
ATOM   1857  HA  GLN   139      67.945  52.118  86.384  1.00  0.00           H  
ATOM   1858  CB  GLN   139      69.870  52.718  86.963  1.00  0.00           C  
ATOM   1859  HB2 GLN   139      69.879  51.947  87.734  1.00  0.00           H  
ATOM   1860  HB3 GLN   139      70.454  52.299  86.144  1.00  0.00           H  
ATOM   1861  CG  GLN   139      70.646  53.905  87.530  1.00  0.00           C  
ATOM   1862  HG2 GLN   139      71.569  54.078  86.978  1.00  0.00           H  
ATOM   1863  HG3 GLN   139      70.081  54.835  87.471  1.00  0.00           H  
ATOM   1864  CD  GLN   139      71.192  53.830  88.993  1.00  0.00           C  
ATOM   1865  OE1 GLN   139      70.549  53.193  89.837  1.00  0.00           O  
ATOM   1866  NE2 GLN   139      72.254  54.441  89.314  1.00  0.00           N  
ATOM   1867 HE21 GLN   139      72.877  54.920  88.680  1.00  0.00           H  
ATOM   1868 HE22 GLN   139      72.501  54.371  90.291  1.00  0.00           H  
ATOM   1869  C   GLN   139      67.523  53.656  87.742  1.00  0.00           C  
ATOM   1870  O   GLN   139      67.859  53.648  88.922  1.00  0.00           O  
ATOM   1871  N   GLN   140      66.303  54.032  87.312  1.00  0.00           N  
ATOM   1872  H   GLN   140      66.140  53.821  86.338  1.00  0.00           H  
ATOM   1873  CA  GLN   140      65.177  54.576  88.188  1.00  0.00           C  
ATOM   1874  HA  GLN   140      64.436  54.973  87.495  1.00  0.00           H  
ATOM   1875  CB  GLN   140      64.411  53.562  89.008  1.00  0.00           C  
ATOM   1876  HB2 GLN   140      65.045  53.321  89.861  1.00  0.00           H  
ATOM   1877  HB3 GLN   140      63.461  53.960  89.366  1.00  0.00           H  
ATOM   1878  CG  GLN   140      64.216  52.265  88.113  1.00  0.00           C  
ATOM   1879  HG2 GLN   140      64.009  52.540  87.079  1.00  0.00           H  
ATOM   1880  HG3 GLN   140      65.147  51.706  88.013  1.00  0.00           H  
ATOM   1881  CD  GLN   140      63.210  51.314  88.770  1.00  0.00           C  
ATOM   1882  OE1 GLN   140      63.531  50.200  89.155  1.00  0.00           O  
ATOM   1883  NE2 GLN   140      61.990  51.781  88.961  1.00  0.00           N  
ATOM   1884 HE21 GLN   140      61.719  52.717  88.694  1.00  0.00           H  
ATOM   1885 HE22 GLN   140      61.327  51.119  89.338  1.00  0.00           H  
ATOM   1886  C   GLN   140      65.642  55.729  89.047  1.00  0.00           C  
ATOM   1887  O   GLN   140      65.273  55.815  90.199  1.00  0.00           O  
ATOM   1888  N   GLN   141      66.440  56.644  88.428  1.00  0.00           N  
ATOM   1889  H   GLN   141      66.655  56.455  87.459  1.00  0.00           H  
ATOM   1890  CA  GLN   141      66.874  57.958  89.021  1.00  0.00           C  
ATOM   1891  HA  GLN   141      66.650  58.064  90.083  1.00  0.00           H  
ATOM   1892  CB  GLN   141      68.368  58.197  88.675  1.00  0.00           C  
ATOM   1893  HB2 GLN   141      68.506  58.132  87.595  1.00  0.00           H  
ATOM   1894  HB3 GLN   141      68.621  59.168  89.099  1.00  0.00           H  
ATOM   1895  CG  GLN   141      69.202  57.050  89.354  1.00  0.00           C  
ATOM   1896  HG2 GLN   141      68.860  56.115  88.910  1.00  0.00           H  
ATOM   1897  HG3 GLN   141      70.207  57.137  88.942  1.00  0.00           H  
ATOM   1898  CD  GLN   141      69.177  56.954  90.889  1.00  0.00           C  
ATOM   1899  OE1 GLN   141      68.667  57.844  91.594  1.00  0.00           O  
ATOM   1900  NE2 GLN   141      69.559  55.831  91.442  1.00  0.00           N  
ATOM   1901 HE21 GLN   141      69.647  55.046  90.813  1.00  0.00           H  
ATOM   1902 HE22 GLN   141      69.713  55.681  92.428  1.00  0.00           H  
ATOM   1903  C   GLN   141      66.029  59.035  88.365  1.00  0.00           C  
ATOM   1904  O   GLN   141      65.760  59.025  87.130  1.00  0.00           O  
ATOM   1905  N   SER   142      65.449  60.030  89.070  1.00  0.00           N  
ATOM   1906  H   SER   142      64.860  60.571  88.453  1.00  0.00           H  
ATOM   1907  CA  SER   142      65.288  60.382  90.450  1.00  0.00           C  
ATOM   1908  HA  SER   142      64.825  61.367  90.499  1.00  0.00           H  
ATOM   1909  CB  SER   142      64.282  59.305  90.933  1.00  0.00           C  
ATOM   1910  HB2 SER   142      64.745  58.318  90.941  1.00  0.00           H  
ATOM   1911  HB3 SER   142      63.947  59.512  91.949  1.00  0.00           H  
ATOM   1912  OG  SER   142      63.179  59.157  90.061  1.00  0.00           O  
ATOM   1913  HG  SER   142      62.495  58.949  90.701  1.00  0.00           H  
ATOM   1914  C   SER   142      66.514  60.450  91.294  1.00  0.00           C  
ATOM   1915  O   SER   142      66.604  59.950  92.424  1.00  0.00           O  
ATOM   1916  N   TYR   143      67.584  61.132  90.688  1.00  0.00           N  
ATOM   1917  H   TYR   143      67.429  61.525  89.771  1.00  0.00           H  
ATOM   1918  CA  TYR   143      68.974  61.216  91.217  1.00  0.00           C  
ATOM   1919  HA  TYR   143      69.362  60.215  91.030  1.00  0.00           H  
ATOM   1920  CB  TYR   143      69.828  62.096  90.337  1.00  0.00           C  
ATOM   1921  HB2 TYR   143      69.470  63.121  90.431  1.00  0.00           H  
ATOM   1922  HB3 TYR   143      70.870  62.155  90.654  1.00  0.00           H  
ATOM   1923  CG  TYR   143      69.874  61.646  88.948  1.00  0.00           C  
ATOM   1924  CD1 TYR   143      70.851  60.727  88.505  1.00  0.00           C  
ATOM   1925  HD1 TYR   143      71.567  60.380  89.235  1.00  0.00           H  
ATOM   1926  CE1 TYR   143      70.939  60.235  87.217  1.00  0.00           C  
ATOM   1927  HE1 TYR   143      71.720  59.555  86.911  1.00  0.00           H  
ATOM   1928  CZ  TYR   143      69.993  60.790  86.289  1.00  0.00           C  
ATOM   1929  OH  TYR   143      70.083  60.367  84.989  1.00  0.00           O  
ATOM   1930  HH  TYR   143      70.750  59.705  84.797  1.00  0.00           H  
ATOM   1931  CE2 TYR   143      69.067  61.761  86.623  1.00  0.00           C  
ATOM   1932  HE2 TYR   143      68.389  62.163  85.885  1.00  0.00           H  
ATOM   1933  CD2 TYR   143      68.933  62.130  87.998  1.00  0.00           C  
ATOM   1934  HD2 TYR   143      68.151  62.799  88.326  1.00  0.00           H  
ATOM   1935  C   TYR   143      69.264  61.444  92.696  1.00  0.00           C  
ATOM   1936  O   TYR   143      68.585  62.224  93.390  1.00  0.00           O  
ATOM   1937  N   GLY   144      70.302  60.816  93.190  1.00  0.00           N  
ATOM   1938  H   GLY   144      70.763  60.126  92.615  1.00  0.00           H  
ATOM   1939  CA  GLY   144      70.679  60.816  94.602  1.00  0.00           C  
ATOM   1940  HA2 GLY   144      71.698  60.434  94.539  1.00  0.00           H  
ATOM   1941  HA3 GLY   144      70.745  61.828  95.001  1.00  0.00           H  
ATOM   1942  C   GLY   144      69.713  59.943  95.511  1.00  0.00           C  
ATOM   1943  O   GLY   144      68.734  59.315  95.082  1.00  0.00           O  
ATOM   1944  N   GLN   145      69.963  59.989  96.842  1.00  0.00           N  
ATOM   1945  H   GLN   145      70.680  60.672  97.041  1.00  0.00           H  
ATOM   1946  CA  GLN   145      68.956  59.724  97.892  1.00  0.00           C  
ATOM   1947  HA  GLN   145      68.417  58.789  97.737  1.00  0.00           H  
ATOM   1948  CB  GLN   145      69.710  59.598  99.226  1.00  0.00           C  
ATOM   1949  HB2 GLN   145      70.449  60.399  99.223  1.00  0.00           H  
ATOM   1950  HB3 GLN   145      69.079  59.697 100.109  1.00  0.00           H  
ATOM   1951  CG  GLN   145      70.482  58.358  99.379  1.00  0.00           C  
ATOM   1952  HG2 GLN   145      71.347  58.304  98.718  1.00  0.00           H  
ATOM   1953  HG3 GLN   145      70.926  58.477 100.367  1.00  0.00           H  
ATOM   1954  CD  GLN   145      69.734  57.089  99.434  1.00  0.00           C  
ATOM   1955  OE1 GLN   145      69.807  56.224  98.519  1.00  0.00           O  
ATOM   1956  NE2 GLN   145      68.994  56.794 100.453  1.00  0.00           N  
ATOM   1957 HE21 GLN   145      68.530  55.898 100.496  1.00  0.00           H  
ATOM   1958 HE22 GLN   145      68.903  57.517 101.152  1.00  0.00           H  
ATOM   1959  C   GLN   145      67.991  60.864  98.039  1.00  0.00           C  
ATOM   1960  O   GLN   145      68.459  61.991  98.243  1.00  0.00           O  
ATOM   1961  N   GLN   146      66.725  60.718  97.658  1.00  0.00           N  
ATOM   1962  H   GLN   146      66.424  59.769  97.483  1.00  0.00           H  
ATOM   1963  CA  GLN   146      65.756  61.829  97.399  1.00  0.00           C  
ATOM   1964  HA  GLN   146      66.216  62.557  96.731  1.00  0.00           H  
ATOM   1965  CB  GLN   146      64.520  61.197  96.732  1.00  0.00           C  
ATOM   1966  HB2 GLN   146      64.228  60.284  97.251  1.00  0.00           H  
ATOM   1967  HB3 GLN   146      63.676  61.886  96.700  1.00  0.00           H  
ATOM   1968  CG  GLN   146      64.887  60.952  95.225  1.00  0.00           C  
ATOM   1969  HG2 GLN   146      64.122  61.394  94.586  1.00  0.00           H  
ATOM   1970  HG3 GLN   146      65.821  61.414  94.907  1.00  0.00           H  
ATOM   1971  CD  GLN   146      64.990  59.382  94.989  1.00  0.00           C  
ATOM   1972  OE1 GLN   146      66.016  58.773  95.107  1.00  0.00           O  
ATOM   1973  NE2 GLN   146      63.812  58.802  94.567  1.00  0.00           N  
ATOM   1974 HE21 GLN   146      62.991  59.379  94.681  1.00  0.00           H  
ATOM   1975 HE22 GLN   146      63.938  57.818  94.378  1.00  0.00           H  
ATOM   1976  C   GLN   146      65.301  62.573  98.714  1.00  0.00           C  
ATOM   1977  O   GLN   146      64.355  62.145  99.386  1.00  0.00           O  
ATOM   1978  N   GLN   147      65.882  63.785  99.018  1.00  0.00           N  
ATOM   1979  H   GLN   147      66.641  64.037  98.401  1.00  0.00           H  
ATOM   1980  CA  GLN   147      65.457  64.631 100.214  1.00  0.00           C  
ATOM   1981  HA  GLN   147      65.624  63.935 101.036  1.00  0.00           H  
ATOM   1982  CB  GLN   147      66.517  65.756 100.444  1.00  0.00           C  
ATOM   1983  HB2 GLN   147      66.362  66.153 101.448  1.00  0.00           H  
ATOM   1984  HB3 GLN   147      67.517  65.335 100.547  1.00  0.00           H  
ATOM   1985  CG  GLN   147      66.461  66.967  99.486  1.00  0.00           C  
ATOM   1986  HG2 GLN   147      65.485  67.433  99.349  1.00  0.00           H  
ATOM   1987  HG3 GLN   147      67.092  67.698  99.992  1.00  0.00           H  
ATOM   1988  CD  GLN   147      67.006  66.712  98.106  1.00  0.00           C  
ATOM   1989  OE1 GLN   147      66.551  67.270  97.063  1.00  0.00           O  
ATOM   1990  NE2 GLN   147      67.997  65.821  97.964  1.00  0.00           N  
ATOM   1991 HE21 GLN   147      68.510  65.669  98.821  1.00  0.00           H  
ATOM   1992 HE22 GLN   147      68.403  65.572  97.074  1.00  0.00           H  
ATOM   1993  C   GLN   147      64.017  65.127 100.180  1.00  0.00           C  
ATOM   1994  O   GLN   147      63.463  65.664  99.149  1.00  0.00           O  
ATOM   1995  N   SER   148      63.314  65.053 101.294  1.00  0.00           N  
ATOM   1996  H   SER   148      63.751  64.591 102.079  1.00  0.00           H  
ATOM   1997  CA  SER   148      61.960  65.556 101.506  1.00  0.00           C  
ATOM   1998  HA  SER   148      61.223  65.011 100.917  1.00  0.00           H  
ATOM   1999  CB  SER   148      61.532  65.129 102.929  1.00  0.00           C  
ATOM   2000  HB2 SER   148      60.528  65.504 103.124  1.00  0.00           H  
ATOM   2001  HB3 SER   148      61.516  64.043 103.019  1.00  0.00           H  
ATOM   2002  OG  SER   148      62.340  65.666 103.973  1.00  0.00           O  
ATOM   2003  HG  SER   148      63.227  65.301 103.922  1.00  0.00           H  
ATOM   2004  C   SER   148      61.807  67.038 101.360  1.00  0.00           C  
ATOM   2005  O   SER   148      62.828  67.737 101.384  1.00  0.00           O  
ATOM   2006  N   TYR   149      60.642  67.531 101.139  1.00  0.00           N  
ATOM   2007  H   TYR   149      59.885  66.863 101.124  1.00  0.00           H  
ATOM   2008  CA  TYR   149      60.290  68.918 100.819  1.00  0.00           C  
ATOM   2009  HA  TYR   149      60.782  69.315  99.931  1.00  0.00           H  
ATOM   2010  CB  TYR   149      58.829  68.971 100.371  1.00  0.00           C  
ATOM   2011  HB2 TYR   149      58.712  68.230  99.580  1.00  0.00           H  
ATOM   2012  HB3 TYR   149      58.080  68.731 101.126  1.00  0.00           H  
ATOM   2013  CG  TYR   149      58.401  70.402  99.899  1.00  0.00           C  
ATOM   2014  CD1 TYR   149      57.359  71.074 100.573  1.00  0.00           C  
ATOM   2015  HD1 TYR   149      56.988  70.633 101.486  1.00  0.00           H  
ATOM   2016  CE1 TYR   149      56.927  72.261 100.116  1.00  0.00           C  
ATOM   2017  HE1 TYR   149      56.226  72.811 100.728  1.00  0.00           H  
ATOM   2018  CZ  TYR   149      57.388  72.748  98.897  1.00  0.00           C  
ATOM   2019  OH  TYR   149      56.984  74.005  98.484  1.00  0.00           O  
ATOM   2020  HH  TYR   149      56.175  74.245  98.942  1.00  0.00           H  
ATOM   2021  CE2 TYR   149      58.369  72.079  98.164  1.00  0.00           C  
ATOM   2022  HE2 TYR   149      58.724  72.462  97.218  1.00  0.00           H  
ATOM   2023  CD2 TYR   149      58.918  70.895  98.685  1.00  0.00           C  
ATOM   2024  HD2 TYR   149      59.704  70.337  98.198  1.00  0.00           H  
ATOM   2025  C   TYR   149      60.502  69.871 101.941  1.00  0.00           C  
ATOM   2026  O   TYR   149      59.805  69.879 102.887  1.00  0.00           O  
ATOM   2027  N   ASN   150      61.414  70.799 101.779  1.00  0.00           N  
ATOM   2028  H   ASN   150      62.003  70.683 100.967  1.00  0.00           H  
ATOM   2029  CA  ASN   150      61.610  71.992 102.679  1.00  0.00           C  
ATOM   2030  HA  ASN   150      61.587  71.588 103.691  1.00  0.00           H  
ATOM   2031  CB  ASN   150      62.993  72.456 102.570  1.00  0.00           C  
ATOM   2032  HB2 ASN   150      63.720  71.696 102.857  1.00  0.00           H  
ATOM   2033  HB3 ASN   150      63.159  72.652 101.511  1.00  0.00           H  
ATOM   2034  CG  ASN   150      63.313  73.739 103.378  1.00  0.00           C  
ATOM   2035  OD1 ASN   150      63.254  73.614 104.599  1.00  0.00           O  
ATOM   2036  ND2 ASN   150      63.592  74.910 102.761  1.00  0.00           N  
ATOM   2037 HD21 ASN   150      63.589  75.795 103.248  1.00  0.00           H  
ATOM   2038 HD22 ASN   150      63.533  74.803 101.758  1.00  0.00           H  
ATOM   2039  C   ASN   150      60.562  73.086 102.502  1.00  0.00           C  
ATOM   2040  O   ASN   150      60.574  73.772 101.467  1.00  0.00           O  
ATOM   2041  N   PRO   151      59.807  73.415 103.548  1.00  0.00           N  
ATOM   2042  CD  PRO   151      59.727  72.748 104.870  1.00  0.00           C  
ATOM   2043  HD2 PRO   151      60.657  72.769 105.438  1.00  0.00           H  
ATOM   2044  HD3 PRO   151      59.342  71.730 104.799  1.00  0.00           H  
ATOM   2045  CG  PRO   151      58.704  73.569 105.681  1.00  0.00           C  
ATOM   2046  HG2 PRO   151      59.135  74.369 106.283  1.00  0.00           H  
ATOM   2047  HG3 PRO   151      58.275  72.914 106.439  1.00  0.00           H  
ATOM   2048  CB  PRO   151      57.762  74.119 104.626  1.00  0.00           C  
ATOM   2049  HB2 PRO   151      57.097  74.935 104.908  1.00  0.00           H  
ATOM   2050  HB3 PRO   151      57.169  73.277 104.269  1.00  0.00           H  
ATOM   2051  CA  PRO   151      58.709  74.415 103.418  1.00  0.00           C  
ATOM   2052  HA  PRO   151      58.290  74.289 102.420  1.00  0.00           H  
ATOM   2053  C   PRO   151      59.292  75.821 103.507  1.00  0.00           C  
ATOM   2054  O   PRO   151      59.790  76.130 104.584  1.00  0.00           O  
ATOM   2055  N   PRO   152      59.206  76.724 102.454  1.00  0.00           N  
ATOM   2056  CD  PRO   152      58.328  76.499 101.345  1.00  0.00           C  
ATOM   2057  HD2 PRO   152      57.328  76.216 101.673  1.00  0.00           H  
ATOM   2058  HD3 PRO   152      58.710  75.768 100.633  1.00  0.00           H  
ATOM   2059  CG  PRO   152      58.313  77.816 100.590  1.00  0.00           C  
ATOM   2060  HG2 PRO   152      57.359  78.263 100.871  1.00  0.00           H  
ATOM   2061  HG3 PRO   152      58.215  77.758  99.506  1.00  0.00           H  
ATOM   2062  CB  PRO   152      59.451  78.696 101.097  1.00  0.00           C  
ATOM   2063  HB2 PRO   152      59.255  79.768 101.095  1.00  0.00           H  
ATOM   2064  HB3 PRO   152      60.291  78.408 100.464  1.00  0.00           H  
ATOM   2065  CA  PRO   152      59.652  78.144 102.557  1.00  0.00           C  
ATOM   2066  HA  PRO   152      60.713  78.178 102.806  1.00  0.00           H  
ATOM   2067  C   PRO   152      58.823  78.876 103.549  1.00  0.00           C  
ATOM   2068  O   PRO   152      57.638  78.588 103.775  1.00  0.00           O  
ATOM   2069  N   GLN   153      59.457  79.883 104.232  1.00  0.00           N  
ATOM   2070  H   GLN   153      60.440  79.987 104.024  1.00  0.00           H  
ATOM   2071  CA  GLN   153      58.902  80.665 105.281  1.00  0.00           C  
ATOM   2072  HA  GLN   153      57.822  80.749 105.160  1.00  0.00           H  
ATOM   2073  CB  GLN   153      59.190  80.080 106.742  1.00  0.00           C  
ATOM   2074  HB2 GLN   153      60.207  79.699 106.651  1.00  0.00           H  
ATOM   2075  HB3 GLN   153      59.157  80.911 107.446  1.00  0.00           H  
ATOM   2076  CG  GLN   153      58.306  78.896 107.098  1.00  0.00           C  
ATOM   2077  HG2 GLN   153      58.584  78.082 106.428  1.00  0.00           H  
ATOM   2078  HG3 GLN   153      58.753  78.457 107.991  1.00  0.00           H  
ATOM   2079  CD  GLN   153      56.834  79.154 107.325  1.00  0.00           C  
ATOM   2080  OE1 GLN   153      56.333  80.275 107.532  1.00  0.00           O  
ATOM   2081  NE2 GLN   153      56.097  78.117 107.081  1.00  0.00           N  
ATOM   2082 HE21 GLN   153      56.550  77.219 106.999  1.00  0.00           H  
ATOM   2083 HE22 GLN   153      55.094  78.219 107.150  1.00  0.00           H  
ATOM   2084  C   GLN   153      59.374  82.101 105.287  1.00  0.00           C  
ATOM   2085  O   GLN   153      58.702  82.897 105.986  1.00  0.00           O  
ATOM   2086  N   GLY   154      60.400  82.533 104.490  1.00  0.00           N  
ATOM   2087  H   GLY   154      60.718  81.822 103.846  1.00  0.00           H  
ATOM   2088  CA  GLY   154      60.748  83.958 104.084  1.00  0.00           C  
ATOM   2089  HA2 GLY   154      60.978  84.512 104.994  1.00  0.00           H  
ATOM   2090  HA3 GLY   154      61.545  83.902 103.343  1.00  0.00           H  
ATOM   2091  C   GLY   154      59.521  84.688 103.576  1.00  0.00           C  
ATOM   2092  O   GLY   154      58.590  84.038 103.125  1.00  0.00           O  
ATOM   2093  N   TYR   155      59.547  85.999 103.594  1.00  0.00           N  
ATOM   2094  H   TYR   155      60.247  86.482 104.138  1.00  0.00           H  
ATOM   2095  CA  TYR   155      58.443  86.840 103.084  1.00  0.00           C  
ATOM   2096  HA  TYR   155      57.477  86.469 103.428  1.00  0.00           H  
ATOM   2097  CB  TYR   155      58.741  88.257 103.496  1.00  0.00           C  
ATOM   2098  HB2 TYR   155      59.724  88.604 103.177  1.00  0.00           H  
ATOM   2099  HB3 TYR   155      58.042  88.972 103.061  1.00  0.00           H  
ATOM   2100  CG  TYR   155      58.703  88.515 105.012  1.00  0.00           C  
ATOM   2101  CD1 TYR   155      59.425  89.632 105.483  1.00  0.00           C  
ATOM   2102  HD1 TYR   155      60.088  90.215 104.862  1.00  0.00           H  
ATOM   2103  CE1 TYR   155      59.187  90.053 106.806  1.00  0.00           C  
ATOM   2104  HE1 TYR   155      59.650  90.981 107.106  1.00  0.00           H  
ATOM   2105  CZ  TYR   155      58.268  89.429 107.613  1.00  0.00           C  
ATOM   2106  OH  TYR   155      57.923  89.707 108.862  1.00  0.00           O  
ATOM   2107  HH  TYR   155      58.477  90.390 109.247  1.00  0.00           H  
ATOM   2108  CE2 TYR   155      57.544  88.329 107.107  1.00  0.00           C  
ATOM   2109  HE2 TYR   155      56.932  87.769 107.798  1.00  0.00           H  
ATOM   2110  CD2 TYR   155      57.842  87.800 105.859  1.00  0.00           C  
ATOM   2111  HD2 TYR   155      57.220  87.019 105.446  1.00  0.00           H  
ATOM   2112  C   TYR   155      58.514  86.850 101.497  1.00  0.00           C  
ATOM   2113  O   TYR   155      59.612  86.906 100.930  1.00  0.00           O  
ATOM   2114  N   GLY   156      57.460  86.974 100.672  1.00  0.00           N  
ATOM   2115  H   GLY   156      57.598  87.100  99.679  1.00  0.00           H  
ATOM   2116  CA  GLY   156      56.042  86.991 101.075  1.00  0.00           C  
ATOM   2117  HA2 GLY   156      55.602  86.160 100.523  1.00  0.00           H  
ATOM   2118  HA3 GLY   156      56.014  86.778 102.143  1.00  0.00           H  
ATOM   2119  C   GLY   156      55.343  88.224 100.742  1.00  0.00           C  
ATOM   2120  O   GLY   156      55.739  88.923  99.790  1.00  0.00           O  
ATOM   2121  N   GLN   157      54.353  88.643 101.551  1.00  0.00           N  
ATOM   2122  H   GLN   157      54.023  88.003 102.259  1.00  0.00           H  
ATOM   2123  CA  GLN   157      53.656  89.975 101.395  1.00  0.00           C  
ATOM   2124  HA  GLN   157      53.965  90.468 100.474  1.00  0.00           H  
ATOM   2125  CB  GLN   157      52.130  89.823 101.368  1.00  0.00           C  
ATOM   2126  HB2 GLN   157      51.872  89.084 102.126  1.00  0.00           H  
ATOM   2127  HB3 GLN   157      51.565  90.729 101.587  1.00  0.00           H  
ATOM   2128  CG  GLN   157      51.676  89.236 100.024  1.00  0.00           C  
ATOM   2129  HG2 GLN   157      52.504  88.776  99.484  1.00  0.00           H  
ATOM   2130  HG3 GLN   157      50.738  88.707 100.188  1.00  0.00           H  
ATOM   2131  CD  GLN   157      51.255  90.268  99.015  1.00  0.00           C  
ATOM   2132  OE1 GLN   157      51.506  91.453  99.150  1.00  0.00           O  
ATOM   2133  NE2 GLN   157      50.773  89.779  97.864  1.00  0.00           N  
ATOM   2134 HE21 GLN   157      50.562  88.792  97.908  1.00  0.00           H  
ATOM   2135 HE22 GLN   157      50.535  90.389  97.094  1.00  0.00           H  
ATOM   2136  C   GLN   157      53.926  90.932 102.632  1.00  0.00           C  
ATOM   2137  O   GLN   157      53.850  90.462 103.784  1.00  0.00           O  
ATOM   2138  N   GLN   158      54.083  92.267 102.461  1.00  0.00           N  
ATOM   2139  H   GLN   158      54.277  92.758 103.323  1.00  0.00           H  
ATOM   2140  CA  GLN   158      53.720  93.082 101.309  1.00  0.00           C  
ATOM   2141  HA  GLN   158      52.921  92.503 100.847  1.00  0.00           H  
ATOM   2142  CB  GLN   158      53.095  94.343 101.772  1.00  0.00           C  
ATOM   2143  HB2 GLN   158      53.921  94.798 102.320  1.00  0.00           H  
ATOM   2144  HB3 GLN   158      52.887  95.045 100.966  1.00  0.00           H  
ATOM   2145  CG  GLN   158      51.851  94.233 102.723  1.00  0.00           C  
ATOM   2146  HG2 GLN   158      51.226  93.360 102.532  1.00  0.00           H  
ATOM   2147  HG3 GLN   158      52.228  93.970 103.711  1.00  0.00           H  
ATOM   2148  CD  GLN   158      50.884  95.425 102.660  1.00  0.00           C  
ATOM   2149  OE1 GLN   158      51.109  96.491 102.109  1.00  0.00           O  
ATOM   2150  NE2 GLN   158      49.715  95.271 103.272  1.00  0.00           N  
ATOM   2151 HE21 GLN   158      49.563  94.407 103.772  1.00  0.00           H  
ATOM   2152 HE22 GLN   158      49.078  96.032 103.083  1.00  0.00           H  
ATOM   2153  C   GLN   158      54.797  93.341 100.309  1.00  0.00           C  
ATOM   2154  O   GLN   158      55.901  92.952 100.585  1.00  0.00           O  
ATOM   2155  N   ASN   159      54.534  93.902  99.121  1.00  0.00           N  
ATOM   2156  H   ASN   159      53.576  94.122  98.888  1.00  0.00           H  
ATOM   2157  CA  ASN   159      55.603  94.149  98.101  1.00  0.00           C  
ATOM   2158  HA  ASN   159      56.178  93.236  97.944  1.00  0.00           H  
ATOM   2159  CB  ASN   159      54.968  94.520  96.737  1.00  0.00           C  
ATOM   2160  HB2 ASN   159      54.310  95.383  96.846  1.00  0.00           H  
ATOM   2161  HB3 ASN   159      55.748  94.931  96.097  1.00  0.00           H  
ATOM   2162  CG  ASN   159      54.068  93.409  96.091  1.00  0.00           C  
ATOM   2163  OD1 ASN   159      52.937  93.608  95.798  1.00  0.00           O  
ATOM   2164  ND2 ASN   159      54.548  92.180  95.764  1.00  0.00           N  
ATOM   2165 HD21 ASN   159      55.463  91.882  96.071  1.00  0.00           H  
ATOM   2166 HD22 ASN   159      53.801  91.502  95.748  1.00  0.00           H  
ATOM   2167  C   ASN   159      56.619  95.266  98.442  1.00  0.00           C  
ATOM   2168  O   ASN   159      56.194  96.377  98.786  1.00  0.00           O  
ATOM   2169  N   GLN   160      57.950  95.190  98.379  1.00  0.00           N  
ATOM   2170  H   GLN   160      58.462  96.060  98.370  1.00  0.00           H  
ATOM   2171  CA  GLN   160      58.729  93.909  98.261  1.00  0.00           C  
ATOM   2172  HA  GLN   160      58.177  93.061  98.666  1.00  0.00           H  
ATOM   2173  CB  GLN   160      58.782  93.686  96.705  1.00  0.00           C  
ATOM   2174  HB2 GLN   160      57.867  93.798  96.124  1.00  0.00           H  
ATOM   2175  HB3 GLN   160      59.489  94.407  96.296  1.00  0.00           H  
ATOM   2176  CG  GLN   160      59.356  92.334  96.311  1.00  0.00           C  
ATOM   2177  HG2 GLN   160      59.749  92.479  95.305  1.00  0.00           H  
ATOM   2178  HG3 GLN   160      60.221  92.110  96.935  1.00  0.00           H  
ATOM   2179  CD  GLN   160      58.262  91.296  96.415  1.00  0.00           C  
ATOM   2180  OE1 GLN   160      57.117  91.552  96.644  1.00  0.00           O  
ATOM   2181  NE2 GLN   160      58.574  90.037  96.497  1.00  0.00           N  
ATOM   2182 HE21 GLN   160      59.489  89.657  96.302  1.00  0.00           H  
ATOM   2183 HE22 GLN   160      57.823  89.392  96.695  1.00  0.00           H  
ATOM   2184  C   GLN   160      60.071  93.940  99.040  1.00  0.00           C  
ATOM   2185  O   GLN   160      60.952  94.681  98.678  1.00  0.00           O  
ATOM   2186  N   TYR   161      60.326  93.058 100.103  1.00  0.00           N  
ATOM   2187  H   TYR   161      59.659  92.340 100.347  1.00  0.00           H  
ATOM   2188  CA  TYR   161      61.652  93.045 100.765  1.00  0.00           C  
ATOM   2189  HA  TYR   161      61.761  94.023 101.235  1.00  0.00           H  
ATOM   2190  CB  TYR   161      61.534  92.157 101.988  1.00  0.00           C  
ATOM   2191  HB2 TYR   161      61.346  91.132 101.670  1.00  0.00           H  
ATOM   2192  HB3 TYR   161      62.473  92.193 102.541  1.00  0.00           H  
ATOM   2193  CG  TYR   161      60.505  92.536 103.071  1.00  0.00           C  
ATOM   2194  CD1 TYR   161      60.951  93.051 104.272  1.00  0.00           C  
ATOM   2195  HD1 TYR   161      62.004  93.183 104.473  1.00  0.00           H  
ATOM   2196  CE1 TYR   161      60.028  93.484 105.238  1.00  0.00           C  
ATOM   2197  HE1 TYR   161      60.278  94.099 106.090  1.00  0.00           H  
ATOM   2198  CZ  TYR   161      58.585  93.242 105.079  1.00  0.00           C  
ATOM   2199  OH  TYR   161      57.764  93.506 106.074  1.00  0.00           O  
ATOM   2200  HH  TYR   161      56.868  93.220 105.882  1.00  0.00           H  
ATOM   2201  CE2 TYR   161      58.156  92.535 103.934  1.00  0.00           C  
ATOM   2202  HE2 TYR   161      57.210  92.019 103.857  1.00  0.00           H  
ATOM   2203  CD2 TYR   161      59.090  92.216 102.918  1.00  0.00           C  
ATOM   2204  HD2 TYR   161      58.781  91.773 101.983  1.00  0.00           H  
ATOM   2205  C   TYR   161      62.827  92.721  99.834  1.00  0.00           C  
ATOM   2206  O   TYR   161      63.880  93.336  99.996  1.00  0.00           O  
ATOM   2207  N   ASN   162      62.569  91.882  98.824  1.00  0.00           N  
ATOM   2208  H   ASN   162      61.689  91.393  98.742  1.00  0.00           H  
ATOM   2209  CA  ASN   162      63.400  91.543  97.653  1.00  0.00           C  
ATOM   2210  HA  ASN   162      64.371  91.299  98.084  1.00  0.00           H  
ATOM   2211  CB  ASN   162      62.822  90.263  96.930  1.00  0.00           C  
ATOM   2212  HB2 ASN   162      61.807  90.564  96.673  1.00  0.00           H  
ATOM   2213  HB3 ASN   162      63.339  90.098  95.984  1.00  0.00           H  
ATOM   2214  CG  ASN   162      62.831  88.942  97.704  1.00  0.00           C  
ATOM   2215  OD1 ASN   162      63.349  88.822  98.794  1.00  0.00           O  
ATOM   2216  ND2 ASN   162      62.106  87.943  97.218  1.00  0.00           N  
ATOM   2217 HD21 ASN   162      62.142  87.099  97.772  1.00  0.00           H  
ATOM   2218 HD22 ASN   162      61.704  88.004  96.294  1.00  0.00           H  
ATOM   2219  C   ASN   162      63.636  92.691  96.647  1.00  0.00           C  
ATOM   2220  O   ASN   162      62.687  93.351  96.258  1.00  0.00           O  
ATOM   2221  N   SER   163      64.939  92.837  96.276  1.00  0.00           N  
ATOM   2222  H   SER   163      65.623  92.146  96.548  1.00  0.00           H  
ATOM   2223  CA  SER   163      65.447  93.901  95.348  1.00  0.00           C  
ATOM   2224  HA  SER   163      65.130  94.827  95.828  1.00  0.00           H  
ATOM   2225  CB  SER   163      66.975  93.853  95.371  1.00  0.00           C  
ATOM   2226  HB2 SER   163      67.280  93.765  96.414  1.00  0.00           H  
ATOM   2227  HB3 SER   163      67.347  92.872  95.075  1.00  0.00           H  
ATOM   2228  OG  SER   163      67.543  94.907  94.662  1.00  0.00           O  
ATOM   2229  HG  SER   163      68.348  94.625  94.220  1.00  0.00           H  
ATOM   2230  C   SER   163      64.842  93.796  93.926  1.00  0.00           C  
ATOM   2231  O   SER   163      64.173  92.872  93.584  1.00  0.00           O  
ATOM   2232  N   SER   164      64.949  94.916  93.191  1.00  0.00           N  
ATOM   2233  H   SER   164      65.423  95.730  93.555  1.00  0.00           H  
ATOM   2234  CA  SER   164      64.594  94.928  91.743  1.00  0.00           C  
ATOM   2235  HA  SER   164      64.682  95.950  91.375  1.00  0.00           H  
ATOM   2236  CB  SER   164      63.136  94.373  91.312  1.00  0.00           C  
ATOM   2237  HB2 SER   164      63.109  93.285  91.251  1.00  0.00           H  
ATOM   2238  HB3 SER   164      62.435  94.647  92.100  1.00  0.00           H  
ATOM   2239  OG  SER   164      62.672  94.962  90.144  1.00  0.00           O  
ATOM   2240  HG  SER   164      61.755  95.242  90.191  1.00  0.00           H  
ATOM   2241  C   SER   164      65.627  94.225  90.891  1.00  0.00           C  
ATOM   2242  O   SER   164      66.671  93.740  91.344  1.00  0.00           O  
ATOM   2243  N   SER   165      65.333  94.215  89.598  1.00  0.00           N  
ATOM   2244  H   SER   165      64.378  94.459  89.379  1.00  0.00           H  
ATOM   2245  CA  SER   165      66.174  93.766  88.413  1.00  0.00           C  
ATOM   2246  HA  SER   165      66.598  92.796  88.670  1.00  0.00           H  
ATOM   2247  CB  SER   165      65.235  93.712  87.189  1.00  0.00           C  
ATOM   2248  HB2 SER   165      64.692  94.653  87.099  1.00  0.00           H  
ATOM   2249  HB3 SER   165      65.801  93.397  86.312  1.00  0.00           H  
ATOM   2250  OG  SER   165      64.265  92.653  87.409  1.00  0.00           O  
ATOM   2251  HG  SER   165      64.748  91.914  87.031  1.00  0.00           H  
ATOM   2252  C   SER   165      67.331  94.783  88.137  1.00  0.00           C  
ATOM   2253  O   SER   165      67.389  95.864  88.755  1.00  0.00           O  
ATOM   2254  N   GLY   166      68.231  94.383  87.250  1.00  0.00           N  
ATOM   2255  H   GLY   166      68.117  93.487  86.798  1.00  0.00           H  
ATOM   2256  CA  GLY   166      69.319  95.155  86.755  1.00  0.00           C  
ATOM   2257  HA2 GLY   166      69.885  94.482  86.111  1.00  0.00           H  
ATOM   2258  HA3 GLY   166      68.989  96.010  86.164  1.00  0.00           H  
ATOM   2259  C   GLY   166      70.389  95.560  87.741  1.00  0.00           C  
ATOM   2260  O   GLY   166      70.773  94.743  88.578  1.00  0.00           O  
ATOM   2261  N   GLY   167      70.922  96.731  87.545  1.00  0.00           N  
ATOM   2262  H   GLY   167      70.565  97.284  86.779  1.00  0.00           H  
ATOM   2263  CA  GLY   167      72.248  97.011  88.040  1.00  0.00           C  
ATOM   2264  HA2 GLY   167      72.346  98.096  88.080  1.00  0.00           H  
ATOM   2265  HA3 GLY   167      72.294  96.653  89.068  1.00  0.00           H  
ATOM   2266  C   GLY   167      73.407  96.480  87.237  1.00  0.00           C  
ATOM   2267  O   GLY   167      73.253  95.711  86.284  1.00  0.00           O  
ATOM   2268  N   GLY   168      74.639  96.986  87.576  1.00  0.00           N  
ATOM   2269  H   GLY   168      74.660  97.611  88.369  1.00  0.00           H  
ATOM   2270  CA  GLY   168      75.917  96.657  86.880  1.00  0.00           C  
ATOM   2271  HA2 GLY   168      75.687  96.437  85.837  1.00  0.00           H  
ATOM   2272  HA3 GLY   168      76.569  97.531  86.903  1.00  0.00           H  
ATOM   2273  C   GLY   168      76.649  95.399  87.472  1.00  0.00           C  
ATOM   2274  O   GLY   168      76.036  94.619  88.149  1.00  0.00           O  
ATOM   2275  N   GLY   169      77.943  95.250  87.266  1.00  0.00           N  
ATOM   2276  H   GLY   169      78.376  94.474  87.746  1.00  0.00           H  
ATOM   2277  CA  GLY   169      78.725  96.121  86.358  1.00  0.00           C  
ATOM   2278  HA2 GLY   169      78.032  96.576  85.650  1.00  0.00           H  
ATOM   2279  HA3 GLY   169      79.226  96.894  86.939  1.00  0.00           H  
ATOM   2280  C   GLY   169      79.804  95.193  85.689  1.00  0.00           C  
ATOM   2281  O   GLY   169      79.710  93.972  85.664  1.00  0.00           O  
ATOM   2282  N   GLY   170      80.811  95.868  85.085  1.00  0.00           N  
ATOM   2283  H   GLY   170      80.687  96.863  85.208  1.00  0.00           H  
ATOM   2284  CA  GLY   170      82.082  95.325  84.621  1.00  0.00           C  
ATOM   2285  HA2 GLY   170      81.880  94.630  83.806  1.00  0.00           H  
ATOM   2286  HA3 GLY   170      82.655  96.167  84.231  1.00  0.00           H  
ATOM   2287  C   GLY   170      82.810  94.436  85.733  1.00  0.00           C  
ATOM   2288  O   GLY   170      82.391  94.336  86.883  1.00  0.00           O  
ATOM   2289  N   GLY   171      83.842  93.684  85.451  1.00  0.00           N  
ATOM   2290  H   GLY   171      84.173  93.169  86.255  1.00  0.00           H  
ATOM   2291  CA  GLY   171      84.730  93.769  84.299  1.00  0.00           C  
ATOM   2292  HA2 GLY   171      85.267  92.822  84.347  1.00  0.00           H  
ATOM   2293  HA3 GLY   171      84.306  93.856  83.298  1.00  0.00           H  
ATOM   2294  C   GLY   171      85.772  94.934  84.434  1.00  0.00           C  
ATOM   2295  O   GLY   171      85.694  95.741  85.379  1.00  0.00           O  
ATOM   2296  N   GLY   172      86.767  95.062  83.602  1.00  0.00           N  
ATOM   2297  H   GLY   172      87.325  95.890  83.749  1.00  0.00           H  
ATOM   2298  CA  GLY   172      87.063  94.266  82.352  1.00  0.00           C  
ATOM   2299  HA2 GLY   172      88.101  94.331  82.025  1.00  0.00           H  
ATOM   2300  HA3 GLY   172      86.784  93.245  82.612  1.00  0.00           H  
ATOM   2301  C   GLY   172      86.032  94.745  81.224  1.00  0.00           C  
ATOM   2302  O   GLY   172      85.035  95.502  81.434  1.00  0.00           O  
ATOM   2303  N   GLY   173      86.161  94.044  80.080  1.00  0.00           N  
ATOM   2304  H   GLY   173      86.856  93.331  79.908  1.00  0.00           H  
ATOM   2305  CA  GLY   173      85.267  94.273  78.991  1.00  0.00           C  
ATOM   2306  HA2 GLY   173      85.496  93.541  78.217  1.00  0.00           H  
ATOM   2307  HA3 GLY   173      84.255  94.133  79.372  1.00  0.00           H  
ATOM   2308  C   GLY   173      85.461  95.717  78.464  1.00  0.00           C  
ATOM   2309  O   GLY   173      86.510  96.250  78.467  1.00  0.00           O  
ATOM   2310  N   GLY   174      84.444  96.361  77.992  1.00  0.00           N  
ATOM   2311  H   GLY   174      84.621  97.319  77.723  1.00  0.00           H  
ATOM   2312  CA  GLY   174      83.045  95.951  77.908  1.00  0.00           C  
ATOM   2313  HA2 GLY   174      82.973  95.204  77.118  1.00  0.00           H  
ATOM   2314  HA3 GLY   174      82.760  95.471  78.844  1.00  0.00           H  
ATOM   2315  C   GLY   174      82.074  97.071  77.616  1.00  0.00           C  
ATOM   2316  O   GLY   174      82.498  98.151  77.121  1.00  0.00           O  
ATOM   2317  N   GLY   175      80.800  96.790  77.678  1.00  0.00           N  
ATOM   2318  H   GLY   175      80.605  95.946  78.198  1.00  0.00           H  
ATOM   2319  CA  GLY   175      79.713  97.781  77.748  1.00  0.00           C  
ATOM   2320  HA2 GLY   175      79.229  97.722  78.724  1.00  0.00           H  
ATOM   2321  HA3 GLY   175      80.198  98.756  77.778  1.00  0.00           H  
ATOM   2322  C   GLY   175      78.716  97.635  76.588  1.00  0.00           C  
ATOM   2323  O   GLY   175      78.757  96.708  75.801  1.00  0.00           O  
ATOM   2324  N   ASN   176      77.794  98.625  76.566  1.00  0.00           N  
ATOM   2325  H   ASN   176      77.785  99.349  77.270  1.00  0.00           H  
ATOM   2326  CA  ASN   176      76.720  98.718  75.586  1.00  0.00           C  
ATOM   2327  HA  ASN   176      77.164  98.752  74.591  1.00  0.00           H  
ATOM   2328  CB  ASN   176      75.552  97.660  75.641  1.00  0.00           C  
ATOM   2329  HB2 ASN   176      74.659  98.021  75.131  1.00  0.00           H  
ATOM   2330  HB3 ASN   176      75.871  96.732  75.165  1.00  0.00           H  
ATOM   2331  CG  ASN   176      75.092  97.351  77.056  1.00  0.00           C  
ATOM   2332  OD1 ASN   176      74.825  98.209  77.886  1.00  0.00           O  
ATOM   2333  ND2 ASN   176      74.758  96.060  77.233  1.00  0.00           N  
ATOM   2334 HD21 ASN   176      74.078  95.877  77.957  1.00  0.00           H  
ATOM   2335 HD22 ASN   176      74.728  95.429  76.446  1.00  0.00           H  
ATOM   2336  C   ASN   176      76.105 100.125  75.701  1.00  0.00           C  
ATOM   2337  O   ASN   176      76.071 100.812  76.718  1.00  0.00           O  
ATOM   2338  N   TYR   177      75.703 100.695  74.570  1.00  0.00           N  
ATOM   2339  H   TYR   177      75.848 100.048  73.807  1.00  0.00           H  
ATOM   2340  CA  TYR   177      75.453 102.149  74.341  1.00  0.00           C  
ATOM   2341  HA  TYR   177      75.666 102.714  75.249  1.00  0.00           H  
ATOM   2342  CB  TYR   177      76.336 102.737  73.206  1.00  0.00           C  
ATOM   2343  HB2 TYR   177      76.310 102.150  72.288  1.00  0.00           H  
ATOM   2344  HB3 TYR   177      75.925 103.661  72.798  1.00  0.00           H  
ATOM   2345  CG  TYR   177      77.799 102.907  73.648  1.00  0.00           C  
ATOM   2346  CD1 TYR   177      78.138 104.008  74.418  1.00  0.00           C  
ATOM   2347  HD1 TYR   177      77.462 104.763  74.791  1.00  0.00           H  
ATOM   2348  CE1 TYR   177      79.502 104.349  74.645  1.00  0.00           C  
ATOM   2349  HE1 TYR   177      79.736 105.292  75.116  1.00  0.00           H  
ATOM   2350  CZ  TYR   177      80.484 103.570  74.013  1.00  0.00           C  
ATOM   2351  OH  TYR   177      81.773 103.922  74.262  1.00  0.00           O  
ATOM   2352  HH  TYR   177      81.872 104.365  75.108  1.00  0.00           H  
ATOM   2353  CE2 TYR   177      80.118 102.504  73.180  1.00  0.00           C  
ATOM   2354  HE2 TYR   177      80.890 101.958  72.658  1.00  0.00           H  
ATOM   2355  CD2 TYR   177      78.793 102.113  73.046  1.00  0.00           C  
ATOM   2356  HD2 TYR   177      78.594 101.371  72.287  1.00  0.00           H  
ATOM   2357  C   TYR   177      73.961 102.373  73.951  1.00  0.00           C  
ATOM   2358  O   TYR   177      73.458 101.750  73.080  1.00  0.00           O  
ATOM   2359  N   GLY   178      73.164 103.160  74.593  1.00  0.00           N  
ATOM   2360  H   GLY   178      72.196 103.120  74.305  1.00  0.00           H  
ATOM   2361  CA  GLY   178      73.452 103.876  75.819  1.00  0.00           C  
ATOM   2362  HA2 GLY   178      72.509 104.247  76.220  1.00  0.00           H  
ATOM   2363  HA3 GLY   178      73.903 103.151  76.497  1.00  0.00           H  
ATOM   2364  C   GLY   178      74.400 105.081  75.752  1.00  0.00           C  
ATOM   2365  O   GLY   178      75.030 105.374  74.729  1.00  0.00           O  
ATOM   2366  N   GLN   179      74.511 105.725  76.859  1.00  0.00           N  
ATOM   2367  H   GLN   179      74.002 105.325  77.635  1.00  0.00           H  
ATOM   2368  CA  GLN   179      75.230 106.987  77.016  1.00  0.00           C  
ATOM   2369  HA  GLN   179      75.110 107.602  76.125  1.00  0.00           H  
ATOM   2370  CB  GLN   179      74.595 107.754  78.227  1.00  0.00           C  
ATOM   2371  HB2 GLN   179      74.752 107.265  79.189  1.00  0.00           H  
ATOM   2372  HB3 GLN   179      75.092 108.716  78.359  1.00  0.00           H  
ATOM   2373  CG  GLN   179      73.143 108.219  78.007  1.00  0.00           C  
ATOM   2374  HG2 GLN   179      72.989 109.216  78.420  1.00  0.00           H  
ATOM   2375  HG3 GLN   179      72.880 108.350  76.957  1.00  0.00           H  
ATOM   2376  CD  GLN   179      72.092 107.260  78.632  1.00  0.00           C  
ATOM   2377  OE1 GLN   179      72.076 106.062  78.485  1.00  0.00           O  
ATOM   2378  NE2 GLN   179      71.141 107.815  79.329  1.00  0.00           N  
ATOM   2379 HE21 GLN   179      71.246 108.768  79.647  1.00  0.00           H  
ATOM   2380 HE22 GLN   179      70.319 107.293  79.595  1.00  0.00           H  
ATOM   2381  C   GLN   179      76.762 106.826  77.247  1.00  0.00           C  
ATOM   2382  O   GLN   179      77.130 106.130  78.211  1.00  0.00           O  
ATOM   2383  N   ASP   180      77.703 107.449  76.463  1.00  0.00           N  
ATOM   2384  H   ASP   180      78.670 107.354  76.737  1.00  0.00           H  
ATOM   2385  CA  ASP   180      77.428 108.249  75.278  1.00  0.00           C  
ATOM   2386  HA  ASP   180      76.631 107.635  74.858  1.00  0.00           H  
ATOM   2387  CB  ASP   180      76.886 109.694  75.515  1.00  0.00           C  
ATOM   2388  HB2 ASP   180      76.048 109.651  76.211  1.00  0.00           H  
ATOM   2389  HB3 ASP   180      77.556 110.403  76.002  1.00  0.00           H  
ATOM   2390  CG  ASP   180      76.288 110.326  74.186  1.00  0.00           C  
ATOM   2391  OD1 ASP   180      75.723 111.455  74.234  1.00  0.00           O  
ATOM   2392  OD2 ASP   180      76.158 109.693  73.120  1.00  0.00           O  
ATOM   2393  C   ASP   180      78.661 108.299  74.332  1.00  0.00           C  
ATOM   2394  O   ASP   180      79.714 108.812  74.655  1.00  0.00           O  
ATOM   2395  N   GLN   181      78.430 107.816  73.105  1.00  0.00           N  
ATOM   2396  H   GLN   181      77.476 107.734  72.785  1.00  0.00           H  
ATOM   2397  CA  GLN   181      79.475 107.592  72.041  1.00  0.00           C  
ATOM   2398  HA  GLN   181      80.149 106.927  72.580  1.00  0.00           H  
ATOM   2399  CB  GLN   181      78.911 106.964  70.746  1.00  0.00           C  
ATOM   2400  HB2 GLN   181      77.864 107.245  70.629  1.00  0.00           H  
ATOM   2401  HB3 GLN   181      79.445 107.268  69.846  1.00  0.00           H  
ATOM   2402  CG  GLN   181      78.971 105.472  70.824  1.00  0.00           C  
ATOM   2403  HG2 GLN   181      80.016 105.190  70.956  1.00  0.00           H  
ATOM   2404  HG3 GLN   181      78.429 105.050  71.671  1.00  0.00           H  
ATOM   2405  CD  GLN   181      78.411 104.812  69.572  1.00  0.00           C  
ATOM   2406  OE1 GLN   181      77.742 105.394  68.716  1.00  0.00           O  
ATOM   2407  NE2 GLN   181      78.724 103.578  69.238  1.00  0.00           N  
ATOM   2408 HE21 GLN   181      78.991 102.869  69.906  1.00  0.00           H  
ATOM   2409 HE22 GLN   181      78.547 103.310  68.280  1.00  0.00           H  
ATOM   2410  C   GLN   181      80.280 108.849  71.690  1.00  0.00           C  
ATOM   2411  O   GLN   181      81.492 108.760  71.609  1.00  0.00           O  
ATOM   2412  N   SER   182      79.529 109.929  71.570  1.00  0.00           N  
ATOM   2413  H   SER   182      78.522 109.954  71.504  1.00  0.00           H  
ATOM   2414  CA  SER   182      80.105 111.272  71.494  1.00  0.00           C  
ATOM   2415  HA  SER   182      80.641 111.341  70.547  1.00  0.00           H  
ATOM   2416  CB  SER   182      79.002 112.353  71.364  1.00  0.00           C  
ATOM   2417  HB2 SER   182      78.278 111.958  70.651  1.00  0.00           H  
ATOM   2418  HB3 SER   182      78.505 112.451  72.329  1.00  0.00           H  
ATOM   2419  OG  SER   182      79.532 113.648  71.044  1.00  0.00           O  
ATOM   2420  HG  SER   182      79.432 113.718  70.092  1.00  0.00           H  
ATOM   2421  C   SER   182      81.015 111.660  72.654  1.00  0.00           C  
ATOM   2422  O   SER   182      80.511 111.606  73.801  1.00  0.00           O  
ATOM   2423  N   SER   183      82.294 111.900  72.579  1.00  0.00           N  
ATOM   2424  H   SER   183      82.708 112.075  73.483  1.00  0.00           H  
ATOM   2425  CA  SER   183      83.105 111.869  71.383  1.00  0.00           C  
ATOM   2426  HA  SER   183      82.752 111.099  70.697  1.00  0.00           H  
ATOM   2427  CB  SER   183      83.001 113.126  70.650  1.00  0.00           C  
ATOM   2428  HB2 SER   183      81.973 113.487  70.641  1.00  0.00           H  
ATOM   2429  HB3 SER   183      83.589 113.932  71.087  1.00  0.00           H  
ATOM   2430  OG  SER   183      83.371 112.900  69.243  1.00  0.00           O  
ATOM   2431  HG  SER   183      83.585 113.760  68.874  1.00  0.00           H  
ATOM   2432  C   SER   183      84.625 111.594  71.603  1.00  0.00           C  
ATOM   2433  O   SER   183      85.227 112.169  72.543  1.00  0.00           O  
ATOM   2434  N   MET   184      85.200 110.684  70.773  1.00  0.00           N  
ATOM   2435  H   MET   184      84.643 110.208  70.079  1.00  0.00           H  
ATOM   2436  CA  MET   184      86.658 110.413  70.950  1.00  0.00           C  
ATOM   2437  HA  MET   184      86.826 109.819  71.848  1.00  0.00           H  
ATOM   2438  CB  MET   184      87.077 109.511  69.809  1.00  0.00           C  
ATOM   2439  HB2 MET   184      86.515 108.582  69.904  1.00  0.00           H  
ATOM   2440  HB3 MET   184      86.783 110.005  68.883  1.00  0.00           H  
ATOM   2441  CG  MET   184      88.572 109.151  69.728  1.00  0.00           C  
ATOM   2442  HG2 MET   184      88.670 108.548  68.825  1.00  0.00           H  
ATOM   2443  HG3 MET   184      89.109 110.098  69.784  1.00  0.00           H  
ATOM   2444  SD  MET   184      89.027 108.155  71.031  1.00  0.00           S  
ATOM   2445  CE  MET   184      90.800 107.955  70.599  1.00  0.00           C  
ATOM   2446  HE1 MET   184      91.276 107.389  71.400  1.00  0.00           H  
ATOM   2447  HE2 MET   184      90.870 107.294  69.735  1.00  0.00           H  
ATOM   2448  HE3 MET   184      91.266 108.920  70.401  1.00  0.00           H  
ATOM   2449  C   MET   184      87.483 111.712  70.999  1.00  0.00           C  
ATOM   2450  O   MET   184      87.222 112.693  70.275  1.00  0.00           O  
ATOM   2451  N   SER   185      88.443 111.779  71.928  1.00  0.00           N  
ATOM   2452  H   SER   185      88.537 111.062  72.633  1.00  0.00           H  
ATOM   2453  CA  SER   185      89.431 112.820  72.157  1.00  0.00           C  
ATOM   2454  HA  SER   185      88.867 113.705  72.452  1.00  0.00           H  
ATOM   2455  CB  SER   185      90.320 112.450  73.307  1.00  0.00           C  
ATOM   2456  HB2 SER   185      89.707 112.234  74.183  1.00  0.00           H  
ATOM   2457  HB3 SER   185      90.869 111.535  73.085  1.00  0.00           H  
ATOM   2458  OG  SER   185      91.153 113.467  73.687  1.00  0.00           O  
ATOM   2459  HG  SER   185      91.785 113.175  74.348  1.00  0.00           H  
ATOM   2460  C   SER   185      90.376 113.096  70.987  1.00  0.00           C  
ATOM   2461  O   SER   185      90.871 112.241  70.380  1.00  0.00           O  
ATOM   2462  N   SER   186      90.490 114.384  70.667  1.00  0.00           N  
ATOM   2463  H   SER   186      90.047 115.079  71.251  1.00  0.00           H  
ATOM   2464  CA  SER   186      91.162 114.906  69.418  1.00  0.00           C  
ATOM   2465  HA  SER   186      91.999 114.249  69.184  1.00  0.00           H  
ATOM   2466  CB  SER   186      90.100 115.037  68.254  1.00  0.00           C  
ATOM   2467  HB2 SER   186      89.275 115.684  68.551  1.00  0.00           H  
ATOM   2468  HB3 SER   186      90.508 115.452  67.332  1.00  0.00           H  
ATOM   2469  OG  SER   186      89.552 113.819  67.898  1.00  0.00           O  
ATOM   2470  HG  SER   186      88.789 113.678  68.463  1.00  0.00           H  
ATOM   2471  C   SER   186      91.809 116.305  69.575  1.00  0.00           C  
ATOM   2472  O   SER   186      91.312 117.143  70.271  1.00  0.00           O  
ATOM   2473  N   GLY   187      92.900 116.663  68.918  1.00  0.00           N  
ATOM   2474  H   GLY   187      93.221 117.587  69.170  1.00  0.00           H  
ATOM   2475  CA  GLY   187      93.587 116.086  67.758  1.00  0.00           C  
ATOM   2476  HA2 GLY   187      94.604 115.785  68.010  1.00  0.00           H  
ATOM   2477  HA3 GLY   187      92.977 115.197  67.598  1.00  0.00           H  
ATOM   2478  C   GLY   187      93.649 116.982  66.540  1.00  0.00           C  
ATOM   2479  O   GLY   187      94.573 116.902  65.731  1.00  0.00           O  
ATOM   2480  N   GLY   188      92.640 117.825  66.446  1.00  0.00           N  
ATOM   2481  H   GLY   188      91.968 117.818  67.200  1.00  0.00           H  
ATOM   2482  CA  GLY   188      92.361 118.636  65.225  1.00  0.00           C  
ATOM   2483  HA2 GLY   188      92.403 117.922  64.403  1.00  0.00           H  
ATOM   2484  HA3 GLY   188      91.318 118.917  65.368  1.00  0.00           H  
ATOM   2485  C   GLY   188      93.346 119.757  64.907  1.00  0.00           C  
ATOM   2486  O   GLY   188      94.383 119.858  65.562  1.00  0.00           O  
ATOM   2487  N   GLY   189      93.115 120.569  63.873  1.00  0.00           N  
ATOM   2488  H   GLY   189      93.850 121.246  63.723  1.00  0.00           H  
ATOM   2489  CA  GLY   189      91.982 120.699  63.060  1.00  0.00           C  
ATOM   2490  HA2 GLY   189      92.272 121.181  62.126  1.00  0.00           H  
ATOM   2491  HA3 GLY   189      91.758 119.687  62.721  1.00  0.00           H  
ATOM   2492  C   GLY   189      90.758 121.394  63.619  1.00  0.00           C  
ATOM   2493  O   GLY   189      90.187 121.057  64.684  1.00  0.00           O  
ATOM   2494  N   SER   190      90.226 122.407  62.942  1.00  0.00           N  
ATOM   2495  H   SER   190      90.633 122.627  62.044  1.00  0.00           H  
ATOM   2496  CA  SER   190      89.137 123.271  63.175  1.00  0.00           C  
ATOM   2497  HA  SER   190      89.146 124.184  62.579  1.00  0.00           H  
ATOM   2498  CB  SER   190      87.906 122.630  62.643  1.00  0.00           C  
ATOM   2499  HB2 SER   190      87.734 121.664  63.117  1.00  0.00           H  
ATOM   2500  HB3 SER   190      87.093 123.232  63.050  1.00  0.00           H  
ATOM   2501  OG  SER   190      87.786 122.640  61.253  1.00  0.00           O  
ATOM   2502  HG  SER   190      88.075 121.816  60.854  1.00  0.00           H  
ATOM   2503  C   SER   190      88.968 123.705  64.678  1.00  0.00           C  
ATOM   2504  O   SER   190      87.919 123.564  65.320  1.00  0.00           O  
ATOM   2505  N   GLY   191      89.949 124.368  65.286  1.00  0.00           N  
ATOM   2506  H   GLY   191      89.844 124.791  66.197  1.00  0.00           H  
ATOM   2507  CA  GLY   191      91.358 124.649  64.867  1.00  0.00           C  
ATOM   2508  HA2 GLY   191      91.844 125.194  65.677  1.00  0.00           H  
ATOM   2509  HA3 GLY   191      91.840 123.693  64.661  1.00  0.00           H  
ATOM   2510  C   GLY   191      91.493 125.533  63.613  1.00  0.00           C  
ATOM   2511  O   GLY   191      90.600 126.395  63.382  1.00  0.00           O  
ATOM   2512  N   GLY   192      92.545 125.273  62.790  1.00  0.00           N  
ATOM   2513  H   GLY   192      93.252 124.633  63.122  1.00  0.00           H  
ATOM   2514  CA  GLY   192      92.553 125.702  61.368  1.00  0.00           C  
ATOM   2515  HA2 GLY   192      92.061 126.673  61.312  1.00  0.00           H  
ATOM   2516  HA3 GLY   192      93.619 125.832  61.178  1.00  0.00           H  
ATOM   2517  C   GLY   192      92.087 124.656  60.344  1.00  0.00           C  
ATOM   2518  O   GLY   192      91.344 123.669  60.571  1.00  0.00           O  
ATOM   2519  N   GLY   193      92.527 124.946  59.106  1.00  0.00           N  
ATOM   2520  H   GLY   193      93.078 125.767  58.901  1.00  0.00           H  
ATOM   2521  CA  GLY   193      92.183 124.089  57.856  1.00  0.00           C  
ATOM   2522  HA2 GLY   193      92.743 124.345  56.957  1.00  0.00           H  
ATOM   2523  HA3 GLY   193      92.328 123.043  58.127  1.00  0.00           H  
ATOM   2524  C   GLY   193      90.680 124.087  57.559  1.00  0.00           C  
ATOM   2525  O   GLY   193      90.023 125.087  57.968  1.00  0.00           O  
ATOM   2526  N   TYR   194      90.227 123.075  56.895  1.00  0.00           N  
ATOM   2527  H   TYR   194      90.864 122.372  56.547  1.00  0.00           H  
ATOM   2528  CA  TYR   194      88.822 122.937  56.435  1.00  0.00           C  
ATOM   2529  HA  TYR   194      88.213 123.626  57.020  1.00  0.00           H  
ATOM   2530  CB  TYR   194      88.777 123.266  54.949  1.00  0.00           C  
ATOM   2531  HB2 TYR   194      89.323 122.481  54.426  1.00  0.00           H  
ATOM   2532  HB3 TYR   194      87.728 123.266  54.650  1.00  0.00           H  
ATOM   2533  CG  TYR   194      89.362 124.699  54.598  1.00  0.00           C  
ATOM   2534  CD1 TYR   194      88.821 125.809  55.271  1.00  0.00           C  
ATOM   2535  HD1 TYR   194      88.207 125.685  56.150  1.00  0.00           H  
ATOM   2536  CE1 TYR   194      89.368 127.100  54.973  1.00  0.00           C  
ATOM   2537  HE1 TYR   194      89.148 127.972  55.572  1.00  0.00           H  
ATOM   2538  CZ  TYR   194      90.493 127.225  54.119  1.00  0.00           C  
ATOM   2539  OH  TYR   194      90.896 128.476  53.794  1.00  0.00           O  
ATOM   2540  HH  TYR   194      91.687 128.424  53.253  1.00  0.00           H  
ATOM   2541  CE2 TYR   194      91.060 126.138  53.481  1.00  0.00           C  
ATOM   2542  HE2 TYR   194      91.944 126.336  52.893  1.00  0.00           H  
ATOM   2543  CD2 TYR   194      90.424 124.880  53.684  1.00  0.00           C  
ATOM   2544  HD2 TYR   194      90.872 124.022  53.204  1.00  0.00           H  
ATOM   2545  C   TYR   194      88.247 121.478  56.643  1.00  0.00           C  
ATOM   2546  O   TYR   194      88.881 120.501  56.228  1.00  0.00           O  
ATOM   2547  N   GLY   195      87.138 121.395  57.410  1.00  0.00           N  
ATOM   2548  H   GLY   195      86.829 120.501  57.765  1.00  0.00           H  
ATOM   2549  CA  GLY   195      86.236 122.530  57.634  1.00  0.00           C  
ATOM   2550  HA2 GLY   195      86.696 123.174  58.384  1.00  0.00           H  
ATOM   2551  HA3 GLY   195      86.088 123.068  56.697  1.00  0.00           H  
ATOM   2552  C   GLY   195      84.812 122.005  58.020  1.00  0.00           C  
ATOM   2553  O   GLY   195      84.556 120.803  57.936  1.00  0.00           O  
ATOM   2554  N   ASN   196      83.940 122.889  58.549  1.00  0.00           N  
ATOM   2555  H   ASN   196      84.261 123.799  58.846  1.00  0.00           H  
ATOM   2556  CA  ASN   196      82.556 122.559  58.944  1.00  0.00           C  
ATOM   2557  HA  ASN   196      82.553 121.874  59.792  1.00  0.00           H  
ATOM   2558  CB  ASN   196      81.822 123.889  59.308  1.00  0.00           C  
ATOM   2559  HB2 ASN   196      82.253 124.355  60.194  1.00  0.00           H  
ATOM   2560  HB3 ASN   196      81.916 124.524  58.427  1.00  0.00           H  
ATOM   2561  CG  ASN   196      80.359 123.685  59.636  1.00  0.00           C  
ATOM   2562  OD1 ASN   196      79.516 123.727  58.738  1.00  0.00           O  
ATOM   2563  ND2 ASN   196      79.935 123.482  60.809  1.00  0.00           N  
ATOM   2564 HD21 ASN   196      79.010 123.107  60.963  1.00  0.00           H  
ATOM   2565 HD22 ASN   196      80.569 123.239  61.557  1.00  0.00           H  
ATOM   2566  C   ASN   196      81.792 121.986  57.672  1.00  0.00           C  
ATOM   2567  O   ASN   196      81.818 122.618  56.599  1.00  0.00           O  
ATOM   2568  N   GLN   197      81.028 120.919  57.893  1.00  0.00           N  
ATOM   2569  H   GLN   197      80.794 120.589  58.819  1.00  0.00           H  
ATOM   2570  CA  GLN   197      80.372 120.118  56.813  1.00  0.00           C  
ATOM   2571  HA  GLN   197      80.557 120.529  55.821  1.00  0.00           H  
ATOM   2572  CB  GLN   197      80.904 118.749  56.869  1.00  0.00           C  
ATOM   2573  HB2 GLN   197      80.874 118.357  57.886  1.00  0.00           H  
ATOM   2574  HB3 GLN   197      80.304 118.040  56.298  1.00  0.00           H  
ATOM   2575  CG  GLN   197      82.319 118.664  56.310  1.00  0.00           C  
ATOM   2576  HG2 GLN   197      82.868 119.269  57.032  1.00  0.00           H  
ATOM   2577  HG3 GLN   197      82.707 117.649  56.396  1.00  0.00           H  
ATOM   2578  CD  GLN   197      82.685 119.139  54.943  1.00  0.00           C  
ATOM   2579  OE1 GLN   197      81.941 119.577  54.146  1.00  0.00           O  
ATOM   2580  NE2 GLN   197      83.995 119.241  54.663  1.00  0.00           N  
ATOM   2581 HE21 GLN   197      84.710 119.035  55.346  1.00  0.00           H  
ATOM   2582 HE22 GLN   197      84.124 119.629  53.739  1.00  0.00           H  
ATOM   2583  C   GLN   197      78.800 120.062  56.786  1.00  0.00           C  
ATOM   2584  O   GLN   197      78.188 119.197  56.169  1.00  0.00           O  
ATOM   2585  N   ASP   198      78.216 121.065  57.403  1.00  0.00           N  
ATOM   2586  H   ASP   198      78.822 121.851  57.590  1.00  0.00           H  
ATOM   2587  CA  ASP   198      76.743 121.238  57.606  1.00  0.00           C  
ATOM   2588  HA  ASP   198      76.446 120.297  58.070  1.00  0.00           H  
ATOM   2589  CB  ASP   198      76.392 122.567  58.388  1.00  0.00           C  
ATOM   2590  HB2 ASP   198      76.808 123.405  57.829  1.00  0.00           H  
ATOM   2591  HB3 ASP   198      75.323 122.768  58.453  1.00  0.00           H  
ATOM   2592  CG  ASP   198      76.858 122.601  59.848  1.00  0.00           C  
ATOM   2593  OD1 ASP   198      77.508 121.677  60.417  1.00  0.00           O  
ATOM   2594  OD2 ASP   198      76.448 123.533  60.580  1.00  0.00           O  
ATOM   2595  C   ASP   198      75.851 121.321  56.319  1.00  0.00           C  
ATOM   2596  O   ASP   198      76.315 121.889  55.325  1.00  0.00           O  
ATOM   2597  N   GLN   199      74.610 120.834  56.291  1.00  0.00           N  
ATOM   2598  H   GLN   199      74.295 120.228  57.035  1.00  0.00           H  
ATOM   2599  CA  GLN   199      73.795 120.842  55.080  1.00  0.00           C  
ATOM   2600  HA  GLN   199      74.086 121.737  54.530  1.00  0.00           H  
ATOM   2601  CB  GLN   199      74.191 119.628  54.151  1.00  0.00           C  
ATOM   2602  HB2 GLN   199      73.420 119.437  53.405  1.00  0.00           H  
ATOM   2603  HB3 GLN   199      75.128 119.956  53.700  1.00  0.00           H  
ATOM   2604  CG  GLN   199      74.455 118.347  54.945  1.00  0.00           C  
ATOM   2605  HG2 GLN   199      75.137 118.512  55.779  1.00  0.00           H  
ATOM   2606  HG3 GLN   199      73.511 117.950  55.319  1.00  0.00           H  
ATOM   2607  CD  GLN   199      75.044 117.206  54.132  1.00  0.00           C  
ATOM   2608  OE1 GLN   199      75.329 117.254  52.931  1.00  0.00           O  
ATOM   2609  NE2 GLN   199      75.352 116.109  54.763  1.00  0.00           N  
ATOM   2610 HE21 GLN   199      75.169 116.046  55.755  1.00  0.00           H  
ATOM   2611 HE22 GLN   199      75.816 115.337  54.306  1.00  0.00           H  
ATOM   2612  C   GLN   199      72.225 120.880  55.312  1.00  0.00           C  
ATOM   2613  O   GLN   199      71.678 120.316  56.199  1.00  0.00           O  
ATOM   2614  N   SER   200      71.465 121.557  54.494  1.00  0.00           N  
ATOM   2615  H   SER   200      70.468 121.563  54.657  1.00  0.00           H  
ATOM   2616  CA  SER   200      71.930 122.048  53.152  1.00  0.00           C  
ATOM   2617  HA  SER   200      72.456 121.285  52.578  1.00  0.00           H  
ATOM   2618  CB  SER   200      70.669 122.404  52.391  1.00  0.00           C  
ATOM   2619  HB2 SER   200      70.264 123.309  52.845  1.00  0.00           H  
ATOM   2620  HB3 SER   200      70.805 122.578  51.324  1.00  0.00           H  
ATOM   2621  OG  SER   200      69.633 121.442  52.567  1.00  0.00           O  
ATOM   2622  HG  SER   200      68.825 121.854  52.252  1.00  0.00           H  
ATOM   2623  C   SER   200      72.873 123.228  53.189  1.00  0.00           C  
ATOM   2624  O   SER   200      72.852 124.010  54.100  1.00  0.00           O  
ATOM   2625  N   GLY   201      73.875 123.147  52.323  1.00  0.00           N  
ATOM   2626  H   GLY   201      73.780 122.461  51.588  1.00  0.00           H  
ATOM   2627  CA  GLY   201      75.070 123.998  52.448  1.00  0.00           C  
ATOM   2628  HA2 GLY   201      75.605 123.781  53.373  1.00  0.00           H  
ATOM   2629  HA3 GLY   201      75.710 123.755  51.600  1.00  0.00           H  
ATOM   2630  C   GLY   201      74.782 125.492  52.329  1.00  0.00           C  
ATOM   2631  O   GLY   201      73.708 125.874  51.853  1.00  0.00           O  
ATOM   2632  N   GLY   202      75.685 126.422  52.760  1.00  0.00           N  
ATOM   2633  H   GLY   202      75.429 127.388  52.608  1.00  0.00           H  
ATOM   2634  CA  GLY   202      76.823 126.180  53.576  1.00  0.00           C  
ATOM   2635  HA2 GLY   202      77.329 125.348  53.086  1.00  0.00           H  
ATOM   2636  HA3 GLY   202      77.544 126.997  53.539  1.00  0.00           H  
ATOM   2637  C   GLY   202      76.462 125.783  54.974  1.00  0.00           C  
ATOM   2638  O   GLY   202      75.450 126.214  55.501  1.00  0.00           O  
ATOM   2639  N   GLY   203      77.345 125.019  55.647  1.00  0.00           N  
ATOM   2640  H   GLY   203      77.134 124.775  56.604  1.00  0.00           H  
ATOM   2641  CA  GLY   203      78.714 124.694  55.242  1.00  0.00           C  
ATOM   2642  HA2 GLY   203      79.060 123.848  55.837  1.00  0.00           H  
ATOM   2643  HA3 GLY   203      78.801 124.418  54.191  1.00  0.00           H  
ATOM   2644  C   GLY   203      79.803 125.813  55.498  1.00  0.00           C  
ATOM   2645  O   GLY   203      79.322 126.909  55.646  1.00  0.00           O  
ATOM   2646  N   GLY   204      81.143 125.576  55.555  1.00  0.00           N  
ATOM   2647  H   GLY   204      81.363 124.595  55.645  1.00  0.00           H  
ATOM   2648  CA  GLY   204      82.110 126.624  55.525  1.00  0.00           C  
ATOM   2649  HA2 GLY   204      82.852 126.222  54.835  1.00  0.00           H  
ATOM   2650  HA3 GLY   204      81.587 127.436  55.020  1.00  0.00           H  
ATOM   2651  C   GLY   204      82.575 127.039  56.876  1.00  0.00           C  
ATOM   2652  O   GLY   204      81.808 127.144  57.834  1.00  0.00           O  
ATOM   2653  N   SER   205      83.835 127.472  57.020  1.00  0.00           N  
ATOM   2654  H   SER   205      84.240 127.678  57.922  1.00  0.00           H  
ATOM   2655  CA  SER   205      84.830 127.724  55.944  1.00  0.00           C  
ATOM   2656  HA  SER   205      84.233 128.342  55.274  1.00  0.00           H  
ATOM   2657  CB  SER   205      86.107 128.447  56.461  1.00  0.00           C  
ATOM   2658  HB2 SER   205      86.730 128.536  55.571  1.00  0.00           H  
ATOM   2659  HB3 SER   205      85.866 129.418  56.895  1.00  0.00           H  
ATOM   2660  OG  SER   205      86.673 127.626  57.411  1.00  0.00           O  
ATOM   2661  HG  SER   205      86.025 126.979  57.697  1.00  0.00           H  
ATOM   2662  C   SER   205      85.194 126.467  55.170  1.00  0.00           C  
ATOM   2663  O   SER   205      84.949 125.355  55.676  1.00  0.00           O  
ATOM   2664  N   GLY   206      85.823 126.679  54.038  1.00  0.00           N  
ATOM   2665  H   GLY   206      85.958 127.658  53.831  1.00  0.00           H  
ATOM   2666  CA  GLY   206      86.410 125.679  53.146  1.00  0.00           C  
ATOM   2667  HA2 GLY   206      87.155 126.172  52.522  1.00  0.00           H  
ATOM   2668  HA3 GLY   206      86.817 124.860  53.740  1.00  0.00           H  
ATOM   2669  C   GLY   206      85.371 125.053  52.120  1.00  0.00           C  
ATOM   2670  O   GLY   206      84.160 125.426  52.042  1.00  0.00           O  
ATOM   2671  N   GLY   207      85.839 124.071  51.359  1.00  0.00           N  
ATOM   2672  H   GLY   207      85.115 123.688  50.768  1.00  0.00           H  
ATOM   2673  CA  GLY   207      87.181 123.420  51.187  1.00  0.00           C  
ATOM   2674  HA2 GLY   207      87.564 123.270  52.197  1.00  0.00           H  
ATOM   2675  HA3 GLY   207      86.983 122.608  50.488  1.00  0.00           H  
ATOM   2676  C   GLY   207      88.162 124.241  50.341  1.00  0.00           C  
ATOM   2677  O   GLY   207      87.982 125.409  50.229  1.00  0.00           O  
ATOM   2678  N   TYR   208      89.153 123.539  49.828  1.00  0.00           N  
ATOM   2679  H   TYR   208      89.035 122.536  49.846  1.00  0.00           H  
ATOM   2680  CA  TYR   208      90.323 124.031  49.054  1.00  0.00           C  
ATOM   2681  HA  TYR   208      90.054 125.004  48.643  1.00  0.00           H  
ATOM   2682  CB  TYR   208      91.429 124.427  50.024  1.00  0.00           C  
ATOM   2683  HB2 TYR   208      91.054 125.057  50.831  1.00  0.00           H  
ATOM   2684  HB3 TYR   208      91.668 123.496  50.538  1.00  0.00           H  
ATOM   2685  CG  TYR   208      92.629 125.180  49.359  1.00  0.00           C  
ATOM   2686  CD1 TYR   208      92.440 126.496  48.947  1.00  0.00           C  
ATOM   2687  HD1 TYR   208      91.553 127.052  49.214  1.00  0.00           H  
ATOM   2688  CE1 TYR   208      93.483 127.139  48.265  1.00  0.00           C  
ATOM   2689  HE1 TYR   208      93.502 128.217  48.193  1.00  0.00           H  
ATOM   2690  CZ  TYR   208      94.679 126.452  47.904  1.00  0.00           C  
ATOM   2691  OH  TYR   208      95.676 126.945  47.161  1.00  0.00           O  
ATOM   2692  HH  TYR   208      95.447 127.728  46.656  1.00  0.00           H  
ATOM   2693  CE2 TYR   208      94.864 125.095  48.395  1.00  0.00           C  
ATOM   2694  HE2 TYR   208      95.804 124.579  48.269  1.00  0.00           H  
ATOM   2695  CD2 TYR   208      93.794 124.521  49.043  1.00  0.00           C  
ATOM   2696  HD2 TYR   208      93.781 123.457  49.229  1.00  0.00           H  
ATOM   2697  C   TYR   208      90.784 123.014  48.005  1.00  0.00           C  
ATOM   2698  O   TYR   208      90.796 121.825  48.218  1.00  0.00           O  
ATOM   2699  N   GLY   209      91.146 123.510  46.798  1.00  0.00           N  
ATOM   2700  H   GLY   209      91.169 124.519  46.769  1.00  0.00           H  
ATOM   2701  CA  GLY   209      91.479 122.695  45.613  1.00  0.00           C  
ATOM   2702  HA2 GLY   209      90.719 121.916  45.548  1.00  0.00           H  
ATOM   2703  HA3 GLY   209      91.490 123.289  44.700  1.00  0.00           H  
ATOM   2704  C   GLY   209      92.904 122.021  45.724  1.00  0.00           C  
ATOM   2705  O   GLY   209      93.666 122.175  46.685  1.00  0.00           O  
ATOM   2706  N   GLN   210      93.317 121.271  44.716  1.00  0.00           N  
ATOM   2707  H   GLN   210      94.205 120.836  44.921  1.00  0.00           H  
ATOM   2708  CA  GLN   210      92.612 120.847  43.492  1.00  0.00           C  
ATOM   2709  HA  GLN   210      93.327 120.217  42.963  1.00  0.00           H  
ATOM   2710  CB  GLN   210      91.413 119.943  43.787  1.00  0.00           C  
ATOM   2711  HB2 GLN   210      90.513 120.517  44.007  1.00  0.00           H  
ATOM   2712  HB3 GLN   210      91.201 119.289  42.941  1.00  0.00           H  
ATOM   2713  CG  GLN   210      91.557 118.987  45.050  1.00  0.00           C  
ATOM   2714  HG2 GLN   210      92.218 118.149  44.825  1.00  0.00           H  
ATOM   2715  HG3 GLN   210      91.901 119.482  45.959  1.00  0.00           H  
ATOM   2716  CD  GLN   210      90.231 118.344  45.455  1.00  0.00           C  
ATOM   2717  OE1 GLN   210      89.209 118.694  44.929  1.00  0.00           O  
ATOM   2718  NE2 GLN   210      90.181 117.393  46.384  1.00  0.00           N  
ATOM   2719 HE21 GLN   210      89.352 116.825  46.284  1.00  0.00           H  
ATOM   2720 HE22 GLN   210      91.049 117.006  46.725  1.00  0.00           H  
ATOM   2721  C   GLN   210      92.344 121.874  42.466  1.00  0.00           C  
ATOM   2722  O   GLN   210      91.362 121.927  41.766  1.00  0.00           O  
ATOM   2723  N   GLN   211      93.264 122.846  42.393  1.00  0.00           N  
ATOM   2724  H   GLN   211      94.017 122.693  43.048  1.00  0.00           H  
ATOM   2725  CA  GLN   211      93.041 123.992  41.542  1.00  0.00           C  
ATOM   2726  HA  GLN   211      92.041 124.418  41.626  1.00  0.00           H  
ATOM   2727  CB  GLN   211      94.071 125.078  41.870  1.00  0.00           C  
ATOM   2728  HB2 GLN   211      95.047 124.594  41.892  1.00  0.00           H  
ATOM   2729  HB3 GLN   211      94.146 125.868  41.123  1.00  0.00           H  
ATOM   2730  CG  GLN   211      93.792 125.797  43.228  1.00  0.00           C  
ATOM   2731  HG2 GLN   211      94.349 126.733  43.265  1.00  0.00           H  
ATOM   2732  HG3 GLN   211      92.706 125.866  43.289  1.00  0.00           H  
ATOM   2733  CD  GLN   211      94.363 125.010  44.466  1.00  0.00           C  
ATOM   2734  OE1 GLN   211      95.454 124.490  44.497  1.00  0.00           O  
ATOM   2735  NE2 GLN   211      93.566 125.059  45.492  1.00  0.00           N  
ATOM   2736 HE21 GLN   211      92.724 125.617  45.482  1.00  0.00           H  
ATOM   2737 HE22 GLN   211      93.941 124.630  46.326  1.00  0.00           H  
ATOM   2738  C   GLN   211      93.225 123.612  40.057  1.00  0.00           C  
ATOM   2739  O   GLN   211      92.663 124.397  39.283  1.00  0.00           O  
ATOM   2740  N   ASP   212      94.066 122.624  39.695  1.00  0.00           N  
ATOM   2741  H   ASP   212      94.340 121.944  40.390  1.00  0.00           H  
ATOM   2742  CA  ASP   212      94.495 122.420  38.276  1.00  0.00           C  
ATOM   2743  HA  ASP   212      94.277 123.319  37.700  1.00  0.00           H  
ATOM   2744  CB  ASP   212      96.019 122.332  38.191  1.00  0.00           C  
ATOM   2745  HB2 ASP   212      96.380 121.462  38.740  1.00  0.00           H  
ATOM   2746  HB3 ASP   212      96.446 122.144  37.206  1.00  0.00           H  
ATOM   2747  CG  ASP   212      96.855 123.576  38.700  1.00  0.00           C  
ATOM   2748  OD1 ASP   212      97.918 123.222  39.325  1.00  0.00           O  
ATOM   2749  OD2 ASP   212      96.445 124.781  38.582  1.00  0.00           O  
ATOM   2750  C   ASP   212      93.751 121.207  37.572  1.00  0.00           C  
ATOM   2751  O   ASP   212      93.474 121.249  36.369  1.00  0.00           O  
ATOM   2752  N   ARG   213      93.269 120.371  38.400  1.00  0.00           N  
ATOM   2753  H   ARG   213      93.675 120.342  39.324  1.00  0.00           H  
ATOM   2754  CA  ARG   213      92.312 119.316  38.124  1.00  0.00           C  
ATOM   2755  HA  ARG   213      91.718 119.706  37.297  1.00  0.00           H  
ATOM   2756  CB  ARG   213      93.115 118.012  37.691  1.00  0.00           C  
ATOM   2757  HB2 ARG   213      93.843 118.271  36.922  1.00  0.00           H  
ATOM   2758  HB3 ARG   213      93.568 117.576  38.581  1.00  0.00           H  
ATOM   2759  CG  ARG   213      92.284 116.967  36.918  1.00  0.00           C  
ATOM   2760  HG2 ARG   213      92.868 116.047  36.888  1.00  0.00           H  
ATOM   2761  HG3 ARG   213      91.462 116.638  37.555  1.00  0.00           H  
ATOM   2762  CD  ARG   213      91.698 117.474  35.555  1.00  0.00           C  
ATOM   2763  HD2 ARG   213      91.021 118.311  35.728  1.00  0.00           H  
ATOM   2764  HD3 ARG   213      92.516 117.810  34.918  1.00  0.00           H  
ATOM   2765  NE  ARG   213      91.024 116.425  34.768  1.00  0.00           N  
ATOM   2766  HE  ARG   213      91.558 115.917  34.077  1.00  0.00           H  
ATOM   2767  CZ  ARG   213      89.794 116.150  34.656  1.00  0.00           C  
ATOM   2768  NH1 ARG   213      88.865 116.803  35.291  1.00  0.00           N  
ATOM   2769 HH11 ARG   213      87.919 116.491  35.128  1.00  0.00           H  
ATOM   2770 HH12 ARG   213      89.106 117.523  35.958  1.00  0.00           H  
ATOM   2771  NH2 ARG   213      89.357 115.239  33.871  1.00  0.00           N  
ATOM   2772 HH21 ARG   213      88.368 115.115  33.710  1.00  0.00           H  
ATOM   2773 HH22 ARG   213      90.024 114.723  33.316  1.00  0.00           H  
ATOM   2774  C   ARG   213      91.494 119.193  39.463  1.00  0.00           C  
ATOM   2775  O   ARG   213      91.991 118.593  40.412  1.00  0.00           O  
ATOM   2776  N   GLY   214      90.338 119.899  39.646  1.00  0.00           N  
ATOM   2777  H   GLY   214      90.070 120.012  40.614  1.00  0.00           H  
ATOM   2778  CA  GLY   214      89.418 120.530  38.642  1.00  0.00           C  
ATOM   2779  HA2 GLY   214      88.598 121.021  39.167  1.00  0.00           H  
ATOM   2780  HA3 GLY   214      89.846 121.312  38.015  1.00  0.00           H  
ATOM   2781  C   GLY   214      88.705 119.514  37.662  1.00  0.00           C  
ATOM   2782  O   GLY   214      87.821 120.042  36.950  1.00  0.00           O  
ATOM   2783  OXT GLY   214      89.080 118.321  37.511  1.00  0.00           O  
TER    2784      GLY   214 
END   
