# Supplementary material for: Visualization of oligomerization, clustering, and density transition of intrinsically disordered proteins
Source: Natl Sci Rev. 2026 Feb 14;13(7):nwag107. doi: 10.1093/nsr/nwag107 (PMC13114874; doi:10.1093/nsr/nwag107)
Supplement: nwag107_Supplemental_Files [file nwag107_supplemental_files.zip › SI-MD-Structures/MD-Sturctures/frame159.pdb]

CRYST1  135.024  149.179  136.786  90.00  90.00  90.00               1
ATOM      1  N   MET     1      28.142  79.988  84.354  1.00  0.00           N  
ATOM      2  H1  MET     1      29.101  79.749  84.563  1.00  0.00           H  
ATOM      3  H2  MET     1      27.693  80.253  85.219  1.00  0.00           H  
ATOM      4  H3  MET     1      27.726  79.130  84.021  1.00  0.00           H  
ATOM      5  CA  MET     1      28.121  81.014  83.255  1.00  0.00           C  
ATOM      6  HA  MET     1      27.169  81.544  83.260  1.00  0.00           H  
ATOM      7  CB  MET     1      29.285  82.091  83.412  1.00  0.00           C  
ATOM      8  HB2 MET     1      30.189  81.561  83.710  1.00  0.00           H  
ATOM      9  HB3 MET     1      29.335  82.511  82.408  1.00  0.00           H  
ATOM     10  CG  MET     1      28.925  83.006  84.597  1.00  0.00           C  
ATOM     11  HG2 MET     1      29.334  83.995  84.389  1.00  0.00           H  
ATOM     12  HG3 MET     1      27.853  83.199  84.568  1.00  0.00           H  
ATOM     13  SD  MET     1      29.486  82.441  86.230  1.00  0.00           S  
ATOM     14  CE  MET     1      28.594  83.604  87.242  1.00  0.00           C  
ATOM     15  HE1 MET     1      28.799  84.608  86.869  1.00  0.00           H  
ATOM     16  HE2 MET     1      27.526  83.391  87.204  1.00  0.00           H  
ATOM     17  HE3 MET     1      29.009  83.577  88.250  1.00  0.00           H  
ATOM     18  C   MET     1      28.244  80.336  81.854  1.00  0.00           C  
ATOM     19  O   MET     1      29.235  79.639  81.587  1.00  0.00           O  
ATOM     20  N   ALA     2      27.337  80.472  80.867  1.00  0.00           N  
ATOM     21  H   ALA     2      27.555  79.975  80.016  1.00  0.00           H  
ATOM     22  CA  ALA     2      26.072  81.292  80.836  1.00  0.00           C  
ATOM     23  HA  ALA     2      25.732  81.317  79.801  1.00  0.00           H  
ATOM     24  CB  ALA     2      24.982  80.643  81.664  1.00  0.00           C  
ATOM     25  HB1 ALA     2      24.763  79.654  81.259  1.00  0.00           H  
ATOM     26  HB2 ALA     2      25.326  80.416  82.673  1.00  0.00           H  
ATOM     27  HB3 ALA     2      24.097  81.276  81.728  1.00  0.00           H  
ATOM     28  C   ALA     2      26.321  82.855  81.149  1.00  0.00           C  
ATOM     29  O   ALA     2      26.189  83.277  82.276  1.00  0.00           O  
ATOM     30  N   SER     3      26.847  83.654  80.246  1.00  0.00           N  
ATOM     31  H   SER     3      27.096  84.540  80.662  1.00  0.00           H  
ATOM     32  CA  SER     3      27.063  83.373  78.829  1.00  0.00           C  
ATOM     33  HA  SER     3      26.098  83.124  78.387  1.00  0.00           H  
ATOM     34  CB  SER     3      27.655  84.668  78.323  1.00  0.00           C  
ATOM     35  HB2 SER     3      27.284  85.579  78.793  1.00  0.00           H  
ATOM     36  HB3 SER     3      28.738  84.611  78.436  1.00  0.00           H  
ATOM     37  OG  SER     3      27.296  84.744  76.983  1.00  0.00           O  
ATOM     38  HG  SER     3      27.563  85.538  76.514  1.00  0.00           H  
ATOM     39  C   SER     3      28.099  82.324  78.396  1.00  0.00           C  
ATOM     40  O   SER     3      29.052  82.023  79.152  1.00  0.00           O  
ATOM     41  N   ASN     4      27.902  81.725  77.248  1.00  0.00           N  
ATOM     42  H   ASN     4      27.046  81.965  76.767  1.00  0.00           H  
ATOM     43  CA  ASN     4      28.678  80.688  76.547  1.00  0.00           C  
ATOM     44  HA  ASN     4      29.606  80.516  77.091  1.00  0.00           H  
ATOM     45  CB  ASN     4      27.831  79.451  76.420  1.00  0.00           C  
ATOM     46  HB2 ASN     4      26.981  79.729  75.797  1.00  0.00           H  
ATOM     47  HB3 ASN     4      28.349  78.718  75.800  1.00  0.00           H  
ATOM     48  CG  ASN     4      27.343  78.864  77.743  1.00  0.00           C  
ATOM     49  OD1 ASN     4      28.088  78.772  78.654  1.00  0.00           O  
ATOM     50  ND2 ASN     4      26.111  78.381  77.790  1.00  0.00           N  
ATOM     51 HD21 ASN     4      25.775  77.872  78.595  1.00  0.00           H  
ATOM     52 HD22 ASN     4      25.542  78.510  76.966  1.00  0.00           H  
ATOM     53  C   ASN     4      29.131  81.244  75.195  1.00  0.00           C  
ATOM     54  O   ASN     4      28.570  80.878  74.151  1.00  0.00           O  
ATOM     55  N   ASP     5      30.045  82.178  75.127  1.00  0.00           N  
ATOM     56  H   ASP     5      30.103  82.567  74.196  1.00  0.00           H  
ATOM     57  CA  ASP     5      30.970  82.782  76.098  1.00  0.00           C  
ATOM     58  HA  ASP     5      30.527  82.672  77.087  1.00  0.00           H  
ATOM     59  CB  ASP     5      32.241  81.898  76.074  1.00  0.00           C  
ATOM     60  HB2 ASP     5      31.965  80.899  76.410  1.00  0.00           H  
ATOM     61  HB3 ASP     5      32.677  81.945  75.075  1.00  0.00           H  
ATOM     62  CG  ASP     5      33.280  82.297  77.154  1.00  0.00           C  
ATOM     63  OD1 ASP     5      32.817  82.647  78.307  1.00  0.00           O  
ATOM     64  OD2 ASP     5      34.511  82.194  76.859  1.00  0.00           O  
ATOM     65  C   ASP     5      31.288  84.177  75.787  1.00  0.00           C  
ATOM     66  O   ASP     5      31.311  84.608  74.671  1.00  0.00           O  
ATOM     67  N   TYR     6      31.490  85.002  76.837  1.00  0.00           N  
ATOM     68  H   TYR     6      31.373  84.726  77.801  1.00  0.00           H  
ATOM     69  CA  TYR     6      31.719  86.447  76.685  1.00  0.00           C  
ATOM     70  HA  TYR     6      30.805  86.841  76.240  1.00  0.00           H  
ATOM     71  CB  TYR     6      31.833  87.113  78.064  1.00  0.00           C  
ATOM     72  HB2 TYR     6      32.808  86.731  78.365  1.00  0.00           H  
ATOM     73  HB3 TYR     6      31.970  88.194  78.021  1.00  0.00           H  
ATOM     74  CG  TYR     6      30.740  86.764  79.121  1.00  0.00           C  
ATOM     75  CD1 TYR     6      30.930  85.769  80.035  1.00  0.00           C  
ATOM     76  HD1 TYR     6      31.929  85.370  80.134  1.00  0.00           H  
ATOM     77  CE1 TYR     6      29.943  85.556  81.005  1.00  0.00           C  
ATOM     78  HE1 TYR     6      30.152  84.871  81.814  1.00  0.00           H  
ATOM     79  CZ  TYR     6      28.760  86.326  80.981  1.00  0.00           C  
ATOM     80  OH  TYR     6      27.766  86.131  81.874  1.00  0.00           O  
ATOM     81  HH  TYR     6      27.024  86.710  81.688  1.00  0.00           H  
ATOM     82  CE2 TYR     6      28.538  87.292  80.033  1.00  0.00           C  
ATOM     83  HE2 TYR     6      27.601  87.814  79.910  1.00  0.00           H  
ATOM     84  CD2 TYR     6      29.545  87.558  79.087  1.00  0.00           C  
ATOM     85  HD2 TYR     6      29.397  88.312  78.328  1.00  0.00           H  
ATOM     86  C   TYR     6      32.847  86.896  75.725  1.00  0.00           C  
ATOM     87  O   TYR     6      33.844  86.203  75.553  1.00  0.00           O  
ATOM     88  N   THR     7      32.612  87.971  75.007  1.00  0.00           N  
ATOM     89  H   THR     7      31.714  88.367  75.244  1.00  0.00           H  
ATOM     90  CA  THR     7      33.615  88.544  74.118  1.00  0.00           C  
ATOM     91  HA  THR     7      33.743  87.816  73.317  1.00  0.00           H  
ATOM     92  CB  THR     7      33.225  89.820  73.321  1.00  0.00           C  
ATOM     93  HB  THR     7      32.253  89.794  72.829  1.00  0.00           H  
ATOM     94  CG2 THR     7      33.263  91.233  74.005  1.00  0.00           C  
ATOM     95 HG21 THR     7      34.123  91.434  74.644  1.00  0.00           H  
ATOM     96 HG22 THR     7      33.167  92.085  73.332  1.00  0.00           H  
ATOM     97 HG23 THR     7      32.401  91.378  74.657  1.00  0.00           H  
ATOM     98  OG1 THR     7      34.223  89.926  72.280  1.00  0.00           O  
ATOM     99  HG1 THR     7      34.086  89.212  71.653  1.00  0.00           H  
ATOM    100  C   THR     7      34.995  88.748  74.830  1.00  0.00           C  
ATOM    101  O   THR     7      35.103  89.205  75.959  1.00  0.00           O  
ATOM    102  N   GLN     8      36.113  88.629  74.074  1.00  0.00           N  
ATOM    103  H   GLN     8      35.941  88.342  73.121  1.00  0.00           H  
ATOM    104  CA  GLN     8      37.475  88.661  74.616  1.00  0.00           C  
ATOM    105  HA  GLN     8      37.334  88.240  75.612  1.00  0.00           H  
ATOM    106  CB  GLN     8      38.321  87.672  73.728  1.00  0.00           C  
ATOM    107  HB2 GLN     8      38.316  88.054  72.707  1.00  0.00           H  
ATOM    108  HB3 GLN     8      39.350  87.715  74.085  1.00  0.00           H  
ATOM    109  CG  GLN     8      37.958  86.252  73.800  1.00  0.00           C  
ATOM    110  HG2 GLN     8      38.767  85.675  73.352  1.00  0.00           H  
ATOM    111  HG3 GLN     8      37.867  85.925  74.835  1.00  0.00           H  
ATOM    112  CD  GLN     8      36.645  85.942  73.079  1.00  0.00           C  
ATOM    113  OE1 GLN     8      36.328  86.529  72.019  1.00  0.00           O  
ATOM    114  NE2 GLN     8      35.828  85.082  73.580  1.00  0.00           N  
ATOM    115 HE21 GLN     8      35.867  84.827  74.557  1.00  0.00           H  
ATOM    116 HE22 GLN     8      34.898  85.069  73.188  1.00  0.00           H  
ATOM    117  C   GLN     8      37.971  90.113  74.566  1.00  0.00           C  
ATOM    118  O   GLN     8      37.511  90.897  73.779  1.00  0.00           O  
ATOM    119  N   GLN     9      38.838  90.567  75.451  1.00  0.00           N  
ATOM    120  H   GLN     9      38.989  91.552  75.288  1.00  0.00           H  
ATOM    121  CA  GLN     9      39.282  90.007  76.807  1.00  0.00           C  
ATOM    122  HA  GLN     9      40.091  90.647  77.158  1.00  0.00           H  
ATOM    123  CB  GLN     9      38.148  90.028  77.931  1.00  0.00           C  
ATOM    124  HB2 GLN     9      37.452  89.203  77.775  1.00  0.00           H  
ATOM    125  HB3 GLN     9      38.699  89.889  78.861  1.00  0.00           H  
ATOM    126  CG  GLN     9      37.289  91.302  77.972  1.00  0.00           C  
ATOM    127  HG2 GLN     9      36.586  91.269  77.139  1.00  0.00           H  
ATOM    128  HG3 GLN     9      36.663  91.112  78.844  1.00  0.00           H  
ATOM    129  CD  GLN     9      37.971  92.580  78.195  1.00  0.00           C  
ATOM    130  OE1 GLN     9      39.097  92.657  78.682  1.00  0.00           O  
ATOM    131  NE2 GLN     9      37.308  93.719  77.945  1.00  0.00           N  
ATOM    132 HE21 GLN     9      36.534  93.748  77.297  1.00  0.00           H  
ATOM    133 HE22 GLN     9      37.796  94.579  78.149  1.00  0.00           H  
ATOM    134  C   GLN     9      40.021  88.723  76.593  1.00  0.00           C  
ATOM    135  O   GLN     9      39.551  87.578  76.943  1.00  0.00           O  
ATOM    136  N   ALA    10      41.064  88.660  75.771  1.00  0.00           N  
ATOM    137  H   ALA    10      41.355  87.824  75.284  1.00  0.00           H  
ATOM    138  CA  ALA    10      41.921  89.736  75.433  1.00  0.00           C  
ATOM    139  HA  ALA    10      41.346  90.628  75.183  1.00  0.00           H  
ATOM    140  CB  ALA    10      42.792  90.165  76.590  1.00  0.00           C  
ATOM    141  HB1 ALA    10      42.326  90.361  77.555  1.00  0.00           H  
ATOM    142  HB2 ALA    10      43.639  89.486  76.689  1.00  0.00           H  
ATOM    143  HB3 ALA    10      43.199  91.138  76.313  1.00  0.00           H  
ATOM    144  C   ALA    10      42.860  89.352  74.307  1.00  0.00           C  
ATOM    145  O   ALA    10      43.280  88.182  74.226  1.00  0.00           O  
ATOM    146  N   THR    11      43.257  90.254  73.401  1.00  0.00           N  
ATOM    147  H   THR    11      42.793  91.150  73.441  1.00  0.00           H  
ATOM    148  CA  THR    11      44.245  89.849  72.322  1.00  0.00           C  
ATOM    149  HA  THR    11      44.830  88.977  72.614  1.00  0.00           H  
ATOM    150  CB  THR    11      43.547  89.602  70.993  1.00  0.00           C  
ATOM    151  HB  THR    11      42.946  90.399  70.556  1.00  0.00           H  
ATOM    152  CG2 THR    11      44.421  88.997  69.883  1.00  0.00           C  
ATOM    153 HG21 THR    11      45.016  89.785  69.421  1.00  0.00           H  
ATOM    154 HG22 THR    11      45.074  88.222  70.285  1.00  0.00           H  
ATOM    155 HG23 THR    11      43.804  88.474  69.153  1.00  0.00           H  
ATOM    156  OG1 THR    11      42.690  88.544  71.287  1.00  0.00           O  
ATOM    157  HG1 THR    11      41.999  89.064  71.703  1.00  0.00           H  
ATOM    158  C   THR    11      45.374  90.945  72.221  1.00  0.00           C  
ATOM    159  O   THR    11      45.316  91.733  71.301  1.00  0.00           O  
ATOM    160  N   GLN    12      46.296  91.084  73.145  1.00  0.00           N  
ATOM    161  H   GLN    12      46.980  91.821  73.050  1.00  0.00           H  
ATOM    162  CA  GLN    12      46.647  90.240  74.325  1.00  0.00           C  
ATOM    163  HA  GLN    12      45.936  89.414  74.360  1.00  0.00           H  
ATOM    164  CB  GLN    12      48.095  89.606  74.204  1.00  0.00           C  
ATOM    165  HB2 GLN    12      48.797  90.438  74.147  1.00  0.00           H  
ATOM    166  HB3 GLN    12      48.414  89.006  75.056  1.00  0.00           H  
ATOM    167  CG  GLN    12      48.379  88.824  72.878  1.00  0.00           C  
ATOM    168  HG2 GLN    12      48.052  89.376  71.997  1.00  0.00           H  
ATOM    169  HG3 GLN    12      49.464  88.733  72.843  1.00  0.00           H  
ATOM    170  CD  GLN    12      47.607  87.471  72.725  1.00  0.00           C  
ATOM    171  OE1 GLN    12      46.852  87.162  73.662  1.00  0.00           O  
ATOM    172  NE2 GLN    12      47.740  86.698  71.707  1.00  0.00           N  
ATOM    173 HE21 GLN    12      47.068  85.945  71.696  1.00  0.00           H  
ATOM    174 HE22 GLN    12      48.288  87.006  70.916  1.00  0.00           H  
ATOM    175  C   GLN    12      46.516  91.034  75.641  1.00  0.00           C  
ATOM    176  O   GLN    12      46.704  92.271  75.731  1.00  0.00           O  
ATOM    177  N   SER    13      46.298  90.282  76.690  1.00  0.00           N  
ATOM    178  H   SER    13      46.212  89.289  76.525  1.00  0.00           H  
ATOM    179  CA  SER    13      46.143  90.752  78.069  1.00  0.00           C  
ATOM    180  HA  SER    13      45.195  91.286  78.005  1.00  0.00           H  
ATOM    181  CB  SER    13      45.825  89.502  78.857  1.00  0.00           C  
ATOM    182  HB2 SER    13      44.969  88.919  78.517  1.00  0.00           H  
ATOM    183  HB3 SER    13      46.811  89.059  78.994  1.00  0.00           H  
ATOM    184  OG  SER    13      45.399  89.711  80.263  1.00  0.00           O  
ATOM    185  HG  SER    13      44.466  89.489  80.218  1.00  0.00           H  
ATOM    186  C   SER    13      47.259  91.573  78.685  1.00  0.00           C  
ATOM    187  O   SER    13      48.448  91.358  78.542  1.00  0.00           O  
ATOM    188  N   TYR    14      46.807  92.454  79.552  1.00  0.00           N  
ATOM    189  H   TYR    14      45.822  92.580  79.737  1.00  0.00           H  
ATOM    190  CA  TYR    14      47.679  93.355  80.353  1.00  0.00           C  
ATOM    191  HA  TYR    14      48.733  93.166  80.146  1.00  0.00           H  
ATOM    192  CB  TYR    14      47.388  94.825  79.929  1.00  0.00           C  
ATOM    193  HB2 TYR    14      47.871  94.934  78.957  1.00  0.00           H  
ATOM    194  HB3 TYR    14      46.311  94.989  79.924  1.00  0.00           H  
ATOM    195  CG  TYR    14      48.061  95.907  80.800  1.00  0.00           C  
ATOM    196  CD1 TYR    14      49.333  96.465  80.577  1.00  0.00           C  
ATOM    197  HD1 TYR    14      49.901  96.075  79.745  1.00  0.00           H  
ATOM    198  CE1 TYR    14      49.777  97.510  81.394  1.00  0.00           C  
ATOM    199  HE1 TYR    14      50.760  97.931  81.243  1.00  0.00           H  
ATOM    200  CZ  TYR    14      48.970  98.047  82.460  1.00  0.00           C  
ATOM    201  OH  TYR    14      49.560  98.927  83.271  1.00  0.00           O  
ATOM    202  HH  TYR    14      48.939  99.314  83.893  1.00  0.00           H  
ATOM    203  CE2 TYR    14      47.707  97.520  82.710  1.00  0.00           C  
ATOM    204  HE2 TYR    14      47.059  98.046  83.394  1.00  0.00           H  
ATOM    205  CD2 TYR    14      47.235  96.525  81.802  1.00  0.00           C  
ATOM    206  HD2 TYR    14      46.198  96.230  81.872  1.00  0.00           H  
ATOM    207  C   TYR    14      47.311  93.190  81.802  1.00  0.00           C  
ATOM    208  O   TYR    14      46.119  93.255  82.193  1.00  0.00           O  
ATOM    209  N   GLY    15      48.342  93.139  82.689  1.00  0.00           N  
ATOM    210  H   GLY    15      47.953  93.046  83.616  1.00  0.00           H  
ATOM    211  CA  GLY    15      49.783  93.508  82.620  1.00  0.00           C  
ATOM    212  HA2 GLY    15      50.406  92.622  82.740  1.00  0.00           H  
ATOM    213  HA3 GLY    15      49.947  93.910  81.620  1.00  0.00           H  
ATOM    214  C   GLY    15      50.312  94.639  83.593  1.00  0.00           C  
ATOM    215  O   GLY    15      51.484  94.991  83.436  1.00  0.00           O  
ATOM    216  N   ALA    16      49.524  95.108  84.523  1.00  0.00           N  
ATOM    217  H   ALA    16      48.630  94.657  84.657  1.00  0.00           H  
ATOM    218  CA  ALA    16      50.086  96.055  85.531  1.00  0.00           C  
ATOM    219  HA  ALA    16      50.579  96.873  85.007  1.00  0.00           H  
ATOM    220  CB  ALA    16      48.894  96.886  86.160  1.00  0.00           C  
ATOM    221  HB1 ALA    16      48.202  96.219  86.675  1.00  0.00           H  
ATOM    222  HB2 ALA    16      49.206  97.576  86.945  1.00  0.00           H  
ATOM    223  HB3 ALA    16      48.378  97.341  85.315  1.00  0.00           H  
ATOM    224  C   ALA    16      51.011  95.513  86.634  1.00  0.00           C  
ATOM    225  O   ALA    16      51.575  96.328  87.382  1.00  0.00           O  
ATOM    226  N   TYR    17      51.045  94.213  86.903  1.00  0.00           N  
ATOM    227  H   TYR    17      50.538  93.513  86.380  1.00  0.00           H  
ATOM    228  CA  TYR    17      51.776  93.665  88.123  1.00  0.00           C  
ATOM    229  HA  TYR    17      51.416  94.237  88.978  1.00  0.00           H  
ATOM    230  CB  TYR    17      51.312  92.238  88.255  1.00  0.00           C  
ATOM    231  HB2 TYR    17      50.223  92.195  88.248  1.00  0.00           H  
ATOM    232  HB3 TYR    17      51.529  91.653  87.361  1.00  0.00           H  
ATOM    233  CG  TYR    17      51.945  91.495  89.453  1.00  0.00           C  
ATOM    234  CD1 TYR    17      53.164  90.836  89.378  1.00  0.00           C  
ATOM    235  HD1 TYR    17      53.821  90.925  88.526  1.00  0.00           H  
ATOM    236  CE1 TYR    17      53.670  90.211  90.508  1.00  0.00           C  
ATOM    237  HE1 TYR    17      54.616  89.691  90.535  1.00  0.00           H  
ATOM    238  CZ  TYR    17      52.965  90.214  91.736  1.00  0.00           C  
ATOM    239  OH  TYR    17      53.453  89.597  92.905  1.00  0.00           O  
ATOM    240  HH  TYR    17      52.735  89.172  93.380  1.00  0.00           H  
ATOM    241  CE2 TYR    17      51.754  90.946  91.916  1.00  0.00           C  
ATOM    242  HE2 TYR    17      51.155  90.885  92.812  1.00  0.00           H  
ATOM    243  CD2 TYR    17      51.218  91.479  90.689  1.00  0.00           C  
ATOM    244  HD2 TYR    17      50.263  91.982  90.706  1.00  0.00           H  
ATOM    245  C   TYR    17      53.358  93.746  87.855  1.00  0.00           C  
ATOM    246  O   TYR    17      53.680  93.988  86.691  1.00  0.00           O  
ATOM    247  N   PRO    18      54.352  93.707  88.852  1.00  0.00           N  
ATOM    248  CD  PRO    18      53.976  93.921  90.286  1.00  0.00           C  
ATOM    249  HD2 PRO    18      53.611  92.997  90.736  1.00  0.00           H  
ATOM    250  HD3 PRO    18      53.177  94.658  90.369  1.00  0.00           H  
ATOM    251  CG  PRO    18      55.315  94.304  90.950  1.00  0.00           C  
ATOM    252  HG2 PRO    18      55.337  93.872  91.950  1.00  0.00           H  
ATOM    253  HG3 PRO    18      55.406  95.390  90.920  1.00  0.00           H  
ATOM    254  CB  PRO    18      56.359  93.608  90.094  1.00  0.00           C  
ATOM    255  HB2 PRO    18      56.361  92.531  90.263  1.00  0.00           H  
ATOM    256  HB3 PRO    18      57.320  94.096  90.259  1.00  0.00           H  
ATOM    257  CA  PRO    18      55.756  93.849  88.691  1.00  0.00           C  
ATOM    258  HA  PRO    18      55.907  94.876  88.358  1.00  0.00           H  
ATOM    259  C   PRO    18      56.373  92.905  87.654  1.00  0.00           C  
ATOM    260  O   PRO    18      56.102  91.662  87.701  1.00  0.00           O  
ATOM    261  N   THR    19      57.105  93.503  86.711  1.00  0.00           N  
ATOM    262  H   THR    19      57.206  94.497  86.858  1.00  0.00           H  
ATOM    263  CA  THR    19      58.053  92.709  85.927  1.00  0.00           C  
ATOM    264  HA  THR    19      57.440  91.983  85.394  1.00  0.00           H  
ATOM    265  CB  THR    19      58.742  93.488  84.813  1.00  0.00           C  
ATOM    266  HB  THR    19      59.330  92.840  84.164  1.00  0.00           H  
ATOM    267  CG2 THR    19      57.698  94.201  83.906  1.00  0.00           C  
ATOM    268 HG21 THR    19      57.248  93.500  83.203  1.00  0.00           H  
ATOM    269 HG22 THR    19      56.958  94.567  84.617  1.00  0.00           H  
ATOM    270 HG23 THR    19      58.111  95.026  83.325  1.00  0.00           H  
ATOM    271  OG1 THR    19      59.662  94.461  85.243  1.00  0.00           O  
ATOM    272  HG1 THR    19      60.541  94.086  85.154  1.00  0.00           H  
ATOM    273  C   THR    19      59.082  91.784  86.732  1.00  0.00           C  
ATOM    274  O   THR    19      59.554  92.083  87.841  1.00  0.00           O  
ATOM    275  N   GLN    20      59.507  90.666  86.129  1.00  0.00           N  
ATOM    276  H   GLN    20      59.433  90.599  85.124  1.00  0.00           H  
ATOM    277  CA  GLN    20      60.399  89.761  86.735  1.00  0.00           C  
ATOM    278  HA  GLN    20      59.817  89.424  87.593  1.00  0.00           H  
ATOM    279  CB  GLN    20      60.583  88.642  85.656  1.00  0.00           C  
ATOM    280  HB2 GLN    20      59.627  88.128  85.557  1.00  0.00           H  
ATOM    281  HB3 GLN    20      60.728  89.057  84.658  1.00  0.00           H  
ATOM    282  CG  GLN    20      61.684  87.565  85.816  1.00  0.00           C  
ATOM    283  HG2 GLN    20      61.530  86.771  85.085  1.00  0.00           H  
ATOM    284  HG3 GLN    20      62.643  88.082  85.792  1.00  0.00           H  
ATOM    285  CD  GLN    20      61.657  86.784  87.128  1.00  0.00           C  
ATOM    286  OE1 GLN    20      60.645  86.741  87.795  1.00  0.00           O  
ATOM    287  NE2 GLN    20      62.800  86.274  87.595  1.00  0.00           N  
ATOM    288 HE21 GLN    20      63.716  86.301  87.171  1.00  0.00           H  
ATOM    289 HE22 GLN    20      62.744  85.943  88.547  1.00  0.00           H  
ATOM    290  C   GLN    20      61.731  90.392  87.292  1.00  0.00           C  
ATOM    291  O   GLN    20      62.492  90.893  86.479  1.00  0.00           O  
ATOM    292  N   PRO    21      61.984  90.199  88.590  1.00  0.00           N  
ATOM    293  CD  PRO    21      61.195  89.499  89.569  1.00  0.00           C  
ATOM    294  HD2 PRO    21      60.980  88.480  89.247  1.00  0.00           H  
ATOM    295  HD3 PRO    21      60.314  90.082  89.837  1.00  0.00           H  
ATOM    296  CG  PRO    21      61.963  89.554  90.947  1.00  0.00           C  
ATOM    297  HG2 PRO    21      61.947  88.627  91.520  1.00  0.00           H  
ATOM    298  HG3 PRO    21      61.392  90.233  91.580  1.00  0.00           H  
ATOM    299  CB  PRO    21      63.386  90.090  90.584  1.00  0.00           C  
ATOM    300  HB2 PRO    21      63.960  89.173  90.722  1.00  0.00           H  
ATOM    301  HB3 PRO    21      63.633  90.868  91.305  1.00  0.00           H  
ATOM    302  CA  PRO    21      63.243  90.647  89.207  1.00  0.00           C  
ATOM    303  HA  PRO    21      63.149  91.723  89.349  1.00  0.00           H  
ATOM    304  C   PRO    21      64.531  90.182  88.430  1.00  0.00           C  
ATOM    305  O   PRO    21      64.572  89.150  87.800  1.00  0.00           O  
ATOM    306  N   GLY    22      65.652  90.888  88.724  1.00  0.00           N  
ATOM    307  H   GLY    22      65.461  91.585  89.428  1.00  0.00           H  
ATOM    308  CA  GLY    22      67.057  90.730  88.292  1.00  0.00           C  
ATOM    309  HA2 GLY    22      67.217  89.868  87.645  1.00  0.00           H  
ATOM    310  HA3 GLY    22      67.342  91.666  87.813  1.00  0.00           H  
ATOM    311  C   GLY    22      68.095  90.577  89.434  1.00  0.00           C  
ATOM    312  O   GLY    22      68.031  91.287  90.433  1.00  0.00           O  
ATOM    313  N   GLN    23      68.909  89.566  89.404  1.00  0.00           N  
ATOM    314  H   GLN    23      68.874  89.038  88.543  1.00  0.00           H  
ATOM    315  CA  GLN    23      70.123  89.315  90.272  1.00  0.00           C  
ATOM    316  HA  GLN    23      69.809  89.213  91.311  1.00  0.00           H  
ATOM    317  CB  GLN    23      70.666  87.920  89.830  1.00  0.00           C  
ATOM    318  HB2 GLN    23      69.864  87.185  89.903  1.00  0.00           H  
ATOM    319  HB3 GLN    23      71.042  88.069  88.818  1.00  0.00           H  
ATOM    320  CG  GLN    23      71.775  87.541  90.786  1.00  0.00           C  
ATOM    321  HG2 GLN    23      72.471  86.810  90.374  1.00  0.00           H  
ATOM    322  HG3 GLN    23      72.413  88.417  90.904  1.00  0.00           H  
ATOM    323  CD  GLN    23      71.361  87.152  92.188  1.00  0.00           C  
ATOM    324  OE1 GLN    23      70.240  87.050  92.617  1.00  0.00           O  
ATOM    325  NE2 GLN    23      72.251  86.736  92.989  1.00  0.00           N  
ATOM    326 HE21 GLN    23      73.241  86.840  92.817  1.00  0.00           H  
ATOM    327 HE22 GLN    23      71.887  86.308  93.828  1.00  0.00           H  
ATOM    328  C   GLN    23      71.149  90.444  90.160  1.00  0.00           C  
ATOM    329  O   GLN    23      71.694  90.679  89.067  1.00  0.00           O  
ATOM    330  N   GLY    24      71.477  91.112  91.338  1.00  0.00           N  
ATOM    331  H   GLY    24      71.008  90.824  92.184  1.00  0.00           H  
ATOM    332  CA  GLY    24      72.253  92.286  91.406  1.00  0.00           C  
ATOM    333  HA2 GLY    24      72.031  92.951  90.571  1.00  0.00           H  
ATOM    334  HA3 GLY    24      71.977  92.809  92.322  1.00  0.00           H  
ATOM    335  C   GLY    24      73.778  92.003  91.447  1.00  0.00           C  
ATOM    336  O   GLY    24      74.221  90.900  91.216  1.00  0.00           O  
ATOM    337  N   TYR    25      74.537  93.045  91.741  1.00  0.00           N  
ATOM    338  H   TYR    25      74.091  93.949  91.798  1.00  0.00           H  
ATOM    339  CA  TYR    25      75.978  92.976  91.845  1.00  0.00           C  
ATOM    340  HA  TYR    25      76.253  92.121  92.463  1.00  0.00           H  
ATOM    341  CB  TYR    25      76.520  92.803  90.409  1.00  0.00           C  
ATOM    342  HB2 TYR    25      76.278  91.788  90.092  1.00  0.00           H  
ATOM    343  HB3 TYR    25      76.028  93.486  89.718  1.00  0.00           H  
ATOM    344  CG  TYR    25      77.981  92.985  90.093  1.00  0.00           C  
ATOM    345  CD1 TYR    25      78.894  91.898  90.112  1.00  0.00           C  
ATOM    346  HD1 TYR    25      78.589  90.921  90.458  1.00  0.00           H  
ATOM    347  CE1 TYR    25      80.184  92.140  89.755  1.00  0.00           C  
ATOM    348  HE1 TYR    25      80.991  91.427  89.673  1.00  0.00           H  
ATOM    349  CZ  TYR    25      80.591  93.451  89.392  1.00  0.00           C  
ATOM    350  OH  TYR    25      81.822  93.742  88.973  1.00  0.00           O  
ATOM    351  HH  TYR    25      81.909  94.455  88.337  1.00  0.00           H  
ATOM    352  CE2 TYR    25      79.743  94.494  89.446  1.00  0.00           C  
ATOM    353  HE2 TYR    25      80.079  95.484  89.175  1.00  0.00           H  
ATOM    354  CD2 TYR    25      78.449  94.271  89.747  1.00  0.00           C  
ATOM    355  HD2 TYR    25      77.696  95.040  89.659  1.00  0.00           H  
ATOM    356  C   TYR    25      76.522  94.275  92.451  1.00  0.00           C  
ATOM    357  O   TYR    25      75.950  95.318  92.228  1.00  0.00           O  
ATOM    358  N   SER    26      77.609  94.071  93.204  1.00  0.00           N  
ATOM    359  H   SER    26      77.950  93.128  93.324  1.00  0.00           H  
ATOM    360  CA  SER    26      78.500  95.043  93.850  1.00  0.00           C  
ATOM    361  HA  SER    26      77.972  95.969  94.079  1.00  0.00           H  
ATOM    362  CB  SER    26      79.040  94.436  95.215  1.00  0.00           C  
ATOM    363  HB2 SER    26      78.213  94.338  95.919  1.00  0.00           H  
ATOM    364  HB3 SER    26      79.423  93.436  95.009  1.00  0.00           H  
ATOM    365  OG  SER    26      79.928  95.382  95.765  1.00  0.00           O  
ATOM    366  HG  SER    26      80.445  94.803  96.329  1.00  0.00           H  
ATOM    367  C   SER    26      79.614  95.567  92.910  1.00  0.00           C  
ATOM    368  O   SER    26      80.626  94.916  92.787  1.00  0.00           O  
ATOM    369  N   GLN    27      79.438  96.767  92.300  1.00  0.00           N  
ATOM    370  H   GLN    27      78.515  97.173  92.369  1.00  0.00           H  
ATOM    371  CA  GLN    27      80.477  97.582  91.555  1.00  0.00           C  
ATOM    372  HA  GLN    27      80.755  97.019  90.665  1.00  0.00           H  
ATOM    373  CB  GLN    27      79.825  98.901  91.070  1.00  0.00           C  
ATOM    374  HB2 GLN    27      78.859  98.712  90.602  1.00  0.00           H  
ATOM    375  HB3 GLN    27      79.642  99.461  91.987  1.00  0.00           H  
ATOM    376  CG  GLN    27      80.742  99.743  90.144  1.00  0.00           C  
ATOM    377  HG2 GLN    27      80.250 100.710  90.040  1.00  0.00           H  
ATOM    378  HG3 GLN    27      81.714  99.985  90.575  1.00  0.00           H  
ATOM    379  CD  GLN    27      81.073  99.095  88.814  1.00  0.00           C  
ATOM    380  OE1 GLN    27      80.491  98.077  88.405  1.00  0.00           O  
ATOM    381  NE2 GLN    27      81.945  99.607  88.041  1.00  0.00           N  
ATOM    382 HE21 GLN    27      82.381 100.458  88.368  1.00  0.00           H  
ATOM    383 HE22 GLN    27      81.926  99.326  87.071  1.00  0.00           H  
ATOM    384  C   GLN    27      81.855  97.741  92.211  1.00  0.00           C  
ATOM    385  O   GLN    27      82.854  97.679  91.525  1.00  0.00           O  
ATOM    386  N   GLN    28      81.853  97.930  93.522  1.00  0.00           N  
ATOM    387  H   GLN    28      80.997  97.988  94.055  1.00  0.00           H  
ATOM    388  CA  GLN    28      83.153  98.103  94.333  1.00  0.00           C  
ATOM    389  HA  GLN    28      83.780  98.868  93.874  1.00  0.00           H  
ATOM    390  CB  GLN    28      82.786  98.636  95.720  1.00  0.00           C  
ATOM    391  HB2 GLN    28      81.881  98.101  96.006  1.00  0.00           H  
ATOM    392  HB3 GLN    28      83.638  98.431  96.368  1.00  0.00           H  
ATOM    393  CG  GLN    28      82.320 100.114  95.776  1.00  0.00           C  
ATOM    394  HG2 GLN    28      83.175 100.779  95.650  1.00  0.00           H  
ATOM    395  HG3 GLN    28      81.559 100.331  95.026  1.00  0.00           H  
ATOM    396  CD  GLN    28      81.735 100.404  97.159  1.00  0.00           C  
ATOM    397  OE1 GLN    28      82.094  99.882  98.209  1.00  0.00           O  
ATOM    398  NE2 GLN    28      80.757 101.287  97.143  1.00  0.00           N  
ATOM    399 HE21 GLN    28      80.157 101.294  97.956  1.00  0.00           H  
ATOM    400 HE22 GLN    28      80.358 101.645  96.288  1.00  0.00           H  
ATOM    401  C   GLN    28      84.050  96.906  94.346  1.00  0.00           C  
ATOM    402  O   GLN    28      85.217  96.941  94.739  1.00  0.00           O  
ATOM    403  N   SER    29      83.529  95.728  93.875  1.00  0.00           N  
ATOM    404  H   SER    29      82.628  95.703  93.418  1.00  0.00           H  
ATOM    405  CA  SER    29      84.237  94.416  93.806  1.00  0.00           C  
ATOM    406  HA  SER    29      84.889  94.266  94.667  1.00  0.00           H  
ATOM    407  CB  SER    29      83.183  93.257  93.810  1.00  0.00           C  
ATOM    408  HB2 SER    29      83.758  92.386  94.123  1.00  0.00           H  
ATOM    409  HB3 SER    29      82.416  93.605  94.501  1.00  0.00           H  
ATOM    410  OG  SER    29      82.582  93.204  92.501  1.00  0.00           O  
ATOM    411  HG  SER    29      81.820  93.782  92.423  1.00  0.00           H  
ATOM    412  C   SER    29      85.234  94.358  92.609  1.00  0.00           C  
ATOM    413  O   SER    29      86.112  93.495  92.570  1.00  0.00           O  
ATOM    414  N   SER    30      85.069  95.358  91.666  1.00  0.00           N  
ATOM    415  H   SER    30      84.508  96.163  91.904  1.00  0.00           H  
ATOM    416  CA  SER    30      85.956  95.657  90.535  1.00  0.00           C  
ATOM    417  HA  SER    30      86.833  95.020  90.652  1.00  0.00           H  
ATOM    418  CB  SER    30      85.171  95.347  89.269  1.00  0.00           C  
ATOM    419  HB2 SER    30      84.781  94.332  89.344  1.00  0.00           H  
ATOM    420  HB3 SER    30      84.385  96.089  89.132  1.00  0.00           H  
ATOM    421  OG  SER    30      86.075  95.372  88.129  1.00  0.00           O  
ATOM    422  HG  SER    30      85.551  95.208  87.341  1.00  0.00           H  
ATOM    423  C   SER    30      86.430  97.077  90.476  1.00  0.00           C  
ATOM    424  O   SER    30      85.645  97.981  90.073  1.00  0.00           O  
ATOM    425  N   GLN    31      87.667  97.388  90.820  1.00  0.00           N  
ATOM    426  H   GLN    31      87.837  98.381  90.895  1.00  0.00           H  
ATOM    427  CA  GLN    31      88.803  96.540  91.224  1.00  0.00           C  
ATOM    428  HA  GLN    31      88.774  95.595  90.681  1.00  0.00           H  
ATOM    429  CB  GLN    31      90.158  97.247  90.994  1.00  0.00           C  
ATOM    430  HB2 GLN    31      90.429  96.937  89.985  1.00  0.00           H  
ATOM    431  HB3 GLN    31      89.951  98.310  90.872  1.00  0.00           H  
ATOM    432  CG  GLN    31      91.361  96.975  91.931  1.00  0.00           C  
ATOM    433  HG2 GLN    31      91.094  97.513  92.841  1.00  0.00           H  
ATOM    434  HG3 GLN    31      91.579  95.933  92.165  1.00  0.00           H  
ATOM    435  CD  GLN    31      92.680  97.461  91.464  1.00  0.00           C  
ATOM    436  OE1 GLN    31      92.782  97.838  90.314  1.00  0.00           O  
ATOM    437  NE2 GLN    31      93.725  97.428  92.326  1.00  0.00           N  
ATOM    438 HE21 GLN    31      94.605  97.300  91.847  1.00  0.00           H  
ATOM    439 HE22 GLN    31      93.652  97.075  93.269  1.00  0.00           H  
ATOM    440  C   GLN    31      88.621  96.080  92.734  1.00  0.00           C  
ATOM    441  O   GLN    31      87.928  96.789  93.459  1.00  0.00           O  
ATOM    442  N   PRO    32      89.275  94.970  93.193  1.00  0.00           N  
ATOM    443  CD  PRO    32      89.727  93.842  92.335  1.00  0.00           C  
ATOM    444  HD2 PRO    32      90.542  94.183  91.696  1.00  0.00           H  
ATOM    445  HD3 PRO    32      88.879  93.572  91.705  1.00  0.00           H  
ATOM    446  CG  PRO    32      90.285  92.766  93.346  1.00  0.00           C  
ATOM    447  HG2 PRO    32      91.342  92.957  93.534  1.00  0.00           H  
ATOM    448  HG3 PRO    32      90.136  91.720  93.078  1.00  0.00           H  
ATOM    449  CB  PRO    32      89.506  93.112  94.664  1.00  0.00           C  
ATOM    450  HB2 PRO    32      90.006  92.816  95.586  1.00  0.00           H  
ATOM    451  HB3 PRO    32      88.524  92.655  94.547  1.00  0.00           H  
ATOM    452  CA  PRO    32      89.359  94.644  94.645  1.00  0.00           C  
ATOM    453  HA  PRO    32      88.476  94.794  95.266  1.00  0.00           H  
ATOM    454  C   PRO    32      90.514  95.351  95.303  1.00  0.00           C  
ATOM    455  O   PRO    32      91.731  95.270  94.957  1.00  0.00           O  
ATOM    456  N   TYR    33      90.165  95.961  96.418  1.00  0.00           N  
ATOM    457  H   TYR    33      89.171  95.862  96.565  1.00  0.00           H  
ATOM    458  CA  TYR    33      91.080  96.836  97.195  1.00  0.00           C  
ATOM    459  HA  TYR    33      92.098  96.941  96.818  1.00  0.00           H  
ATOM    460  CB  TYR    33      90.570  98.314  97.070  1.00  0.00           C  
ATOM    461  HB2 TYR    33      89.485  98.416  97.047  1.00  0.00           H  
ATOM    462  HB3 TYR    33      90.988  98.814  97.944  1.00  0.00           H  
ATOM    463  CG  TYR    33      90.961  98.990  95.825  1.00  0.00           C  
ATOM    464  CD1 TYR    33      92.270  99.506  95.689  1.00  0.00           C  
ATOM    465  HD1 TYR    33      92.991  99.386  96.485  1.00  0.00           H  
ATOM    466  CE1 TYR    33      92.646 100.185  94.501  1.00  0.00           C  
ATOM    467  HE1 TYR    33      93.646 100.593  94.492  1.00  0.00           H  
ATOM    468  CZ  TYR    33      91.692 100.288  93.483  1.00  0.00           C  
ATOM    469  OH  TYR    33      92.137 100.876  92.366  1.00  0.00           O  
ATOM    470  HH  TYR    33      92.903 101.408  92.593  1.00  0.00           H  
ATOM    471  CE2 TYR    33      90.439  99.702  93.574  1.00  0.00           C  
ATOM    472  HE2 TYR    33      89.723  99.640  92.768  1.00  0.00           H  
ATOM    473  CD2 TYR    33      90.007  99.069  94.823  1.00  0.00           C  
ATOM    474  HD2 TYR    33      89.054  98.569  94.910  1.00  0.00           H  
ATOM    475  C   TYR    33      91.352  96.392  98.680  1.00  0.00           C  
ATOM    476  O   TYR    33      92.501  96.521  99.195  1.00  0.00           O  
ATOM    477  N   GLY    34      90.406  95.785  99.352  1.00  0.00           N  
ATOM    478  H   GLY    34      89.571  95.603  98.815  1.00  0.00           H  
ATOM    479  CA  GLY    34      90.618  95.102 100.632  1.00  0.00           C  
ATOM    480  HA2 GLY    34      91.695  95.004 100.767  1.00  0.00           H  
ATOM    481  HA3 GLY    34      90.250  95.675 101.483  1.00  0.00           H  
ATOM    482  C   GLY    34      89.939  93.767 100.502  1.00  0.00           C  
ATOM    483  O   GLY    34      89.741  93.293  99.365  1.00  0.00           O  
ATOM    484  N   GLN    35      89.598  93.153 101.616  1.00  0.00           N  
ATOM    485  H   GLN    35      89.787  93.618 102.492  1.00  0.00           H  
ATOM    486  CA  GLN    35      88.938  91.854 101.672  1.00  0.00           C  
ATOM    487  HA  GLN    35      88.377  91.606 100.770  1.00  0.00           H  
ATOM    488  CB  GLN    35      89.874  90.743 102.011  1.00  0.00           C  
ATOM    489  HB2 GLN    35      90.279  90.864 103.016  1.00  0.00           H  
ATOM    490  HB3 GLN    35      89.299  89.822 102.100  1.00  0.00           H  
ATOM    491  CG  GLN    35      91.005  90.464 100.944  1.00  0.00           C  
ATOM    492  HG2 GLN    35      91.443  91.441 100.738  1.00  0.00           H  
ATOM    493  HG3 GLN    35      91.721  89.838 101.478  1.00  0.00           H  
ATOM    494  CD  GLN    35      90.512  89.844  99.597  1.00  0.00           C  
ATOM    495  OE1 GLN    35      89.401  89.475  99.456  1.00  0.00           O  
ATOM    496  NE2 GLN    35      91.374  89.866  98.619  1.00  0.00           N  
ATOM    497 HE21 GLN    35      92.349  89.771  98.866  1.00  0.00           H  
ATOM    498 HE22 GLN    35      91.001  89.607  97.716  1.00  0.00           H  
ATOM    499  C   GLN    35      87.805  91.810 102.761  1.00  0.00           C  
ATOM    500  O   GLN    35      88.097  91.775 103.923  1.00  0.00           O  
ATOM    501  N   GLN    36      86.517  92.029 102.419  1.00  0.00           N  
ATOM    502  H   GLN    36      85.856  92.006 103.182  1.00  0.00           H  
ATOM    503  CA  GLN    36      85.957  92.428 101.096  1.00  0.00           C  
ATOM    504  HA  GLN    36      86.251  91.729 100.312  1.00  0.00           H  
ATOM    505  CB  GLN    36      84.420  92.371 101.081  1.00  0.00           C  
ATOM    506  HB2 GLN    36      84.032  92.919 101.939  1.00  0.00           H  
ATOM    507  HB3 GLN    36      83.976  92.811 100.188  1.00  0.00           H  
ATOM    508  CG  GLN    36      83.898  90.910 101.109  1.00  0.00           C  
ATOM    509  HG2 GLN    36      84.082  90.424 100.151  1.00  0.00           H  
ATOM    510  HG3 GLN    36      84.373  90.368 101.927  1.00  0.00           H  
ATOM    511  CD  GLN    36      82.455  90.939 101.420  1.00  0.00           C  
ATOM    512  OE1 GLN    36      81.724  91.929 101.437  1.00  0.00           O  
ATOM    513  NE2 GLN    36      81.780  89.801 101.646  1.00  0.00           N  
ATOM    514 HE21 GLN    36      82.091  88.847 101.534  1.00  0.00           H  
ATOM    515 HE22 GLN    36      80.833  89.929 101.971  1.00  0.00           H  
ATOM    516  C   GLN    36      86.373  93.900 100.570  1.00  0.00           C  
ATOM    517  O   GLN    36      86.873  94.691 101.356  1.00  0.00           O  
ATOM    518  N   SER    37      86.091  94.191  99.338  1.00  0.00           N  
ATOM    519  H   SER    37      85.661  93.430  98.833  1.00  0.00           H  
ATOM    520  CA  SER    37      86.430  95.472  98.727  1.00  0.00           C  
ATOM    521  HA  SER    37      87.467  95.696  98.974  1.00  0.00           H  
ATOM    522  CB  SER    37      86.457  95.247  97.192  1.00  0.00           C  
ATOM    523  HB2 SER    37      87.067  94.352  97.068  1.00  0.00           H  
ATOM    524  HB3 SER    37      85.449  95.148  96.788  1.00  0.00           H  
ATOM    525  OG  SER    37      87.124  96.288  96.454  1.00  0.00           O  
ATOM    526  HG  SER    37      86.710  96.686  95.685  1.00  0.00           H  
ATOM    527  C   SER    37      85.551  96.672  99.070  1.00  0.00           C  
ATOM    528  O   SER    37      84.620  96.500  99.830  1.00  0.00           O  
ATOM    529  N   TYR    38      85.828  97.886  98.609  1.00  0.00           N  
ATOM    530  H   TYR    38      86.700  98.009  98.113  1.00  0.00           H  
ATOM    531  CA  TYR    38      85.264  99.198  99.050  1.00  0.00           C  
ATOM    532  HA  TYR    38      84.203  98.953  99.053  1.00  0.00           H  
ATOM    533  CB  TYR    38      85.721  99.458 100.548  1.00  0.00           C  
ATOM    534  HB2 TYR    38      85.249 100.365 100.925  1.00  0.00           H  
ATOM    535  HB3 TYR    38      85.359  98.628 101.154  1.00  0.00           H  
ATOM    536  CG  TYR    38      87.255  99.591 100.701  1.00  0.00           C  
ATOM    537  CD1 TYR    38      87.861 100.851 100.368  1.00  0.00           C  
ATOM    538  HD1 TYR    38      87.197 101.638 100.039  1.00  0.00           H  
ATOM    539  CE1 TYR    38      89.285 100.992 100.506  1.00  0.00           C  
ATOM    540  HE1 TYR    38      89.737 101.934 100.234  1.00  0.00           H  
ATOM    541  CZ  TYR    38      90.093  99.901 100.816  1.00  0.00           C  
ATOM    542  OH  TYR    38      91.458 100.032 100.690  1.00  0.00           O  
ATOM    543  HH  TYR    38      91.705 100.956 100.614  1.00  0.00           H  
ATOM    544  CE2 TYR    38      89.523  98.680 101.127  1.00  0.00           C  
ATOM    545  HE2 TYR    38      90.223  97.921 101.442  1.00  0.00           H  
ATOM    546  CD2 TYR    38      88.094  98.480 101.000  1.00  0.00           C  
ATOM    547  HD2 TYR    38      87.681  97.489 101.120  1.00  0.00           H  
ATOM    548  C   TYR    38      85.552 100.431  98.171  1.00  0.00           C  
ATOM    549  O   TYR    38      86.362 100.358  97.245  1.00  0.00           O  
ATOM    550  N   SER    39      84.933 101.596  98.423  1.00  0.00           N  
ATOM    551  H   SER    39      84.353 101.549  99.249  1.00  0.00           H  
ATOM    552  CA  SER    39      85.303 102.887  97.882  1.00  0.00           C  
ATOM    553  HA  SER    39      85.828 102.755  96.936  1.00  0.00           H  
ATOM    554  CB  SER    39      84.050 103.787  97.484  1.00  0.00           C  
ATOM    555  HB2 SER    39      83.564 103.308  96.635  1.00  0.00           H  
ATOM    556  HB3 SER    39      83.340 104.005  98.282  1.00  0.00           H  
ATOM    557  OG  SER    39      84.505 104.998  96.957  1.00  0.00           O  
ATOM    558  HG  SER    39      84.598 104.977  96.001  1.00  0.00           H  
ATOM    559  C   SER    39      86.307 103.658  98.674  1.00  0.00           C  
ATOM    560  O   SER    39      86.041 103.741  99.864  1.00  0.00           O  
ATOM    561  N   GLY    40      87.495 103.883  98.119  1.00  0.00           N  
ATOM    562  H   GLY    40      87.620 103.584  97.163  1.00  0.00           H  
ATOM    563  CA  GLY    40      88.665 104.536  98.760  1.00  0.00           C  
ATOM    564  HA2 GLY    40      88.415 104.691  99.810  1.00  0.00           H  
ATOM    565  HA3 GLY    40      89.551 103.903  98.809  1.00  0.00           H  
ATOM    566  C   GLY    40      88.932 105.982  98.160  1.00  0.00           C  
ATOM    567  O   GLY    40      87.997 106.775  98.063  1.00  0.00           O  
ATOM    568  N   TYR    41      90.105 106.341  97.749  1.00  0.00           N  
ATOM    569  H   TYR    41      90.122 107.113  97.098  1.00  0.00           H  
ATOM    570  CA  TYR    41      91.350 105.549  97.534  1.00  0.00           C  
ATOM    571  HA  TYR    41      91.568 104.775  98.270  1.00  0.00           H  
ATOM    572  CB  TYR    41      91.347 104.924  96.107  1.00  0.00           C  
ATOM    573  HB2 TYR    41      91.531 105.720  95.386  1.00  0.00           H  
ATOM    574  HB3 TYR    41      92.064 104.111  95.989  1.00  0.00           H  
ATOM    575  CG  TYR    41      90.001 104.273  95.735  1.00  0.00           C  
ATOM    576  CD1 TYR    41      89.810 102.910  96.064  1.00  0.00           C  
ATOM    577  HD1 TYR    41      90.570 102.411  96.648  1.00  0.00           H  
ATOM    578  CE1 TYR    41      88.646 102.250  95.646  1.00  0.00           C  
ATOM    579  HE1 TYR    41      88.490 101.231  95.970  1.00  0.00           H  
ATOM    580  CZ  TYR    41      87.602 102.938  94.950  1.00  0.00           C  
ATOM    581  OH  TYR    41      86.497 102.318  94.561  1.00  0.00           O  
ATOM    582  HH  TYR    41      86.514 101.361  94.645  1.00  0.00           H  
ATOM    583  CE2 TYR    41      87.748 104.306  94.655  1.00  0.00           C  
ATOM    584  HE2 TYR    41      86.946 104.878  94.212  1.00  0.00           H  
ATOM    585  CD2 TYR    41      88.947 104.952  95.057  1.00  0.00           C  
ATOM    586  HD2 TYR    41      89.109 106.006  94.881  1.00  0.00           H  
ATOM    587  C   TYR    41      92.528 106.518  97.560  1.00  0.00           C  
ATOM    588  O   TYR    41      92.552 107.547  96.890  1.00  0.00           O  
ATOM    589  N   SER    42      93.526 106.302  98.435  1.00  0.00           N  
ATOM    590  H   SER    42      93.513 105.424  98.934  1.00  0.00           H  
ATOM    591  CA  SER    42      94.743 107.133  98.637  1.00  0.00           C  
ATOM    592  HA  SER    42      94.519 108.142  98.291  1.00  0.00           H  
ATOM    593  CB  SER    42      95.065 107.200 100.171  1.00  0.00           C  
ATOM    594  HB2 SER    42      94.141 107.285 100.743  1.00  0.00           H  
ATOM    595  HB3 SER    42      95.507 106.273 100.538  1.00  0.00           H  
ATOM    596  OG  SER    42      96.014 108.170 100.480  1.00  0.00           O  
ATOM    597  HG  SER    42      95.774 109.004 100.071  1.00  0.00           H  
ATOM    598  C   SER    42      95.902 106.563  97.834  1.00  0.00           C  
ATOM    599  O   SER    42      96.685 105.761  98.305  1.00  0.00           O  
ATOM    600  N   GLN    43      96.188 107.062  96.654  1.00  0.00           N  
ATOM    601  H   GLN    43      95.512 107.667  96.209  1.00  0.00           H  
ATOM    602  CA  GLN    43      97.158 106.373  95.732  1.00  0.00           C  
ATOM    603  HA  GLN    43      98.057 106.089  96.279  1.00  0.00           H  
ATOM    604  CB  GLN    43      96.516 105.103  95.114  1.00  0.00           C  
ATOM    605  HB2 GLN    43      97.282 104.549  94.571  1.00  0.00           H  
ATOM    606  HB3 GLN    43      96.114 104.530  95.949  1.00  0.00           H  
ATOM    607  CG  GLN    43      95.322 105.409  94.175  1.00  0.00           C  
ATOM    608  HG2 GLN    43      94.439 105.437  94.812  1.00  0.00           H  
ATOM    609  HG3 GLN    43      95.459 106.323  93.597  1.00  0.00           H  
ATOM    610  CD  GLN    43      95.082 104.243  93.208  1.00  0.00           C  
ATOM    611  OE1 GLN    43      94.839 103.075  93.502  1.00  0.00           O  
ATOM    612  NE2 GLN    43      95.078 104.514  91.918  1.00  0.00           N  
ATOM    613 HE21 GLN    43      95.671 105.239  91.542  1.00  0.00           H  
ATOM    614 HE22 GLN    43      94.890 103.702  91.346  1.00  0.00           H  
ATOM    615  C   GLN    43      97.763 107.224  94.549  1.00  0.00           C  
ATOM    616  O   GLN    43      97.159 108.203  93.999  1.00  0.00           O  
ATOM    617  N   SER    44      98.772 106.612  93.878  1.00  0.00           N  
ATOM    618  H   SER    44      99.108 105.716  94.201  1.00  0.00           H  
ATOM    619  CA  SER    44      99.399 107.093  92.615  1.00  0.00           C  
ATOM    620  HA  SER    44      99.778 108.076  92.891  1.00  0.00           H  
ATOM    621  CB  SER    44     100.692 106.302  92.441  1.00  0.00           C  
ATOM    622  HB2 SER    44     101.394 106.396  93.269  1.00  0.00           H  
ATOM    623  HB3 SER    44     100.400 105.271  92.236  1.00  0.00           H  
ATOM    624  OG  SER    44     101.258 106.663  91.229  1.00  0.00           O  
ATOM    625  HG  SER    44     102.010 106.078  91.103  1.00  0.00           H  
ATOM    626  C   SER    44      98.523 107.108  91.286  1.00  0.00           C  
ATOM    627  O   SER    44      97.676 106.247  91.162  1.00  0.00           O  
ATOM    628  N   THR    45      98.814 108.066  90.468  1.00  0.00           N  
ATOM    629  H   THR    45      99.656 108.583  90.680  1.00  0.00           H  
ATOM    630  CA  THR    45      98.215 108.232  89.183  1.00  0.00           C  
ATOM    631  HA  THR    45      97.541 107.413  88.931  1.00  0.00           H  
ATOM    632  CB  THR    45      97.372 109.548  89.287  1.00  0.00           C  
ATOM    633  HB  THR    45      96.767 109.531  90.193  1.00  0.00           H  
ATOM    634  CG2 THR    45      98.214 110.831  89.206  1.00  0.00           C  
ATOM    635 HG21 THR    45      99.213 110.591  89.571  1.00  0.00           H  
ATOM    636 HG22 THR    45      98.307 111.160  88.171  1.00  0.00           H  
ATOM    637 HG23 THR    45      97.758 111.587  89.845  1.00  0.00           H  
ATOM    638  OG1 THR    45      96.450 109.609  88.277  1.00  0.00           O  
ATOM    639  HG1 THR    45      97.003 109.686  87.497  1.00  0.00           H  
ATOM    640  C   THR    45      99.225 108.298  88.058  1.00  0.00           C  
ATOM    641  O   THR    45      98.925 108.852  87.009  1.00  0.00           O  
ATOM    642  N   ASP    46     100.430 107.790  88.228  1.00  0.00           N  
ATOM    643  H   ASP    46     100.697 107.380  89.112  1.00  0.00           H  
ATOM    644  CA  ASP    46     101.504 107.885  87.216  1.00  0.00           C  
ATOM    645  HA  ASP    46     101.025 107.793  86.241  1.00  0.00           H  
ATOM    646  CB  ASP    46     102.221 109.286  87.286  1.00  0.00           C  
ATOM    647  HB2 ASP    46     101.566 110.155  87.352  1.00  0.00           H  
ATOM    648  HB3 ASP    46     102.774 109.391  88.219  1.00  0.00           H  
ATOM    649  CG  ASP    46     103.165 109.484  86.125  1.00  0.00           C  
ATOM    650  OD1 ASP    46     103.787 110.584  86.111  1.00  0.00           O  
ATOM    651  OD2 ASP    46     103.437 108.605  85.250  1.00  0.00           O  
ATOM    652  C   ASP    46     102.587 106.810  87.510  1.00  0.00           C  
ATOM    653  O   ASP    46     103.282 106.843  88.527  1.00  0.00           O  
ATOM    654  N   THR    47     102.904 105.925  86.516  1.00  0.00           N  
ATOM    655  H   THR    47     102.359 105.856  85.669  1.00  0.00           H  
ATOM    656  CA  THR    47     103.965 104.947  86.559  1.00  0.00           C  
ATOM    657  HA  THR    47     104.456 104.958  87.532  1.00  0.00           H  
ATOM    658  CB  THR    47     103.417 103.549  86.321  1.00  0.00           C  
ATOM    659  HB  THR    47     104.310 102.939  86.191  1.00  0.00           H  
ATOM    660  CG2 THR    47     102.684 102.978  87.531  1.00  0.00           C  
ATOM    661 HG21 THR    47     102.363 101.945  87.395  1.00  0.00           H  
ATOM    662 HG22 THR    47     103.374 103.069  88.370  1.00  0.00           H  
ATOM    663 HG23 THR    47     101.816 103.606  87.733  1.00  0.00           H  
ATOM    664  OG1 THR    47     102.564 103.539  85.146  1.00  0.00           O  
ATOM    665  HG1 THR    47     101.853 104.156  85.335  1.00  0.00           H  
ATOM    666  C   THR    47     105.039 105.244  85.482  1.00  0.00           C  
ATOM    667  O   THR    47     105.941 104.450  85.190  1.00  0.00           O  
ATOM    668  N   SER    48     105.074 106.489  84.895  1.00  0.00           N  
ATOM    669  H   SER    48     104.280 107.096  85.040  1.00  0.00           H  
ATOM    670  CA  SER    48     106.042 106.807  83.833  1.00  0.00           C  
ATOM    671  HA  SER    48     105.914 106.014  83.096  1.00  0.00           H  
ATOM    672  CB  SER    48     105.763 108.123  83.085  1.00  0.00           C  
ATOM    673  HB2 SER    48     106.550 108.334  82.361  1.00  0.00           H  
ATOM    674  HB3 SER    48     104.919 108.031  82.402  1.00  0.00           H  
ATOM    675  OG  SER    48     105.501 109.235  83.921  1.00  0.00           O  
ATOM    676  HG  SER    48     104.818 109.050  84.570  1.00  0.00           H  
ATOM    677  C   SER    48     107.461 106.591  84.394  1.00  0.00           C  
ATOM    678  O   SER    48     107.826 106.989  85.487  1.00  0.00           O  
ATOM    679  N   GLY    49     108.397 106.035  83.618  1.00  0.00           N  
ATOM    680  H   GLY    49     108.108 105.725  82.701  1.00  0.00           H  
ATOM    681  CA  GLY    49     109.612 105.547  84.154  1.00  0.00           C  
ATOM    682  HA2 GLY    49     110.325 106.371  84.123  1.00  0.00           H  
ATOM    683  HA3 GLY    49     109.438 105.180  85.165  1.00  0.00           H  
ATOM    684  C   GLY    49     110.244 104.445  83.160  1.00  0.00           C  
ATOM    685  O   GLY    49     109.552 103.883  82.394  1.00  0.00           O  
ATOM    686  N   TYR    50     111.570 104.075  83.215  1.00  0.00           N  
ATOM    687  H   TYR    50     111.895 103.256  82.721  1.00  0.00           H  
ATOM    688  CA  TYR    50     112.678 104.859  83.662  1.00  0.00           C  
ATOM    689  HA  TYR    50     112.476 105.873  83.318  1.00  0.00           H  
ATOM    690  CB  TYR    50     112.826 104.797  85.168  1.00  0.00           C  
ATOM    691  HB2 TYR    50     111.842 104.951  85.612  1.00  0.00           H  
ATOM    692  HB3 TYR    50     113.038 103.749  85.383  1.00  0.00           H  
ATOM    693  CG  TYR    50     113.915 105.692  85.732  1.00  0.00           C  
ATOM    694  CD1 TYR    50     115.120 105.164  86.049  1.00  0.00           C  
ATOM    695  HD1 TYR    50     115.330 104.150  85.745  1.00  0.00           H  
ATOM    696  CE1 TYR    50     116.131 105.926  86.661  1.00  0.00           C  
ATOM    697  HE1 TYR    50     116.993 105.437  87.090  1.00  0.00           H  
ATOM    698  CZ  TYR    50     116.060 107.348  86.570  1.00  0.00           C  
ATOM    699  OH  TYR    50     117.055 108.200  86.851  1.00  0.00           O  
ATOM    700  HH  TYR    50     117.737 107.872  87.442  1.00  0.00           H  
ATOM    701  CE2 TYR    50     114.791 107.865  86.112  1.00  0.00           C  
ATOM    702  HE2 TYR    50     114.619 108.923  86.248  1.00  0.00           H  
ATOM    703  CD2 TYR    50     113.708 107.083  85.795  1.00  0.00           C  
ATOM    704  HD2 TYR    50     112.751 107.543  85.599  1.00  0.00           H  
ATOM    705  C   TYR    50     113.949 104.502  82.904  1.00  0.00           C  
ATOM    706  O   TYR    50     114.143 103.337  82.612  1.00  0.00           O  
ATOM    707  N   GLY    51     114.802 105.409  82.493  1.00  0.00           N  
ATOM    708  H   GLY    51     115.481 105.120  81.804  1.00  0.00           H  
ATOM    709  CA  GLY    51     114.928 106.868  82.577  1.00  0.00           C  
ATOM    710  HA2 GLY    51     114.024 107.344  82.196  1.00  0.00           H  
ATOM    711  HA3 GLY    51     115.055 107.337  83.553  1.00  0.00           H  
ATOM    712  C   GLY    51     116.086 107.367  81.701  1.00  0.00           C  
ATOM    713  O   GLY    51     116.901 106.617  81.192  1.00  0.00           O  
ATOM    714  N   GLN    52     116.181 108.648  81.495  1.00  0.00           N  
ATOM    715  H   GLN    52     115.456 109.191  81.941  1.00  0.00           H  
ATOM    716  CA  GLN    52     117.031 109.318  80.496  1.00  0.00           C  
ATOM    717  HA  GLN    52     116.672 110.341  80.383  1.00  0.00           H  
ATOM    718  CB  GLN    52     118.471 109.655  81.132  1.00  0.00           C  
ATOM    719  HB2 GLN    52     118.260 110.091  82.108  1.00  0.00           H  
ATOM    720  HB3 GLN    52     118.975 108.689  81.141  1.00  0.00           H  
ATOM    721  CG  GLN    52     119.440 110.562  80.265  1.00  0.00           C  
ATOM    722  HG2 GLN    52     119.309 110.401  79.195  1.00  0.00           H  
ATOM    723  HG3 GLN    52     119.248 111.593  80.564  1.00  0.00           H  
ATOM    724  CD  GLN    52     120.944 110.284  80.521  1.00  0.00           C  
ATOM    725  OE1 GLN    52     121.521 109.226  80.548  1.00  0.00           O  
ATOM    726  NE2 GLN    52     121.668 111.361  80.783  1.00  0.00           N  
ATOM    727 HE21 GLN    52     121.263 112.283  80.855  1.00  0.00           H  
ATOM    728 HE22 GLN    52     122.637 111.151  80.976  1.00  0.00           H  
ATOM    729  C   GLN    52     117.062 108.674  79.047  1.00  0.00           C  
ATOM    730  O   GLN    52     118.125 108.181  78.670  1.00  0.00           O  
ATOM    731  N   SER    53     116.024 108.741  78.273  1.00  0.00           N  
ATOM    732  H   SER    53     116.099 108.462  77.305  1.00  0.00           H  
ATOM    733  CA  SER    53     114.715 109.303  78.620  1.00  0.00           C  
ATOM    734  HA  SER    53     114.943 110.177  79.231  1.00  0.00           H  
ATOM    735  CB  SER    53     114.027 109.896  77.403  1.00  0.00           C  
ATOM    736  HB2 SER    53     114.691 110.558  76.848  1.00  0.00           H  
ATOM    737  HB3 SER    53     113.793 109.102  76.693  1.00  0.00           H  
ATOM    738  OG  SER    53     112.812 110.518  77.843  1.00  0.00           O  
ATOM    739  HG  SER    53     112.980 111.444  78.030  1.00  0.00           H  
ATOM    740  C   SER    53     113.881 108.193  79.286  1.00  0.00           C  
ATOM    741  O   SER    53     114.346 107.061  79.140  1.00  0.00           O  
ATOM    742  N   SER    54     112.777 108.421  79.917  1.00  0.00           N  
ATOM    743  H   SER    54     112.443 109.362  80.069  1.00  0.00           H  
ATOM    744  CA  SER    54     111.878 107.462  80.471  1.00  0.00           C  
ATOM    745  HA  SER    54     112.447 106.640  80.908  1.00  0.00           H  
ATOM    746  CB  SER    54     111.090 108.155  81.607  1.00  0.00           C  
ATOM    747  HB2 SER    54     110.510 108.951  81.142  1.00  0.00           H  
ATOM    748  HB3 SER    54     110.352 107.451  81.992  1.00  0.00           H  
ATOM    749  OG  SER    54     111.945 108.601  82.674  1.00  0.00           O  
ATOM    750  HG  SER    54     111.291 109.109  83.160  1.00  0.00           H  
ATOM    751  C   SER    54     110.923 106.968  79.333  1.00  0.00           C  
ATOM    752  O   SER    54     109.936 106.271  79.637  1.00  0.00           O  
ATOM    753  N   TYR    55     111.055 107.396  78.064  1.00  0.00           N  
ATOM    754  H   TYR    55     111.789 108.021  77.761  1.00  0.00           H  
ATOM    755  CA  TYR    55     110.105 107.286  77.030  1.00  0.00           C  
ATOM    756  HA  TYR    55     109.412 106.459  77.184  1.00  0.00           H  
ATOM    757  CB  TYR    55     109.345 108.594  76.858  1.00  0.00           C  
ATOM    758  HB2 TYR    55     110.055 109.316  76.455  1.00  0.00           H  
ATOM    759  HB3 TYR    55     108.565 108.358  76.134  1.00  0.00           H  
ATOM    760  CG  TYR    55     108.694 109.319  77.988  1.00  0.00           C  
ATOM    761  CD1 TYR    55     109.379 110.132  78.897  1.00  0.00           C  
ATOM    762  HD1 TYR    55     110.454 110.203  78.822  1.00  0.00           H  
ATOM    763  CE1 TYR    55     108.705 110.757  79.954  1.00  0.00           C  
ATOM    764  HE1 TYR    55     109.297 111.382  80.606  1.00  0.00           H  
ATOM    765  CZ  TYR    55     107.356 110.465  80.206  1.00  0.00           C  
ATOM    766  OH  TYR    55     106.690 111.018  81.266  1.00  0.00           O  
ATOM    767  HH  TYR    55     107.365 111.522  81.728  1.00  0.00           H  
ATOM    768  CE2 TYR    55     106.640 109.690  79.267  1.00  0.00           C  
ATOM    769  HE2 TYR    55     105.563 109.673  79.349  1.00  0.00           H  
ATOM    770  CD2 TYR    55     107.356 109.144  78.204  1.00  0.00           C  
ATOM    771  HD2 TYR    55     106.826 108.646  77.405  1.00  0.00           H  
ATOM    772  C   TYR    55     110.777 106.904  75.688  1.00  0.00           C  
ATOM    773  O   TYR    55     111.572 107.694  75.162  1.00  0.00           O  
ATOM    774  N   SER    56     110.371 105.855  74.980  1.00  0.00           N  
ATOM    775  H   SER    56     110.924 105.699  74.149  1.00  0.00           H  
ATOM    776  CA  SER    56     109.401 104.745  75.289  1.00  0.00           C  
ATOM    777  HA  SER    56     109.372 104.260  74.314  1.00  0.00           H  
ATOM    778  CB  SER    56     109.886 103.805  76.345  1.00  0.00           C  
ATOM    779  HB2 SER    56     109.931 104.248  77.340  1.00  0.00           H  
ATOM    780  HB3 SER    56     109.181 102.979  76.444  1.00  0.00           H  
ATOM    781  OG  SER    56     111.184 103.364  76.061  1.00  0.00           O  
ATOM    782  HG  SER    56     111.369 102.451  76.295  1.00  0.00           H  
ATOM    783  C   SER    56     107.931 105.225  75.496  1.00  0.00           C  
ATOM    784  O   SER    56     107.444 105.226  76.616  1.00  0.00           O  
ATOM    785  N   SER    57     107.251 105.693  74.467  1.00  0.00           N  
ATOM    786  H   SER    57     106.316 105.972  74.728  1.00  0.00           H  
ATOM    787  CA  SER    57     107.762 106.271  73.160  1.00  0.00           C  
ATOM    788  HA  SER    57     108.773 105.902  72.992  1.00  0.00           H  
ATOM    789  CB  SER    57     106.888 105.816  71.975  1.00  0.00           C  
ATOM    790  HB2 SER    57     107.296 106.281  71.077  1.00  0.00           H  
ATOM    791  HB3 SER    57     106.777 104.732  72.011  1.00  0.00           H  
ATOM    792  OG  SER    57     105.553 106.319  72.053  1.00  0.00           O  
ATOM    793  HG  SER    57     105.061 105.564  72.382  1.00  0.00           H  
ATOM    794  C   SER    57     107.803 107.727  73.215  1.00  0.00           C  
ATOM    795  O   SER    57     106.982 108.397  73.850  1.00  0.00           O  
ATOM    796  N   TYR    58     108.969 108.297  72.846  1.00  0.00           N  
ATOM    797  H   TYR    58     109.688 107.755  72.390  1.00  0.00           H  
ATOM    798  CA  TYR    58     109.333 109.706  73.140  1.00  0.00           C  
ATOM    799  HA  TYR    58     109.168 109.772  74.216  1.00  0.00           H  
ATOM    800  CB  TYR    58     110.804 109.927  72.796  1.00  0.00           C  
ATOM    801  HB2 TYR    58     111.281 109.095  73.315  1.00  0.00           H  
ATOM    802  HB3 TYR    58     111.066 109.877  71.740  1.00  0.00           H  
ATOM    803  CG  TYR    58     111.326 111.233  73.447  1.00  0.00           C  
ATOM    804  CD1 TYR    58     111.243 112.374  72.675  1.00  0.00           C  
ATOM    805  HD1 TYR    58     110.965 112.304  71.633  1.00  0.00           H  
ATOM    806  CE1 TYR    58     111.363 113.625  73.261  1.00  0.00           C  
ATOM    807  HE1 TYR    58     111.134 114.510  72.686  1.00  0.00           H  
ATOM    808  CZ  TYR    58     111.710 113.746  74.655  1.00  0.00           C  
ATOM    809  OH  TYR    58     111.697 115.028  75.235  1.00  0.00           O  
ATOM    810  HH  TYR    58     111.203 115.633  74.677  1.00  0.00           H  
ATOM    811  CE2 TYR    58     112.065 112.559  75.348  1.00  0.00           C  
ATOM    812  HE2 TYR    58     112.236 112.623  76.412  1.00  0.00           H  
ATOM    813  CD2 TYR    58     111.771 111.297  74.800  1.00  0.00           C  
ATOM    814  HD2 TYR    58     111.610 110.415  75.401  1.00  0.00           H  
ATOM    815  C   TYR    58     108.409 110.748  72.403  1.00  0.00           C  
ATOM    816  O   TYR    58     108.131 110.587  71.252  1.00  0.00           O  
ATOM    817  N   GLY    59     107.935 111.757  73.091  1.00  0.00           N  
ATOM    818  H   GLY    59     107.226 112.301  72.621  1.00  0.00           H  
ATOM    819  CA  GLY    59     108.119 112.032  74.510  1.00  0.00           C  
ATOM    820  HA2 GLY    59     107.375 111.444  75.048  1.00  0.00           H  
ATOM    821  HA3 GLY    59     109.158 111.864  74.794  1.00  0.00           H  
ATOM    822  C   GLY    59     107.904 113.459  74.932  1.00  0.00           C  
ATOM    823  O   GLY    59     108.066 114.317  74.058  1.00  0.00           O  
ATOM    824  N   GLN    60     107.624 113.828  76.163  1.00  0.00           N  
ATOM    825  H   GLN    60     107.425 114.805  76.323  1.00  0.00           H  
ATOM    826  CA  GLN    60     107.585 113.117  77.490  1.00  0.00           C  
ATOM    827  HA  GLN    60     107.862 112.075  77.326  1.00  0.00           H  
ATOM    828  CB  GLN    60     108.575 113.707  78.490  1.00  0.00           C  
ATOM    829  HB2 GLN    60     108.179 114.714  78.624  1.00  0.00           H  
ATOM    830  HB3 GLN    60     108.580 113.239  79.475  1.00  0.00           H  
ATOM    831  CG  GLN    60     110.055 113.814  78.103  1.00  0.00           C  
ATOM    832  HG2 GLN    60     110.395 112.838  77.755  1.00  0.00           H  
ATOM    833  HG3 GLN    60     110.084 114.531  77.283  1.00  0.00           H  
ATOM    834  CD  GLN    60     110.934 114.460  79.225  1.00  0.00           C  
ATOM    835  OE1 GLN    60     111.461 113.777  80.114  1.00  0.00           O  
ATOM    836  NE2 GLN    60     110.979 115.765  79.381  1.00  0.00           N  
ATOM    837 HE21 GLN    60     110.476 116.327  78.709  1.00  0.00           H  
ATOM    838 HE22 GLN    60     111.417 116.138  80.211  1.00  0.00           H  
ATOM    839  C   GLN    60     106.097 113.109  77.989  1.00  0.00           C  
ATOM    840  O   GLN    60     105.126 112.885  77.224  1.00  0.00           O  
ATOM    841  N   SER    61     105.887 113.394  79.243  1.00  0.00           N  
ATOM    842  H   SER    61     106.735 113.596  79.752  1.00  0.00           H  
ATOM    843  CA  SER    61     104.498 113.695  79.854  1.00  0.00           C  
ATOM    844  HA  SER    61     104.008 112.722  79.802  1.00  0.00           H  
ATOM    845  CB  SER    61     104.722 113.986  81.364  1.00  0.00           C  
ATOM    846  HB2 SER    61     105.517 113.374  81.791  1.00  0.00           H  
ATOM    847  HB3 SER    61     105.125 114.987  81.520  1.00  0.00           H  
ATOM    848  OG  SER    61     103.521 113.918  82.086  1.00  0.00           O  
ATOM    849  HG  SER    61     103.841 113.438  82.853  1.00  0.00           H  
ATOM    850  C   SER    61     103.708 114.807  79.154  1.00  0.00           C  
ATOM    851  O   SER    61     104.312 115.833  78.784  1.00  0.00           O  
ATOM    852  N   GLN    62     102.387 114.588  79.001  1.00  0.00           N  
ATOM    853  H   GLN    62     102.011 113.775  79.466  1.00  0.00           H  
ATOM    854  CA  GLN    62     101.454 115.688  78.629  1.00  0.00           C  
ATOM    855  HA  GLN    62     101.865 116.457  77.976  1.00  0.00           H  
ATOM    856  CB  GLN    62     100.324 114.903  77.856  1.00  0.00           C  
ATOM    857  HB2 GLN    62      99.908 114.224  78.601  1.00  0.00           H  
ATOM    858  HB3 GLN    62      99.449 115.538  77.721  1.00  0.00           H  
ATOM    859  CG  GLN    62     100.708 114.249  76.494  1.00  0.00           C  
ATOM    860  HG2 GLN    62     101.656 113.711  76.497  1.00  0.00           H  
ATOM    861  HG3 GLN    62      99.884 113.576  76.255  1.00  0.00           H  
ATOM    862  CD  GLN    62     100.746 115.352  75.430  1.00  0.00           C  
ATOM    863  OE1 GLN    62     101.184 116.483  75.681  1.00  0.00           O  
ATOM    864  NE2 GLN    62     100.224 115.140  74.270  1.00  0.00           N  
ATOM    865 HE21 GLN    62     100.160 115.850  73.554  1.00  0.00           H  
ATOM    866 HE22 GLN    62      99.886 114.224  74.010  1.00  0.00           H  
ATOM    867  C   GLN    62     100.877 116.397  79.832  1.00  0.00           C  
ATOM    868  O   GLN    62     100.140 117.354  79.561  1.00  0.00           O  
ATOM    869  N   ASN    63     101.132 116.049  81.070  1.00  0.00           N  
ATOM    870  H   ASN    63     101.639 115.175  81.084  1.00  0.00           H  
ATOM    871  CA  ASN    63     100.506 116.629  82.308  1.00  0.00           C  
ATOM    872  HA  ASN    63      99.914 117.453  81.911  1.00  0.00           H  
ATOM    873  CB  ASN    63      99.620 115.575  82.946  1.00  0.00           C  
ATOM    874  HB2 ASN    63      99.110 116.029  83.795  1.00  0.00           H  
ATOM    875  HB3 ASN    63      98.906 115.210  82.207  1.00  0.00           H  
ATOM    876  CG  ASN    63     100.312 114.358  83.512  1.00  0.00           C  
ATOM    877  OD1 ASN    63     101.115 114.422  84.436  1.00  0.00           O  
ATOM    878  ND2 ASN    63      99.829 113.188  83.007  1.00  0.00           N  
ATOM    879 HD21 ASN    63     100.168 112.368  83.489  1.00  0.00           H  
ATOM    880 HD22 ASN    63      99.134 113.164  82.275  1.00  0.00           H  
ATOM    881  C   ASN    63     101.607 117.213  83.224  1.00  0.00           C  
ATOM    882  O   ASN    63     101.276 117.862  84.269  1.00  0.00           O  
ATOM    883  N   THR    64     102.835 117.230  82.777  1.00  0.00           N  
ATOM    884  H   THR    64     103.006 116.854  81.855  1.00  0.00           H  
ATOM    885  CA  THR    64     104.052 117.785  83.521  1.00  0.00           C  
ATOM    886  HA  THR    64     103.744 118.528  84.257  1.00  0.00           H  
ATOM    887  CB  THR    64     104.674 116.696  84.412  1.00  0.00           C  
ATOM    888  HB  THR    64     104.900 115.848  83.767  1.00  0.00           H  
ATOM    889  CG2 THR    64     105.971 117.172  85.244  1.00  0.00           C  
ATOM    890 HG21 THR    64     106.473 116.277  85.612  1.00  0.00           H  
ATOM    891 HG22 THR    64     106.619 117.698  84.543  1.00  0.00           H  
ATOM    892 HG23 THR    64     105.594 117.834  86.024  1.00  0.00           H  
ATOM    893  OG1 THR    64     103.828 116.247  85.477  1.00  0.00           O  
ATOM    894  HG1 THR    64     103.011 116.162  84.979  1.00  0.00           H  
ATOM    895  C   THR    64     105.072 118.296  82.509  1.00  0.00           C  
ATOM    896  O   THR    64     105.856 117.596  81.948  1.00  0.00           O  
ATOM    897  N   GLY    65     105.010 119.600  82.020  1.00  0.00           N  
ATOM    898  H   GLY    65     105.836 119.888  81.514  1.00  0.00           H  
ATOM    899  CA  GLY    65     103.986 120.589  82.257  1.00  0.00           C  
ATOM    900  HA2 GLY    65     103.600 120.570  83.276  1.00  0.00           H  
ATOM    901  HA3 GLY    65     104.399 121.580  82.072  1.00  0.00           H  
ATOM    902  C   GLY    65     102.819 120.460  81.276  1.00  0.00           C  
ATOM    903  O   GLY    65     102.440 119.357  80.865  1.00  0.00           O  
ATOM    904  N   TYR    66     102.288 121.604  80.858  1.00  0.00           N  
ATOM    905  H   TYR    66     102.704 122.455  81.208  1.00  0.00           H  
ATOM    906  CA  TYR    66     101.075 121.589  79.985  1.00  0.00           C  
ATOM    907  HA  TYR    66     100.251 121.045  80.447  1.00  0.00           H  
ATOM    908  CB  TYR    66     100.685 123.054  79.821  1.00  0.00           C  
ATOM    909  HB2 TYR    66     100.637 123.546  80.792  1.00  0.00           H  
ATOM    910  HB3 TYR    66     101.378 123.669  79.247  1.00  0.00           H  
ATOM    911  CG  TYR    66      99.342 123.183  79.174  1.00  0.00           C  
ATOM    912  CD1 TYR    66      98.229 122.475  79.755  1.00  0.00           C  
ATOM    913  HD1 TYR    66      98.399 121.865  80.629  1.00  0.00           H  
ATOM    914  CE1 TYR    66      96.967 122.419  79.141  1.00  0.00           C  
ATOM    915  HE1 TYR    66      96.187 121.762  79.494  1.00  0.00           H  
ATOM    916  CZ  TYR    66      96.842 123.116  77.944  1.00  0.00           C  
ATOM    917  OH  TYR    66      95.737 122.860  77.157  1.00  0.00           O  
ATOM    918  HH  TYR    66      95.875 123.284  76.307  1.00  0.00           H  
ATOM    919  CE2 TYR    66      97.897 123.833  77.363  1.00  0.00           C  
ATOM    920  HE2 TYR    66      97.802 124.252  76.372  1.00  0.00           H  
ATOM    921  CD2 TYR    66      99.153 123.909  78.008  1.00  0.00           C  
ATOM    922  HD2 TYR    66      99.968 124.472  77.577  1.00  0.00           H  
ATOM    923  C   TYR    66     101.330 121.008  78.606  1.00  0.00           C  
ATOM    924  O   TYR    66     102.392 121.199  78.072  1.00  0.00           O  
ATOM    925  N   GLY    67     100.429 120.180  78.042  1.00  0.00           N  
ATOM    926  H   GLY    67      99.500 120.063  78.423  1.00  0.00           H  
ATOM    927  CA  GLY    67     100.667 119.379  76.789  1.00  0.00           C  
ATOM    928  HA2 GLY    67     101.732 119.182  76.667  1.00  0.00           H  
ATOM    929  HA3 GLY    67     100.218 118.413  77.016  1.00  0.00           H  
ATOM    930  C   GLY    67     100.056 119.971  75.493  1.00  0.00           C  
ATOM    931  O   GLY    67      99.460 121.067  75.436  1.00  0.00           O  
ATOM    932  N   THR    68     100.208 119.191  74.394  1.00  0.00           N  
ATOM    933  H   THR    68     100.519 118.247  74.574  1.00  0.00           H  
ATOM    934  CA  THR    68      99.789 119.391  72.989  1.00  0.00           C  
ATOM    935  HA  THR    68      99.067 120.199  72.870  1.00  0.00           H  
ATOM    936  CB  THR    68     100.895 119.806  72.019  1.00  0.00           C  
ATOM    937  HB  THR    68     101.262 118.839  71.676  1.00  0.00           H  
ATOM    938  CG2 THR    68     100.319 120.483  70.763  1.00  0.00           C  
ATOM    939 HG21 THR    68      99.747 121.386  70.975  1.00  0.00           H  
ATOM    940 HG22 THR    68     101.127 120.643  70.049  1.00  0.00           H  
ATOM    941 HG23 THR    68      99.654 119.784  70.256  1.00  0.00           H  
ATOM    942  OG1 THR    68     101.843 120.680  72.564  1.00  0.00           O  
ATOM    943  HG1 THR    68     102.313 120.107  73.174  1.00  0.00           H  
ATOM    944  C   THR    68      99.072 118.154  72.445  1.00  0.00           C  
ATOM    945  O   THR    68      99.697 117.093  72.473  1.00  0.00           O  
ATOM    946  N   GLN    69      97.871 118.379  71.882  1.00  0.00           N  
ATOM    947  H   GLN    69      97.381 119.260  71.944  1.00  0.00           H  
ATOM    948  CA  GLN    69      97.037 117.268  71.472  1.00  0.00           C  
ATOM    949  HA  GLN    69      97.504 116.289  71.585  1.00  0.00           H  
ATOM    950  CB  GLN    69      95.718 117.263  72.374  1.00  0.00           C  
ATOM    951  HB2 GLN    69      95.114 118.150  72.182  1.00  0.00           H  
ATOM    952  HB3 GLN    69      95.127 116.407  72.050  1.00  0.00           H  
ATOM    953  CG  GLN    69      95.956 117.041  73.835  1.00  0.00           C  
ATOM    954  HG2 GLN    69      95.002 116.718  74.250  1.00  0.00           H  
ATOM    955  HG3 GLN    69      96.705 116.252  73.908  1.00  0.00           H  
ATOM    956  CD  GLN    69      96.344 118.233  74.632  1.00  0.00           C  
ATOM    957  OE1 GLN    69      96.257 119.386  74.241  1.00  0.00           O  
ATOM    958  NE2 GLN    69      96.977 118.086  75.712  1.00  0.00           N  
ATOM    959 HE21 GLN    69      97.151 117.142  76.026  1.00  0.00           H  
ATOM    960 HE22 GLN    69      97.032 118.901  76.306  1.00  0.00           H  
ATOM    961  C   GLN    69      96.849 117.512  69.894  1.00  0.00           C  
ATOM    962  O   GLN    69      96.295 118.528  69.497  1.00  0.00           O  
ATOM    963  N   SER    70      97.471 116.654  69.092  1.00  0.00           N  
ATOM    964  H   SER    70      97.665 115.742  69.481  1.00  0.00           H  
ATOM    965  CA  SER    70      97.692 116.934  67.661  1.00  0.00           C  
ATOM    966  HA  SER    70      97.196 117.852  67.349  1.00  0.00           H  
ATOM    967  CB  SER    70      99.114 117.308  67.480  1.00  0.00           C  
ATOM    968  HB2 SER    70      99.240 117.593  66.436  1.00  0.00           H  
ATOM    969  HB3 SER    70      99.317 118.181  68.100  1.00  0.00           H  
ATOM    970  OG  SER    70     100.083 116.422  67.896  1.00  0.00           O  
ATOM    971  HG  SER    70     100.956 116.787  67.731  1.00  0.00           H  
ATOM    972  C   SER    70      97.294 115.761  66.717  1.00  0.00           C  
ATOM    973  O   SER    70      97.999 115.382  65.799  1.00  0.00           O  
ATOM    974  N   THR    71      96.088 115.285  66.918  1.00  0.00           N  
ATOM    975  H   THR    71      95.549 115.658  67.686  1.00  0.00           H  
ATOM    976  CA  THR    71      95.500 114.229  66.020  1.00  0.00           C  
ATOM    977  HA  THR    71      96.163 114.054  65.173  1.00  0.00           H  
ATOM    978  CB  THR    71      95.475 112.858  66.740  1.00  0.00           C  
ATOM    979  HB  THR    71      94.728 112.968  67.526  1.00  0.00           H  
ATOM    980  CG2 THR    71      95.103 111.647  65.861  1.00  0.00           C  
ATOM    981 HG21 THR    71      95.101 110.699  66.399  1.00  0.00           H  
ATOM    982 HG22 THR    71      94.066 111.739  65.537  1.00  0.00           H  
ATOM    983 HG23 THR    71      95.797 111.741  65.026  1.00  0.00           H  
ATOM    984  OG1 THR    71      96.775 112.685  67.375  1.00  0.00           O  
ATOM    985  HG1 THR    71      97.293 113.494  67.382  1.00  0.00           H  
ATOM    986  C   THR    71      94.162 114.603  65.494  1.00  0.00           C  
ATOM    987  O   THR    71      93.178 114.319  66.156  1.00  0.00           O  
ATOM    988  N   PRO    72      93.978 115.216  64.317  1.00  0.00           N  
ATOM    989  CD  PRO    72      94.971 115.846  63.457  1.00  0.00           C  
ATOM    990  HD2 PRO    72      95.453 115.132  62.789  1.00  0.00           H  
ATOM    991  HD3 PRO    72      95.647 116.404  64.105  1.00  0.00           H  
ATOM    992  CG  PRO    72      94.313 116.862  62.566  1.00  0.00           C  
ATOM    993  HG2 PRO    72      94.747 116.902  61.567  1.00  0.00           H  
ATOM    994  HG3 PRO    72      94.376 117.877  62.956  1.00  0.00           H  
ATOM    995  CB  PRO    72      92.883 116.480  62.539  1.00  0.00           C  
ATOM    996  HB2 PRO    72      92.583 116.064  61.577  1.00  0.00           H  
ATOM    997  HB3 PRO    72      92.319 117.393  62.731  1.00  0.00           H  
ATOM    998  CA  PRO    72      92.667 115.471  63.731  1.00  0.00           C  
ATOM    999  HA  PRO    72      91.964 115.804  64.495  1.00  0.00           H  
ATOM   1000  C   PRO    72      92.072 114.106  63.173  1.00  0.00           C  
ATOM   1001  O   PRO    72      92.821 113.412  62.485  1.00  0.00           O  
ATOM   1002  N   GLN    73      90.752 113.875  63.307  1.00  0.00           N  
ATOM   1003  H   GLN    73      90.172 114.509  63.839  1.00  0.00           H  
ATOM   1004  CA  GLN    73      90.188 112.611  62.790  1.00  0.00           C  
ATOM   1005  HA  GLN    73      90.797 111.832  63.249  1.00  0.00           H  
ATOM   1006  CB  GLN    73      88.734 112.447  63.200  1.00  0.00           C  
ATOM   1007  HB2 GLN    73      88.097 113.250  62.831  1.00  0.00           H  
ATOM   1008  HB3 GLN    73      88.283 111.578  62.722  1.00  0.00           H  
ATOM   1009  CG  GLN    73      88.534 112.511  64.677  1.00  0.00           C  
ATOM   1010  HG2 GLN    73      89.287 111.820  65.056  1.00  0.00           H  
ATOM   1011  HG3 GLN    73      88.815 113.521  64.976  1.00  0.00           H  
ATOM   1012  CD  GLN    73      87.208 112.241  65.275  1.00  0.00           C  
ATOM   1013  OE1 GLN    73      86.702 111.131  65.271  1.00  0.00           O  
ATOM   1014  NE2 GLN    73      86.528 113.197  65.862  1.00  0.00           N  
ATOM   1015 HE21 GLN    73      86.940 114.106  65.706  1.00  0.00           H  
ATOM   1016 HE22 GLN    73      85.685 113.101  66.410  1.00  0.00           H  
ATOM   1017  C   GLN    73      90.367 112.535  61.264  1.00  0.00           C  
ATOM   1018  O   GLN    73      89.733 113.324  60.556  1.00  0.00           O  
ATOM   1019  N   GLY    74      91.001 111.486  60.670  1.00  0.00           N  
ATOM   1020  H   GLY    74      91.395 110.772  61.266  1.00  0.00           H  
ATOM   1021  CA  GLY    74      91.105 111.367  59.206  1.00  0.00           C  
ATOM   1022  HA2 GLY    74      91.584 112.196  58.685  1.00  0.00           H  
ATOM   1023  HA3 GLY    74      91.710 110.483  59.005  1.00  0.00           H  
ATOM   1024  C   GLY    74      89.773 111.115  58.564  1.00  0.00           C  
ATOM   1025  O   GLY    74      89.619 111.279  57.388  1.00  0.00           O  
ATOM   1026  N   TYR    75      88.727 110.700  59.335  1.00  0.00           N  
ATOM   1027  H   TYR    75      88.993 110.615  60.306  1.00  0.00           H  
ATOM   1028  CA  TYR    75      87.406 110.314  58.873  1.00  0.00           C  
ATOM   1029  HA  TYR    75      87.407 110.491  57.797  1.00  0.00           H  
ATOM   1030  CB  TYR    75      87.051 108.849  59.134  1.00  0.00           C  
ATOM   1031  HB2 TYR    75      86.841 108.768  60.200  1.00  0.00           H  
ATOM   1032  HB3 TYR    75      86.174 108.528  58.573  1.00  0.00           H  
ATOM   1033  CG  TYR    75      88.202 107.800  58.817  1.00  0.00           C  
ATOM   1034  CD1 TYR    75      88.721 107.038  59.852  1.00  0.00           C  
ATOM   1035  HD1 TYR    75      88.183 107.037  60.789  1.00  0.00           H  
ATOM   1036  CE1 TYR    75      89.819 106.159  59.662  1.00  0.00           C  
ATOM   1037  HE1 TYR    75      90.090 105.529  60.496  1.00  0.00           H  
ATOM   1038  CZ  TYR    75      90.391 106.111  58.367  1.00  0.00           C  
ATOM   1039  OH  TYR    75      91.550 105.404  58.088  1.00  0.00           O  
ATOM   1040  HH  TYR    75      91.882 105.733  57.249  1.00  0.00           H  
ATOM   1041  CE2 TYR    75      89.920 106.871  57.286  1.00  0.00           C  
ATOM   1042  HE2 TYR    75      90.229 106.541  56.305  1.00  0.00           H  
ATOM   1043  CD2 TYR    75      88.809 107.662  57.566  1.00  0.00           C  
ATOM   1044  HD2 TYR    75      88.318 108.189  56.761  1.00  0.00           H  
ATOM   1045  C   TYR    75      86.275 111.226  59.454  1.00  0.00           C  
ATOM   1046  O   TYR    75      85.179 110.791  59.738  1.00  0.00           O  
ATOM   1047  N   GLY    76      86.588 112.449  59.786  1.00  0.00           N  
ATOM   1048  H   GLY    76      87.475 112.813  59.471  1.00  0.00           H  
ATOM   1049  CA  GLY    76      85.696 113.339  60.546  1.00  0.00           C  
ATOM   1050  HA2 GLY    76      86.204 114.251  60.860  1.00  0.00           H  
ATOM   1051  HA3 GLY    76      84.781 113.444  59.963  1.00  0.00           H  
ATOM   1052  C   GLY    76      85.213 112.697  61.831  1.00  0.00           C  
ATOM   1053  O   GLY    76      85.914 111.851  62.453  1.00  0.00           O  
ATOM   1054  N   SER    77      84.062 113.210  62.319  1.00  0.00           N  
ATOM   1055  H   SER    77      83.711 114.040  61.863  1.00  0.00           H  
ATOM   1056  CA  SER    77      83.193 112.629  63.465  1.00  0.00           C  
ATOM   1057  HA  SER    77      83.754 111.830  63.950  1.00  0.00           H  
ATOM   1058  CB  SER    77      82.828 113.836  64.288  1.00  0.00           C  
ATOM   1059  HB2 SER    77      83.720 114.293  64.716  1.00  0.00           H  
ATOM   1060  HB3 SER    77      82.296 114.582  63.698  1.00  0.00           H  
ATOM   1061  OG  SER    77      82.137 113.312  65.375  1.00  0.00           O  
ATOM   1062  HG  SER    77      81.259 113.697  65.423  1.00  0.00           H  
ATOM   1063  C   SER    77      81.975 112.112  62.659  1.00  0.00           C  
ATOM   1064  O   SER    77      81.114 112.869  62.221  1.00  0.00           O  
ATOM   1065  N   THR    78      81.806 110.799  62.457  1.00  0.00           N  
ATOM   1066  H   THR    78      81.079 110.556  61.799  1.00  0.00           H  
ATOM   1067  CA  THR    78      82.778 109.790  62.820  1.00  0.00           C  
ATOM   1068  HA  THR    78      83.813 110.127  62.764  1.00  0.00           H  
ATOM   1069  CB  THR    78      82.498 109.259  64.218  1.00  0.00           C  
ATOM   1070  HB  THR    78      81.557 108.710  64.189  1.00  0.00           H  
ATOM   1071  CG2 THR    78      83.524 108.263  64.737  1.00  0.00           C  
ATOM   1072 HG21 THR    78      83.281 108.012  65.770  1.00  0.00           H  
ATOM   1073 HG22 THR    78      83.435 107.320  64.198  1.00  0.00           H  
ATOM   1074 HG23 THR    78      84.539 108.650  64.652  1.00  0.00           H  
ATOM   1075  OG1 THR    78      82.418 110.228  65.183  1.00  0.00           O  
ATOM   1076  HG1 THR    78      81.519 110.553  65.096  1.00  0.00           H  
ATOM   1077  C   THR    78      82.685 108.551  61.930  1.00  0.00           C  
ATOM   1078  O   THR    78      81.613 107.941  61.766  1.00  0.00           O  
ATOM   1079  N   GLY    79      83.822 108.238  61.304  1.00  0.00           N  
ATOM   1080  H   GLY    79      84.539 108.918  61.514  1.00  0.00           H  
ATOM   1081  CA  GLY    79      84.155 107.004  60.645  1.00  0.00           C  
ATOM   1082  HA2 GLY    79      83.339 106.794  59.954  1.00  0.00           H  
ATOM   1083  HA3 GLY    79      85.020 107.320  60.062  1.00  0.00           H  
ATOM   1084  C   GLY    79      84.521 105.854  61.508  1.00  0.00           C  
ATOM   1085  O   GLY    79      85.412 106.071  62.378  1.00  0.00           O  
ATOM   1086  N   GLY    80      83.873 104.678  61.437  1.00  0.00           N  
ATOM   1087  H   GLY    80      84.132 103.911  62.040  1.00  0.00           H  
ATOM   1088  CA  GLY    80      83.108 104.271  60.217  1.00  0.00           C  
ATOM   1089  HA2 GLY    80      83.659 104.585  59.331  1.00  0.00           H  
ATOM   1090  HA3 GLY    80      83.075 103.187  60.105  1.00  0.00           H  
ATOM   1091  C   GLY    80      81.645 104.751  60.193  1.00  0.00           C  
ATOM   1092  O   GLY    80      81.013 104.524  61.187  1.00  0.00           O  
ATOM   1093  N   TYR    81      81.123 105.397  59.194  1.00  0.00           N  
ATOM   1094  H   TYR    81      81.805 105.505  58.456  1.00  0.00           H  
ATOM   1095  CA  TYR    81      79.757 105.858  59.097  1.00  0.00           C  
ATOM   1096  HA  TYR    81      79.535 106.223  60.099  1.00  0.00           H  
ATOM   1097  CB  TYR    81      79.739 107.084  58.110  1.00  0.00           C  
ATOM   1098  HB2 TYR    81      79.808 106.885  57.041  1.00  0.00           H  
ATOM   1099  HB3 TYR    81      78.748 107.535  58.163  1.00  0.00           H  
ATOM   1100  CG  TYR    81      80.599 108.229  58.573  1.00  0.00           C  
ATOM   1101  CD1 TYR    81      79.977 109.293  59.246  1.00  0.00           C  
ATOM   1102  HD1 TYR    81      78.941 109.239  59.547  1.00  0.00           H  
ATOM   1103  CE1 TYR    81      80.664 110.404  59.657  1.00  0.00           C  
ATOM   1104  HE1 TYR    81      80.231 111.223  60.212  1.00  0.00           H  
ATOM   1105  CZ  TYR    81      81.960 110.614  59.169  1.00  0.00           C  
ATOM   1106  OH  TYR    81      82.661 111.737  59.472  1.00  0.00           O  
ATOM   1107  HH  TYR    81      83.592 111.510  59.527  1.00  0.00           H  
ATOM   1108  CE2 TYR    81      82.612 109.541  58.432  1.00  0.00           C  
ATOM   1109  HE2 TYR    81      83.629 109.781  58.156  1.00  0.00           H  
ATOM   1110  CD2 TYR    81      81.901 108.361  58.065  1.00  0.00           C  
ATOM   1111  HD2 TYR    81      82.414 107.574  57.532  1.00  0.00           H  
ATOM   1112  C   TYR    81      78.883 104.669  58.784  1.00  0.00           C  
ATOM   1113  O   TYR    81      79.096 104.078  57.734  1.00  0.00           O  
ATOM   1114  N   GLY    82      77.798 104.327  59.517  1.00  0.00           N  
ATOM   1115  H   GLY    82      77.145 103.915  58.866  1.00  0.00           H  
ATOM   1116  CA  GLY    82      77.228 105.038  60.644  1.00  0.00           C  
ATOM   1117  HA2 GLY    82      76.553 104.308  61.092  1.00  0.00           H  
ATOM   1118  HA3 GLY    82      78.031 105.373  61.301  1.00  0.00           H  
ATOM   1119  C   GLY    82      76.360 106.213  60.238  1.00  0.00           C  
ATOM   1120  O   GLY    82      76.487 106.750  59.134  1.00  0.00           O  
ATOM   1121  N   SER    83      75.543 106.717  61.148  1.00  0.00           N  
ATOM   1122  H   SER    83      75.592 106.181  62.003  1.00  0.00           H  
ATOM   1123  CA  SER    83      74.679 107.896  61.127  1.00  0.00           C  
ATOM   1124  HA  SER    83      74.039 107.827  62.006  1.00  0.00           H  
ATOM   1125  CB  SER    83      75.513 109.166  61.120  1.00  0.00           C  
ATOM   1126  HB2 SER    83      76.039 109.323  60.178  1.00  0.00           H  
ATOM   1127  HB3 SER    83      74.910 110.073  61.145  1.00  0.00           H  
ATOM   1128  OG  SER    83      76.232 109.170  62.315  1.00  0.00           O  
ATOM   1129  HG  SER    83      75.673 109.649  62.932  1.00  0.00           H  
ATOM   1130  C   SER    83      73.650 108.002  60.030  1.00  0.00           C  
ATOM   1131  O   SER    83      73.661 108.953  59.237  1.00  0.00           O  
ATOM   1132  N   SER    84      72.644 107.151  59.913  1.00  0.00           N  
ATOM   1133  H   SER    84      72.003 107.307  59.148  1.00  0.00           H  
ATOM   1134  CA  SER    84      72.479 105.876  60.661  1.00  0.00           C  
ATOM   1135  HA  SER    84      72.727 106.000  61.715  1.00  0.00           H  
ATOM   1136  CB  SER    84      70.988 105.482  60.604  1.00  0.00           C  
ATOM   1137  HB2 SER    84      70.482 106.426  60.806  1.00  0.00           H  
ATOM   1138  HB3 SER    84      70.789 105.150  59.585  1.00  0.00           H  
ATOM   1139  OG  SER    84      70.694 104.468  61.516  1.00  0.00           O  
ATOM   1140  HG  SER    84      69.740 104.390  61.580  1.00  0.00           H  
ATOM   1141  C   SER    84      73.300 104.714  60.159  1.00  0.00           C  
ATOM   1142  O   SER    84      73.806 104.781  59.050  1.00  0.00           O  
ATOM   1143  N   GLN    85      73.353 103.659  60.922  1.00  0.00           N  
ATOM   1144  H   GLN    85      73.073 103.738  61.890  1.00  0.00           H  
ATOM   1145  CA  GLN    85      73.897 102.370  60.474  1.00  0.00           C  
ATOM   1146  HA  GLN    85      74.824 102.646  59.970  1.00  0.00           H  
ATOM   1147  CB  GLN    85      74.012 101.497  61.725  1.00  0.00           C  
ATOM   1148  HB2 GLN    85      74.636 102.101  62.384  1.00  0.00           H  
ATOM   1149  HB3 GLN    85      73.042 101.372  62.205  1.00  0.00           H  
ATOM   1150  CG  GLN    85      74.688 100.152  61.612  1.00  0.00           C  
ATOM   1151  HG2 GLN    85      75.267 100.138  60.689  1.00  0.00           H  
ATOM   1152  HG3 GLN    85      75.324  99.855  62.446  1.00  0.00           H  
ATOM   1153  CD  GLN    85      73.831  98.861  61.535  1.00  0.00           C  
ATOM   1154  OE1 GLN    85      72.766  98.765  62.107  1.00  0.00           O  
ATOM   1155  NE2 GLN    85      74.327  97.844  60.907  1.00  0.00           N  
ATOM   1156 HE21 GLN    85      73.906  96.927  60.945  1.00  0.00           H  
ATOM   1157 HE22 GLN    85      75.247  97.836  60.489  1.00  0.00           H  
ATOM   1158  C   GLN    85      72.930 101.699  59.430  1.00  0.00           C  
ATOM   1159  O   GLN    85      73.396 101.108  58.441  1.00  0.00           O  
ATOM   1160  N   SER    86      71.598 101.706  59.657  1.00  0.00           N  
ATOM   1161  H   SER    86      71.341 102.232  60.479  1.00  0.00           H  
ATOM   1162  CA  SER    86      70.535 100.963  58.959  1.00  0.00           C  
ATOM   1163  HA  SER    86      69.551 101.172  59.379  1.00  0.00           H  
ATOM   1164  CB  SER    86      70.449 101.371  57.497  1.00  0.00           C  
ATOM   1165  HB2 SER    86      71.237 100.841  56.962  1.00  0.00           H  
ATOM   1166  HB3 SER    86      69.523 100.997  57.060  1.00  0.00           H  
ATOM   1167  OG  SER    86      70.558 102.785  57.236  1.00  0.00           O  
ATOM   1168  HG  SER    86      71.327 102.904  56.673  1.00  0.00           H  
ATOM   1169  C   SER    86      70.691  99.430  59.146  1.00  0.00           C  
ATOM   1170  O   SER    86      71.311  98.742  58.365  1.00  0.00           O  
ATOM   1171  N   SER    87      70.125  98.875  60.247  1.00  0.00           N  
ATOM   1172  H   SER    87      69.756  99.511  60.940  1.00  0.00           H  
ATOM   1173  CA  SER    87      69.991  97.388  60.470  1.00  0.00           C  
ATOM   1174  HA  SER    87      70.978  96.942  60.590  1.00  0.00           H  
ATOM   1175  CB  SER    87      69.208  97.164  61.719  1.00  0.00           C  
ATOM   1176  HB2 SER    87      69.741  97.732  62.481  1.00  0.00           H  
ATOM   1177  HB3 SER    87      68.227  97.632  61.636  1.00  0.00           H  
ATOM   1178  OG  SER    87      69.293  95.818  62.111  1.00  0.00           O  
ATOM   1179  HG  SER    87      70.168  95.753  62.501  1.00  0.00           H  
ATOM   1180  C   SER    87      69.355  96.672  59.317  1.00  0.00           C  
ATOM   1181  O   SER    87      68.426  97.214  58.659  1.00  0.00           O  
ATOM   1182  N   GLN    88      69.894  95.480  58.858  1.00  0.00           N  
ATOM   1183  H   GLN    88      70.806  95.236  59.217  1.00  0.00           H  
ATOM   1184  CA  GLN    88      69.538  94.756  57.606  1.00  0.00           C  
ATOM   1185  HA  GLN    88      69.046  95.485  56.962  1.00  0.00           H  
ATOM   1186  CB  GLN    88      70.849  94.213  56.948  1.00  0.00           C  
ATOM   1187  HB2 GLN    88      71.243  93.515  57.687  1.00  0.00           H  
ATOM   1188  HB3 GLN    88      70.744  93.639  56.027  1.00  0.00           H  
ATOM   1189  CG  GLN    88      71.922  95.301  56.623  1.00  0.00           C  
ATOM   1190  HG2 GLN    88      72.350  95.725  57.531  1.00  0.00           H  
ATOM   1191  HG3 GLN    88      72.747  94.839  56.079  1.00  0.00           H  
ATOM   1192  CD  GLN    88      71.333  96.262  55.657  1.00  0.00           C  
ATOM   1193  OE1 GLN    88      71.365  96.068  54.467  1.00  0.00           O  
ATOM   1194  NE2 GLN    88      70.778  97.421  56.138  1.00  0.00           N  
ATOM   1195 HE21 GLN    88      70.805  97.591  57.133  1.00  0.00           H  
ATOM   1196 HE22 GLN    88      70.293  98.018  55.483  1.00  0.00           H  
ATOM   1197  C   GLN    88      68.626  93.607  57.898  1.00  0.00           C  
ATOM   1198  O   GLN    88      68.821  92.437  57.541  1.00  0.00           O  
ATOM   1199  N   SER    89      67.433  93.925  58.365  1.00  0.00           N  
ATOM   1200  H   SER    89      67.238  94.910  58.475  1.00  0.00           H  
ATOM   1201  CA  SER    89      66.371  92.881  58.766  1.00  0.00           C  
ATOM   1202  HA  SER    89      66.633  92.382  59.699  1.00  0.00           H  
ATOM   1203  CB  SER    89      65.124  93.654  59.150  1.00  0.00           C  
ATOM   1204  HB2 SER    89      64.557  94.073  58.319  1.00  0.00           H  
ATOM   1205  HB3 SER    89      64.478  93.019  59.756  1.00  0.00           H  
ATOM   1206  OG  SER    89      65.389  94.755  60.014  1.00  0.00           O  
ATOM   1207  HG  SER    89      65.865  94.430  60.782  1.00  0.00           H  
ATOM   1208  C   SER    89      65.879  91.900  57.697  1.00  0.00           C  
ATOM   1209  O   SER    89      65.495  92.364  56.649  1.00  0.00           O  
ATOM   1210  N   SER    90      65.782  90.543  57.900  1.00  0.00           N  
ATOM   1211  H   SER    90      66.240  90.270  58.758  1.00  0.00           H  
ATOM   1212  CA  SER    90      65.164  89.589  56.966  1.00  0.00           C  
ATOM   1213  HA  SER    90      65.267  89.990  55.957  1.00  0.00           H  
ATOM   1214  CB  SER    90      65.768  88.177  57.109  1.00  0.00           C  
ATOM   1215  HB2 SER    90      65.490  87.799  58.093  1.00  0.00           H  
ATOM   1216  HB3 SER    90      65.266  87.563  56.361  1.00  0.00           H  
ATOM   1217  OG  SER    90      67.180  88.134  56.896  1.00  0.00           O  
ATOM   1218  HG  SER    90      67.633  88.734  57.494  1.00  0.00           H  
ATOM   1219  C   SER    90      63.669  89.586  57.251  1.00  0.00           C  
ATOM   1220  O   SER    90      63.248  88.742  58.026  1.00  0.00           O  
ATOM   1221  N   TYR    91      62.944  90.596  56.724  1.00  0.00           N  
ATOM   1222  H   TYR    91      63.353  91.326  56.159  1.00  0.00           H  
ATOM   1223  CA  TYR    91      61.536  90.930  56.986  1.00  0.00           C  
ATOM   1224  HA  TYR    91      60.967  90.001  56.981  1.00  0.00           H  
ATOM   1225  CB  TYR    91      61.341  91.595  58.371  1.00  0.00           C  
ATOM   1226  HB2 TYR    91      61.935  91.081  59.127  1.00  0.00           H  
ATOM   1227  HB3 TYR    91      61.667  92.634  58.331  1.00  0.00           H  
ATOM   1228  CG  TYR    91      59.836  91.703  58.704  1.00  0.00           C  
ATOM   1229  CD1 TYR    91      59.104  92.902  58.703  1.00  0.00           C  
ATOM   1230  HD1 TYR    91      59.567  93.864  58.538  1.00  0.00           H  
ATOM   1231  CE1 TYR    91      57.795  92.939  59.012  1.00  0.00           C  
ATOM   1232  HE1 TYR    91      57.269  93.881  59.062  1.00  0.00           H  
ATOM   1233  CZ  TYR    91      57.056  91.784  59.335  1.00  0.00           C  
ATOM   1234  OH  TYR    91      55.766  91.833  59.590  1.00  0.00           O  
ATOM   1235  HH  TYR    91      55.608  90.960  59.957  1.00  0.00           H  
ATOM   1236  CE2 TYR    91      57.694  90.531  59.267  1.00  0.00           C  
ATOM   1237  HE2 TYR    91      57.130  89.613  59.349  1.00  0.00           H  
ATOM   1238  CD2 TYR    91      59.057  90.527  58.881  1.00  0.00           C  
ATOM   1239  HD2 TYR    91      59.506  89.545  58.909  1.00  0.00           H  
ATOM   1240  C   TYR    91      60.960  91.854  55.838  1.00  0.00           C  
ATOM   1241  O   TYR    91      61.505  92.944  55.720  1.00  0.00           O  
ATOM   1242  N   GLY    92      60.042  91.455  54.988  1.00  0.00           N  
ATOM   1243  H   GLY    92      59.646  92.163  54.386  1.00  0.00           H  
ATOM   1244  CA  GLY    92      59.163  90.183  54.907  1.00  0.00           C  
ATOM   1245  HA2 GLY    92      58.584  90.085  55.825  1.00  0.00           H  
ATOM   1246  HA3 GLY    92      58.501  90.368  54.061  1.00  0.00           H  
ATOM   1247  C   GLY    92      59.893  88.827  54.701  1.00  0.00           C  
ATOM   1248  O   GLY    92      61.118  88.803  54.578  1.00  0.00           O  
ATOM   1249  N   GLN    93      59.104  87.749  54.641  1.00  0.00           N  
ATOM   1250  H   GLN    93      58.177  87.958  54.981  1.00  0.00           H  
ATOM   1251  CA  GLN    93      59.586  86.333  54.652  1.00  0.00           C  
ATOM   1252  HA  GLN    93      60.243  86.186  53.795  1.00  0.00           H  
ATOM   1253  CB  GLN    93      60.422  85.932  55.953  1.00  0.00           C  
ATOM   1254  HB2 GLN    93      60.711  84.881  55.950  1.00  0.00           H  
ATOM   1255  HB3 GLN    93      61.396  86.421  55.957  1.00  0.00           H  
ATOM   1256  CG  GLN    93      59.735  86.360  57.298  1.00  0.00           C  
ATOM   1257  HG2 GLN    93      59.703  87.448  57.348  1.00  0.00           H  
ATOM   1258  HG3 GLN    93      58.697  86.029  57.254  1.00  0.00           H  
ATOM   1259  CD  GLN    93      60.423  85.671  58.452  1.00  0.00           C  
ATOM   1260  OE1 GLN    93      59.774  84.998  59.194  1.00  0.00           O  
ATOM   1261  NE2 GLN    93      61.693  85.943  58.570  1.00  0.00           N  
ATOM   1262 HE21 GLN    93      62.205  85.493  59.315  1.00  0.00           H  
ATOM   1263 HE22 GLN    93      62.171  86.314  57.762  1.00  0.00           H  
ATOM   1264  C   GLN    93      58.450  85.301  54.453  1.00  0.00           C  
ATOM   1265  O   GLN    93      58.377  84.265  55.137  1.00  0.00           O  
ATOM   1266  N   GLN    94      57.580  85.566  53.486  1.00  0.00           N  
ATOM   1267  H   GLN    94      57.745  86.444  53.017  1.00  0.00           H  
ATOM   1268  CA  GLN    94      56.498  84.670  53.145  1.00  0.00           C  
ATOM   1269  HA  GLN    94      55.704  84.719  53.890  1.00  0.00           H  
ATOM   1270  CB  GLN    94      55.863  85.181  51.824  1.00  0.00           C  
ATOM   1271  HB2 GLN    94      55.569  86.226  51.917  1.00  0.00           H  
ATOM   1272  HB3 GLN    94      56.644  85.162  51.064  1.00  0.00           H  
ATOM   1273  CG  GLN    94      54.679  84.432  51.288  1.00  0.00           C  
ATOM   1274  HG2 GLN    94      54.801  83.376  51.529  1.00  0.00           H  
ATOM   1275  HG3 GLN    94      53.818  84.801  51.847  1.00  0.00           H  
ATOM   1276  CD  GLN    94      54.489  84.588  49.757  1.00  0.00           C  
ATOM   1277  OE1 GLN    94      55.031  85.430  49.117  1.00  0.00           O  
ATOM   1278  NE2 GLN    94      53.633  83.753  49.208  1.00  0.00           N  
ATOM   1279 HE21 GLN    94      53.103  83.217  49.880  1.00  0.00           H  
ATOM   1280 HE22 GLN    94      53.498  83.694  48.209  1.00  0.00           H  
ATOM   1281  C   GLN    94      56.894  83.186  52.872  1.00  0.00           C  
ATOM   1282  O   GLN    94      57.979  82.958  52.337  1.00  0.00           O  
ATOM   1283  N   SER    95      56.093  82.195  53.267  1.00  0.00           N  
ATOM   1284  H   SER    95      55.463  82.408  54.027  1.00  0.00           H  
ATOM   1285  CA  SER    95      56.215  80.762  52.901  1.00  0.00           C  
ATOM   1286  HA  SER    95      57.186  80.419  53.258  1.00  0.00           H  
ATOM   1287  CB  SER    95      55.173  79.961  53.542  1.00  0.00           C  
ATOM   1288  HB2 SER    95      55.222  80.215  54.601  1.00  0.00           H  
ATOM   1289  HB3 SER    95      54.150  80.271  53.331  1.00  0.00           H  
ATOM   1290  OG  SER    95      55.198  78.544  53.279  1.00  0.00           O  
ATOM   1291  HG  SER    95      54.298  78.277  53.481  1.00  0.00           H  
ATOM   1292  C   SER    95      56.214  80.520  51.426  1.00  0.00           C  
ATOM   1293  O   SER    95      55.250  80.931  50.743  1.00  0.00           O  
ATOM   1294  N   SER    96      57.125  79.682  50.872  1.00  0.00           N  
ATOM   1295  H   SER    96      57.603  79.083  51.531  1.00  0.00           H  
ATOM   1296  CA  SER    96      57.256  79.267  49.433  1.00  0.00           C  
ATOM   1297  HA  SER    96      57.517  80.211  48.954  1.00  0.00           H  
ATOM   1298  CB  SER    96      58.354  78.291  49.094  1.00  0.00           C  
ATOM   1299  HB2 SER    96      58.202  77.326  49.579  1.00  0.00           H  
ATOM   1300  HB3 SER    96      58.433  78.174  48.013  1.00  0.00           H  
ATOM   1301  OG  SER    96      59.636  78.740  49.534  1.00  0.00           O  
ATOM   1302  HG  SER    96      59.643  78.660  50.491  1.00  0.00           H  
ATOM   1303  C   SER    96      55.914  78.686  49.012  1.00  0.00           C  
ATOM   1304  O   SER    96      55.409  77.764  49.628  1.00  0.00           O  
ATOM   1305  N   TYR    97      55.344  79.088  47.915  1.00  0.00           N  
ATOM   1306  H   TYR    97      54.479  78.572  47.835  1.00  0.00           H  
ATOM   1307  CA  TYR    97      55.789  80.020  46.908  1.00  0.00           C  
ATOM   1308  HA  TYR    97      55.038  79.777  46.156  1.00  0.00           H  
ATOM   1309  CB  TYR    97      55.533  81.457  47.442  1.00  0.00           C  
ATOM   1310  HB2 TYR    97      54.729  81.505  48.176  1.00  0.00           H  
ATOM   1311  HB3 TYR    97      56.431  81.798  47.957  1.00  0.00           H  
ATOM   1312  CG  TYR    97      55.308  82.439  46.319  1.00  0.00           C  
ATOM   1313  CD1 TYR    97      56.313  83.458  46.099  1.00  0.00           C  
ATOM   1314  HD1 TYR    97      57.261  83.472  46.617  1.00  0.00           H  
ATOM   1315  CE1 TYR    97      56.010  84.610  45.319  1.00  0.00           C  
ATOM   1316  HE1 TYR    97      56.705  85.437  45.334  1.00  0.00           H  
ATOM   1317  CZ  TYR    97      54.694  84.688  44.754  1.00  0.00           C  
ATOM   1318  OH  TYR    97      54.265  85.794  44.126  1.00  0.00           O  
ATOM   1319  HH  TYR    97      53.310  85.706  44.169  1.00  0.00           H  
ATOM   1320  CE2 TYR    97      53.739  83.650  44.851  1.00  0.00           C  
ATOM   1321  HE2 TYR    97      52.840  83.851  44.287  1.00  0.00           H  
ATOM   1322  CD2 TYR    97      54.061  82.530  45.617  1.00  0.00           C  
ATOM   1323  HD2 TYR    97      53.301  81.763  45.658  1.00  0.00           H  
ATOM   1324  C   TYR    97      57.079  79.835  46.193  1.00  0.00           C  
ATOM   1325  O   TYR    97      57.973  80.713  46.193  1.00  0.00           O  
ATOM   1326  N   PRO    98      57.327  78.676  45.551  1.00  0.00           N  
ATOM   1327  CD  PRO    98      58.595  78.421  44.768  1.00  0.00           C  
ATOM   1328  HD2 PRO    98      59.379  78.486  45.523  1.00  0.00           H  
ATOM   1329  HD3 PRO    98      58.710  79.219  44.035  1.00  0.00           H  
ATOM   1330  CG  PRO    98      58.361  77.083  44.125  1.00  0.00           C  
ATOM   1331  HG2 PRO    98      58.766  76.278  44.739  1.00  0.00           H  
ATOM   1332  HG3 PRO    98      58.858  77.080  43.155  1.00  0.00           H  
ATOM   1333  CB  PRO    98      56.839  76.919  44.042  1.00  0.00           C  
ATOM   1334  HB2 PRO    98      56.401  75.953  43.794  1.00  0.00           H  
ATOM   1335  HB3 PRO    98      56.515  77.628  43.280  1.00  0.00           H  
ATOM   1336  CA  PRO    98      56.428  77.492  45.341  1.00  0.00           C  
ATOM   1337  HA  PRO    98      55.452  77.953  45.195  1.00  0.00           H  
ATOM   1338  C   PRO    98      56.248  76.424  46.465  1.00  0.00           C  
ATOM   1339  O   PRO    98      57.110  76.169  47.273  1.00  0.00           O  
ATOM   1340  N   GLY    99      55.080  75.755  46.527  1.00  0.00           N  
ATOM   1341  H   GLY    99      54.317  76.026  45.924  1.00  0.00           H  
ATOM   1342  CA  GLY    99      54.627  75.050  47.689  1.00  0.00           C  
ATOM   1343  HA2 GLY    99      54.748  75.620  48.610  1.00  0.00           H  
ATOM   1344  HA3 GLY    99      53.558  74.874  47.573  1.00  0.00           H  
ATOM   1345  C   GLY    99      55.404  73.670  47.773  1.00  0.00           C  
ATOM   1346  O   GLY    99      56.300  73.351  46.945  1.00  0.00           O  
ATOM   1347  N   TYR   100      55.042  72.851  48.774  1.00  0.00           N  
ATOM   1348  H   TYR   100      54.332  73.077  49.456  1.00  0.00           H  
ATOM   1349  CA  TYR   100      55.811  71.622  49.032  1.00  0.00           C  
ATOM   1350  HA  TYR   100      56.102  71.200  48.070  1.00  0.00           H  
ATOM   1351  CB  TYR   100      57.206  71.926  49.739  1.00  0.00           C  
ATOM   1352  HB2 TYR   100      57.694  70.990  50.013  1.00  0.00           H  
ATOM   1353  HB3 TYR   100      57.868  72.521  49.111  1.00  0.00           H  
ATOM   1354  CG  TYR   100      57.004  72.695  51.030  1.00  0.00           C  
ATOM   1355  CD1 TYR   100      56.805  74.053  50.981  1.00  0.00           C  
ATOM   1356  HD1 TYR   100      56.735  74.550  50.025  1.00  0.00           H  
ATOM   1357  CE1 TYR   100      56.547  74.797  52.136  1.00  0.00           C  
ATOM   1358  HE1 TYR   100      56.254  75.836  52.092  1.00  0.00           H  
ATOM   1359  CZ  TYR   100      56.527  74.205  53.445  1.00  0.00           C  
ATOM   1360  OH  TYR   100      56.198  74.933  54.537  1.00  0.00           O  
ATOM   1361  HH  TYR   100      56.729  74.721  55.308  1.00  0.00           H  
ATOM   1362  CE2 TYR   100      56.836  72.831  53.528  1.00  0.00           C  
ATOM   1363  HE2 TYR   100      56.829  72.340  54.490  1.00  0.00           H  
ATOM   1364  CD2 TYR   100      57.115  72.094  52.373  1.00  0.00           C  
ATOM   1365  HD2 TYR   100      57.310  71.039  52.493  1.00  0.00           H  
ATOM   1366  C   TYR   100      54.895  70.548  49.698  1.00  0.00           C  
ATOM   1367  O   TYR   100      55.339  69.875  50.701  1.00  0.00           O  
ATOM   1368  N   GLY   101      53.657  70.438  49.261  1.00  0.00           N  
ATOM   1369  H   GLY   101      53.416  70.868  48.380  1.00  0.00           H  
ATOM   1370  CA  GLY   101      52.542  69.723  49.918  1.00  0.00           C  
ATOM   1371  HA2 GLY   101      52.684  69.810  50.996  1.00  0.00           H  
ATOM   1372  HA3 GLY   101      51.625  70.197  49.567  1.00  0.00           H  
ATOM   1373  C   GLY   101      52.471  68.205  49.588  1.00  0.00           C  
ATOM   1374  O   GLY   101      51.659  67.485  50.253  1.00  0.00           O  
ATOM   1375  N   GLN   102      53.195  67.674  48.634  1.00  0.00           N  
ATOM   1376  H   GLN   102      53.756  68.369  48.162  1.00  0.00           H  
ATOM   1377  CA  GLN   102      53.313  66.267  48.269  1.00  0.00           C  
ATOM   1378  HA  GLN   102      52.303  65.863  48.206  1.00  0.00           H  
ATOM   1379  CB  GLN   102      53.939  66.169  46.867  1.00  0.00           C  
ATOM   1380  HB2 GLN   102      53.183  65.684  46.249  1.00  0.00           H  
ATOM   1381  HB3 GLN   102      54.137  67.165  46.470  1.00  0.00           H  
ATOM   1382  CG  GLN   102      55.250  65.380  46.700  1.00  0.00           C  
ATOM   1383  HG2 GLN   102      55.138  64.429  47.220  1.00  0.00           H  
ATOM   1384  HG3 GLN   102      55.474  65.212  45.647  1.00  0.00           H  
ATOM   1385  CD  GLN   102      56.519  65.991  47.256  1.00  0.00           C  
ATOM   1386  OE1 GLN   102      56.711  67.158  47.576  1.00  0.00           O  
ATOM   1387  NE2 GLN   102      57.576  65.228  47.273  1.00  0.00           N  
ATOM   1388 HE21 GLN   102      57.553  64.244  47.045  1.00  0.00           H  
ATOM   1389 HE22 GLN   102      58.332  65.718  47.729  1.00  0.00           H  
ATOM   1390  C   GLN   102      54.007  65.374  49.343  1.00  0.00           C  
ATOM   1391  O   GLN   102      54.964  65.749  49.985  1.00  0.00           O  
ATOM   1392  N   GLN   103      53.495  64.129  49.464  1.00  0.00           N  
ATOM   1393  H   GLN   103      52.641  63.956  48.954  1.00  0.00           H  
ATOM   1394  CA  GLN   103      54.024  63.192  50.375  1.00  0.00           C  
ATOM   1395  HA  GLN   103      54.374  63.790  51.217  1.00  0.00           H  
ATOM   1396  CB  GLN   103      52.745  62.386  50.727  1.00  0.00           C  
ATOM   1397  HB2 GLN   103      51.917  63.032  51.015  1.00  0.00           H  
ATOM   1398  HB3 GLN   103      52.404  61.672  49.977  1.00  0.00           H  
ATOM   1399  CG  GLN   103      53.078  61.537  51.960  1.00  0.00           C  
ATOM   1400  HG2 GLN   103      53.829  60.795  51.689  1.00  0.00           H  
ATOM   1401  HG3 GLN   103      53.381  62.173  52.792  1.00  0.00           H  
ATOM   1402  CD  GLN   103      51.832  60.787  52.452  1.00  0.00           C  
ATOM   1403  OE1 GLN   103      50.721  61.041  52.020  1.00  0.00           O  
ATOM   1404  NE2 GLN   103      52.023  59.774  53.306  1.00  0.00           N  
ATOM   1405 HE21 GLN   103      51.271  59.225  53.699  1.00  0.00           H  
ATOM   1406 HE22 GLN   103      52.979  59.538  53.528  1.00  0.00           H  
ATOM   1407  C   GLN   103      55.182  62.479  49.711  1.00  0.00           C  
ATOM   1408  O   GLN   103      55.161  62.003  48.595  1.00  0.00           O  
ATOM   1409  N   PRO   104      56.310  62.333  50.445  1.00  0.00           N  
ATOM   1410  CD  PRO   104      56.575  62.549  51.831  1.00  0.00           C  
ATOM   1411  HD2 PRO   104      56.773  61.627  52.377  1.00  0.00           H  
ATOM   1412  HD3 PRO   104      55.737  63.075  52.289  1.00  0.00           H  
ATOM   1413  CG  PRO   104      57.849  63.359  51.844  1.00  0.00           C  
ATOM   1414  HG2 PRO   104      58.365  63.528  52.789  1.00  0.00           H  
ATOM   1415  HG3 PRO   104      57.597  64.354  51.477  1.00  0.00           H  
ATOM   1416  CB  PRO   104      58.669  62.779  50.740  1.00  0.00           C  
ATOM   1417  HB2 PRO   104      59.352  62.023  51.126  1.00  0.00           H  
ATOM   1418  HB3 PRO   104      59.286  63.590  50.352  1.00  0.00           H  
ATOM   1419  CA  PRO   104      57.622  62.140  49.845  1.00  0.00           C  
ATOM   1420  HA  PRO   104      57.578  62.671  48.895  1.00  0.00           H  
ATOM   1421  C   PRO   104      57.930  60.637  49.614  1.00  0.00           C  
ATOM   1422  O   PRO   104      57.161  59.812  50.021  1.00  0.00           O  
ATOM   1423  N   ALA   105      58.966  60.387  48.791  1.00  0.00           N  
ATOM   1424  H   ALA   105      59.599  61.112  48.484  1.00  0.00           H  
ATOM   1425  CA  ALA   105      59.447  59.049  48.521  1.00  0.00           C  
ATOM   1426  HA  ALA   105      58.589  58.393  48.375  1.00  0.00           H  
ATOM   1427  CB  ALA   105      60.332  59.070  47.189  1.00  0.00           C  
ATOM   1428  HB1 ALA   105      61.187  59.731  47.326  1.00  0.00           H  
ATOM   1429  HB2 ALA   105      60.636  58.064  46.900  1.00  0.00           H  
ATOM   1430  HB3 ALA   105      59.755  59.388  46.321  1.00  0.00           H  
ATOM   1431  C   ALA   105      60.370  58.484  49.554  1.00  0.00           C  
ATOM   1432  O   ALA   105      61.167  59.256  50.119  1.00  0.00           O  
ATOM   1433  N   PRO   106      60.407  57.155  49.818  1.00  0.00           N  
ATOM   1434  CD  PRO   106      59.452  56.154  49.339  1.00  0.00           C  
ATOM   1435  HD2 PRO   106      59.906  55.809  48.410  1.00  0.00           H  
ATOM   1436  HD3 PRO   106      58.395  56.389  49.211  1.00  0.00           H  
ATOM   1437  CG  PRO   106      59.673  54.936  50.245  1.00  0.00           C  
ATOM   1438  HG2 PRO   106      59.427  54.023  49.702  1.00  0.00           H  
ATOM   1439  HG3 PRO   106      58.931  54.986  51.043  1.00  0.00           H  
ATOM   1440  CB  PRO   106      61.095  55.012  50.766  1.00  0.00           C  
ATOM   1441  HB2 PRO   106      61.703  54.493  50.026  1.00  0.00           H  
ATOM   1442  HB3 PRO   106      61.279  54.638  51.773  1.00  0.00           H  
ATOM   1443  CA  PRO   106      61.410  56.554  50.697  1.00  0.00           C  
ATOM   1444  HA  PRO   106      61.205  57.100  51.618  1.00  0.00           H  
ATOM   1445  C   PRO   106      62.843  56.775  50.331  1.00  0.00           C  
ATOM   1446  O   PRO   106      63.292  56.531  49.236  1.00  0.00           O  
ATOM   1447  N   SER   107      63.622  57.089  51.378  1.00  0.00           N  
ATOM   1448  H   SER   107      63.297  57.209  52.327  1.00  0.00           H  
ATOM   1449  CA  SER   107      65.034  57.364  51.200  1.00  0.00           C  
ATOM   1450  HA  SER   107      65.143  57.634  50.149  1.00  0.00           H  
ATOM   1451  CB  SER   107      65.473  58.470  52.213  1.00  0.00           C  
ATOM   1452  HB2 SER   107      66.489  58.831  52.054  1.00  0.00           H  
ATOM   1453  HB3 SER   107      64.801  59.326  52.146  1.00  0.00           H  
ATOM   1454  OG  SER   107      65.486  57.847  53.546  1.00  0.00           O  
ATOM   1455  HG  SER   107      65.245  58.518  54.189  1.00  0.00           H  
ATOM   1456  C   SER   107      66.052  56.293  51.328  1.00  0.00           C  
ATOM   1457  O   SER   107      67.272  56.587  51.528  1.00  0.00           O  
ATOM   1458  N   SER   108      65.705  55.024  51.100  1.00  0.00           N  
ATOM   1459  H   SER   108      64.727  54.869  50.904  1.00  0.00           H  
ATOM   1460  CA  SER   108      66.559  53.887  51.260  1.00  0.00           C  
ATOM   1461  HA  SER   108      67.612  54.076  51.053  1.00  0.00           H  
ATOM   1462  CB  SER   108      66.619  53.390  52.783  1.00  0.00           C  
ATOM   1463  HB2 SER   108      67.328  52.574  52.921  1.00  0.00           H  
ATOM   1464  HB3 SER   108      66.905  54.220  53.428  1.00  0.00           H  
ATOM   1465  OG  SER   108      65.273  52.959  53.114  1.00  0.00           O  
ATOM   1466  HG  SER   108      64.802  53.795  53.086  1.00  0.00           H  
ATOM   1467  C   SER   108      66.037  52.760  50.355  1.00  0.00           C  
ATOM   1468  O   SER   108      64.938  52.746  49.871  1.00  0.00           O  
ATOM   1469  N   THR   109      66.925  51.778  50.097  1.00  0.00           N  
ATOM   1470  H   THR   109      67.825  51.830  50.554  1.00  0.00           H  
ATOM   1471  CA  THR   109      66.748  50.552  49.254  1.00  0.00           C  
ATOM   1472  HA  THR   109      65.810  50.611  48.702  1.00  0.00           H  
ATOM   1473  CB  THR   109      67.872  50.399  48.171  1.00  0.00           C  
ATOM   1474  HB  THR   109      68.844  50.571  48.635  1.00  0.00           H  
ATOM   1475  CG2 THR   109      67.866  49.104  47.419  1.00  0.00           C  
ATOM   1476 HG21 THR   109      66.822  48.841  47.247  1.00  0.00           H  
ATOM   1477 HG22 THR   109      68.437  49.096  46.490  1.00  0.00           H  
ATOM   1478 HG23 THR   109      68.372  48.297  47.949  1.00  0.00           H  
ATOM   1479  OG1 THR   109      67.768  51.414  47.249  1.00  0.00           O  
ATOM   1480  HG1 THR   109      68.229  52.144  47.669  1.00  0.00           H  
ATOM   1481  C   THR   109      66.621  49.298  50.133  1.00  0.00           C  
ATOM   1482  O   THR   109      67.609  48.565  50.430  1.00  0.00           O  
ATOM   1483  N   SER   110      65.319  48.911  50.411  1.00  0.00           N  
ATOM   1484  H   SER   110      64.549  49.502  50.130  1.00  0.00           H  
ATOM   1485  CA  SER   110      65.038  47.646  51.097  1.00  0.00           C  
ATOM   1486  HA  SER   110      65.670  47.602  51.984  1.00  0.00           H  
ATOM   1487  CB  SER   110      63.631  47.734  51.445  1.00  0.00           C  
ATOM   1488  HB2 SER   110      63.462  46.809  51.996  1.00  0.00           H  
ATOM   1489  HB3 SER   110      63.609  48.561  52.154  1.00  0.00           H  
ATOM   1490  OG  SER   110      62.807  47.949  50.294  1.00  0.00           O  
ATOM   1491  HG  SER   110      62.498  47.072  50.055  1.00  0.00           H  
ATOM   1492  C   SER   110      65.414  46.420  50.283  1.00  0.00           C  
ATOM   1493  O   SER   110      65.247  46.394  49.084  1.00  0.00           O  
ATOM   1494  N   GLY   111      65.997  45.416  50.928  1.00  0.00           N  
ATOM   1495  H   GLY   111      66.190  45.529  51.913  1.00  0.00           H  
ATOM   1496  CA  GLY   111      66.407  44.123  50.297  1.00  0.00           C  
ATOM   1497  HA2 GLY   111      67.024  44.179  49.400  1.00  0.00           H  
ATOM   1498  HA3 GLY   111      66.949  43.577  51.068  1.00  0.00           H  
ATOM   1499  C   GLY   111      65.158  43.322  49.960  1.00  0.00           C  
ATOM   1500  O   GLY   111      64.052  43.682  50.315  1.00  0.00           O  
ATOM   1501  N   SER   112      65.260  42.221  49.167  1.00  0.00           N  
ATOM   1502  H   SER   112      64.357  41.864  48.890  1.00  0.00           H  
ATOM   1503  CA  SER   112      66.439  41.646  48.418  1.00  0.00           C  
ATOM   1504  HA  SER   112      66.144  40.600  48.335  1.00  0.00           H  
ATOM   1505  CB  SER   112      66.378  42.194  46.967  1.00  0.00           C  
ATOM   1506  HB2 SER   112      66.525  43.269  46.867  1.00  0.00           H  
ATOM   1507  HB3 SER   112      67.211  41.763  46.412  1.00  0.00           H  
ATOM   1508  OG  SER   112      65.162  41.724  46.305  1.00  0.00           O  
ATOM   1509  HG  SER   112      64.376  42.090  46.718  1.00  0.00           H  
ATOM   1510  C   SER   112      67.845  41.664  49.080  1.00  0.00           C  
ATOM   1511  O   SER   112      68.750  42.275  48.552  1.00  0.00           O  
ATOM   1512  N   TYR   113      68.099  41.079  50.195  1.00  0.00           N  
ATOM   1513  H   TYR   113      69.031  41.279  50.529  1.00  0.00           H  
ATOM   1514  CA  TYR   113      67.189  40.428  51.123  1.00  0.00           C  
ATOM   1515  HA  TYR   113      66.128  40.571  50.916  1.00  0.00           H  
ATOM   1516  CB  TYR   113      67.524  38.921  51.047  1.00  0.00           C  
ATOM   1517  HB2 TYR   113      68.590  38.855  51.267  1.00  0.00           H  
ATOM   1518  HB3 TYR   113      66.925  38.306  51.718  1.00  0.00           H  
ATOM   1519  CG  TYR   113      67.447  38.267  49.607  1.00  0.00           C  
ATOM   1520  CD1 TYR   113      66.243  38.035  48.976  1.00  0.00           C  
ATOM   1521  HD1 TYR   113      65.344  38.204  49.549  1.00  0.00           H  
ATOM   1522  CE1 TYR   113      66.113  37.521  47.655  1.00  0.00           C  
ATOM   1523  HE1 TYR   113      65.148  37.481  47.172  1.00  0.00           H  
ATOM   1524  CZ  TYR   113      67.299  37.212  46.970  1.00  0.00           C  
ATOM   1525  OH  TYR   113      67.219  36.745  45.699  1.00  0.00           O  
ATOM   1526  HH  TYR   113      66.394  36.993  45.276  1.00  0.00           H  
ATOM   1527  CE2 TYR   113      68.538  37.335  47.606  1.00  0.00           C  
ATOM   1528  HE2 TYR   113      69.446  37.071  47.084  1.00  0.00           H  
ATOM   1529  CD2 TYR   113      68.633  37.841  48.927  1.00  0.00           C  
ATOM   1530  HD2 TYR   113      69.574  37.992  49.435  1.00  0.00           H  
ATOM   1531  C   TYR   113      67.516  40.993  52.468  1.00  0.00           C  
ATOM   1532  O   TYR   113      68.683  41.352  52.740  1.00  0.00           O  
ATOM   1533  N   GLY   114      66.526  41.015  53.416  1.00  0.00           N  
ATOM   1534  H   GLY   114      65.579  40.909  53.081  1.00  0.00           H  
ATOM   1535  CA  GLY   114      66.679  41.359  54.770  1.00  0.00           C  
ATOM   1536  HA2 GLY   114      65.805  40.978  55.299  1.00  0.00           H  
ATOM   1537  HA3 GLY   114      67.613  41.014  55.213  1.00  0.00           H  
ATOM   1538  C   GLY   114      66.898  42.810  54.970  1.00  0.00           C  
ATOM   1539  O   GLY   114      67.014  43.529  53.992  1.00  0.00           O  
ATOM   1540  N   SER   115      66.899  43.437  56.190  1.00  0.00           N  
ATOM   1541  H   SER   115      67.025  44.440  56.191  1.00  0.00           H  
ATOM   1542  CA  SER   115      66.721  42.844  57.514  1.00  0.00           C  
ATOM   1543  HA  SER   115      66.045  41.990  57.507  1.00  0.00           H  
ATOM   1544  CB  SER   115      67.983  42.308  58.176  1.00  0.00           C  
ATOM   1545  HB2 SER   115      68.535  43.181  58.521  1.00  0.00           H  
ATOM   1546  HB3 SER   115      67.640  41.779  59.066  1.00  0.00           H  
ATOM   1547  OG  SER   115      68.757  41.457  57.388  1.00  0.00           O  
ATOM   1548  HG  SER   115      68.857  40.647  57.893  1.00  0.00           H  
ATOM   1549  C   SER   115      65.968  43.748  58.439  1.00  0.00           C  
ATOM   1550  O   SER   115      66.214  43.819  59.640  1.00  0.00           O  
ATOM   1551  N   SER   116      65.044  44.469  57.807  1.00  0.00           N  
ATOM   1552  H   SER   116      64.948  44.422  56.802  1.00  0.00           H  
ATOM   1553  CA  SER   116      64.086  45.459  58.517  1.00  0.00           C  
ATOM   1554  HA  SER   116      63.610  46.139  57.811  1.00  0.00           H  
ATOM   1555  CB  SER   116      62.938  44.766  59.194  1.00  0.00           C  
ATOM   1556  HB2 SER   116      63.155  44.127  60.049  1.00  0.00           H  
ATOM   1557  HB3 SER   116      62.304  45.531  59.642  1.00  0.00           H  
ATOM   1558  OG  SER   116      62.093  44.031  58.289  1.00  0.00           O  
ATOM   1559  HG  SER   116      61.735  44.645  57.643  1.00  0.00           H  
ATOM   1560  C   SER   116      64.780  46.410  59.586  1.00  0.00           C  
ATOM   1561  O   SER   116      64.423  46.460  60.710  1.00  0.00           O  
ATOM   1562  N   SER   117      65.896  46.965  59.082  1.00  0.00           N  
ATOM   1563  H   SER   117      65.987  46.924  58.077  1.00  0.00           H  
ATOM   1564  CA  SER   117      66.829  47.785  59.905  1.00  0.00           C  
ATOM   1565  HA  SER   117      67.308  47.099  60.604  1.00  0.00           H  
ATOM   1566  CB  SER   117      67.795  48.497  58.994  1.00  0.00           C  
ATOM   1567  HB2 SER   117      68.476  47.775  58.542  1.00  0.00           H  
ATOM   1568  HB3 SER   117      67.254  49.073  58.243  1.00  0.00           H  
ATOM   1569  OG  SER   117      68.646  49.370  59.646  1.00  0.00           O  
ATOM   1570  HG  SER   117      68.819  50.035  58.976  1.00  0.00           H  
ATOM   1571  C   SER   117      66.170  48.898  60.697  1.00  0.00           C  
ATOM   1572  O   SER   117      65.540  49.823  60.190  1.00  0.00           O  
ATOM   1573  N   GLN   118      66.399  48.814  62.012  1.00  0.00           N  
ATOM   1574  H   GLN   118      67.072  48.084  62.197  1.00  0.00           H  
ATOM   1575  CA  GLN   118      65.772  49.600  63.060  1.00  0.00           C  
ATOM   1576  HA  GLN   118      66.430  49.452  63.916  1.00  0.00           H  
ATOM   1577  CB  GLN   118      65.879  51.148  62.776  1.00  0.00           C  
ATOM   1578  HB2 GLN   118      65.108  51.392  62.045  1.00  0.00           H  
ATOM   1579  HB3 GLN   118      65.529  51.607  63.700  1.00  0.00           H  
ATOM   1580  CG  GLN   118      67.278  51.769  62.538  1.00  0.00           C  
ATOM   1581  HG2 GLN   118      67.849  51.823  63.465  1.00  0.00           H  
ATOM   1582  HG3 GLN   118      67.782  51.207  61.752  1.00  0.00           H  
ATOM   1583  CD  GLN   118      67.208  53.191  62.097  1.00  0.00           C  
ATOM   1584  OE1 GLN   118      66.285  53.784  61.617  1.00  0.00           O  
ATOM   1585  NE2 GLN   118      68.329  53.848  62.125  1.00  0.00           N  
ATOM   1586 HE21 GLN   118      69.171  53.384  62.433  1.00  0.00           H  
ATOM   1587 HE22 GLN   118      68.395  54.731  61.639  1.00  0.00           H  
ATOM   1588  C   GLN   118      64.312  49.179  63.347  1.00  0.00           C  
ATOM   1589  O   GLN   118      63.551  49.257  62.399  1.00  0.00           O  
ATOM   1590  N   SER   119      63.921  48.907  64.585  1.00  0.00           N  
ATOM   1591  H   SER   119      62.934  48.713  64.673  1.00  0.00           H  
ATOM   1592  CA  SER   119      64.575  48.930  65.937  1.00  0.00           C  
ATOM   1593  HA  SER   119      65.644  48.724  65.990  1.00  0.00           H  
ATOM   1594  CB  SER   119      64.402  50.304  66.527  1.00  0.00           C  
ATOM   1595  HB2 SER   119      64.581  51.074  65.776  1.00  0.00           H  
ATOM   1596  HB3 SER   119      63.373  50.434  66.860  1.00  0.00           H  
ATOM   1597  OG  SER   119      65.104  50.553  67.702  1.00  0.00           O  
ATOM   1598  HG  SER   119      65.770  51.200  67.456  1.00  0.00           H  
ATOM   1599  C   SER   119      63.915  47.846  66.859  1.00  0.00           C  
ATOM   1600  O   SER   119      63.535  46.774  66.432  1.00  0.00           O  
ATOM   1601  N   SER   120      63.675  48.252  68.110  1.00  0.00           N  
ATOM   1602  H   SER   120      63.852  49.203  68.399  1.00  0.00           H  
ATOM   1603  CA  SER   120      63.113  47.407  69.102  1.00  0.00           C  
ATOM   1604  HA  SER   120      63.770  46.545  69.222  1.00  0.00           H  
ATOM   1605  CB  SER   120      63.207  48.125  70.476  1.00  0.00           C  
ATOM   1606  HB2 SER   120      62.983  47.508  71.346  1.00  0.00           H  
ATOM   1607  HB3 SER   120      64.265  48.342  70.622  1.00  0.00           H  
ATOM   1608  OG  SER   120      62.504  49.366  70.600  1.00  0.00           O  
ATOM   1609  HG  SER   120      61.575  49.156  70.723  1.00  0.00           H  
ATOM   1610  C   SER   120      61.658  46.873  68.796  1.00  0.00           C  
ATOM   1611  O   SER   120      61.009  47.622  68.075  1.00  0.00           O  
ATOM   1612  N   SER   121      61.163  45.799  69.376  1.00  0.00           N  
ATOM   1613  H   SER   121      60.182  45.660  69.181  1.00  0.00           H  
ATOM   1614  CA  SER   121      61.758  44.937  70.380  1.00  0.00           C  
ATOM   1615  HA  SER   121      62.181  45.673  71.063  1.00  0.00           H  
ATOM   1616  CB  SER   121      60.725  44.019  71.069  1.00  0.00           C  
ATOM   1617  HB2 SER   121      60.519  43.214  70.364  1.00  0.00           H  
ATOM   1618  HB3 SER   121      61.084  43.636  72.025  1.00  0.00           H  
ATOM   1619  OG  SER   121      59.537  44.801  71.358  1.00  0.00           O  
ATOM   1620  HG  SER   121      58.768  44.518  70.857  1.00  0.00           H  
ATOM   1621  C   SER   121      62.908  44.094  69.852  1.00  0.00           C  
ATOM   1622  O   SER   121      62.968  43.815  68.680  1.00  0.00           O  
ATOM   1623  N   TYR   122      63.867  43.714  70.656  1.00  0.00           N  
ATOM   1624  H   TYR   122      63.799  44.187  71.545  1.00  0.00           H  
ATOM   1625  CA  TYR   122      65.119  43.050  70.246  1.00  0.00           C  
ATOM   1626  HA  TYR   122      65.167  43.128  69.160  1.00  0.00           H  
ATOM   1627  CB  TYR   122      66.352  43.659  70.855  1.00  0.00           C  
ATOM   1628  HB2 TYR   122      66.317  43.325  71.892  1.00  0.00           H  
ATOM   1629  HB3 TYR   122      67.090  43.204  70.195  1.00  0.00           H  
ATOM   1630  CG  TYR   122      66.565  45.186  70.810  1.00  0.00           C  
ATOM   1631  CD1 TYR   122      66.521  45.892  72.030  1.00  0.00           C  
ATOM   1632  HD1 TYR   122      66.080  45.412  72.891  1.00  0.00           H  
ATOM   1633  CE1 TYR   122      66.850  47.247  72.089  1.00  0.00           C  
ATOM   1634  HE1 TYR   122      66.859  47.759  73.040  1.00  0.00           H  
ATOM   1635  CZ  TYR   122      67.058  47.908  70.820  1.00  0.00           C  
ATOM   1636  OH  TYR   122      67.196  49.219  70.869  1.00  0.00           O  
ATOM   1637  HH  TYR   122      67.339  49.575  71.748  1.00  0.00           H  
ATOM   1638  CE2 TYR   122      67.102  47.206  69.555  1.00  0.00           C  
ATOM   1639  HE2 TYR   122      67.297  47.731  68.632  1.00  0.00           H  
ATOM   1640  CD2 TYR   122      66.856  45.815  69.572  1.00  0.00           C  
ATOM   1641  HD2 TYR   122      67.036  45.235  68.679  1.00  0.00           H  
ATOM   1642  C   TYR   122      64.992  41.539  70.616  1.00  0.00           C  
ATOM   1643  O   TYR   122      64.889  41.180  71.796  1.00  0.00           O  
ATOM   1644  N   GLY   123      64.857  40.574  69.752  1.00  0.00           N  
ATOM   1645  H   GLY   123      64.782  39.698  70.249  1.00  0.00           H  
ATOM   1646  CA  GLY   123      64.865  40.662  68.267  1.00  0.00           C  
ATOM   1647  HA2 GLY   123      64.251  39.840  67.898  1.00  0.00           H  
ATOM   1648  HA3 GLY   123      64.310  41.521  67.889  1.00  0.00           H  
ATOM   1649  C   GLY   123      66.287  40.610  67.683  1.00  0.00           C  
ATOM   1650  O   GLY   123      67.203  40.333  68.405  1.00  0.00           O  
ATOM   1651  N   GLN   124      66.543  40.939  66.403  1.00  0.00           N  
ATOM   1652  H   GLN   124      65.729  41.049  65.816  1.00  0.00           H  
ATOM   1653  CA  GLN   124      67.874  41.355  65.834  1.00  0.00           C  
ATOM   1654  HA  GLN   124      68.536  40.489  65.806  1.00  0.00           H  
ATOM   1655  CB  GLN   124      67.645  41.825  64.366  1.00  0.00           C  
ATOM   1656  HB2 GLN   124      67.351  40.915  63.843  1.00  0.00           H  
ATOM   1657  HB3 GLN   124      66.837  42.555  64.309  1.00  0.00           H  
ATOM   1658  CG  GLN   124      68.725  42.375  63.456  1.00  0.00           C  
ATOM   1659  HG2 GLN   124      68.317  42.427  62.447  1.00  0.00           H  
ATOM   1660  HG3 GLN   124      69.082  43.276  63.955  1.00  0.00           H  
ATOM   1661  CD  GLN   124      69.876  41.517  63.190  1.00  0.00           C  
ATOM   1662  OE1 GLN   124      69.919  40.352  63.605  1.00  0.00           O  
ATOM   1663  NE2 GLN   124      70.758  42.040  62.386  1.00  0.00           N  
ATOM   1664 HE21 GLN   124      70.624  42.961  61.993  1.00  0.00           H  
ATOM   1665 HE22 GLN   124      71.536  41.446  62.138  1.00  0.00           H  
ATOM   1666  C   GLN   124      68.538  42.506  66.589  1.00  0.00           C  
ATOM   1667  O   GLN   124      67.921  43.547  66.748  1.00  0.00           O  
ATOM   1668  N   PRO   125      69.852  42.442  67.036  1.00  0.00           N  
ATOM   1669  CD  PRO   125      70.729  43.557  67.108  1.00  0.00           C  
ATOM   1670  HD2 PRO   125      70.909  43.900  68.127  1.00  0.00           H  
ATOM   1671  HD3 PRO   125      70.400  44.416  66.524  1.00  0.00           H  
ATOM   1672  CG  PRO   125      72.065  43.095  66.594  1.00  0.00           C  
ATOM   1673  HG2 PRO   125      72.824  43.691  67.101  1.00  0.00           H  
ATOM   1674  HG3 PRO   125      72.266  43.127  65.524  1.00  0.00           H  
ATOM   1675  CB  PRO   125      72.196  41.682  67.150  1.00  0.00           C  
ATOM   1676  HB2 PRO   125      72.476  41.698  68.203  1.00  0.00           H  
ATOM   1677  HB3 PRO   125      72.737  41.034  66.459  1.00  0.00           H  
ATOM   1678  CA  PRO   125      70.739  41.228  67.045  1.00  0.00           C  
ATOM   1679  HA  PRO   125      70.543  40.697  66.114  1.00  0.00           H  
ATOM   1680  C   PRO   125      70.387  40.155  68.120  1.00  0.00           C  
ATOM   1681  O   PRO   125      70.231  40.485  69.296  1.00  0.00           O  
ATOM   1682  N   GLN   126      70.393  38.883  67.687  1.00  0.00           N  
ATOM   1683  H   GLN   126      70.478  38.730  66.692  1.00  0.00           H  
ATOM   1684  CA  GLN   126      69.904  37.788  68.487  1.00  0.00           C  
ATOM   1685  HA  GLN   126      68.916  38.092  68.835  1.00  0.00           H  
ATOM   1686  CB  GLN   126      69.570  36.459  67.772  1.00  0.00           C  
ATOM   1687  HB2 GLN   126      70.420  36.045  67.230  1.00  0.00           H  
ATOM   1688  HB3 GLN   126      69.335  35.725  68.543  1.00  0.00           H  
ATOM   1689  CG  GLN   126      68.307  36.368  66.934  1.00  0.00           C  
ATOM   1690  HG2 GLN   126      68.263  35.487  66.293  1.00  0.00           H  
ATOM   1691  HG3 GLN   126      67.388  36.275  67.511  1.00  0.00           H  
ATOM   1692  CD  GLN   126      68.186  37.406  65.831  1.00  0.00           C  
ATOM   1693  OE1 GLN   126      69.159  37.813  65.146  1.00  0.00           O  
ATOM   1694  NE2 GLN   126      66.995  37.746  65.543  1.00  0.00           N  
ATOM   1695 HE21 GLN   126      66.188  37.405  66.046  1.00  0.00           H  
ATOM   1696 HE22 GLN   126      66.863  38.310  64.715  1.00  0.00           H  
ATOM   1697  C   GLN   126      70.683  37.601  69.801  1.00  0.00           C  
ATOM   1698  O   GLN   126      71.909  37.596  69.710  1.00  0.00           O  
ATOM   1699  N   SER   127      70.024  37.211  70.872  1.00  0.00           N  
ATOM   1700  H   SER   127      69.021  37.317  70.919  1.00  0.00           H  
ATOM   1701  CA  SER   127      70.605  36.755  72.196  1.00  0.00           C  
ATOM   1702  HA  SER   127      69.768  36.693  72.891  1.00  0.00           H  
ATOM   1703  CB  SER   127      71.440  35.467  72.062  1.00  0.00           C  
ATOM   1704  HB2 SER   127      72.414  35.733  71.651  1.00  0.00           H  
ATOM   1705  HB3 SER   127      71.566  34.998  73.038  1.00  0.00           H  
ATOM   1706  OG  SER   127      70.879  34.448  71.183  1.00  0.00           O  
ATOM   1707  HG  SER   127      71.434  34.582  70.412  1.00  0.00           H  
ATOM   1708  C   SER   127      71.449  37.865  72.815  1.00  0.00           C  
ATOM   1709  O   SER   127      72.515  37.682  73.343  1.00  0.00           O  
ATOM   1710  N   GLY   128      70.830  39.077  72.690  1.00  0.00           N  
ATOM   1711  H   GLY   128      69.965  39.085  72.169  1.00  0.00           H  
ATOM   1712  CA  GLY   128      71.392  40.372  73.068  1.00  0.00           C  
ATOM   1713  HA2 GLY   128      70.601  41.117  73.149  1.00  0.00           H  
ATOM   1714  HA3 GLY   128      71.929  40.225  74.006  1.00  0.00           H  
ATOM   1715  C   GLY   128      72.329  40.912  72.098  1.00  0.00           C  
ATOM   1716  O   GLY   128      73.252  40.172  71.746  1.00  0.00           O  
ATOM   1717  N   SER   129      72.434  42.234  71.838  1.00  0.00           N  
ATOM   1718  H   SER   129      73.158  42.463  71.173  1.00  0.00           H  
ATOM   1719  CA  SER   129      71.599  43.384  72.270  1.00  0.00           C  
ATOM   1720  HA  SER   129      72.154  44.246  71.899  1.00  0.00           H  
ATOM   1721  CB  SER   129      70.291  43.456  71.462  1.00  0.00           C  
ATOM   1722  HB2 SER   129      70.539  43.330  70.408  1.00  0.00           H  
ATOM   1723  HB3 SER   129      69.639  42.631  71.749  1.00  0.00           H  
ATOM   1724  OG  SER   129      69.702  44.747  71.686  1.00  0.00           O  
ATOM   1725  HG  SER   129      68.798  44.598  71.398  1.00  0.00           H  
ATOM   1726  C   SER   129      71.409  43.573  73.736  1.00  0.00           C  
ATOM   1727  O   SER   129      70.332  43.739  74.337  1.00  0.00           O  
ATOM   1728  N   TYR   130      72.471  43.633  74.507  1.00  0.00           N  
ATOM   1729  H   TYR   130      73.379  43.431  74.113  1.00  0.00           H  
ATOM   1730  CA  TYR   130      72.328  43.711  76.024  1.00  0.00           C  
ATOM   1731  HA  TYR   130      71.616  42.984  76.413  1.00  0.00           H  
ATOM   1732  CB  TYR   130      73.690  43.398  76.611  1.00  0.00           C  
ATOM   1733  HB2 TYR   130      74.367  44.245  76.496  1.00  0.00           H  
ATOM   1734  HB3 TYR   130      73.689  43.283  77.695  1.00  0.00           H  
ATOM   1735  CG  TYR   130      74.426  42.234  76.038  1.00  0.00           C  
ATOM   1736  CD1 TYR   130      75.615  42.365  75.302  1.00  0.00           C  
ATOM   1737  HD1 TYR   130      76.127  43.300  75.471  1.00  0.00           H  
ATOM   1738  CE1 TYR   130      76.151  41.330  74.541  1.00  0.00           C  
ATOM   1739  HE1 TYR   130      77.138  41.481  74.129  1.00  0.00           H  
ATOM   1740  CZ  TYR   130      75.476  40.086  74.474  1.00  0.00           C  
ATOM   1741  OH  TYR   130      75.949  39.050  73.772  1.00  0.00           O  
ATOM   1742  HH  TYR   130      76.597  39.349  73.131  1.00  0.00           H  
ATOM   1743  CE2 TYR   130      74.316  39.906  75.285  1.00  0.00           C  
ATOM   1744  HE2 TYR   130      73.906  38.908  75.327  1.00  0.00           H  
ATOM   1745  CD2 TYR   130      73.843  40.948  76.052  1.00  0.00           C  
ATOM   1746  HD2 TYR   130      72.942  40.820  76.633  1.00  0.00           H  
ATOM   1747  C   TYR   130      71.768  45.118  76.411  1.00  0.00           C  
ATOM   1748  O   TYR   130      72.188  46.101  75.852  1.00  0.00           O  
ATOM   1749  N   SER   131      70.921  45.305  77.453  1.00  0.00           N  
ATOM   1750  H   SER   131      70.892  46.227  77.865  1.00  0.00           H  
ATOM   1751  CA  SER   131      70.244  44.421  78.251  1.00  0.00           C  
ATOM   1752  HA  SER   131      69.589  45.021  78.884  1.00  0.00           H  
ATOM   1753  CB  SER   131      69.412  43.536  77.352  1.00  0.00           C  
ATOM   1754  HB2 SER   131      68.929  44.122  76.569  1.00  0.00           H  
ATOM   1755  HB3 SER   131      69.868  42.616  76.986  1.00  0.00           H  
ATOM   1756  OG  SER   131      68.296  43.005  78.103  1.00  0.00           O  
ATOM   1757  HG  SER   131      67.953  42.200  77.709  1.00  0.00           H  
ATOM   1758  C   SER   131      71.115  43.595  79.287  1.00  0.00           C  
ATOM   1759  O   SER   131      71.658  42.536  78.970  1.00  0.00           O  
ATOM   1760  N   GLN   132      71.567  44.251  80.365  1.00  0.00           N  
ATOM   1761  H   GLN   132      72.179  43.592  80.825  1.00  0.00           H  
ATOM   1762  CA  GLN   132      71.363  45.601  80.969  1.00  0.00           C  
ATOM   1763  HA  GLN   132      71.198  46.339  80.185  1.00  0.00           H  
ATOM   1764  CB  GLN   132      70.116  45.552  81.920  1.00  0.00           C  
ATOM   1765  HB2 GLN   132      69.264  45.339  81.275  1.00  0.00           H  
ATOM   1766  HB3 GLN   132      70.139  44.667  82.557  1.00  0.00           H  
ATOM   1767  CG  GLN   132      69.809  46.692  82.866  1.00  0.00           C  
ATOM   1768  HG2 GLN   132      68.913  46.451  83.437  1.00  0.00           H  
ATOM   1769  HG3 GLN   132      70.669  46.811  83.525  1.00  0.00           H  
ATOM   1770  CD  GLN   132      69.466  47.931  82.127  1.00  0.00           C  
ATOM   1771  OE1 GLN   132      70.314  48.421  81.427  1.00  0.00           O  
ATOM   1772  NE2 GLN   132      68.305  48.556  82.266  1.00  0.00           N  
ATOM   1773 HE21 GLN   132      67.587  48.134  82.838  1.00  0.00           H  
ATOM   1774 HE22 GLN   132      68.190  49.322  81.617  1.00  0.00           H  
ATOM   1775  C   GLN   132      72.637  46.083  81.772  1.00  0.00           C  
ATOM   1776  O   GLN   132      73.272  45.273  82.521  1.00  0.00           O  
ATOM   1777  N   GLN   133      73.043  47.321  81.493  1.00  0.00           N  
ATOM   1778  H   GLN   133      72.626  47.843  80.735  1.00  0.00           H  
ATOM   1779  CA  GLN   133      74.102  48.072  82.175  1.00  0.00           C  
ATOM   1780  HA  GLN   133      74.256  48.991  81.608  1.00  0.00           H  
ATOM   1781  CB  GLN   133      73.639  48.446  83.613  1.00  0.00           C  
ATOM   1782  HB2 GLN   133      73.433  47.534  84.173  1.00  0.00           H  
ATOM   1783  HB3 GLN   133      74.477  48.799  84.214  1.00  0.00           H  
ATOM   1784  CG  GLN   133      72.542  49.475  83.681  1.00  0.00           C  
ATOM   1785  HG2 GLN   133      72.560  50.136  82.813  1.00  0.00           H  
ATOM   1786  HG3 GLN   133      71.547  49.030  83.699  1.00  0.00           H  
ATOM   1787  CD  GLN   133      72.703  50.342  84.954  1.00  0.00           C  
ATOM   1788  OE1 GLN   133      72.746  49.780  86.069  1.00  0.00           O  
ATOM   1789  NE2 GLN   133      72.853  51.581  84.790  1.00  0.00           N  
ATOM   1790 HE21 GLN   133      72.782  51.995  83.872  1.00  0.00           H  
ATOM   1791 HE22 GLN   133      72.661  52.139  85.610  1.00  0.00           H  
ATOM   1792  C   GLN   133      75.448  47.263  82.046  1.00  0.00           C  
ATOM   1793  O   GLN   133      76.024  47.007  83.083  1.00  0.00           O  
ATOM   1794  N   PRO   134      75.955  46.813  80.850  1.00  0.00           N  
ATOM   1795  CD  PRO   134      77.120  45.976  80.713  1.00  0.00           C  
ATOM   1796  HD2 PRO   134      77.127  45.066  81.314  1.00  0.00           H  
ATOM   1797  HD3 PRO   134      77.936  46.633  81.014  1.00  0.00           H  
ATOM   1798  CG  PRO   134      77.352  45.553  79.262  1.00  0.00           C  
ATOM   1799  HG2 PRO   134      76.618  44.774  79.057  1.00  0.00           H  
ATOM   1800  HG3 PRO   134      78.386  45.311  79.016  1.00  0.00           H  
ATOM   1801  CB  PRO   134      76.895  46.791  78.644  1.00  0.00           C  
ATOM   1802  HB2 PRO   134      76.627  46.528  77.620  1.00  0.00           H  
ATOM   1803  HB3 PRO   134      77.783  47.422  78.688  1.00  0.00           H  
ATOM   1804  CA  PRO   134      75.738  47.339  79.497  1.00  0.00           C  
ATOM   1805  HA  PRO   134      75.651  48.424  79.552  1.00  0.00           H  
ATOM   1806  C   PRO   134      74.525  46.895  78.749  1.00  0.00           C  
ATOM   1807  O   PRO   134      73.937  45.864  79.124  1.00  0.00           O  
ATOM   1808  N   SER   135      74.003  47.608  77.754  1.00  0.00           N  
ATOM   1809  H   SER   135      73.236  47.137  77.296  1.00  0.00           H  
ATOM   1810  CA  SER   135      74.087  49.119  77.627  1.00  0.00           C  
ATOM   1811  HA  SER   135      75.143  49.381  77.577  1.00  0.00           H  
ATOM   1812  CB  SER   135      73.519  49.517  76.288  1.00  0.00           C  
ATOM   1813  HB2 SER   135      72.460  49.265  76.237  1.00  0.00           H  
ATOM   1814  HB3 SER   135      73.615  50.602  76.265  1.00  0.00           H  
ATOM   1815  OG  SER   135      74.323  48.905  75.241  1.00  0.00           O  
ATOM   1816  HG  SER   135      73.770  48.252  74.805  1.00  0.00           H  
ATOM   1817  C   SER   135      73.490  50.015  78.666  1.00  0.00           C  
ATOM   1818  O   SER   135      72.764  49.475  79.548  1.00  0.00           O  
ATOM   1819  N   TYR   136      73.839  51.318  78.681  1.00  0.00           N  
ATOM   1820  H   TYR   136      74.279  51.734  77.873  1.00  0.00           H  
ATOM   1821  CA  TYR   136      73.417  52.211  79.745  1.00  0.00           C  
ATOM   1822  HA  TYR   136      72.944  51.698  80.583  1.00  0.00           H  
ATOM   1823  CB  TYR   136      74.655  52.877  80.345  1.00  0.00           C  
ATOM   1824  HB2 TYR   136      75.169  53.486  79.602  1.00  0.00           H  
ATOM   1825  HB3 TYR   136      74.480  53.553  81.182  1.00  0.00           H  
ATOM   1826  CG  TYR   136      75.735  51.870  80.885  1.00  0.00           C  
ATOM   1827  CD1 TYR   136      75.840  51.585  82.258  1.00  0.00           C  
ATOM   1828  HD1 TYR   136      75.239  52.158  82.948  1.00  0.00           H  
ATOM   1829  CE1 TYR   136      76.654  50.446  82.660  1.00  0.00           C  
ATOM   1830  HE1 TYR   136      76.852  50.219  83.698  1.00  0.00           H  
ATOM   1831  CZ  TYR   136      77.536  49.808  81.726  1.00  0.00           C  
ATOM   1832  OH  TYR   136      78.538  49.043  82.179  1.00  0.00           O  
ATOM   1833  HH  TYR   136      79.313  48.981  81.615  1.00  0.00           H  
ATOM   1834  CE2 TYR   136      77.380  50.198  80.352  1.00  0.00           C  
ATOM   1835  HE2 TYR   136      78.058  49.771  79.628  1.00  0.00           H  
ATOM   1836  CD2 TYR   136      76.551  51.262  79.966  1.00  0.00           C  
ATOM   1837  HD2 TYR   136      76.556  51.567  78.930  1.00  0.00           H  
ATOM   1838  C   TYR   136      72.437  53.257  79.204  1.00  0.00           C  
ATOM   1839  O   TYR   136      72.769  54.042  78.362  1.00  0.00           O  
ATOM   1840  N   GLY   137      71.208  53.389  79.678  1.00  0.00           N  
ATOM   1841  H   GLY   137      70.725  54.229  79.393  1.00  0.00           H  
ATOM   1842  CA  GLY   137      70.487  52.382  80.475  1.00  0.00           C  
ATOM   1843  HA2 GLY   137      69.438  52.582  80.257  1.00  0.00           H  
ATOM   1844  HA3 GLY   137      70.700  51.416  80.018  1.00  0.00           H  
ATOM   1845  C   GLY   137      70.709  52.313  81.965  1.00  0.00           C  
ATOM   1846  O   GLY   137      71.825  52.528  82.443  1.00  0.00           O  
ATOM   1847  N   GLY   138      69.672  52.115  82.730  1.00  0.00           N  
ATOM   1848  H   GLY   138      68.826  51.939  82.208  1.00  0.00           H  
ATOM   1849  CA  GLY   138      69.420  52.298  84.141  1.00  0.00           C  
ATOM   1850  HA2 GLY   138      68.531  51.718  84.388  1.00  0.00           H  
ATOM   1851  HA3 GLY   138      70.326  52.010  84.673  1.00  0.00           H  
ATOM   1852  C   GLY   138      69.233  53.729  84.633  1.00  0.00           C  
ATOM   1853  O   GLY   138      69.734  54.686  84.015  1.00  0.00           O  
ATOM   1854  N   GLN   139      68.634  53.928  85.838  1.00  0.00           N  
ATOM   1855  H   GLN   139      68.435  54.885  86.091  1.00  0.00           H  
ATOM   1856  CA  GLN   139      67.994  52.964  86.715  1.00  0.00           C  
ATOM   1857  HA  GLN   139      67.351  52.341  86.093  1.00  0.00           H  
ATOM   1858  CB  GLN   139      69.039  52.210  87.494  1.00  0.00           C  
ATOM   1859  HB2 GLN   139      68.594  51.388  88.055  1.00  0.00           H  
ATOM   1860  HB3 GLN   139      69.661  51.719  86.746  1.00  0.00           H  
ATOM   1861  CG  GLN   139      69.933  53.075  88.304  1.00  0.00           C  
ATOM   1862  HG2 GLN   139      70.033  54.107  87.966  1.00  0.00           H  
ATOM   1863  HG3 GLN   139      69.593  53.171  89.335  1.00  0.00           H  
ATOM   1864  CD  GLN   139      71.329  52.630  88.274  1.00  0.00           C  
ATOM   1865  OE1 GLN   139      72.168  52.867  87.428  1.00  0.00           O  
ATOM   1866  NE2 GLN   139      71.729  51.856  89.245  1.00  0.00           N  
ATOM   1867 HE21 GLN   139      71.059  51.343  89.800  1.00  0.00           H  
ATOM   1868 HE22 GLN   139      72.632  51.414  89.150  1.00  0.00           H  
ATOM   1869  C   GLN   139      66.943  53.644  87.627  1.00  0.00           C  
ATOM   1870  O   GLN   139      67.057  53.636  88.870  1.00  0.00           O  
ATOM   1871  N   GLN   140      65.993  54.330  86.967  1.00  0.00           N  
ATOM   1872  H   GLN   140      65.949  54.274  85.960  1.00  0.00           H  
ATOM   1873  CA  GLN   140      64.676  54.936  87.487  1.00  0.00           C  
ATOM   1874  HA  GLN   140      64.330  55.521  86.635  1.00  0.00           H  
ATOM   1875  CB  GLN   140      63.581  53.906  87.731  1.00  0.00           C  
ATOM   1876  HB2 GLN   140      63.943  53.309  88.568  1.00  0.00           H  
ATOM   1877  HB3 GLN   140      62.699  54.455  88.062  1.00  0.00           H  
ATOM   1878  CG  GLN   140      63.206  53.063  86.526  1.00  0.00           C  
ATOM   1879  HG2 GLN   140      62.780  53.696  85.748  1.00  0.00           H  
ATOM   1880  HG3 GLN   140      64.022  52.479  86.098  1.00  0.00           H  
ATOM   1881  CD  GLN   140      62.096  52.035  86.860  1.00  0.00           C  
ATOM   1882  OE1 GLN   140      61.993  51.472  87.963  1.00  0.00           O  
ATOM   1883  NE2 GLN   140      61.116  51.986  86.048  1.00  0.00           N  
ATOM   1884 HE21 GLN   140      61.155  52.332  85.100  1.00  0.00           H  
ATOM   1885 HE22 GLN   140      60.427  51.322  86.370  1.00  0.00           H  
ATOM   1886  C   GLN   140      64.858  56.054  88.559  1.00  0.00           C  
ATOM   1887  O   GLN   140      63.891  56.271  89.230  1.00  0.00           O  
ATOM   1888  N   GLN   141      65.991  56.694  88.708  1.00  0.00           N  
ATOM   1889  H   GLN   141      66.737  56.456  88.071  1.00  0.00           H  
ATOM   1890  CA  GLN   141      66.135  57.938  89.474  1.00  0.00           C  
ATOM   1891  HA  GLN   141      65.789  57.646  90.465  1.00  0.00           H  
ATOM   1892  CB  GLN   141      67.647  58.290  89.507  1.00  0.00           C  
ATOM   1893  HB2 GLN   141      68.078  58.518  88.532  1.00  0.00           H  
ATOM   1894  HB3 GLN   141      67.798  59.085  90.237  1.00  0.00           H  
ATOM   1895  CG  GLN   141      68.568  57.105  89.858  1.00  0.00           C  
ATOM   1896  HG2 GLN   141      68.477  56.442  88.997  1.00  0.00           H  
ATOM   1897  HG3 GLN   141      69.632  57.340  89.849  1.00  0.00           H  
ATOM   1898  CD  GLN   141      68.278  56.391  91.153  1.00  0.00           C  
ATOM   1899  OE1 GLN   141      68.623  56.870  92.195  1.00  0.00           O  
ATOM   1900  NE2 GLN   141      67.604  55.257  91.217  1.00  0.00           N  
ATOM   1901 HE21 GLN   141      67.409  54.774  90.352  1.00  0.00           H  
ATOM   1902 HE22 GLN   141      67.378  54.857  92.116  1.00  0.00           H  
ATOM   1903  C   GLN   141      65.374  59.188  88.875  1.00  0.00           C  
ATOM   1904  O   GLN   141      65.426  59.388  87.681  1.00  0.00           O  
ATOM   1905  N   SER   142      64.674  60.038  89.641  1.00  0.00           N  
ATOM   1906  H   SER   142      64.051  60.635  89.116  1.00  0.00           H  
ATOM   1907  CA  SER   142      64.584  60.159  91.143  1.00  0.00           C  
ATOM   1908  HA  SER   142      64.322  61.198  91.342  1.00  0.00           H  
ATOM   1909  CB  SER   142      63.549  59.227  91.772  1.00  0.00           C  
ATOM   1910  HB2 SER   142      63.634  58.206  91.400  1.00  0.00           H  
ATOM   1911  HB3 SER   142      63.590  59.274  92.860  1.00  0.00           H  
ATOM   1912  OG  SER   142      62.264  59.727  91.433  1.00  0.00           O  
ATOM   1913  HG  SER   142      62.233  59.872  90.484  1.00  0.00           H  
ATOM   1914  C   SER   142      65.935  60.066  91.864  1.00  0.00           C  
ATOM   1915  O   SER   142      66.328  59.014  92.389  1.00  0.00           O  
ATOM   1916  N   TYR   143      66.769  61.121  91.658  1.00  0.00           N  
ATOM   1917  H   TYR   143      66.466  61.791  90.965  1.00  0.00           H  
ATOM   1918  CA  TYR   143      68.149  61.180  92.036  1.00  0.00           C  
ATOM   1919  HA  TYR   143      68.729  60.345  91.640  1.00  0.00           H  
ATOM   1920  CB  TYR   143      68.724  62.504  91.541  1.00  0.00           C  
ATOM   1921  HB2 TYR   143      68.180  63.355  91.953  1.00  0.00           H  
ATOM   1922  HB3 TYR   143      69.746  62.474  91.917  1.00  0.00           H  
ATOM   1923  CG  TYR   143      68.836  62.532  90.033  1.00  0.00           C  
ATOM   1924  CD1 TYR   143      69.668  61.574  89.415  1.00  0.00           C  
ATOM   1925  HD1 TYR   143      70.157  60.846  90.045  1.00  0.00           H  
ATOM   1926  CE1 TYR   143      69.885  61.575  88.030  1.00  0.00           C  
ATOM   1927  HE1 TYR   143      70.545  60.916  87.485  1.00  0.00           H  
ATOM   1928  CZ  TYR   143      69.094  62.445  87.219  1.00  0.00           C  
ATOM   1929  OH  TYR   143      69.384  62.493  85.880  1.00  0.00           O  
ATOM   1930  HH  TYR   143      68.994  61.730  85.448  1.00  0.00           H  
ATOM   1931  CE2 TYR   143      68.238  63.455  87.831  1.00  0.00           C  
ATOM   1932  HE2 TYR   143      67.682  64.194  87.273  1.00  0.00           H  
ATOM   1933  CD2 TYR   143      68.160  63.437  89.252  1.00  0.00           C  
ATOM   1934  HD2 TYR   143      67.468  64.162  89.655  1.00  0.00           H  
ATOM   1935  C   TYR   143      68.342  61.158  93.563  1.00  0.00           C  
ATOM   1936  O   TYR   143      67.706  61.929  94.299  1.00  0.00           O  
ATOM   1937  N   GLY   144      69.266  60.372  94.041  1.00  0.00           N  
ATOM   1938  H   GLY   144      69.868  59.956  93.345  1.00  0.00           H  
ATOM   1939  CA  GLY   144      69.543  60.080  95.436  1.00  0.00           C  
ATOM   1940  HA2 GLY   144      70.108  59.148  95.434  1.00  0.00           H  
ATOM   1941  HA3 GLY   144      69.982  60.890  96.018  1.00  0.00           H  
ATOM   1942  C   GLY   144      68.261  59.617  96.172  1.00  0.00           C  
ATOM   1943  O   GLY   144      67.268  59.148  95.574  1.00  0.00           O  
ATOM   1944  N   GLN   145      68.378  59.733  97.521  1.00  0.00           N  
ATOM   1945  H   GLN   145      69.304  59.864  97.902  1.00  0.00           H  
ATOM   1946  CA  GLN   145      67.260  59.610  98.407  1.00  0.00           C  
ATOM   1947  HA  GLN   145      66.713  58.701  98.157  1.00  0.00           H  
ATOM   1948  CB  GLN   145      67.715  59.766  99.810  1.00  0.00           C  
ATOM   1949  HB2 GLN   145      68.434  60.584  99.845  1.00  0.00           H  
ATOM   1950  HB3 GLN   145      66.872  59.870 100.493  1.00  0.00           H  
ATOM   1951  CG  GLN   145      68.439  58.498 100.310  1.00  0.00           C  
ATOM   1952  HG2 GLN   145      69.006  58.045  99.497  1.00  0.00           H  
ATOM   1953  HG3 GLN   145      69.171  58.845 101.040  1.00  0.00           H  
ATOM   1954  CD  GLN   145      67.588  57.394 100.867  1.00  0.00           C  
ATOM   1955  OE1 GLN   145      66.367  57.324 100.710  1.00  0.00           O  
ATOM   1956  NE2 GLN   145      68.081  56.464 101.667  1.00  0.00           N  
ATOM   1957 HE21 GLN   145      67.518  55.692 101.993  1.00  0.00           H  
ATOM   1958 HE22 GLN   145      69.060  56.551 101.899  1.00  0.00           H  
ATOM   1959  C   GLN   145      66.259  60.799  98.183  1.00  0.00           C  
ATOM   1960  O   GLN   145      66.653  61.971  97.880  1.00  0.00           O  
ATOM   1961  N   GLN   146      64.963  60.563  98.396  1.00  0.00           N  
ATOM   1962  H   GLN   146      64.667  59.665  98.750  1.00  0.00           H  
ATOM   1963  CA  GLN   146      64.023  61.673  98.312  1.00  0.00           C  
ATOM   1964  HA  GLN   146      64.286  62.257  97.430  1.00  0.00           H  
ATOM   1965  CB  GLN   146      62.635  61.064  97.950  1.00  0.00           C  
ATOM   1966  HB2 GLN   146      62.364  60.199  98.556  1.00  0.00           H  
ATOM   1967  HB3 GLN   146      61.869  61.828  98.086  1.00  0.00           H  
ATOM   1968  CG  GLN   146      62.555  60.609  96.506  1.00  0.00           C  
ATOM   1969  HG2 GLN   146      61.517  60.379  96.266  1.00  0.00           H  
ATOM   1970  HG3 GLN   146      62.756  61.484  95.888  1.00  0.00           H  
ATOM   1971  CD  GLN   146      63.241  59.280  96.197  1.00  0.00           C  
ATOM   1972  OE1 GLN   146      63.985  59.107  95.231  1.00  0.00           O  
ATOM   1973  NE2 GLN   146      63.036  58.205  96.969  1.00  0.00           N  
ATOM   1974 HE21 GLN   146      62.492  58.344  97.808  1.00  0.00           H  
ATOM   1975 HE22 GLN   146      63.491  57.326  96.763  1.00  0.00           H  
ATOM   1976  C   GLN   146      63.913  62.440  99.646  1.00  0.00           C  
ATOM   1977  O   GLN   146      64.432  62.016 100.666  1.00  0.00           O  
ATOM   1978  N   GLN   147      63.270  63.614  99.619  1.00  0.00           N  
ATOM   1979  H   GLN   147      62.790  63.782  98.746  1.00  0.00           H  
ATOM   1980  CA  GLN   147      63.482  64.700 100.646  1.00  0.00           C  
ATOM   1981  HA  GLN   147      63.744  64.274 101.614  1.00  0.00           H  
ATOM   1982  CB  GLN   147      64.724  65.505 100.357  1.00  0.00           C  
ATOM   1983  HB2 GLN   147      64.886  66.149 101.221  1.00  0.00           H  
ATOM   1984  HB3 GLN   147      65.601  64.909 100.106  1.00  0.00           H  
ATOM   1985  CG  GLN   147      64.609  66.423  99.117  1.00  0.00           C  
ATOM   1986  HG2 GLN   147      63.930  65.918  98.430  1.00  0.00           H  
ATOM   1987  HG3 GLN   147      64.092  67.373  99.256  1.00  0.00           H  
ATOM   1988  CD  GLN   147      65.852  66.799  98.328  1.00  0.00           C  
ATOM   1989  OE1 GLN   147      67.019  66.509  98.725  1.00  0.00           O  
ATOM   1990  NE2 GLN   147      65.758  67.492  97.257  1.00  0.00           N  
ATOM   1991 HE21 GLN   147      64.830  67.623  96.881  1.00  0.00           H  
ATOM   1992 HE22 GLN   147      66.645  67.690  96.815  1.00  0.00           H  
ATOM   1993  C   GLN   147      62.230  65.573 100.789  1.00  0.00           C  
ATOM   1994  O   GLN   147      61.436  65.628  99.876  1.00  0.00           O  
ATOM   1995  N   SER   148      62.019  66.036 101.978  1.00  0.00           N  
ATOM   1996  H   SER   148      62.701  65.803 102.686  1.00  0.00           H  
ATOM   1997  CA  SER   148      60.720  66.641 102.343  1.00  0.00           C  
ATOM   1998  HA  SER   148      59.934  65.952 102.034  1.00  0.00           H  
ATOM   1999  CB  SER   148      60.533  66.606 103.850  1.00  0.00           C  
ATOM   2000  HB2 SER   148      59.570  66.985 104.193  1.00  0.00           H  
ATOM   2001  HB3 SER   148      60.657  65.558 104.123  1.00  0.00           H  
ATOM   2002  OG  SER   148      61.501  67.321 104.598  1.00  0.00           O  
ATOM   2003  HG  SER   148      62.290  66.781 104.522  1.00  0.00           H  
ATOM   2004  C   SER   148      60.365  68.035 101.809  1.00  0.00           C  
ATOM   2005  O   SER   148      61.287  68.721 101.331  1.00  0.00           O  
ATOM   2006  N   TYR   149      59.100  68.501 102.001  1.00  0.00           N  
ATOM   2007  H   TYR   149      58.435  67.839 102.374  1.00  0.00           H  
ATOM   2008  CA  TYR   149      58.593  69.822 101.426  1.00  0.00           C  
ATOM   2009  HA  TYR   149      58.861  70.047 100.394  1.00  0.00           H  
ATOM   2010  CB  TYR   149      57.067  69.810 101.485  1.00  0.00           C  
ATOM   2011  HB2 TYR   149      56.680  68.952 100.936  1.00  0.00           H  
ATOM   2012  HB3 TYR   149      56.810  69.554 102.513  1.00  0.00           H  
ATOM   2013  CG  TYR   149      56.345  71.080 101.111  1.00  0.00           C  
ATOM   2014  CD1 TYR   149      56.153  72.117 101.997  1.00  0.00           C  
ATOM   2015  HD1 TYR   149      56.383  72.036 103.049  1.00  0.00           H  
ATOM   2016  CE1 TYR   149      55.667  73.374 101.540  1.00  0.00           C  
ATOM   2017  HE1 TYR   149      55.590  74.175 102.259  1.00  0.00           H  
ATOM   2018  CZ  TYR   149      55.487  73.538 100.156  1.00  0.00           C  
ATOM   2019  OH  TYR   149      55.235  74.775  99.664  1.00  0.00           O  
ATOM   2020  HH  TYR   149      54.826  75.447 100.214  1.00  0.00           H  
ATOM   2021  CE2 TYR   149      55.583  72.464  99.276  1.00  0.00           C  
ATOM   2022  HE2 TYR   149      55.459  72.764  98.246  1.00  0.00           H  
ATOM   2023  CD2 TYR   149      56.045  71.231  99.691  1.00  0.00           C  
ATOM   2024  HD2 TYR   149      56.146  70.443  98.960  1.00  0.00           H  
ATOM   2025  C   TYR   149      59.159  70.940 102.232  1.00  0.00           C  
ATOM   2026  O   TYR   149      59.359  70.938 103.461  1.00  0.00           O  
ATOM   2027  N   ASN   150      59.445  72.145 101.623  1.00  0.00           N  
ATOM   2028  H   ASN   150      59.157  72.372 100.681  1.00  0.00           H  
ATOM   2029  CA  ASN   150      60.026  73.337 102.346  1.00  0.00           C  
ATOM   2030  HA  ASN   150      59.726  73.290 103.393  1.00  0.00           H  
ATOM   2031  CB  ASN   150      61.565  73.049 102.194  1.00  0.00           C  
ATOM   2032  HB2 ASN   150      61.868  72.044 102.485  1.00  0.00           H  
ATOM   2033  HB3 ASN   150      61.611  72.985 101.107  1.00  0.00           H  
ATOM   2034  CG  ASN   150      62.432  74.010 102.933  1.00  0.00           C  
ATOM   2035  OD1 ASN   150      62.032  75.003 103.486  1.00  0.00           O  
ATOM   2036  ND2 ASN   150      63.649  73.722 102.969  1.00  0.00           N  
ATOM   2037 HD21 ASN   150      64.285  74.330 103.466  1.00  0.00           H  
ATOM   2038 HD22 ASN   150      63.974  72.884 102.508  1.00  0.00           H  
ATOM   2039  C   ASN   150      59.535  74.742 101.768  1.00  0.00           C  
ATOM   2040  O   ASN   150      59.854  75.112 100.657  1.00  0.00           O  
ATOM   2041  N   PRO   151      58.849  75.533 102.580  1.00  0.00           N  
ATOM   2042  CD  PRO   151      58.328  75.149 103.932  1.00  0.00           C  
ATOM   2043  HD2 PRO   151      59.151  74.771 104.538  1.00  0.00           H  
ATOM   2044  HD3 PRO   151      57.661  74.287 103.943  1.00  0.00           H  
ATOM   2045  CG  PRO   151      57.682  76.396 104.523  1.00  0.00           C  
ATOM   2046  HG2 PRO   151      58.508  77.041 104.822  1.00  0.00           H  
ATOM   2047  HG3 PRO   151      57.017  76.229 105.370  1.00  0.00           H  
ATOM   2048  CB  PRO   151      57.156  76.989 103.207  1.00  0.00           C  
ATOM   2049  HB2 PRO   151      56.874  78.024 103.397  1.00  0.00           H  
ATOM   2050  HB3 PRO   151      56.287  76.389 102.936  1.00  0.00           H  
ATOM   2051  CA  PRO   151      58.185  76.773 102.088  1.00  0.00           C  
ATOM   2052  HA  PRO   151      57.649  76.624 101.150  1.00  0.00           H  
ATOM   2053  C   PRO   151      59.237  77.936 101.878  1.00  0.00           C  
ATOM   2054  O   PRO   151      60.067  78.105 102.788  1.00  0.00           O  
ATOM   2055  N   PRO   152      59.225  78.650 100.739  1.00  0.00           N  
ATOM   2056  CD  PRO   152      58.517  78.351  99.479  1.00  0.00           C  
ATOM   2057  HD2 PRO   152      57.536  77.945  99.728  1.00  0.00           H  
ATOM   2058  HD3 PRO   152      59.062  77.709  98.787  1.00  0.00           H  
ATOM   2059  CG  PRO   152      58.338  79.715  98.824  1.00  0.00           C  
ATOM   2060  HG2 PRO   152      57.516  80.206  99.344  1.00  0.00           H  
ATOM   2061  HG3 PRO   152      58.150  79.761  97.751  1.00  0.00           H  
ATOM   2062  CB  PRO   152      59.656  80.393  99.208  1.00  0.00           C  
ATOM   2063  HB2 PRO   152      59.712  81.451  98.953  1.00  0.00           H  
ATOM   2064  HB3 PRO   152      60.463  79.950  98.625  1.00  0.00           H  
ATOM   2065  CA  PRO   152      59.641  80.045 100.696  1.00  0.00           C  
ATOM   2066  HA  PRO   152      60.679  80.065 101.031  1.00  0.00           H  
ATOM   2067  C   PRO   152      58.765  80.938 101.573  1.00  0.00           C  
ATOM   2068  O   PRO   152      57.566  80.783 101.692  1.00  0.00           O  
ATOM   2069  N   GLN   153      59.434  81.901 102.230  1.00  0.00           N  
ATOM   2070  H   GLN   153      60.433  81.968 102.104  1.00  0.00           H  
ATOM   2071  CA  GLN   153      58.793  82.715 103.313  1.00  0.00           C  
ATOM   2072  HA  GLN   153      57.915  82.127 103.581  1.00  0.00           H  
ATOM   2073  CB  GLN   153      59.736  82.795 104.545  1.00  0.00           C  
ATOM   2074  HB2 GLN   153      60.650  83.269 104.185  1.00  0.00           H  
ATOM   2075  HB3 GLN   153      59.257  83.349 105.352  1.00  0.00           H  
ATOM   2076  CG  GLN   153      60.083  81.440 105.143  1.00  0.00           C  
ATOM   2077  HG2 GLN   153      60.379  80.787 104.322  1.00  0.00           H  
ATOM   2078  HG3 GLN   153      60.954  81.534 105.792  1.00  0.00           H  
ATOM   2079  CD  GLN   153      58.934  80.700 105.829  1.00  0.00           C  
ATOM   2080  OE1 GLN   153      57.871  81.244 105.975  1.00  0.00           O  
ATOM   2081  NE2 GLN   153      59.066  79.484 106.204  1.00  0.00           N  
ATOM   2082 HE21 GLN   153      59.876  78.942 105.940  1.00  0.00           H  
ATOM   2083 HE22 GLN   153      58.390  78.956 106.737  1.00  0.00           H  
ATOM   2084  C   GLN   153      58.269  84.097 102.823  1.00  0.00           C  
ATOM   2085  O   GLN   153      57.757  84.791 103.716  1.00  0.00           O  
ATOM   2086  N   GLY   154      58.554  84.571 101.605  1.00  0.00           N  
ATOM   2087  H   GLY   154      59.093  84.007 100.964  1.00  0.00           H  
ATOM   2088  CA  GLY   154      58.462  85.985 101.263  1.00  0.00           C  
ATOM   2089  HA2 GLY   154      59.223  86.367 101.943  1.00  0.00           H  
ATOM   2090  HA3 GLY   154      58.747  86.086 100.215  1.00  0.00           H  
ATOM   2091  C   GLY   154      57.132  86.662 101.414  1.00  0.00           C  
ATOM   2092  O   GLY   154      56.076  86.102 101.880  1.00  0.00           O  
ATOM   2093  N   TYR   155      57.173  87.985 101.188  1.00  0.00           N  
ATOM   2094  H   TYR   155      58.044  88.375 100.858  1.00  0.00           H  
ATOM   2095  CA  TYR   155      55.995  88.882 101.056  1.00  0.00           C  
ATOM   2096  HA  TYR   155      55.260  88.500 101.764  1.00  0.00           H  
ATOM   2097  CB  TYR   155      56.399  90.360 101.391  1.00  0.00           C  
ATOM   2098  HB2 TYR   155      57.342  90.585 100.891  1.00  0.00           H  
ATOM   2099  HB3 TYR   155      55.555  91.008 101.156  1.00  0.00           H  
ATOM   2100  CG  TYR   155      56.635  90.540 102.892  1.00  0.00           C  
ATOM   2101  CD1 TYR   155      57.935  90.843 103.306  1.00  0.00           C  
ATOM   2102  HD1 TYR   155      58.703  90.939 102.553  1.00  0.00           H  
ATOM   2103  CE1 TYR   155      58.170  90.975 104.699  1.00  0.00           C  
ATOM   2104  HE1 TYR   155      59.162  91.191 105.068  1.00  0.00           H  
ATOM   2105  CZ  TYR   155      57.153  90.758 105.649  1.00  0.00           C  
ATOM   2106  OH  TYR   155      57.464  90.850 106.944  1.00  0.00           O  
ATOM   2107  HH  TYR   155      56.680  90.895 107.497  1.00  0.00           H  
ATOM   2108  CE2 TYR   155      55.854  90.418 105.197  1.00  0.00           C  
ATOM   2109  HE2 TYR   155      55.024  90.369 105.887  1.00  0.00           H  
ATOM   2110  CD2 TYR   155      55.551  90.296 103.773  1.00  0.00           C  
ATOM   2111  HD2 TYR   155      54.546  90.151 103.407  1.00  0.00           H  
ATOM   2112  C   TYR   155      55.454  88.735  99.672  1.00  0.00           C  
ATOM   2113  O   TYR   155      56.041  88.082  98.808  1.00  0.00           O  
ATOM   2114  N   GLY   156      54.186  89.046  99.366  1.00  0.00           N  
ATOM   2115  H   GLY   156      53.989  88.878  98.389  1.00  0.00           H  
ATOM   2116  CA  GLY   156      53.200  89.751 100.257  1.00  0.00           C  
ATOM   2117  HA2 GLY   156      52.245  89.239 100.142  1.00  0.00           H  
ATOM   2118  HA3 GLY   156      53.433  89.608 101.312  1.00  0.00           H  
ATOM   2119  C   GLY   156      53.057  91.214 100.000  1.00  0.00           C  
ATOM   2120  O   GLY   156      53.996  91.832  99.507  1.00  0.00           O  
ATOM   2121  N   GLN   157      52.037  91.806 100.543  1.00  0.00           N  
ATOM   2122  H   GLN   157      51.305  91.245 100.956  1.00  0.00           H  
ATOM   2123  CA  GLN   157      51.626  93.313 100.429  1.00  0.00           C  
ATOM   2124  HA  GLN   157      51.647  93.529  99.361  1.00  0.00           H  
ATOM   2125  CB  GLN   157      50.149  93.419 100.859  1.00  0.00           C  
ATOM   2126  HB2 GLN   157      49.976  93.148 101.901  1.00  0.00           H  
ATOM   2127  HB3 GLN   157      49.915  94.470 100.688  1.00  0.00           H  
ATOM   2128  CG  GLN   157      49.132  92.748  99.965  1.00  0.00           C  
ATOM   2129  HG2 GLN   157      49.369  91.685  99.911  1.00  0.00           H  
ATOM   2130  HG3 GLN   157      48.134  92.931 100.363  1.00  0.00           H  
ATOM   2131  CD  GLN   157      49.022  93.177  98.482  1.00  0.00           C  
ATOM   2132  OE1 GLN   157      49.733  94.046  97.992  1.00  0.00           O  
ATOM   2133  NE2 GLN   157      48.122  92.562  97.733  1.00  0.00           N  
ATOM   2134 HE21 GLN   157      47.514  91.846  98.105  1.00  0.00           H  
ATOM   2135 HE22 GLN   157      48.117  92.813  96.755  1.00  0.00           H  
ATOM   2136  C   GLN   157      52.577  94.290 101.211  1.00  0.00           C  
ATOM   2137  O   GLN   157      53.041  93.987 102.288  1.00  0.00           O  
ATOM   2138  N   GLN   158      52.842  95.530 100.719  1.00  0.00           N  
ATOM   2139  H   GLN   158      53.609  95.954 101.222  1.00  0.00           H  
ATOM   2140  CA  GLN   158      52.387  96.002  99.476  1.00  0.00           C  
ATOM   2141  HA  GLN   158      51.539  95.448  99.074  1.00  0.00           H  
ATOM   2142  CB  GLN   158      52.138  97.544  99.420  1.00  0.00           C  
ATOM   2143  HB2 GLN   158      53.072  98.045  99.675  1.00  0.00           H  
ATOM   2144  HB3 GLN   158      51.975  97.818  98.377  1.00  0.00           H  
ATOM   2145  CG  GLN   158      51.068  98.044 100.377  1.00  0.00           C  
ATOM   2146  HG2 GLN   158      50.191  97.439 100.147  1.00  0.00           H  
ATOM   2147  HG3 GLN   158      51.392  97.862 101.402  1.00  0.00           H  
ATOM   2148  CD  GLN   158      50.783  99.522 100.061  1.00  0.00           C  
ATOM   2149  OE1 GLN   158      51.570 100.401  99.689  1.00  0.00           O  
ATOM   2150  NE2 GLN   158      49.513  99.863 100.217  1.00  0.00           N  
ATOM   2151 HE21 GLN   158      48.946  99.185 100.706  1.00  0.00           H  
ATOM   2152 HE22 GLN   158      49.214 100.828 100.234  1.00  0.00           H  
ATOM   2153  C   GLN   158      53.248  95.562  98.275  1.00  0.00           C  
ATOM   2154  O   GLN   158      54.333  95.016  98.431  1.00  0.00           O  
ATOM   2155  N   ASN   159      52.851  95.788  97.042  1.00  0.00           N  
ATOM   2156  H   ASN   159      51.899  96.115  96.960  1.00  0.00           H  
ATOM   2157  CA  ASN   159      53.749  95.634  95.856  1.00  0.00           C  
ATOM   2158  HA  ASN   159      54.292  94.703  96.019  1.00  0.00           H  
ATOM   2159  CB  ASN   159      52.963  95.551  94.521  1.00  0.00           C  
ATOM   2160  HB2 ASN   159      52.565  96.497  94.156  1.00  0.00           H  
ATOM   2161  HB3 ASN   159      53.631  95.273  93.706  1.00  0.00           H  
ATOM   2162  CG  ASN   159      51.822  94.522  94.379  1.00  0.00           C  
ATOM   2163  OD1 ASN   159      50.655  94.924  94.215  1.00  0.00           O  
ATOM   2164  ND2 ASN   159      52.110  93.232  94.547  1.00  0.00           N  
ATOM   2165 HD21 ASN   159      53.092  92.997  94.536  1.00  0.00           H  
ATOM   2166 HD22 ASN   159      51.363  92.614  94.828  1.00  0.00           H  
ATOM   2167  C   ASN   159      54.950  96.657  95.868  1.00  0.00           C  
ATOM   2168  O   ASN   159      54.595  97.871  95.901  1.00  0.00           O  
ATOM   2169  N   GLN   160      56.219  96.330  95.752  1.00  0.00           N  
ATOM   2170  H   GLN   160      56.850  97.114  95.671  1.00  0.00           H  
ATOM   2171  CA  GLN   160      56.748  94.967  95.726  1.00  0.00           C  
ATOM   2172  HA  GLN   160      56.089  94.250  96.214  1.00  0.00           H  
ATOM   2173  CB  GLN   160      56.963  94.506  94.258  1.00  0.00           C  
ATOM   2174  HB2 GLN   160      56.115  94.983  93.767  1.00  0.00           H  
ATOM   2175  HB3 GLN   160      57.735  95.127  93.804  1.00  0.00           H  
ATOM   2176  CG  GLN   160      57.129  93.007  93.873  1.00  0.00           C  
ATOM   2177  HG2 GLN   160      57.379  93.159  92.823  1.00  0.00           H  
ATOM   2178  HG3 GLN   160      58.012  92.613  94.375  1.00  0.00           H  
ATOM   2179  CD  GLN   160      55.824  92.181  94.015  1.00  0.00           C  
ATOM   2180  OE1 GLN   160      54.782  92.594  94.595  1.00  0.00           O  
ATOM   2181  NE2 GLN   160      55.865  91.027  93.455  1.00  0.00           N  
ATOM   2182 HE21 GLN   160      56.713  90.764  92.974  1.00  0.00           H  
ATOM   2183 HE22 GLN   160      54.990  90.523  93.495  1.00  0.00           H  
ATOM   2184  C   GLN   160      58.056  95.095  96.415  1.00  0.00           C  
ATOM   2185  O   GLN   160      58.865  95.941  96.137  1.00  0.00           O  
ATOM   2186  N   TYR   161      58.306  94.218  97.410  1.00  0.00           N  
ATOM   2187  H   TYR   161      57.610  93.494  97.521  1.00  0.00           H  
ATOM   2188  CA  TYR   161      59.541  94.203  98.189  1.00  0.00           C  
ATOM   2189  HA  TYR   161      59.909  95.104  98.680  1.00  0.00           H  
ATOM   2190  CB  TYR   161      59.456  93.236  99.345  1.00  0.00           C  
ATOM   2191  HB2 TYR   161      59.168  92.259  98.956  1.00  0.00           H  
ATOM   2192  HB3 TYR   161      60.435  92.946  99.727  1.00  0.00           H  
ATOM   2193  CG  TYR   161      58.547  93.578 100.492  1.00  0.00           C  
ATOM   2194  CD1 TYR   161      59.093  93.703 101.799  1.00  0.00           C  
ATOM   2195  HD1 TYR   161      60.166  93.734 101.922  1.00  0.00           H  
ATOM   2196  CE1 TYR   161      58.223  93.914 102.923  1.00  0.00           C  
ATOM   2197  HE1 TYR   161      58.653  94.008 103.909  1.00  0.00           H  
ATOM   2198  CZ  TYR   161      56.810  94.053 102.696  1.00  0.00           C  
ATOM   2199  OH  TYR   161      56.011  94.298 103.812  1.00  0.00           O  
ATOM   2200  HH  TYR   161      56.471  94.139 104.639  1.00  0.00           H  
ATOM   2201  CE2 TYR   161      56.296  94.069 101.370  1.00  0.00           C  
ATOM   2202  HE2 TYR   161      55.291  94.380 101.128  1.00  0.00           H  
ATOM   2203  CD2 TYR   161      57.174  93.830 100.283  1.00  0.00           C  
ATOM   2204  HD2 TYR   161      56.703  93.834  99.311  1.00  0.00           H  
ATOM   2205  C   TYR   161      60.734  93.841  97.279  1.00  0.00           C  
ATOM   2206  O   TYR   161      61.785  94.439  97.437  1.00  0.00           O  
ATOM   2207  N   ASN   162      60.630  92.855  96.337  1.00  0.00           N  
ATOM   2208  H   ASN   162      59.750  92.367  96.254  1.00  0.00           H  
ATOM   2209  CA  ASN   162      61.600  92.543  95.282  1.00  0.00           C  
ATOM   2210  HA  ASN   162      62.557  92.394  95.783  1.00  0.00           H  
ATOM   2211  CB  ASN   162      61.115  91.396  94.360  1.00  0.00           C  
ATOM   2212  HB2 ASN   162      60.079  91.542  94.053  1.00  0.00           H  
ATOM   2213  HB3 ASN   162      61.680  91.317  93.432  1.00  0.00           H  
ATOM   2214  CG  ASN   162      61.398  90.014  95.020  1.00  0.00           C  
ATOM   2215  OD1 ASN   162      62.000  89.873  96.069  1.00  0.00           O  
ATOM   2216  ND2 ASN   162      61.263  88.938  94.254  1.00  0.00           N  
ATOM   2217 HD21 ASN   162      61.627  88.094  94.674  1.00  0.00           H  
ATOM   2218 HD22 ASN   162      60.472  88.857  93.632  1.00  0.00           H  
ATOM   2219  C   ASN   162      61.924  93.730  94.428  1.00  0.00           C  
ATOM   2220  O   ASN   162      61.017  94.318  93.877  1.00  0.00           O  
ATOM   2221  N   SER   163      63.171  94.031  94.137  1.00  0.00           N  
ATOM   2222  H   SER   163      63.917  93.542  94.611  1.00  0.00           H  
ATOM   2223  CA  SER   163      63.522  94.918  93.017  1.00  0.00           C  
ATOM   2224  HA  SER   163      63.111  95.885  93.305  1.00  0.00           H  
ATOM   2225  CB  SER   163      65.029  95.083  93.002  1.00  0.00           C  
ATOM   2226  HB2 SER   163      65.418  94.868  93.997  1.00  0.00           H  
ATOM   2227  HB3 SER   163      65.583  94.429  92.328  1.00  0.00           H  
ATOM   2228  OG  SER   163      65.348  96.437  92.704  1.00  0.00           O  
ATOM   2229  HG  SER   163      65.025  96.935  93.459  1.00  0.00           H  
ATOM   2230  C   SER   163      63.020  94.593  91.548  1.00  0.00           C  
ATOM   2231  O   SER   163      62.609  93.462  91.280  1.00  0.00           O  
ATOM   2232  N   SER   164      63.074  95.519  90.600  1.00  0.00           N  
ATOM   2233  H   SER   164      63.459  96.378  90.968  1.00  0.00           H  
ATOM   2234  CA  SER   164      62.888  95.424  89.152  1.00  0.00           C  
ATOM   2235  HA  SER   164      62.907  96.484  88.898  1.00  0.00           H  
ATOM   2236  CB  SER   164      61.431  95.155  88.657  1.00  0.00           C  
ATOM   2237  HB2 SER   164      61.346  94.077  88.523  1.00  0.00           H  
ATOM   2238  HB3 SER   164      60.715  95.494  89.406  1.00  0.00           H  
ATOM   2239  OG  SER   164      61.137  95.860  87.426  1.00  0.00           O  
ATOM   2240  HG  SER   164      60.194  95.884  87.245  1.00  0.00           H  
ATOM   2241  C   SER   164      63.874  94.680  88.263  1.00  0.00           C  
ATOM   2242  O   SER   164      64.792  94.055  88.787  1.00  0.00           O  
ATOM   2243  N   SER   165      63.645  94.604  86.889  1.00  0.00           N  
ATOM   2244  H   SER   165      62.872  95.093  86.461  1.00  0.00           H  
ATOM   2245  CA  SER   165      64.336  93.626  86.003  1.00  0.00           C  
ATOM   2246  HA  SER   165      64.368  92.671  86.528  1.00  0.00           H  
ATOM   2247  CB  SER   165      63.517  93.438  84.737  1.00  0.00           C  
ATOM   2248  HB2 SER   165      63.531  94.324  84.103  1.00  0.00           H  
ATOM   2249  HB3 SER   165      63.827  92.630  84.074  1.00  0.00           H  
ATOM   2250  OG  SER   165      62.176  93.133  85.026  1.00  0.00           O  
ATOM   2251  HG  SER   165      62.157  92.282  85.471  1.00  0.00           H  
ATOM   2252  C   SER   165      65.717  94.031  85.703  1.00  0.00           C  
ATOM   2253  O   SER   165      66.108  95.152  86.014  1.00  0.00           O  
ATOM   2254  N   GLY   166      66.519  93.127  85.113  1.00  0.00           N  
ATOM   2255  H   GLY   166      66.100  92.209  85.069  1.00  0.00           H  
ATOM   2256  CA  GLY   166      67.944  93.330  84.766  1.00  0.00           C  
ATOM   2257  HA2 GLY   166      68.196  92.719  83.899  1.00  0.00           H  
ATOM   2258  HA3 GLY   166      68.187  94.358  84.496  1.00  0.00           H  
ATOM   2259  C   GLY   166      68.887  92.893  85.799  1.00  0.00           C  
ATOM   2260  O   GLY   166      69.396  91.764  85.752  1.00  0.00           O  
ATOM   2261  N   GLY   167      69.203  93.787  86.805  1.00  0.00           N  
ATOM   2262  H   GLY   167      68.863  94.735  86.731  1.00  0.00           H  
ATOM   2263  CA  GLY   167      70.371  93.443  87.603  1.00  0.00           C  
ATOM   2264  HA2 GLY   167      70.370  94.243  88.343  1.00  0.00           H  
ATOM   2265  HA3 GLY   167      70.238  92.519  88.166  1.00  0.00           H  
ATOM   2266  C   GLY   167      71.674  93.514  86.850  1.00  0.00           C  
ATOM   2267  O   GLY   167      71.827  94.350  85.937  1.00  0.00           O  
ATOM   2268  N   GLY   168      72.597  92.602  87.130  1.00  0.00           N  
ATOM   2269  H   GLY   168      72.335  91.912  87.819  1.00  0.00           H  
ATOM   2270  CA  GLY   168      73.943  92.714  86.679  1.00  0.00           C  
ATOM   2271  HA2 GLY   168      73.973  92.780  85.591  1.00  0.00           H  
ATOM   2272  HA3 GLY   168      74.314  93.632  87.135  1.00  0.00           H  
ATOM   2273  C   GLY   168      74.904  91.649  87.053  1.00  0.00           C  
ATOM   2274  O   GLY   168      74.539  90.550  87.399  1.00  0.00           O  
ATOM   2275  N   GLY   169      76.265  91.821  87.029  1.00  0.00           N  
ATOM   2276  H   GLY   169      76.834  91.014  87.241  1.00  0.00           H  
ATOM   2277  CA  GLY   169      77.080  92.926  86.488  1.00  0.00           C  
ATOM   2278  HA2 GLY   169      76.429  93.299  85.697  1.00  0.00           H  
ATOM   2279  HA3 GLY   169      77.215  93.747  87.191  1.00  0.00           H  
ATOM   2280  C   GLY   169      78.423  92.604  85.838  1.00  0.00           C  
ATOM   2281  O   GLY   169      78.603  91.646  85.055  1.00  0.00           O  
ATOM   2282  N   GLY   170      79.409  93.451  86.144  1.00  0.00           N  
ATOM   2283  H   GLY   170      79.258  94.222  86.778  1.00  0.00           H  
ATOM   2284  CA  GLY   170      80.720  93.170  85.582  1.00  0.00           C  
ATOM   2285  HA2 GLY   170      80.649  93.159  84.495  1.00  0.00           H  
ATOM   2286  HA3 GLY   170      81.351  94.026  85.823  1.00  0.00           H  
ATOM   2287  C   GLY   170      81.473  91.919  86.079  1.00  0.00           C  
ATOM   2288  O   GLY   170      81.069  91.245  87.027  1.00  0.00           O  
ATOM   2289  N   GLY   171      82.703  91.666  85.574  1.00  0.00           N  
ATOM   2290  H   GLY   171      83.185  90.878  85.982  1.00  0.00           H  
ATOM   2291  CA  GLY   171      83.413  92.388  84.586  1.00  0.00           C  
ATOM   2292  HA2 GLY   171      84.052  91.682  84.056  1.00  0.00           H  
ATOM   2293  HA3 GLY   171      82.721  92.935  83.946  1.00  0.00           H  
ATOM   2294  C   GLY   171      84.405  93.442  85.137  1.00  0.00           C  
ATOM   2295  O   GLY   171      84.379  93.882  86.290  1.00  0.00           O  
ATOM   2296  N   GLY   172      85.360  93.824  84.325  1.00  0.00           N  
ATOM   2297  H   GLY   172      85.851  94.658  84.614  1.00  0.00           H  
ATOM   2298  CA  GLY   172      85.611  93.495  82.912  1.00  0.00           C  
ATOM   2299  HA2 GLY   172      86.653  93.551  82.597  1.00  0.00           H  
ATOM   2300  HA3 GLY   172      85.419  92.437  82.733  1.00  0.00           H  
ATOM   2301  C   GLY   172      84.727  94.207  81.933  1.00  0.00           C  
ATOM   2302  O   GLY   172      83.817  94.974  82.342  1.00  0.00           O  
ATOM   2303  N   GLY   173      84.865  94.126  80.589  1.00  0.00           N  
ATOM   2304  H   GLY   173      85.492  93.410  80.251  1.00  0.00           H  
ATOM   2305  CA  GLY   173      83.870  94.693  79.661  1.00  0.00           C  
ATOM   2306  HA2 GLY   173      83.816  94.168  78.708  1.00  0.00           H  
ATOM   2307  HA3 GLY   173      82.932  94.601  80.208  1.00  0.00           H  
ATOM   2308  C   GLY   173      84.110  96.219  79.487  1.00  0.00           C  
ATOM   2309  O   GLY   173      85.276  96.706  79.514  1.00  0.00           O  
ATOM   2310  N   GLY   174      83.001  96.970  79.347  1.00  0.00           N  
ATOM   2311  H   GLY   174      83.121  97.968  79.453  1.00  0.00           H  
ATOM   2312  CA  GLY   174      81.628  96.418  79.267  1.00  0.00           C  
ATOM   2313  HA2 GLY   174      81.708  95.587  78.567  1.00  0.00           H  
ATOM   2314  HA3 GLY   174      81.273  95.979  80.199  1.00  0.00           H  
ATOM   2315  C   GLY   174      80.641  97.360  78.641  1.00  0.00           C  
ATOM   2316  O   GLY   174      80.924  98.587  78.532  1.00  0.00           O  
ATOM   2317  N   GLY   175      79.456  96.819  78.283  1.00  0.00           N  
ATOM   2318  H   GLY   175      79.347  95.818  78.358  1.00  0.00           H  
ATOM   2319  CA  GLY   175      78.516  97.525  77.428  1.00  0.00           C  
ATOM   2320  HA2 GLY   175      77.616  96.910  77.461  1.00  0.00           H  
ATOM   2321  HA3 GLY   175      78.291  98.541  77.751  1.00  0.00           H  
ATOM   2322  C   GLY   175      78.899  97.539  75.876  1.00  0.00           C  
ATOM   2323  O   GLY   175      79.913  96.985  75.447  1.00  0.00           O  
ATOM   2324  N   ASN   176      78.037  98.146  75.058  1.00  0.00           N  
ATOM   2325  H   ASN   176      77.305  98.680  75.503  1.00  0.00           H  
ATOM   2326  CA  ASN   176      77.927  98.187  73.655  1.00  0.00           C  
ATOM   2327  HA  ASN   176      78.889  98.492  73.242  1.00  0.00           H  
ATOM   2328  CB  ASN   176      77.520  96.808  73.063  1.00  0.00           C  
ATOM   2329  HB2 ASN   176      77.336  96.898  71.992  1.00  0.00           H  
ATOM   2330  HB3 ASN   176      78.344  96.102  73.163  1.00  0.00           H  
ATOM   2331  CG  ASN   176      76.248  96.147  73.637  1.00  0.00           C  
ATOM   2332  OD1 ASN   176      75.598  96.686  74.512  1.00  0.00           O  
ATOM   2333  ND2 ASN   176      75.934  94.991  73.176  1.00  0.00           N  
ATOM   2334 HD21 ASN   176      75.259  94.472  73.720  1.00  0.00           H  
ATOM   2335 HD22 ASN   176      76.258  94.608  72.300  1.00  0.00           H  
ATOM   2336  C   ASN   176      76.910  99.196  73.085  1.00  0.00           C  
ATOM   2337  O   ASN   176      76.267  99.890  73.899  1.00  0.00           O  
ATOM   2338  N   TYR   177      76.776  99.399  71.792  1.00  0.00           N  
ATOM   2339  H   TYR   177      77.450  98.860  71.267  1.00  0.00           H  
ATOM   2340  CA  TYR   177      76.176 100.553  71.136  1.00  0.00           C  
ATOM   2341  HA  TYR   177      76.093 101.355  71.870  1.00  0.00           H  
ATOM   2342  CB  TYR   177      77.084 101.266  70.164  1.00  0.00           C  
ATOM   2343  HB2 TYR   177      77.532 100.512  69.516  1.00  0.00           H  
ATOM   2344  HB3 TYR   177      76.536 101.907  69.474  1.00  0.00           H  
ATOM   2345  CG  TYR   177      78.167 102.062  70.846  1.00  0.00           C  
ATOM   2346  CD1 TYR   177      77.798 103.230  71.491  1.00  0.00           C  
ATOM   2347  HD1 TYR   177      76.769 103.544  71.398  1.00  0.00           H  
ATOM   2348  CE1 TYR   177      78.786 104.020  72.084  1.00  0.00           C  
ATOM   2349  HE1 TYR   177      78.473 104.930  72.575  1.00  0.00           H  
ATOM   2350  CZ  TYR   177      80.158 103.642  72.085  1.00  0.00           C  
ATOM   2351  OH  TYR   177      81.044 104.447  72.725  1.00  0.00           O  
ATOM   2352  HH  TYR   177      80.869 105.390  72.779  1.00  0.00           H  
ATOM   2353  CE2 TYR   177      80.491 102.315  71.638  1.00  0.00           C  
ATOM   2354  HE2 TYR   177      81.516 101.978  71.658  1.00  0.00           H  
ATOM   2355  CD2 TYR   177      79.508 101.622  70.949  1.00  0.00           C  
ATOM   2356  HD2 TYR   177      79.710 100.650  70.524  1.00  0.00           H  
ATOM   2357  C   TYR   177      74.831 100.236  70.458  1.00  0.00           C  
ATOM   2358  O   TYR   177      74.805  99.462  69.488  1.00  0.00           O  
ATOM   2359  N   GLY   178      73.692 100.802  70.806  1.00  0.00           N  
ATOM   2360  H   GLY   178      72.956 100.682  70.126  1.00  0.00           H  
ATOM   2361  CA  GLY   178      73.408 101.925  71.754  1.00  0.00           C  
ATOM   2362  HA2 GLY   178      72.325 101.941  71.878  1.00  0.00           H  
ATOM   2363  HA3 GLY   178      73.909 101.800  72.714  1.00  0.00           H  
ATOM   2364  C   GLY   178      73.843 103.324  71.215  1.00  0.00           C  
ATOM   2365  O   GLY   178      74.705 103.462  70.398  1.00  0.00           O  
ATOM   2366  N   GLN   179      73.372 104.404  71.956  1.00  0.00           N  
ATOM   2367  H   GLN   179      72.578 104.254  72.561  1.00  0.00           H  
ATOM   2368  CA  GLN   179      74.002 105.745  71.891  1.00  0.00           C  
ATOM   2369  HA  GLN   179      74.087 106.085  70.859  1.00  0.00           H  
ATOM   2370  CB  GLN   179      73.088 106.712  72.573  1.00  0.00           C  
ATOM   2371  HB2 GLN   179      72.572 106.294  73.437  1.00  0.00           H  
ATOM   2372  HB3 GLN   179      73.684 107.535  72.968  1.00  0.00           H  
ATOM   2373  CG  GLN   179      72.092 107.318  71.635  1.00  0.00           C  
ATOM   2374  HG2 GLN   179      71.606 108.153  72.140  1.00  0.00           H  
ATOM   2375  HG3 GLN   179      72.529 107.743  70.731  1.00  0.00           H  
ATOM   2376  CD  GLN   179      71.010 106.214  71.335  1.00  0.00           C  
ATOM   2377  OE1 GLN   179      70.346 105.619  72.157  1.00  0.00           O  
ATOM   2378  NE2 GLN   179      70.892 105.892  70.049  1.00  0.00           N  
ATOM   2379 HE21 GLN   179      71.380 106.372  69.307  1.00  0.00           H  
ATOM   2380 HE22 GLN   179      70.201 105.191  69.822  1.00  0.00           H  
ATOM   2381  C   GLN   179      75.427 105.799  72.544  1.00  0.00           C  
ATOM   2382  O   GLN   179      75.606 105.168  73.644  1.00  0.00           O  
ATOM   2383  N   ASP   180      76.303 106.645  72.122  1.00  0.00           N  
ATOM   2384  H   ASP   180      77.133 106.819  72.669  1.00  0.00           H  
ATOM   2385  CA  ASP   180      76.325 107.536  70.869  1.00  0.00           C  
ATOM   2386  HA  ASP   180      75.541 107.251  70.168  1.00  0.00           H  
ATOM   2387  CB  ASP   180      76.140 109.013  71.257  1.00  0.00           C  
ATOM   2388  HB2 ASP   180      75.544 109.074  72.168  1.00  0.00           H  
ATOM   2389  HB3 ASP   180      77.142 109.304  71.576  1.00  0.00           H  
ATOM   2390  CG  ASP   180      75.528 109.907  70.194  1.00  0.00           C  
ATOM   2391  OD1 ASP   180      74.897 110.922  70.551  1.00  0.00           O  
ATOM   2392  OD2 ASP   180      75.708 109.584  68.998  1.00  0.00           O  
ATOM   2393  C   ASP   180      77.707 107.422  70.148  1.00  0.00           C  
ATOM   2394  O   ASP   180      78.691 107.538  70.870  1.00  0.00           O  
ATOM   2395  N   GLN   181      77.807 107.296  68.801  1.00  0.00           N  
ATOM   2396  H   GLN   181      76.999 106.787  68.472  1.00  0.00           H  
ATOM   2397  CA  GLN   181      79.064 107.370  68.020  1.00  0.00           C  
ATOM   2398  HA  GLN   181      79.741 106.670  68.510  1.00  0.00           H  
ATOM   2399  CB  GLN   181      78.874 106.869  66.602  1.00  0.00           C  
ATOM   2400  HB2 GLN   181      78.171 106.043  66.708  1.00  0.00           H  
ATOM   2401  HB3 GLN   181      78.331 107.577  65.976  1.00  0.00           H  
ATOM   2402  CG  GLN   181      80.208 106.437  66.004  1.00  0.00           C  
ATOM   2403  HG2 GLN   181      80.919 107.257  66.101  1.00  0.00           H  
ATOM   2404  HG3 GLN   181      80.546 105.556  66.549  1.00  0.00           H  
ATOM   2405  CD  GLN   181      80.185 106.014  64.519  1.00  0.00           C  
ATOM   2406  OE1 GLN   181      79.285 106.299  63.696  1.00  0.00           O  
ATOM   2407  NE2 GLN   181      81.163 105.331  64.035  1.00  0.00           N  
ATOM   2408 HE21 GLN   181      81.751 104.741  64.606  1.00  0.00           H  
ATOM   2409 HE22 GLN   181      81.150 105.075  63.058  1.00  0.00           H  
ATOM   2410  C   GLN   181      79.763 108.723  68.072  1.00  0.00           C  
ATOM   2411  O   GLN   181      80.928 108.678  68.360  1.00  0.00           O  
ATOM   2412  N   SER   182      79.076 109.826  67.976  1.00  0.00           N  
ATOM   2413  H   SER   182      78.110 109.584  67.803  1.00  0.00           H  
ATOM   2414  CA  SER   182      79.500 111.178  68.248  1.00  0.00           C  
ATOM   2415  HA  SER   182      80.344 111.383  67.589  1.00  0.00           H  
ATOM   2416  CB  SER   182      78.303 112.167  68.035  1.00  0.00           C  
ATOM   2417  HB2 SER   182      78.033 112.200  66.980  1.00  0.00           H  
ATOM   2418  HB3 SER   182      77.442 111.846  68.622  1.00  0.00           H  
ATOM   2419  OG  SER   182      78.695 113.450  68.394  1.00  0.00           O  
ATOM   2420  HG  SER   182      79.330 113.731  67.731  1.00  0.00           H  
ATOM   2421  C   SER   182      79.975 111.336  69.686  1.00  0.00           C  
ATOM   2422  O   SER   182      79.278 110.944  70.639  1.00  0.00           O  
ATOM   2423  N   SER   183      81.161 111.862  69.918  1.00  0.00           N  
ATOM   2424  H   SER   183      81.303 112.012  70.907  1.00  0.00           H  
ATOM   2425  CA  SER   183      82.286 112.317  69.114  1.00  0.00           C  
ATOM   2426  HA  SER   183      82.361 111.737  68.194  1.00  0.00           H  
ATOM   2427  CB  SER   183      81.997 113.806  68.677  1.00  0.00           C  
ATOM   2428  HB2 SER   183      81.028 113.852  68.180  1.00  0.00           H  
ATOM   2429  HB3 SER   183      82.020 114.522  69.498  1.00  0.00           H  
ATOM   2430  OG  SER   183      83.017 114.221  67.889  1.00  0.00           O  
ATOM   2431  HG  SER   183      82.779 113.926  67.007  1.00  0.00           H  
ATOM   2432  C   SER   183      83.538 112.204  69.964  1.00  0.00           C  
ATOM   2433  O   SER   183      83.457 112.163  71.194  1.00  0.00           O  
ATOM   2434  N   MET   184      84.694 112.003  69.363  1.00  0.00           N  
ATOM   2435  H   MET   184      84.565 111.960  68.362  1.00  0.00           H  
ATOM   2436  CA  MET   184      85.982 111.830  69.998  1.00  0.00           C  
ATOM   2437  HA  MET   184      85.805 111.569  71.042  1.00  0.00           H  
ATOM   2438  CB  MET   184      86.713 110.711  69.265  1.00  0.00           C  
ATOM   2439  HB2 MET   184      86.161 109.783  69.412  1.00  0.00           H  
ATOM   2440  HB3 MET   184      86.747 110.860  68.186  1.00  0.00           H  
ATOM   2441  CG  MET   184      88.228 110.609  69.641  1.00  0.00           C  
ATOM   2442  HG2 MET   184      88.680 109.770  69.112  1.00  0.00           H  
ATOM   2443  HG3 MET   184      88.808 111.483  69.342  1.00  0.00           H  
ATOM   2444  SD  MET   184      88.698 110.441  71.323  1.00  0.00           S  
ATOM   2445  CE  MET   184      88.246 108.720  71.512  1.00  0.00           C  
ATOM   2446  HE1 MET   184      88.813 108.033  70.884  1.00  0.00           H  
ATOM   2447  HE2 MET   184      88.176 108.387  72.547  1.00  0.00           H  
ATOM   2448  HE3 MET   184      87.209 108.660  71.179  1.00  0.00           H  
ATOM   2449  C   MET   184      86.720 113.241  70.016  1.00  0.00           C  
ATOM   2450  O   MET   184      86.541 113.971  69.040  1.00  0.00           O  
ATOM   2451  N   SER   185      87.469 113.590  71.066  1.00  0.00           N  
ATOM   2452  H   SER   185      87.576 112.918  71.812  1.00  0.00           H  
ATOM   2453  CA  SER   185      88.121 114.916  71.255  1.00  0.00           C  
ATOM   2454  HA  SER   185      87.360 115.657  71.011  1.00  0.00           H  
ATOM   2455  CB  SER   185      88.421 115.157  72.701  1.00  0.00           C  
ATOM   2456  HB2 SER   185      87.551 114.944  73.322  1.00  0.00           H  
ATOM   2457  HB3 SER   185      89.215 114.441  72.916  1.00  0.00           H  
ATOM   2458  OG  SER   185      88.980 116.432  72.905  1.00  0.00           O  
ATOM   2459  HG  SER   185      89.408 116.356  73.761  1.00  0.00           H  
ATOM   2460  C   SER   185      89.453 115.216  70.505  1.00  0.00           C  
ATOM   2461  O   SER   185      90.491 114.834  70.970  1.00  0.00           O  
ATOM   2462  N   SER   186      89.478 115.761  69.295  1.00  0.00           N  
ATOM   2463  H   SER   186      88.558 115.952  68.927  1.00  0.00           H  
ATOM   2464  CA  SER   186      90.679 116.255  68.533  1.00  0.00           C  
ATOM   2465  HA  SER   186      91.326 115.381  68.599  1.00  0.00           H  
ATOM   2466  CB  SER   186      90.379 116.650  67.064  1.00  0.00           C  
ATOM   2467  HB2 SER   186      89.860 117.602  66.955  1.00  0.00           H  
ATOM   2468  HB3 SER   186      91.268 116.766  66.444  1.00  0.00           H  
ATOM   2469  OG  SER   186      89.613 115.669  66.483  1.00  0.00           O  
ATOM   2470  HG  SER   186      88.854 115.526  67.053  1.00  0.00           H  
ATOM   2471  C   SER   186      91.470 117.357  69.304  1.00  0.00           C  
ATOM   2472  O   SER   186      90.963 117.852  70.315  1.00  0.00           O  
ATOM   2473  N   GLY   187      92.715 117.730  68.949  1.00  0.00           N  
ATOM   2474  H   GLY   187      93.169 118.343  69.611  1.00  0.00           H  
ATOM   2475  CA  GLY   187      93.561 117.298  67.825  1.00  0.00           C  
ATOM   2476  HA2 GLY   187      94.515 116.978  68.243  1.00  0.00           H  
ATOM   2477  HA3 GLY   187      93.229 116.425  67.264  1.00  0.00           H  
ATOM   2478  C   GLY   187      93.762 118.282  66.669  1.00  0.00           C  
ATOM   2479  O   GLY   187      94.687 118.115  65.927  1.00  0.00           O  
ATOM   2480  N   GLY   188      92.824 119.229  66.466  1.00  0.00           N  
ATOM   2481  H   GLY   188      92.009 119.272  67.062  1.00  0.00           H  
ATOM   2482  CA  GLY   188      92.979 120.194  65.276  1.00  0.00           C  
ATOM   2483  HA2 GLY   188      93.372 119.622  64.435  1.00  0.00           H  
ATOM   2484  HA3 GLY   188      92.018 120.664  65.069  1.00  0.00           H  
ATOM   2485  C   GLY   188      93.946 121.343  65.637  1.00  0.00           C  
ATOM   2486  O   GLY   188      94.727 121.194  66.586  1.00  0.00           O  
ATOM   2487  N   GLY   189      94.136 122.453  64.936  1.00  0.00           N  
ATOM   2488  H   GLY   189      94.872 123.077  65.236  1.00  0.00           H  
ATOM   2489  CA  GLY   189      93.665 122.571  63.608  1.00  0.00           C  
ATOM   2490  HA2 GLY   189      94.555 122.790  63.018  1.00  0.00           H  
ATOM   2491  HA3 GLY   189      93.322 121.609  63.229  1.00  0.00           H  
ATOM   2492  C   GLY   189      92.695 123.706  63.239  1.00  0.00           C  
ATOM   2493  O   GLY   189      91.805 124.062  64.077  1.00  0.00           O  
ATOM   2494  N   SER   190      92.881 124.435  62.140  1.00  0.00           N  
ATOM   2495  H   SER   190      93.696 124.418  61.543  1.00  0.00           H  
ATOM   2496  CA  SER   190      91.941 125.523  61.693  1.00  0.00           C  
ATOM   2497  HA  SER   190      92.313 125.906  60.743  1.00  0.00           H  
ATOM   2498  CB  SER   190      90.473 125.012  61.397  1.00  0.00           C  
ATOM   2499  HB2 SER   190      89.938 124.819  62.327  1.00  0.00           H  
ATOM   2500  HB3 SER   190      89.965 125.768  60.798  1.00  0.00           H  
ATOM   2501  OG  SER   190      90.504 123.853  60.557  1.00  0.00           O  
ATOM   2502  HG  SER   190      91.287 123.950  60.010  1.00  0.00           H  
ATOM   2503  C   SER   190      91.901 126.742  62.698  1.00  0.00           C  
ATOM   2504  O   SER   190      90.898 126.948  63.362  1.00  0.00           O  
ATOM   2505  N   GLY   191      92.899 127.610  62.804  1.00  0.00           N  
ATOM   2506  H   GLY   191      92.629 128.415  63.352  1.00  0.00           H  
ATOM   2507  CA  GLY   191      94.174 127.614  62.211  1.00  0.00           C  
ATOM   2508  HA2 GLY   191      94.654 128.495  62.638  1.00  0.00           H  
ATOM   2509  HA3 GLY   191      94.699 126.693  62.466  1.00  0.00           H  
ATOM   2510  C   GLY   191      94.114 127.685  60.715  1.00  0.00           C  
ATOM   2511  O   GLY   191      93.235 128.305  60.090  1.00  0.00           O  
ATOM   2512  N   GLY   192      95.148 127.140  60.114  1.00  0.00           N  
ATOM   2513  H   GLY   192      95.935 126.773  60.630  1.00  0.00           H  
ATOM   2514  CA  GLY   192      95.121 126.767  58.755  1.00  0.00           C  
ATOM   2515  HA2 GLY   192      94.968 127.649  58.134  1.00  0.00           H  
ATOM   2516  HA3 GLY   192      96.105 126.480  58.383  1.00  0.00           H  
ATOM   2517  C   GLY   192      94.163 125.614  58.451  1.00  0.00           C  
ATOM   2518  O   GLY   192      94.049 124.583  59.136  1.00  0.00           O  
ATOM   2519  N   GLY   193      93.591 125.739  57.230  1.00  0.00           N  
ATOM   2520  H   GLY   193      93.990 126.505  56.706  1.00  0.00           H  
ATOM   2521  CA  GLY   193      92.484 124.910  56.614  1.00  0.00           C  
ATOM   2522  HA2 GLY   193      92.287 125.299  55.615  1.00  0.00           H  
ATOM   2523  HA3 GLY   193      92.776 123.862  56.686  1.00  0.00           H  
ATOM   2524  C   GLY   193      91.192 125.122  57.437  1.00  0.00           C  
ATOM   2525  O   GLY   193      91.084 126.105  58.166  1.00  0.00           O  
ATOM   2526  N   TYR   194      90.274 124.172  57.216  1.00  0.00           N  
ATOM   2527  H   TYR   194      90.515 123.436  56.567  1.00  0.00           H  
ATOM   2528  CA  TYR   194      88.918 124.288  57.700  1.00  0.00           C  
ATOM   2529  HA  TYR   194      88.874 124.803  58.660  1.00  0.00           H  
ATOM   2530  CB  TYR   194      88.173 124.986  56.550  1.00  0.00           C  
ATOM   2531  HB2 TYR   194      88.307 124.471  55.598  1.00  0.00           H  
ATOM   2532  HB3 TYR   194      87.122 124.813  56.782  1.00  0.00           H  
ATOM   2533  CG  TYR   194      88.615 126.442  56.356  1.00  0.00           C  
ATOM   2534  CD1 TYR   194      87.938 127.384  57.174  1.00  0.00           C  
ATOM   2535  HD1 TYR   194      87.277 127.037  57.955  1.00  0.00           H  
ATOM   2536  CE1 TYR   194      88.082 128.803  56.943  1.00  0.00           C  
ATOM   2537  HE1 TYR   194      87.519 129.483  57.565  1.00  0.00           H  
ATOM   2538  CZ  TYR   194      88.875 129.269  55.852  1.00  0.00           C  
ATOM   2539  OH  TYR   194      89.063 130.615  55.566  1.00  0.00           O  
ATOM   2540  HH  TYR   194      89.324 130.775  54.656  1.00  0.00           H  
ATOM   2541  CE2 TYR   194      89.574 128.280  55.116  1.00  0.00           C  
ATOM   2542  HE2 TYR   194      90.251 128.653  54.362  1.00  0.00           H  
ATOM   2543  CD2 TYR   194      89.523 126.901  55.361  1.00  0.00           C  
ATOM   2544  HD2 TYR   194      90.084 126.301  54.660  1.00  0.00           H  
ATOM   2545  C   TYR   194      88.450 122.877  58.045  1.00  0.00           C  
ATOM   2546  O   TYR   194      88.838 121.960  57.286  1.00  0.00           O  
ATOM   2547  N   GLY   195      87.517 122.704  59.002  1.00  0.00           N  
ATOM   2548  H   GLY   195      87.162 121.763  59.086  1.00  0.00           H  
ATOM   2549  CA  GLY   195      86.774 123.729  59.714  1.00  0.00           C  
ATOM   2550  HA2 GLY   195      87.231 123.860  60.695  1.00  0.00           H  
ATOM   2551  HA3 GLY   195      86.534 124.629  59.147  1.00  0.00           H  
ATOM   2552  C   GLY   195      85.347 123.191  60.002  1.00  0.00           C  
ATOM   2553  O   GLY   195      85.106 122.041  60.324  1.00  0.00           O  
ATOM   2554  N   ASN   196      84.351 124.058  59.955  1.00  0.00           N  
ATOM   2555  H   ASN   196      84.579 125.031  59.809  1.00  0.00           H  
ATOM   2556  CA  ASN   196      82.922 123.621  60.147  1.00  0.00           C  
ATOM   2557  HA  ASN   196      83.002 122.906  60.966  1.00  0.00           H  
ATOM   2558  CB  ASN   196      82.048 124.884  60.417  1.00  0.00           C  
ATOM   2559  HB2 ASN   196      82.623 125.513  61.098  1.00  0.00           H  
ATOM   2560  HB3 ASN   196      81.968 125.519  59.535  1.00  0.00           H  
ATOM   2561  CG  ASN   196      80.708 124.573  60.994  1.00  0.00           C  
ATOM   2562  OD1 ASN   196      79.951 123.762  60.494  1.00  0.00           O  
ATOM   2563  ND2 ASN   196      80.390 125.059  62.199  1.00  0.00           N  
ATOM   2564 HD21 ASN   196      79.625 124.572  62.642  1.00  0.00           H  
ATOM   2565 HD22 ASN   196      81.148 125.493  62.706  1.00  0.00           H  
ATOM   2566  C   ASN   196      82.447 122.822  58.968  1.00  0.00           C  
ATOM   2567  O   ASN   196      82.427 123.273  57.834  1.00  0.00           O  
ATOM   2568  N   GLN   197      82.007 121.580  59.330  1.00  0.00           N  
ATOM   2569  H   GLN   197      82.344 121.241  60.219  1.00  0.00           H  
ATOM   2570  CA  GLN   197      81.257 120.595  58.478  1.00  0.00           C  
ATOM   2571  HA  GLN   197      81.151 121.003  57.473  1.00  0.00           H  
ATOM   2572  CB  GLN   197      82.132 119.310  58.476  1.00  0.00           C  
ATOM   2573  HB2 GLN   197      82.171 118.902  59.486  1.00  0.00           H  
ATOM   2574  HB3 GLN   197      81.593 118.491  58.000  1.00  0.00           H  
ATOM   2575  CG  GLN   197      83.552 119.311  58.008  1.00  0.00           C  
ATOM   2576  HG2 GLN   197      84.175 119.776  58.772  1.00  0.00           H  
ATOM   2577  HG3 GLN   197      83.856 118.275  57.860  1.00  0.00           H  
ATOM   2578  CD  GLN   197      83.837 119.990  56.686  1.00  0.00           C  
ATOM   2579  OE1 GLN   197      83.002 120.588  56.017  1.00  0.00           O  
ATOM   2580  NE2 GLN   197      84.982 119.919  56.145  1.00  0.00           N  
ATOM   2581 HE21 GLN   197      85.724 119.377  56.565  1.00  0.00           H  
ATOM   2582 HE22 GLN   197      85.185 120.485  55.333  1.00  0.00           H  
ATOM   2583  C   GLN   197      79.845 120.353  59.038  1.00  0.00           C  
ATOM   2584  O   GLN   197      79.307 119.383  58.479  1.00  0.00           O  
ATOM   2585  N   ASP   198      79.307 121.104  60.013  1.00  0.00           N  
ATOM   2586  H   ASP   198      79.865 121.836  60.429  1.00  0.00           H  
ATOM   2587  CA  ASP   198      77.920 120.846  60.446  1.00  0.00           C  
ATOM   2588  HA  ASP   198      77.750 119.841  60.831  1.00  0.00           H  
ATOM   2589  CB  ASP   198      77.554 121.831  61.543  1.00  0.00           C  
ATOM   2590  HB2 ASP   198      77.669 122.838  61.142  1.00  0.00           H  
ATOM   2591  HB3 ASP   198      76.502 121.787  61.824  1.00  0.00           H  
ATOM   2592  CG  ASP   198      78.459 121.635  62.818  1.00  0.00           C  
ATOM   2593  OD1 ASP   198      79.402 120.814  62.889  1.00  0.00           O  
ATOM   2594  OD2 ASP   198      78.301 122.345  63.843  1.00  0.00           O  
ATOM   2595  C   ASP   198      76.962 121.009  59.245  1.00  0.00           C  
ATOM   2596  O   ASP   198      77.194 121.825  58.329  1.00  0.00           O  
ATOM   2597  N   GLN   199      75.805 120.331  59.351  1.00  0.00           N  
ATOM   2598  H   GLN   199      75.658 119.642  60.074  1.00  0.00           H  
ATOM   2599  CA  GLN   199      74.837 120.105  58.271  1.00  0.00           C  
ATOM   2600  HA  GLN   199      74.906 121.060  57.750  1.00  0.00           H  
ATOM   2601  CB  GLN   199      75.349 118.983  57.289  1.00  0.00           C  
ATOM   2602  HB2 GLN   199      76.179 119.471  56.779  1.00  0.00           H  
ATOM   2603  HB3 GLN   199      75.562 118.067  57.840  1.00  0.00           H  
ATOM   2604  CG  GLN   199      74.356 118.674  56.184  1.00  0.00           C  
ATOM   2605  HG2 GLN   199      73.380 118.269  56.450  1.00  0.00           H  
ATOM   2606  HG3 GLN   199      74.098 119.641  55.751  1.00  0.00           H  
ATOM   2607  CD  GLN   199      74.959 117.823  54.983  1.00  0.00           C  
ATOM   2608  OE1 GLN   199      76.164 117.631  54.741  1.00  0.00           O  
ATOM   2609  NE2 GLN   199      74.100 117.135  54.265  1.00  0.00           N  
ATOM   2610 HE21 GLN   199      73.125 117.354  54.409  1.00  0.00           H  
ATOM   2611 HE22 GLN   199      74.443 116.558  53.510  1.00  0.00           H  
ATOM   2612  C   GLN   199      73.394 119.775  58.841  1.00  0.00           C  
ATOM   2613  O   GLN   199      73.239 118.868  59.623  1.00  0.00           O  
ATOM   2614  N   SER   200      72.265 120.435  58.591  1.00  0.00           N  
ATOM   2615  H   SER   200      71.440 120.123  59.083  1.00  0.00           H  
ATOM   2616  CA  SER   200      72.178 121.610  57.820  1.00  0.00           C  
ATOM   2617  HA  SER   200      72.285 121.385  56.759  1.00  0.00           H  
ATOM   2618  CB  SER   200      70.779 122.248  57.929  1.00  0.00           C  
ATOM   2619  HB2 SER   200      70.052 121.471  57.694  1.00  0.00           H  
ATOM   2620  HB3 SER   200      70.600 122.577  58.953  1.00  0.00           H  
ATOM   2621  OG  SER   200      70.652 123.189  56.935  1.00  0.00           O  
ATOM   2622  HG  SER   200      70.405 122.720  56.134  1.00  0.00           H  
ATOM   2623  C   SER   200      73.198 122.704  58.232  1.00  0.00           C  
ATOM   2624  O   SER   200      73.625 122.823  59.366  1.00  0.00           O  
ATOM   2625  N   GLY   201      73.555 123.553  57.245  1.00  0.00           N  
ATOM   2626  H   GLY   201      72.978 123.573  56.416  1.00  0.00           H  
ATOM   2627  CA  GLY   201      74.555 124.611  57.440  1.00  0.00           C  
ATOM   2628  HA2 GLY   201      75.372 124.095  57.945  1.00  0.00           H  
ATOM   2629  HA3 GLY   201      74.980 125.032  56.529  1.00  0.00           H  
ATOM   2630  C   GLY   201      74.054 125.767  58.331  1.00  0.00           C  
ATOM   2631  O   GLY   201      72.899 125.773  58.753  1.00  0.00           O  
ATOM   2632  N   GLY   202      74.787 126.825  58.627  1.00  0.00           N  
ATOM   2633  H   GLY   202      74.392 127.506  59.259  1.00  0.00           H  
ATOM   2634  CA  GLY   202      76.288 126.863  58.460  1.00  0.00           C  
ATOM   2635  HA2 GLY   202      76.492 126.702  57.401  1.00  0.00           H  
ATOM   2636  HA3 GLY   202      76.637 127.819  58.852  1.00  0.00           H  
ATOM   2637  C   GLY   202      77.091 125.798  59.314  1.00  0.00           C  
ATOM   2638  O   GLY   202      76.746 125.457  60.424  1.00  0.00           O  
ATOM   2639  N   GLY   203      78.161 125.219  58.747  1.00  0.00           N  
ATOM   2640  H   GLY   203      78.514 124.532  59.398  1.00  0.00           H  
ATOM   2641  CA  GLY   203      78.882 125.485  57.552  1.00  0.00           C  
ATOM   2642  HA2 GLY   203      79.425 124.599  57.222  1.00  0.00           H  
ATOM   2643  HA3 GLY   203      78.236 125.720  56.706  1.00  0.00           H  
ATOM   2644  C   GLY   203      79.818 126.685  57.559  1.00  0.00           C  
ATOM   2645  O   GLY   203      79.672 127.634  58.361  1.00  0.00           O  
ATOM   2646  N   GLY   204      80.789 126.726  56.637  1.00  0.00           N  
ATOM   2647  H   GLY   204      80.721 125.864  56.114  1.00  0.00           H  
ATOM   2648  CA  GLY   204      81.767 127.758  56.431  1.00  0.00           C  
ATOM   2649  HA2 GLY   204      82.207 127.428  55.490  1.00  0.00           H  
ATOM   2650  HA3 GLY   204      81.297 128.715  56.209  1.00  0.00           H  
ATOM   2651  C   GLY   204      82.780 128.197  57.502  1.00  0.00           C  
ATOM   2652  O   GLY   204      82.767 127.666  58.578  1.00  0.00           O  
ATOM   2653  N   SER   205      83.594 129.171  57.200  1.00  0.00           N  
ATOM   2654  H   SER   205      84.351 129.273  57.861  1.00  0.00           H  
ATOM   2655  CA  SER   205      83.828 129.849  55.938  1.00  0.00           C  
ATOM   2656  HA  SER   205      82.920 129.833  55.335  1.00  0.00           H  
ATOM   2657  CB  SER   205      84.275 131.282  56.154  1.00  0.00           C  
ATOM   2658  HB2 SER   205      84.318 131.810  55.201  1.00  0.00           H  
ATOM   2659  HB3 SER   205      83.548 131.806  56.774  1.00  0.00           H  
ATOM   2660  OG  SER   205      85.466 131.326  56.982  1.00  0.00           O  
ATOM   2661  HG  SER   205      85.201 131.815  57.764  1.00  0.00           H  
ATOM   2662  C   SER   205      84.871 128.973  55.186  1.00  0.00           C  
ATOM   2663  O   SER   205      84.928 127.777  55.430  1.00  0.00           O  
ATOM   2664  N   GLY   206      85.733 129.510  54.288  1.00  0.00           N  
ATOM   2665  H   GLY   206      85.621 130.484  54.046  1.00  0.00           H  
ATOM   2666  CA  GLY   206      86.576 128.684  53.424  1.00  0.00           C  
ATOM   2667  HA2 GLY   206      87.308 129.312  52.917  1.00  0.00           H  
ATOM   2668  HA3 GLY   206      87.170 128.001  54.031  1.00  0.00           H  
ATOM   2669  C   GLY   206      85.632 127.889  52.461  1.00  0.00           C  
ATOM   2670  O   GLY   206      84.521 128.229  52.193  1.00  0.00           O  
ATOM   2671  N   GLY   207      86.010 126.714  51.988  1.00  0.00           N  
ATOM   2672  H   GLY   207      85.407 126.225  51.342  1.00  0.00           H  
ATOM   2673  CA  GLY   207      87.310 126.079  52.210  1.00  0.00           C  
ATOM   2674  HA2 GLY   207      87.464 125.882  53.271  1.00  0.00           H  
ATOM   2675  HA3 GLY   207      87.308 125.055  51.838  1.00  0.00           H  
ATOM   2676  C   GLY   207      88.588 126.770  51.665  1.00  0.00           C  
ATOM   2677  O   GLY   207      88.539 128.019  51.362  1.00  0.00           O  
ATOM   2678  N   TYR   208      89.646 126.050  51.421  1.00  0.00           N  
ATOM   2679  H   TYR   208      89.603 125.069  51.656  1.00  0.00           H  
ATOM   2680  CA  TYR   208      90.931 126.542  50.880  1.00  0.00           C  
ATOM   2681  HA  TYR   208      90.847 127.614  50.700  1.00  0.00           H  
ATOM   2682  CB  TYR   208      91.911 126.298  52.023  1.00  0.00           C  
ATOM   2683  HB2 TYR   208      91.474 126.581  52.981  1.00  0.00           H  
ATOM   2684  HB3 TYR   208      92.056 125.219  52.072  1.00  0.00           H  
ATOM   2685  CG  TYR   208      93.340 126.920  51.871  1.00  0.00           C  
ATOM   2686  CD1 TYR   208      93.644 128.221  51.490  1.00  0.00           C  
ATOM   2687  HD1 TYR   208      92.885 128.957  51.271  1.00  0.00           H  
ATOM   2688  CE1 TYR   208      94.943 128.604  51.229  1.00  0.00           C  
ATOM   2689  HE1 TYR   208      95.176 129.581  50.834  1.00  0.00           H  
ATOM   2690  CZ  TYR   208      96.067 127.827  51.580  1.00  0.00           C  
ATOM   2691  OH  TYR   208      97.335 128.323  51.279  1.00  0.00           O  
ATOM   2692  HH  TYR   208      97.190 128.837  50.482  1.00  0.00           H  
ATOM   2693  CE2 TYR   208      95.867 126.455  52.033  1.00  0.00           C  
ATOM   2694  HE2 TYR   208      96.725 125.799  52.011  1.00  0.00           H  
ATOM   2695  CD2 TYR   208      94.469 126.055  52.185  1.00  0.00           C  
ATOM   2696  HD2 TYR   208      94.253 125.044  52.498  1.00  0.00           H  
ATOM   2697  C   TYR   208      91.289 125.815  49.637  1.00  0.00           C  
ATOM   2698  O   TYR   208      91.001 124.645  49.494  1.00  0.00           O  
ATOM   2699  N   GLY   209      91.894 126.602  48.695  1.00  0.00           N  
ATOM   2700  H   GLY   209      91.817 127.600  48.827  1.00  0.00           H  
ATOM   2701  CA  GLY   209      92.452 126.062  47.449  1.00  0.00           C  
ATOM   2702  HA2 GLY   209      91.597 125.741  46.855  1.00  0.00           H  
ATOM   2703  HA3 GLY   209      92.920 126.870  46.887  1.00  0.00           H  
ATOM   2704  C   GLY   209      93.469 124.945  47.672  1.00  0.00           C  
ATOM   2705  O   GLY   209      94.189 125.058  48.667  1.00  0.00           O  
ATOM   2706  N   GLN   210      93.602 123.858  46.880  1.00  0.00           N  
ATOM   2707  H   GLN   210      94.439 123.388  47.194  1.00  0.00           H  
ATOM   2708  CA  GLN   210      92.887 123.349  45.701  1.00  0.00           C  
ATOM   2709  HA  GLN   210      93.534 122.588  45.264  1.00  0.00           H  
ATOM   2710  CB  GLN   210      91.511 122.721  46.053  1.00  0.00           C  
ATOM   2711  HB2 GLN   210      90.786 123.493  46.309  1.00  0.00           H  
ATOM   2712  HB3 GLN   210      91.017 122.319  45.168  1.00  0.00           H  
ATOM   2713  CG  GLN   210      91.642 121.683  47.197  1.00  0.00           C  
ATOM   2714  HG2 GLN   210      92.136 120.756  46.907  1.00  0.00           H  
ATOM   2715  HG3 GLN   210      92.259 122.136  47.973  1.00  0.00           H  
ATOM   2716  CD  GLN   210      90.288 121.173  47.784  1.00  0.00           C  
ATOM   2717  OE1 GLN   210      89.188 121.371  47.262  1.00  0.00           O  
ATOM   2718  NE2 GLN   210      90.401 120.427  48.883  1.00  0.00           N  
ATOM   2719 HE21 GLN   210      89.517 120.179  49.303  1.00  0.00           H  
ATOM   2720 HE22 GLN   210      91.263 119.973  49.151  1.00  0.00           H  
ATOM   2721  C   GLN   210      92.638 124.459  44.593  1.00  0.00           C  
ATOM   2722  O   GLN   210      91.593 124.451  43.962  1.00  0.00           O  
ATOM   2723  N   GLN   211      93.677 125.227  44.309  1.00  0.00           N  
ATOM   2724  H   GLN   211      94.496 125.145  44.894  1.00  0.00           H  
ATOM   2725  CA  GLN   211      93.704 126.481  43.524  1.00  0.00           C  
ATOM   2726  HA  GLN   211      93.013 127.134  44.059  1.00  0.00           H  
ATOM   2727  CB  GLN   211      95.101 127.184  43.574  1.00  0.00           C  
ATOM   2728  HB2 GLN   211      95.815 126.410  43.294  1.00  0.00           H  
ATOM   2729  HB3 GLN   211      95.096 128.000  42.851  1.00  0.00           H  
ATOM   2730  CG  GLN   211      95.456 127.772  44.960  1.00  0.00           C  
ATOM   2731  HG2 GLN   211      96.202 128.545  44.776  1.00  0.00           H  
ATOM   2732  HG3 GLN   211      94.576 128.314  45.307  1.00  0.00           H  
ATOM   2733  CD  GLN   211      95.811 126.807  46.071  1.00  0.00           C  
ATOM   2734  OE1 GLN   211      95.921 125.572  45.891  1.00  0.00           O  
ATOM   2735  NE2 GLN   211      96.004 127.386  47.238  1.00  0.00           N  
ATOM   2736 HE21 GLN   211      95.817 128.369  47.374  1.00  0.00           H  
ATOM   2737 HE22 GLN   211      96.192 126.754  48.003  1.00  0.00           H  
ATOM   2738  C   GLN   211      93.136 126.350  42.202  1.00  0.00           C  
ATOM   2739  O   GLN   211      92.273 127.166  41.785  1.00  0.00           O  
ATOM   2740  N   ASP   212      93.648 125.360  41.493  1.00  0.00           N  
ATOM   2741  H   ASP   212      94.326 124.801  41.990  1.00  0.00           H  
ATOM   2742  CA  ASP   212      93.463 125.093  40.046  1.00  0.00           C  
ATOM   2743  HA  ASP   212      93.027 125.961  39.553  1.00  0.00           H  
ATOM   2744  CB  ASP   212      94.870 124.692  39.378  1.00  0.00           C  
ATOM   2745  HB2 ASP   212      95.249 123.805  39.885  1.00  0.00           H  
ATOM   2746  HB3 ASP   212      94.679 124.532  38.317  1.00  0.00           H  
ATOM   2747  CG  ASP   212      95.924 125.850  39.457  1.00  0.00           C  
ATOM   2748  OD1 ASP   212      97.155 125.551  39.470  1.00  0.00           O  
ATOM   2749  OD2 ASP   212      95.585 127.072  39.520  1.00  0.00           O  
ATOM   2750  C   ASP   212      92.461 123.930  39.794  1.00  0.00           C  
ATOM   2751  O   ASP   212      91.766 123.824  38.761  1.00  0.00           O  
ATOM   2752  N   ARG   213      92.330 123.109  40.827  1.00  0.00           N  
ATOM   2753  H   ARG   213      92.725 123.383  41.715  1.00  0.00           H  
ATOM   2754  CA  ARG   213      91.750 121.802  40.735  1.00  0.00           C  
ATOM   2755  HA  ARG   213      90.905 121.769  40.047  1.00  0.00           H  
ATOM   2756  CB  ARG   213      92.864 120.919  40.054  1.00  0.00           C  
ATOM   2757  HB2 ARG   213      93.033 121.303  39.048  1.00  0.00           H  
ATOM   2758  HB3 ARG   213      93.749 121.008  40.685  1.00  0.00           H  
ATOM   2759  CG  ARG   213      92.409 119.449  39.960  1.00  0.00           C  
ATOM   2760  HG2 ARG   213      93.218 118.772  39.686  1.00  0.00           H  
ATOM   2761  HG3 ARG   213      92.043 119.066  40.913  1.00  0.00           H  
ATOM   2762  CD  ARG   213      91.237 119.203  39.004  1.00  0.00           C  
ATOM   2763  HD2 ARG   213      91.116 118.120  38.981  1.00  0.00           H  
ATOM   2764  HD3 ARG   213      90.357 119.674  39.441  1.00  0.00           H  
ATOM   2765  NE  ARG   213      91.573 119.680  37.596  1.00  0.00           N  
ATOM   2766  HE  ARG   213      92.339 120.318  37.432  1.00  0.00           H  
ATOM   2767  CZ  ARG   213      91.043 119.128  36.494  1.00  0.00           C  
ATOM   2768  NH1 ARG   213      89.892 118.511  36.584  1.00  0.00           N  
ATOM   2769 HH11 ARG   213      89.422 118.271  35.723  1.00  0.00           H  
ATOM   2770 HH12 ARG   213      89.440 118.595  37.483  1.00  0.00           H  
ATOM   2771  NH2 ARG   213      91.561 119.281  35.308  1.00  0.00           N  
ATOM   2772 HH21 ARG   213      91.314 118.632  34.574  1.00  0.00           H  
ATOM   2773 HH22 ARG   213      92.450 119.761  35.311  1.00  0.00           H  
ATOM   2774  C   ARG   213      91.388 121.366  42.171  1.00  0.00           C  
ATOM   2775  O   ARG   213      92.221 121.017  43.002  1.00  0.00           O  
ATOM   2776  N   GLY   214      90.194 121.611  42.656  1.00  0.00           N  
ATOM   2777  H   GLY   214      90.062 121.430  43.641  1.00  0.00           H  
ATOM   2778  CA  GLY   214      88.990 121.882  41.817  1.00  0.00           C  
ATOM   2779  HA2 GLY   214      88.092 122.021  42.418  1.00  0.00           H  
ATOM   2780  HA3 GLY   214      89.198 122.747  41.187  1.00  0.00           H  
ATOM   2781  C   GLY   214      88.530 120.683  41.018  1.00  0.00           C  
ATOM   2782  O   GLY   214      88.982 119.539  41.362  1.00  0.00           O  
ATOM   2783  OXT GLY   214      87.893 120.878  39.960  1.00  0.00           O  
TER    2784      GLY   214 
END   
