# Supplementary material for: Visualization of oligomerization, clustering, and density transition of intrinsically disordered proteins
Source: Natl Sci Rev. 2026 Feb 14;13(7):nwag107. doi: 10.1093/nsr/nwag107 (PMC13114874; doi:10.1093/nsr/nwag107)
Supplement: nwag107_Supplemental_Files [file nwag107_supplemental_files.zip › SI-MD-Structures/MD-Sturctures/frame16.pdb]

CRYST1  135.042  149.199  136.805  90.00  90.00  90.00               1
ATOM      1  N   MET     1      32.571  50.514  96.616  1.00  0.00           N  
ATOM      2  H1  MET     1      32.425  49.929  95.805  1.00  0.00           H  
ATOM      3  H2  MET     1      32.979  49.974  97.366  1.00  0.00           H  
ATOM      4  H3  MET     1      31.661  50.783  96.960  1.00  0.00           H  
ATOM      5  CA  MET     1      33.396  51.705  96.294  1.00  0.00           C  
ATOM      6  HA  MET     1      34.452  51.484  96.451  1.00  0.00           H  
ATOM      7  CB  MET     1      33.195  52.168  94.866  1.00  0.00           C  
ATOM      8  HB2 MET     1      32.164  52.210  94.513  1.00  0.00           H  
ATOM      9  HB3 MET     1      33.522  53.208  94.872  1.00  0.00           H  
ATOM     10  CG  MET     1      33.968  51.316  93.781  1.00  0.00           C  
ATOM     11  HG2 MET     1      33.594  51.602  92.798  1.00  0.00           H  
ATOM     12  HG3 MET     1      35.004  51.600  93.968  1.00  0.00           H  
ATOM     13  SD  MET     1      33.844  49.558  94.014  1.00  0.00           S  
ATOM     14  CE  MET     1      34.867  49.073  92.672  1.00  0.00           C  
ATOM     15  HE1 MET     1      35.874  49.482  92.747  1.00  0.00           H  
ATOM     16  HE2 MET     1      34.953  47.987  92.620  1.00  0.00           H  
ATOM     17  HE3 MET     1      34.452  49.497  91.758  1.00  0.00           H  
ATOM     18  C   MET     1      32.969  52.834  97.227  1.00  0.00           C  
ATOM     19  O   MET     1      31.737  52.909  97.426  1.00  0.00           O  
ATOM     20  N   ALA     2      33.659  53.843  97.720  1.00  0.00           N  
ATOM     21  H   ALA     2      33.071  54.612  98.008  1.00  0.00           H  
ATOM     22  CA  ALA     2      35.137  53.991  97.895  1.00  0.00           C  
ATOM     23  HA  ALA     2      35.284  54.731  98.681  1.00  0.00           H  
ATOM     24  CB  ALA     2      35.916  52.833  98.476  1.00  0.00           C  
ATOM     25  HB1 ALA     2      36.890  53.245  98.741  1.00  0.00           H  
ATOM     26  HB2 ALA     2      35.522  52.463  99.422  1.00  0.00           H  
ATOM     27  HB3 ALA     2      36.328  52.150  97.732  1.00  0.00           H  
ATOM     28  C   ALA     2      35.762  54.441  96.524  1.00  0.00           C  
ATOM     29  O   ALA     2      35.757  53.729  95.563  1.00  0.00           O  
ATOM     30  N   SER     3      36.371  55.624  96.350  1.00  0.00           N  
ATOM     31  H   SER     3      36.777  55.794  95.441  1.00  0.00           H  
ATOM     32  CA  SER     3      36.508  56.759  97.313  1.00  0.00           C  
ATOM     33  HA  SER     3      35.809  56.671  98.145  1.00  0.00           H  
ATOM     34  CB  SER     3      37.902  56.875  97.773  1.00  0.00           C  
ATOM     35  HB2 SER     3      38.631  57.102  96.995  1.00  0.00           H  
ATOM     36  HB3 SER     3      37.956  57.642  98.546  1.00  0.00           H  
ATOM     37  OG  SER     3      38.398  55.660  98.283  1.00  0.00           O  
ATOM     38  HG  SER     3      38.575  55.052  97.561  1.00  0.00           H  
ATOM     39  C   SER     3      36.172  58.173  96.634  1.00  0.00           C  
ATOM     40  O   SER     3      36.638  59.223  97.120  1.00  0.00           O  
ATOM     41  N   ASN     4      35.309  58.082  95.608  1.00  0.00           N  
ATOM     42  H   ASN     4      34.763  57.246  95.450  1.00  0.00           H  
ATOM     43  CA  ASN     4      34.757  59.222  94.868  1.00  0.00           C  
ATOM     44  HA  ASN     4      35.598  59.913  94.813  1.00  0.00           H  
ATOM     45  CB  ASN     4      34.434  58.732  93.480  1.00  0.00           C  
ATOM     46  HB2 ASN     4      34.442  57.649  93.356  1.00  0.00           H  
ATOM     47  HB3 ASN     4      33.429  58.960  93.127  1.00  0.00           H  
ATOM     48  CG  ASN     4      35.409  59.368  92.483  1.00  0.00           C  
ATOM     49  OD1 ASN     4      36.598  59.368  92.711  1.00  0.00           O  
ATOM     50  ND2 ASN     4      34.921  59.796  91.383  1.00  0.00           N  
ATOM     51 HD21 ASN     4      35.616  60.126  90.729  1.00  0.00           H  
ATOM     52 HD22 ASN     4      33.940  59.801  91.144  1.00  0.00           H  
ATOM     53  C   ASN     4      33.561  59.745  95.618  1.00  0.00           C  
ATOM     54  O   ASN     4      33.028  59.171  96.647  1.00  0.00           O  
ATOM     55  N   ASP     5      33.027  60.922  95.201  1.00  0.00           N  
ATOM     56  H   ASP     5      32.223  61.250  95.716  1.00  0.00           H  
ATOM     57  CA  ASP     5      33.421  61.920  94.160  1.00  0.00           C  
ATOM     58  HA  ASP     5      33.445  61.364  93.223  1.00  0.00           H  
ATOM     59  CB  ASP     5      32.349  63.056  93.948  1.00  0.00           C  
ATOM     60  HB2 ASP     5      32.092  63.527  94.897  1.00  0.00           H  
ATOM     61  HB3 ASP     5      32.668  63.805  93.224  1.00  0.00           H  
ATOM     62  CG  ASP     5      30.961  62.607  93.491  1.00  0.00           C  
ATOM     63  OD1 ASP     5      30.040  63.435  93.466  1.00  0.00           O  
ATOM     64  OD2 ASP     5      30.807  61.432  93.137  1.00  0.00           O  
ATOM     65  C   ASP     5      34.845  62.558  94.330  1.00  0.00           C  
ATOM     66  O   ASP     5      35.470  62.400  95.390  1.00  0.00           O  
ATOM     67  N   TYR     6      35.323  63.255  93.290  1.00  0.00           N  
ATOM     68  H   TYR     6      34.807  63.125  92.432  1.00  0.00           H  
ATOM     69  CA  TYR     6      36.591  63.854  93.183  1.00  0.00           C  
ATOM     70  HA  TYR     6      36.852  64.360  94.113  1.00  0.00           H  
ATOM     71  CB  TYR     6      37.722  62.874  92.711  1.00  0.00           C  
ATOM     72  HB2 TYR     6      37.794  62.032  93.399  1.00  0.00           H  
ATOM     73  HB3 TYR     6      37.428  62.475  91.740  1.00  0.00           H  
ATOM     74  CG  TYR     6      39.059  63.617  92.507  1.00  0.00           C  
ATOM     75  CD1 TYR     6      39.336  64.110  91.208  1.00  0.00           C  
ATOM     76  HD1 TYR     6      38.675  63.987  90.363  1.00  0.00           H  
ATOM     77  CE1 TYR     6      40.533  64.825  90.947  1.00  0.00           C  
ATOM     78  HE1 TYR     6      40.687  65.162  89.933  1.00  0.00           H  
ATOM     79  CZ  TYR     6      41.393  65.096  92.011  1.00  0.00           C  
ATOM     80  OH  TYR     6      42.551  65.795  91.736  1.00  0.00           O  
ATOM     81  HH  TYR     6      42.758  65.735  90.801  1.00  0.00           H  
ATOM     82  CE2 TYR     6      41.173  64.608  93.295  1.00  0.00           C  
ATOM     83  HE2 TYR     6      41.861  64.910  94.071  1.00  0.00           H  
ATOM     84  CD2 TYR     6      40.025  63.829  93.549  1.00  0.00           C  
ATOM     85  HD2 TYR     6      39.878  63.501  94.568  1.00  0.00           H  
ATOM     86  C   TYR     6      36.501  65.012  92.130  1.00  0.00           C  
ATOM     87  O   TYR     6      35.776  64.889  91.129  1.00  0.00           O  
ATOM     88  N   THR     7      37.154  66.121  92.473  1.00  0.00           N  
ATOM     89  H   THR     7      37.568  66.105  93.393  1.00  0.00           H  
ATOM     90  CA  THR     7      37.368  67.258  91.572  1.00  0.00           C  
ATOM     91  HA  THR     7      37.411  66.889  90.547  1.00  0.00           H  
ATOM     92  CB  THR     7      36.165  68.188  91.708  1.00  0.00           C  
ATOM     93  HB  THR     7      35.211  67.686  91.546  1.00  0.00           H  
ATOM     94  CG2 THR     7      36.029  68.883  93.084  1.00  0.00           C  
ATOM     95 HG21 THR     7      36.888  69.489  93.373  1.00  0.00           H  
ATOM     96 HG22 THR     7      35.100  69.446  93.168  1.00  0.00           H  
ATOM     97 HG23 THR     7      36.030  68.023  93.754  1.00  0.00           H  
ATOM     98  OG1 THR     7      36.248  69.239  90.761  1.00  0.00           O  
ATOM     99  HG1 THR     7      36.198  68.961  89.843  1.00  0.00           H  
ATOM    100  C   THR     7      38.670  67.979  91.795  1.00  0.00           C  
ATOM    101  O   THR     7      39.322  67.761  92.835  1.00  0.00           O  
ATOM    102  N   GLN     8      39.026  68.905  90.913  1.00  0.00           N  
ATOM    103  H   GLN     8      38.226  69.046  90.312  1.00  0.00           H  
ATOM    104  CA  GLN     8      40.199  69.762  90.903  1.00  0.00           C  
ATOM    105  HA  GLN     8      40.971  69.004  90.769  1.00  0.00           H  
ATOM    106  CB  GLN     8      40.154  70.738  89.741  1.00  0.00           C  
ATOM    107  HB2 GLN     8      39.446  71.441  90.180  1.00  0.00           H  
ATOM    108  HB3 GLN     8      41.160  71.127  89.584  1.00  0.00           H  
ATOM    109  CG  GLN     8      39.533  70.198  88.440  1.00  0.00           C  
ATOM    110  HG2 GLN     8      38.747  69.453  88.559  1.00  0.00           H  
ATOM    111  HG3 GLN     8      38.920  71.029  88.090  1.00  0.00           H  
ATOM    112  CD  GLN     8      40.472  69.725  87.336  1.00  0.00           C  
ATOM    113  OE1 GLN     8      41.643  69.448  87.573  1.00  0.00           O  
ATOM    114  NE2 GLN     8      39.993  69.517  86.114  1.00  0.00           N  
ATOM    115 HE21 GLN     8      39.025  69.719  85.909  1.00  0.00           H  
ATOM    116 HE22 GLN     8      40.709  69.219  85.466  1.00  0.00           H  
ATOM    117  C   GLN     8      40.355  70.466  92.314  1.00  0.00           C  
ATOM    118  O   GLN     8      39.350  70.879  92.951  1.00  0.00           O  
ATOM    119  N   GLN     9      41.582  70.660  92.884  1.00  0.00           N  
ATOM    120  H   GLN     9      41.507  71.388  93.580  1.00  0.00           H  
ATOM    121  CA  GLN     9      42.870  70.030  92.623  1.00  0.00           C  
ATOM    122  HA  GLN     9      43.568  70.403  93.373  1.00  0.00           H  
ATOM    123  CB  GLN     9      42.742  68.578  93.075  1.00  0.00           C  
ATOM    124  HB2 GLN     9      42.080  68.073  92.372  1.00  0.00           H  
ATOM    125  HB3 GLN     9      43.741  68.159  92.953  1.00  0.00           H  
ATOM    126  CG  GLN     9      42.217  68.272  94.552  1.00  0.00           C  
ATOM    127  HG2 GLN     9      41.395  68.926  94.843  1.00  0.00           H  
ATOM    128  HG3 GLN     9      41.912  67.226  94.581  1.00  0.00           H  
ATOM    129  CD  GLN     9      43.466  68.359  95.483  1.00  0.00           C  
ATOM    130  OE1 GLN     9      44.504  68.986  95.212  1.00  0.00           O  
ATOM    131  NE2 GLN     9      43.353  67.822  96.652  1.00  0.00           N  
ATOM    132 HE21 GLN     9      42.506  67.297  96.814  1.00  0.00           H  
ATOM    133 HE22 GLN     9      44.087  67.944  97.335  1.00  0.00           H  
ATOM    134  C   GLN     9      43.575  70.212  91.237  1.00  0.00           C  
ATOM    135  O   GLN     9      43.703  69.262  90.504  1.00  0.00           O  
ATOM    136  N   ALA    10      43.860  71.394  90.713  1.00  0.00           N  
ATOM    137  H   ALA    10      44.174  71.321  89.756  1.00  0.00           H  
ATOM    138  CA  ALA    10      43.739  72.730  91.201  1.00  0.00           C  
ATOM    139  HA  ALA    10      42.849  72.787  91.828  1.00  0.00           H  
ATOM    140  CB  ALA    10      44.973  73.076  92.050  1.00  0.00           C  
ATOM    141  HB1 ALA    10      45.927  73.194  91.536  1.00  0.00           H  
ATOM    142  HB2 ALA    10      44.792  73.904  92.735  1.00  0.00           H  
ATOM    143  HB3 ALA    10      45.210  72.185  92.631  1.00  0.00           H  
ATOM    144  C   ALA    10      43.488  73.661  89.955  1.00  0.00           C  
ATOM    145  O   ALA    10      44.341  73.690  88.996  1.00  0.00           O  
ATOM    146  N   THR    11      42.348  74.341  89.874  1.00  0.00           N  
ATOM    147  H   THR    11      41.676  74.125  90.596  1.00  0.00           H  
ATOM    148  CA  THR    11      41.807  75.066  88.760  1.00  0.00           C  
ATOM    149  HA  THR    11      42.578  75.266  88.016  1.00  0.00           H  
ATOM    150  CB  THR    11      40.693  74.345  87.965  1.00  0.00           C  
ATOM    151  HB  THR    11      40.278  75.113  87.313  1.00  0.00           H  
ATOM    152  CG2 THR    11      41.141  73.171  87.058  1.00  0.00           C  
ATOM    153 HG21 THR    11      41.786  73.459  86.228  1.00  0.00           H  
ATOM    154 HG22 THR    11      41.708  72.432  87.625  1.00  0.00           H  
ATOM    155 HG23 THR    11      40.280  72.579  86.745  1.00  0.00           H  
ATOM    156  OG1 THR    11      39.803  73.795  88.844  1.00  0.00           O  
ATOM    157  HG1 THR    11      39.374  74.492  89.345  1.00  0.00           H  
ATOM    158  C   THR    11      41.185  76.308  89.377  1.00  0.00           C  
ATOM    159  O   THR    11      40.150  76.237  90.010  1.00  0.00           O  
ATOM    160  N   GLN    12      41.665  77.503  89.062  1.00  0.00           N  
ATOM    161  H   GLN    12      41.382  78.313  89.595  1.00  0.00           H  
ATOM    162  CA  GLN    12      42.835  77.802  88.231  1.00  0.00           C  
ATOM    163  HA  GLN    12      43.394  76.912  87.942  1.00  0.00           H  
ATOM    164  CB  GLN    12      42.409  78.490  86.897  1.00  0.00           C  
ATOM    165  HB2 GLN    12      41.890  79.397  87.205  1.00  0.00           H  
ATOM    166  HB3 GLN    12      43.318  78.755  86.357  1.00  0.00           H  
ATOM    167  CG  GLN    12      41.554  77.636  85.951  1.00  0.00           C  
ATOM    168  HG2 GLN    12      41.737  76.561  85.970  1.00  0.00           H  
ATOM    169  HG3 GLN    12      40.487  77.769  86.134  1.00  0.00           H  
ATOM    170  CD  GLN    12      41.848  78.084  84.543  1.00  0.00           C  
ATOM    171  OE1 GLN    12      42.638  77.583  83.735  1.00  0.00           O  
ATOM    172  NE2 GLN    12      41.268  79.204  84.158  1.00  0.00           N  
ATOM    173 HE21 GLN    12      41.546  79.644  83.293  1.00  0.00           H  
ATOM    174 HE22 GLN    12      40.659  79.755  84.746  1.00  0.00           H  
ATOM    175  C   GLN    12      43.753  78.772  89.015  1.00  0.00           C  
ATOM    176  O   GLN    12      43.282  79.796  89.513  1.00  0.00           O  
ATOM    177  N   SER    13      45.093  78.485  89.124  1.00  0.00           N  
ATOM    178  H   SER    13      45.415  77.642  88.670  1.00  0.00           H  
ATOM    179  CA  SER    13      46.077  79.359  89.767  1.00  0.00           C  
ATOM    180  HA  SER    13      45.875  79.343  90.838  1.00  0.00           H  
ATOM    181  CB  SER    13      47.448  78.762  89.497  1.00  0.00           C  
ATOM    182  HB2 SER    13      47.497  77.830  90.059  1.00  0.00           H  
ATOM    183  HB3 SER    13      47.648  78.501  88.457  1.00  0.00           H  
ATOM    184  OG  SER    13      48.464  79.526  90.029  1.00  0.00           O  
ATOM    185  HG  SER    13      48.622  80.318  89.510  1.00  0.00           H  
ATOM    186  C   SER    13      46.043  80.753  89.242  1.00  0.00           C  
ATOM    187  O   SER    13      45.614  81.149  88.103  1.00  0.00           O  
ATOM    188  N   TYR    14      46.475  81.710  90.098  1.00  0.00           N  
ATOM    189  H   TYR    14      46.791  81.500  91.034  1.00  0.00           H  
ATOM    190  CA  TYR    14      46.441  83.123  89.794  1.00  0.00           C  
ATOM    191  HA  TYR    14      46.833  83.520  90.730  1.00  0.00           H  
ATOM    192  CB  TYR    14      47.383  83.407  88.651  1.00  0.00           C  
ATOM    193  HB2 TYR    14      47.085  83.108  87.646  1.00  0.00           H  
ATOM    194  HB3 TYR    14      47.395  84.497  88.677  1.00  0.00           H  
ATOM    195  CG  TYR    14      48.882  82.933  88.961  1.00  0.00           C  
ATOM    196  CD1 TYR    14      49.443  81.926  88.198  1.00  0.00           C  
ATOM    197  HD1 TYR    14      48.977  81.449  87.349  1.00  0.00           H  
ATOM    198  CE1 TYR    14      50.775  81.504  88.466  1.00  0.00           C  
ATOM    199  HE1 TYR    14      51.244  80.853  87.743  1.00  0.00           H  
ATOM    200  CZ  TYR    14      51.497  82.115  89.512  1.00  0.00           C  
ATOM    201  OH  TYR    14      52.784  81.726  89.696  1.00  0.00           O  
ATOM    202  HH  TYR    14      52.878  80.782  89.549  1.00  0.00           H  
ATOM    203  CE2 TYR    14      50.932  83.251  90.174  1.00  0.00           C  
ATOM    204  HE2 TYR    14      51.482  83.846  90.889  1.00  0.00           H  
ATOM    205  CD2 TYR    14      49.625  83.597  89.941  1.00  0.00           C  
ATOM    206  HD2 TYR    14      49.123  84.357  90.521  1.00  0.00           H  
ATOM    207  C   TYR    14      44.967  83.706  89.498  1.00  0.00           C  
ATOM    208  O   TYR    14      44.681  84.087  88.347  1.00  0.00           O  
ATOM    209  N   GLY    15      44.103  83.772  90.475  1.00  0.00           N  
ATOM    210  H   GLY    15      43.195  84.119  90.200  1.00  0.00           H  
ATOM    211  CA  GLY    15      44.258  83.379  91.883  1.00  0.00           C  
ATOM    212  HA2 GLY    15      43.326  82.928  92.225  1.00  0.00           H  
ATOM    213  HA3 GLY    15      45.024  82.613  91.999  1.00  0.00           H  
ATOM    214  C   GLY    15      44.606  84.519  92.821  1.00  0.00           C  
ATOM    215  O   GLY    15      45.571  85.243  92.524  1.00  0.00           O  
ATOM    216  N   ALA    16      43.850  84.733  93.973  1.00  0.00           N  
ATOM    217  H   ALA    16      43.110  84.097  94.232  1.00  0.00           H  
ATOM    218  CA  ALA    16      44.152  85.814  94.910  1.00  0.00           C  
ATOM    219  HA  ALA    16      44.413  86.689  94.315  1.00  0.00           H  
ATOM    220  CB  ALA    16      42.803  86.068  95.611  1.00  0.00           C  
ATOM    221  HB1 ALA    16      42.563  85.331  96.378  1.00  0.00           H  
ATOM    222  HB2 ALA    16      42.883  86.904  96.306  1.00  0.00           H  
ATOM    223  HB3 ALA    16      42.021  86.167  94.858  1.00  0.00           H  
ATOM    224  C   ALA    16      45.338  85.490  95.862  1.00  0.00           C  
ATOM    225  O   ALA    16      45.882  86.355  96.502  1.00  0.00           O  
ATOM    226  N   TYR    17      45.769  84.241  95.980  1.00  0.00           N  
ATOM    227  H   TYR    17      45.253  83.562  95.440  1.00  0.00           H  
ATOM    228  CA  TYR    17      46.520  83.694  97.086  1.00  0.00           C  
ATOM    229  HA  TYR    17      46.988  84.519  97.623  1.00  0.00           H  
ATOM    230  CB  TYR    17      45.709  83.060  98.202  1.00  0.00           C  
ATOM    231  HB2 TYR    17      45.228  82.181  97.773  1.00  0.00           H  
ATOM    232  HB3 TYR    17      46.415  82.770  98.979  1.00  0.00           H  
ATOM    233  CG  TYR    17      44.735  84.012  98.812  1.00  0.00           C  
ATOM    234  CD1 TYR    17      45.194  85.071  99.611  1.00  0.00           C  
ATOM    235  HD1 TYR    17      46.262  85.020  99.760  1.00  0.00           H  
ATOM    236  CE1 TYR    17      44.299  86.012 100.113  1.00  0.00           C  
ATOM    237  HE1 TYR    17      44.636  86.853 100.701  1.00  0.00           H  
ATOM    238  CZ  TYR    17      42.877  85.883  99.952  1.00  0.00           C  
ATOM    239  OH  TYR    17      42.077  86.694 100.678  1.00  0.00           O  
ATOM    240  HH  TYR    17      41.125  86.573 100.652  1.00  0.00           H  
ATOM    241  CE2 TYR    17      42.428  84.822  99.116  1.00  0.00           C  
ATOM    242  HE2 TYR    17      41.382  84.765  98.857  1.00  0.00           H  
ATOM    243  CD2 TYR    17      43.377  83.980  98.480  1.00  0.00           C  
ATOM    244  HD2 TYR    17      43.021  83.249  97.769  1.00  0.00           H  
ATOM    245  C   TYR    17      47.780  82.899  96.600  1.00  0.00           C  
ATOM    246  O   TYR    17      47.925  81.758  97.089  1.00  0.00           O  
ATOM    247  N   PRO    18      48.630  83.375  95.639  1.00  0.00           N  
ATOM    248  CD  PRO    18      48.525  84.605  94.916  1.00  0.00           C  
ATOM    249  HD2 PRO    18      48.427  85.531  95.483  1.00  0.00           H  
ATOM    250  HD3 PRO    18      47.717  84.594  94.183  1.00  0.00           H  
ATOM    251  CG  PRO    18      49.905  84.741  94.151  1.00  0.00           C  
ATOM    252  HG2 PRO    18      50.733  85.188  94.701  1.00  0.00           H  
ATOM    253  HG3 PRO    18      49.703  85.361  93.278  1.00  0.00           H  
ATOM    254  CB  PRO    18      50.114  83.251  93.778  1.00  0.00           C  
ATOM    255  HB2 PRO    18      51.180  83.097  93.609  1.00  0.00           H  
ATOM    256  HB3 PRO    18      49.514  83.068  92.886  1.00  0.00           H  
ATOM    257  CA  PRO    18      49.543  82.529  95.011  1.00  0.00           C  
ATOM    258  HA  PRO    18      49.038  81.597  94.759  1.00  0.00           H  
ATOM    259  C   PRO    18      50.675  82.081  95.988  1.00  0.00           C  
ATOM    260  O   PRO    18      50.959  82.862  96.885  1.00  0.00           O  
ATOM    261  N   THR    19      51.406  81.011  95.712  1.00  0.00           N  
ATOM    262  H   THR    19      51.196  80.584  94.821  1.00  0.00           H  
ATOM    263  CA  THR    19      52.370  80.554  96.651  1.00  0.00           C  
ATOM    264  HA  THR    19      51.874  80.532  97.621  1.00  0.00           H  
ATOM    265  CB  THR    19      52.820  79.148  96.287  1.00  0.00           C  
ATOM    266  HB  THR    19      52.942  79.107  95.204  1.00  0.00           H  
ATOM    267  CG2 THR    19      54.117  78.555  96.938  1.00  0.00           C  
ATOM    268 HG21 THR    19      54.055  78.563  98.026  1.00  0.00           H  
ATOM    269 HG22 THR    19      54.353  77.579  96.515  1.00  0.00           H  
ATOM    270 HG23 THR    19      54.992  79.144  96.664  1.00  0.00           H  
ATOM    271  OG1 THR    19      51.851  78.253  96.747  1.00  0.00           O  
ATOM    272  HG1 THR    19      51.123  78.409  96.141  1.00  0.00           H  
ATOM    273  C   THR    19      53.605  81.431  96.688  1.00  0.00           C  
ATOM    274  O   THR    19      54.228  81.568  95.592  1.00  0.00           O  
ATOM    275  N   GLN    20      53.962  81.826  97.885  1.00  0.00           N  
ATOM    276  H   GLN    20      53.418  81.511  98.675  1.00  0.00           H  
ATOM    277  CA  GLN    20      55.212  82.423  98.088  1.00  0.00           C  
ATOM    278  HA  GLN    20      55.330  83.164  97.297  1.00  0.00           H  
ATOM    279  CB  GLN    20      55.391  83.217  99.469  1.00  0.00           C  
ATOM    280  HB2 GLN    20      54.512  83.860  99.491  1.00  0.00           H  
ATOM    281  HB3 GLN    20      55.155  82.552 100.300  1.00  0.00           H  
ATOM    282  CG  GLN    20      56.686  84.053  99.643  1.00  0.00           C  
ATOM    283  HG2 GLN    20      56.900  84.300 100.683  1.00  0.00           H  
ATOM    284  HG3 GLN    20      57.511  83.433  99.292  1.00  0.00           H  
ATOM    285  CD  GLN    20      56.708  85.324  98.803  1.00  0.00           C  
ATOM    286  OE1 GLN    20      57.517  85.397  97.868  1.00  0.00           O  
ATOM    287  NE2 GLN    20      55.860  86.254  99.067  1.00  0.00           N  
ATOM    288 HE21 GLN    20      55.333  86.497  99.893  1.00  0.00           H  
ATOM    289 HE22 GLN    20      55.873  86.959  98.343  1.00  0.00           H  
ATOM    290  C   GLN    20      56.310  81.335  98.008  1.00  0.00           C  
ATOM    291  O   GLN    20      56.354  80.429  98.841  1.00  0.00           O  
ATOM    292  N   PRO    21      57.213  81.437  97.019  1.00  0.00           N  
ATOM    293  CD  PRO    21      57.313  82.551  96.114  1.00  0.00           C  
ATOM    294  HD2 PRO    21      57.498  83.510  96.600  1.00  0.00           H  
ATOM    295  HD3 PRO    21      56.446  82.689  95.469  1.00  0.00           H  
ATOM    296  CG  PRO    21      58.508  82.266  95.244  1.00  0.00           C  
ATOM    297  HG2 PRO    21      59.276  82.972  95.559  1.00  0.00           H  
ATOM    298  HG3 PRO    21      58.305  82.412  94.183  1.00  0.00           H  
ATOM    299  CB  PRO    21      58.889  80.804  95.561  1.00  0.00           C  
ATOM    300  HB2 PRO    21      59.958  80.655  95.410  1.00  0.00           H  
ATOM    301  HB3 PRO    21      58.259  80.164  94.942  1.00  0.00           H  
ATOM    302  CA  PRO    21      58.421  80.621  96.970  1.00  0.00           C  
ATOM    303  HA  PRO    21      58.265  79.590  97.289  1.00  0.00           H  
ATOM    304  C   PRO    21      59.403  81.265  98.018  1.00  0.00           C  
ATOM    305  O   PRO    21      59.657  82.434  98.017  1.00  0.00           O  
ATOM    306  N   GLY    22      59.735  80.381  98.990  1.00  0.00           N  
ATOM    307  H   GLY    22      59.293  79.475  98.918  1.00  0.00           H  
ATOM    308  CA  GLY    22      60.495  80.699 100.222  1.00  0.00           C  
ATOM    309  HA2 GLY    22      60.620  79.767 100.774  1.00  0.00           H  
ATOM    310  HA3 GLY    22      61.496  81.020  99.934  1.00  0.00           H  
ATOM    311  C   GLY    22      59.905  81.813 101.050  1.00  0.00           C  
ATOM    312  O   GLY    22      58.666  81.949 101.013  1.00  0.00           O  
ATOM    313  N   GLN    23      60.760  82.335 101.960  1.00  0.00           N  
ATOM    314  H   GLN    23      61.734  82.101 101.830  1.00  0.00           H  
ATOM    315  CA  GLN    23      60.354  83.314 103.083  1.00  0.00           C  
ATOM    316  HA  GLN    23      61.260  83.768 103.486  1.00  0.00           H  
ATOM    317  CB  GLN    23      59.478  84.428 102.470  1.00  0.00           C  
ATOM    318  HB2 GLN    23      58.536  83.982 102.150  1.00  0.00           H  
ATOM    319  HB3 GLN    23      59.187  85.093 103.283  1.00  0.00           H  
ATOM    320  CG  GLN    23      59.899  85.258 101.277  1.00  0.00           C  
ATOM    321  HG2 GLN    23      60.035  84.635 100.393  1.00  0.00           H  
ATOM    322  HG3 GLN    23      59.075  85.894 100.954  1.00  0.00           H  
ATOM    323  CD  GLN    23      61.139  86.083 101.395  1.00  0.00           C  
ATOM    324  OE1 GLN    23      61.661  86.341 102.489  1.00  0.00           O  
ATOM    325  NE2 GLN    23      61.706  86.427 100.367  1.00  0.00           N  
ATOM    326 HE21 GLN    23      61.369  86.192  99.445  1.00  0.00           H  
ATOM    327 HE22 GLN    23      62.573  86.933 100.479  1.00  0.00           H  
ATOM    328  C   GLN    23      59.594  82.671 104.319  1.00  0.00           C  
ATOM    329  O   GLN    23      59.045  81.585 104.317  1.00  0.00           O  
ATOM    330  N   GLY    24      59.630  83.395 105.423  1.00  0.00           N  
ATOM    331  H   GLY    24      60.201  84.215 105.278  1.00  0.00           H  
ATOM    332  CA  GLY    24      58.938  83.089 106.702  1.00  0.00           C  
ATOM    333  HA2 GLY    24      57.937  83.493 106.550  1.00  0.00           H  
ATOM    334  HA3 GLY    24      58.892  82.025 106.935  1.00  0.00           H  
ATOM    335  C   GLY    24      59.536  83.759 107.936  1.00  0.00           C  
ATOM    336  O   GLY    24      58.705  84.067 108.826  1.00  0.00           O  
ATOM    337  N   TYR    25      60.845  84.076 108.025  1.00  0.00           N  
ATOM    338  H   TYR    25      61.472  83.881 107.258  1.00  0.00           H  
ATOM    339  CA  TYR    25      61.367  84.624 109.268  1.00  0.00           C  
ATOM    340  HA  TYR    25      60.523  85.000 109.846  1.00  0.00           H  
ATOM    341  CB  TYR    25      61.959  83.470 110.110  1.00  0.00           C  
ATOM    342  HB2 TYR    25      63.011  83.338 109.855  1.00  0.00           H  
ATOM    343  HB3 TYR    25      61.906  83.829 111.138  1.00  0.00           H  
ATOM    344  CG  TYR    25      61.203  82.108 110.019  1.00  0.00           C  
ATOM    345  CD1 TYR    25      60.081  81.911 110.830  1.00  0.00           C  
ATOM    346  HD1 TYR    25      59.775  82.567 111.632  1.00  0.00           H  
ATOM    347  CE1 TYR    25      59.379  80.655 110.670  1.00  0.00           C  
ATOM    348  HE1 TYR    25      58.538  80.457 111.318  1.00  0.00           H  
ATOM    349  CZ  TYR    25      59.790  79.718 109.740  1.00  0.00           C  
ATOM    350  OH  TYR    25      59.103  78.617 109.603  1.00  0.00           O  
ATOM    351  HH  TYR    25      59.642  77.957 109.161  1.00  0.00           H  
ATOM    352  CE2 TYR    25      60.933  79.952 108.953  1.00  0.00           C  
ATOM    353  HE2 TYR    25      61.244  79.047 108.453  1.00  0.00           H  
ATOM    354  CD2 TYR    25      61.684  81.102 109.112  1.00  0.00           C  
ATOM    355  HD2 TYR    25      62.572  81.276 108.523  1.00  0.00           H  
ATOM    356  C   TYR    25      62.492  85.675 108.885  1.00  0.00           C  
ATOM    357  O   TYR    25      62.863  85.730 107.685  1.00  0.00           O  
ATOM    358  N   SER    26      62.963  86.496 109.834  1.00  0.00           N  
ATOM    359  H   SER    26      62.575  86.433 110.765  1.00  0.00           H  
ATOM    360  CA  SER    26      64.036  87.538 109.741  1.00  0.00           C  
ATOM    361  HA  SER    26      64.638  87.341 108.854  1.00  0.00           H  
ATOM    362  CB  SER    26      63.483  88.969 109.533  1.00  0.00           C  
ATOM    363  HB2 SER    26      62.875  89.283 110.382  1.00  0.00           H  
ATOM    364  HB3 SER    26      64.307  89.669 109.399  1.00  0.00           H  
ATOM    365  OG  SER    26      62.711  88.942 108.338  1.00  0.00           O  
ATOM    366  HG  SER    26      62.043  88.292 108.567  1.00  0.00           H  
ATOM    367  C   SER    26      64.960  87.436 110.951  1.00  0.00           C  
ATOM    368  O   SER    26      64.699  86.645 111.823  1.00  0.00           O  
ATOM    369  N   GLN    27      65.941  88.319 111.130  1.00  0.00           N  
ATOM    370  H   GLN    27      66.115  89.001 110.405  1.00  0.00           H  
ATOM    371  CA  GLN    27      66.918  88.371 112.174  1.00  0.00           C  
ATOM    372  HA  GLN    27      66.574  87.867 113.077  1.00  0.00           H  
ATOM    373  CB  GLN    27      68.154  87.537 111.678  1.00  0.00           C  
ATOM    374  HB2 GLN    27      67.844  86.537 111.374  1.00  0.00           H  
ATOM    375  HB3 GLN    27      68.562  87.963 110.762  1.00  0.00           H  
ATOM    376  CG  GLN    27      69.353  87.532 112.677  1.00  0.00           C  
ATOM    377  HG2 GLN    27      70.103  88.147 112.180  1.00  0.00           H  
ATOM    378  HG3 GLN    27      69.171  88.066 113.609  1.00  0.00           H  
ATOM    379  CD  GLN    27      69.885  86.073 112.902  1.00  0.00           C  
ATOM    380  OE1 GLN    27      69.085  85.159 113.000  1.00  0.00           O  
ATOM    381  NE2 GLN    27      71.169  85.749 113.053  1.00  0.00           N  
ATOM    382 HE21 GLN    27      71.889  86.450 112.950  1.00  0.00           H  
ATOM    383 HE22 GLN    27      71.422  84.803 113.299  1.00  0.00           H  
ATOM    384  C   GLN    27      67.189  89.853 112.401  1.00  0.00           C  
ATOM    385  O   GLN    27      67.506  90.587 111.485  1.00  0.00           O  
ATOM    386  N   GLN    28      67.050  90.270 113.664  1.00  0.00           N  
ATOM    387  H   GLN    28      66.975  89.565 114.383  1.00  0.00           H  
ATOM    388  CA  GLN    28      67.057  91.625 114.066  1.00  0.00           C  
ATOM    389  HA  GLN    28      66.327  92.226 113.525  1.00  0.00           H  
ATOM    390  CB  GLN    28      66.537  91.732 115.474  1.00  0.00           C  
ATOM    391  HB2 GLN    28      65.533  91.306 115.463  1.00  0.00           H  
ATOM    392  HB3 GLN    28      67.221  91.204 116.138  1.00  0.00           H  
ATOM    393  CG  GLN    28      66.316  93.228 115.879  1.00  0.00           C  
ATOM    394  HG2 GLN    28      67.206  93.858 115.877  1.00  0.00           H  
ATOM    395  HG3 GLN    28      65.683  93.723 115.142  1.00  0.00           H  
ATOM    396  CD  GLN    28      65.875  93.481 117.306  1.00  0.00           C  
ATOM    397  OE1 GLN    28      65.683  92.563 118.022  1.00  0.00           O  
ATOM    398  NE2 GLN    28      65.606  94.722 117.691  1.00  0.00           N  
ATOM    399 HE21 GLN    28      65.155  94.824 118.589  1.00  0.00           H  
ATOM    400 HE22 GLN    28      65.645  95.539 117.097  1.00  0.00           H  
ATOM    401  C   GLN    28      68.522  92.104 113.821  1.00  0.00           C  
ATOM    402  O   GLN    28      69.479  91.343 114.051  1.00  0.00           O  
ATOM    403  N   SER    29      68.750  93.351 113.350  1.00  0.00           N  
ATOM    404  H   SER    29      67.990  94.015 113.322  1.00  0.00           H  
ATOM    405  CA  SER    29      70.087  93.929 113.012  1.00  0.00           C  
ATOM    406  HA  SER    29      70.732  93.340 112.360  1.00  0.00           H  
ATOM    407  CB  SER    29      69.770  95.247 112.279  1.00  0.00           C  
ATOM    408  HB2 SER    29      68.938  95.138 111.584  1.00  0.00           H  
ATOM    409  HB3 SER    29      69.421  96.026 112.957  1.00  0.00           H  
ATOM    410  OG  SER    29      70.829  95.776 111.507  1.00  0.00           O  
ATOM    411  HG  SER    29      70.354  96.341 110.893  1.00  0.00           H  
ATOM    412  C   SER    29      70.813  94.230 114.284  1.00  0.00           C  
ATOM    413  O   SER    29      70.485  95.133 115.049  1.00  0.00           O  
ATOM    414  N   SER    30      71.769  93.381 114.569  1.00  0.00           N  
ATOM    415  H   SER    30      71.924  92.610 113.936  1.00  0.00           H  
ATOM    416  CA  SER    30      72.421  93.251 115.874  1.00  0.00           C  
ATOM    417  HA  SER    30      71.914  94.016 116.462  1.00  0.00           H  
ATOM    418  CB  SER    30      72.116  91.800 116.428  1.00  0.00           C  
ATOM    419  HB2 SER    30      72.533  91.016 115.796  1.00  0.00           H  
ATOM    420  HB3 SER    30      72.562  91.624 117.407  1.00  0.00           H  
ATOM    421  OG  SER    30      70.721  91.680 116.626  1.00  0.00           O  
ATOM    422  HG  SER    30      70.427  91.169 115.868  1.00  0.00           H  
ATOM    423  C   SER    30      73.954  93.514 115.873  1.00  0.00           C  
ATOM    424  O   SER    30      74.746  92.590 115.929  1.00  0.00           O  
ATOM    425  N   GLN    31      74.538  94.726 115.831  1.00  0.00           N  
ATOM    426  H   GLN    31      75.532  94.728 115.653  1.00  0.00           H  
ATOM    427  CA  GLN    31      73.915  96.020 116.120  1.00  0.00           C  
ATOM    428  HA  GLN    31      72.882  96.011 115.773  1.00  0.00           H  
ATOM    429  CB  GLN    31      73.788  96.240 117.632  1.00  0.00           C  
ATOM    430  HB2 GLN    31      73.215  95.439 118.100  1.00  0.00           H  
ATOM    431  HB3 GLN    31      74.834  96.275 117.936  1.00  0.00           H  
ATOM    432  CG  GLN    31      73.090  97.575 117.928  1.00  0.00           C  
ATOM    433  HG2 GLN    31      73.634  98.317 117.345  1.00  0.00           H  
ATOM    434  HG3 GLN    31      72.033  97.564 117.662  1.00  0.00           H  
ATOM    435  CD  GLN    31      73.197  97.972 119.423  1.00  0.00           C  
ATOM    436  OE1 GLN    31      73.128  97.085 120.279  1.00  0.00           O  
ATOM    437  NE2 GLN    31      72.936  99.222 119.734  1.00  0.00           N  
ATOM    438 HE21 GLN    31      72.536  99.435 120.637  1.00  0.00           H  
ATOM    439 HE22 GLN    31      72.863  99.913 119.001  1.00  0.00           H  
ATOM    440  C   GLN    31      74.565  97.213 115.335  1.00  0.00           C  
ATOM    441  O   GLN    31      75.748  97.349 115.502  1.00  0.00           O  
ATOM    442  N   PRO    32      73.839  98.007 114.479  1.00  0.00           N  
ATOM    443  CD  PRO    32      72.411  97.638 114.113  1.00  0.00           C  
ATOM    444  HD2 PRO    32      71.727  97.796 114.948  1.00  0.00           H  
ATOM    445  HD3 PRO    32      72.436  96.635 113.687  1.00  0.00           H  
ATOM    446  CG  PRO    32      71.968  98.638 113.099  1.00  0.00           C  
ATOM    447  HG2 PRO    32      71.343  99.412 113.545  1.00  0.00           H  
ATOM    448  HG3 PRO    32      71.334  98.217 112.319  1.00  0.00           H  
ATOM    449  CB  PRO    32      73.299  99.142 112.601  1.00  0.00           C  
ATOM    450  HB2 PRO    32      73.306 100.150 112.186  1.00  0.00           H  
ATOM    451  HB3 PRO    32      73.700  98.499 111.817  1.00  0.00           H  
ATOM    452  CA  PRO    32      74.294  99.191 113.731  1.00  0.00           C  
ATOM    453  HA  PRO    32      75.335  99.023 113.454  1.00  0.00           H  
ATOM    454  C   PRO    32      74.072 100.435 114.580  1.00  0.00           C  
ATOM    455  O   PRO    32      73.234 100.419 115.487  1.00  0.00           O  
ATOM    456  N   TYR    33      74.832 101.521 114.327  1.00  0.00           N  
ATOM    457  H   TYR    33      75.321 101.557 113.444  1.00  0.00           H  
ATOM    458  CA  TYR    33      74.895 102.766 115.096  1.00  0.00           C  
ATOM    459  HA  TYR    33      73.960 102.851 115.649  1.00  0.00           H  
ATOM    460  CB  TYR    33      76.076 102.938 116.078  1.00  0.00           C  
ATOM    461  HB2 TYR    33      76.992 103.275 115.593  1.00  0.00           H  
ATOM    462  HB3 TYR    33      75.756 103.676 116.814  1.00  0.00           H  
ATOM    463  CG  TYR    33      76.503 101.645 116.728  1.00  0.00           C  
ATOM    464  CD1 TYR    33      75.703 101.102 117.753  1.00  0.00           C  
ATOM    465  HD1 TYR    33      75.024 101.737 118.304  1.00  0.00           H  
ATOM    466  CE1 TYR    33      76.025  99.823 118.274  1.00  0.00           C  
ATOM    467  HE1 TYR    33      75.431  99.458 119.099  1.00  0.00           H  
ATOM    468  CZ  TYR    33      77.178  99.087 117.854  1.00  0.00           C  
ATOM    469  OH  TYR    33      77.500  97.883 118.321  1.00  0.00           O  
ATOM    470  HH  TYR    33      77.028  97.681 119.132  1.00  0.00           H  
ATOM    471  CE2 TYR    33      77.865  99.575 116.743  1.00  0.00           C  
ATOM    472  HE2 TYR    33      78.713  99.056 116.320  1.00  0.00           H  
ATOM    473  CD2 TYR    33      77.502 100.826 116.189  1.00  0.00           C  
ATOM    474  HD2 TYR    33      77.973 101.175 115.282  1.00  0.00           H  
ATOM    475  C   TYR    33      74.685 104.017 114.185  1.00  0.00           C  
ATOM    476  O   TYR    33      74.784 105.130 114.708  1.00  0.00           O  
ATOM    477  N   GLY    34      74.089 103.843 112.996  1.00  0.00           N  
ATOM    478  H   GLY    34      73.923 102.872 112.773  1.00  0.00           H  
ATOM    479  CA  GLY    34      73.316 104.911 112.272  1.00  0.00           C  
ATOM    480  HA2 GLY    34      72.834 104.384 111.448  1.00  0.00           H  
ATOM    481  HA3 GLY    34      72.711 105.365 113.056  1.00  0.00           H  
ATOM    482  C   GLY    34      74.214 106.044 111.709  1.00  0.00           C  
ATOM    483  O   GLY    34      74.621 105.907 110.553  1.00  0.00           O  
ATOM    484  N   GLN    35      74.332 107.153 112.445  1.00  0.00           N  
ATOM    485  H   GLN    35      73.989 107.097 113.394  1.00  0.00           H  
ATOM    486  CA  GLN    35      75.359 108.136 112.166  1.00  0.00           C  
ATOM    487  HA  GLN    35      75.309 108.287 111.087  1.00  0.00           H  
ATOM    488  CB  GLN    35      75.027 109.368 113.047  1.00  0.00           C  
ATOM    489  HB2 GLN    35      74.003 109.700 112.881  1.00  0.00           H  
ATOM    490  HB3 GLN    35      75.173 109.131 114.101  1.00  0.00           H  
ATOM    491  CG  GLN    35      75.982 110.502 112.693  1.00  0.00           C  
ATOM    492  HG2 GLN    35      75.697 111.197 113.482  1.00  0.00           H  
ATOM    493  HG3 GLN    35      77.002 110.182 112.908  1.00  0.00           H  
ATOM    494  CD  GLN    35      75.869 111.145 111.351  1.00  0.00           C  
ATOM    495  OE1 GLN    35      74.750 111.285 110.805  1.00  0.00           O  
ATOM    496  NE2 GLN    35      76.939 111.263 110.656  1.00  0.00           N  
ATOM    497 HE21 GLN    35      77.825 111.263 111.141  1.00  0.00           H  
ATOM    498 HE22 GLN    35      76.889 111.628 109.715  1.00  0.00           H  
ATOM    499  C   GLN    35      76.782 107.586 112.598  1.00  0.00           C  
ATOM    500  O   GLN    35      76.945 107.030 113.713  1.00  0.00           O  
ATOM    501  N   GLN    36      77.764 107.535 111.738  1.00  0.00           N  
ATOM    502  H   GLN    36      78.619 107.199 112.156  1.00  0.00           H  
ATOM    503  CA  GLN    36      77.842 107.885 110.315  1.00  0.00           C  
ATOM    504  HA  GLN    36      77.057 108.607 110.092  1.00  0.00           H  
ATOM    505  CB  GLN    36      79.124 108.671 110.139  1.00  0.00           C  
ATOM    506  HB2 GLN    36      78.911 109.307 109.280  1.00  0.00           H  
ATOM    507  HB3 GLN    36      79.292 109.259 111.041  1.00  0.00           H  
ATOM    508  CG  GLN    36      80.383 107.934 109.774  1.00  0.00           C  
ATOM    509  HG2 GLN    36      80.224 106.890 110.048  1.00  0.00           H  
ATOM    510  HG3 GLN    36      80.453 108.005 108.689  1.00  0.00           H  
ATOM    511  CD  GLN    36      81.665 108.475 110.467  1.00  0.00           C  
ATOM    512  OE1 GLN    36      81.974 109.625 110.426  1.00  0.00           O  
ATOM    513  NE2 GLN    36      82.422 107.549 111.162  1.00  0.00           N  
ATOM    514 HE21 GLN    36      82.124 106.589 111.265  1.00  0.00           H  
ATOM    515 HE22 GLN    36      83.303 107.831 111.567  1.00  0.00           H  
ATOM    516  C   GLN    36      77.535 106.838 109.225  1.00  0.00           C  
ATOM    517  O   GLN    36      78.138 105.779 109.080  1.00  0.00           O  
ATOM    518  N   SER    37      76.419 106.976 108.447  1.00  0.00           N  
ATOM    519  H   SER    37      75.839 107.782 108.630  1.00  0.00           H  
ATOM    520  CA  SER    37      76.065 106.031 107.403  1.00  0.00           C  
ATOM    521  HA  SER    37      75.805 105.066 107.838  1.00  0.00           H  
ATOM    522  CB  SER    37      74.797 106.454 106.663  1.00  0.00           C  
ATOM    523  HB2 SER    37      74.737 105.821 105.778  1.00  0.00           H  
ATOM    524  HB3 SER    37      73.913 106.365 107.294  1.00  0.00           H  
ATOM    525  OG  SER    37      74.789 107.817 106.218  1.00  0.00           O  
ATOM    526  HG  SER    37      74.591 108.406 106.950  1.00  0.00           H  
ATOM    527  C   SER    37      77.187 105.966 106.415  1.00  0.00           C  
ATOM    528  O   SER    37      77.830 107.022 106.186  1.00  0.00           O  
ATOM    529  N   TYR    38      77.256 104.844 105.691  1.00  0.00           N  
ATOM    530  H   TYR    38      76.714 104.019 105.905  1.00  0.00           H  
ATOM    531  CA  TYR    38      78.237 104.713 104.659  1.00  0.00           C  
ATOM    532  HA  TYR    38      78.345 105.671 104.150  1.00  0.00           H  
ATOM    533  CB  TYR    38      79.578 104.178 105.356  1.00  0.00           C  
ATOM    534  HB2 TYR    38      80.078 105.052 105.773  1.00  0.00           H  
ATOM    535  HB3 TYR    38      79.319 103.618 106.255  1.00  0.00           H  
ATOM    536  CG  TYR    38      80.486 103.388 104.429  1.00  0.00           C  
ATOM    537  CD1 TYR    38      80.780 102.039 104.678  1.00  0.00           C  
ATOM    538  HD1 TYR    38      80.308 101.507 105.491  1.00  0.00           H  
ATOM    539  CE1 TYR    38      81.701 101.333 103.913  1.00  0.00           C  
ATOM    540  HE1 TYR    38      81.939 100.299 104.115  1.00  0.00           H  
ATOM    541  CZ  TYR    38      82.289 101.961 102.835  1.00  0.00           C  
ATOM    542  OH  TYR    38      83.019 101.189 102.010  1.00  0.00           O  
ATOM    543  HH  TYR    38      83.397 101.616 101.238  1.00  0.00           H  
ATOM    544  CE2 TYR    38      82.007 103.294 102.508  1.00  0.00           C  
ATOM    545  HE2 TYR    38      82.515 103.832 101.721  1.00  0.00           H  
ATOM    546  CD2 TYR    38      81.107 104.032 103.377  1.00  0.00           C  
ATOM    547  HD2 TYR    38      80.984 105.066 103.091  1.00  0.00           H  
ATOM    548  C   TYR    38      77.738 103.765 103.531  1.00  0.00           C  
ATOM    549  O   TYR    38      77.052 102.812 103.819  1.00  0.00           O  
ATOM    550  N   SER    39      78.227 103.932 102.334  1.00  0.00           N  
ATOM    551  H   SER    39      78.924 104.661 102.277  1.00  0.00           H  
ATOM    552  CA  SER    39      78.148 102.945 101.217  1.00  0.00           C  
ATOM    553  HA  SER    39      78.469 101.959 101.553  1.00  0.00           H  
ATOM    554  CB  SER    39      76.684 102.751 100.664  1.00  0.00           C  
ATOM    555  HB2 SER    39      76.614 101.868 100.028  1.00  0.00           H  
ATOM    556  HB3 SER    39      76.066 102.457 101.513  1.00  0.00           H  
ATOM    557  OG  SER    39      76.167 103.850 100.012  1.00  0.00           O  
ATOM    558  HG  SER    39      76.142 104.592 100.620  1.00  0.00           H  
ATOM    559  C   SER    39      79.080 103.198 100.007  1.00  0.00           C  
ATOM    560  O   SER    39      79.034 102.465  99.053  1.00  0.00           O  
ATOM    561  N   GLY    40      79.880 104.277  99.949  1.00  0.00           N  
ATOM    562  H   GLY    40      79.779 104.884 100.750  1.00  0.00           H  
ATOM    563  CA  GLY    40      80.679 104.829  98.909  1.00  0.00           C  
ATOM    564  HA2 GLY    40      79.943 105.123  98.161  1.00  0.00           H  
ATOM    565  HA3 GLY    40      81.133 105.784  99.175  1.00  0.00           H  
ATOM    566  C   GLY    40      81.812 103.941  98.207  1.00  0.00           C  
ATOM    567  O   GLY    40      81.881 102.709  98.492  1.00  0.00           O  
ATOM    568  N   TYR    41      82.630 104.379  97.254  1.00  0.00           N  
ATOM    569  H   TYR    41      83.234 103.729  96.770  1.00  0.00           H  
ATOM    570  CA  TYR    41      82.659 105.727  96.715  1.00  0.00           C  
ATOM    571  HA  TYR    41      81.628 106.048  96.864  1.00  0.00           H  
ATOM    572  CB  TYR    41      83.712 106.628  97.421  1.00  0.00           C  
ATOM    573  HB2 TYR    41      84.636 106.290  96.952  1.00  0.00           H  
ATOM    574  HB3 TYR    41      83.632 107.665  97.097  1.00  0.00           H  
ATOM    575  CG  TYR    41      83.847 106.592  98.980  1.00  0.00           C  
ATOM    576  CD1 TYR    41      84.704 105.716  99.673  1.00  0.00           C  
ATOM    577  HD1 TYR    41      85.333 105.074  99.075  1.00  0.00           H  
ATOM    578  CE1 TYR    41      84.777 105.794 101.037  1.00  0.00           C  
ATOM    579  HE1 TYR    41      85.438 105.166 101.615  1.00  0.00           H  
ATOM    580  CZ  TYR    41      83.957 106.672 101.742  1.00  0.00           C  
ATOM    581  OH  TYR    41      83.865 106.603 103.089  1.00  0.00           O  
ATOM    582  HH  TYR    41      84.648 106.195 103.466  1.00  0.00           H  
ATOM    583  CE2 TYR    41      83.159 107.671 101.112  1.00  0.00           C  
ATOM    584  HE2 TYR    41      82.500 108.363 101.616  1.00  0.00           H  
ATOM    585  CD2 TYR    41      83.108 107.539  99.690  1.00  0.00           C  
ATOM    586  HD2 TYR    41      82.488 108.321  99.277  1.00  0.00           H  
ATOM    587  C   TYR    41      82.853 105.698  95.176  1.00  0.00           C  
ATOM    588  O   TYR    41      83.531 104.814  94.656  1.00  0.00           O  
ATOM    589  N   SER    42      82.403 106.786  94.552  1.00  0.00           N  
ATOM    590  H   SER    42      81.843 107.469  95.043  1.00  0.00           H  
ATOM    591  CA  SER    42      82.784 107.111  93.122  1.00  0.00           C  
ATOM    592  HA  SER    42      82.549 106.271  92.468  1.00  0.00           H  
ATOM    593  CB  SER    42      81.829 108.179  92.545  1.00  0.00           C  
ATOM    594  HB2 SER    42      81.889 108.284  91.462  1.00  0.00           H  
ATOM    595  HB3 SER    42      80.798 107.937  92.801  1.00  0.00           H  
ATOM    596  OG  SER    42      82.106 109.508  93.001  1.00  0.00           O  
ATOM    597  HG  SER    42      81.694 109.626  93.860  1.00  0.00           H  
ATOM    598  C   SER    42      84.251 107.482  92.804  1.00  0.00           C  
ATOM    599  O   SER    42      84.982 107.663  93.757  1.00  0.00           O  
ATOM    600  N   GLN    43      84.654 107.530  91.527  1.00  0.00           N  
ATOM    601  H   GLN    43      83.995 107.522  90.761  1.00  0.00           H  
ATOM    602  CA  GLN    43      85.981 107.900  91.081  1.00  0.00           C  
ATOM    603  HA  GLN    43      86.611 107.763  91.960  1.00  0.00           H  
ATOM    604  CB  GLN    43      86.659 106.922  89.995  1.00  0.00           C  
ATOM    605  HB2 GLN    43      86.137 106.967  89.040  1.00  0.00           H  
ATOM    606  HB3 GLN    43      87.670 107.312  89.877  1.00  0.00           H  
ATOM    607  CG  GLN    43      86.587 105.492  90.422  1.00  0.00           C  
ATOM    608  HG2 GLN    43      85.582 105.072  90.374  1.00  0.00           H  
ATOM    609  HG3 GLN    43      87.159 104.955  89.666  1.00  0.00           H  
ATOM    610  CD  GLN    43      87.171 105.232  91.797  1.00  0.00           C  
ATOM    611  OE1 GLN    43      88.145 105.888  92.110  1.00  0.00           O  
ATOM    612  NE2 GLN    43      86.680 104.279  92.584  1.00  0.00           N  
ATOM    613 HE21 GLN    43      85.907 103.798  92.148  1.00  0.00           H  
ATOM    614 HE22 GLN    43      87.308 103.793  93.208  1.00  0.00           H  
ATOM    615  C   GLN    43      85.984 109.373  90.614  1.00  0.00           C  
ATOM    616  O   GLN    43      86.231 109.622  89.437  1.00  0.00           O  
ATOM    617  N   SER    44      85.631 110.342  91.474  1.00  0.00           N  
ATOM    618  H   SER    44      85.633 110.232  92.478  1.00  0.00           H  
ATOM    619  CA  SER    44      85.574 111.750  91.096  1.00  0.00           C  
ATOM    620  HA  SER    44      85.066 111.777  90.132  1.00  0.00           H  
ATOM    621  CB  SER    44      84.793 112.504  92.103  1.00  0.00           C  
ATOM    622  HB2 SER    44      85.327 112.628  93.045  1.00  0.00           H  
ATOM    623  HB3 SER    44      84.501 113.501  91.772  1.00  0.00           H  
ATOM    624  OG  SER    44      83.513 111.925  92.261  1.00  0.00           O  
ATOM    625  HG  SER    44      83.610 111.052  92.648  1.00  0.00           H  
ATOM    626  C   SER    44      86.871 112.487  90.765  1.00  0.00           C  
ATOM    627  O   SER    44      87.985 111.987  90.974  1.00  0.00           O  
ATOM    628  N   THR    45      86.690 113.712  90.213  1.00  0.00           N  
ATOM    629  H   THR    45      85.725 113.920  89.997  1.00  0.00           H  
ATOM    630  CA  THR    45      87.716 114.741  89.864  1.00  0.00           C  
ATOM    631  HA  THR    45      87.255 115.714  89.690  1.00  0.00           H  
ATOM    632  CB  THR    45      88.809 115.041  90.900  1.00  0.00           C  
ATOM    633  HB  THR    45      89.332 114.129  91.188  1.00  0.00           H  
ATOM    634  CG2 THR    45      89.793 116.129  90.456  1.00  0.00           C  
ATOM    635 HG21 THR    45      90.362 116.445  91.330  1.00  0.00           H  
ATOM    636 HG22 THR    45      90.388 115.631  89.690  1.00  0.00           H  
ATOM    637 HG23 THR    45      89.274 116.948  89.959  1.00  0.00           H  
ATOM    638  OG1 THR    45      88.218 115.344  92.140  1.00  0.00           O  
ATOM    639  HG1 THR    45      87.875 114.473  92.354  1.00  0.00           H  
ATOM    640  C   THR    45      88.375 114.381  88.537  1.00  0.00           C  
ATOM    641  O   THR    45      88.938 113.305  88.347  1.00  0.00           O  
ATOM    642  N   ASP    46      88.332 115.303  87.634  1.00  0.00           N  
ATOM    643  H   ASP    46      87.838 116.166  87.811  1.00  0.00           H  
ATOM    644  CA  ASP    46      89.177 115.271  86.400  1.00  0.00           C  
ATOM    645  HA  ASP    46      90.067 114.655  86.536  1.00  0.00           H  
ATOM    646  CB  ASP    46      88.346 114.704  85.269  1.00  0.00           C  
ATOM    647  HB2 ASP    46      87.411 115.249  85.144  1.00  0.00           H  
ATOM    648  HB3 ASP    46      88.831 114.948  84.324  1.00  0.00           H  
ATOM    649  CG  ASP    46      88.214 113.181  85.335  1.00  0.00           C  
ATOM    650  OD1 ASP    46      89.181 112.451  85.746  1.00  0.00           O  
ATOM    651  OD2 ASP    46      87.208 112.591  84.870  1.00  0.00           O  
ATOM    652  C   ASP    46      89.761 116.641  86.042  1.00  0.00           C  
ATOM    653  O   ASP    46      89.132 117.621  86.493  1.00  0.00           O  
ATOM    654  N   THR    47      90.848 116.693  85.290  1.00  0.00           N  
ATOM    655  H   THR    47      91.425 115.883  85.113  1.00  0.00           H  
ATOM    656  CA  THR    47      91.249 117.927  84.607  1.00  0.00           C  
ATOM    657  HA  THR    47      91.336 118.679  85.392  1.00  0.00           H  
ATOM    658  CB  THR    47      92.636 117.971  84.031  1.00  0.00           C  
ATOM    659  HB  THR    47      93.394 117.646  84.744  1.00  0.00           H  
ATOM    660  CG2 THR    47      92.665 117.121  82.735  1.00  0.00           C  
ATOM    661 HG21 THR    47      92.150 116.162  82.784  1.00  0.00           H  
ATOM    662 HG22 THR    47      92.202 117.756  81.980  1.00  0.00           H  
ATOM    663 HG23 THR    47      93.671 116.842  82.421  1.00  0.00           H  
ATOM    664  OG1 THR    47      92.829 119.329  83.621  1.00  0.00           O  
ATOM    665  HG1 THR    47      93.086 119.750  84.444  1.00  0.00           H  
ATOM    666  C   THR    47      90.153 118.365  83.576  1.00  0.00           C  
ATOM    667  O   THR    47      89.370 117.586  83.030  1.00  0.00           O  
ATOM    668  N   SER    48      89.946 119.665  83.440  1.00  0.00           N  
ATOM    669  H   SER    48      90.483 120.242  84.071  1.00  0.00           H  
ATOM    670  CA  SER    48      88.849 120.427  82.844  1.00  0.00           C  
ATOM    671  HA  SER    48      88.029 119.743  82.627  1.00  0.00           H  
ATOM    672  CB  SER    48      88.172 121.422  83.783  1.00  0.00           C  
ATOM    673  HB2 SER    48      87.430 121.971  83.204  1.00  0.00           H  
ATOM    674  HB3 SER    48      87.749 120.729  84.511  1.00  0.00           H  
ATOM    675  OG  SER    48      89.121 122.386  84.262  1.00  0.00           O  
ATOM    676  HG  SER    48      89.522 122.736  83.463  1.00  0.00           H  
ATOM    677  C   SER    48      89.357 121.042  81.544  1.00  0.00           C  
ATOM    678  O   SER    48      89.827 122.194  81.567  1.00  0.00           O  
ATOM    679  N   GLY    49      89.239 120.357  80.424  1.00  0.00           N  
ATOM    680  H   GLY    49      88.708 119.499  80.363  1.00  0.00           H  
ATOM    681  CA  GLY    49      89.621 121.105  79.179  1.00  0.00           C  
ATOM    682  HA2 GLY    49      90.677 121.351  79.069  1.00  0.00           H  
ATOM    683  HA3 GLY    49      89.383 120.380  78.400  1.00  0.00           H  
ATOM    684  C   GLY    49      88.804 122.387  78.824  1.00  0.00           C  
ATOM    685  O   GLY    49      87.707 122.552  79.362  1.00  0.00           O  
ATOM    686  N   TYR    50      89.286 123.310  78.015  1.00  0.00           N  
ATOM    687  H   TYR    50      88.671 124.111  77.975  1.00  0.00           H  
ATOM    688  CA  TYR    50      90.627 123.547  77.499  1.00  0.00           C  
ATOM    689  HA  TYR    50      91.343 123.473  78.318  1.00  0.00           H  
ATOM    690  CB  TYR    50      90.826 122.541  76.349  1.00  0.00           C  
ATOM    691  HB2 TYR    50      90.406 121.579  76.643  1.00  0.00           H  
ATOM    692  HB3 TYR    50      90.231 122.890  75.505  1.00  0.00           H  
ATOM    693  CG  TYR    50      92.268 122.403  75.921  1.00  0.00           C  
ATOM    694  CD1 TYR    50      92.659 122.975  74.692  1.00  0.00           C  
ATOM    695  HD1 TYR    50      91.933 123.531  74.117  1.00  0.00           H  
ATOM    696  CE1 TYR    50      94.054 123.055  74.403  1.00  0.00           C  
ATOM    697  HE1 TYR    50      94.478 123.545  73.539  1.00  0.00           H  
ATOM    698  CZ  TYR    50      94.961 122.304  75.104  1.00  0.00           C  
ATOM    699  OH  TYR    50      96.292 122.318  74.731  1.00  0.00           O  
ATOM    700  HH  TYR    50      96.911 122.009  75.397  1.00  0.00           H  
ATOM    701  CE2 TYR    50      94.530 121.553  76.248  1.00  0.00           C  
ATOM    702  HE2 TYR    50      95.286 121.108  76.877  1.00  0.00           H  
ATOM    703  CD2 TYR    50      93.131 121.574  76.656  1.00  0.00           C  
ATOM    704  HD2 TYR    50      92.689 121.063  77.498  1.00  0.00           H  
ATOM    705  C   TYR    50      90.862 124.940  76.784  1.00  0.00           C  
ATOM    706  O   TYR    50      89.911 125.462  76.193  1.00  0.00           O  
ATOM    707  N   GLY    51      92.037 125.562  76.856  1.00  0.00           N  
ATOM    708  H   GLY    51      92.196 126.403  76.319  1.00  0.00           H  
ATOM    709  CA  GLY    51      93.078 125.289  77.837  1.00  0.00           C  
ATOM    710  HA2 GLY    51      92.680 125.509  78.827  1.00  0.00           H  
ATOM    711  HA3 GLY    51      93.439 124.262  77.778  1.00  0.00           H  
ATOM    712  C   GLY    51      94.323 126.120  77.546  1.00  0.00           C  
ATOM    713  O   GLY    51      94.734 126.436  76.413  1.00  0.00           O  
ATOM    714  N   GLN    52      94.953 126.557  78.585  1.00  0.00           N  
ATOM    715  H   GLN    52      94.654 126.251  79.500  1.00  0.00           H  
ATOM    716  CA  GLN    52      96.105 127.477  78.645  1.00  0.00           C  
ATOM    717  HA  GLN    52      96.287 127.630  79.709  1.00  0.00           H  
ATOM    718  CB  GLN    52      97.340 126.835  77.938  1.00  0.00           C  
ATOM    719  HB2 GLN    52      97.118 126.848  76.871  1.00  0.00           H  
ATOM    720  HB3 GLN    52      98.173 127.537  77.969  1.00  0.00           H  
ATOM    721  CG  GLN    52      97.890 125.476  78.315  1.00  0.00           C  
ATOM    722  HG2 GLN    52      97.337 124.716  77.763  1.00  0.00           H  
ATOM    723  HG3 GLN    52      98.940 125.355  78.048  1.00  0.00           H  
ATOM    724  CD  GLN    52      97.883 125.102  79.775  1.00  0.00           C  
ATOM    725  OE1 GLN    52      97.285 124.096  80.126  1.00  0.00           O  
ATOM    726  NE2 GLN    52      98.392 125.885  80.689  1.00  0.00           N  
ATOM    727 HE21 GLN    52      98.822 126.762  80.431  1.00  0.00           H  
ATOM    728 HE22 GLN    52      98.342 125.557  81.643  1.00  0.00           H  
ATOM    729  C   GLN    52      95.801 128.948  78.289  1.00  0.00           C  
ATOM    730  O   GLN    52      96.573 129.560  77.536  1.00  0.00           O  
ATOM    731  N   SER    53      94.759 129.614  78.735  1.00  0.00           N  
ATOM    732  H   SER    53      94.847 130.612  78.603  1.00  0.00           H  
ATOM    733  CA  SER    53      93.514 129.096  79.514  1.00  0.00           C  
ATOM    734  HA  SER    53      93.911 128.263  80.094  1.00  0.00           H  
ATOM    735  CB  SER    53      93.141 130.079  80.577  1.00  0.00           C  
ATOM    736  HB2 SER    53      94.003 130.355  81.185  1.00  0.00           H  
ATOM    737  HB3 SER    53      92.612 130.925  80.139  1.00  0.00           H  
ATOM    738  OG  SER    53      92.211 129.635  81.567  1.00  0.00           O  
ATOM    739  HG  SER    53      91.713 130.416  81.822  1.00  0.00           H  
ATOM    740  C   SER    53      92.335 128.638  78.646  1.00  0.00           C  
ATOM    741  O   SER    53      92.381 128.622  77.429  1.00  0.00           O  
ATOM    742  N   SER    54      91.229 128.182  79.270  1.00  0.00           N  
ATOM    743  H   SER    54      91.269 128.189  80.279  1.00  0.00           H  
ATOM    744  CA  SER    54      89.906 128.121  78.609  1.00  0.00           C  
ATOM    745  HA  SER    54      89.978 127.646  77.631  1.00  0.00           H  
ATOM    746  CB  SER    54      89.091 127.208  79.496  1.00  0.00           C  
ATOM    747  HB2 SER    54      88.074 127.119  79.113  1.00  0.00           H  
ATOM    748  HB3 SER    54      89.627 126.271  79.345  1.00  0.00           H  
ATOM    749  OG  SER    54      89.129 127.603  80.856  1.00  0.00           O  
ATOM    750  HG  SER    54      89.919 127.169  81.187  1.00  0.00           H  
ATOM    751  C   SER    54      89.225 129.448  78.633  1.00  0.00           C  
ATOM    752  O   SER    54      89.494 130.244  79.470  1.00  0.00           O  
ATOM    753  N   TYR    55      88.366 129.739  77.655  1.00  0.00           N  
ATOM    754  H   TYR    55      88.187 129.110  76.885  1.00  0.00           H  
ATOM    755  CA  TYR    55      87.656 131.053  77.657  1.00  0.00           C  
ATOM    756  HA  TYR    55      87.478 131.445  78.658  1.00  0.00           H  
ATOM    757  CB  TYR    55      88.298 132.110  76.806  1.00  0.00           C  
ATOM    758  HB2 TYR    55      88.324 131.875  75.743  1.00  0.00           H  
ATOM    759  HB3 TYR    55      87.761 133.043  76.979  1.00  0.00           H  
ATOM    760  CG  TYR    55      89.768 132.368  77.246  1.00  0.00           C  
ATOM    761  CD1 TYR    55      89.921 133.315  78.283  1.00  0.00           C  
ATOM    762  HD1 TYR    55      88.990 133.569  78.768  1.00  0.00           H  
ATOM    763  CE1 TYR    55      91.229 133.612  78.712  1.00  0.00           C  
ATOM    764  HE1 TYR    55      91.437 134.275  79.539  1.00  0.00           H  
ATOM    765  CZ  TYR    55      92.356 133.077  78.136  1.00  0.00           C  
ATOM    766  OH  TYR    55      93.519 133.481  78.532  1.00  0.00           O  
ATOM    767  HH  TYR    55      94.250 133.133  78.015  1.00  0.00           H  
ATOM    768  CE2 TYR    55      92.187 132.177  77.058  1.00  0.00           C  
ATOM    769  HE2 TYR    55      93.076 131.745  76.622  1.00  0.00           H  
ATOM    770  CD2 TYR    55      90.892 131.792  76.607  1.00  0.00           C  
ATOM    771  HD2 TYR    55      90.879 131.189  75.711  1.00  0.00           H  
ATOM    772  C   TYR    55      86.359 130.743  76.950  1.00  0.00           C  
ATOM    773  O   TYR    55      86.301 130.392  75.757  1.00  0.00           O  
ATOM    774  N   SER    56      85.185 130.640  77.566  1.00  0.00           N  
ATOM    775  H   SER    56      84.398 130.515  76.944  1.00  0.00           H  
ATOM    776  CA  SER    56      84.790 130.517  78.955  1.00  0.00           C  
ATOM    777  HA  SER    56      83.843 129.982  79.026  1.00  0.00           H  
ATOM    778  CB  SER    56      85.800 129.582  79.798  1.00  0.00           C  
ATOM    779  HB2 SER    56      86.115 128.680  79.274  1.00  0.00           H  
ATOM    780  HB3 SER    56      86.707 130.099  80.114  1.00  0.00           H  
ATOM    781  OG  SER    56      85.154 129.182  80.982  1.00  0.00           O  
ATOM    782  HG  SER    56      85.376 129.822  81.661  1.00  0.00           H  
ATOM    783  C   SER    56      84.491 131.869  79.635  1.00  0.00           C  
ATOM    784  O   SER    56      85.380 132.774  79.525  1.00  0.00           O  
ATOM    785  N   SER    57      83.458 132.013  80.508  1.00  0.00           N  
ATOM    786  H   SER    57      83.463 132.851  81.072  1.00  0.00           H  
ATOM    787  CA  SER    57      82.408 131.008  80.755  1.00  0.00           C  
ATOM    788  HA  SER    57      82.920 130.078  81.001  1.00  0.00           H  
ATOM    789  CB  SER    57      81.523 131.528  81.897  1.00  0.00           C  
ATOM    790  HB2 SER    57      80.810 130.736  82.128  1.00  0.00           H  
ATOM    791  HB3 SER    57      82.180 131.772  82.731  1.00  0.00           H  
ATOM    792  OG  SER    57      80.783 132.746  81.675  1.00  0.00           O  
ATOM    793  HG  SER    57      79.971 132.661  82.180  1.00  0.00           H  
ATOM    794  C   SER    57      81.505 130.636  79.571  1.00  0.00           C  
ATOM    795  O   SER    57      80.993 129.541  79.417  1.00  0.00           O  
ATOM    796  N   TYR    58      81.429 131.621  78.629  1.00  0.00           N  
ATOM    797  H   TYR    58      82.010 132.441  78.730  1.00  0.00           H  
ATOM    798  CA  TYR    58      80.796 131.437  77.310  1.00  0.00           C  
ATOM    799  HA  TYR    58      79.709 131.368  77.359  1.00  0.00           H  
ATOM    800  CB  TYR    58      80.975 132.806  76.545  1.00  0.00           C  
ATOM    801  HB2 TYR    58      80.452 132.749  75.591  1.00  0.00           H  
ATOM    802  HB3 TYR    58      80.394 133.541  77.101  1.00  0.00           H  
ATOM    803  CG  TYR    58      82.375 133.276  76.261  1.00  0.00           C  
ATOM    804  CD1 TYR    58      83.091 134.135  77.148  1.00  0.00           C  
ATOM    805  HD1 TYR    58      82.555 134.423  78.040  1.00  0.00           H  
ATOM    806  CE1 TYR    58      84.391 134.582  76.911  1.00  0.00           C  
ATOM    807  HE1 TYR    58      84.871 135.290  77.570  1.00  0.00           H  
ATOM    808  CZ  TYR    58      85.005 134.273  75.701  1.00  0.00           C  
ATOM    809  OH  TYR    58      86.134 134.888  75.321  1.00  0.00           O  
ATOM    810  HH  TYR    58      86.456 134.414  74.551  1.00  0.00           H  
ATOM    811  CE2 TYR    58      84.291 133.515  74.740  1.00  0.00           C  
ATOM    812  HE2 TYR    58      84.797 133.136  73.864  1.00  0.00           H  
ATOM    813  CD2 TYR    58      83.053 132.927  75.106  1.00  0.00           C  
ATOM    814  HD2 TYR    58      82.514 132.500  74.273  1.00  0.00           H  
ATOM    815  C   TYR    58      81.367 130.206  76.550  1.00  0.00           C  
ATOM    816  O   TYR    58      82.612 130.137  76.310  1.00  0.00           O  
ATOM    817  N   GLY    59      80.516 129.237  76.168  1.00  0.00           N  
ATOM    818  H   GLY    59      80.940 128.403  75.788  1.00  0.00           H  
ATOM    819  CA  GLY    59      79.147 129.025  76.687  1.00  0.00           C  
ATOM    820  HA2 GLY    59      78.924 127.965  76.565  1.00  0.00           H  
ATOM    821  HA3 GLY    59      79.147 129.060  77.777  1.00  0.00           H  
ATOM    822  C   GLY    59      78.119 129.978  76.093  1.00  0.00           C  
ATOM    823  O   GLY    59      78.418 131.051  75.574  1.00  0.00           O  
ATOM    824  N   GLN    60      76.783 129.740  76.117  1.00  0.00           N  
ATOM    825  H   GLN    60      76.178 130.532  75.953  1.00  0.00           H  
ATOM    826  CA  GLN    60      76.254 128.544  76.843  1.00  0.00           C  
ATOM    827  HA  GLN    60      76.703 128.528  77.836  1.00  0.00           H  
ATOM    828  CB  GLN    60      74.756 128.704  77.167  1.00  0.00           C  
ATOM    829  HB2 GLN    60      74.519 127.851  77.802  1.00  0.00           H  
ATOM    830  HB3 GLN    60      74.529 129.594  77.754  1.00  0.00           H  
ATOM    831  CG  GLN    60      73.931 128.709  75.858  1.00  0.00           C  
ATOM    832  HG2 GLN    60      74.197 129.606  75.299  1.00  0.00           H  
ATOM    833  HG3 GLN    60      74.211 127.869  75.223  1.00  0.00           H  
ATOM    834  CD  GLN    60      72.463 128.675  76.240  1.00  0.00           C  
ATOM    835  OE1 GLN    60      71.991 128.709  77.384  1.00  0.00           O  
ATOM    836  NE2 GLN    60      71.619 128.561  75.250  1.00  0.00           N  
ATOM    837 HE21 GLN    60      71.988 128.598  74.310  1.00  0.00           H  
ATOM    838 HE22 GLN    60      70.645 128.564  75.517  1.00  0.00           H  
ATOM    839  C   GLN    60      76.459 127.139  76.159  1.00  0.00           C  
ATOM    840  O   GLN    60      76.692 126.935  74.988  1.00  0.00           O  
ATOM    841  N   SER    61      76.582 126.235  77.165  1.00  0.00           N  
ATOM    842  H   SER    61      76.342 126.538  78.099  1.00  0.00           H  
ATOM    843  CA  SER    61      76.862 124.813  77.067  1.00  0.00           C  
ATOM    844  HA  SER    61      77.619 124.640  76.302  1.00  0.00           H  
ATOM    845  CB  SER    61      77.353 124.273  78.339  1.00  0.00           C  
ATOM    846  HB2 SER    61      77.875 123.325  78.209  1.00  0.00           H  
ATOM    847  HB3 SER    61      78.070 125.062  78.567  1.00  0.00           H  
ATOM    848  OG  SER    61      76.373 124.170  79.363  1.00  0.00           O  
ATOM    849  HG  SER    61      76.400 125.030  79.790  1.00  0.00           H  
ATOM    850  C   SER    61      75.681 124.097  76.447  1.00  0.00           C  
ATOM    851  O   SER    61      74.523 124.625  76.445  1.00  0.00           O  
ATOM    852  N   GLN    62      75.920 122.865  76.042  1.00  0.00           N  
ATOM    853  H   GLN    62      76.846 122.467  75.981  1.00  0.00           H  
ATOM    854  CA  GLN    62      74.880 121.984  75.479  1.00  0.00           C  
ATOM    855  HA  GLN    62      74.228 122.637  74.899  1.00  0.00           H  
ATOM    856  CB  GLN    62      75.460 121.015  74.423  1.00  0.00           C  
ATOM    857  HB2 GLN    62      76.222 121.524  73.834  1.00  0.00           H  
ATOM    858  HB3 GLN    62      75.989 120.171  74.865  1.00  0.00           H  
ATOM    859  CG  GLN    62      74.498 120.416  73.476  1.00  0.00           C  
ATOM    860  HG2 GLN    62      73.904 119.641  73.960  1.00  0.00           H  
ATOM    861  HG3 GLN    62      73.788 121.189  73.182  1.00  0.00           H  
ATOM    862  CD  GLN    62      75.064 119.889  72.128  1.00  0.00           C  
ATOM    863  OE1 GLN    62      76.231 119.803  71.902  1.00  0.00           O  
ATOM    864  NE2 GLN    62      74.242 119.488  71.229  1.00  0.00           N  
ATOM    865 HE21 GLN    62      74.700 119.170  70.387  1.00  0.00           H  
ATOM    866 HE22 GLN    62      73.245 119.410  71.376  1.00  0.00           H  
ATOM    867  C   GLN    62      73.987 121.302  76.531  1.00  0.00           C  
ATOM    868  O   GLN    62      74.330 120.256  77.136  1.00  0.00           O  
ATOM    869  N   ASN    63      72.800 121.806  76.601  1.00  0.00           N  
ATOM    870  H   ASN    63      72.672 122.726  76.207  1.00  0.00           H  
ATOM    871  CA  ASN    63      71.597 121.262  77.343  1.00  0.00           C  
ATOM    872  HA  ASN    63      71.776 120.270  77.759  1.00  0.00           H  
ATOM    873  CB  ASN    63      71.378 122.106  78.622  1.00  0.00           C  
ATOM    874  HB2 ASN    63      71.147 123.138  78.360  1.00  0.00           H  
ATOM    875  HB3 ASN    63      70.463 121.858  79.161  1.00  0.00           H  
ATOM    876  CG  ASN    63      72.528 122.082  79.630  1.00  0.00           C  
ATOM    877  OD1 ASN    63      72.685 121.201  80.451  1.00  0.00           O  
ATOM    878  ND2 ASN    63      73.387 123.102  79.472  1.00  0.00           N  
ATOM    879 HD21 ASN    63      74.211 123.180  80.051  1.00  0.00           H  
ATOM    880 HD22 ASN    63      73.215 123.863  78.831  1.00  0.00           H  
ATOM    881  C   ASN    63      70.292 121.264  76.490  1.00  0.00           C  
ATOM    882  O   ASN    63      69.271 120.744  76.906  1.00  0.00           O  
ATOM    883  N   THR    64      70.399 121.779  75.217  1.00  0.00           N  
ATOM    884  H   THR    64      71.274 122.226  74.986  1.00  0.00           H  
ATOM    885  CA  THR    64      69.290 121.720  74.307  1.00  0.00           C  
ATOM    886  HA  THR    64      68.504 122.309  74.781  1.00  0.00           H  
ATOM    887  CB  THR    64      69.537 122.436  72.967  1.00  0.00           C  
ATOM    888  HB  THR    64      69.938 123.401  73.279  1.00  0.00           H  
ATOM    889  CG2 THR    64      70.582 121.741  72.080  1.00  0.00           C  
ATOM    890 HG21 THR    64      70.106 120.787  71.855  1.00  0.00           H  
ATOM    891 HG22 THR    64      70.837 122.262  71.157  1.00  0.00           H  
ATOM    892 HG23 THR    64      71.482 121.472  72.634  1.00  0.00           H  
ATOM    893  OG1 THR    64      68.310 122.691  72.274  1.00  0.00           O  
ATOM    894  HG1 THR    64      67.815 123.394  72.701  1.00  0.00           H  
ATOM    895  C   THR    64      68.815 120.289  74.112  1.00  0.00           C  
ATOM    896  O   THR    64      69.632 119.331  73.984  1.00  0.00           O  
ATOM    897  N   GLY    65      67.476 120.055  74.010  1.00  0.00           N  
ATOM    898  H   GLY    65      67.290 119.101  73.737  1.00  0.00           H  
ATOM    899  CA  GLY    65      66.333 120.945  74.087  1.00  0.00           C  
ATOM    900  HA2 GLY    65      66.641 121.956  73.821  1.00  0.00           H  
ATOM    901  HA3 GLY    65      65.507 120.566  73.486  1.00  0.00           H  
ATOM    902  C   GLY    65      65.796 120.970  75.501  1.00  0.00           C  
ATOM    903  O   GLY    65      66.246 120.253  76.411  1.00  0.00           O  
ATOM    904  N   TYR    66      64.874 121.896  75.731  1.00  0.00           N  
ATOM    905  H   TYR    66      64.564 122.393  74.908  1.00  0.00           H  
ATOM    906  CA  TYR    66      64.084 122.156  76.950  1.00  0.00           C  
ATOM    907  HA  TYR    66      64.636 121.901  77.854  1.00  0.00           H  
ATOM    908  CB  TYR    66      63.594 123.632  77.164  1.00  0.00           C  
ATOM    909  HB2 TYR    66      64.428 124.249  76.831  1.00  0.00           H  
ATOM    910  HB3 TYR    66      62.801 123.882  76.459  1.00  0.00           H  
ATOM    911  CG  TYR    66      63.133 123.975  78.625  1.00  0.00           C  
ATOM    912  CD1 TYR    66      61.745 124.159  78.876  1.00  0.00           C  
ATOM    913  HD1 TYR    66      61.008 124.342  78.108  1.00  0.00           H  
ATOM    914  CE1 TYR    66      61.350 124.385  80.258  1.00  0.00           C  
ATOM    915  HE1 TYR    66      60.326 124.558  80.553  1.00  0.00           H  
ATOM    916  CZ  TYR    66      62.345 124.307  81.255  1.00  0.00           C  
ATOM    917  OH  TYR    66      61.993 124.595  82.535  1.00  0.00           O  
ATOM    918  HH  TYR    66      62.648 124.460  83.224  1.00  0.00           H  
ATOM    919  CE2 TYR    66      63.699 124.045  80.924  1.00  0.00           C  
ATOM    920  HE2 TYR    66      64.381 124.077  81.761  1.00  0.00           H  
ATOM    921  CD2 TYR    66      64.103 123.825  79.628  1.00  0.00           C  
ATOM    922  HD2 TYR    66      65.134 123.538  79.482  1.00  0.00           H  
ATOM    923  C   TYR    66      62.960 121.157  77.048  1.00  0.00           C  
ATOM    924  O   TYR    66      61.832 121.380  76.715  1.00  0.00           O  
ATOM    925  N   GLY    67      63.260 119.942  77.512  1.00  0.00           N  
ATOM    926  H   GLY    67      64.166 119.924  77.957  1.00  0.00           H  
ATOM    927  CA  GLY    67      62.385 118.706  77.442  1.00  0.00           C  
ATOM    928  HA2 GLY    67      62.617 118.044  78.277  1.00  0.00           H  
ATOM    929  HA3 GLY    67      61.404 119.153  77.605  1.00  0.00           H  
ATOM    930  C   GLY    67      62.389 117.853  76.103  1.00  0.00           C  
ATOM    931  O   GLY    67      62.737 118.322  75.009  1.00  0.00           O  
ATOM    932  N   THR    68      62.132 116.574  76.205  1.00  0.00           N  
ATOM    933  H   THR    68      62.044 116.173  77.127  1.00  0.00           H  
ATOM    934  CA  THR    68      62.189 115.645  75.089  1.00  0.00           C  
ATOM    935  HA  THR    68      63.110 115.772  74.518  1.00  0.00           H  
ATOM    936  CB  THR    68      62.161 114.207  75.591  1.00  0.00           C  
ATOM    937  HB  THR    68      62.063 113.542  74.733  1.00  0.00           H  
ATOM    938  CG2 THR    68      63.544 114.056  76.250  1.00  0.00           C  
ATOM    939 HG21 THR    68      64.365 114.389  75.615  1.00  0.00           H  
ATOM    940 HG22 THR    68      63.723 114.615  77.168  1.00  0.00           H  
ATOM    941 HG23 THR    68      63.649 112.995  76.478  1.00  0.00           H  
ATOM    942  OG1 THR    68      61.170 114.008  76.633  1.00  0.00           O  
ATOM    943  HG1 THR    68      60.341 114.097  76.156  1.00  0.00           H  
ATOM    944  C   THR    68      61.096 115.875  74.119  1.00  0.00           C  
ATOM    945  O   THR    68      59.996 116.246  74.523  1.00  0.00           O  
ATOM    946  N   GLN    69      61.256 115.579  72.803  1.00  0.00           N  
ATOM    947  H   GLN    69      62.148 115.270  72.444  1.00  0.00           H  
ATOM    948  CA  GLN    69      60.158 115.604  71.800  1.00  0.00           C  
ATOM    949  HA  GLN    69      59.393 116.334  72.066  1.00  0.00           H  
ATOM    950  CB  GLN    69      60.775 115.978  70.452  1.00  0.00           C  
ATOM    951  HB2 GLN    69      61.665 115.371  70.286  1.00  0.00           H  
ATOM    952  HB3 GLN    69      60.051 115.729  69.676  1.00  0.00           H  
ATOM    953  CG  GLN    69      61.335 117.372  70.241  1.00  0.00           C  
ATOM    954  HG2 GLN    69      60.501 118.051  70.417  1.00  0.00           H  
ATOM    955  HG3 GLN    69      62.097 117.580  70.993  1.00  0.00           H  
ATOM    956  CD  GLN    69      61.962 117.467  68.841  1.00  0.00           C  
ATOM    957  OE1 GLN    69      62.982 116.965  68.516  1.00  0.00           O  
ATOM    958  NE2 GLN    69      61.395 118.345  68.019  1.00  0.00           N  
ATOM    959 HE21 GLN    69      60.432 118.563  68.229  1.00  0.00           H  
ATOM    960 HE22 GLN    69      61.523 118.300  67.018  1.00  0.00           H  
ATOM    961  C   GLN    69      59.397 114.297  71.603  1.00  0.00           C  
ATOM    962  O   GLN    69      59.964 113.290  71.121  1.00  0.00           O  
ATOM    963  N   SER    70      58.090 114.227  71.952  1.00  0.00           N  
ATOM    964  H   SER    70      57.679 115.060  72.350  1.00  0.00           H  
ATOM    965  CA  SER    70      57.226 113.062  71.800  1.00  0.00           C  
ATOM    966  HA  SER    70      57.583 112.276  72.466  1.00  0.00           H  
ATOM    967  CB  SER    70      55.859 113.528  72.227  1.00  0.00           C  
ATOM    968  HB2 SER    70      55.844 113.791  73.285  1.00  0.00           H  
ATOM    969  HB3 SER    70      55.483 114.340  71.603  1.00  0.00           H  
ATOM    970  OG  SER    70      55.005 112.417  72.034  1.00  0.00           O  
ATOM    971  HG  SER    70      55.233 111.721  72.655  1.00  0.00           H  
ATOM    972  C   SER    70      57.362 112.507  70.317  1.00  0.00           C  
ATOM    973  O   SER    70      57.425 113.256  69.374  1.00  0.00           O  
ATOM    974  N   THR    71      57.241 111.211  70.143  1.00  0.00           N  
ATOM    975  H   THR    71      56.927 110.705  70.959  1.00  0.00           H  
ATOM    976  CA  THR    71      57.107 110.497  68.827  1.00  0.00           C  
ATOM    977  HA  THR    71      57.751 110.935  68.064  1.00  0.00           H  
ATOM    978  CB  THR    71      57.622 109.039  68.941  1.00  0.00           C  
ATOM    979  HB  THR    71      57.239 108.535  69.829  1.00  0.00           H  
ATOM    980  CG2 THR    71      57.356 108.198  67.780  1.00  0.00           C  
ATOM    981 HG21 THR    71      56.287 108.129  67.578  1.00  0.00           H  
ATOM    982 HG22 THR    71      57.831 108.668  66.919  1.00  0.00           H  
ATOM    983 HG23 THR    71      57.650 107.161  67.940  1.00  0.00           H  
ATOM    984  OG1 THR    71      59.052 108.990  69.077  1.00  0.00           O  
ATOM    985  HG1 THR    71      59.447 109.602  69.703  1.00  0.00           H  
ATOM    986  C   THR    71      55.625 110.586  68.410  1.00  0.00           C  
ATOM    987  O   THR    71      54.794 109.943  69.053  1.00  0.00           O  
ATOM    988  N   PRO    72      55.326 111.184  67.241  1.00  0.00           N  
ATOM    989  CD  PRO    72      56.220 111.811  66.307  1.00  0.00           C  
ATOM    990  HD2 PRO    72      56.939 111.047  66.011  1.00  0.00           H  
ATOM    991  HD3 PRO    72      56.679 112.679  66.779  1.00  0.00           H  
ATOM    992  CG  PRO    72      55.409 112.279  65.095  1.00  0.00           C  
ATOM    993  HG2 PRO    72      55.473 111.467  64.370  1.00  0.00           H  
ATOM    994  HG3 PRO    72      55.668 113.221  64.612  1.00  0.00           H  
ATOM    995  CB  PRO    72      53.945 112.300  65.651  1.00  0.00           C  
ATOM    996  HB2 PRO    72      53.187 112.131  64.886  1.00  0.00           H  
ATOM    997  HB3 PRO    72      53.760 113.211  66.221  1.00  0.00           H  
ATOM    998  CA  PRO    72      53.970 111.253  66.710  1.00  0.00           C  
ATOM    999  HA  PRO    72      53.295 111.433  67.547  1.00  0.00           H  
ATOM   1000  C   PRO    72      53.627 109.920  65.992  1.00  0.00           C  
ATOM   1001  O   PRO    72      54.467 109.019  65.708  1.00  0.00           O  
ATOM   1002  N   GLN    73      52.324 109.709  65.792  1.00  0.00           N  
ATOM   1003  H   GLN    73      51.701 110.347  66.267  1.00  0.00           H  
ATOM   1004  CA  GLN    73      51.681 108.617  64.993  1.00  0.00           C  
ATOM   1005  HA  GLN    73      51.854 107.619  65.396  1.00  0.00           H  
ATOM   1006  CB  GLN    73      50.151 108.833  64.956  1.00  0.00           C  
ATOM   1007  HB2 GLN    73      49.874 109.879  64.821  1.00  0.00           H  
ATOM   1008  HB3 GLN    73      49.712 108.228  64.163  1.00  0.00           H  
ATOM   1009  CG  GLN    73      49.647 108.318  66.342  1.00  0.00           C  
ATOM   1010  HG2 GLN    73      50.124 107.339  66.391  1.00  0.00           H  
ATOM   1011  HG3 GLN    73      50.175 108.830  67.146  1.00  0.00           H  
ATOM   1012  CD  GLN    73      48.192 108.336  66.571  1.00  0.00           C  
ATOM   1013  OE1 GLN    73      47.602 108.650  67.610  1.00  0.00           O  
ATOM   1014  NE2 GLN    73      47.362 108.075  65.575  1.00  0.00           N  
ATOM   1015 HE21 GLN    73      47.613 107.736  64.658  1.00  0.00           H  
ATOM   1016 HE22 GLN    73      46.397 108.337  65.723  1.00  0.00           H  
ATOM   1017  C   GLN    73      52.306 108.652  63.535  1.00  0.00           C  
ATOM   1018  O   GLN    73      52.445 109.687  62.955  1.00  0.00           O  
ATOM   1019  N   GLY    74      52.683 107.465  62.999  1.00  0.00           N  
ATOM   1020  H   GLY    74      52.548 106.641  63.567  1.00  0.00           H  
ATOM   1021  CA  GLY    74      53.252 107.245  61.690  1.00  0.00           C  
ATOM   1022  HA2 GLY    74      53.989 108.007  61.435  1.00  0.00           H  
ATOM   1023  HA3 GLY    74      53.775 106.290  61.740  1.00  0.00           H  
ATOM   1024  C   GLY    74      52.147 106.965  60.661  1.00  0.00           C  
ATOM   1025  O   GLY    74      51.984 105.834  60.272  1.00  0.00           O  
ATOM   1026  N   TYR    75      51.411 107.961  60.246  1.00  0.00           N  
ATOM   1027  H   TYR    75      51.587 108.882  60.622  1.00  0.00           H  
ATOM   1028  CA  TYR    75      50.301 107.930  59.319  1.00  0.00           C  
ATOM   1029  HA  TYR    75      49.648 107.179  59.764  1.00  0.00           H  
ATOM   1030  CB  TYR    75      49.713 109.320  59.165  1.00  0.00           C  
ATOM   1031  HB2 TYR    75      50.419 110.014  58.709  1.00  0.00           H  
ATOM   1032  HB3 TYR    75      48.927 109.213  58.418  1.00  0.00           H  
ATOM   1033  CG  TYR    75      49.303 109.929  60.494  1.00  0.00           C  
ATOM   1034  CD1 TYR    75      50.186 110.783  61.163  1.00  0.00           C  
ATOM   1035  HD1 TYR    75      51.225 110.918  60.900  1.00  0.00           H  
ATOM   1036  CE1 TYR    75      49.633 111.485  62.333  1.00  0.00           C  
ATOM   1037  HE1 TYR    75      50.305 112.168  62.832  1.00  0.00           H  
ATOM   1038  CZ  TYR    75      48.352 111.244  62.781  1.00  0.00           C  
ATOM   1039  OH  TYR    75      47.956 111.796  63.943  1.00  0.00           O  
ATOM   1040  HH  TYR    75      47.054 111.494  64.067  1.00  0.00           H  
ATOM   1041  CE2 TYR    75      47.511 110.434  62.111  1.00  0.00           C  
ATOM   1042  HE2 TYR    75      46.494 110.226  62.412  1.00  0.00           H  
ATOM   1043  CD2 TYR    75      47.968 109.787  60.992  1.00  0.00           C  
ATOM   1044  HD2 TYR    75      47.302 109.214  60.363  1.00  0.00           H  
ATOM   1045  C   TYR    75      50.832 107.535  57.936  1.00  0.00           C  
ATOM   1046  O   TYR    75      51.862 108.015  57.512  1.00  0.00           O  
ATOM   1047  N   GLY    76      50.064 106.581  57.361  1.00  0.00           N  
ATOM   1048  H   GLY    76      49.190 106.352  57.812  1.00  0.00           H  
ATOM   1049  CA  GLY    76      50.365 105.920  56.113  1.00  0.00           C  
ATOM   1050  HA2 GLY    76      51.255 106.442  55.761  1.00  0.00           H  
ATOM   1051  HA3 GLY    76      50.630 104.880  56.305  1.00  0.00           H  
ATOM   1052  C   GLY    76      49.265 105.920  55.023  1.00  0.00           C  
ATOM   1053  O   GLY    76      49.479 105.248  54.028  1.00  0.00           O  
ATOM   1054  N   SER    77      48.135 106.594  55.218  1.00  0.00           N  
ATOM   1055  H   SER    77      47.987 107.123  56.065  1.00  0.00           H  
ATOM   1056  CA  SER    77      47.108 106.821  54.171  1.00  0.00           C  
ATOM   1057  HA  SER    77      46.678 105.921  53.730  1.00  0.00           H  
ATOM   1058  CB  SER    77      45.983 107.575  54.887  1.00  0.00           C  
ATOM   1059  HB2 SER    77      45.102 107.658  54.251  1.00  0.00           H  
ATOM   1060  HB3 SER    77      45.713 107.052  55.804  1.00  0.00           H  
ATOM   1061  OG  SER    77      46.319 108.870  55.232  1.00  0.00           O  
ATOM   1062  HG  SER    77      46.516 109.372  54.438  1.00  0.00           H  
ATOM   1063  C   SER    77      47.744 107.653  52.968  1.00  0.00           C  
ATOM   1064  O   SER    77      48.752 108.281  53.190  1.00  0.00           O  
ATOM   1065  N   THR    78      47.297 107.493  51.690  1.00  0.00           N  
ATOM   1066  H   THR    78      47.689 108.066  50.956  1.00  0.00           H  
ATOM   1067  CA  THR    78      45.963 107.110  51.356  1.00  0.00           C  
ATOM   1068  HA  THR    78      45.396 106.744  52.211  1.00  0.00           H  
ATOM   1069  CB  THR    78      45.257 108.281  50.800  1.00  0.00           C  
ATOM   1070  HB  THR    78      45.747 108.722  49.932  1.00  0.00           H  
ATOM   1071  CG2 THR    78      43.763 107.985  50.457  1.00  0.00           C  
ATOM   1072 HG21 THR    78      43.210 107.475  51.246  1.00  0.00           H  
ATOM   1073 HG22 THR    78      43.250 108.895  50.145  1.00  0.00           H  
ATOM   1074 HG23 THR    78      43.701 107.263  49.643  1.00  0.00           H  
ATOM   1075  OG1 THR    78      45.221 109.259  51.848  1.00  0.00           O  
ATOM   1076  HG1 THR    78      46.013 109.788  51.723  1.00  0.00           H  
ATOM   1077  C   THR    78      46.010 106.099  50.190  1.00  0.00           C  
ATOM   1078  O   THR    78      46.384 106.490  49.016  1.00  0.00           O  
ATOM   1079  N   GLY    79      45.590 104.845  50.428  1.00  0.00           N  
ATOM   1080  H   GLY    79      45.163 104.695  51.331  1.00  0.00           H  
ATOM   1081  CA  GLY    79      45.310 103.894  49.459  1.00  0.00           C  
ATOM   1082  HA2 GLY    79      44.710 103.079  49.864  1.00  0.00           H  
ATOM   1083  HA3 GLY    79      44.665 104.367  48.718  1.00  0.00           H  
ATOM   1084  C   GLY    79      46.554 103.346  48.666  1.00  0.00           C  
ATOM   1085  O   GLY    79      47.559 103.066  49.351  1.00  0.00           O  
ATOM   1086  N   GLY    80      46.623 103.275  47.272  1.00  0.00           N  
ATOM   1087  H   GLY    80      47.521 102.902  47.003  1.00  0.00           H  
ATOM   1088  CA  GLY    80      45.624 103.750  46.381  1.00  0.00           C  
ATOM   1089  HA2 GLY    80      45.495 104.802  46.637  1.00  0.00           H  
ATOM   1090  HA3 GLY    80      46.005 103.602  45.371  1.00  0.00           H  
ATOM   1091  C   GLY    80      44.278 103.034  46.258  1.00  0.00           C  
ATOM   1092  O   GLY    80      44.124 102.052  46.942  1.00  0.00           O  
ATOM   1093  N   TYR    81      43.396 103.475  45.399  1.00  0.00           N  
ATOM   1094  H   TYR    81      43.687 104.127  44.684  1.00  0.00           H  
ATOM   1095  CA  TYR    81      42.044 102.999  45.259  1.00  0.00           C  
ATOM   1096  HA  TYR    81      42.038 101.923  45.433  1.00  0.00           H  
ATOM   1097  CB  TYR    81      41.096 103.662  46.323  1.00  0.00           C  
ATOM   1098  HB2 TYR    81      40.830 104.703  46.139  1.00  0.00           H  
ATOM   1099  HB3 TYR    81      40.159 103.123  46.188  1.00  0.00           H  
ATOM   1100  CG  TYR    81      41.522 103.425  47.761  1.00  0.00           C  
ATOM   1101  CD1 TYR    81      41.443 102.195  48.308  1.00  0.00           C  
ATOM   1102  HD1 TYR    81      41.226 101.305  47.737  1.00  0.00           H  
ATOM   1103  CE1 TYR    81      41.902 101.946  49.671  1.00  0.00           C  
ATOM   1104  HE1 TYR    81      41.828 100.984  50.156  1.00  0.00           H  
ATOM   1105  CZ  TYR    81      42.229 102.975  50.526  1.00  0.00           C  
ATOM   1106  OH  TYR    81      42.529 102.770  51.866  1.00  0.00           O  
ATOM   1107  HH  TYR    81      42.818 103.562  52.326  1.00  0.00           H  
ATOM   1108  CE2 TYR    81      42.165 104.298  50.041  1.00  0.00           C  
ATOM   1109  HE2 TYR    81      42.470 105.004  50.800  1.00  0.00           H  
ATOM   1110  CD2 TYR    81      41.881 104.524  48.651  1.00  0.00           C  
ATOM   1111  HD2 TYR    81      41.894 105.491  48.172  1.00  0.00           H  
ATOM   1112  C   TYR    81      41.585 103.261  43.821  1.00  0.00           C  
ATOM   1113  O   TYR    81      41.987 104.221  43.155  1.00  0.00           O  
ATOM   1114  N   GLY    82      40.661 102.490  43.179  1.00  0.00           N  
ATOM   1115  H   GLY    82      40.283 102.841  42.311  1.00  0.00           H  
ATOM   1116  CA  GLY    82      39.986 101.315  43.644  1.00  0.00           C  
ATOM   1117  HA2 GLY    82      40.526 100.490  43.181  1.00  0.00           H  
ATOM   1118  HA3 GLY    82      40.086 101.331  44.730  1.00  0.00           H  
ATOM   1119  C   GLY    82      38.518 101.342  43.394  1.00  0.00           C  
ATOM   1120  O   GLY    82      37.921 102.327  42.967  1.00  0.00           O  
ATOM   1121  N   SER    83      37.843 100.232  43.584  1.00  0.00           N  
ATOM   1122  H   SER    83      38.265  99.526  44.170  1.00  0.00           H  
ATOM   1123  CA  SER    83      36.431  99.930  43.340  1.00  0.00           C  
ATOM   1124  HA  SER    83      36.147  99.222  44.118  1.00  0.00           H  
ATOM   1125  CB  SER    83      35.578 101.140  43.676  1.00  0.00           C  
ATOM   1126  HB2 SER    83      35.867 101.707  44.562  1.00  0.00           H  
ATOM   1127  HB3 SER    83      35.458 101.791  42.810  1.00  0.00           H  
ATOM   1128  OG  SER    83      34.338 100.590  43.929  1.00  0.00           O  
ATOM   1129  HG  SER    83      33.698 101.302  43.993  1.00  0.00           H  
ATOM   1130  C   SER    83      36.157  99.328  41.953  1.00  0.00           C  
ATOM   1131  O   SER    83      36.392  99.981  40.929  1.00  0.00           O  
ATOM   1132  N   SER    84      35.572  98.155  41.792  1.00  0.00           N  
ATOM   1133  H   SER    84      35.491  97.890  40.820  1.00  0.00           H  
ATOM   1134  CA  SER    84      35.153  97.038  42.733  1.00  0.00           C  
ATOM   1135  HA  SER    84      34.812  97.408  43.700  1.00  0.00           H  
ATOM   1136  CB  SER    84      33.926  96.393  42.069  1.00  0.00           C  
ATOM   1137  HB2 SER    84      33.398  95.679  42.701  1.00  0.00           H  
ATOM   1138  HB3 SER    84      33.195  97.200  42.016  1.00  0.00           H  
ATOM   1139  OG  SER    84      34.274  95.804  40.828  1.00  0.00           O  
ATOM   1140  HG  SER    84      33.494  95.647  40.291  1.00  0.00           H  
ATOM   1141  C   SER    84      36.254  96.095  43.066  1.00  0.00           C  
ATOM   1142  O   SER    84      36.136  95.216  43.863  1.00  0.00           O  
ATOM   1143  N   GLN    85      37.382  96.279  42.381  1.00  0.00           N  
ATOM   1144  H   GLN    85      37.500  96.969  41.652  1.00  0.00           H  
ATOM   1145  CA  GLN    85      38.669  95.602  42.638  1.00  0.00           C  
ATOM   1146  HA  GLN    85      39.276  95.846  41.766  1.00  0.00           H  
ATOM   1147  CB  GLN    85      39.287  96.194  43.954  1.00  0.00           C  
ATOM   1148  HB2 GLN    85      38.955  97.225  44.081  1.00  0.00           H  
ATOM   1149  HB3 GLN    85      39.038  95.532  44.783  1.00  0.00           H  
ATOM   1150  CG  GLN    85      40.728  96.378  43.721  1.00  0.00           C  
ATOM   1151  HG2 GLN    85      41.099  96.547  44.732  1.00  0.00           H  
ATOM   1152  HG3 GLN    85      41.283  95.486  43.430  1.00  0.00           H  
ATOM   1153  CD  GLN    85      41.061  97.613  42.852  1.00  0.00           C  
ATOM   1154  OE1 GLN    85      40.357  97.927  41.956  1.00  0.00           O  
ATOM   1155  NE2 GLN    85      42.098  98.338  43.158  1.00  0.00           N  
ATOM   1156 HE21 GLN    85      42.355  99.174  42.652  1.00  0.00           H  
ATOM   1157 HE22 GLN    85      42.713  97.872  43.810  1.00  0.00           H  
ATOM   1158  C   GLN    85      38.636  94.035  42.652  1.00  0.00           C  
ATOM   1159  O   GLN    85      39.651  93.419  43.111  1.00  0.00           O  
ATOM   1160  N   SER    86      37.556  93.405  42.226  1.00  0.00           N  
ATOM   1161  H   SER    86      36.814  93.990  41.868  1.00  0.00           H  
ATOM   1162  CA  SER    86      37.424  91.909  42.230  1.00  0.00           C  
ATOM   1163  HA  SER    86      37.731  91.558  43.216  1.00  0.00           H  
ATOM   1164  CB  SER    86      36.014  91.443  42.084  1.00  0.00           C  
ATOM   1165  HB2 SER    86      35.655  91.820  41.126  1.00  0.00           H  
ATOM   1166  HB3 SER    86      36.034  90.353  42.071  1.00  0.00           H  
ATOM   1167  OG  SER    86      35.313  91.940  43.210  1.00  0.00           O  
ATOM   1168  HG  SER    86      34.527  92.376  42.876  1.00  0.00           H  
ATOM   1169  C   SER    86      38.334  91.304  41.140  1.00  0.00           C  
ATOM   1170  O   SER    86      38.839  90.178  41.255  1.00  0.00           O  
ATOM   1171  N   SER    87      38.574  92.032  40.063  1.00  0.00           N  
ATOM   1172  H   SER    87      38.168  92.952  40.161  1.00  0.00           H  
ATOM   1173  CA  SER    87      39.209  91.665  38.803  1.00  0.00           C  
ATOM   1174  HA  SER    87      39.227  92.567  38.193  1.00  0.00           H  
ATOM   1175  CB  SER    87      40.625  91.177  39.034  1.00  0.00           C  
ATOM   1176  HB2 SER    87      41.235  91.207  38.131  1.00  0.00           H  
ATOM   1177  HB3 SER    87      41.118  91.827  39.757  1.00  0.00           H  
ATOM   1178  OG  SER    87      40.609  89.840  39.505  1.00  0.00           O  
ATOM   1179  HG  SER    87      39.861  89.723  40.095  1.00  0.00           H  
ATOM   1180  C   SER    87      38.336  90.787  37.952  1.00  0.00           C  
ATOM   1181  O   SER    87      37.530  89.994  38.401  1.00  0.00           O  
ATOM   1182  N   GLN    88      38.701  90.750  36.694  1.00  0.00           N  
ATOM   1183  H   GLN    88      39.357  91.457  36.395  1.00  0.00           H  
ATOM   1184  CA  GLN    88      38.080  89.854  35.711  1.00  0.00           C  
ATOM   1185  HA  GLN    88      37.522  89.081  36.241  1.00  0.00           H  
ATOM   1186  CB  GLN    88      37.119  90.541  34.690  1.00  0.00           C  
ATOM   1187  HB2 GLN    88      37.626  91.286  34.076  1.00  0.00           H  
ATOM   1188  HB3 GLN    88      36.758  89.719  34.071  1.00  0.00           H  
ATOM   1189  CG  GLN    88      35.939  91.222  35.345  1.00  0.00           C  
ATOM   1190  HG2 GLN    88      35.578  90.552  36.125  1.00  0.00           H  
ATOM   1191  HG3 GLN    88      36.188  92.180  35.801  1.00  0.00           H  
ATOM   1192  CD  GLN    88      34.802  91.454  34.416  1.00  0.00           C  
ATOM   1193  OE1 GLN    88      34.471  90.670  33.544  1.00  0.00           O  
ATOM   1194  NE2 GLN    88      34.158  92.613  34.540  1.00  0.00           N  
ATOM   1195 HE21 GLN    88      34.326  93.143  35.384  1.00  0.00           H  
ATOM   1196 HE22 GLN    88      33.468  92.770  33.820  1.00  0.00           H  
ATOM   1197  C   GLN    88      39.121  88.998  35.016  1.00  0.00           C  
ATOM   1198  O   GLN    88      40.091  89.540  34.389  1.00  0.00           O  
ATOM   1199  N   SER    89      38.944  87.661  35.115  1.00  0.00           N  
ATOM   1200  H   SER    89      38.106  87.319  35.563  1.00  0.00           H  
ATOM   1201  CA  SER    89      39.792  86.712  34.436  1.00  0.00           C  
ATOM   1202  HA  SER    89      40.756  86.779  34.940  1.00  0.00           H  
ATOM   1203  CB  SER    89      39.195  85.252  34.770  1.00  0.00           C  
ATOM   1204  HB2 SER    89      39.335  85.037  35.829  1.00  0.00           H  
ATOM   1205  HB3 SER    89      38.141  85.238  34.493  1.00  0.00           H  
ATOM   1206  OG  SER    89      39.989  84.290  34.135  1.00  0.00           O  
ATOM   1207  HG  SER    89      39.887  83.434  34.556  1.00  0.00           H  
ATOM   1208  C   SER    89      40.252  86.854  32.986  1.00  0.00           C  
ATOM   1209  O   SER    89      39.423  87.221  32.094  1.00  0.00           O  
ATOM   1210  N   SER    90      41.500  86.539  32.688  1.00  0.00           N  
ATOM   1211  H   SER    90      42.064  86.253  33.475  1.00  0.00           H  
ATOM   1212  CA  SER    90      42.187  86.671  31.387  1.00  0.00           C  
ATOM   1213  HA  SER    90      41.846  87.531  30.811  1.00  0.00           H  
ATOM   1214  CB  SER    90      43.689  86.776  31.536  1.00  0.00           C  
ATOM   1215  HB2 SER    90      43.873  87.633  32.183  1.00  0.00           H  
ATOM   1216  HB3 SER    90      44.054  85.887  32.052  1.00  0.00           H  
ATOM   1217  OG  SER    90      44.465  86.973  30.378  1.00  0.00           O  
ATOM   1218  HG  SER    90      45.376  86.763  30.597  1.00  0.00           H  
ATOM   1219  C   SER    90      41.965  85.448  30.501  1.00  0.00           C  
ATOM   1220  O   SER    90      41.714  84.386  30.931  1.00  0.00           O  
ATOM   1221  N   TYR    91      41.940  85.600  29.200  1.00  0.00           N  
ATOM   1222  H   TYR    91      41.796  86.564  28.936  1.00  0.00           H  
ATOM   1223  CA  TYR    91      41.810  84.530  28.194  1.00  0.00           C  
ATOM   1224  HA  TYR    91      40.862  84.024  28.376  1.00  0.00           H  
ATOM   1225  CB  TYR    91      41.703  85.181  26.825  1.00  0.00           C  
ATOM   1226  HB2 TYR    91      40.798  85.784  26.893  1.00  0.00           H  
ATOM   1227  HB3 TYR    91      42.526  85.884  26.702  1.00  0.00           H  
ATOM   1228  CG  TYR    91      41.584  84.207  25.634  1.00  0.00           C  
ATOM   1229  CD1 TYR    91      40.422  83.601  25.211  1.00  0.00           C  
ATOM   1230  HD1 TYR    91      39.414  83.860  25.503  1.00  0.00           H  
ATOM   1231  CE1 TYR    91      40.542  82.647  24.133  1.00  0.00           C  
ATOM   1232  HE1 TYR    91      39.616  82.214  23.785  1.00  0.00           H  
ATOM   1233  CZ  TYR    91      41.727  82.294  23.514  1.00  0.00           C  
ATOM   1234  OH  TYR    91      41.730  81.438  22.504  1.00  0.00           O  
ATOM   1235  HH  TYR    91      42.598  81.443  22.094  1.00  0.00           H  
ATOM   1236  CE2 TYR    91      42.874  82.946  23.994  1.00  0.00           C  
ATOM   1237  HE2 TYR    91      43.832  82.819  23.512  1.00  0.00           H  
ATOM   1238  CD2 TYR    91      42.865  83.871  25.064  1.00  0.00           C  
ATOM   1239  HD2 TYR    91      43.788  84.297  25.430  1.00  0.00           H  
ATOM   1240  C   TYR    91      42.982  83.557  28.321  1.00  0.00           C  
ATOM   1241  O   TYR    91      44.154  83.872  28.612  1.00  0.00           O  
ATOM   1242  N   GLY    92      42.641  82.276  28.372  1.00  0.00           N  
ATOM   1243  H   GLY    92      43.312  81.621  28.749  1.00  0.00           H  
ATOM   1244  CA  GLY    92      41.420  81.624  27.925  1.00  0.00           C  
ATOM   1245  HA2 GLY    92      40.824  82.300  27.312  1.00  0.00           H  
ATOM   1246  HA3 GLY    92      41.653  80.726  27.354  1.00  0.00           H  
ATOM   1247  C   GLY    92      40.641  81.169  29.180  1.00  0.00           C  
ATOM   1248  O   GLY    92      40.216  81.992  29.981  1.00  0.00           O  
ATOM   1249  N   GLN    93      40.491  79.843  29.340  1.00  0.00           N  
ATOM   1250  H   GLN    93      40.996  79.304  28.651  1.00  0.00           H  
ATOM   1251  CA  GLN    93      39.767  79.193  30.426  1.00  0.00           C  
ATOM   1252  HA  GLN    93      39.783  79.830  31.311  1.00  0.00           H  
ATOM   1253  CB  GLN    93      38.287  79.138  30.027  1.00  0.00           C  
ATOM   1254  HB2 GLN    93      37.850  80.118  30.216  1.00  0.00           H  
ATOM   1255  HB3 GLN    93      38.283  78.888  28.966  1.00  0.00           H  
ATOM   1256  CG  GLN    93      37.580  78.009  30.804  1.00  0.00           C  
ATOM   1257  HG2 GLN    93      37.922  77.051  30.413  1.00  0.00           H  
ATOM   1258  HG3 GLN    93      37.753  78.057  31.879  1.00  0.00           H  
ATOM   1259  CD  GLN    93      36.130  78.170  30.551  1.00  0.00           C  
ATOM   1260  OE1 GLN    93      35.596  79.119  29.869  1.00  0.00           O  
ATOM   1261  NE2 GLN    93      35.378  77.249  31.161  1.00  0.00           N  
ATOM   1262 HE21 GLN    93      34.373  77.317  31.083  1.00  0.00           H  
ATOM   1263 HE22 GLN    93      35.741  76.461  31.679  1.00  0.00           H  
ATOM   1264  C   GLN    93      40.433  77.844  30.743  1.00  0.00           C  
ATOM   1265  O   GLN    93      40.699  77.166  29.821  1.00  0.00           O  
ATOM   1266  N   GLN    94      40.547  77.536  32.019  1.00  0.00           N  
ATOM   1267  H   GLN    94      40.467  78.321  32.650  1.00  0.00           H  
ATOM   1268  CA  GLN    94      40.833  76.259  32.598  1.00  0.00           C  
ATOM   1269  HA  GLN    94      41.906  76.136  32.454  1.00  0.00           H  
ATOM   1270  CB  GLN    94      40.643  76.401  34.155  1.00  0.00           C  
ATOM   1271  HB2 GLN    94      41.122  75.535  34.612  1.00  0.00           H  
ATOM   1272  HB3 GLN    94      41.160  77.345  34.329  1.00  0.00           H  
ATOM   1273  CG  GLN    94      39.205  76.456  34.754  1.00  0.00           C  
ATOM   1274  HG2 GLN    94      38.686  75.560  34.414  1.00  0.00           H  
ATOM   1275  HG3 GLN    94      39.348  76.299  35.823  1.00  0.00           H  
ATOM   1276  CD  GLN    94      38.313  77.647  34.546  1.00  0.00           C  
ATOM   1277  OE1 GLN    94      38.692  78.753  34.274  1.00  0.00           O  
ATOM   1278  NE2 GLN    94      37.021  77.348  34.712  1.00  0.00           N  
ATOM   1279 HE21 GLN    94      36.697  76.404  34.866  1.00  0.00           H  
ATOM   1280 HE22 GLN    94      36.406  78.118  34.934  1.00  0.00           H  
ATOM   1281  C   GLN    94      40.062  75.026  32.025  1.00  0.00           C  
ATOM   1282  O   GLN    94      38.884  75.106  31.599  1.00  0.00           O  
ATOM   1283  N   SER    95      40.687  73.814  32.137  1.00  0.00           N  
ATOM   1284  H   SER    95      41.626  73.784  32.507  1.00  0.00           H  
ATOM   1285  CA  SER    95      40.188  72.514  31.831  1.00  0.00           C  
ATOM   1286  HA  SER    95      40.260  72.443  30.746  1.00  0.00           H  
ATOM   1287  CB  SER    95      41.134  71.336  32.295  1.00  0.00           C  
ATOM   1288  HB2 SER    95      40.634  70.396  32.060  1.00  0.00           H  
ATOM   1289  HB3 SER    95      42.101  71.450  31.806  1.00  0.00           H  
ATOM   1290  OG  SER    95      41.322  71.447  33.641  1.00  0.00           O  
ATOM   1291  HG  SER    95      42.221  71.159  33.817  1.00  0.00           H  
ATOM   1292  C   SER    95      38.704  72.250  32.223  1.00  0.00           C  
ATOM   1293  O   SER    95      38.333  72.528  33.389  1.00  0.00           O  
ATOM   1294  N   SER    96      38.009  71.615  31.279  1.00  0.00           N  
ATOM   1295  H   SER    96      38.409  71.720  30.357  1.00  0.00           H  
ATOM   1296  CA  SER    96      36.823  70.820  31.486  1.00  0.00           C  
ATOM   1297  HA  SER    96      36.001  71.450  31.826  1.00  0.00           H  
ATOM   1298  CB  SER    96      36.383  70.244  30.155  1.00  0.00           C  
ATOM   1299  HB2 SER    96      37.036  69.420  29.865  1.00  0.00           H  
ATOM   1300  HB3 SER    96      35.405  69.799  30.337  1.00  0.00           H  
ATOM   1301  OG  SER    96      36.133  71.212  29.212  1.00  0.00           O  
ATOM   1302  HG  SER    96      36.015  70.742  28.383  1.00  0.00           H  
ATOM   1303  C   SER    96      36.954  69.618  32.477  1.00  0.00           C  
ATOM   1304  O   SER    96      37.996  68.969  32.346  1.00  0.00           O  
ATOM   1305  N   TYR    97      36.125  69.321  33.547  1.00  0.00           N  
ATOM   1306  H   TYR    97      36.501  68.713  34.261  1.00  0.00           H  
ATOM   1307  CA  TYR    97      34.843  69.991  33.893  1.00  0.00           C  
ATOM   1308  HA  TYR    97      34.333  69.425  34.672  1.00  0.00           H  
ATOM   1309  CB  TYR    97      34.947  71.314  34.534  1.00  0.00           C  
ATOM   1310  HB2 TYR    97      35.417  72.005  33.834  1.00  0.00           H  
ATOM   1311  HB3 TYR    97      33.923  71.687  34.558  1.00  0.00           H  
ATOM   1312  CG  TYR    97      35.607  71.272  35.849  1.00  0.00           C  
ATOM   1313  CD1 TYR    97      36.977  71.020  36.062  1.00  0.00           C  
ATOM   1314  HD1 TYR    97      37.532  70.837  35.153  1.00  0.00           H  
ATOM   1315  CE1 TYR    97      37.509  70.916  37.348  1.00  0.00           C  
ATOM   1316  HE1 TYR    97      38.513  70.532  37.459  1.00  0.00           H  
ATOM   1317  CZ  TYR    97      36.688  71.161  38.454  1.00  0.00           C  
ATOM   1318  OH  TYR    97      37.266  70.935  39.675  1.00  0.00           O  
ATOM   1319  HH  TYR    97      36.615  71.125  40.355  1.00  0.00           H  
ATOM   1320  CE2 TYR    97      35.426  71.600  38.262  1.00  0.00           C  
ATOM   1321  HE2 TYR    97      34.874  71.832  39.161  1.00  0.00           H  
ATOM   1322  CD2 TYR    97      34.865  71.599  36.946  1.00  0.00           C  
ATOM   1323  HD2 TYR    97      33.820  71.865  36.880  1.00  0.00           H  
ATOM   1324  C   TYR    97      33.851  69.878  32.705  1.00  0.00           C  
ATOM   1325  O   TYR    97      33.493  70.897  32.137  1.00  0.00           O  
ATOM   1326  N   PRO    98      33.369  68.667  32.198  1.00  0.00           N  
ATOM   1327  CD  PRO    98      32.359  68.486  31.204  1.00  0.00           C  
ATOM   1328  HD2 PRO    98      32.718  67.964  30.317  1.00  0.00           H  
ATOM   1329  HD3 PRO    98      31.895  69.384  30.795  1.00  0.00           H  
ATOM   1330  CG  PRO    98      31.283  67.633  31.847  1.00  0.00           C  
ATOM   1331  HG2 PRO    98      30.589  67.390  31.043  1.00  0.00           H  
ATOM   1332  HG3 PRO    98      30.681  68.147  32.596  1.00  0.00           H  
ATOM   1333  CB  PRO    98      32.156  66.596  32.504  1.00  0.00           C  
ATOM   1334  HB2 PRO    98      32.283  65.823  31.746  1.00  0.00           H  
ATOM   1335  HB3 PRO    98      31.692  66.043  33.321  1.00  0.00           H  
ATOM   1336  CA  PRO    98      33.488  67.369  32.929  1.00  0.00           C  
ATOM   1337  HA  PRO    98      33.516  67.534  34.006  1.00  0.00           H  
ATOM   1338  C   PRO    98      34.717  66.564  32.508  1.00  0.00           C  
ATOM   1339  O   PRO    98      35.263  66.605  31.396  1.00  0.00           O  
ATOM   1340  N   GLY    99      35.136  65.675  33.399  1.00  0.00           N  
ATOM   1341  H   GLY    99      34.742  65.655  34.329  1.00  0.00           H  
ATOM   1342  CA  GLY    99      36.158  64.616  33.253  1.00  0.00           C  
ATOM   1343  HA2 GLY    99      37.157  65.052  33.251  1.00  0.00           H  
ATOM   1344  HA3 GLY    99      35.929  63.839  33.983  1.00  0.00           H  
ATOM   1345  C   GLY    99      36.066  63.973  31.894  1.00  0.00           C  
ATOM   1346  O   GLY    99      35.009  63.596  31.369  1.00  0.00           O  
ATOM   1347  N   TYR   100      37.278  63.640  31.338  1.00  0.00           N  
ATOM   1348  H   TYR   100      38.079  64.071  31.778  1.00  0.00           H  
ATOM   1349  CA  TYR   100      37.445  62.759  30.200  1.00  0.00           C  
ATOM   1350  HA  TYR   100      36.604  63.026  29.560  1.00  0.00           H  
ATOM   1351  CB  TYR   100      38.780  63.033  29.516  1.00  0.00           C  
ATOM   1352  HB2 TYR   100      39.575  62.904  30.250  1.00  0.00           H  
ATOM   1353  HB3 TYR   100      38.994  62.333  28.708  1.00  0.00           H  
ATOM   1354  CG  TYR   100      38.884  64.401  28.935  1.00  0.00           C  
ATOM   1355  CD1 TYR   100      39.457  65.483  29.585  1.00  0.00           C  
ATOM   1356  HD1 TYR   100      39.919  65.254  30.534  1.00  0.00           H  
ATOM   1357  CE1 TYR   100      39.550  66.757  29.052  1.00  0.00           C  
ATOM   1358  HE1 TYR   100      39.889  67.650  29.556  1.00  0.00           H  
ATOM   1359  CZ  TYR   100      39.090  67.025  27.729  1.00  0.00           C  
ATOM   1360  OH  TYR   100      39.251  68.258  27.199  1.00  0.00           O  
ATOM   1361  HH  TYR   100      39.063  68.175  26.262  1.00  0.00           H  
ATOM   1362  CE2 TYR   100      38.401  65.972  27.074  1.00  0.00           C  
ATOM   1363  HE2 TYR   100      37.944  66.180  26.118  1.00  0.00           H  
ATOM   1364  CD2 TYR   100      38.256  64.668  27.668  1.00  0.00           C  
ATOM   1365  HD2 TYR   100      37.799  63.895  27.067  1.00  0.00           H  
ATOM   1366  C   TYR   100      37.297  61.205  30.629  1.00  0.00           C  
ATOM   1367  O   TYR   100      37.827  60.775  31.618  1.00  0.00           O  
ATOM   1368  N   GLY   101      36.653  60.478  29.733  1.00  0.00           N  
ATOM   1369  H   GLY   101      36.240  60.900  28.914  1.00  0.00           H  
ATOM   1370  CA  GLY   101      36.309  59.051  29.730  1.00  0.00           C  
ATOM   1371  HA2 GLY   101      35.960  58.728  28.749  1.00  0.00           H  
ATOM   1372  HA3 GLY   101      37.171  58.410  29.912  1.00  0.00           H  
ATOM   1373  C   GLY   101      35.237  58.633  30.706  1.00  0.00           C  
ATOM   1374  O   GLY   101      34.949  59.205  31.774  1.00  0.00           O  
ATOM   1375  N   GLN   102      34.684  57.450  30.427  1.00  0.00           N  
ATOM   1376  H   GLN   102      34.975  56.965  29.590  1.00  0.00           H  
ATOM   1377  CA  GLN   102      33.804  56.674  31.273  1.00  0.00           C  
ATOM   1378  HA  GLN   102      32.850  57.198  31.324  1.00  0.00           H  
ATOM   1379  CB  GLN   102      33.486  55.349  30.524  1.00  0.00           C  
ATOM   1380  HB2 GLN   102      33.210  55.567  29.492  1.00  0.00           H  
ATOM   1381  HB3 GLN   102      34.381  54.730  30.578  1.00  0.00           H  
ATOM   1382  CG  GLN   102      32.249  54.625  31.235  1.00  0.00           C  
ATOM   1383  HG2 GLN   102      32.481  54.283  32.243  1.00  0.00           H  
ATOM   1384  HG3 GLN   102      31.309  55.175  31.269  1.00  0.00           H  
ATOM   1385  CD  GLN   102      31.848  53.329  30.518  1.00  0.00           C  
ATOM   1386  OE1 GLN   102      32.468  52.853  29.635  1.00  0.00           O  
ATOM   1387  NE2 GLN   102      30.752  52.639  30.914  1.00  0.00           N  
ATOM   1388 HE21 GLN   102      30.100  52.897  31.641  1.00  0.00           H  
ATOM   1389 HE22 GLN   102      30.657  51.711  30.528  1.00  0.00           H  
ATOM   1390  C   GLN   102      34.234  56.457  32.769  1.00  0.00           C  
ATOM   1391  O   GLN   102      33.352  56.544  33.674  1.00  0.00           O  
ATOM   1392  N   GLN   103      35.478  56.125  32.947  1.00  0.00           N  
ATOM   1393  H   GLN   103      36.108  56.091  32.159  1.00  0.00           H  
ATOM   1394  CA  GLN   103      36.111  55.851  34.180  1.00  0.00           C  
ATOM   1395  HA  GLN   103      37.054  55.346  33.969  1.00  0.00           H  
ATOM   1396  CB  GLN   103      36.409  57.140  34.973  1.00  0.00           C  
ATOM   1397  HB2 GLN   103      35.432  57.548  35.232  1.00  0.00           H  
ATOM   1398  HB3 GLN   103      36.860  57.065  35.962  1.00  0.00           H  
ATOM   1399  CG  GLN   103      37.193  58.166  34.315  1.00  0.00           C  
ATOM   1400  HG2 GLN   103      36.674  58.708  33.525  1.00  0.00           H  
ATOM   1401  HG3 GLN   103      37.208  58.948  35.075  1.00  0.00           H  
ATOM   1402  CD  GLN   103      38.582  57.713  33.731  1.00  0.00           C  
ATOM   1403  OE1 GLN   103      39.314  56.797  34.240  1.00  0.00           O  
ATOM   1404  NE2 GLN   103      38.950  58.397  32.673  1.00  0.00           N  
ATOM   1405 HE21 GLN   103      39.708  57.970  32.159  1.00  0.00           H  
ATOM   1406 HE22 GLN   103      38.397  59.138  32.268  1.00  0.00           H  
ATOM   1407  C   GLN   103      35.378  54.797  35.006  1.00  0.00           C  
ATOM   1408  O   GLN   103      35.207  55.103  36.192  1.00  0.00           O  
ATOM   1409  N   PRO   104      34.914  53.617  34.505  1.00  0.00           N  
ATOM   1410  CD  PRO   104      35.329  53.057  33.256  1.00  0.00           C  
ATOM   1411  HD2 PRO   104      36.386  53.105  32.996  1.00  0.00           H  
ATOM   1412  HD3 PRO   104      34.693  53.443  32.459  1.00  0.00           H  
ATOM   1413  CG  PRO   104      35.014  51.577  33.317  1.00  0.00           C  
ATOM   1414  HG2 PRO   104      35.870  51.029  33.712  1.00  0.00           H  
ATOM   1415  HG3 PRO   104      34.736  51.168  32.346  1.00  0.00           H  
ATOM   1416  CB  PRO   104      33.789  51.535  34.147  1.00  0.00           C  
ATOM   1417  HB2 PRO   104      33.516  50.544  34.511  1.00  0.00           H  
ATOM   1418  HB3 PRO   104      32.971  51.902  33.528  1.00  0.00           H  
ATOM   1419  CA  PRO   104      34.102  52.643  35.185  1.00  0.00           C  
ATOM   1420  HA  PRO   104      33.204  53.042  35.656  1.00  0.00           H  
ATOM   1421  C   PRO   104      34.805  52.036  36.404  1.00  0.00           C  
ATOM   1422  O   PRO   104      35.946  51.602  36.280  1.00  0.00           O  
ATOM   1423  N   ALA   105      34.027  51.842  37.478  1.00  0.00           N  
ATOM   1424  H   ALA   105      33.080  52.184  37.393  1.00  0.00           H  
ATOM   1425  CA  ALA   105      34.315  50.871  38.570  1.00  0.00           C  
ATOM   1426  HA  ALA   105      35.349  51.025  38.876  1.00  0.00           H  
ATOM   1427  CB  ALA   105      33.480  51.222  39.766  1.00  0.00           C  
ATOM   1428  HB1 ALA   105      33.538  52.306  39.861  1.00  0.00           H  
ATOM   1429  HB2 ALA   105      32.466  50.829  39.682  1.00  0.00           H  
ATOM   1430  HB3 ALA   105      33.988  50.746  40.604  1.00  0.00           H  
ATOM   1431  C   ALA   105      34.079  49.398  38.112  1.00  0.00           C  
ATOM   1432  O   ALA   105      33.425  49.140  37.062  1.00  0.00           O  
ATOM   1433  N   PRO   106      34.649  48.388  38.754  1.00  0.00           N  
ATOM   1434  CD  PRO   106      35.358  48.500  39.991  1.00  0.00           C  
ATOM   1435  HD2 PRO   106      34.807  48.205  40.884  1.00  0.00           H  
ATOM   1436  HD3 PRO   106      35.745  49.502  40.177  1.00  0.00           H  
ATOM   1437  CG  PRO   106      36.485  47.433  39.811  1.00  0.00           C  
ATOM   1438  HG2 PRO   106      36.938  47.185  40.771  1.00  0.00           H  
ATOM   1439  HG3 PRO   106      37.194  47.815  39.076  1.00  0.00           H  
ATOM   1440  CB  PRO   106      35.563  46.308  39.227  1.00  0.00           C  
ATOM   1441  HB2 PRO   106      35.084  45.942  40.135  1.00  0.00           H  
ATOM   1442  HB3 PRO   106      36.094  45.486  38.746  1.00  0.00           H  
ATOM   1443  CA  PRO   106      34.627  47.043  38.221  1.00  0.00           C  
ATOM   1444  HA  PRO   106      35.071  47.028  37.226  1.00  0.00           H  
ATOM   1445  C   PRO   106      33.246  46.405  38.274  1.00  0.00           C  
ATOM   1446  O   PRO   106      32.429  46.757  39.118  1.00  0.00           O  
ATOM   1447  N   SER   107      33.009  45.363  37.431  1.00  0.00           N  
ATOM   1448  H   SER   107      33.723  45.184  36.739  1.00  0.00           H  
ATOM   1449  CA  SER   107      31.866  44.487  37.500  1.00  0.00           C  
ATOM   1450  HA  SER   107      30.946  45.032  37.288  1.00  0.00           H  
ATOM   1451  CB  SER   107      32.082  43.412  36.439  1.00  0.00           C  
ATOM   1452  HB2 SER   107      31.964  43.896  35.470  1.00  0.00           H  
ATOM   1453  HB3 SER   107      33.045  42.946  36.648  1.00  0.00           H  
ATOM   1454  OG  SER   107      31.006  42.498  36.583  1.00  0.00           O  
ATOM   1455  HG  SER   107      31.096  41.807  35.924  1.00  0.00           H  
ATOM   1456  C   SER   107      31.778  43.852  38.870  1.00  0.00           C  
ATOM   1457  O   SER   107      32.807  43.354  39.356  1.00  0.00           O  
ATOM   1458  N   SER   108      30.587  43.771  39.464  1.00  0.00           N  
ATOM   1459  H   SER   108      29.830  44.259  39.006  1.00  0.00           H  
ATOM   1460  CA  SER   108      30.169  42.913  40.658  1.00  0.00           C  
ATOM   1461  HA  SER   108      31.095  42.494  41.053  1.00  0.00           H  
ATOM   1462  CB  SER   108      29.463  43.875  41.609  1.00  0.00           C  
ATOM   1463  HB2 SER   108      29.168  43.239  42.443  1.00  0.00           H  
ATOM   1464  HB3 SER   108      30.121  44.687  41.917  1.00  0.00           H  
ATOM   1465  OG  SER   108      28.232  44.396  41.017  1.00  0.00           O  
ATOM   1466  HG  SER   108      28.208  45.355  41.065  1.00  0.00           H  
ATOM   1467  C   SER   108      29.230  41.831  40.255  1.00  0.00           C  
ATOM   1468  O   SER   108      28.683  41.093  41.071  1.00  0.00           O  
ATOM   1469  N   THR   109      29.029  41.617  38.918  1.00  0.00           N  
ATOM   1470  H   THR   109      29.543  42.245  38.316  1.00  0.00           H  
ATOM   1471  CA  THR   109      28.042  40.685  38.329  1.00  0.00           C  
ATOM   1472  HA  THR   109      27.776  39.928  39.065  1.00  0.00           H  
ATOM   1473  CB  THR   109      26.731  41.495  37.990  1.00  0.00           C  
ATOM   1474  HB  THR   109      26.866  41.984  37.026  1.00  0.00           H  
ATOM   1475  CG2 THR   109      25.522  40.609  37.899  1.00  0.00           C  
ATOM   1476 HG21 THR   109      24.575  41.140  37.992  1.00  0.00           H  
ATOM   1477 HG22 THR   109      25.469  39.907  37.066  1.00  0.00           H  
ATOM   1478 HG23 THR   109      25.461  39.892  38.717  1.00  0.00           H  
ATOM   1479  OG1 THR   109      26.393  42.451  38.995  1.00  0.00           O  
ATOM   1480  HG1 THR   109      26.917  43.212  38.735  1.00  0.00           H  
ATOM   1481  C   THR   109      28.505  39.704  37.194  1.00  0.00           C  
ATOM   1482  O   THR   109      27.730  39.301  36.347  1.00  0.00           O  
ATOM   1483  N   SER   110      29.862  39.595  37.120  1.00  0.00           N  
ATOM   1484  H   SER   110      30.450  40.077  37.785  1.00  0.00           H  
ATOM   1485  CA  SER   110      30.664  38.745  36.284  1.00  0.00           C  
ATOM   1486  HA  SER   110      30.539  39.156  35.283  1.00  0.00           H  
ATOM   1487  CB  SER   110      32.135  38.812  36.699  1.00  0.00           C  
ATOM   1488  HB2 SER   110      32.755  38.368  35.919  1.00  0.00           H  
ATOM   1489  HB3 SER   110      32.412  39.866  36.718  1.00  0.00           H  
ATOM   1490  OG  SER   110      32.270  38.169  37.943  1.00  0.00           O  
ATOM   1491  HG  SER   110      33.204  37.968  38.030  1.00  0.00           H  
ATOM   1492  C   SER   110      30.211  37.279  36.266  1.00  0.00           C  
ATOM   1493  O   SER   110      29.456  36.794  37.104  1.00  0.00           O  
ATOM   1494  N   GLY   111      30.853  36.608  35.332  1.00  0.00           N  
ATOM   1495  H   GLY   111      31.597  37.089  34.848  1.00  0.00           H  
ATOM   1496  CA  GLY   111      30.692  35.236  35.009  1.00  0.00           C  
ATOM   1497  HA2 GLY   111      29.610  35.132  34.935  1.00  0.00           H  
ATOM   1498  HA3 GLY   111      31.093  34.961  34.033  1.00  0.00           H  
ATOM   1499  C   GLY   111      31.183  34.289  36.116  1.00  0.00           C  
ATOM   1500  O   GLY   111      32.245  34.543  36.731  1.00  0.00           O  
ATOM   1501  N   SER   112      30.548  33.128  36.472  1.00  0.00           N  
ATOM   1502  H   SER   112      31.092  32.640  37.170  1.00  0.00           H  
ATOM   1503  CA  SER   112      29.329  32.482  36.038  1.00  0.00           C  
ATOM   1504  HA  SER   112      29.335  31.418  36.277  1.00  0.00           H  
ATOM   1505  CB  SER   112      28.173  33.079  36.844  1.00  0.00           C  
ATOM   1506  HB2 SER   112      28.313  32.946  37.917  1.00  0.00           H  
ATOM   1507  HB3 SER   112      28.165  34.162  36.719  1.00  0.00           H  
ATOM   1508  OG  SER   112      26.939  32.511  36.463  1.00  0.00           O  
ATOM   1509  HG  SER   112      26.338  33.220  36.704  1.00  0.00           H  
ATOM   1510  C   SER   112      29.092  32.546  34.487  1.00  0.00           C  
ATOM   1511  O   SER   112      28.188  33.182  34.036  1.00  0.00           O  
ATOM   1512  N   TYR   113      29.876  31.969  33.539  1.00  0.00           N  
ATOM   1513  H   TYR   113      29.592  32.143  32.585  1.00  0.00           H  
ATOM   1514  CA  TYR   113      31.077  31.211  33.744  1.00  0.00           C  
ATOM   1515  HA  TYR   113      31.600  31.451  34.669  1.00  0.00           H  
ATOM   1516  CB  TYR   113      30.666  29.724  33.882  1.00  0.00           C  
ATOM   1517  HB2 TYR   113      31.493  29.073  34.163  1.00  0.00           H  
ATOM   1518  HB3 TYR   113      29.953  29.571  34.692  1.00  0.00           H  
ATOM   1519  CG  TYR   113      30.129  28.973  32.627  1.00  0.00           C  
ATOM   1520  CD1 TYR   113      28.805  29.019  32.211  1.00  0.00           C  
ATOM   1521  HD1 TYR   113      28.083  29.532  32.829  1.00  0.00           H  
ATOM   1522  CE1 TYR   113      28.385  28.149  31.123  1.00  0.00           C  
ATOM   1523  HE1 TYR   113      27.326  28.112  30.913  1.00  0.00           H  
ATOM   1524  CZ  TYR   113      29.332  27.419  30.379  1.00  0.00           C  
ATOM   1525  OH  TYR   113      29.007  26.894  29.168  1.00  0.00           O  
ATOM   1526  HH  TYR   113      28.152  27.189  28.845  1.00  0.00           H  
ATOM   1527  CE2 TYR   113      30.660  27.391  30.779  1.00  0.00           C  
ATOM   1528  HE2 TYR   113      31.403  26.801  30.262  1.00  0.00           H  
ATOM   1529  CD2 TYR   113      31.004  28.157  31.921  1.00  0.00           C  
ATOM   1530  HD2 TYR   113      32.030  28.054  32.240  1.00  0.00           H  
ATOM   1531  C   TYR   113      32.021  31.391  32.527  1.00  0.00           C  
ATOM   1532  O   TYR   113      31.548  31.950  31.530  1.00  0.00           O  
ATOM   1533  N   GLY   114      33.213  30.865  32.621  1.00  0.00           N  
ATOM   1534  H   GLY   114      33.627  30.605  33.504  1.00  0.00           H  
ATOM   1535  CA  GLY   114      34.018  30.644  31.306  1.00  0.00           C  
ATOM   1536  HA2 GLY   114      34.745  29.863  31.528  1.00  0.00           H  
ATOM   1537  HA3 GLY   114      33.321  30.384  30.509  1.00  0.00           H  
ATOM   1538  C   GLY   114      34.804  31.858  30.895  1.00  0.00           C  
ATOM   1539  O   GLY   114      34.243  32.994  31.011  1.00  0.00           O  
ATOM   1540  N   SER   115      36.041  31.872  30.396  1.00  0.00           N  
ATOM   1541  H   SER   115      36.470  32.747  30.130  1.00  0.00           H  
ATOM   1542  CA  SER   115      36.924  30.661  30.223  1.00  0.00           C  
ATOM   1543  HA  SER   115      36.607  29.921  30.958  1.00  0.00           H  
ATOM   1544  CB  SER   115      36.869  30.224  28.727  1.00  0.00           C  
ATOM   1545  HB2 SER   115      37.506  30.900  28.157  1.00  0.00           H  
ATOM   1546  HB3 SER   115      37.229  29.196  28.676  1.00  0.00           H  
ATOM   1547  OG  SER   115      35.554  30.163  28.257  1.00  0.00           O  
ATOM   1548  HG  SER   115      35.287  31.074  28.113  1.00  0.00           H  
ATOM   1549  C   SER   115      38.349  31.042  30.603  1.00  0.00           C  
ATOM   1550  O   SER   115      39.027  31.799  29.846  1.00  0.00           O  
ATOM   1551  N   SER   116      38.774  30.547  31.848  1.00  0.00           N  
ATOM   1552  H   SER   116      38.146  29.998  32.418  1.00  0.00           H  
ATOM   1553  CA  SER   116      40.100  30.873  32.282  1.00  0.00           C  
ATOM   1554  HA  SER   116      40.747  31.238  31.484  1.00  0.00           H  
ATOM   1555  CB  SER   116      39.980  32.174  33.090  1.00  0.00           C  
ATOM   1556  HB2 SER   116      41.007  32.433  33.346  1.00  0.00           H  
ATOM   1557  HB3 SER   116      39.549  32.950  32.459  1.00  0.00           H  
ATOM   1558  OG  SER   116      39.118  32.013  34.213  1.00  0.00           O  
ATOM   1559  HG  SER   116      38.221  31.944  33.879  1.00  0.00           H  
ATOM   1560  C   SER   116      40.749  29.685  33.006  1.00  0.00           C  
ATOM   1561  O   SER   116      41.723  29.829  33.828  1.00  0.00           O  
ATOM   1562  N   SER   117      40.329  28.445  32.688  1.00  0.00           N  
ATOM   1563  H   SER   117      39.500  28.397  32.112  1.00  0.00           H  
ATOM   1564  CA  SER   117      40.890  27.222  33.344  1.00  0.00           C  
ATOM   1565  HA  SER   117      40.645  27.244  34.406  1.00  0.00           H  
ATOM   1566  CB  SER   117      40.075  26.009  32.743  1.00  0.00           C  
ATOM   1567  HB2 SER   117      38.993  26.129  32.774  1.00  0.00           H  
ATOM   1568  HB3 SER   117      40.358  25.866  31.700  1.00  0.00           H  
ATOM   1569  OG  SER   117      40.508  24.925  33.550  1.00  0.00           O  
ATOM   1570  HG  SER   117      40.167  25.090  34.432  1.00  0.00           H  
ATOM   1571  C   SER   117      42.424  27.005  33.264  1.00  0.00           C  
ATOM   1572  O   SER   117      43.033  27.252  32.211  1.00  0.00           O  
ATOM   1573  N   GLN   118      42.993  26.610  34.365  1.00  0.00           N  
ATOM   1574  H   GLN   118      42.405  26.462  35.172  1.00  0.00           H  
ATOM   1575  CA  GLN   118      44.397  26.177  34.504  1.00  0.00           C  
ATOM   1576  HA  GLN   118      44.365  25.654  35.459  1.00  0.00           H  
ATOM   1577  CB  GLN   118      44.778  25.071  33.504  1.00  0.00           C  
ATOM   1578  HB2 GLN   118      44.750  25.437  32.477  1.00  0.00           H  
ATOM   1579  HB3 GLN   118      45.784  24.729  33.745  1.00  0.00           H  
ATOM   1580  CG  GLN   118      43.863  23.852  33.474  1.00  0.00           C  
ATOM   1581  HG2 GLN   118      42.867  24.259  33.298  1.00  0.00           H  
ATOM   1582  HG3 GLN   118      44.120  23.139  32.690  1.00  0.00           H  
ATOM   1583  CD  GLN   118      43.994  22.942  34.749  1.00  0.00           C  
ATOM   1584  OE1 GLN   118      44.878  23.098  35.596  1.00  0.00           O  
ATOM   1585  NE2 GLN   118      43.158  21.925  34.817  1.00  0.00           N  
ATOM   1586 HE21 GLN   118      42.438  22.000  34.113  1.00  0.00           H  
ATOM   1587 HE22 GLN   118      43.223  21.292  35.602  1.00  0.00           H  
ATOM   1588  C   GLN   118      45.436  27.299  34.613  1.00  0.00           C  
ATOM   1589  O   GLN   118      45.275  28.276  33.942  1.00  0.00           O  
ATOM   1590  N   SER   119      46.563  27.112  35.380  1.00  0.00           N  
ATOM   1591  H   SER   119      47.379  27.642  35.108  1.00  0.00           H  
ATOM   1592  CA  SER   119      46.861  26.007  36.375  1.00  0.00           C  
ATOM   1593  HA  SER   119      46.769  25.025  35.912  1.00  0.00           H  
ATOM   1594  CB  SER   119      48.270  26.323  36.928  1.00  0.00           C  
ATOM   1595  HB2 SER   119      49.036  26.059  36.198  1.00  0.00           H  
ATOM   1596  HB3 SER   119      48.354  27.391  37.131  1.00  0.00           H  
ATOM   1597  OG  SER   119      48.702  25.570  37.991  1.00  0.00           O  
ATOM   1598  HG  SER   119      48.813  24.668  37.679  1.00  0.00           H  
ATOM   1599  C   SER   119      45.845  26.055  37.504  1.00  0.00           C  
ATOM   1600  O   SER   119      45.739  27.070  38.106  1.00  0.00           O  
ATOM   1601  N   SER   120      45.262  24.881  37.764  1.00  0.00           N  
ATOM   1602  H   SER   120      45.252  24.139  37.079  1.00  0.00           H  
ATOM   1603  CA  SER   120      44.836  24.489  39.177  1.00  0.00           C  
ATOM   1604  HA  SER   120      44.937  23.403  39.184  1.00  0.00           H  
ATOM   1605  CB  SER   120      45.794  25.030  40.265  1.00  0.00           C  
ATOM   1606  HB2 SER   120      46.863  24.907  40.090  1.00  0.00           H  
ATOM   1607  HB3 SER   120      45.661  26.109  40.342  1.00  0.00           H  
ATOM   1608  OG  SER   120      45.409  24.416  41.486  1.00  0.00           O  
ATOM   1609  HG  SER   120      46.125  24.650  42.080  1.00  0.00           H  
ATOM   1610  C   SER   120      43.403  24.933  39.489  1.00  0.00           C  
ATOM   1611  O   SER   120      43.053  26.106  39.118  1.00  0.00           O  
ATOM   1612  N   SER   121      42.490  24.189  40.155  1.00  0.00           N  
ATOM   1613  H   SER   121      41.605  24.601  40.415  1.00  0.00           H  
ATOM   1614  CA  SER   121      42.746  22.844  40.540  1.00  0.00           C  
ATOM   1615  HA  SER   121      43.637  22.860  41.168  1.00  0.00           H  
ATOM   1616  CB  SER   121      41.534  22.526  41.369  1.00  0.00           C  
ATOM   1617  HB2 SER   121      41.378  23.133  42.261  1.00  0.00           H  
ATOM   1618  HB3 SER   121      40.596  22.557  40.815  1.00  0.00           H  
ATOM   1619  OG  SER   121      41.607  21.217  42.014  1.00  0.00           O  
ATOM   1620  HG  SER   121      41.063  21.310  42.799  1.00  0.00           H  
ATOM   1621  C   SER   121      42.922  21.801  39.406  1.00  0.00           C  
ATOM   1622  O   SER   121      42.818  22.081  38.216  1.00  0.00           O  
ATOM   1623  N   TYR   122      43.500  20.669  39.778  1.00  0.00           N  
ATOM   1624  H   TYR   122      43.581  20.458  40.762  1.00  0.00           H  
ATOM   1625  CA  TYR   122      43.868  19.605  38.900  1.00  0.00           C  
ATOM   1626  HA  TYR   122      44.365  18.844  39.501  1.00  0.00           H  
ATOM   1627  CB  TYR   122      42.621  18.985  38.323  1.00  0.00           C  
ATOM   1628  HB2 TYR   122      42.005  19.735  37.827  1.00  0.00           H  
ATOM   1629  HB3 TYR   122      43.001  18.228  37.637  1.00  0.00           H  
ATOM   1630  CG  TYR   122      41.734  18.318  39.301  1.00  0.00           C  
ATOM   1631  CD1 TYR   122      40.774  19.199  39.952  1.00  0.00           C  
ATOM   1632  HD1 TYR   122      40.679  20.243  39.692  1.00  0.00           H  
ATOM   1633  CE1 TYR   122      39.839  18.711  40.893  1.00  0.00           C  
ATOM   1634  HE1 TYR   122      39.153  19.310  41.474  1.00  0.00           H  
ATOM   1635  CZ  TYR   122      39.746  17.290  41.058  1.00  0.00           C  
ATOM   1636  OH  TYR   122      38.780  16.753  41.900  1.00  0.00           O  
ATOM   1637  HH  TYR   122      38.450  17.338  42.587  1.00  0.00           H  
ATOM   1638  CE2 TYR   122      40.725  16.433  40.451  1.00  0.00           C  
ATOM   1639  HE2 TYR   122      40.628  15.365  40.581  1.00  0.00           H  
ATOM   1640  CD2 TYR   122      41.711  16.992  39.610  1.00  0.00           C  
ATOM   1641  HD2 TYR   122      42.324  16.329  39.018  1.00  0.00           H  
ATOM   1642  C   TYR   122      44.924  20.159  37.866  1.00  0.00           C  
ATOM   1643  O   TYR   122      44.790  19.995  36.633  1.00  0.00           O  
ATOM   1644  N   GLY   123      46.081  20.803  38.252  1.00  0.00           N  
ATOM   1645  H   GLY   123      46.642  21.194  37.509  1.00  0.00           H  
ATOM   1646  CA  GLY   123      46.591  21.078  39.602  1.00  0.00           C  
ATOM   1647  HA2 GLY   123      47.079  22.052  39.563  1.00  0.00           H  
ATOM   1648  HA3 GLY   123      45.753  21.114  40.299  1.00  0.00           H  
ATOM   1649  C   GLY   123      47.596  20.116  40.242  1.00  0.00           C  
ATOM   1650  O   GLY   123      47.987  20.374  41.345  1.00  0.00           O  
ATOM   1651  N   GLN   124      47.771  18.978  39.645  1.00  0.00           N  
ATOM   1652  H   GLN   124      47.601  18.968  38.649  1.00  0.00           H  
ATOM   1653  CA  GLN   124      48.535  17.917  40.357  1.00  0.00           C  
ATOM   1654  HA  GLN   124      47.920  17.731  41.237  1.00  0.00           H  
ATOM   1655  CB  GLN   124      48.666  16.698  39.398  1.00  0.00           C  
ATOM   1656  HB2 GLN   124      49.284  16.998  38.553  1.00  0.00           H  
ATOM   1657  HB3 GLN   124      49.355  15.962  39.814  1.00  0.00           H  
ATOM   1658  CG  GLN   124      47.355  16.132  38.752  1.00  0.00           C  
ATOM   1659  HG2 GLN   124      46.712  16.771  38.148  1.00  0.00           H  
ATOM   1660  HG3 GLN   124      47.654  15.342  38.063  1.00  0.00           H  
ATOM   1661  CD  GLN   124      46.475  15.473  39.779  1.00  0.00           C  
ATOM   1662  OE1 GLN   124      46.774  15.052  40.860  1.00  0.00           O  
ATOM   1663  NE2 GLN   124      45.182  15.394  39.383  1.00  0.00           N  
ATOM   1664 HE21 GLN   124      44.918  15.738  38.470  1.00  0.00           H  
ATOM   1665 HE22 GLN   124      44.585  14.861  39.998  1.00  0.00           H  
ATOM   1666  C   GLN   124      49.954  18.296  40.796  1.00  0.00           C  
ATOM   1667  O   GLN   124      50.705  18.973  40.070  1.00  0.00           O  
ATOM   1668  N   PRO   125      50.482  17.693  41.915  1.00  0.00           N  
ATOM   1669  CD  PRO   125      51.917  17.756  42.202  1.00  0.00           C  
ATOM   1670  HD2 PRO   125      52.356  18.752  42.136  1.00  0.00           H  
ATOM   1671  HD3 PRO   125      52.452  17.054  41.563  1.00  0.00           H  
ATOM   1672  CG  PRO   125      52.120  17.313  43.662  1.00  0.00           C  
ATOM   1673  HG2 PRO   125      51.842  18.130  44.329  1.00  0.00           H  
ATOM   1674  HG3 PRO   125      53.019  16.801  44.005  1.00  0.00           H  
ATOM   1675  CB  PRO   125      50.924  16.405  43.761  1.00  0.00           C  
ATOM   1676  HB2 PRO   125      50.744  16.239  44.822  1.00  0.00           H  
ATOM   1677  HB3 PRO   125      51.227  15.408  43.442  1.00  0.00           H  
ATOM   1678  CA  PRO   125      49.735  16.914  42.932  1.00  0.00           C  
ATOM   1679  HA  PRO   125      49.343  16.026  42.436  1.00  0.00           H  
ATOM   1680  C   PRO   125      48.633  17.790  43.625  1.00  0.00           C  
ATOM   1681  O   PRO   125      48.939  18.958  43.960  1.00  0.00           O  
ATOM   1682  N   GLN   126      47.476  17.268  43.854  1.00  0.00           N  
ATOM   1683  H   GLN   126      47.392  16.282  43.654  1.00  0.00           H  
ATOM   1684  CA  GLN   126      46.296  17.953  44.418  1.00  0.00           C  
ATOM   1685  HA  GLN   126      46.257  18.810  43.746  1.00  0.00           H  
ATOM   1686  CB  GLN   126      44.960  17.099  44.238  1.00  0.00           C  
ATOM   1687  HB2 GLN   126      45.222  16.086  44.544  1.00  0.00           H  
ATOM   1688  HB3 GLN   126      44.169  17.499  44.872  1.00  0.00           H  
ATOM   1689  CG  GLN   126      44.355  17.071  42.836  1.00  0.00           C  
ATOM   1690  HG2 GLN   126      44.970  16.633  42.050  1.00  0.00           H  
ATOM   1691  HG3 GLN   126      43.471  16.432  42.852  1.00  0.00           H  
ATOM   1692  CD  GLN   126      43.713  18.412  42.497  1.00  0.00           C  
ATOM   1693  OE1 GLN   126      44.380  19.383  42.181  1.00  0.00           O  
ATOM   1694  NE2 GLN   126      42.406  18.541  42.605  1.00  0.00           N  
ATOM   1695 HE21 GLN   126      41.921  17.745  42.993  1.00  0.00           H  
ATOM   1696 HE22 GLN   126      42.008  19.450  42.417  1.00  0.00           H  
ATOM   1697  C   GLN   126      46.526  18.321  45.864  1.00  0.00           C  
ATOM   1698  O   GLN   126      47.126  17.560  46.635  1.00  0.00           O  
ATOM   1699  N   SER   127      46.082  19.545  46.251  1.00  0.00           N  
ATOM   1700  H   SER   127      45.626  20.080  45.525  1.00  0.00           H  
ATOM   1701  CA  SER   127      46.271  20.288  47.512  1.00  0.00           C  
ATOM   1702  HA  SER   127      45.582  21.132  47.564  1.00  0.00           H  
ATOM   1703  CB  SER   127      46.142  19.410  48.730  1.00  0.00           C  
ATOM   1704  HB2 SER   127      46.906  18.634  48.779  1.00  0.00           H  
ATOM   1705  HB3 SER   127      46.164  20.065  49.601  1.00  0.00           H  
ATOM   1706  OG  SER   127      44.925  18.700  48.766  1.00  0.00           O  
ATOM   1707  HG  SER   127      45.018  18.251  49.610  1.00  0.00           H  
ATOM   1708  C   SER   127      47.662  20.992  47.614  1.00  0.00           C  
ATOM   1709  O   SER   127      48.444  20.731  46.750  1.00  0.00           O  
ATOM   1710  N   GLY   128      47.920  21.908  48.550  1.00  0.00           N  
ATOM   1711  H   GLY   128      47.142  22.006  49.187  1.00  0.00           H  
ATOM   1712  CA  GLY   128      49.147  22.681  48.745  1.00  0.00           C  
ATOM   1713  HA2 GLY   128      49.481  22.909  49.757  1.00  0.00           H  
ATOM   1714  HA3 GLY   128      49.935  22.077  48.296  1.00  0.00           H  
ATOM   1715  C   GLY   128      49.106  23.985  47.996  1.00  0.00           C  
ATOM   1716  O   GLY   128      49.079  23.953  46.768  1.00  0.00           O  
ATOM   1717  N   SER   129      49.205  25.150  48.585  1.00  0.00           N  
ATOM   1718  H   SER   129      49.273  25.947  47.969  1.00  0.00           H  
ATOM   1719  CA  SER   129      48.930  25.551  49.994  1.00  0.00           C  
ATOM   1720  HA  SER   129      48.799  26.628  49.882  1.00  0.00           H  
ATOM   1721  CB  SER   129      47.659  25.164  50.665  1.00  0.00           C  
ATOM   1722  HB2 SER   129      46.839  25.181  49.946  1.00  0.00           H  
ATOM   1723  HB3 SER   129      47.811  24.133  50.982  1.00  0.00           H  
ATOM   1724  OG  SER   129      47.287  25.915  51.757  1.00  0.00           O  
ATOM   1725  HG  SER   129      46.581  25.350  52.078  1.00  0.00           H  
ATOM   1726  C   SER   129      50.141  25.492  50.917  1.00  0.00           C  
ATOM   1727  O   SER   129      51.226  25.109  50.524  1.00  0.00           O  
ATOM   1728  N   TYR   130      49.901  25.734  52.216  1.00  0.00           N  
ATOM   1729  H   TYR   130      48.937  25.916  52.457  1.00  0.00           H  
ATOM   1730  CA  TYR   130      50.908  25.780  53.253  1.00  0.00           C  
ATOM   1731  HA  TYR   130      51.778  25.216  52.916  1.00  0.00           H  
ATOM   1732  CB  TYR   130      51.395  27.146  53.407  1.00  0.00           C  
ATOM   1733  HB2 TYR   130      51.318  27.691  52.466  1.00  0.00           H  
ATOM   1734  HB3 TYR   130      50.785  27.725  54.100  1.00  0.00           H  
ATOM   1735  CG  TYR   130      52.865  27.177  53.803  1.00  0.00           C  
ATOM   1736  CD1 TYR   130      53.308  27.139  55.135  1.00  0.00           C  
ATOM   1737  HD1 TYR   130      52.613  27.079  55.959  1.00  0.00           H  
ATOM   1738  CE1 TYR   130      54.671  27.162  55.423  1.00  0.00           C  
ATOM   1739  HE1 TYR   130      55.028  27.162  56.442  1.00  0.00           H  
ATOM   1740  CZ  TYR   130      55.621  27.243  54.388  1.00  0.00           C  
ATOM   1741  OH  TYR   130      56.962  27.198  54.713  1.00  0.00           O  
ATOM   1742  HH  TYR   130      57.416  27.935  54.297  1.00  0.00           H  
ATOM   1743  CE2 TYR   130      55.211  27.373  53.036  1.00  0.00           C  
ATOM   1744  HE2 TYR   130      55.976  27.493  52.284  1.00  0.00           H  
ATOM   1745  CD2 TYR   130      53.804  27.262  52.703  1.00  0.00           C  
ATOM   1746  HD2 TYR   130      53.463  27.335  51.680  1.00  0.00           H  
ATOM   1747  C   TYR   130      50.371  25.152  54.595  1.00  0.00           C  
ATOM   1748  O   TYR   130      49.448  25.583  55.207  1.00  0.00           O  
ATOM   1749  N   SER   131      50.985  24.156  55.242  1.00  0.00           N  
ATOM   1750  H   SER   131      50.633  24.158  56.189  1.00  0.00           H  
ATOM   1751  CA  SER   131      51.993  23.112  54.838  1.00  0.00           C  
ATOM   1752  HA  SER   131      52.120  22.410  55.663  1.00  0.00           H  
ATOM   1753  CB  SER   131      51.525  22.239  53.639  1.00  0.00           C  
ATOM   1754  HB2 SER   131      51.333  22.900  52.794  1.00  0.00           H  
ATOM   1755  HB3 SER   131      52.345  21.566  53.388  1.00  0.00           H  
ATOM   1756  OG  SER   131      50.352  21.611  54.006  1.00  0.00           O  
ATOM   1757  HG  SER   131      49.685  22.227  54.318  1.00  0.00           H  
ATOM   1758  C   SER   131      53.429  23.557  54.658  1.00  0.00           C  
ATOM   1759  O   SER   131      53.818  23.817  53.535  1.00  0.00           O  
ATOM   1760  N   GLN   132      54.267  23.638  55.655  1.00  0.00           N  
ATOM   1761  H   GLN   132      55.122  24.116  55.407  1.00  0.00           H  
ATOM   1762  CA  GLN   132      54.038  23.482  57.052  1.00  0.00           C  
ATOM   1763  HA  GLN   132      53.040  23.849  57.294  1.00  0.00           H  
ATOM   1764  CB  GLN   132      54.078  22.035  57.615  1.00  0.00           C  
ATOM   1765  HB2 GLN   132      54.090  21.988  58.704  1.00  0.00           H  
ATOM   1766  HB3 GLN   132      53.156  21.563  57.277  1.00  0.00           H  
ATOM   1767  CG  GLN   132      55.247  21.157  57.099  1.00  0.00           C  
ATOM   1768  HG2 GLN   132      55.144  21.086  56.016  1.00  0.00           H  
ATOM   1769  HG3 GLN   132      56.190  21.614  57.397  1.00  0.00           H  
ATOM   1770  CD  GLN   132      55.044  19.853  57.843  1.00  0.00           C  
ATOM   1771  OE1 GLN   132      55.303  19.680  59.034  1.00  0.00           O  
ATOM   1772  NE2 GLN   132      54.491  18.903  57.141  1.00  0.00           N  
ATOM   1773 HE21 GLN   132      54.225  18.997  56.172  1.00  0.00           H  
ATOM   1774 HE22 GLN   132      54.589  18.027  57.634  1.00  0.00           H  
ATOM   1775  C   GLN   132      55.136  24.331  57.794  1.00  0.00           C  
ATOM   1776  O   GLN   132      56.247  24.244  57.400  1.00  0.00           O  
ATOM   1777  N   GLN   133      54.721  25.100  58.749  1.00  0.00           N  
ATOM   1778  H   GLN   133      53.711  25.123  58.776  1.00  0.00           H  
ATOM   1779  CA  GLN   133      55.441  25.711  59.849  1.00  0.00           C  
ATOM   1780  HA  GLN   133      54.661  26.017  60.547  1.00  0.00           H  
ATOM   1781  CB  GLN   133      56.331  24.691  60.639  1.00  0.00           C  
ATOM   1782  HB2 GLN   133      57.148  24.383  59.986  1.00  0.00           H  
ATOM   1783  HB3 GLN   133      56.609  25.189  61.568  1.00  0.00           H  
ATOM   1784  CG  GLN   133      55.692  23.372  61.025  1.00  0.00           C  
ATOM   1785  HG2 GLN   133      54.729  23.498  61.520  1.00  0.00           H  
ATOM   1786  HG3 GLN   133      55.625  22.774  60.117  1.00  0.00           H  
ATOM   1787  CD  GLN   133      56.605  22.523  61.977  1.00  0.00           C  
ATOM   1788  OE1 GLN   133      57.781  22.760  62.084  1.00  0.00           O  
ATOM   1789  NE2 GLN   133      56.144  21.428  62.620  1.00  0.00           N  
ATOM   1790 HE21 GLN   133      55.162  21.209  62.529  1.00  0.00           H  
ATOM   1791 HE22 GLN   133      56.741  20.722  63.025  1.00  0.00           H  
ATOM   1792  C   GLN   133      56.086  27.110  59.540  1.00  0.00           C  
ATOM   1793  O   GLN   133      56.913  27.102  58.670  1.00  0.00           O  
ATOM   1794  N   PRO   134      55.812  28.189  60.325  1.00  0.00           N  
ATOM   1795  CD  PRO   134      56.634  29.392  60.158  1.00  0.00           C  
ATOM   1796  HD2 PRO   134      56.563  29.747  59.129  1.00  0.00           H  
ATOM   1797  HD3 PRO   134      57.648  29.301  60.547  1.00  0.00           H  
ATOM   1798  CG  PRO   134      55.903  30.488  60.995  1.00  0.00           C  
ATOM   1799  HG2 PRO   134      55.279  30.953  60.231  1.00  0.00           H  
ATOM   1800  HG3 PRO   134      56.651  31.152  61.430  1.00  0.00           H  
ATOM   1801  CB  PRO   134      54.997  29.755  61.995  1.00  0.00           C  
ATOM   1802  HB2 PRO   134      54.147  30.390  62.247  1.00  0.00           H  
ATOM   1803  HB3 PRO   134      55.700  29.580  62.809  1.00  0.00           H  
ATOM   1804  CA  PRO   134      54.688  28.431  61.305  1.00  0.00           C  
ATOM   1805  HA  PRO   134      54.844  27.662  62.062  1.00  0.00           H  
ATOM   1806  C   PRO   134      53.256  28.282  60.766  1.00  0.00           C  
ATOM   1807  O   PRO   134      53.139  28.397  59.558  1.00  0.00           O  
ATOM   1808  N   SER   135      52.263  28.103  61.654  1.00  0.00           N  
ATOM   1809  H   SER   135      51.339  28.263  61.278  1.00  0.00           H  
ATOM   1810  CA  SER   135      52.281  27.842  63.096  1.00  0.00           C  
ATOM   1811  HA  SER   135      52.836  28.628  63.609  1.00  0.00           H  
ATOM   1812  CB  SER   135      50.974  27.875  63.691  1.00  0.00           C  
ATOM   1813  HB2 SER   135      50.543  26.876  63.619  1.00  0.00           H  
ATOM   1814  HB3 SER   135      51.076  28.104  64.752  1.00  0.00           H  
ATOM   1815  OG  SER   135      50.100  28.851  63.125  1.00  0.00           O  
ATOM   1816  HG  SER   135      49.341  29.008  63.692  1.00  0.00           H  
ATOM   1817  C   SER   135      52.965  26.562  63.528  1.00  0.00           C  
ATOM   1818  O   SER   135      52.792  25.501  62.912  1.00  0.00           O  
ATOM   1819  N   TYR   136      53.799  26.695  64.560  1.00  0.00           N  
ATOM   1820  H   TYR   136      53.886  27.575  65.048  1.00  0.00           H  
ATOM   1821  CA  TYR   136      54.486  25.480  65.133  1.00  0.00           C  
ATOM   1822  HA  TYR   136      54.784  24.824  64.315  1.00  0.00           H  
ATOM   1823  CB  TYR   136      55.756  25.954  65.821  1.00  0.00           C  
ATOM   1824  HB2 TYR   136      55.561  26.898  66.331  1.00  0.00           H  
ATOM   1825  HB3 TYR   136      56.166  25.209  66.502  1.00  0.00           H  
ATOM   1826  CG  TYR   136      56.739  26.322  64.773  1.00  0.00           C  
ATOM   1827  CD1 TYR   136      57.504  25.350  64.153  1.00  0.00           C  
ATOM   1828  HD1 TYR   136      57.376  24.309  64.409  1.00  0.00           H  
ATOM   1829  CE1 TYR   136      58.439  25.746  63.162  1.00  0.00           C  
ATOM   1830  HE1 TYR   136      58.993  24.972  62.653  1.00  0.00           H  
ATOM   1831  CZ  TYR   136      58.700  27.070  62.868  1.00  0.00           C  
ATOM   1832  OH  TYR   136      59.493  27.458  61.894  1.00  0.00           O  
ATOM   1833  HH  TYR   136      59.894  26.638  61.598  1.00  0.00           H  
ATOM   1834  CE2 TYR   136      57.948  28.068  63.536  1.00  0.00           C  
ATOM   1835  HE2 TYR   136      58.057  29.126  63.349  1.00  0.00           H  
ATOM   1836  CD2 TYR   136      56.998  27.668  64.488  1.00  0.00           C  
ATOM   1837  HD2 TYR   136      56.422  28.440  64.975  1.00  0.00           H  
ATOM   1838  C   TYR   136      53.514  24.634  66.093  1.00  0.00           C  
ATOM   1839  O   TYR   136      52.703  25.277  66.778  1.00  0.00           O  
ATOM   1840  N   GLY   137      53.619  23.311  66.325  1.00  0.00           N  
ATOM   1841  H   GLY   137      52.835  22.982  66.870  1.00  0.00           H  
ATOM   1842  CA  GLY   137      54.767  22.445  66.047  1.00  0.00           C  
ATOM   1843  HA2 GLY   137      54.594  21.395  66.283  1.00  0.00           H  
ATOM   1844  HA3 GLY   137      55.032  22.457  64.990  1.00  0.00           H  
ATOM   1845  C   GLY   137      55.957  22.737  66.944  1.00  0.00           C  
ATOM   1846  O   GLY   137      56.984  22.875  66.321  1.00  0.00           O  
ATOM   1847  N   GLY   138      55.814  22.886  68.237  1.00  0.00           N  
ATOM   1848  H   GLY   138      54.882  22.617  68.520  1.00  0.00           H  
ATOM   1849  CA  GLY   138      56.766  23.231  69.252  1.00  0.00           C  
ATOM   1850  HA2 GLY   138      57.525  22.449  69.254  1.00  0.00           H  
ATOM   1851  HA3 GLY   138      57.303  24.147  69.007  1.00  0.00           H  
ATOM   1852  C   GLY   138      56.166  23.271  70.634  1.00  0.00           C  
ATOM   1853  O   GLY   138      55.239  22.525  70.893  1.00  0.00           O  
ATOM   1854  N   GLN   139      56.566  24.184  71.534  1.00  0.00           N  
ATOM   1855  H   GLN   139      55.985  24.191  72.361  1.00  0.00           H  
ATOM   1856  CA  GLN   139      57.612  25.224  71.392  1.00  0.00           C  
ATOM   1857  HA  GLN   139      58.226  24.904  70.551  1.00  0.00           H  
ATOM   1858  CB  GLN   139      56.973  26.503  70.819  1.00  0.00           C  
ATOM   1859  HB2 GLN   139      57.715  27.298  70.739  1.00  0.00           H  
ATOM   1860  HB3 GLN   139      56.622  26.311  69.806  1.00  0.00           H  
ATOM   1861  CG  GLN   139      55.790  26.950  71.718  1.00  0.00           C  
ATOM   1862  HG2 GLN   139      54.959  26.442  71.228  1.00  0.00           H  
ATOM   1863  HG3 GLN   139      56.024  26.654  72.740  1.00  0.00           H  
ATOM   1864  CD  GLN   139      55.501  28.422  71.893  1.00  0.00           C  
ATOM   1865  OE1 GLN   139      54.409  28.896  71.756  1.00  0.00           O  
ATOM   1866  NE2 GLN   139      56.478  29.226  72.277  1.00  0.00           N  
ATOM   1867 HE21 GLN   139      57.434  28.900  72.284  1.00  0.00           H  
ATOM   1868 HE22 GLN   139      56.254  30.195  72.103  1.00  0.00           H  
ATOM   1869  C   GLN   139      58.562  25.451  72.578  1.00  0.00           C  
ATOM   1870  O   GLN   139      59.558  26.143  72.429  1.00  0.00           O  
ATOM   1871  N   GLN   140      58.286  24.915  73.780  1.00  0.00           N  
ATOM   1872  H   GLN   140      57.477  24.311  73.805  1.00  0.00           H  
ATOM   1873  CA  GLN   140      59.189  24.837  74.963  1.00  0.00           C  
ATOM   1874  HA  GLN   140      58.689  24.160  75.655  1.00  0.00           H  
ATOM   1875  CB  GLN   140      60.602  24.320  74.680  1.00  0.00           C  
ATOM   1876  HB2 GLN   140      61.017  24.842  73.818  1.00  0.00           H  
ATOM   1877  HB3 GLN   140      61.214  24.439  75.574  1.00  0.00           H  
ATOM   1878  CG  GLN   140      60.523  22.818  74.290  1.00  0.00           C  
ATOM   1879  HG2 GLN   140      61.554  22.468  74.358  1.00  0.00           H  
ATOM   1880  HG3 GLN   140      59.909  22.183  74.929  1.00  0.00           H  
ATOM   1881  CD  GLN   140      60.206  22.520  72.842  1.00  0.00           C  
ATOM   1882  OE1 GLN   140      59.242  21.789  72.639  1.00  0.00           O  
ATOM   1883  NE2 GLN   140      60.765  23.074  71.810  1.00  0.00           N  
ATOM   1884 HE21 GLN   140      61.511  23.747  71.913  1.00  0.00           H  
ATOM   1885 HE22 GLN   140      60.636  22.747  70.863  1.00  0.00           H  
ATOM   1886  C   GLN   140      59.093  26.137  75.752  1.00  0.00           C  
ATOM   1887  O   GLN   140      58.152  26.981  75.614  1.00  0.00           O  
ATOM   1888  N   GLN   141      59.920  26.276  76.853  1.00  0.00           N  
ATOM   1889  H   GLN   141      60.755  25.709  76.890  1.00  0.00           H  
ATOM   1890  CA  GLN   141      59.959  27.463  77.665  1.00  0.00           C  
ATOM   1891  HA  GLN   141      59.517  28.246  77.048  1.00  0.00           H  
ATOM   1892  CB  GLN   141      59.208  27.291  79.012  1.00  0.00           C  
ATOM   1893  HB2 GLN   141      59.616  26.360  79.406  1.00  0.00           H  
ATOM   1894  HB3 GLN   141      59.435  28.151  79.643  1.00  0.00           H  
ATOM   1895  CG  GLN   141      57.731  27.129  78.824  1.00  0.00           C  
ATOM   1896  HG2 GLN   141      57.322  28.055  78.419  1.00  0.00           H  
ATOM   1897  HG3 GLN   141      57.604  26.312  78.114  1.00  0.00           H  
ATOM   1898  CD  GLN   141      56.991  26.628  80.070  1.00  0.00           C  
ATOM   1899  OE1 GLN   141      57.602  26.280  81.103  1.00  0.00           O  
ATOM   1900  NE2 GLN   141      55.703  26.585  80.049  1.00  0.00           N  
ATOM   1901 HE21 GLN   141      55.243  27.043  79.276  1.00  0.00           H  
ATOM   1902 HE22 GLN   141      55.165  26.319  80.862  1.00  0.00           H  
ATOM   1903  C   GLN   141      61.391  27.808  77.887  1.00  0.00           C  
ATOM   1904  O   GLN   141      62.111  26.918  78.329  1.00  0.00           O  
ATOM   1905  N   SER   142      61.920  29.022  77.864  1.00  0.00           N  
ATOM   1906  H   SER   142      62.775  29.032  78.403  1.00  0.00           H  
ATOM   1907  CA  SER   142      61.364  30.337  77.415  1.00  0.00           C  
ATOM   1908  HA  SER   142      62.205  31.023  77.518  1.00  0.00           H  
ATOM   1909  CB  SER   142      60.913  30.349  75.906  1.00  0.00           C  
ATOM   1910  HB2 SER   142      61.693  29.925  75.274  1.00  0.00           H  
ATOM   1911  HB3 SER   142      59.966  29.882  75.637  1.00  0.00           H  
ATOM   1912  OG  SER   142      60.713  31.646  75.341  1.00  0.00           O  
ATOM   1913  HG  SER   142      61.474  31.776  74.770  1.00  0.00           H  
ATOM   1914  C   SER   142      60.229  30.974  78.265  1.00  0.00           C  
ATOM   1915  O   SER   142      59.020  30.643  78.150  1.00  0.00           O  
ATOM   1916  N   TYR   143      60.712  31.953  79.045  1.00  0.00           N  
ATOM   1917  H   TYR   143      61.689  32.162  79.190  1.00  0.00           H  
ATOM   1918  CA  TYR   143      59.951  32.795  80.006  1.00  0.00           C  
ATOM   1919  HA  TYR   143      58.888  32.600  79.862  1.00  0.00           H  
ATOM   1920  CB  TYR   143      60.444  32.384  81.455  1.00  0.00           C  
ATOM   1921  HB2 TYR   143      61.497  32.668  81.445  1.00  0.00           H  
ATOM   1922  HB3 TYR   143      59.900  32.937  82.220  1.00  0.00           H  
ATOM   1923  CG  TYR   143      60.290  30.932  81.808  1.00  0.00           C  
ATOM   1924  CD1 TYR   143      59.065  30.378  82.089  1.00  0.00           C  
ATOM   1925  HD1 TYR   143      58.192  31.015  82.065  1.00  0.00           H  
ATOM   1926  CE1 TYR   143      58.917  29.013  82.442  1.00  0.00           C  
ATOM   1927  HE1 TYR   143      57.902  28.729  82.680  1.00  0.00           H  
ATOM   1928  CZ  TYR   143      60.035  28.211  82.448  1.00  0.00           C  
ATOM   1929  OH  TYR   143      59.892  26.921  82.602  1.00  0.00           O  
ATOM   1930  HH  TYR   143      59.103  26.585  82.172  1.00  0.00           H  
ATOM   1931  CE2 TYR   143      61.358  28.737  82.146  1.00  0.00           C  
ATOM   1932  HE2 TYR   143      62.224  28.094  82.199  1.00  0.00           H  
ATOM   1933  CD2 TYR   143      61.399  30.098  81.827  1.00  0.00           C  
ATOM   1934  HD2 TYR   143      62.367  30.478  81.534  1.00  0.00           H  
ATOM   1935  C   TYR   143      60.111  34.269  79.975  1.00  0.00           C  
ATOM   1936  O   TYR   143      61.138  34.752  79.451  1.00  0.00           O  
ATOM   1937  N   GLY   144      59.170  34.999  80.626  1.00  0.00           N  
ATOM   1938  H   GLY   144      58.391  34.490  81.018  1.00  0.00           H  
ATOM   1939  CA  GLY   144      59.456  36.367  80.936  1.00  0.00           C  
ATOM   1940  HA2 GLY   144      59.932  36.844  80.079  1.00  0.00           H  
ATOM   1941  HA3 GLY   144      58.568  36.938  81.204  1.00  0.00           H  
ATOM   1942  C   GLY   144      60.390  36.381  82.148  1.00  0.00           C  
ATOM   1943  O   GLY   144      61.054  35.383  82.490  1.00  0.00           O  
ATOM   1944  N   GLN   145      60.356  37.473  82.948  1.00  0.00           N  
ATOM   1945  H   GLN   145      59.885  38.287  82.579  1.00  0.00           H  
ATOM   1946  CA  GLN   145      61.289  37.787  83.927  1.00  0.00           C  
ATOM   1947  HA  GLN   145      61.655  36.987  84.571  1.00  0.00           H  
ATOM   1948  CB  GLN   145      62.655  38.173  83.197  1.00  0.00           C  
ATOM   1949  HB2 GLN   145      63.434  38.340  83.940  1.00  0.00           H  
ATOM   1950  HB3 GLN   145      63.012  37.365  82.559  1.00  0.00           H  
ATOM   1951  CG  GLN   145      62.574  39.483  82.372  1.00  0.00           C  
ATOM   1952  HG2 GLN   145      62.114  40.253  82.992  1.00  0.00           H  
ATOM   1953  HG3 GLN   145      63.594  39.834  82.214  1.00  0.00           H  
ATOM   1954  CD  GLN   145      61.870  39.199  81.109  1.00  0.00           C  
ATOM   1955  OE1 GLN   145      60.816  39.686  80.711  1.00  0.00           O  
ATOM   1956  NE2 GLN   145      62.545  38.345  80.290  1.00  0.00           N  
ATOM   1957 HE21 GLN   145      62.076  38.186  79.409  1.00  0.00           H  
ATOM   1958 HE22 GLN   145      63.456  38.031  80.593  1.00  0.00           H  
ATOM   1959  C   GLN   145      60.767  38.941  84.830  1.00  0.00           C  
ATOM   1960  O   GLN   145      59.873  39.714  84.496  1.00  0.00           O  
ATOM   1961  N   GLN   146      61.211  38.935  86.124  1.00  0.00           N  
ATOM   1962  H   GLN   146      62.028  38.374  86.319  1.00  0.00           H  
ATOM   1963  CA  GLN   146      60.703  39.748  87.278  1.00  0.00           C  
ATOM   1964  HA  GLN   146      60.340  40.716  86.932  1.00  0.00           H  
ATOM   1965  CB  GLN   146      59.474  39.038  87.904  1.00  0.00           C  
ATOM   1966  HB2 GLN   146      58.993  39.788  88.532  1.00  0.00           H  
ATOM   1967  HB3 GLN   146      58.807  38.696  87.113  1.00  0.00           H  
ATOM   1968  CG  GLN   146      59.842  37.773  88.782  1.00  0.00           C  
ATOM   1969  HG2 GLN   146      60.771  38.000  89.307  1.00  0.00           H  
ATOM   1970  HG3 GLN   146      59.128  37.479  89.551  1.00  0.00           H  
ATOM   1971  CD  GLN   146      60.031  36.559  87.884  1.00  0.00           C  
ATOM   1972  OE1 GLN   146      59.183  36.110  87.122  1.00  0.00           O  
ATOM   1973  NE2 GLN   146      61.185  36.004  88.009  1.00  0.00           N  
ATOM   1974 HE21 GLN   146      61.899  36.293  88.663  1.00  0.00           H  
ATOM   1975 HE22 GLN   146      61.357  35.145  87.505  1.00  0.00           H  
ATOM   1976  C   GLN   146      61.850  39.975  88.298  1.00  0.00           C  
ATOM   1977  O   GLN   146      62.743  39.159  88.404  1.00  0.00           O  
ATOM   1978  N   GLN   147      61.801  41.057  89.088  1.00  0.00           N  
ATOM   1979  H   GLN   147      60.986  41.653  89.064  1.00  0.00           H  
ATOM   1980  CA  GLN   147      62.660  41.477  90.144  1.00  0.00           C  
ATOM   1981  HA  GLN   147      62.965  40.560  90.648  1.00  0.00           H  
ATOM   1982  CB  GLN   147      63.915  42.140  89.434  1.00  0.00           C  
ATOM   1983  HB2 GLN   147      64.752  42.352  90.100  1.00  0.00           H  
ATOM   1984  HB3 GLN   147      64.241  41.340  88.770  1.00  0.00           H  
ATOM   1985  CG  GLN   147      63.577  43.437  88.693  1.00  0.00           C  
ATOM   1986  HG2 GLN   147      62.886  43.192  87.887  1.00  0.00           H  
ATOM   1987  HG3 GLN   147      63.073  44.125  89.371  1.00  0.00           H  
ATOM   1988  CD  GLN   147      64.804  44.186  88.105  1.00  0.00           C  
ATOM   1989  OE1 GLN   147      65.921  43.774  88.340  1.00  0.00           O  
ATOM   1990  NE2 GLN   147      64.643  45.220  87.340  1.00  0.00           N  
ATOM   1991 HE21 GLN   147      63.722  45.622  87.230  1.00  0.00           H  
ATOM   1992 HE22 GLN   147      65.449  45.793  87.137  1.00  0.00           H  
ATOM   1993  C   GLN   147      62.113  42.347  91.223  1.00  0.00           C  
ATOM   1994  O   GLN   147      61.098  42.945  91.037  1.00  0.00           O  
ATOM   1995  N   SER   148      62.805  42.407  92.379  1.00  0.00           N  
ATOM   1996  H   SER   148      63.645  41.850  92.439  1.00  0.00           H  
ATOM   1997  CA  SER   148      62.554  43.360  93.496  1.00  0.00           C  
ATOM   1998  HA  SER   148      61.607  43.128  93.985  1.00  0.00           H  
ATOM   1999  CB  SER   148      63.772  43.273  94.474  1.00  0.00           C  
ATOM   2000  HB2 SER   148      63.857  42.228  94.771  1.00  0.00           H  
ATOM   2001  HB3 SER   148      64.584  43.574  93.813  1.00  0.00           H  
ATOM   2002  OG  SER   148      63.684  44.092  95.654  1.00  0.00           O  
ATOM   2003  HG  SER   148      64.492  44.125  96.172  1.00  0.00           H  
ATOM   2004  C   SER   148      62.407  44.780  92.998  1.00  0.00           C  
ATOM   2005  O   SER   148      62.955  45.110  91.994  1.00  0.00           O  
ATOM   2006  N   TYR   149      61.661  45.617  93.770  1.00  0.00           N  
ATOM   2007  H   TYR   149      61.239  45.280  94.623  1.00  0.00           H  
ATOM   2008  CA  TYR   149      61.457  47.022  93.423  1.00  0.00           C  
ATOM   2009  HA  TYR   149      62.418  47.422  93.101  1.00  0.00           H  
ATOM   2010  CB  TYR   149      60.466  47.079  92.290  1.00  0.00           C  
ATOM   2011  HB2 TYR   149      60.820  46.648  91.353  1.00  0.00           H  
ATOM   2012  HB3 TYR   149      59.676  46.407  92.625  1.00  0.00           H  
ATOM   2013  CG  TYR   149      59.852  48.456  91.961  1.00  0.00           C  
ATOM   2014  CD1 TYR   149      58.565  48.826  92.410  1.00  0.00           C  
ATOM   2015  HD1 TYR   149      58.062  48.006  92.901  1.00  0.00           H  
ATOM   2016  CE1 TYR   149      57.935  50.016  92.028  1.00  0.00           C  
ATOM   2017  HE1 TYR   149      56.932  50.246  92.356  1.00  0.00           H  
ATOM   2018  CZ  TYR   149      58.712  50.926  91.272  1.00  0.00           C  
ATOM   2019  OH  TYR   149      58.253  52.219  91.222  1.00  0.00           O  
ATOM   2020  HH  TYR   149      58.862  52.865  90.856  1.00  0.00           H  
ATOM   2021  CE2 TYR   149      60.059  50.639  90.897  1.00  0.00           C  
ATOM   2022  HE2 TYR   149      60.654  51.458  90.521  1.00  0.00           H  
ATOM   2023  CD2 TYR   149      60.579  49.384  91.152  1.00  0.00           C  
ATOM   2024  HD2 TYR   149      61.584  49.138  90.842  1.00  0.00           H  
ATOM   2025  C   TYR   149      60.934  47.824  94.600  1.00  0.00           C  
ATOM   2026  O   TYR   149      60.282  47.251  95.481  1.00  0.00           O  
ATOM   2027  N   ASN   150      61.231  49.133  94.615  1.00  0.00           N  
ATOM   2028  H   ASN   150      61.795  49.410  93.824  1.00  0.00           H  
ATOM   2029  CA  ASN   150      60.865  50.170  95.543  1.00  0.00           C  
ATOM   2030  HA  ASN   150      59.995  49.793  96.080  1.00  0.00           H  
ATOM   2031  CB  ASN   150      62.001  50.399  96.480  1.00  0.00           C  
ATOM   2032  HB2 ASN   150      62.015  49.588  97.208  1.00  0.00           H  
ATOM   2033  HB3 ASN   150      62.927  50.366  95.906  1.00  0.00           H  
ATOM   2034  CG  ASN   150      61.783  51.614  97.327  1.00  0.00           C  
ATOM   2035  OD1 ASN   150      60.793  51.796  98.045  1.00  0.00           O  
ATOM   2036  ND2 ASN   150      62.765  52.469  97.314  1.00  0.00           N  
ATOM   2037 HD21 ASN   150      62.763  53.319  97.861  1.00  0.00           H  
ATOM   2038 HD22 ASN   150      63.537  52.340  96.676  1.00  0.00           H  
ATOM   2039  C   ASN   150      60.419  51.426  94.878  1.00  0.00           C  
ATOM   2040  O   ASN   150      61.077  52.005  93.970  1.00  0.00           O  
ATOM   2041  N   PRO   151      59.181  51.986  95.248  1.00  0.00           N  
ATOM   2042  CD  PRO   151      58.071  51.404  96.078  1.00  0.00           C  
ATOM   2043  HD2 PRO   151      58.483  50.943  96.976  1.00  0.00           H  
ATOM   2044  HD3 PRO   151      57.443  50.810  95.414  1.00  0.00           H  
ATOM   2045  CG  PRO   151      57.236  52.564  96.531  1.00  0.00           C  
ATOM   2046  HG2 PRO   151      57.663  53.000  97.435  1.00  0.00           H  
ATOM   2047  HG3 PRO   151      56.217  52.225  96.717  1.00  0.00           H  
ATOM   2048  CB  PRO   151      57.288  53.579  95.410  1.00  0.00           C  
ATOM   2049  HB2 PRO   151      57.071  54.588  95.759  1.00  0.00           H  
ATOM   2050  HB3 PRO   151      56.581  53.349  94.613  1.00  0.00           H  
ATOM   2051  CA  PRO   151      58.713  53.343  94.774  1.00  0.00           C  
ATOM   2052  HA  PRO   151      58.617  53.273  93.691  1.00  0.00           H  
ATOM   2053  C   PRO   151      59.728  54.460  95.168  1.00  0.00           C  
ATOM   2054  O   PRO   151      60.491  54.391  96.137  1.00  0.00           O  
ATOM   2055  N   PRO   152      59.745  55.559  94.418  1.00  0.00           N  
ATOM   2056  CD  PRO   152      58.957  55.702  93.235  1.00  0.00           C  
ATOM   2057  HD2 PRO   152      57.913  55.392  93.287  1.00  0.00           H  
ATOM   2058  HD3 PRO   152      59.435  55.082  92.477  1.00  0.00           H  
ATOM   2059  CG  PRO   152      58.896  57.188  92.809  1.00  0.00           C  
ATOM   2060  HG2 PRO   152      57.986  57.657  93.184  1.00  0.00           H  
ATOM   2061  HG3 PRO   152      58.969  57.326  91.731  1.00  0.00           H  
ATOM   2062  CB  PRO   152      60.183  57.715  93.495  1.00  0.00           C  
ATOM   2063  HB2 PRO   152      60.096  58.766  93.769  1.00  0.00           H  
ATOM   2064  HB3 PRO   152      60.959  57.511  92.758  1.00  0.00           H  
ATOM   2065  CA  PRO   152      60.479  56.780  94.647  1.00  0.00           C  
ATOM   2066  HA  PRO   152      61.527  56.508  94.772  1.00  0.00           H  
ATOM   2067  C   PRO   152      60.040  57.387  96.017  1.00  0.00           C  
ATOM   2068  O   PRO   152      58.961  57.209  96.572  1.00  0.00           O  
ATOM   2069  N   GLN   153      61.013  58.149  96.562  1.00  0.00           N  
ATOM   2070  H   GLN   153      61.892  58.189  96.067  1.00  0.00           H  
ATOM   2071  CA  GLN   153      61.029  58.593  97.972  1.00  0.00           C  
ATOM   2072  HA  GLN   153      61.069  57.725  98.631  1.00  0.00           H  
ATOM   2073  CB  GLN   153      62.404  59.265  98.203  1.00  0.00           C  
ATOM   2074  HB2 GLN   153      63.144  58.623  97.725  1.00  0.00           H  
ATOM   2075  HB3 GLN   153      62.629  60.234  97.757  1.00  0.00           H  
ATOM   2076  CG  GLN   153      62.724  59.382  99.715  1.00  0.00           C  
ATOM   2077  HG2 GLN   153      61.890  59.798 100.281  1.00  0.00           H  
ATOM   2078  HG3 GLN   153      62.891  58.358 100.050  1.00  0.00           H  
ATOM   2079  CD  GLN   153      64.000  60.235  99.963  1.00  0.00           C  
ATOM   2080  OE1 GLN   153      63.937  61.235 100.705  1.00  0.00           O  
ATOM   2081  NE2 GLN   153      65.160  60.003  99.329  1.00  0.00           N  
ATOM   2082 HE21 GLN   153      65.205  59.289  98.616  1.00  0.00           H  
ATOM   2083 HE22 GLN   153      66.007  60.442  99.660  1.00  0.00           H  
ATOM   2084  C   GLN   153      59.781  59.446  98.424  1.00  0.00           C  
ATOM   2085  O   GLN   153      59.184  60.251  97.732  1.00  0.00           O  
ATOM   2086  N   GLY   154      59.198  58.990  99.537  1.00  0.00           N  
ATOM   2087  H   GLY   154      59.572  58.153  99.960  1.00  0.00           H  
ATOM   2088  CA  GLY   154      58.071  59.584 100.328  1.00  0.00           C  
ATOM   2089  HA2 GLY   154      57.086  59.657  99.867  1.00  0.00           H  
ATOM   2090  HA3 GLY   154      57.896  59.098 101.287  1.00  0.00           H  
ATOM   2091  C   GLY   154      58.477  61.025 100.747  1.00  0.00           C  
ATOM   2092  O   GLY   154      59.626  61.267 101.120  1.00  0.00           O  
ATOM   2093  N   TYR   155      57.439  61.836 100.886  1.00  0.00           N  
ATOM   2094  H   TYR   155      56.551  61.545 100.502  1.00  0.00           H  
ATOM   2095  CA  TYR   155      57.502  63.163 101.423  1.00  0.00           C  
ATOM   2096  HA  TYR   155      58.260  63.186 102.206  1.00  0.00           H  
ATOM   2097  CB  TYR   155      57.879  64.157 100.324  1.00  0.00           C  
ATOM   2098  HB2 TYR   155      58.078  65.142 100.747  1.00  0.00           H  
ATOM   2099  HB3 TYR   155      58.820  63.796  99.909  1.00  0.00           H  
ATOM   2100  CG  TYR   155      56.858  64.342  99.242  1.00  0.00           C  
ATOM   2101  CD1 TYR   155      56.939  63.553  98.048  1.00  0.00           C  
ATOM   2102  HD1 TYR   155      57.717  62.804  98.068  1.00  0.00           H  
ATOM   2103  CE1 TYR   155      56.033  63.827  96.993  1.00  0.00           C  
ATOM   2104  HE1 TYR   155      56.121  63.294  96.058  1.00  0.00           H  
ATOM   2105  CZ  TYR   155      55.070  64.844  97.148  1.00  0.00           C  
ATOM   2106  OH  TYR   155      54.231  65.118  96.135  1.00  0.00           O  
ATOM   2107  HH  TYR   155      54.678  64.921  95.308  1.00  0.00           H  
ATOM   2108  CE2 TYR   155      55.014  65.609  98.308  1.00  0.00           C  
ATOM   2109  HE2 TYR   155      54.327  66.438  98.398  1.00  0.00           H  
ATOM   2110  CD2 TYR   155      55.897  65.367  99.376  1.00  0.00           C  
ATOM   2111  HD2 TYR   155      55.808  66.023 100.230  1.00  0.00           H  
ATOM   2112  C   TYR   155      56.077  63.462 102.011  1.00  0.00           C  
ATOM   2113  O   TYR   155      55.087  63.059 101.393  1.00  0.00           O  
ATOM   2114  N   GLY   156      55.919  64.057 103.226  1.00  0.00           N  
ATOM   2115  H   GLY   156      54.984  64.247 103.557  1.00  0.00           H  
ATOM   2116  CA  GLY   156      57.046  64.340 104.136  1.00  0.00           C  
ATOM   2117  HA2 GLY   156      57.226  63.429 104.707  1.00  0.00           H  
ATOM   2118  HA3 GLY   156      58.009  64.552 103.673  1.00  0.00           H  
ATOM   2119  C   GLY   156      56.923  65.482 105.105  1.00  0.00           C  
ATOM   2120  O   GLY   156      57.784  65.714 106.003  1.00  0.00           O  
ATOM   2121  N   GLN   157      55.810  66.152 104.946  1.00  0.00           N  
ATOM   2122  H   GLN   157      55.246  66.026 104.118  1.00  0.00           H  
ATOM   2123  CA  GLN   157      55.388  67.359 105.679  1.00  0.00           C  
ATOM   2124  HA  GLN   157      56.025  68.163 105.311  1.00  0.00           H  
ATOM   2125  CB  GLN   157      53.954  67.667 105.306  1.00  0.00           C  
ATOM   2126  HB2 GLN   157      53.630  68.501 105.929  1.00  0.00           H  
ATOM   2127  HB3 GLN   157      53.907  67.908 104.245  1.00  0.00           H  
ATOM   2128  CG  GLN   157      52.950  66.554 105.474  1.00  0.00           C  
ATOM   2129  HG2 GLN   157      53.105  66.056 106.431  1.00  0.00           H  
ATOM   2130  HG3 GLN   157      51.932  66.941 105.517  1.00  0.00           H  
ATOM   2131  CD  GLN   157      52.897  65.604 104.299  1.00  0.00           C  
ATOM   2132  OE1 GLN   157      53.274  64.440 104.345  1.00  0.00           O  
ATOM   2133  NE2 GLN   157      52.547  66.092 103.176  1.00  0.00           N  
ATOM   2134 HE21 GLN   157      52.132  67.012 103.132  1.00  0.00           H  
ATOM   2135 HE22 GLN   157      52.634  65.534 102.338  1.00  0.00           H  
ATOM   2136  C   GLN   157      55.486  67.279 107.198  1.00  0.00           C  
ATOM   2137  O   GLN   157      55.334  66.271 107.865  1.00  0.00           O  
ATOM   2138  N   GLN   158      55.733  68.357 107.900  1.00  0.00           N  
ATOM   2139  H   GLN   158      56.041  68.276 108.858  1.00  0.00           H  
ATOM   2140  CA  GLN   158      56.003  69.727 107.430  1.00  0.00           C  
ATOM   2141  HA  GLN   158      55.439  69.939 106.522  1.00  0.00           H  
ATOM   2142  CB  GLN   158      55.600  70.761 108.536  1.00  0.00           C  
ATOM   2143  HB2 GLN   158      56.176  70.669 109.457  1.00  0.00           H  
ATOM   2144  HB3 GLN   158      55.858  71.780 108.246  1.00  0.00           H  
ATOM   2145  CG  GLN   158      54.145  70.817 108.994  1.00  0.00           C  
ATOM   2146  HG2 GLN   158      53.827  69.836 109.346  1.00  0.00           H  
ATOM   2147  HG3 GLN   158      54.064  71.518 109.825  1.00  0.00           H  
ATOM   2148  CD  GLN   158      53.186  71.268 107.930  1.00  0.00           C  
ATOM   2149  OE1 GLN   158      53.486  71.843 106.886  1.00  0.00           O  
ATOM   2150  NE2 GLN   158      51.918  71.132 108.245  1.00  0.00           N  
ATOM   2151 HE21 GLN   158      51.689  70.692 109.125  1.00  0.00           H  
ATOM   2152 HE22 GLN   158      51.269  71.527 107.580  1.00  0.00           H  
ATOM   2153  C   GLN   158      57.520  69.976 107.049  1.00  0.00           C  
ATOM   2154  O   GLN   158      58.299  68.997 107.084  1.00  0.00           O  
ATOM   2155  N   ASN   159      57.902  71.197 106.653  1.00  0.00           N  
ATOM   2156  H   ASN   159      57.105  71.794 106.481  1.00  0.00           H  
ATOM   2157  CA  ASN   159      59.261  71.723 106.531  1.00  0.00           C  
ATOM   2158  HA  ASN   159      59.132  72.784 106.320  1.00  0.00           H  
ATOM   2159  CB  ASN   159      60.021  71.679 107.876  1.00  0.00           C  
ATOM   2160  HB2 ASN   159      60.146  70.678 108.289  1.00  0.00           H  
ATOM   2161  HB3 ASN   159      61.015  72.107 107.738  1.00  0.00           H  
ATOM   2162  CG  ASN   159      59.408  72.467 109.035  1.00  0.00           C  
ATOM   2163  OD1 ASN   159      58.415  73.169 108.948  1.00  0.00           O  
ATOM   2164  ND2 ASN   159      60.128  72.350 110.146  1.00  0.00           N  
ATOM   2165 HD21 ASN   159      60.970  71.796 110.081  1.00  0.00           H  
ATOM   2166 HD22 ASN   159      59.792  72.751 111.010  1.00  0.00           H  
ATOM   2167  C   ASN   159      59.821  71.163 105.212  1.00  0.00           C  
ATOM   2168  O   ASN   159      60.432  70.081 105.216  1.00  0.00           O  
ATOM   2169  N   GLN   160      59.583  71.822 104.031  1.00  0.00           N  
ATOM   2170  H   GLN   160      60.087  71.587 103.188  1.00  0.00           H  
ATOM   2171  CA  GLN   160      58.605  72.882 103.703  1.00  0.00           C  
ATOM   2172  HA  GLN   160      57.913  72.907 104.545  1.00  0.00           H  
ATOM   2173  CB  GLN   160      59.332  74.244 103.582  1.00  0.00           C  
ATOM   2174  HB2 GLN   160      59.614  74.594 104.575  1.00  0.00           H  
ATOM   2175  HB3 GLN   160      60.155  74.064 102.891  1.00  0.00           H  
ATOM   2176  CG  GLN   160      58.422  75.378 102.927  1.00  0.00           C  
ATOM   2177  HG2 GLN   160      59.104  76.172 102.625  1.00  0.00           H  
ATOM   2178  HG3 GLN   160      57.979  75.066 101.981  1.00  0.00           H  
ATOM   2179  CD  GLN   160      57.283  75.843 103.762  1.00  0.00           C  
ATOM   2180  OE1 GLN   160      56.424  75.060 104.095  1.00  0.00           O  
ATOM   2181  NE2 GLN   160      57.221  77.096 104.277  1.00  0.00           N  
ATOM   2182 HE21 GLN   160      57.891  77.772 103.940  1.00  0.00           H  
ATOM   2183 HE22 GLN   160      56.344  77.361 104.703  1.00  0.00           H  
ATOM   2184  C   GLN   160      57.762  72.475 102.479  1.00  0.00           C  
ATOM   2185  O   GLN   160      58.327  72.139 101.437  1.00  0.00           O  
ATOM   2186  N   TYR   161      56.442  72.445 102.649  1.00  0.00           N  
ATOM   2187  H   TYR   161      56.020  72.661 103.541  1.00  0.00           H  
ATOM   2188  CA  TYR   161      55.419  71.920 101.713  1.00  0.00           C  
ATOM   2189  HA  TYR   161      55.802  71.985 100.695  1.00  0.00           H  
ATOM   2190  CB  TYR   161      55.080  70.450 102.058  1.00  0.00           C  
ATOM   2191  HB2 TYR   161      54.700  70.431 103.079  1.00  0.00           H  
ATOM   2192  HB3 TYR   161      54.369  70.058 101.331  1.00  0.00           H  
ATOM   2193  CG  TYR   161      56.287  69.561 102.020  1.00  0.00           C  
ATOM   2194  CD1 TYR   161      56.642  69.146 100.701  1.00  0.00           C  
ATOM   2195  HD1 TYR   161      56.171  69.566  99.825  1.00  0.00           H  
ATOM   2196  CE1 TYR   161      57.786  68.364 100.548  1.00  0.00           C  
ATOM   2197  HE1 TYR   161      58.022  67.992  99.561  1.00  0.00           H  
ATOM   2198  CZ  TYR   161      58.544  67.957 101.689  1.00  0.00           C  
ATOM   2199  OH  TYR   161      59.594  67.107 101.519  1.00  0.00           O  
ATOM   2200  HH  TYR   161      59.841  66.745 102.373  1.00  0.00           H  
ATOM   2201  CE2 TYR   161      58.234  68.445 103.010  1.00  0.00           C  
ATOM   2202  HE2 TYR   161      58.824  68.118 103.854  1.00  0.00           H  
ATOM   2203  CD2 TYR   161      57.068  69.214 103.166  1.00  0.00           C  
ATOM   2204  HD2 TYR   161      56.834  69.646 104.127  1.00  0.00           H  
ATOM   2205  C   TYR   161      54.073  72.761 101.815  1.00  0.00           C  
ATOM   2206  O   TYR   161      53.096  72.562 101.076  1.00  0.00           O  
ATOM   2207  N   ASN   162      54.055  73.721 102.717  1.00  0.00           N  
ATOM   2208  H   ASN   162      54.866  73.865 103.302  1.00  0.00           H  
ATOM   2209  CA  ASN   162      52.935  74.582 103.106  1.00  0.00           C  
ATOM   2210  HA  ASN   162      52.348  74.678 102.192  1.00  0.00           H  
ATOM   2211  CB  ASN   162      52.034  73.985 104.133  1.00  0.00           C  
ATOM   2212  HB2 ASN   162      52.521  73.951 105.107  1.00  0.00           H  
ATOM   2213  HB3 ASN   162      51.156  74.629 104.178  1.00  0.00           H  
ATOM   2214  CG  ASN   162      51.533  72.606 103.684  1.00  0.00           C  
ATOM   2215  OD1 ASN   162      50.602  72.433 102.831  1.00  0.00           O  
ATOM   2216  ND2 ASN   162      52.084  71.581 104.339  1.00  0.00           N  
ATOM   2217 HD21 ASN   162      51.743  70.666 104.084  1.00  0.00           H  
ATOM   2218 HD22 ASN   162      52.519  71.764 105.232  1.00  0.00           H  
ATOM   2219  C   ASN   162      53.366  75.989 103.387  1.00  0.00           C  
ATOM   2220  O   ASN   162      52.892  76.579 104.402  1.00  0.00           O  
ATOM   2221  N   SER   163      54.151  76.639 102.492  1.00  0.00           N  
ATOM   2222  H   SER   163      54.604  76.016 101.839  1.00  0.00           H  
ATOM   2223  CA  SER   163      54.429  78.082 102.429  1.00  0.00           C  
ATOM   2224  HA  SER   163      54.636  78.394 103.453  1.00  0.00           H  
ATOM   2225  CB  SER   163      55.550  78.361 101.472  1.00  0.00           C  
ATOM   2226  HB2 SER   163      56.356  77.640 101.609  1.00  0.00           H  
ATOM   2227  HB3 SER   163      55.280  78.169 100.433  1.00  0.00           H  
ATOM   2228  OG  SER   163      56.008  79.694 101.588  1.00  0.00           O  
ATOM   2229  HG  SER   163      56.167  80.033 100.704  1.00  0.00           H  
ATOM   2230  C   SER   163      53.188  78.895 102.113  1.00  0.00           C  
ATOM   2231  O   SER   163      52.273  78.470 101.360  1.00  0.00           O  
ATOM   2232  N   SER   164      53.091  80.078 102.783  1.00  0.00           N  
ATOM   2233  H   SER   164      53.763  80.349 103.488  1.00  0.00           H  
ATOM   2234  CA  SER   164      51.975  81.059 102.794  1.00  0.00           C  
ATOM   2235  HA  SER   164      52.279  81.844 103.486  1.00  0.00           H  
ATOM   2236  CB  SER   164      50.761  80.398 103.272  1.00  0.00           C  
ATOM   2237  HB2 SER   164      50.414  79.774 102.449  1.00  0.00           H  
ATOM   2238  HB3 SER   164      51.092  79.789 104.113  1.00  0.00           H  
ATOM   2239  OG  SER   164      49.834  81.326 103.724  1.00  0.00           O  
ATOM   2240  HG  SER   164      48.993  80.895 103.894  1.00  0.00           H  
ATOM   2241  C   SER   164      51.775  81.806 101.444  1.00  0.00           C  
ATOM   2242  O   SER   164      52.552  81.726 100.503  1.00  0.00           O  
ATOM   2243  N   SER   165      50.773  82.683 101.403  1.00  0.00           N  
ATOM   2244  H   SER   165      50.232  82.776 102.251  1.00  0.00           H  
ATOM   2245  CA  SER   165      50.428  83.472 100.201  1.00  0.00           C  
ATOM   2246  HA  SER   165      50.623  82.827  99.345  1.00  0.00           H  
ATOM   2247  CB  SER   165      48.944  83.806 100.156  1.00  0.00           C  
ATOM   2248  HB2 SER   165      48.405  82.915  99.833  1.00  0.00           H  
ATOM   2249  HB3 SER   165      48.617  84.146 101.138  1.00  0.00           H  
ATOM   2250  OG  SER   165      48.736  84.866  99.281  1.00  0.00           O  
ATOM   2251  HG  SER   165      48.314  85.537  99.822  1.00  0.00           H  
ATOM   2252  C   SER   165      51.264  84.726 100.119  1.00  0.00           C  
ATOM   2253  O   SER   165      51.506  85.497 101.095  1.00  0.00           O  
ATOM   2254  N   GLY   166      51.769  85.048  98.914  1.00  0.00           N  
ATOM   2255  H   GLY   166      51.641  84.295  98.253  1.00  0.00           H  
ATOM   2256  CA  GLY   166      52.361  86.285  98.421  1.00  0.00           C  
ATOM   2257  HA2 GLY   166      53.067  86.679  99.152  1.00  0.00           H  
ATOM   2258  HA3 GLY   166      53.011  86.024  97.586  1.00  0.00           H  
ATOM   2259  C   GLY   166      51.509  87.475  98.024  1.00  0.00           C  
ATOM   2260  O   GLY   166      52.032  88.552  97.616  1.00  0.00           O  
ATOM   2261  N   GLY   167      50.168  87.351  98.092  1.00  0.00           N  
ATOM   2262  H   GLY   167      49.788  86.473  98.418  1.00  0.00           H  
ATOM   2263  CA  GLY   167      49.272  88.319  97.511  1.00  0.00           C  
ATOM   2264  HA2 GLY   167      48.294  88.325  97.992  1.00  0.00           H  
ATOM   2265  HA3 GLY   167      49.687  89.314  97.674  1.00  0.00           H  
ATOM   2266  C   GLY   167      49.090  88.147  96.073  1.00  0.00           C  
ATOM   2267  O   GLY   167      50.027  88.004  95.285  1.00  0.00           O  
ATOM   2268  N   GLY   168      47.840  88.269  95.647  1.00  0.00           N  
ATOM   2269  H   GLY   168      47.116  88.284  96.351  1.00  0.00           H  
ATOM   2270  CA  GLY   168      47.409  88.531  94.278  1.00  0.00           C  
ATOM   2271  HA2 GLY   168      48.058  87.995  93.585  1.00  0.00           H  
ATOM   2272  HA3 GLY   168      46.410  88.125  94.125  1.00  0.00           H  
ATOM   2273  C   GLY   168      47.521  89.961  93.859  1.00  0.00           C  
ATOM   2274  O   GLY   168      47.699  90.812  94.739  1.00  0.00           O  
ATOM   2275  N   GLY   169      47.264  90.405  92.692  1.00  0.00           N  
ATOM   2276  H   GLY   169      47.465  91.387  92.569  1.00  0.00           H  
ATOM   2277  CA  GLY   169      46.943  89.592  91.467  1.00  0.00           C  
ATOM   2278  HA2 GLY   169      47.098  88.567  91.805  1.00  0.00           H  
ATOM   2279  HA3 GLY   169      45.908  89.828  91.221  1.00  0.00           H  
ATOM   2280  C   GLY   169      47.771  90.048  90.283  1.00  0.00           C  
ATOM   2281  O   GLY   169      48.963  90.333  90.393  1.00  0.00           O  
ATOM   2282  N   GLY   170      47.111  90.131  89.144  1.00  0.00           N  
ATOM   2283  H   GLY   170      46.200  89.694  89.177  1.00  0.00           H  
ATOM   2284  CA  GLY   170      47.720  90.550  87.936  1.00  0.00           C  
ATOM   2285  HA2 GLY   170      47.129  91.371  87.528  1.00  0.00           H  
ATOM   2286  HA3 GLY   170      48.679  91.041  88.099  1.00  0.00           H  
ATOM   2287  C   GLY   170      47.849  89.397  86.916  1.00  0.00           C  
ATOM   2288  O   GLY   170      48.144  88.287  87.202  1.00  0.00           O  
ATOM   2289  N   GLY   171      47.555  89.703  85.631  1.00  0.00           N  
ATOM   2290  H   GLY   171      47.476  88.965  84.947  1.00  0.00           H  
ATOM   2291  CA  GLY   171      47.139  91.005  85.099  1.00  0.00           C  
ATOM   2292  HA2 GLY   171      46.806  90.745  84.094  1.00  0.00           H  
ATOM   2293  HA3 GLY   171      46.269  91.349  85.659  1.00  0.00           H  
ATOM   2294  C   GLY   171      48.199  92.109  85.101  1.00  0.00           C  
ATOM   2295  O   GLY   171      49.379  91.943  85.412  1.00  0.00           O  
ATOM   2296  N   GLY   172      47.902  93.399  84.825  1.00  0.00           N  
ATOM   2297  H   GLY   172      48.708  93.980  85.003  1.00  0.00           H  
ATOM   2298  CA  GLY   172      46.612  93.956  84.272  1.00  0.00           C  
ATOM   2299  HA2 GLY   172      46.065  93.082  83.918  1.00  0.00           H  
ATOM   2300  HA3 GLY   172      46.057  94.430  85.082  1.00  0.00           H  
ATOM   2301  C   GLY   172      46.687  94.930  83.063  1.00  0.00           C  
ATOM   2302  O   GLY   172      47.735  94.901  82.445  1.00  0.00           O  
ATOM   2303  N   GLY   173      45.701  95.778  82.892  1.00  0.00           N  
ATOM   2304  H   GLY   173      44.985  95.806  83.604  1.00  0.00           H  
ATOM   2305  CA  GLY   173      45.583  96.671  81.765  1.00  0.00           C  
ATOM   2306  HA2 GLY   173      44.593  97.120  81.693  1.00  0.00           H  
ATOM   2307  HA3 GLY   173      46.259  97.494  81.996  1.00  0.00           H  
ATOM   2308  C   GLY   173      45.761  95.985  80.353  1.00  0.00           C  
ATOM   2309  O   GLY   173      45.939  94.776  80.250  1.00  0.00           O  
ATOM   2310  N   GLY   174      45.793  96.779  79.314  1.00  0.00           N  
ATOM   2311  H   GLY   174      46.017  96.284  78.462  1.00  0.00           H  
ATOM   2312  CA  GLY   174      45.536  98.249  79.297  1.00  0.00           C  
ATOM   2313  HA2 GLY   174      46.232  98.639  80.040  1.00  0.00           H  
ATOM   2314  HA3 GLY   174      45.700  98.588  78.274  1.00  0.00           H  
ATOM   2315  C   GLY   174      44.076  98.737  79.572  1.00  0.00           C  
ATOM   2316  O   GLY   174      43.227  97.909  79.825  1.00  0.00           O  
ATOM   2317  N   GLY   175      43.859 100.022  79.558  1.00  0.00           N  
ATOM   2318  H   GLY   175      44.695 100.588  79.535  1.00  0.00           H  
ATOM   2319  CA  GLY   175      42.557 100.729  79.423  1.00  0.00           C  
ATOM   2320  HA2 GLY   175      41.964 100.458  80.297  1.00  0.00           H  
ATOM   2321  HA3 GLY   175      42.841 101.766  79.601  1.00  0.00           H  
ATOM   2322  C   GLY   175      41.822 100.638  78.062  1.00  0.00           C  
ATOM   2323  O   GLY   175      42.439 100.169  77.083  1.00  0.00           O  
ATOM   2324  N   ASN   176      40.644 101.249  77.865  1.00  0.00           N  
ATOM   2325  H   ASN   176      40.261 101.860  78.572  1.00  0.00           H  
ATOM   2326  CA  ASN   176      39.883 101.184  76.681  1.00  0.00           C  
ATOM   2327  HA  ASN   176      40.543 100.815  75.896  1.00  0.00           H  
ATOM   2328  CB  ASN   176      38.717 100.220  76.764  1.00  0.00           C  
ATOM   2329  HB2 ASN   176      38.171 100.504  77.663  1.00  0.00           H  
ATOM   2330  HB3 ASN   176      38.150 100.249  75.833  1.00  0.00           H  
ATOM   2331  CG  ASN   176      39.164  98.767  76.892  1.00  0.00           C  
ATOM   2332  OD1 ASN   176      38.925  98.093  77.901  1.00  0.00           O  
ATOM   2333  ND2 ASN   176      39.865  98.267  75.908  1.00  0.00           N  
ATOM   2334 HD21 ASN   176      40.106  97.286  75.914  1.00  0.00           H  
ATOM   2335 HD22 ASN   176      40.284  98.866  75.210  1.00  0.00           H  
ATOM   2336  C   ASN   176      39.334 102.613  76.351  1.00  0.00           C  
ATOM   2337  O   ASN   176      38.737 103.235  77.289  1.00  0.00           O  
ATOM   2338  N   TYR   177      39.518 103.045  75.110  1.00  0.00           N  
ATOM   2339  H   TYR   177      39.880 102.403  74.419  1.00  0.00           H  
ATOM   2340  CA  TYR   177      39.021 104.357  74.600  1.00  0.00           C  
ATOM   2341  HA  TYR   177      39.665 105.101  75.070  1.00  0.00           H  
ATOM   2342  CB  TYR   177      39.112 104.284  73.049  1.00  0.00           C  
ATOM   2343  HB2 TYR   177      38.449 103.454  72.804  1.00  0.00           H  
ATOM   2344  HB3 TYR   177      38.697 105.247  72.750  1.00  0.00           H  
ATOM   2345  CG  TYR   177      40.470 104.041  72.470  1.00  0.00           C  
ATOM   2346  CD1 TYR   177      41.632 104.644  72.922  1.00  0.00           C  
ATOM   2347  HD1 TYR   177      41.664 105.262  73.808  1.00  0.00           H  
ATOM   2348  CE1 TYR   177      42.808 104.371  72.256  1.00  0.00           C  
ATOM   2349  HE1 TYR   177      43.678 104.894  72.626  1.00  0.00           H  
ATOM   2350  CZ  TYR   177      42.897 103.580  71.063  1.00  0.00           C  
ATOM   2351  OH  TYR   177      44.059 103.323  70.459  1.00  0.00           O  
ATOM   2352  HH  TYR   177      44.103 102.475  70.011  1.00  0.00           H  
ATOM   2353  CE2 TYR   177      41.710 102.872  70.705  1.00  0.00           C  
ATOM   2354  HE2 TYR   177      41.724 102.237  69.832  1.00  0.00           H  
ATOM   2355  CD2 TYR   177      40.480 103.148  71.333  1.00  0.00           C  
ATOM   2356  HD2 TYR   177      39.629 102.599  70.959  1.00  0.00           H  
ATOM   2357  C   TYR   177      37.517 104.489  74.976  1.00  0.00           C  
ATOM   2358  O   TYR   177      36.722 103.595  74.846  1.00  0.00           O  
ATOM   2359  N   GLY   178      37.106 105.708  75.228  1.00  0.00           N  
ATOM   2360  H   GLY   178      36.179 105.735  75.627  1.00  0.00           H  
ATOM   2361  CA  GLY   178      37.900 106.949  75.267  1.00  0.00           C  
ATOM   2362  HA2 GLY   178      38.820 106.834  75.841  1.00  0.00           H  
ATOM   2363  HA3 GLY   178      38.309 107.160  74.279  1.00  0.00           H  
ATOM   2364  C   GLY   178      37.127 108.114  75.837  1.00  0.00           C  
ATOM   2365  O   GLY   178      36.047 108.443  75.317  1.00  0.00           O  
ATOM   2366  N   GLN   179      37.726 108.866  76.749  1.00  0.00           N  
ATOM   2367  H   GLN   179      38.633 108.496  76.995  1.00  0.00           H  
ATOM   2368  CA  GLN   179      37.472 110.279  77.197  1.00  0.00           C  
ATOM   2369  HA  GLN   179      36.597 110.716  76.717  1.00  0.00           H  
ATOM   2370  CB  GLN   179      37.070 110.289  78.753  1.00  0.00           C  
ATOM   2371  HB2 GLN   179      37.887 109.924  79.376  1.00  0.00           H  
ATOM   2372  HB3 GLN   179      36.868 111.306  79.089  1.00  0.00           H  
ATOM   2373  CG  GLN   179      35.916 109.433  79.166  1.00  0.00           C  
ATOM   2374  HG2 GLN   179      36.056 108.453  78.711  1.00  0.00           H  
ATOM   2375  HG3 GLN   179      35.805 109.424  80.250  1.00  0.00           H  
ATOM   2376  CD  GLN   179      34.605 110.040  78.717  1.00  0.00           C  
ATOM   2377  OE1 GLN   179      34.321 111.205  78.477  1.00  0.00           O  
ATOM   2378  NE2 GLN   179      33.589 109.299  78.936  1.00  0.00           N  
ATOM   2379 HE21 GLN   179      33.682 108.392  79.369  1.00  0.00           H  
ATOM   2380 HE22 GLN   179      32.676 109.543  78.580  1.00  0.00           H  
ATOM   2381  C   GLN   179      38.659 111.258  77.059  1.00  0.00           C  
ATOM   2382  O   GLN   179      39.697 111.139  77.701  1.00  0.00           O  
ATOM   2383  N   ASP   180      38.743 112.381  76.255  1.00  0.00           N  
ATOM   2384  H   ASP   180      39.563 112.970  76.259  1.00  0.00           H  
ATOM   2385  CA  ASP   180      37.630 112.906  75.418  1.00  0.00           C  
ATOM   2386  HA  ASP   180      37.045 112.085  75.002  1.00  0.00           H  
ATOM   2387  CB  ASP   180      36.719 113.710  76.363  1.00  0.00           C  
ATOM   2388  HB2 ASP   180      35.839 114.037  75.809  1.00  0.00           H  
ATOM   2389  HB3 ASP   180      36.295 112.945  77.012  1.00  0.00           H  
ATOM   2390  CG  ASP   180      37.202 114.744  77.295  1.00  0.00           C  
ATOM   2391  OD1 ASP   180      36.309 115.390  77.980  1.00  0.00           O  
ATOM   2392  OD2 ASP   180      38.421 114.927  77.410  1.00  0.00           O  
ATOM   2393  C   ASP   180      38.204 113.637  74.185  1.00  0.00           C  
ATOM   2394  O   ASP   180      37.675 114.665  73.778  1.00  0.00           O  
ATOM   2395  N   GLN   181      39.368 113.164  73.681  1.00  0.00           N  
ATOM   2396  H   GLN   181      39.808 112.422  74.207  1.00  0.00           H  
ATOM   2397  CA  GLN   181      40.038 113.674  72.388  1.00  0.00           C  
ATOM   2398  HA  GLN   181      39.284 113.827  71.616  1.00  0.00           H  
ATOM   2399  CB  GLN   181      40.669 115.112  72.673  1.00  0.00           C  
ATOM   2400  HB2 GLN   181      39.860 115.761  73.005  1.00  0.00           H  
ATOM   2401  HB3 GLN   181      41.420 115.190  73.459  1.00  0.00           H  
ATOM   2402  CG  GLN   181      41.467 115.662  71.478  1.00  0.00           C  
ATOM   2403  HG2 GLN   181      42.038 116.572  71.663  1.00  0.00           H  
ATOM   2404  HG3 GLN   181      42.312 115.050  71.165  1.00  0.00           H  
ATOM   2405  CD  GLN   181      40.598 115.982  70.265  1.00  0.00           C  
ATOM   2406  OE1 GLN   181      39.923 115.156  69.709  1.00  0.00           O  
ATOM   2407  NE2 GLN   181      40.405 117.225  69.801  1.00  0.00           N  
ATOM   2408 HE21 GLN   181      40.966 118.003  70.119  1.00  0.00           H  
ATOM   2409 HE22 GLN   181      39.925 117.316  68.917  1.00  0.00           H  
ATOM   2410  C   GLN   181      41.019 112.592  71.716  1.00  0.00           C  
ATOM   2411  O   GLN   181      42.211 112.557  72.077  1.00  0.00           O  
ATOM   2412  N   SER   182      40.575 111.811  70.777  1.00  0.00           N  
ATOM   2413  H   SER   182      39.594 111.726  70.553  1.00  0.00           H  
ATOM   2414  CA  SER   182      41.392 110.804  70.067  1.00  0.00           C  
ATOM   2415  HA  SER   182      42.169 111.361  69.543  1.00  0.00           H  
ATOM   2416  CB  SER   182      42.005 109.767  71.074  1.00  0.00           C  
ATOM   2417  HB2 SER   182      42.826 109.236  70.592  1.00  0.00           H  
ATOM   2418  HB3 SER   182      42.461 110.326  71.891  1.00  0.00           H  
ATOM   2419  OG  SER   182      41.139 108.916  71.776  1.00  0.00           O  
ATOM   2420  HG  SER   182      41.137 108.104  71.265  1.00  0.00           H  
ATOM   2421  C   SER   182      40.592 110.179  68.906  1.00  0.00           C  
ATOM   2422  O   SER   182      39.361 110.310  68.815  1.00  0.00           O  
ATOM   2423  N   SER   183      41.075 109.474  67.945  1.00  0.00           N  
ATOM   2424  H   SER   183      40.422 109.393  67.179  1.00  0.00           H  
ATOM   2425  CA  SER   183      42.489 109.291  67.547  1.00  0.00           C  
ATOM   2426  HA  SER   183      43.063 109.004  68.427  1.00  0.00           H  
ATOM   2427  CB  SER   183      42.492 108.007  66.673  1.00  0.00           C  
ATOM   2428  HB2 SER   183      41.983 107.224  67.236  1.00  0.00           H  
ATOM   2429  HB3 SER   183      42.024 108.284  65.728  1.00  0.00           H  
ATOM   2430  OG  SER   183      43.841 107.526  66.344  1.00  0.00           O  
ATOM   2431  HG  SER   183      44.066 106.860  66.998  1.00  0.00           H  
ATOM   2432  C   SER   183      43.167 110.456  66.769  1.00  0.00           C  
ATOM   2433  O   SER   183      42.539 111.150  65.977  1.00  0.00           O  
ATOM   2434  N   MET   184      44.402 110.734  67.062  1.00  0.00           N  
ATOM   2435  H   MET   184      44.878 110.237  67.801  1.00  0.00           H  
ATOM   2436  CA  MET   184      45.190 111.865  66.454  1.00  0.00           C  
ATOM   2437  HA  MET   184      44.819 112.823  66.818  1.00  0.00           H  
ATOM   2438  CB  MET   184      46.674 111.814  66.961  1.00  0.00           C  
ATOM   2439  HB2 MET   184      47.180 110.974  66.486  1.00  0.00           H  
ATOM   2440  HB3 MET   184      47.118 112.767  66.675  1.00  0.00           H  
ATOM   2441  CG  MET   184      46.688 111.721  68.489  1.00  0.00           C  
ATOM   2442  HG2 MET   184      46.089 110.897  68.878  1.00  0.00           H  
ATOM   2443  HG3 MET   184      47.731 111.472  68.685  1.00  0.00           H  
ATOM   2444  SD  MET   184      46.295 113.371  69.241  1.00  0.00           S  
ATOM   2445  CE  MET   184      44.583 113.084  69.725  1.00  0.00           C  
ATOM   2446  HE1 MET   184      44.266 112.090  70.041  1.00  0.00           H  
ATOM   2447  HE2 MET   184      44.240 113.727  70.535  1.00  0.00           H  
ATOM   2448  HE3 MET   184      43.990 113.291  68.834  1.00  0.00           H  
ATOM   2449  C   MET   184      45.199 111.906  64.916  1.00  0.00           C  
ATOM   2450  O   MET   184      45.191 110.866  64.278  1.00  0.00           O  
ATOM   2451  N   SER   185      45.259 113.111  64.318  1.00  0.00           N  
ATOM   2452  H   SER   185      44.982 113.805  64.998  1.00  0.00           H  
ATOM   2453  CA  SER   185      45.228 113.539  62.870  1.00  0.00           C  
ATOM   2454  HA  SER   185      45.083 112.610  62.318  1.00  0.00           H  
ATOM   2455  CB  SER   185      44.040 114.424  62.679  1.00  0.00           C  
ATOM   2456  HB2 SER   185      44.042 114.726  61.632  1.00  0.00           H  
ATOM   2457  HB3 SER   185      43.185 113.812  62.968  1.00  0.00           H  
ATOM   2458  OG  SER   185      44.236 115.629  63.415  1.00  0.00           O  
ATOM   2459  HG  SER   185      43.465 116.105  63.097  1.00  0.00           H  
ATOM   2460  C   SER   185      46.542 114.272  62.389  1.00  0.00           C  
ATOM   2461  O   SER   185      47.165 114.975  63.231  1.00  0.00           O  
ATOM   2462  N   SER   186      46.888 114.094  61.155  1.00  0.00           N  
ATOM   2463  H   SER   186      46.403 113.444  60.553  1.00  0.00           H  
ATOM   2464  CA  SER   186      48.093 114.820  60.648  1.00  0.00           C  
ATOM   2465  HA  SER   186      48.856 114.749  61.423  1.00  0.00           H  
ATOM   2466  CB  SER   186      48.733 114.105  59.384  1.00  0.00           C  
ATOM   2467  HB2 SER   186      48.872 113.037  59.549  1.00  0.00           H  
ATOM   2468  HB3 SER   186      48.080 114.137  58.512  1.00  0.00           H  
ATOM   2469  OG  SER   186      49.879 114.763  58.873  1.00  0.00           O  
ATOM   2470  HG  SER   186      50.651 114.233  59.084  1.00  0.00           H  
ATOM   2471  C   SER   186      47.769 116.347  60.452  1.00  0.00           C  
ATOM   2472  O   SER   186      46.758 116.677  59.870  1.00  0.00           O  
ATOM   2473  N   GLY   187      48.557 117.320  60.918  1.00  0.00           N  
ATOM   2474  H   GLY   187      48.167 118.207  60.634  1.00  0.00           H  
ATOM   2475  CA  GLY   187      49.956 117.171  61.382  1.00  0.00           C  
ATOM   2476  HA2 GLY   187      50.161 117.906  62.160  1.00  0.00           H  
ATOM   2477  HA3 GLY   187      50.148 116.208  61.856  1.00  0.00           H  
ATOM   2478  C   GLY   187      51.082 117.277  60.377  1.00  0.00           C  
ATOM   2479  O   GLY   187      50.905 117.644  59.180  1.00  0.00           O  
ATOM   2480  N   GLY   188      52.226 116.884  60.874  1.00  0.00           N  
ATOM   2481  H   GLY   188      52.272 116.559  61.829  1.00  0.00           H  
ATOM   2482  CA  GLY   188      53.408 116.584  59.945  1.00  0.00           C  
ATOM   2483  HA2 GLY   188      53.454 117.250  59.083  1.00  0.00           H  
ATOM   2484  HA3 GLY   188      54.340 116.789  60.471  1.00  0.00           H  
ATOM   2485  C   GLY   188      53.446 115.129  59.514  1.00  0.00           C  
ATOM   2486  O   GLY   188      52.458 114.476  59.501  1.00  0.00           O  
ATOM   2487  N   GLY   189      54.567 114.566  59.139  1.00  0.00           N  
ATOM   2488  H   GLY   189      54.491 113.606  58.836  1.00  0.00           H  
ATOM   2489  CA  GLY   189      55.969 115.103  59.080  1.00  0.00           C  
ATOM   2490  HA2 GLY   189      56.008 116.191  59.136  1.00  0.00           H  
ATOM   2491  HA3 GLY   189      56.538 114.752  59.940  1.00  0.00           H  
ATOM   2492  C   GLY   189      56.670 114.714  57.759  1.00  0.00           C  
ATOM   2493  O   GLY   189      56.590 113.573  57.254  1.00  0.00           O  
ATOM   2494  N   SER   190      57.451 115.668  57.238  1.00  0.00           N  
ATOM   2495  H   SER   190      57.474 116.546  57.737  1.00  0.00           H  
ATOM   2496  CA  SER   190      58.274 115.568  56.032  1.00  0.00           C  
ATOM   2497  HA  SER   190      57.592 115.673  55.188  1.00  0.00           H  
ATOM   2498  CB  SER   190      59.129 116.857  56.054  1.00  0.00           C  
ATOM   2499  HB2 SER   190      58.476 117.727  55.982  1.00  0.00           H  
ATOM   2500  HB3 SER   190      59.685 117.002  56.980  1.00  0.00           H  
ATOM   2501  OG  SER   190      60.074 116.765  55.044  1.00  0.00           O  
ATOM   2502  HG  SER   190      59.694 117.128  54.241  1.00  0.00           H  
ATOM   2503  C   SER   190      59.108 114.270  55.998  1.00  0.00           C  
ATOM   2504  O   SER   190      59.390 113.609  56.987  1.00  0.00           O  
ATOM   2505  N   GLY   191      59.529 113.724  54.852  1.00  0.00           N  
ATOM   2506  H   GLY   191      60.064 112.878  54.989  1.00  0.00           H  
ATOM   2507  CA  GLY   191      59.285 114.079  53.461  1.00  0.00           C  
ATOM   2508  HA2 GLY   191      58.201 114.053  53.343  1.00  0.00           H  
ATOM   2509  HA3 GLY   191      59.591 115.123  53.400  1.00  0.00           H  
ATOM   2510  C   GLY   191      60.013 113.295  52.452  1.00  0.00           C  
ATOM   2511  O   GLY   191      60.868 112.460  52.729  1.00  0.00           O  
ATOM   2512  N   GLY   192      59.622 113.532  51.191  1.00  0.00           N  
ATOM   2513  H   GLY   192      58.790 114.102  51.141  1.00  0.00           H  
ATOM   2514  CA  GLY   192      60.186 112.974  49.970  1.00  0.00           C  
ATOM   2515  HA2 GLY   192      60.666 112.042  50.268  1.00  0.00           H  
ATOM   2516  HA3 GLY   192      59.412 112.660  49.271  1.00  0.00           H  
ATOM   2517  C   GLY   192      61.248 113.783  49.341  1.00  0.00           C  
ATOM   2518  O   GLY   192      62.097 114.271  50.088  1.00  0.00           O  
ATOM   2519  N   GLY   193      61.338 113.810  48.005  1.00  0.00           N  
ATOM   2520  H   GLY   193      60.562 113.329  47.573  1.00  0.00           H  
ATOM   2521  CA  GLY   193      62.321 114.580  47.210  1.00  0.00           C  
ATOM   2522  HA2 GLY   193      61.993 114.800  46.194  1.00  0.00           H  
ATOM   2523  HA3 GLY   193      62.460 115.546  47.695  1.00  0.00           H  
ATOM   2524  C   GLY   193      63.671 113.856  47.145  1.00  0.00           C  
ATOM   2525  O   GLY   193      64.681 114.396  46.571  1.00  0.00           O  
ATOM   2526  N   TYR   194      63.680 112.601  47.548  1.00  0.00           N  
ATOM   2527  H   TYR   194      62.753 112.201  47.581  1.00  0.00           H  
ATOM   2528  CA  TYR   194      64.747 111.603  47.454  1.00  0.00           C  
ATOM   2529  HA  TYR   194      65.738 111.861  47.079  1.00  0.00           H  
ATOM   2530  CB  TYR   194      64.986 111.076  48.852  1.00  0.00           C  
ATOM   2531  HB2 TYR   194      64.097 110.533  49.172  1.00  0.00           H  
ATOM   2532  HB3 TYR   194      65.727 110.281  48.764  1.00  0.00           H  
ATOM   2533  CG  TYR   194      65.510 112.079  49.847  1.00  0.00           C  
ATOM   2534  CD1 TYR   194      66.876 112.467  49.929  1.00  0.00           C  
ATOM   2535  HD1 TYR   194      67.556 112.002  49.230  1.00  0.00           H  
ATOM   2536  CE1 TYR   194      67.415 113.470  50.797  1.00  0.00           C  
ATOM   2537  HE1 TYR   194      68.442 113.802  50.783  1.00  0.00           H  
ATOM   2538  CZ  TYR   194      66.403 114.205  51.536  1.00  0.00           C  
ATOM   2539  OH  TYR   194      66.808 115.328  52.184  1.00  0.00           O  
ATOM   2540  HH  TYR   194      66.144 115.975  52.433  1.00  0.00           H  
ATOM   2541  CE2 TYR   194      65.031 113.825  51.476  1.00  0.00           C  
ATOM   2542  HE2 TYR   194      64.274 114.409  51.979  1.00  0.00           H  
ATOM   2543  CD2 TYR   194      64.610 112.767  50.670  1.00  0.00           C  
ATOM   2544  HD2 TYR   194      63.547 112.590  50.590  1.00  0.00           H  
ATOM   2545  C   TYR   194      64.293 110.439  46.464  1.00  0.00           C  
ATOM   2546  O   TYR   194      63.675 109.473  46.842  1.00  0.00           O  
ATOM   2547  N   GLY   195      64.679 110.568  45.171  1.00  0.00           N  
ATOM   2548  H   GLY   195      64.300 109.785  44.658  1.00  0.00           H  
ATOM   2549  CA  GLY   195      65.311 111.739  44.560  1.00  0.00           C  
ATOM   2550  HA2 GLY   195      64.861 112.688  44.851  1.00  0.00           H  
ATOM   2551  HA3 GLY   195      66.386 111.693  44.737  1.00  0.00           H  
ATOM   2552  C   GLY   195      65.257 111.795  43.012  1.00  0.00           C  
ATOM   2553  O   GLY   195      65.242 110.693  42.397  1.00  0.00           O  
ATOM   2554  N   ASN   196      65.270 113.043  42.491  1.00  0.00           N  
ATOM   2555  H   ASN   196      65.390 113.832  43.111  1.00  0.00           H  
ATOM   2556  CA  ASN   196      64.700 113.322  41.142  1.00  0.00           C  
ATOM   2557  HA  ASN   196      65.067 112.571  40.442  1.00  0.00           H  
ATOM   2558  CB  ASN   196      63.183 113.191  41.203  1.00  0.00           C  
ATOM   2559  HB2 ASN   196      62.795 112.320  41.730  1.00  0.00           H  
ATOM   2560  HB3 ASN   196      62.881 114.210  41.444  1.00  0.00           H  
ATOM   2561  CG  ASN   196      62.540 112.923  39.835  1.00  0.00           C  
ATOM   2562  OD1 ASN   196      62.983 112.012  39.119  1.00  0.00           O  
ATOM   2563  ND2 ASN   196      61.496 113.658  39.377  1.00  0.00           N  
ATOM   2564 HD21 ASN   196      61.076 113.453  38.482  1.00  0.00           H  
ATOM   2565 HD22 ASN   196      61.160 114.415  39.956  1.00  0.00           H  
ATOM   2566  C   ASN   196      65.124 114.626  40.599  1.00  0.00           C  
ATOM   2567  O   ASN   196      64.340 115.278  39.923  1.00  0.00           O  
ATOM   2568  N   GLN   197      66.294 115.132  40.908  1.00  0.00           N  
ATOM   2569  H   GLN   197      66.948 114.537  41.397  1.00  0.00           H  
ATOM   2570  CA  GLN   197      66.854 116.326  40.188  1.00  0.00           C  
ATOM   2571  HA  GLN   197      66.077 117.058  40.406  1.00  0.00           H  
ATOM   2572  CB  GLN   197      68.141 116.771  40.894  1.00  0.00           C  
ATOM   2573  HB2 GLN   197      68.476 117.642  40.332  1.00  0.00           H  
ATOM   2574  HB3 GLN   197      67.890 116.954  41.939  1.00  0.00           H  
ATOM   2575  CG  GLN   197      69.449 115.829  40.796  1.00  0.00           C  
ATOM   2576  HG2 GLN   197      69.539 115.504  39.760  1.00  0.00           H  
ATOM   2577  HG3 GLN   197      70.393 116.286  41.094  1.00  0.00           H  
ATOM   2578  CD  GLN   197      69.378 114.557  41.762  1.00  0.00           C  
ATOM   2579  OE1 GLN   197      68.555 113.693  41.652  1.00  0.00           O  
ATOM   2580  NE2 GLN   197      70.376 114.520  42.672  1.00  0.00           N  
ATOM   2581 HE21 GLN   197      70.998 115.300  42.831  1.00  0.00           H  
ATOM   2582 HE22 GLN   197      70.586 113.632  43.105  1.00  0.00           H  
ATOM   2583  C   GLN   197      67.001 116.084  38.637  1.00  0.00           C  
ATOM   2584  O   GLN   197      67.122 114.955  38.144  1.00  0.00           O  
ATOM   2585  N   ASP   198      66.917 117.160  37.930  1.00  0.00           N  
ATOM   2586  H   ASP   198      66.662 118.022  38.390  1.00  0.00           H  
ATOM   2587  CA  ASP   198      67.279 117.123  36.521  1.00  0.00           C  
ATOM   2588  HA  ASP   198      66.759 116.333  35.980  1.00  0.00           H  
ATOM   2589  CB  ASP   198      66.798 118.432  35.788  1.00  0.00           C  
ATOM   2590  HB2 ASP   198      67.290 119.335  36.148  1.00  0.00           H  
ATOM   2591  HB3 ASP   198      67.215 118.464  34.781  1.00  0.00           H  
ATOM   2592  CG  ASP   198      65.278 118.615  35.773  1.00  0.00           C  
ATOM   2593  OD1 ASP   198      64.499 117.846  36.378  1.00  0.00           O  
ATOM   2594  OD2 ASP   198      64.888 119.578  35.114  1.00  0.00           O  
ATOM   2595  C   ASP   198      68.806 117.001  36.316  1.00  0.00           C  
ATOM   2596  O   ASP   198      69.670 117.398  37.114  1.00  0.00           O  
ATOM   2597  N   GLN   199      69.188 116.477  35.132  1.00  0.00           N  
ATOM   2598  H   GLN   199      68.496 116.177  34.460  1.00  0.00           H  
ATOM   2599  CA  GLN   199      70.572 116.192  34.828  1.00  0.00           C  
ATOM   2600  HA  GLN   199      71.026 115.568  35.599  1.00  0.00           H  
ATOM   2601  CB  GLN   199      70.532 115.400  33.467  1.00  0.00           C  
ATOM   2602  HB2 GLN   199      70.062 114.440  33.681  1.00  0.00           H  
ATOM   2603  HB3 GLN   199      69.872 115.944  32.792  1.00  0.00           H  
ATOM   2604  CG  GLN   199      71.836 115.108  32.660  1.00  0.00           C  
ATOM   2605  HG2 GLN   199      71.495 115.218  31.630  1.00  0.00           H  
ATOM   2606  HG3 GLN   199      72.550 115.923  32.785  1.00  0.00           H  
ATOM   2607  CD  GLN   199      72.373 113.723  33.001  1.00  0.00           C  
ATOM   2608  OE1 GLN   199      72.545 113.395  34.163  1.00  0.00           O  
ATOM   2609  NE2 GLN   199      72.642 112.880  32.104  1.00  0.00           N  
ATOM   2610 HE21 GLN   199      72.666 113.131  31.126  1.00  0.00           H  
ATOM   2611 HE22 GLN   199      72.889 111.978  32.485  1.00  0.00           H  
ATOM   2612  C   GLN   199      71.474 117.482  34.798  1.00  0.00           C  
ATOM   2613  O   GLN   199      71.007 118.537  34.390  1.00  0.00           O  
ATOM   2614  N   SER   200      72.771 117.478  35.220  1.00  0.00           N  
ATOM   2615  H   SER   200      73.256 118.316  34.934  1.00  0.00           H  
ATOM   2616  CA  SER   200      73.564 116.293  35.571  1.00  0.00           C  
ATOM   2617  HA  SER   200      72.997 115.362  35.560  1.00  0.00           H  
ATOM   2618  CB  SER   200      74.768 116.180  34.706  1.00  0.00           C  
ATOM   2619  HB2 SER   200      75.362 115.268  34.766  1.00  0.00           H  
ATOM   2620  HB3 SER   200      74.517 116.193  33.645  1.00  0.00           H  
ATOM   2621  OG  SER   200      75.693 117.169  35.021  1.00  0.00           O  
ATOM   2622  HG  SER   200      75.435 117.961  34.544  1.00  0.00           H  
ATOM   2623  C   SER   200      73.945 116.266  37.017  1.00  0.00           C  
ATOM   2624  O   SER   200      74.837 115.495  37.351  1.00  0.00           O  
ATOM   2625  N   GLY   201      73.413 117.192  37.824  1.00  0.00           N  
ATOM   2626  H   GLY   201      72.709 117.824  37.473  1.00  0.00           H  
ATOM   2627  CA  GLY   201      73.659 117.322  39.257  1.00  0.00           C  
ATOM   2628  HA2 GLY   201      74.594 117.871  39.368  1.00  0.00           H  
ATOM   2629  HA3 GLY   201      72.962 118.101  39.568  1.00  0.00           H  
ATOM   2630  C   GLY   201      73.557 116.117  40.224  1.00  0.00           C  
ATOM   2631  O   GLY   201      72.713 115.260  40.065  1.00  0.00           O  
ATOM   2632  N   GLY   202      74.320 116.118  41.381  1.00  0.00           N  
ATOM   2633  H   GLY   202      74.124 115.390  42.052  1.00  0.00           H  
ATOM   2634  CA  GLY   202      75.044 117.223  41.988  1.00  0.00           C  
ATOM   2635  HA2 GLY   202      75.703 116.982  42.822  1.00  0.00           H  
ATOM   2636  HA3 GLY   202      75.567 117.772  41.205  1.00  0.00           H  
ATOM   2637  C   GLY   202      74.113 118.315  42.584  1.00  0.00           C  
ATOM   2638  O   GLY   202      72.872 118.197  42.484  1.00  0.00           O  
ATOM   2639  N   GLY   203      74.618 119.343  43.292  1.00  0.00           N  
ATOM   2640  H   GLY   203      73.994 120.039  43.676  1.00  0.00           H  
ATOM   2641  CA  GLY   203      75.993 119.738  43.288  1.00  0.00           C  
ATOM   2642  HA2 GLY   203      76.247 120.295  44.190  1.00  0.00           H  
ATOM   2643  HA3 GLY   203      76.692 118.903  43.334  1.00  0.00           H  
ATOM   2644  C   GLY   203      76.307 120.697  42.162  1.00  0.00           C  
ATOM   2645  O   GLY   203      75.649 120.615  41.095  1.00  0.00           O  
ATOM   2646  N   GLY   204      77.236 121.603  42.288  1.00  0.00           N  
ATOM   2647  H   GLY   204      77.715 121.694  43.173  1.00  0.00           H  
ATOM   2648  CA  GLY   204      77.556 122.596  41.253  1.00  0.00           C  
ATOM   2649  HA2 GLY   204      78.547 123.025  41.400  1.00  0.00           H  
ATOM   2650  HA3 GLY   204      77.781 122.132  40.293  1.00  0.00           H  
ATOM   2651  C   GLY   204      76.454 123.611  40.937  1.00  0.00           C  
ATOM   2652  O   GLY   204      76.002 124.318  41.852  1.00  0.00           O  
ATOM   2653  N   SER   205      76.123 123.905  39.688  1.00  0.00           N  
ATOM   2654  H   SER   205      75.432 124.636  39.598  1.00  0.00           H  
ATOM   2655  CA  SER   205      76.680 123.377  38.435  1.00  0.00           C  
ATOM   2656  HA  SER   205      76.357 122.366  38.188  1.00  0.00           H  
ATOM   2657  CB  SER   205      76.069 124.135  37.170  1.00  0.00           C  
ATOM   2658  HB2 SER   205      74.980 124.112  37.213  1.00  0.00           H  
ATOM   2659  HB3 SER   205      76.407 125.171  37.137  1.00  0.00           H  
ATOM   2660  OG  SER   205      76.386 123.439  36.030  1.00  0.00           O  
ATOM   2661  HG  SER   205      75.569 123.468  35.527  1.00  0.00           H  
ATOM   2662  C   SER   205      78.178 123.507  38.248  1.00  0.00           C  
ATOM   2663  O   SER   205      78.811 124.412  38.776  1.00  0.00           O  
ATOM   2664  N   GLY   206      78.688 122.519  37.572  1.00  0.00           N  
ATOM   2665  H   GLY   206      78.001 121.920  37.137  1.00  0.00           H  
ATOM   2666  CA  GLY   206      80.120 122.280  37.550  1.00  0.00           C  
ATOM   2667  HA2 GLY   206      80.366 122.141  38.603  1.00  0.00           H  
ATOM   2668  HA3 GLY   206      80.298 121.375  36.969  1.00  0.00           H  
ATOM   2669  C   GLY   206      80.922 123.439  36.952  1.00  0.00           C  
ATOM   2670  O   GLY   206      80.540 124.031  35.932  1.00  0.00           O  
ATOM   2671  N   GLY   207      82.149 123.636  37.388  1.00  0.00           N  
ATOM   2672  H   GLY   207      82.638 124.352  36.870  1.00  0.00           H  
ATOM   2673  CA  GLY   207      82.926 122.787  38.334  1.00  0.00           C  
ATOM   2674  HA2 GLY   207      82.358 122.625  39.250  1.00  0.00           H  
ATOM   2675  HA3 GLY   207      83.035 121.784  37.921  1.00  0.00           H  
ATOM   2676  C   GLY   207      84.270 123.478  38.627  1.00  0.00           C  
ATOM   2677  O   GLY   207      84.797 124.231  37.772  1.00  0.00           O  
ATOM   2678  N   TYR   208      84.683 123.298  39.913  1.00  0.00           N  
ATOM   2679  H   TYR   208      84.099 122.677  40.454  1.00  0.00           H  
ATOM   2680  CA  TYR   208      85.871 124.015  40.498  1.00  0.00           C  
ATOM   2681  HA  TYR   208      85.619 125.069  40.388  1.00  0.00           H  
ATOM   2682  CB  TYR   208      85.983 123.566  41.934  1.00  0.00           C  
ATOM   2683  HB2 TYR   208      84.991 123.635  42.381  1.00  0.00           H  
ATOM   2684  HB3 TYR   208      86.286 122.521  42.001  1.00  0.00           H  
ATOM   2685  CG  TYR   208      86.973 124.345  42.737  1.00  0.00           C  
ATOM   2686  CD1 TYR   208      86.617 125.709  43.001  1.00  0.00           C  
ATOM   2687  HD1 TYR   208      85.664 126.093  42.667  1.00  0.00           H  
ATOM   2688  CE1 TYR   208      87.491 126.494  43.807  1.00  0.00           C  
ATOM   2689  HE1 TYR   208      87.157 127.482  44.087  1.00  0.00           H  
ATOM   2690  CZ  TYR   208      88.693 126.000  44.371  1.00  0.00           C  
ATOM   2691  OH  TYR   208      89.341 126.821  45.213  1.00  0.00           O  
ATOM   2692  HH  TYR   208      90.079 126.318  45.565  1.00  0.00           H  
ATOM   2693  CE2 TYR   208      89.047 124.662  44.071  1.00  0.00           C  
ATOM   2694  HE2 TYR   208      89.968 124.236  44.441  1.00  0.00           H  
ATOM   2695  CD2 TYR   208      88.159 123.818  43.350  1.00  0.00           C  
ATOM   2696  HD2 TYR   208      88.342 122.761  43.224  1.00  0.00           H  
ATOM   2697  C   TYR   208      87.177 123.689  39.671  1.00  0.00           C  
ATOM   2698  O   TYR   208      87.324 122.514  39.331  1.00  0.00           O  
ATOM   2699  N   GLY   209      88.114 124.633  39.465  1.00  0.00           N  
ATOM   2700  H   GLY   209      87.777 125.580  39.571  1.00  0.00           H  
ATOM   2701  CA  GLY   209      89.335 124.347  38.677  1.00  0.00           C  
ATOM   2702  HA2 GLY   209      89.054 123.779  37.790  1.00  0.00           H  
ATOM   2703  HA3 GLY   209      89.906 125.240  38.422  1.00  0.00           H  
ATOM   2704  C   GLY   209      90.383 123.435  39.269  1.00  0.00           C  
ATOM   2705  O   GLY   209      90.463 123.404  40.510  1.00  0.00           O  
ATOM   2706  N   GLN   210      91.206 122.719  38.534  1.00  0.00           N  
ATOM   2707  H   GLN   210      91.876 122.157  39.039  1.00  0.00           H  
ATOM   2708  CA  GLN   210      91.133 122.443  37.119  1.00  0.00           C  
ATOM   2709  HA  GLN   210      91.956 121.736  37.015  1.00  0.00           H  
ATOM   2710  CB  GLN   210      89.921 121.503  36.727  1.00  0.00           C  
ATOM   2711  HB2 GLN   210      89.035 122.133  36.800  1.00  0.00           H  
ATOM   2712  HB3 GLN   210      90.088 121.129  35.716  1.00  0.00           H  
ATOM   2713  CG  GLN   210      89.856 120.244  37.607  1.00  0.00           C  
ATOM   2714  HG2 GLN   210      90.374 120.260  38.566  1.00  0.00           H  
ATOM   2715  HG3 GLN   210      88.817 120.137  37.919  1.00  0.00           H  
ATOM   2716  CD  GLN   210      90.040 118.960  36.767  1.00  0.00           C  
ATOM   2717  OE1 GLN   210      90.976 118.833  35.986  1.00  0.00           O  
ATOM   2718  NE2 GLN   210      89.269 117.924  36.800  1.00  0.00           N  
ATOM   2719 HE21 GLN   210      89.504 117.048  36.355  1.00  0.00           H  
ATOM   2720 HE22 GLN   210      88.391 117.906  37.299  1.00  0.00           H  
ATOM   2721  C   GLN   210      91.522 123.534  36.056  1.00  0.00           C  
ATOM   2722  O   GLN   210      91.497 124.768  36.346  1.00  0.00           O  
ATOM   2723  N   GLN   211      91.835 123.151  34.823  1.00  0.00           N  
ATOM   2724  H   GLN   211      91.909 122.149  34.724  1.00  0.00           H  
ATOM   2725  CA  GLN   211      92.279 123.981  33.738  1.00  0.00           C  
ATOM   2726  HA  GLN   211      92.785 123.297  33.057  1.00  0.00           H  
ATOM   2727  CB  GLN   211      91.051 124.569  32.869  1.00  0.00           C  
ATOM   2728  HB2 GLN   211      90.669 125.436  33.408  1.00  0.00           H  
ATOM   2729  HB3 GLN   211      91.524 125.014  31.994  1.00  0.00           H  
ATOM   2730  CG  GLN   211      90.006 123.469  32.630  1.00  0.00           C  
ATOM   2731  HG2 GLN   211      89.477 123.750  31.719  1.00  0.00           H  
ATOM   2732  HG3 GLN   211      90.535 122.534  32.447  1.00  0.00           H  
ATOM   2733  CD  GLN   211      89.002 123.324  33.735  1.00  0.00           C  
ATOM   2734  OE1 GLN   211      88.927 123.974  34.778  1.00  0.00           O  
ATOM   2735  NE2 GLN   211      88.288 122.253  33.571  1.00  0.00           N  
ATOM   2736 HE21 GLN   211      88.215 121.785  32.680  1.00  0.00           H  
ATOM   2737 HE22 GLN   211      87.713 122.017  34.367  1.00  0.00           H  
ATOM   2738  C   GLN   211      93.303 125.075  34.039  1.00  0.00           C  
ATOM   2739  O   GLN   211      93.056 126.294  34.077  1.00  0.00           O  
ATOM   2740  N   ASP   212      94.423 124.561  34.578  1.00  0.00           N  
ATOM   2741  H   ASP   212      94.444 123.555  34.495  1.00  0.00           H  
ATOM   2742  CA  ASP   212      95.570 125.396  35.019  1.00  0.00           C  
ATOM   2743  HA  ASP   212      95.115 126.148  35.663  1.00  0.00           H  
ATOM   2744  CB  ASP   212      96.612 124.504  35.808  1.00  0.00           C  
ATOM   2745  HB2 ASP   212      96.898 123.635  35.214  1.00  0.00           H  
ATOM   2746  HB3 ASP   212      97.438 125.200  35.952  1.00  0.00           H  
ATOM   2747  CG  ASP   212      96.235 124.086  37.263  1.00  0.00           C  
ATOM   2748  OD1 ASP   212      96.765 123.095  37.693  1.00  0.00           O  
ATOM   2749  OD2 ASP   212      95.634 124.835  38.020  1.00  0.00           O  
ATOM   2750  C   ASP   212      96.241 126.003  33.770  1.00  0.00           C  
ATOM   2751  O   ASP   212      96.075 125.521  32.631  1.00  0.00           O  
ATOM   2752  N   ARG   213      96.903 127.171  33.961  1.00  0.00           N  
ATOM   2753  H   ARG   213      96.874 127.628  34.861  1.00  0.00           H  
ATOM   2754  CA  ARG   213      97.620 127.970  32.835  1.00  0.00           C  
ATOM   2755  HA  ARG   213      96.885 128.132  32.047  1.00  0.00           H  
ATOM   2756  CB  ARG   213      98.160 129.436  33.210  1.00  0.00           C  
ATOM   2757  HB2 ARG   213      98.743 129.849  32.386  1.00  0.00           H  
ATOM   2758  HB3 ARG   213      97.312 130.084  33.428  1.00  0.00           H  
ATOM   2759  CG  ARG   213      98.972 129.466  34.471  1.00  0.00           C  
ATOM   2760  HG2 ARG   213      98.414 129.440  35.406  1.00  0.00           H  
ATOM   2761  HG3 ARG   213      99.672 128.630  34.456  1.00  0.00           H  
ATOM   2762  CD  ARG   213      99.988 130.633  34.759  1.00  0.00           C  
ATOM   2763  HD2 ARG   213     100.667 130.320  35.552  1.00  0.00           H  
ATOM   2764  HD3 ARG   213     100.549 130.650  33.824  1.00  0.00           H  
ATOM   2765  NE  ARG   213      99.319 131.960  35.053  1.00  0.00           N  
ATOM   2766  HE  ARG   213      98.311 131.900  35.039  1.00  0.00           H  
ATOM   2767  CZ  ARG   213      99.831 133.085  34.982  1.00  0.00           C  
ATOM   2768  NH1 ARG   213     101.094 133.267  34.881  1.00  0.00           N  
ATOM   2769 HH11 ARG   213     101.452 134.193  35.066  1.00  0.00           H  
ATOM   2770 HH12 ARG   213     101.769 132.550  34.656  1.00  0.00           H  
ATOM   2771  NH2 ARG   213      99.063 134.138  35.056  1.00  0.00           N  
ATOM   2772 HH21 ARG   213      99.551 135.017  34.957  1.00  0.00           H  
ATOM   2773 HH22 ARG   213      98.063 134.001  35.046  1.00  0.00           H  
ATOM   2774  C   ARG   213      98.742 127.088  32.184  1.00  0.00           C  
ATOM   2775  O   ARG   213      99.392 126.231  32.861  1.00  0.00           O  
ATOM   2776  N   GLY   214      99.115 127.401  30.902  1.00  0.00           N  
ATOM   2777  H   GLY   214      99.930 126.871  30.625  1.00  0.00           H  
ATOM   2778  CA  GLY   214      98.360 128.140  29.837  1.00  0.00           C  
ATOM   2779  HA2 GLY   214      97.976 128.991  30.399  1.00  0.00           H  
ATOM   2780  HA3 GLY   214      98.988 128.560  29.051  1.00  0.00           H  
ATOM   2781  C   GLY   214      97.254 127.228  29.211  1.00  0.00           C  
ATOM   2782  O   GLY   214      97.682 126.092  28.855  1.00  0.00           O  
ATOM   2783  OXT GLY   214      96.087 127.642  29.206  1.00  0.00           O  
TER    2784      GLY   214 
END   
