# Supplementary material for: Visualization of oligomerization, clustering, and density transition of intrinsically disordered proteins
Source: Natl Sci Rev. 2026 Feb 14;13(7):nwag107. doi: 10.1093/nsr/nwag107 (PMC13114874; doi:10.1093/nsr/nwag107)
Supplement: nwag107_Supplemental_Files [file nwag107_supplemental_files.zip › SI-MD-Structures/MD-Sturctures/frame160.pdb]

CRYST1  135.060  149.219  136.823  90.00  90.00  90.00               1
ATOM      1  N   MET     1      25.844  79.894  85.051  1.00  0.00           N  
ATOM      2  H1  MET     1      25.300  80.273  85.812  1.00  0.00           H  
ATOM      3  H2  MET     1      25.443  79.070  84.626  1.00  0.00           H  
ATOM      4  H3  MET     1      26.777  79.704  85.387  1.00  0.00           H  
ATOM      5  CA  MET     1      26.021  80.951  84.138  1.00  0.00           C  
ATOM      6  HA  MET     1      25.071  81.449  83.945  1.00  0.00           H  
ATOM      7  CB  MET     1      27.082  81.905  84.753  1.00  0.00           C  
ATOM      8  HB2 MET     1      28.037  81.425  84.967  1.00  0.00           H  
ATOM      9  HB3 MET     1      27.487  82.558  83.980  1.00  0.00           H  
ATOM     10  CG  MET     1      26.558  82.793  85.920  1.00  0.00           C  
ATOM     11  HG2 MET     1      25.485  82.835  85.732  1.00  0.00           H  
ATOM     12  HG3 MET     1      26.686  82.363  86.913  1.00  0.00           H  
ATOM     13  SD  MET     1      27.115  84.466  85.977  1.00  0.00           S  
ATOM     14  CE  MET     1      28.811  84.312  86.594  1.00  0.00           C  
ATOM     15  HE1 MET     1      28.743  83.726  87.511  1.00  0.00           H  
ATOM     16  HE2 MET     1      29.481  83.828  85.883  1.00  0.00           H  
ATOM     17  HE3 MET     1      29.111  85.337  86.814  1.00  0.00           H  
ATOM     18  C   MET     1      26.480  80.277  82.836  1.00  0.00           C  
ATOM     19  O   MET     1      27.447  79.495  82.892  1.00  0.00           O  
ATOM     20  N   ALA     2      25.916  80.552  81.668  1.00  0.00           N  
ATOM     21  H   ALA     2      26.262  80.109  80.829  1.00  0.00           H  
ATOM     22  CA  ALA     2      24.899  81.608  81.449  1.00  0.00           C  
ATOM     23  HA  ALA     2      24.807  81.601  80.363  1.00  0.00           H  
ATOM     24  CB  ALA     2      23.434  81.290  81.890  1.00  0.00           C  
ATOM     25  HB1 ALA     2      23.243  80.334  81.403  1.00  0.00           H  
ATOM     26  HB2 ALA     2      23.340  81.338  82.975  1.00  0.00           H  
ATOM     27  HB3 ALA     2      22.784  82.054  81.464  1.00  0.00           H  
ATOM     28  C   ALA     2      25.296  83.031  81.881  1.00  0.00           C  
ATOM     29  O   ALA     2      25.056  83.441  83.008  1.00  0.00           O  
ATOM     30  N   SER     3      25.896  83.807  80.978  1.00  0.00           N  
ATOM     31  H   SER     3      26.203  84.669  81.405  1.00  0.00           H  
ATOM     32  CA  SER     3      26.338  83.562  79.591  1.00  0.00           C  
ATOM     33  HA  SER     3      25.504  83.272  78.951  1.00  0.00           H  
ATOM     34  CB  SER     3      26.989  84.765  78.966  1.00  0.00           C  
ATOM     35  HB2 SER     3      26.606  85.683  79.413  1.00  0.00           H  
ATOM     36  HB3 SER     3      28.054  84.811  79.193  1.00  0.00           H  
ATOM     37  OG  SER     3      26.887  84.830  77.541  1.00  0.00           O  
ATOM     38  HG  SER     3      27.291  85.628  77.192  1.00  0.00           H  
ATOM     39  C   SER     3      27.390  82.399  79.534  1.00  0.00           C  
ATOM     40  O   SER     3      28.259  82.328  80.467  1.00  0.00           O  
ATOM     41  N   ASN     4      27.475  81.604  78.442  1.00  0.00           N  
ATOM     42  H   ASN     4      26.718  81.622  77.773  1.00  0.00           H  
ATOM     43  CA  ASN     4      28.561  80.663  78.135  1.00  0.00           C  
ATOM     44  HA  ASN     4      29.209  80.432  78.981  1.00  0.00           H  
ATOM     45  CB  ASN     4      27.899  79.305  77.806  1.00  0.00           C  
ATOM     46  HB2 ASN     4      27.192  79.456  76.991  1.00  0.00           H  
ATOM     47  HB3 ASN     4      28.621  78.499  77.670  1.00  0.00           H  
ATOM     48  CG  ASN     4      27.155  78.746  79.016  1.00  0.00           C  
ATOM     49  OD1 ASN     4      27.612  78.730  80.136  1.00  0.00           O  
ATOM     50  ND2 ASN     4      26.025  78.157  78.790  1.00  0.00           N  
ATOM     51 HD21 ASN     4      25.437  77.781  79.520  1.00  0.00           H  
ATOM     52 HD22 ASN     4      25.592  78.253  77.882  1.00  0.00           H  
ATOM     53  C   ASN     4      29.363  81.258  76.935  1.00  0.00           C  
ATOM     54  O   ASN     4      29.109  80.899  75.814  1.00  0.00           O  
ATOM     55  N   ASP     5      30.197  82.277  77.077  1.00  0.00           N  
ATOM     56  H   ASP     5      30.279  82.743  76.185  1.00  0.00           H  
ATOM     57  CA  ASP     5      30.877  82.873  78.221  1.00  0.00           C  
ATOM     58  HA  ASP     5      30.254  82.877  79.115  1.00  0.00           H  
ATOM     59  CB  ASP     5      32.187  82.095  78.554  1.00  0.00           C  
ATOM     60  HB2 ASP     5      32.071  81.013  78.495  1.00  0.00           H  
ATOM     61  HB3 ASP     5      32.960  82.287  77.809  1.00  0.00           H  
ATOM     62  CG  ASP     5      32.891  82.499  79.917  1.00  0.00           C  
ATOM     63  OD1 ASP     5      32.522  83.491  80.576  1.00  0.00           O  
ATOM     64  OD2 ASP     5      33.748  81.750  80.425  1.00  0.00           O  
ATOM     65  C   ASP     5      31.293  84.353  77.913  1.00  0.00           C  
ATOM     66  O   ASP     5      31.609  84.768  76.763  1.00  0.00           O  
ATOM     67  N   TYR     6      31.279  85.206  78.907  1.00  0.00           N  
ATOM     68  H   TYR     6      31.332  84.822  79.840  1.00  0.00           H  
ATOM     69  CA  TYR     6      31.625  86.642  78.705  1.00  0.00           C  
ATOM     70  HA  TYR     6      30.998  87.085  77.931  1.00  0.00           H  
ATOM     71  CB  TYR     6      31.480  87.311  80.092  1.00  0.00           C  
ATOM     72  HB2 TYR     6      32.366  86.980  80.635  1.00  0.00           H  
ATOM     73  HB3 TYR     6      31.600  88.393  80.044  1.00  0.00           H  
ATOM     74  CG  TYR     6      30.243  86.927  80.938  1.00  0.00           C  
ATOM     75  CD1 TYR     6      30.380  86.086  82.046  1.00  0.00           C  
ATOM     76  HD1 TYR     6      31.376  85.766  82.312  1.00  0.00           H  
ATOM     77  CE1 TYR     6      29.256  85.861  82.860  1.00  0.00           C  
ATOM     78  HE1 TYR     6      29.319  85.388  83.829  1.00  0.00           H  
ATOM     79  CZ  TYR     6      27.965  86.405  82.511  1.00  0.00           C  
ATOM     80  OH  TYR     6      26.859  86.121  83.249  1.00  0.00           O  
ATOM     81  HH  TYR     6      27.041  85.423  83.882  1.00  0.00           H  
ATOM     82  CE2 TYR     6      27.902  87.261  81.385  1.00  0.00           C  
ATOM     83  HE2 TYR     6      26.968  87.701  81.069  1.00  0.00           H  
ATOM     84  CD2 TYR     6      29.030  87.439  80.574  1.00  0.00           C  
ATOM     85  HD2 TYR     6      28.985  87.982  79.641  1.00  0.00           H  
ATOM     86  C   TYR     6      33.008  86.864  78.095  1.00  0.00           C  
ATOM     87  O   TYR     6      33.976  86.152  78.338  1.00  0.00           O  
ATOM     88  N   THR     7      33.057  87.880  77.203  1.00  0.00           N  
ATOM     89  H   THR     7      32.159  88.335  77.122  1.00  0.00           H  
ATOM     90  CA  THR     7      34.130  88.305  76.227  1.00  0.00           C  
ATOM     91  HA  THR     7      34.302  87.514  75.497  1.00  0.00           H  
ATOM     92  CB  THR     7      33.541  89.593  75.630  1.00  0.00           C  
ATOM     93  HB  THR     7      32.521  89.348  75.333  1.00  0.00           H  
ATOM     94  CG2 THR     7      33.609  90.792  76.565  1.00  0.00           C  
ATOM     95 HG21 THR     7      33.555  90.550  77.627  1.00  0.00           H  
ATOM     96 HG22 THR     7      34.520  91.382  76.463  1.00  0.00           H  
ATOM     97 HG23 THR     7      32.779  91.457  76.326  1.00  0.00           H  
ATOM     98  OG1 THR     7      34.224  89.940  74.386  1.00  0.00           O  
ATOM     99  HG1 THR     7      33.907  90.785  74.060  1.00  0.00           H  
ATOM    100  C   THR     7      35.534  88.527  76.843  1.00  0.00           C  
ATOM    101  O   THR     7      35.648  88.765  78.062  1.00  0.00           O  
ATOM    102  N   GLN     8      36.581  88.509  75.986  1.00  0.00           N  
ATOM    103  H   GLN     8      36.273  88.466  75.025  1.00  0.00           H  
ATOM    104  CA  GLN     8      37.926  88.929  76.320  1.00  0.00           C  
ATOM    105  HA  GLN     8      37.996  89.294  77.344  1.00  0.00           H  
ATOM    106  CB  GLN     8      38.847  87.702  76.196  1.00  0.00           C  
ATOM    107  HB2 GLN     8      38.949  87.355  75.168  1.00  0.00           H  
ATOM    108  HB3 GLN     8      39.847  88.007  76.505  1.00  0.00           H  
ATOM    109  CG  GLN     8      38.439  86.436  77.041  1.00  0.00           C  
ATOM    110  HG2 GLN     8      39.246  85.772  77.350  1.00  0.00           H  
ATOM    111  HG3 GLN     8      37.878  86.754  77.920  1.00  0.00           H  
ATOM    112  CD  GLN     8      37.536  85.595  76.147  1.00  0.00           C  
ATOM    113  OE1 GLN     8      37.964  84.896  75.190  1.00  0.00           O  
ATOM    114  NE2 GLN     8      36.269  85.477  76.480  1.00  0.00           N  
ATOM    115 HE21 GLN     8      35.931  85.881  77.342  1.00  0.00           H  
ATOM    116 HE22 GLN     8      35.904  84.758  75.873  1.00  0.00           H  
ATOM    117  C   GLN     8      38.334  89.974  75.261  1.00  0.00           C  
ATOM    118  O   GLN     8      38.045  89.731  74.089  1.00  0.00           O  
ATOM    119  N   GLN     9      39.133  91.021  75.589  1.00  0.00           N  
ATOM    120  H   GLN     9      39.445  91.550  74.787  1.00  0.00           H  
ATOM    121  CA  GLN     9      39.652  91.460  76.953  1.00  0.00           C  
ATOM    122  HA  GLN     9      40.341  92.279  76.748  1.00  0.00           H  
ATOM    123  CB  GLN     9      38.417  92.124  77.711  1.00  0.00           C  
ATOM    124  HB2 GLN     9      37.618  91.397  77.858  1.00  0.00           H  
ATOM    125  HB3 GLN     9      38.827  92.582  78.611  1.00  0.00           H  
ATOM    126  CG  GLN     9      37.597  93.169  76.901  1.00  0.00           C  
ATOM    127  HG2 GLN     9      37.140  92.657  76.054  1.00  0.00           H  
ATOM    128  HG3 GLN     9      36.754  93.543  77.482  1.00  0.00           H  
ATOM    129  CD  GLN     9      38.289  94.409  76.434  1.00  0.00           C  
ATOM    130  OE1 GLN     9      39.358  94.723  76.917  1.00  0.00           O  
ATOM    131  NE2 GLN     9      37.595  95.222  75.692  1.00  0.00           N  
ATOM    132 HE21 GLN     9      36.699  94.905  75.350  1.00  0.00           H  
ATOM    133 HE22 GLN     9      37.999  96.103  75.409  1.00  0.00           H  
ATOM    134  C   GLN     9      40.616  90.558  77.739  1.00  0.00           C  
ATOM    135  O   GLN     9      40.273  90.084  78.769  1.00  0.00           O  
ATOM    136  N   ALA    10      41.819  90.241  77.276  1.00  0.00           N  
ATOM    137  H   ALA    10      42.345  89.554  77.797  1.00  0.00           H  
ATOM    138  CA  ALA    10      42.589  90.698  76.141  1.00  0.00           C  
ATOM    139  HA  ALA    10      42.003  90.733  75.224  1.00  0.00           H  
ATOM    140  CB  ALA    10      43.110  92.105  76.523  1.00  0.00           C  
ATOM    141  HB1 ALA    10      43.741  91.974  77.402  1.00  0.00           H  
ATOM    142  HB2 ALA    10      43.720  92.492  75.707  1.00  0.00           H  
ATOM    143  HB3 ALA    10      42.301  92.820  76.673  1.00  0.00           H  
ATOM    144  C   ALA    10      43.868  89.785  75.870  1.00  0.00           C  
ATOM    145  O   ALA    10      44.202  88.879  76.677  1.00  0.00           O  
ATOM    146  N   THR    11      44.505  89.891  74.706  1.00  0.00           N  
ATOM    147  H   THR    11      44.100  90.533  74.039  1.00  0.00           H  
ATOM    148  CA  THR    11      45.332  88.800  74.083  1.00  0.00           C  
ATOM    149  HA  THR    11      45.649  88.049  74.807  1.00  0.00           H  
ATOM    150  CB  THR    11      44.422  87.977  73.124  1.00  0.00           C  
ATOM    151  HB  THR    11      44.051  88.628  72.333  1.00  0.00           H  
ATOM    152  CG2 THR    11      45.162  86.745  72.635  1.00  0.00           C  
ATOM    153 HG21 THR    11      44.534  86.134  71.986  1.00  0.00           H  
ATOM    154 HG22 THR    11      46.120  87.057  72.218  1.00  0.00           H  
ATOM    155 HG23 THR    11      45.314  86.154  73.538  1.00  0.00           H  
ATOM    156  OG1 THR    11      43.307  87.376  73.821  1.00  0.00           O  
ATOM    157  HG1 THR    11      42.592  88.013  73.753  1.00  0.00           H  
ATOM    158  C   THR    11      46.519  89.395  73.154  1.00  0.00           C  
ATOM    159  O   THR    11      46.307  90.314  72.317  1.00  0.00           O  
ATOM    160  N   GLN    12      47.758  89.001  73.289  1.00  0.00           N  
ATOM    161  H   GLN    12      48.321  89.327  72.516  1.00  0.00           H  
ATOM    162  CA  GLN    12      48.278  88.059  74.257  1.00  0.00           C  
ATOM    163  HA  GLN    12      47.762  87.099  74.251  1.00  0.00           H  
ATOM    164  CB  GLN    12      49.770  87.775  73.939  1.00  0.00           C  
ATOM    165  HB2 GLN    12      50.373  88.647  74.192  1.00  0.00           H  
ATOM    166  HB3 GLN    12      50.091  86.991  74.625  1.00  0.00           H  
ATOM    167  CG  GLN    12      50.166  87.483  72.458  1.00  0.00           C  
ATOM    168  HG2 GLN    12      50.541  88.463  72.160  1.00  0.00           H  
ATOM    169  HG3 GLN    12      50.991  86.770  72.468  1.00  0.00           H  
ATOM    170  CD  GLN    12      49.047  86.942  71.568  1.00  0.00           C  
ATOM    171  OE1 GLN    12      48.432  87.525  70.666  1.00  0.00           O  
ATOM    172  NE2 GLN    12      48.752  85.670  71.580  1.00  0.00           N  
ATOM    173 HE21 GLN    12      47.904  85.367  71.124  1.00  0.00           H  
ATOM    174 HE22 GLN    12      49.425  85.040  71.993  1.00  0.00           H  
ATOM    175  C   GLN    12      48.170  88.493  75.740  1.00  0.00           C  
ATOM    176  O   GLN    12      47.787  89.574  76.121  1.00  0.00           O  
ATOM    177  N   SER    13      48.577  87.671  76.697  1.00  0.00           N  
ATOM    178  H   SER    13      48.884  86.757  76.395  1.00  0.00           H  
ATOM    179  CA  SER    13      48.750  87.967  78.081  1.00  0.00           C  
ATOM    180  HA  SER    13      47.745  88.011  78.500  1.00  0.00           H  
ATOM    181  CB  SER    13      49.583  86.887  78.719  1.00  0.00           C  
ATOM    182  HB2 SER    13      49.260  85.891  78.417  1.00  0.00           H  
ATOM    183  HB3 SER    13      50.643  86.994  78.487  1.00  0.00           H  
ATOM    184  OG  SER    13      49.500  86.955  80.096  1.00  0.00           O  
ATOM    185  HG  SER    13      49.300  86.043  80.319  1.00  0.00           H  
ATOM    186  C   SER    13      49.509  89.284  78.329  1.00  0.00           C  
ATOM    187  O   SER    13      50.356  89.696  77.474  1.00  0.00           O  
ATOM    188  N   TYR    14      49.212  89.899  79.480  1.00  0.00           N  
ATOM    189  H   TYR    14      48.525  89.397  80.024  1.00  0.00           H  
ATOM    190  CA  TYR    14      49.822  91.157  79.924  1.00  0.00           C  
ATOM    191  HA  TYR    14      50.849  91.138  79.559  1.00  0.00           H  
ATOM    192  CB  TYR    14      49.095  92.401  79.312  1.00  0.00           C  
ATOM    193  HB2 TYR    14      49.112  92.288  78.228  1.00  0.00           H  
ATOM    194  HB3 TYR    14      48.063  92.299  79.646  1.00  0.00           H  
ATOM    195  CG  TYR    14      49.576  93.778  79.705  1.00  0.00           C  
ATOM    196  CD1 TYR    14      50.780  94.259  79.164  1.00  0.00           C  
ATOM    197  HD1 TYR    14      51.221  93.581  78.449  1.00  0.00           H  
ATOM    198  CE1 TYR    14      51.226  95.512  79.429  1.00  0.00           C  
ATOM    199  HE1 TYR    14      52.122  95.868  78.943  1.00  0.00           H  
ATOM    200  CZ  TYR    14      50.507  96.409  80.275  1.00  0.00           C  
ATOM    201  OH  TYR    14      50.981  97.595  80.764  1.00  0.00           O  
ATOM    202  HH  TYR    14      50.320  98.286  80.845  1.00  0.00           H  
ATOM    203  CE2 TYR    14      49.268  95.852  80.855  1.00  0.00           C  
ATOM    204  HE2 TYR    14      48.829  96.468  81.626  1.00  0.00           H  
ATOM    205  CD2 TYR    14      48.779  94.536  80.595  1.00  0.00           C  
ATOM    206  HD2 TYR    14      47.873  94.102  80.993  1.00  0.00           H  
ATOM    207  C   TYR    14      49.853  91.278  81.499  1.00  0.00           C  
ATOM    208  O   TYR    14      48.788  91.053  82.076  1.00  0.00           O  
ATOM    209  N   GLY    15      50.974  91.658  82.176  1.00  0.00           N  
ATOM    210  H   GLY    15      50.777  91.778  83.160  1.00  0.00           H  
ATOM    211  CA  GLY    15      52.255  91.950  81.622  1.00  0.00           C  
ATOM    212  HA2 GLY    15      52.812  91.177  82.152  1.00  0.00           H  
ATOM    213  HA3 GLY    15      52.525  91.778  80.580  1.00  0.00           H  
ATOM    214  C   GLY    15      52.880  93.360  81.980  1.00  0.00           C  
ATOM    215  O   GLY    15      53.827  93.780  81.337  1.00  0.00           O  
ATOM    216  N   ALA    16      52.309  94.074  82.901  1.00  0.00           N  
ATOM    217  H   ALA    16      51.601  93.577  83.422  1.00  0.00           H  
ATOM    218  CA  ALA    16      52.836  95.373  83.433  1.00  0.00           C  
ATOM    219  HA  ALA    16      53.199  95.980  82.604  1.00  0.00           H  
ATOM    220  CB  ALA    16      51.627  96.068  84.110  1.00  0.00           C  
ATOM    221  HB1 ALA    16      52.021  97.059  84.335  1.00  0.00           H  
ATOM    222  HB2 ALA    16      50.893  96.164  83.310  1.00  0.00           H  
ATOM    223  HB3 ALA    16      51.259  95.513  84.973  1.00  0.00           H  
ATOM    224  C   ALA    16      54.100  95.222  84.397  1.00  0.00           C  
ATOM    225  O   ALA    16      54.712  96.226  84.697  1.00  0.00           O  
ATOM    226  N   TYR    17      54.271  94.002  84.996  1.00  0.00           N  
ATOM    227  H   TYR    17      53.616  93.279  84.733  1.00  0.00           H  
ATOM    228  CA  TYR    17      55.136  93.694  86.174  1.00  0.00           C  
ATOM    229  HA  TYR    17      54.702  94.245  87.008  1.00  0.00           H  
ATOM    230  CB  TYR    17      54.867  92.269  86.485  1.00  0.00           C  
ATOM    231  HB2 TYR    17      53.788  92.160  86.592  1.00  0.00           H  
ATOM    232  HB3 TYR    17      55.104  91.647  85.621  1.00  0.00           H  
ATOM    233  CG  TYR    17      55.735  91.566  87.592  1.00  0.00           C  
ATOM    234  CD1 TYR    17      57.005  91.001  87.227  1.00  0.00           C  
ATOM    235  HD1 TYR    17      57.339  91.224  86.224  1.00  0.00           H  
ATOM    236  CE1 TYR    17      57.703  90.244  88.206  1.00  0.00           C  
ATOM    237  HE1 TYR    17      58.691  89.869  87.983  1.00  0.00           H  
ATOM    238  CZ  TYR    17      57.108  90.004  89.422  1.00  0.00           C  
ATOM    239  OH  TYR    17      57.775  89.346  90.419  1.00  0.00           O  
ATOM    240  HH  TYR    17      57.140  89.069  91.083  1.00  0.00           H  
ATOM    241  CE2 TYR    17      55.856  90.601  89.775  1.00  0.00           C  
ATOM    242  HE2 TYR    17      55.431  90.349  90.736  1.00  0.00           H  
ATOM    243  CD2 TYR    17      55.206  91.435  88.933  1.00  0.00           C  
ATOM    244  HD2 TYR    17      54.218  91.839  89.097  1.00  0.00           H  
ATOM    245  C   TYR    17      56.606  94.154  85.871  1.00  0.00           C  
ATOM    246  O   TYR    17      57.075  94.307  84.710  1.00  0.00           O  
ATOM    247  N   PRO    18      57.405  94.408  86.912  1.00  0.00           N  
ATOM    248  CD  PRO    18      56.838  94.667  88.316  1.00  0.00           C  
ATOM    249  HD2 PRO    18      56.740  93.748  88.894  1.00  0.00           H  
ATOM    250  HD3 PRO    18      55.891  95.201  88.237  1.00  0.00           H  
ATOM    251  CG  PRO    18      57.883  95.578  88.957  1.00  0.00           C  
ATOM    252  HG2 PRO    18      57.964  95.438  90.035  1.00  0.00           H  
ATOM    253  HG3 PRO    18      57.758  96.616  88.648  1.00  0.00           H  
ATOM    254  CB  PRO    18      59.122  95.035  88.353  1.00  0.00           C  
ATOM    255  HB2 PRO    18      59.329  94.086  88.847  1.00  0.00           H  
ATOM    256  HB3 PRO    18      59.930  95.757  88.470  1.00  0.00           H  
ATOM    257  CA  PRO    18      58.806  94.903  86.828  1.00  0.00           C  
ATOM    258  HA  PRO    18      58.877  95.844  86.282  1.00  0.00           H  
ATOM    259  C   PRO    18      59.790  94.022  86.100  1.00  0.00           C  
ATOM    260  O   PRO    18      59.806  92.873  86.396  1.00  0.00           O  
ATOM    261  N   THR    19      60.586  94.598  85.162  1.00  0.00           N  
ATOM    262  H   THR    19      60.501  95.604  85.190  1.00  0.00           H  
ATOM    263  CA  THR    19      61.678  93.981  84.401  1.00  0.00           C  
ATOM    264  HA  THR    19      61.343  93.268  83.647  1.00  0.00           H  
ATOM    265  CB  THR    19      62.575  95.098  83.777  1.00  0.00           C  
ATOM    266  HB  THR    19      63.297  94.608  83.123  1.00  0.00           H  
ATOM    267  CG2 THR    19      61.789  96.173  82.992  1.00  0.00           C  
ATOM    268 HG21 THR    19      61.548  95.726  82.028  1.00  0.00           H  
ATOM    269 HG22 THR    19      60.919  96.460  83.583  1.00  0.00           H  
ATOM    270 HG23 THR    19      62.365  97.059  82.726  1.00  0.00           H  
ATOM    271  OG1 THR    19      63.218  95.880  84.854  1.00  0.00           O  
ATOM    272  HG1 THR    19      63.992  95.427  85.197  1.00  0.00           H  
ATOM    273  C   THR    19      62.606  93.089  85.231  1.00  0.00           C  
ATOM    274  O   THR    19      62.804  93.233  86.436  1.00  0.00           O  
ATOM    275  N   GLN    20      63.118  92.002  84.647  1.00  0.00           N  
ATOM    276  H   GLN    20      63.016  91.946  83.644  1.00  0.00           H  
ATOM    277  CA  GLN    20      63.840  90.870  85.221  1.00  0.00           C  
ATOM    278  HA  GLN    20      63.110  90.349  85.840  1.00  0.00           H  
ATOM    279  CB  GLN    20      64.241  89.874  84.037  1.00  0.00           C  
ATOM    280  HB2 GLN    20      63.362  89.656  83.431  1.00  0.00           H  
ATOM    281  HB3 GLN    20      64.876  90.442  83.356  1.00  0.00           H  
ATOM    282  CG  GLN    20      64.905  88.508  84.346  1.00  0.00           C  
ATOM    283  HG2 GLN    20      65.378  88.236  83.402  1.00  0.00           H  
ATOM    284  HG3 GLN    20      65.745  88.590  85.037  1.00  0.00           H  
ATOM    285  CD  GLN    20      63.871  87.465  84.762  1.00  0.00           C  
ATOM    286  OE1 GLN    20      62.718  87.393  84.283  1.00  0.00           O  
ATOM    287  NE2 GLN    20      64.277  86.493  85.570  1.00  0.00           N  
ATOM    288 HE21 GLN    20      65.203  86.587  85.964  1.00  0.00           H  
ATOM    289 HE22 GLN    20      63.755  85.633  85.649  1.00  0.00           H  
ATOM    290  C   GLN    20      65.107  91.324  86.004  1.00  0.00           C  
ATOM    291  O   GLN    20      65.841  92.109  85.522  1.00  0.00           O  
ATOM    292  N   PRO    21      65.255  90.843  87.255  1.00  0.00           N  
ATOM    293  CD  PRO    21      64.401  89.928  87.999  1.00  0.00           C  
ATOM    294  HD2 PRO    21      64.103  89.140  87.307  1.00  0.00           H  
ATOM    295  HD3 PRO    21      63.456  90.295  88.398  1.00  0.00           H  
ATOM    296  CG  PRO    21      65.216  89.323  89.130  1.00  0.00           C  
ATOM    297  HG2 PRO    21      65.768  88.472  88.732  1.00  0.00           H  
ATOM    298  HG3 PRO    21      64.595  88.988  89.960  1.00  0.00           H  
ATOM    299  CB  PRO    21      66.046  90.490  89.475  1.00  0.00           C  
ATOM    300  HB2 PRO    21      66.903  90.187  90.076  1.00  0.00           H  
ATOM    301  HB3 PRO    21      65.378  91.113  90.069  1.00  0.00           H  
ATOM    302  CA  PRO    21      66.412  91.129  88.104  1.00  0.00           C  
ATOM    303  HA  PRO    21      66.545  92.210  88.133  1.00  0.00           H  
ATOM    304  C   PRO    21      67.771  90.689  87.613  1.00  0.00           C  
ATOM    305  O   PRO    21      68.032  89.864  86.738  1.00  0.00           O  
ATOM    306  N   GLY    22      68.714  91.177  88.425  1.00  0.00           N  
ATOM    307  H   GLY    22      68.467  91.876  89.111  1.00  0.00           H  
ATOM    308  CA  GLY    22      70.136  90.949  88.244  1.00  0.00           C  
ATOM    309  HA2 GLY    22      70.349  89.968  87.819  1.00  0.00           H  
ATOM    310  HA3 GLY    22      70.732  91.634  87.641  1.00  0.00           H  
ATOM    311  C   GLY    22      70.827  90.914  89.589  1.00  0.00           C  
ATOM    312  O   GLY    22      70.319  91.354  90.602  1.00  0.00           O  
ATOM    313  N   GLN    23      71.894  90.194  89.655  1.00  0.00           N  
ATOM    314  H   GLN    23      72.263  89.867  88.773  1.00  0.00           H  
ATOM    315  CA  GLN    23      72.779  90.009  90.841  1.00  0.00           C  
ATOM    316  HA  GLN    23      72.215  89.425  91.569  1.00  0.00           H  
ATOM    317  CB  GLN    23      73.960  89.183  90.275  1.00  0.00           C  
ATOM    318  HB2 GLN    23      73.766  88.416  89.525  1.00  0.00           H  
ATOM    319  HB3 GLN    23      74.574  89.934  89.779  1.00  0.00           H  
ATOM    320  CG  GLN    23      74.746  88.433  91.324  1.00  0.00           C  
ATOM    321  HG2 GLN    23      75.710  88.064  90.972  1.00  0.00           H  
ATOM    322  HG3 GLN    23      74.947  89.057  92.195  1.00  0.00           H  
ATOM    323  CD  GLN    23      73.903  87.190  91.790  1.00  0.00           C  
ATOM    324  OE1 GLN    23      72.686  87.176  91.769  1.00  0.00           O  
ATOM    325  NE2 GLN    23      74.563  86.278  92.450  1.00  0.00           N  
ATOM    326 HE21 GLN    23      75.572  86.280  92.431  1.00  0.00           H  
ATOM    327 HE22 GLN    23      74.080  85.402  92.590  1.00  0.00           H  
ATOM    328  C   GLN    23      73.195  91.266  91.570  1.00  0.00           C  
ATOM    329  O   GLN    23      73.437  92.341  90.916  1.00  0.00           O  
ATOM    330  N   GLY    24      73.389  91.118  92.888  1.00  0.00           N  
ATOM    331  H   GLY    24      73.048  90.266  93.311  1.00  0.00           H  
ATOM    332  CA  GLY    24      74.184  92.079  93.665  1.00  0.00           C  
ATOM    333  HA2 GLY    24      73.609  93.002  93.743  1.00  0.00           H  
ATOM    334  HA3 GLY    24      74.346  91.753  94.692  1.00  0.00           H  
ATOM    335  C   GLY    24      75.498  92.436  93.097  1.00  0.00           C  
ATOM    336  O   GLY    24      76.138  91.577  92.505  1.00  0.00           O  
ATOM    337  N   TYR    25      75.915  93.686  93.202  1.00  0.00           N  
ATOM    338  H   TYR    25      75.320  94.426  93.545  1.00  0.00           H  
ATOM    339  CA  TYR    25      77.284  94.114  92.845  1.00  0.00           C  
ATOM    340  HA  TYR    25      77.853  93.225  93.114  1.00  0.00           H  
ATOM    341  CB  TYR    25      77.183  94.340  91.310  1.00  0.00           C  
ATOM    342  HB2 TYR    25      76.893  93.456  90.742  1.00  0.00           H  
ATOM    343  HB3 TYR    25      76.400  95.056  91.061  1.00  0.00           H  
ATOM    344  CG  TYR    25      78.486  94.985  90.719  1.00  0.00           C  
ATOM    345  CD1 TYR    25      79.664  94.289  90.531  1.00  0.00           C  
ATOM    346  HD1 TYR    25      79.745  93.237  90.762  1.00  0.00           H  
ATOM    347  CE1 TYR    25      80.792  94.879  89.991  1.00  0.00           C  
ATOM    348  HE1 TYR    25      81.721  94.369  89.785  1.00  0.00           H  
ATOM    349  CZ  TYR    25      80.674  96.250  89.645  1.00  0.00           C  
ATOM    350  OH  TYR    25      81.686  96.692  88.874  1.00  0.00           O  
ATOM    351  HH  TYR    25      81.773  97.646  88.937  1.00  0.00           H  
ATOM    352  CE2 TYR    25      79.489  96.941  89.830  1.00  0.00           C  
ATOM    353  HE2 TYR    25      79.417  97.960  89.481  1.00  0.00           H  
ATOM    354  CD2 TYR    25      78.367  96.294  90.333  1.00  0.00           C  
ATOM    355  HD2 TYR    25      77.465  96.854  90.534  1.00  0.00           H  
ATOM    356  C   TYR    25      77.773  95.271  93.639  1.00  0.00           C  
ATOM    357  O   TYR    25      77.050  96.110  94.136  1.00  0.00           O  
ATOM    358  N   SER    26      79.094  95.432  93.739  1.00  0.00           N  
ATOM    359  H   SER    26      79.646  94.669  93.373  1.00  0.00           H  
ATOM    360  CA  SER    26      79.790  96.602  94.331  1.00  0.00           C  
ATOM    361  HA  SER    26      78.990  97.325  94.491  1.00  0.00           H  
ATOM    362  CB  SER    26      80.496  96.228  95.618  1.00  0.00           C  
ATOM    363  HB2 SER    26      79.788  95.978  96.408  1.00  0.00           H  
ATOM    364  HB3 SER    26      81.002  95.274  95.476  1.00  0.00           H  
ATOM    365  OG  SER    26      81.391  97.313  95.954  1.00  0.00           O  
ATOM    366  HG  SER    26      80.869  98.035  96.312  1.00  0.00           H  
ATOM    367  C   SER    26      80.807  97.140  93.316  1.00  0.00           C  
ATOM    368  O   SER    26      81.882  96.550  93.021  1.00  0.00           O  
ATOM    369  N   GLN    27      80.611  98.332  92.762  1.00  0.00           N  
ATOM    370  H   GLN    27      79.717  98.718  93.030  1.00  0.00           H  
ATOM    371  CA  GLN    27      81.562  99.077  91.902  1.00  0.00           C  
ATOM    372  HA  GLN    27      81.859  98.274  91.229  1.00  0.00           H  
ATOM    373  CB  GLN    27      80.821 100.306  91.216  1.00  0.00           C  
ATOM    374  HB2 GLN    27      79.896  99.976  90.743  1.00  0.00           H  
ATOM    375  HB3 GLN    27      80.484 100.970  92.013  1.00  0.00           H  
ATOM    376  CG  GLN    27      81.596 101.230  90.261  1.00  0.00           C  
ATOM    377  HG2 GLN    27      80.996 102.124  90.090  1.00  0.00           H  
ATOM    378  HG3 GLN    27      82.499 101.645  90.707  1.00  0.00           H  
ATOM    379  CD  GLN    27      81.990 100.591  88.930  1.00  0.00           C  
ATOM    380  OE1 GLN    27      81.919  99.371  88.699  1.00  0.00           O  
ATOM    381  NE2 GLN    27      82.492 101.384  88.035  1.00  0.00           N  
ATOM    382 HE21 GLN    27      82.392 102.389  88.058  1.00  0.00           H  
ATOM    383 HE22 GLN    27      82.817 101.048  87.140  1.00  0.00           H  
ATOM    384  C   GLN    27      82.827  99.453  92.653  1.00  0.00           C  
ATOM    385  O   GLN    27      83.684  99.975  91.938  1.00  0.00           O  
ATOM    386  N   GLN    28      82.988  99.291  93.949  1.00  0.00           N  
ATOM    387  H   GLN    28      82.166  99.084  94.498  1.00  0.00           H  
ATOM    388  CA  GLN    28      84.387  99.373  94.461  1.00  0.00           C  
ATOM    389  HA  GLN    28      84.804 100.369  94.312  1.00  0.00           H  
ATOM    390  CB  GLN    28      84.381  99.127  95.972  1.00  0.00           C  
ATOM    391  HB2 GLN    28      84.002  98.130  96.193  1.00  0.00           H  
ATOM    392  HB3 GLN    28      85.434  99.113  96.252  1.00  0.00           H  
ATOM    393  CG  GLN    28      83.568 100.137  96.818  1.00  0.00           C  
ATOM    394  HG2 GLN    28      83.810 101.093  96.356  1.00  0.00           H  
ATOM    395  HG3 GLN    28      82.497  99.942  96.764  1.00  0.00           H  
ATOM    396  CD  GLN    28      84.066 100.304  98.290  1.00  0.00           C  
ATOM    397  OE1 GLN    28      83.345 100.029  99.252  1.00  0.00           O  
ATOM    398  NE2 GLN    28      85.151 101.010  98.500  1.00  0.00           N  
ATOM    399 HE21 GLN    28      85.430 101.214  99.449  1.00  0.00           H  
ATOM    400 HE22 GLN    28      85.781 101.300  97.765  1.00  0.00           H  
ATOM    401  C   GLN    28      85.368  98.346  93.837  1.00  0.00           C  
ATOM    402  O   GLN    28      86.507  98.687  93.604  1.00  0.00           O  
ATOM    403  N   SER    29      84.853  97.163  93.461  1.00  0.00           N  
ATOM    404  H   SER    29      83.845  97.103  93.487  1.00  0.00           H  
ATOM    405  CA  SER    29      85.644  96.125  92.862  1.00  0.00           C  
ATOM    406  HA  SER    29      86.401  95.853  93.597  1.00  0.00           H  
ATOM    407  CB  SER    29      84.821  94.827  92.681  1.00  0.00           C  
ATOM    408  HB2 SER    29      85.482  93.999  92.422  1.00  0.00           H  
ATOM    409  HB3 SER    29      84.461  94.603  93.685  1.00  0.00           H  
ATOM    410  OG  SER    29      83.734  95.020  91.684  1.00  0.00           O  
ATOM    411  HG  SER    29      83.008  95.509  92.077  1.00  0.00           H  
ATOM    412  C   SER    29      86.280  96.454  91.495  1.00  0.00           C  
ATOM    413  O   SER    29      87.184  95.710  91.094  1.00  0.00           O  
ATOM    414  N   SER    30      85.775  97.515  90.833  1.00  0.00           N  
ATOM    415  H   SER    30      85.066  98.051  91.314  1.00  0.00           H  
ATOM    416  CA  SER    30      86.106  98.010  89.498  1.00  0.00           C  
ATOM    417  HA  SER    30      86.894  97.350  89.134  1.00  0.00           H  
ATOM    418  CB  SER    30      84.973  97.729  88.540  1.00  0.00           C  
ATOM    419  HB2 SER    30      84.516  96.753  88.703  1.00  0.00           H  
ATOM    420  HB3 SER    30      84.182  98.467  88.676  1.00  0.00           H  
ATOM    421  OG  SER    30      85.353  97.801  87.248  1.00  0.00           O  
ATOM    422  HG  SER    30      85.960  97.076  87.081  1.00  0.00           H  
ATOM    423  C   SER    30      86.621  99.455  89.493  1.00  0.00           C  
ATOM    424  O   SER    30      85.849 100.367  89.711  1.00  0.00           O  
ATOM    425  N   GLN    31      87.933  99.706  89.496  1.00  0.00           N  
ATOM    426  H   GLN    31      88.079 100.607  89.928  1.00  0.00           H  
ATOM    427  CA  GLN    31      89.053  98.782  89.395  1.00  0.00           C  
ATOM    428  HA  GLN    31      88.711  98.032  88.683  1.00  0.00           H  
ATOM    429  CB  GLN    31      90.279  99.557  88.673  1.00  0.00           C  
ATOM    430  HB2 GLN    31      91.075  98.813  88.711  1.00  0.00           H  
ATOM    431  HB3 GLN    31      89.935  99.838  87.678  1.00  0.00           H  
ATOM    432  CG  GLN    31      90.916 100.768  89.446  1.00  0.00           C  
ATOM    433  HG2 GLN    31      90.155 101.527  89.626  1.00  0.00           H  
ATOM    434  HG3 GLN    31      91.225 100.452  90.442  1.00  0.00           H  
ATOM    435  CD  GLN    31      92.081 101.383  88.571  1.00  0.00           C  
ATOM    436  OE1 GLN    31      92.054 102.429  87.954  1.00  0.00           O  
ATOM    437  NE2 GLN    31      93.238 100.725  88.367  1.00  0.00           N  
ATOM    438 HE21 GLN    31      93.937 101.133  87.762  1.00  0.00           H  
ATOM    439 HE22 GLN    31      93.458  99.867  88.852  1.00  0.00           H  
ATOM    440  C   GLN    31      89.414  98.019  90.669  1.00  0.00           C  
ATOM    441  O   GLN    31      89.035  98.525  91.697  1.00  0.00           O  
ATOM    442  N   PRO    32      90.118  96.864  90.665  1.00  0.00           N  
ATOM    443  CD  PRO    32      90.392  96.041  89.465  1.00  0.00           C  
ATOM    444  HD2 PRO    32      91.207  96.422  88.850  1.00  0.00           H  
ATOM    445  HD3 PRO    32      89.510  95.840  88.856  1.00  0.00           H  
ATOM    446  CG  PRO    32      90.760  94.624  90.003  1.00  0.00           C  
ATOM    447  HG2 PRO    32      91.838  94.467  89.966  1.00  0.00           H  
ATOM    448  HG3 PRO    32      90.353  93.777  89.451  1.00  0.00           H  
ATOM    449  CB  PRO    32      90.206  94.564  91.361  1.00  0.00           C  
ATOM    450  HB2 PRO    32      90.811  93.900  91.978  1.00  0.00           H  
ATOM    451  HB3 PRO    32      89.171  94.219  91.368  1.00  0.00           H  
ATOM    452  CA  PRO    32      90.280  95.979  91.814  1.00  0.00           C  
ATOM    453  HA  PRO    32      89.521  96.164  92.574  1.00  0.00           H  
ATOM    454  C   PRO    32      91.717  96.341  92.444  1.00  0.00           C  
ATOM    455  O   PRO    32      92.666  95.525  92.297  1.00  0.00           O  
ATOM    456  N   TYR    33      91.910  97.452  93.212  1.00  0.00           N  
ATOM    457  H   TYR    33      91.053  97.988  93.228  1.00  0.00           H  
ATOM    458  CA  TYR    33      93.053  97.859  93.941  1.00  0.00           C  
ATOM    459  HA  TYR    33      93.859  98.074  93.240  1.00  0.00           H  
ATOM    460  CB  TYR    33      92.940  99.217  94.715  1.00  0.00           C  
ATOM    461  HB2 TYR    33      92.117  99.203  95.430  1.00  0.00           H  
ATOM    462  HB3 TYR    33      93.864  99.593  95.154  1.00  0.00           H  
ATOM    463  CG  TYR    33      92.708 100.412  93.794  1.00  0.00           C  
ATOM    464  CD1 TYR    33      93.772 101.061  93.187  1.00  0.00           C  
ATOM    465  HD1 TYR    33      94.807 100.754  93.200  1.00  0.00           H  
ATOM    466  CE1 TYR    33      93.667 102.219  92.386  1.00  0.00           C  
ATOM    467  HE1 TYR    33      94.551 102.734  92.039  1.00  0.00           H  
ATOM    468  CZ  TYR    33      92.318 102.654  92.077  1.00  0.00           C  
ATOM    469  OH  TYR    33      92.106 103.722  91.191  1.00  0.00           O  
ATOM    470  HH  TYR    33      92.874 104.271  91.013  1.00  0.00           H  
ATOM    471  CE2 TYR    33      91.218 102.076  92.791  1.00  0.00           C  
ATOM    472  HE2 TYR    33      90.228 102.469  92.611  1.00  0.00           H  
ATOM    473  CD2 TYR    33      91.454 101.006  93.678  1.00  0.00           C  
ATOM    474  HD2 TYR    33      90.598 100.542  94.146  1.00  0.00           H  
ATOM    475  C   TYR    33      93.614  96.823  94.901  1.00  0.00           C  
ATOM    476  O   TYR    33      94.869  96.795  95.048  1.00  0.00           O  
ATOM    477  N   GLY    34      92.819  95.927  95.487  1.00  0.00           N  
ATOM    478  H   GLY    34      91.837  96.092  95.319  1.00  0.00           H  
ATOM    479  CA  GLY    34      93.207  94.745  96.360  1.00  0.00           C  
ATOM    480  HA2 GLY    34      94.087  94.282  95.915  1.00  0.00           H  
ATOM    481  HA3 GLY    34      93.324  94.986  97.417  1.00  0.00           H  
ATOM    482  C   GLY    34      92.115  93.667  96.376  1.00  0.00           C  
ATOM    483  O   GLY    34      91.315  93.537  95.416  1.00  0.00           O  
ATOM    484  N   GLN    35      92.210  92.830  97.424  1.00  0.00           N  
ATOM    485  H   GLN    35      92.941  92.917  98.115  1.00  0.00           H  
ATOM    486  CA  GLN    35      91.186  91.913  97.688  1.00  0.00           C  
ATOM    487  HA  GLN    35      90.392  92.114  96.969  1.00  0.00           H  
ATOM    488  CB  GLN    35      91.693  90.465  97.391  1.00  0.00           C  
ATOM    489  HB2 GLN    35      92.702  90.298  97.766  1.00  0.00           H  
ATOM    490  HB3 GLN    35      91.038  89.775  97.923  1.00  0.00           H  
ATOM    491  CG  GLN    35      91.619  90.159  95.876  1.00  0.00           C  
ATOM    492  HG2 GLN    35      91.869  91.013  95.247  1.00  0.00           H  
ATOM    493  HG3 GLN    35      92.347  89.357  95.755  1.00  0.00           H  
ATOM    494  CD  GLN    35      90.438  89.516  95.243  1.00  0.00           C  
ATOM    495  OE1 GLN    35      89.680  90.203  94.574  1.00  0.00           O  
ATOM    496  NE2 GLN    35      90.149  88.235  95.406  1.00  0.00           N  
ATOM    497 HE21 GLN    35      90.762  87.582  95.872  1.00  0.00           H  
ATOM    498 HE22 GLN    35      89.319  87.932  94.917  1.00  0.00           H  
ATOM    499  C   GLN    35      90.619  91.994  99.125  1.00  0.00           C  
ATOM    500  O   GLN    35      91.166  91.338 100.005  1.00  0.00           O  
ATOM    501  N   GLN    36      89.514  92.635  99.414  1.00  0.00           N  
ATOM    502  H   GLN    36      89.344  92.596 100.409  1.00  0.00           H  
ATOM    503  CA  GLN    36      88.629  93.431  98.505  1.00  0.00           C  
ATOM    504  HA  GLN    36      88.503  92.876  97.575  1.00  0.00           H  
ATOM    505  CB  GLN    36      87.246  93.737  99.168  1.00  0.00           C  
ATOM    506  HB2 GLN    36      87.321  94.120 100.186  1.00  0.00           H  
ATOM    507  HB3 GLN    36      86.708  94.436  98.528  1.00  0.00           H  
ATOM    508  CG  GLN    36      86.322  92.493  99.183  1.00  0.00           C  
ATOM    509  HG2 GLN    36      86.266  92.011  98.207  1.00  0.00           H  
ATOM    510  HG3 GLN    36      86.747  91.772  99.880  1.00  0.00           H  
ATOM    511  CD  GLN    36      84.948  92.893  99.663  1.00  0.00           C  
ATOM    512  OE1 GLN    36      84.689  93.688 100.587  1.00  0.00           O  
ATOM    513  NE2 GLN    36      83.879  92.506  99.002  1.00  0.00           N  
ATOM    514 HE21 GLN    36      84.023  91.780  98.314  1.00  0.00           H  
ATOM    515 HE22 GLN    36      82.951  92.719  99.341  1.00  0.00           H  
ATOM    516  C   GLN    36      89.293  94.791  98.078  1.00  0.00           C  
ATOM    517  O   GLN    36      90.343  95.172  98.641  1.00  0.00           O  
ATOM    518  N   SER    37      88.678  95.461  97.101  1.00  0.00           N  
ATOM    519  H   SER    37      87.819  95.046  96.768  1.00  0.00           H  
ATOM    520  CA  SER    37      89.042  96.822  96.701  1.00  0.00           C  
ATOM    521  HA  SER    37      90.103  96.867  96.455  1.00  0.00           H  
ATOM    522  CB  SER    37      88.332  97.260  95.415  1.00  0.00           C  
ATOM    523  HB2 SER    37      88.301  96.465  94.670  1.00  0.00           H  
ATOM    524  HB3 SER    37      87.270  97.462  95.555  1.00  0.00           H  
ATOM    525  OG  SER    37      88.916  98.368  94.733  1.00  0.00           O  
ATOM    526  HG  SER    37      88.310  98.743  94.090  1.00  0.00           H  
ATOM    527  C   SER    37      88.800  97.914  97.758  1.00  0.00           C  
ATOM    528  O   SER    37      88.100  97.654  98.747  1.00  0.00           O  
ATOM    529  N   TYR    38      89.363  99.099  97.581  1.00  0.00           N  
ATOM    530  H   TYR    38      89.922  99.243  96.752  1.00  0.00           H  
ATOM    531  CA  TYR    38      89.433 100.170  98.555  1.00  0.00           C  
ATOM    532  HA  TYR    38      88.471 100.142  99.067  1.00  0.00           H  
ATOM    533  CB  TYR    38      90.570  99.881  99.571  1.00  0.00           C  
ATOM    534  HB2 TYR    38      90.595 100.661 100.333  1.00  0.00           H  
ATOM    535  HB3 TYR    38      90.163  99.015 100.093  1.00  0.00           H  
ATOM    536  CG  TYR    38      91.957  99.776  98.979  1.00  0.00           C  
ATOM    537  CD1 TYR    38      92.878 100.829  98.715  1.00  0.00           C  
ATOM    538  HD1 TYR    38      92.537 101.838  98.895  1.00  0.00           H  
ATOM    539  CE1 TYR    38      94.103 100.648  98.082  1.00  0.00           C  
ATOM    540  HE1 TYR    38      94.593 101.537  97.714  1.00  0.00           H  
ATOM    541  CZ  TYR    38      94.505  99.350  97.783  1.00  0.00           C  
ATOM    542  OH  TYR    38      95.735  99.069  97.200  1.00  0.00           O  
ATOM    543  HH  TYR    38      96.070  99.839  96.734  1.00  0.00           H  
ATOM    544  CE2 TYR    38      93.686  98.217  98.179  1.00  0.00           C  
ATOM    545  HE2 TYR    38      93.990  97.202  97.970  1.00  0.00           H  
ATOM    546  CD2 TYR    38      92.396  98.445  98.647  1.00  0.00           C  
ATOM    547  HD2 TYR    38      91.812  97.614  99.014  1.00  0.00           H  
ATOM    548  C   TYR    38      89.441 101.580  97.937  1.00  0.00           C  
ATOM    549  O   TYR    38      90.200 101.809  96.964  1.00  0.00           O  
ATOM    550  N   SER    39      88.823 102.500  98.619  1.00  0.00           N  
ATOM    551  H   SER    39      88.202 102.189  99.353  1.00  0.00           H  
ATOM    552  CA  SER    39      88.687 103.869  98.147  1.00  0.00           C  
ATOM    553  HA  SER    39      88.652 103.841  97.058  1.00  0.00           H  
ATOM    554  CB  SER    39      87.402 104.466  98.628  1.00  0.00           C  
ATOM    555  HB2 SER    39      86.542 103.799  98.679  1.00  0.00           H  
ATOM    556  HB3 SER    39      87.650 104.762  99.647  1.00  0.00           H  
ATOM    557  OG  SER    39      87.107 105.562  97.778  1.00  0.00           O  
ATOM    558  HG  SER    39      86.884 105.166  96.932  1.00  0.00           H  
ATOM    559  C   SER    39      89.931 104.697  98.369  1.00  0.00           C  
ATOM    560  O   SER    39      90.967 104.124  98.892  1.00  0.00           O  
ATOM    561  N   GLY    40      89.967 106.007  98.036  1.00  0.00           N  
ATOM    562  H   GLY    40      89.186 106.273  97.453  1.00  0.00           H  
ATOM    563  CA  GLY    40      91.129 106.880  98.279  1.00  0.00           C  
ATOM    564  HA2 GLY    40      91.325 107.034  99.340  1.00  0.00           H  
ATOM    565  HA3 GLY    40      91.970 106.309  97.887  1.00  0.00           H  
ATOM    566  C   GLY    40      90.991 108.293  97.658  1.00  0.00           C  
ATOM    567  O   GLY    40      89.938 108.890  97.784  1.00  0.00           O  
ATOM    568  N   TYR    41      92.042 108.810  96.973  1.00  0.00           N  
ATOM    569  H   TYR    41      91.847 109.728  96.599  1.00  0.00           H  
ATOM    570  CA  TYR    41      93.436 108.334  96.659  1.00  0.00           C  
ATOM    571  HA  TYR    41      93.599 107.498  97.339  1.00  0.00           H  
ATOM    572  CB  TYR    41      93.494 107.708  95.233  1.00  0.00           C  
ATOM    573  HB2 TYR    41      93.361 108.447  94.442  1.00  0.00           H  
ATOM    574  HB3 TYR    41      94.527 107.408  95.059  1.00  0.00           H  
ATOM    575  CG  TYR    41      92.547 106.589  95.002  1.00  0.00           C  
ATOM    576  CD1 TYR    41      92.770 105.324  95.607  1.00  0.00           C  
ATOM    577  HD1 TYR    41      93.759 105.143  96.001  1.00  0.00           H  
ATOM    578  CE1 TYR    41      91.796 104.381  95.447  1.00  0.00           C  
ATOM    579  HE1 TYR    41      91.960 103.414  95.897  1.00  0.00           H  
ATOM    580  CZ  TYR    41      90.609 104.638  94.805  1.00  0.00           C  
ATOM    581  OH  TYR    41      89.605 103.726  94.799  1.00  0.00           O  
ATOM    582  HH  TYR    41      89.705 103.068  95.491  1.00  0.00           H  
ATOM    583  CE2 TYR    41      90.376 105.899  94.166  1.00  0.00           C  
ATOM    584  HE2 TYR    41      89.451 106.026  93.623  1.00  0.00           H  
ATOM    585  CD2 TYR    41      91.405 106.851  94.263  1.00  0.00           C  
ATOM    586  HD2 TYR    41      91.248 107.840  93.858  1.00  0.00           H  
ATOM    587  C   TYR    41      94.653 109.321  96.934  1.00  0.00           C  
ATOM    588  O   TYR    41      94.652 110.483  96.524  1.00  0.00           O  
ATOM    589  N   SER    42      95.685 108.804  97.578  1.00  0.00           N  
ATOM    590  H   SER    42      95.515 107.873  97.931  1.00  0.00           H  
ATOM    591  CA  SER    42      97.021 109.364  97.627  1.00  0.00           C  
ATOM    592  HA  SER    42      96.975 110.395  97.277  1.00  0.00           H  
ATOM    593  CB  SER    42      97.479 109.543  99.085  1.00  0.00           C  
ATOM    594  HB2 SER    42      96.685 109.961  99.704  1.00  0.00           H  
ATOM    595  HB3 SER    42      97.803 108.563  99.437  1.00  0.00           H  
ATOM    596  OG  SER    42      98.648 110.410  99.111  1.00  0.00           O  
ATOM    597  HG  SER    42      98.236 111.277  99.078  1.00  0.00           H  
ATOM    598  C   SER    42      97.993 108.526  96.761  1.00  0.00           C  
ATOM    599  O   SER    42      98.852 107.804  97.303  1.00  0.00           O  
ATOM    600  N   GLN    43      97.820 108.679  95.375  1.00  0.00           N  
ATOM    601  H   GLN    43      97.040 109.231  95.049  1.00  0.00           H  
ATOM    602  CA  GLN    43      98.673 108.074  94.296  1.00  0.00           C  
ATOM    603  HA  GLN    43      99.718 108.321  94.485  1.00  0.00           H  
ATOM    604  CB  GLN    43      98.671 106.472  94.350  1.00  0.00           C  
ATOM    605  HB2 GLN    43      99.553 106.145  93.799  1.00  0.00           H  
ATOM    606  HB3 GLN    43      98.809 106.134  95.377  1.00  0.00           H  
ATOM    607  CG  GLN    43      97.389 105.718  93.994  1.00  0.00           C  
ATOM    608  HG2 GLN    43      96.451 106.256  94.124  1.00  0.00           H  
ATOM    609  HG3 GLN    43      97.471 105.795  92.910  1.00  0.00           H  
ATOM    610  CD  GLN    43      97.260 104.238  94.520  1.00  0.00           C  
ATOM    611  OE1 GLN    43      98.172 103.633  95.084  1.00  0.00           O  
ATOM    612  NE2 GLN    43      96.132 103.622  94.472  1.00  0.00           N  
ATOM    613 HE21 GLN    43      95.417 104.006  93.869  1.00  0.00           H  
ATOM    614 HE22 GLN    43      96.136 102.637  94.693  1.00  0.00           H  
ATOM    615  C   GLN    43      98.315 108.679  92.938  1.00  0.00           C  
ATOM    616  O   GLN    43      97.101 108.836  92.701  1.00  0.00           O  
ATOM    617  N   SER    44      99.305 108.938  92.101  1.00  0.00           N  
ATOM    618  H   SER    44     100.243 108.952  92.477  1.00  0.00           H  
ATOM    619  CA  SER    44      99.049 109.399  90.693  1.00  0.00           C  
ATOM    620  HA  SER    44      98.571 110.378  90.732  1.00  0.00           H  
ATOM    621  CB  SER    44     100.373 109.738  90.121  1.00  0.00           C  
ATOM    622  HB2 SER    44     100.629 110.643  90.671  1.00  0.00           H  
ATOM    623  HB3 SER    44     101.074 108.917  90.279  1.00  0.00           H  
ATOM    624  OG  SER    44     100.342 110.052  88.733  1.00  0.00           O  
ATOM    625  HG  SER    44     100.997 110.719  88.514  1.00  0.00           H  
ATOM    626  C   SER    44      98.164 108.331  89.970  1.00  0.00           C  
ATOM    627  O   SER    44      98.356 107.146  90.134  1.00  0.00           O  
ATOM    628  N   THR    45      97.370 108.800  88.998  1.00  0.00           N  
ATOM    629  H   THR    45      97.127 109.779  89.042  1.00  0.00           H  
ATOM    630  CA  THR    45      96.683 108.028  87.956  1.00  0.00           C  
ATOM    631  HA  THR    45      96.082 107.211  88.354  1.00  0.00           H  
ATOM    632  CB  THR    45      95.732 109.013  87.372  1.00  0.00           C  
ATOM    633  HB  THR    45      95.192 109.603  88.111  1.00  0.00           H  
ATOM    634  CG2 THR    45      96.343 110.060  86.417  1.00  0.00           C  
ATOM    635 HG21 THR    45      96.464 109.688  85.400  1.00  0.00           H  
ATOM    636 HG22 THR    45      95.554 110.800  86.292  1.00  0.00           H  
ATOM    637 HG23 THR    45      97.327 110.382  86.757  1.00  0.00           H  
ATOM    638  OG1 THR    45      94.705 108.422  86.605  1.00  0.00           O  
ATOM    639  HG1 THR    45      94.319 107.745  87.167  1.00  0.00           H  
ATOM    640  C   THR    45      97.527 107.451  86.866  1.00  0.00           C  
ATOM    641  O   THR    45      97.288 106.335  86.321  1.00  0.00           O  
ATOM    642  N   ASP    46      98.696 108.041  86.527  1.00  0.00           N  
ATOM    643  H   ASP    46      98.936 108.784  87.168  1.00  0.00           H  
ATOM    644  CA  ASP    46      99.563 107.825  85.427  1.00  0.00           C  
ATOM    645  HA  ASP    46      98.970 107.963  84.522  1.00  0.00           H  
ATOM    646  CB  ASP    46     100.750 108.882  85.472  1.00  0.00           C  
ATOM    647  HB2 ASP    46     100.353 109.872  85.697  1.00  0.00           H  
ATOM    648  HB3 ASP    46     101.379 108.644  86.330  1.00  0.00           H  
ATOM    649  CG  ASP    46     101.612 108.851  84.197  1.00  0.00           C  
ATOM    650  OD1 ASP    46     102.461 109.750  84.121  1.00  0.00           O  
ATOM    651  OD2 ASP    46     101.348 108.085  83.276  1.00  0.00           O  
ATOM    652  C   ASP    46     100.249 106.483  85.385  1.00  0.00           C  
ATOM    653  O   ASP    46     101.079 106.183  86.223  1.00  0.00           O  
ATOM    654  N   THR    47      99.835 105.709  84.355  1.00  0.00           N  
ATOM    655  H   THR    47      99.052 106.093  83.845  1.00  0.00           H  
ATOM    656  CA  THR    47     100.241 104.309  84.010  1.00  0.00           C  
ATOM    657  HA  THR    47     100.549 103.792  84.919  1.00  0.00           H  
ATOM    658  CB  THR    47      99.055 103.578  83.285  1.00  0.00           C  
ATOM    659  HB  THR    47      99.410 102.641  82.857  1.00  0.00           H  
ATOM    660  CG2 THR    47      97.887 103.324  84.247  1.00  0.00           C  
ATOM    661 HG21 THR    47      97.062 102.856  83.708  1.00  0.00           H  
ATOM    662 HG22 THR    47      98.262 102.705  85.061  1.00  0.00           H  
ATOM    663 HG23 THR    47      97.572 104.241  84.745  1.00  0.00           H  
ATOM    664  OG1 THR    47      98.633 104.449  82.196  1.00  0.00           O  
ATOM    665  HG1 THR    47      99.245 104.323  81.467  1.00  0.00           H  
ATOM    666  C   THR    47     101.455 104.257  83.082  1.00  0.00           C  
ATOM    667  O   THR    47     101.857 103.122  82.792  1.00  0.00           O  
ATOM    668  N   SER    48     102.016 105.373  82.686  1.00  0.00           N  
ATOM    669  H   SER    48     101.544 106.244  82.882  1.00  0.00           H  
ATOM    670  CA  SER    48     103.214 105.285  81.819  1.00  0.00           C  
ATOM    671  HA  SER    48     102.969 104.434  81.183  1.00  0.00           H  
ATOM    672  CB  SER    48     103.302 106.594  80.974  1.00  0.00           C  
ATOM    673  HB2 SER    48     104.075 106.439  80.221  1.00  0.00           H  
ATOM    674  HB3 SER    48     102.337 106.736  80.487  1.00  0.00           H  
ATOM    675  OG  SER    48     103.619 107.726  81.847  1.00  0.00           O  
ATOM    676  HG  SER    48     102.800 107.959  82.291  1.00  0.00           H  
ATOM    677  C   SER    48     104.466 104.996  82.558  1.00  0.00           C  
ATOM    678  O   SER    48     104.459 104.805  83.763  1.00  0.00           O  
ATOM    679  N   GLY    49     105.595 104.858  81.864  1.00  0.00           N  
ATOM    680  H   GLY    49     105.556 104.866  80.855  1.00  0.00           H  
ATOM    681  CA  GLY    49     106.885 104.397  82.428  1.00  0.00           C  
ATOM    682  HA2 GLY    49     107.628 104.808  81.744  1.00  0.00           H  
ATOM    683  HA3 GLY    49     106.915 104.983  83.346  1.00  0.00           H  
ATOM    684  C   GLY    49     107.061 102.920  82.654  1.00  0.00           C  
ATOM    685  O   GLY    49     106.123 102.145  82.689  1.00  0.00           O  
ATOM    686  N   TYR    50     108.302 102.455  82.679  1.00  0.00           N  
ATOM    687  H   TYR    50     108.321 101.449  82.765  1.00  0.00           H  
ATOM    688  CA  TYR    50     109.536 103.134  82.684  1.00  0.00           C  
ATOM    689  HA  TYR    50     109.393 104.067  82.138  1.00  0.00           H  
ATOM    690  CB  TYR    50     109.953 103.523  84.134  1.00  0.00           C  
ATOM    691  HB2 TYR    50     109.170 104.123  84.599  1.00  0.00           H  
ATOM    692  HB3 TYR    50     110.071 102.622  84.735  1.00  0.00           H  
ATOM    693  CG  TYR    50     111.109 104.461  84.211  1.00  0.00           C  
ATOM    694  CD1 TYR    50     112.367 103.939  84.602  1.00  0.00           C  
ATOM    695  HD1 TYR    50     112.372 102.912  84.936  1.00  0.00           H  
ATOM    696  CE1 TYR    50     113.440 104.820  84.896  1.00  0.00           C  
ATOM    697  HE1 TYR    50     114.316 104.450  85.407  1.00  0.00           H  
ATOM    698  CZ  TYR    50     113.288 106.238  84.562  1.00  0.00           C  
ATOM    699  OH  TYR    50     114.364 107.030  84.744  1.00  0.00           O  
ATOM    700  HH  TYR    50     114.161 107.949  84.936  1.00  0.00           H  
ATOM    701  CE2 TYR    50     112.095 106.715  83.974  1.00  0.00           C  
ATOM    702  HE2 TYR    50     111.930 107.752  83.722  1.00  0.00           H  
ATOM    703  CD2 TYR    50     110.967 105.848  83.937  1.00  0.00           C  
ATOM    704  HD2 TYR    50     110.003 106.245  83.656  1.00  0.00           H  
ATOM    705  C   TYR    50     110.584 102.364  81.894  1.00  0.00           C  
ATOM    706  O   TYR    50     110.698 101.125  81.926  1.00  0.00           O  
ATOM    707  N   GLY    51     111.357 103.067  80.999  1.00  0.00           N  
ATOM    708  H   GLY    51     111.976 102.414  80.540  1.00  0.00           H  
ATOM    709  CA  GLY    51     111.390 104.490  80.602  1.00  0.00           C  
ATOM    710  HA2 GLY    51     110.475 104.835  80.120  1.00  0.00           H  
ATOM    711  HA3 GLY    51     111.441 105.165  81.456  1.00  0.00           H  
ATOM    712  C   GLY    51     112.538 104.808  79.624  1.00  0.00           C  
ATOM    713  O   GLY    51     112.973 103.939  78.879  1.00  0.00           O  
ATOM    714  N   GLN    52     113.148 105.991  79.759  1.00  0.00           N  
ATOM    715  H   GLN    52     112.720 106.567  80.470  1.00  0.00           H  
ATOM    716  CA  GLN    52     114.222 106.562  78.922  1.00  0.00           C  
ATOM    717  HA  GLN    52     114.133 107.647  78.973  1.00  0.00           H  
ATOM    718  CB  GLN    52     115.643 106.336  79.555  1.00  0.00           C  
ATOM    719  HB2 GLN    52     115.495 106.548  80.614  1.00  0.00           H  
ATOM    720  HB3 GLN    52     116.000 105.314  79.428  1.00  0.00           H  
ATOM    721  CG  GLN    52     116.714 107.201  78.909  1.00  0.00           C  
ATOM    722  HG2 GLN    52     116.890 106.871  77.885  1.00  0.00           H  
ATOM    723  HG3 GLN    52     116.249 108.173  78.742  1.00  0.00           H  
ATOM    724  CD  GLN    52     117.909 107.288  79.891  1.00  0.00           C  
ATOM    725  OE1 GLN    52     118.370 108.405  80.126  1.00  0.00           O  
ATOM    726  NE2 GLN    52     118.386 106.226  80.548  1.00  0.00           N  
ATOM    727 HE21 GLN    52     118.061 105.316  80.257  1.00  0.00           H  
ATOM    728 HE22 GLN    52     119.089 106.363  81.260  1.00  0.00           H  
ATOM    729  C   GLN    52     114.152 106.313  77.419  1.00  0.00           C  
ATOM    730  O   GLN    52     114.918 105.477  76.898  1.00  0.00           O  
ATOM    731  N   SER    53     113.300 107.074  76.696  1.00  0.00           N  
ATOM    732  H   SER    53     113.374 107.066  75.689  1.00  0.00           H  
ATOM    733  CA  SER    53     112.159 107.850  77.142  1.00  0.00           C  
ATOM    734  HA  SER    53     112.469 108.705  77.743  1.00  0.00           H  
ATOM    735  CB  SER    53     111.609 108.547  75.896  1.00  0.00           C  
ATOM    736  HB2 SER    53     112.529 108.851  75.397  1.00  0.00           H  
ATOM    737  HB3 SER    53     110.926 107.967  75.276  1.00  0.00           H  
ATOM    738  OG  SER    53     111.089 109.733  76.424  1.00  0.00           O  
ATOM    739  HG  SER    53     111.830 110.343  76.413  1.00  0.00           H  
ATOM    740  C   SER    53     111.030 107.094  77.772  1.00  0.00           C  
ATOM    741  O   SER    53     110.714 105.983  77.350  1.00  0.00           O  
ATOM    742  N   SER    54     110.156 107.739  78.614  1.00  0.00           N  
ATOM    743  H   SER    54     110.295 108.722  78.797  1.00  0.00           H  
ATOM    744  CA  SER    54     108.918 107.170  79.119  1.00  0.00           C  
ATOM    745  HA  SER    54     109.188 106.205  79.548  1.00  0.00           H  
ATOM    746  CB  SER    54     108.546 108.103  80.298  1.00  0.00           C  
ATOM    747  HB2 SER    54     108.633 109.174  80.119  1.00  0.00           H  
ATOM    748  HB3 SER    54     107.508 107.958  80.597  1.00  0.00           H  
ATOM    749  OG  SER    54     109.429 107.845  81.405  1.00  0.00           O  
ATOM    750  HG  SER    54     110.331 108.141  81.257  1.00  0.00           H  
ATOM    751  C   SER    54     107.828 107.034  78.161  1.00  0.00           C  
ATOM    752  O   SER    54     106.773 106.516  78.525  1.00  0.00           O  
ATOM    753  N   TYR    55     108.047 107.462  76.933  1.00  0.00           N  
ATOM    754  H   TYR    55     108.938 107.892  76.731  1.00  0.00           H  
ATOM    755  CA  TYR    55     107.042 107.466  75.855  1.00  0.00           C  
ATOM    756  HA  TYR    55     106.070 107.063  76.140  1.00  0.00           H  
ATOM    757  CB  TYR    55     106.687 108.902  75.549  1.00  0.00           C  
ATOM    758  HB2 TYR    55     107.442 109.320  74.882  1.00  0.00           H  
ATOM    759  HB3 TYR    55     105.802 108.877  74.914  1.00  0.00           H  
ATOM    760  CG  TYR    55     106.422 109.768  76.755  1.00  0.00           C  
ATOM    761  CD1 TYR    55     107.318 110.600  77.364  1.00  0.00           C  
ATOM    762  HD1 TYR    55     108.348 110.660  77.043  1.00  0.00           H  
ATOM    763  CE1 TYR    55     107.063 111.297  78.562  1.00  0.00           C  
ATOM    764  HE1 TYR    55     107.765 111.934  79.080  1.00  0.00           H  
ATOM    765  CZ  TYR    55     105.760 111.070  79.169  1.00  0.00           C  
ATOM    766  OH  TYR    55     105.429 111.813  80.306  1.00  0.00           O  
ATOM    767  HH  TYR    55     104.582 111.602  80.706  1.00  0.00           H  
ATOM    768  CE2 TYR    55     104.796 110.186  78.598  1.00  0.00           C  
ATOM    769  HE2 TYR    55     103.904 109.912  79.143  1.00  0.00           H  
ATOM    770  CD2 TYR    55     105.173 109.529  77.447  1.00  0.00           C  
ATOM    771  HD2 TYR    55     104.589 108.759  76.967  1.00  0.00           H  
ATOM    772  C   TYR    55     107.510 106.622  74.646  1.00  0.00           C  
ATOM    773  O   TYR    55     108.576 106.891  74.087  1.00  0.00           O  
ATOM    774  N   SER    56     106.835 105.604  74.050  1.00  0.00           N  
ATOM    775  H   SER    56     107.320 105.132  73.300  1.00  0.00           H  
ATOM    776  CA  SER    56     105.520 104.920  74.414  1.00  0.00           C  
ATOM    777  HA  SER    56     105.343 104.196  73.619  1.00  0.00           H  
ATOM    778  CB  SER    56     105.734 104.149  75.703  1.00  0.00           C  
ATOM    779  HB2 SER    56     105.976 104.805  76.539  1.00  0.00           H  
ATOM    780  HB3 SER    56     104.800 103.609  75.858  1.00  0.00           H  
ATOM    781  OG  SER    56     106.805 103.327  75.544  1.00  0.00           O  
ATOM    782  HG  SER    56     106.465 102.465  75.290  1.00  0.00           H  
ATOM    783  C   SER    56     104.285 105.865  74.521  1.00  0.00           C  
ATOM    784  O   SER    56     103.725 106.061  75.544  1.00  0.00           O  
ATOM    785  N   SER    57     103.848 106.529  73.413  1.00  0.00           N  
ATOM    786  H   SER    57     103.112 107.193  73.609  1.00  0.00           H  
ATOM    787  CA  SER    57     104.456 106.624  72.066  1.00  0.00           C  
ATOM    788  HA  SER    57     105.264 105.896  71.982  1.00  0.00           H  
ATOM    789  CB  SER    57     103.304 106.351  71.032  1.00  0.00           C  
ATOM    790  HB2 SER    57     103.677 106.385  70.009  1.00  0.00           H  
ATOM    791  HB3 SER    57     103.008 105.322  71.236  1.00  0.00           H  
ATOM    792  OG  SER    57     102.165 107.139  71.284  1.00  0.00           O  
ATOM    793  HG  SER    57     102.329 107.912  70.740  1.00  0.00           H  
ATOM    794  C   SER    57     105.080 108.015  71.952  1.00  0.00           C  
ATOM    795  O   SER    57     104.380 109.033  72.126  1.00  0.00           O  
ATOM    796  N   TYR    58     106.389 108.139  71.647  1.00  0.00           N  
ATOM    797  H   TYR    58     106.880 107.288  71.412  1.00  0.00           H  
ATOM    798  CA  TYR    58     107.179 109.414  71.438  1.00  0.00           C  
ATOM    799  HA  TYR    58     107.341 109.937  72.380  1.00  0.00           H  
ATOM    800  CB  TYR    58     108.641 108.927  71.064  1.00  0.00           C  
ATOM    801  HB2 TYR    58     108.933 108.072  71.674  1.00  0.00           H  
ATOM    802  HB3 TYR    58     108.592 108.597  70.026  1.00  0.00           H  
ATOM    803  CG  TYR    58     109.599 110.128  71.304  1.00  0.00           C  
ATOM    804  CD1 TYR    58     109.589 111.244  70.406  1.00  0.00           C  
ATOM    805  HD1 TYR    58     108.916 111.226  69.562  1.00  0.00           H  
ATOM    806  CE1 TYR    58     110.538 112.314  70.569  1.00  0.00           C  
ATOM    807  HE1 TYR    58     110.640 113.145  69.886  1.00  0.00           H  
ATOM    808  CZ  TYR    58     111.280 112.293  71.792  1.00  0.00           C  
ATOM    809  OH  TYR    58     111.905 113.504  72.099  1.00  0.00           O  
ATOM    810  HH  TYR    58     111.453 114.128  71.526  1.00  0.00           H  
ATOM    811  CE2 TYR    58     111.156 111.299  72.773  1.00  0.00           C  
ATOM    812  HE2 TYR    58     111.687 111.379  73.711  1.00  0.00           H  
ATOM    813  CD2 TYR    58     110.309 110.212  72.501  1.00  0.00           C  
ATOM    814  HD2 TYR    58     110.165 109.423  73.224  1.00  0.00           H  
ATOM    815  C   TYR    58     106.456 110.431  70.489  1.00  0.00           C  
ATOM    816  O   TYR    58     106.237 110.144  69.304  1.00  0.00           O  
ATOM    817  N   GLY    59     106.057 111.625  70.992  1.00  0.00           N  
ATOM    818  H   GLY    59     105.934 112.386  70.340  1.00  0.00           H  
ATOM    819  CA  GLY    59     105.975 111.936  72.409  1.00  0.00           C  
ATOM    820  HA2 GLY    59     105.351 111.195  72.908  1.00  0.00           H  
ATOM    821  HA3 GLY    59     106.893 111.814  72.983  1.00  0.00           H  
ATOM    822  C   GLY    59     105.314 113.248  72.750  1.00  0.00           C  
ATOM    823  O   GLY    59     104.713 113.915  71.862  1.00  0.00           O  
ATOM    824  N   GLN    60     105.416 113.759  74.017  1.00  0.00           N  
ATOM    825  H   GLN    60     105.147 114.730  74.086  1.00  0.00           H  
ATOM    826  CA  GLN    60     105.929 113.091  75.231  1.00  0.00           C  
ATOM    827  HA  GLN    60     106.177 112.046  75.049  1.00  0.00           H  
ATOM    828  CB  GLN    60     107.258 113.687  75.630  1.00  0.00           C  
ATOM    829  HB2 GLN    60     107.133 114.769  75.660  1.00  0.00           H  
ATOM    830  HB3 GLN    60     107.622 113.332  76.595  1.00  0.00           H  
ATOM    831  CG  GLN    60     108.334 113.452  74.585  1.00  0.00           C  
ATOM    832  HG2 GLN    60     108.752 112.468  74.794  1.00  0.00           H  
ATOM    833  HG3 GLN    60     107.916 113.434  73.579  1.00  0.00           H  
ATOM    834  CD  GLN    60     109.490 114.436  74.696  1.00  0.00           C  
ATOM    835  OE1 GLN    60     110.433 114.139  75.445  1.00  0.00           O  
ATOM    836  NE2 GLN    60     109.410 115.500  73.969  1.00  0.00           N  
ATOM    837 HE21 GLN    60     108.601 115.660  73.386  1.00  0.00           H  
ATOM    838 HE22 GLN    60     110.193 116.119  74.120  1.00  0.00           H  
ATOM    839  C   GLN    60     104.865 113.144  76.288  1.00  0.00           C  
ATOM    840  O   GLN    60     103.748 112.646  76.060  1.00  0.00           O  
ATOM    841  N   SER    61     105.109 113.819  77.438  1.00  0.00           N  
ATOM    842  H   SER    61     106.000 114.261  77.617  1.00  0.00           H  
ATOM    843  CA  SER    61     104.109 114.069  78.426  1.00  0.00           C  
ATOM    844  HA  SER    61     103.765 113.134  78.869  1.00  0.00           H  
ATOM    845  CB  SER    61     104.719 114.966  79.497  1.00  0.00           C  
ATOM    846  HB2 SER    61     105.467 114.490  80.131  1.00  0.00           H  
ATOM    847  HB3 SER    61     105.059 115.901  79.052  1.00  0.00           H  
ATOM    848  OG  SER    61     103.804 115.343  80.453  1.00  0.00           O  
ATOM    849  HG  SER    61     104.240 115.069  81.264  1.00  0.00           H  
ATOM    850  C   SER    61     102.975 114.843  77.779  1.00  0.00           C  
ATOM    851  O   SER    61     103.258 115.590  76.839  1.00  0.00           O  
ATOM    852  N   GLN    62     101.770 114.754  78.334  1.00  0.00           N  
ATOM    853  H   GLN    62     101.700 114.094  79.095  1.00  0.00           H  
ATOM    854  CA  GLN    62     100.452 115.304  77.883  1.00  0.00           C  
ATOM    855  HA  GLN    62     100.560 115.959  77.019  1.00  0.00           H  
ATOM    856  CB  GLN    62      99.525 114.133  77.571  1.00  0.00           C  
ATOM    857  HB2 GLN    62      99.296 113.657  78.524  1.00  0.00           H  
ATOM    858  HB3 GLN    62      98.548 114.464  77.219  1.00  0.00           H  
ATOM    859  CG  GLN    62     100.109 113.131  76.642  1.00  0.00           C  
ATOM    860  HG2 GLN    62     101.088 112.766  76.952  1.00  0.00           H  
ATOM    861  HG3 GLN    62      99.506 112.246  76.846  1.00  0.00           H  
ATOM    862  CD  GLN    62     100.200 113.447  75.152  1.00  0.00           C  
ATOM    863  OE1 GLN    62      99.324 114.077  74.540  1.00  0.00           O  
ATOM    864  NE2 GLN    62     101.327 113.075  74.533  1.00  0.00           N  
ATOM    865 HE21 GLN    62     101.464 113.407  73.589  1.00  0.00           H  
ATOM    866 HE22 GLN    62     102.080 112.680  75.079  1.00  0.00           H  
ATOM    867  C   GLN    62      99.935 116.198  79.041  1.00  0.00           C  
ATOM    868  O   GLN    62      98.942 116.903  78.854  1.00  0.00           O  
ATOM    869  N   ASN    63     100.575 116.191  80.243  1.00  0.00           N  
ATOM    870  H   ASN    63     101.092 115.358  80.486  1.00  0.00           H  
ATOM    871  CA  ASN    63     100.245 117.090  81.432  1.00  0.00           C  
ATOM    872  HA  ASN    63      99.373 117.717  81.245  1.00  0.00           H  
ATOM    873  CB  ASN    63      99.790 116.167  82.644  1.00  0.00           C  
ATOM    874  HB2 ASN    63      99.472 116.824  83.454  1.00  0.00           H  
ATOM    875  HB3 ASN    63      98.881 115.658  82.323  1.00  0.00           H  
ATOM    876  CG  ASN    63     100.730 115.171  83.286  1.00  0.00           C  
ATOM    877  OD1 ASN    63     101.898 115.004  82.957  1.00  0.00           O  
ATOM    878  ND2 ASN    63     100.348 114.520  84.323  1.00  0.00           N  
ATOM    879 HD21 ASN    63     101.034 113.958  84.808  1.00  0.00           H  
ATOM    880 HD22 ASN    63      99.471 114.732  84.776  1.00  0.00           H  
ATOM    881  C   ASN    63     101.324 118.064  81.819  1.00  0.00           C  
ATOM    882  O   ASN    63     101.037 119.151  82.288  1.00  0.00           O  
ATOM    883  N   THR    64     102.576 117.714  81.534  1.00  0.00           N  
ATOM    884  H   THR    64     102.732 116.819  81.092  1.00  0.00           H  
ATOM    885  CA  THR    64     103.716 118.456  82.025  1.00  0.00           C  
ATOM    886  HA  THR    64     103.447 119.467  82.329  1.00  0.00           H  
ATOM    887  CB  THR    64     104.252 117.849  83.351  1.00  0.00           C  
ATOM    888  HB  THR    64     104.540 116.807  83.211  1.00  0.00           H  
ATOM    889  CG2 THR    64     105.467 118.633  83.934  1.00  0.00           C  
ATOM    890 HG21 THR    64     105.511 118.614  85.023  1.00  0.00           H  
ATOM    891 HG22 THR    64     106.396 118.269  83.494  1.00  0.00           H  
ATOM    892 HG23 THR    64     105.306 119.683  83.690  1.00  0.00           H  
ATOM    893  OG1 THR    64     103.215 117.929  84.325  1.00  0.00           O  
ATOM    894  HG1 THR    64     102.716 117.117  84.443  1.00  0.00           H  
ATOM    895  C   THR    64     104.802 118.596  80.968  1.00  0.00           C  
ATOM    896  O   THR    64     105.751 117.806  80.898  1.00  0.00           O  
ATOM    897  N   GLY    65     104.768 119.521  80.047  1.00  0.00           N  
ATOM    898  H   GLY    65     105.447 119.485  79.299  1.00  0.00           H  
ATOM    899  CA  GLY    65     103.707 120.452  79.883  1.00  0.00           C  
ATOM    900  HA2 GLY    65     103.411 120.821  80.865  1.00  0.00           H  
ATOM    901  HA3 GLY    65     103.965 121.395  79.401  1.00  0.00           H  
ATOM    902  C   GLY    65     102.464 119.928  79.170  1.00  0.00           C  
ATOM    903  O   GLY    65     102.446 118.730  78.839  1.00  0.00           O  
ATOM    904  N   TYR    66     101.458 120.771  79.020  1.00  0.00           N  
ATOM    905  H   TYR    66     101.530 121.690  79.434  1.00  0.00           H  
ATOM    906  CA  TYR    66     100.122 120.283  78.548  1.00  0.00           C  
ATOM    907  HA  TYR    66      99.785 119.441  79.152  1.00  0.00           H  
ATOM    908  CB  TYR    66      99.145 121.393  78.818  1.00  0.00           C  
ATOM    909  HB2 TYR    66      99.209 121.477  79.903  1.00  0.00           H  
ATOM    910  HB3 TYR    66      99.562 122.305  78.390  1.00  0.00           H  
ATOM    911  CG  TYR    66      97.697 121.167  78.299  1.00  0.00           C  
ATOM    912  CD1 TYR    66      96.927 120.057  78.801  1.00  0.00           C  
ATOM    913  HD1 TYR    66      97.368 119.595  79.673  1.00  0.00           H  
ATOM    914  CE1 TYR    66      95.723 119.544  78.099  1.00  0.00           C  
ATOM    915  HE1 TYR    66      95.197 118.718  78.554  1.00  0.00           H  
ATOM    916  CZ  TYR    66      95.330 120.236  76.944  1.00  0.00           C  
ATOM    917  OH  TYR    66      94.159 119.865  76.279  1.00  0.00           O  
ATOM    918  HH  TYR    66      93.974 120.364  75.479  1.00  0.00           H  
ATOM    919  CE2 TYR    66      96.135 121.307  76.417  1.00  0.00           C  
ATOM    920  HE2 TYR    66      95.816 121.765  75.493  1.00  0.00           H  
ATOM    921  CD2 TYR    66      97.316 121.679  77.061  1.00  0.00           C  
ATOM    922  HD2 TYR    66      97.991 122.338  76.535  1.00  0.00           H  
ATOM    923  C   TYR    66     100.151 119.895  77.017  1.00  0.00           C  
ATOM    924  O   TYR    66     100.845 120.582  76.258  1.00  0.00           O  
ATOM    925  N   GLY    67      99.452 118.836  76.554  1.00  0.00           N  
ATOM    926  H   GLY    67      98.917 118.324  77.241  1.00  0.00           H  
ATOM    927  CA  GLY    67      99.700 118.201  75.262  1.00  0.00           C  
ATOM    928  HA2 GLY    67     100.695 117.756  75.277  1.00  0.00           H  
ATOM    929  HA3 GLY    67      99.095 117.312  75.088  1.00  0.00           H  
ATOM    930  C   GLY    67      99.536 119.171  74.082  1.00  0.00           C  
ATOM    931  O   GLY    67      98.863 120.216  74.176  1.00  0.00           O  
ATOM    932  N   THR    68     100.204 118.914  72.934  1.00  0.00           N  
ATOM    933  H   THR    68     100.793 118.095  72.981  1.00  0.00           H  
ATOM    934  CA  THR    68     100.416 119.844  71.807  1.00  0.00           C  
ATOM    935  HA  THR    68     100.043 120.849  72.005  1.00  0.00           H  
ATOM    936  CB  THR    68     101.881 120.167  71.534  1.00  0.00           C  
ATOM    937  HB  THR    68     102.408 119.249  71.274  1.00  0.00           H  
ATOM    938  CG2 THR    68     102.108 121.205  70.432  1.00  0.00           C  
ATOM    939 HG21 THR    68     103.166 121.406  70.265  1.00  0.00           H  
ATOM    940 HG22 THR    68     101.848 120.947  69.405  1.00  0.00           H  
ATOM    941 HG23 THR    68     101.570 122.143  70.570  1.00  0.00           H  
ATOM    942  OG1 THR    68     102.488 120.638  72.655  1.00  0.00           O  
ATOM    943  HG1 THR    68     102.771 119.969  73.282  1.00  0.00           H  
ATOM    944  C   THR    68      99.688 119.252  70.590  1.00  0.00           C  
ATOM    945  O   THR    68     100.299 118.636  69.779  1.00  0.00           O  
ATOM    946  N   GLN    69      98.378 119.396  70.560  1.00  0.00           N  
ATOM    947  H   GLN    69      98.029 119.928  71.344  1.00  0.00           H  
ATOM    948  CA  GLN    69      97.585 118.439  69.729  1.00  0.00           C  
ATOM    949  HA  GLN    69      98.124 117.497  69.835  1.00  0.00           H  
ATOM    950  CB  GLN    69      96.238 118.100  70.358  1.00  0.00           C  
ATOM    951  HB2 GLN    69      95.472 118.876  70.357  1.00  0.00           H  
ATOM    952  HB3 GLN    69      95.839 117.310  69.722  1.00  0.00           H  
ATOM    953  CG  GLN    69      96.399 117.594  71.791  1.00  0.00           C  
ATOM    954  HG2 GLN    69      95.653 116.831  72.011  1.00  0.00           H  
ATOM    955  HG3 GLN    69      97.372 117.106  71.845  1.00  0.00           H  
ATOM    956  CD  GLN    69      96.388 118.632  72.874  1.00  0.00           C  
ATOM    957  OE1 GLN    69      96.261 119.770  72.591  1.00  0.00           O  
ATOM    958  NE2 GLN    69      96.315 118.236  74.118  1.00  0.00           N  
ATOM    959 HE21 GLN    69      96.543 117.264  74.270  1.00  0.00           H  
ATOM    960 HE22 GLN    69      96.229 118.912  74.864  1.00  0.00           H  
ATOM    961  C   GLN    69      97.305 118.977  68.319  1.00  0.00           C  
ATOM    962  O   GLN    69      96.709 120.031  68.159  1.00  0.00           O  
ATOM    963  N   SER    70      98.002 118.392  67.325  1.00  0.00           N  
ATOM    964  H   SER    70      98.680 117.660  67.486  1.00  0.00           H  
ATOM    965  CA  SER    70      98.027 118.925  65.961  1.00  0.00           C  
ATOM    966  HA  SER    70      97.345 119.774  65.926  1.00  0.00           H  
ATOM    967  CB  SER    70      99.445 119.330  65.685  1.00  0.00           C  
ATOM    968  HB2 SER    70      99.429 120.090  64.904  1.00  0.00           H  
ATOM    969  HB3 SER    70      99.871 119.863  66.536  1.00  0.00           H  
ATOM    970  OG  SER    70     100.350 118.313  65.377  1.00  0.00           O  
ATOM    971  HG  SER    70     100.016 117.605  64.822  1.00  0.00           H  
ATOM    972  C   SER    70      97.517 118.027  64.725  1.00  0.00           C  
ATOM    973  O   SER    70      98.005 118.184  63.599  1.00  0.00           O  
ATOM    974  N   THR    71      96.487 117.100  64.897  1.00  0.00           N  
ATOM    975  H   THR    71      96.046 117.114  65.806  1.00  0.00           H  
ATOM    976  CA  THR    71      95.744 116.566  63.814  1.00  0.00           C  
ATOM    977  HA  THR    71      95.895 117.069  62.858  1.00  0.00           H  
ATOM    978  CB  THR    71      96.270 115.172  63.554  1.00  0.00           C  
ATOM    979  HB  THR    71      96.211 114.591  64.475  1.00  0.00           H  
ATOM    980  CG2 THR    71      95.569 114.289  62.458  1.00  0.00           C  
ATOM    981 HG21 THR    71      94.645 113.890  62.877  1.00  0.00           H  
ATOM    982 HG22 THR    71      95.412 114.968  61.620  1.00  0.00           H  
ATOM    983 HG23 THR    71      96.249 113.507  62.122  1.00  0.00           H  
ATOM    984  OG1 THR    71      97.619 115.251  63.145  1.00  0.00           O  
ATOM    985  HG1 THR    71      97.634 115.920  62.457  1.00  0.00           H  
ATOM    986  C   THR    71      94.245 116.364  64.059  1.00  0.00           C  
ATOM    987  O   THR    71      93.869 115.701  64.987  1.00  0.00           O  
ATOM    988  N   PRO    72      93.312 116.930  63.263  1.00  0.00           N  
ATOM    989  CD  PRO    72      93.466 117.770  62.156  1.00  0.00           C  
ATOM    990  HD2 PRO    72      94.148 117.247  61.486  1.00  0.00           H  
ATOM    991  HD3 PRO    72      93.818 118.752  62.473  1.00  0.00           H  
ATOM    992  CG  PRO    72      92.141 118.157  61.586  1.00  0.00           C  
ATOM    993  HG2 PRO    72      91.985 117.444  60.777  1.00  0.00           H  
ATOM    994  HG3 PRO    72      92.144 119.211  61.304  1.00  0.00           H  
ATOM    995  CB  PRO    72      91.217 117.873  62.813  1.00  0.00           C  
ATOM    996  HB2 PRO    72      90.234 117.693  62.379  1.00  0.00           H  
ATOM    997  HB3 PRO    72      91.278 118.724  63.491  1.00  0.00           H  
ATOM    998  CA  PRO    72      91.853 116.688  63.461  1.00  0.00           C  
ATOM    999  HA  PRO    72      91.615 116.668  64.525  1.00  0.00           H  
ATOM   1000  C   PRO    72      91.412 115.396  62.777  1.00  0.00           C  
ATOM   1001  O   PRO    72      92.183 114.804  62.078  1.00  0.00           O  
ATOM   1002  N   GLN    73      90.129 115.089  62.878  1.00  0.00           N  
ATOM   1003  H   GLN    73      89.582 115.757  63.402  1.00  0.00           H  
ATOM   1004  CA  GLN    73      89.469 113.856  62.312  1.00  0.00           C  
ATOM   1005  HA  GLN    73      89.807 113.016  62.919  1.00  0.00           H  
ATOM   1006  CB  GLN    73      87.974 113.899  62.645  1.00  0.00           C  
ATOM   1007  HB2 GLN    73      87.494 114.689  62.068  1.00  0.00           H  
ATOM   1008  HB3 GLN    73      87.456 113.018  62.266  1.00  0.00           H  
ATOM   1009  CG  GLN    73      87.597 114.057  64.134  1.00  0.00           C  
ATOM   1010  HG2 GLN    73      87.916 113.198  64.725  1.00  0.00           H  
ATOM   1011  HG3 GLN    73      88.124 114.920  64.541  1.00  0.00           H  
ATOM   1012  CD  GLN    73      86.055 114.045  64.385  1.00  0.00           C  
ATOM   1013  OE1 GLN    73      85.221 113.729  63.525  1.00  0.00           O  
ATOM   1014  NE2 GLN    73      85.552 114.661  65.501  1.00  0.00           N  
ATOM   1015 HE21 GLN    73      86.166 115.037  66.209  1.00  0.00           H  
ATOM   1016 HE22 GLN    73      84.550 114.589  65.610  1.00  0.00           H  
ATOM   1017  C   GLN    73      89.654 113.601  60.829  1.00  0.00           C  
ATOM   1018  O   GLN    73      89.207 114.485  60.093  1.00  0.00           O  
ATOM   1019  N   GLY    74      90.260 112.523  60.361  1.00  0.00           N  
ATOM   1020  H   GLY    74      90.641 111.869  61.031  1.00  0.00           H  
ATOM   1021  CA  GLY    74      90.751 112.486  58.944  1.00  0.00           C  
ATOM   1022  HA2 GLY    74      91.140 113.471  58.686  1.00  0.00           H  
ATOM   1023  HA3 GLY    74      91.563 111.773  58.803  1.00  0.00           H  
ATOM   1024  C   GLY    74      89.635 112.268  57.963  1.00  0.00           C  
ATOM   1025  O   GLY    74      89.688 112.827  56.846  1.00  0.00           O  
ATOM   1026  N   TYR    75      88.664 111.507  58.342  1.00  0.00           N  
ATOM   1027  H   TYR    75      88.786 110.884  59.127  1.00  0.00           H  
ATOM   1028  CA  TYR    75      87.488 111.221  57.521  1.00  0.00           C  
ATOM   1029  HA  TYR    75      87.658 111.447  56.468  1.00  0.00           H  
ATOM   1030  CB  TYR    75      87.021 109.776  57.516  1.00  0.00           C  
ATOM   1031  HB2 TYR    75      86.808 109.451  58.534  1.00  0.00           H  
ATOM   1032  HB3 TYR    75      86.099 109.675  56.943  1.00  0.00           H  
ATOM   1033  CG  TYR    75      87.966 108.819  56.790  1.00  0.00           C  
ATOM   1034  CD1 TYR    75      88.801 108.038  57.570  1.00  0.00           C  
ATOM   1035  HD1 TYR    75      88.866 108.174  58.640  1.00  0.00           H  
ATOM   1036  CE1 TYR    75      89.627 107.085  56.945  1.00  0.00           C  
ATOM   1037  HE1 TYR    75      90.138 106.355  57.556  1.00  0.00           H  
ATOM   1038  CZ  TYR    75      89.796 107.013  55.568  1.00  0.00           C  
ATOM   1039  OH  TYR    75      90.632 105.989  55.088  1.00  0.00           O  
ATOM   1040  HH  TYR    75      90.618 105.921  54.131  1.00  0.00           H  
ATOM   1041  CE2 TYR    75      89.025 107.908  54.752  1.00  0.00           C  
ATOM   1042  HE2 TYR    75      89.029 107.759  53.682  1.00  0.00           H  
ATOM   1043  CD2 TYR    75      88.083 108.773  55.342  1.00  0.00           C  
ATOM   1044  HD2 TYR    75      87.542 109.425  54.672  1.00  0.00           H  
ATOM   1045  C   TYR    75      86.371 112.124  57.862  1.00  0.00           C  
ATOM   1046  O   TYR    75      85.271 111.974  57.372  1.00  0.00           O  
ATOM   1047  N   GLY    76      86.599 113.166  58.698  1.00  0.00           N  
ATOM   1048  H   GLY    76      87.574 113.284  58.931  1.00  0.00           H  
ATOM   1049  CA  GLY    76      85.527 113.803  59.495  1.00  0.00           C  
ATOM   1050  HA2 GLY    76      85.951 114.605  60.099  1.00  0.00           H  
ATOM   1051  HA3 GLY    76      84.799 114.324  58.873  1.00  0.00           H  
ATOM   1052  C   GLY    76      84.704 112.863  60.389  1.00  0.00           C  
ATOM   1053  O   GLY    76      85.126 111.764  60.708  1.00  0.00           O  
ATOM   1054  N   SER    77      83.566 113.326  60.861  1.00  0.00           N  
ATOM   1055  H   SER    77      83.252 114.226  60.526  1.00  0.00           H  
ATOM   1056  CA  SER    77      82.831 112.622  61.983  1.00  0.00           C  
ATOM   1057  HA  SER    77      83.456 112.083  62.696  1.00  0.00           H  
ATOM   1058  CB  SER    77      82.063 113.708  62.762  1.00  0.00           C  
ATOM   1059  HB2 SER    77      82.784 114.492  62.994  1.00  0.00           H  
ATOM   1060  HB3 SER    77      81.312 114.260  62.198  1.00  0.00           H  
ATOM   1061  OG  SER    77      81.443 113.252  63.970  1.00  0.00           O  
ATOM   1062  HG  SER    77      80.540 113.011  63.751  1.00  0.00           H  
ATOM   1063  C   SER    77      81.809 111.706  61.353  1.00  0.00           C  
ATOM   1064  O   SER    77      80.893 112.098  60.686  1.00  0.00           O  
ATOM   1065  N   THR    78      81.827 110.407  61.502  1.00  0.00           N  
ATOM   1066  H   THR    78      81.073 109.909  61.051  1.00  0.00           H  
ATOM   1067  CA  THR    78      82.807 109.522  62.099  1.00  0.00           C  
ATOM   1068  HA  THR    78      83.692 110.106  62.349  1.00  0.00           H  
ATOM   1069  CB  THR    78      82.310 108.987  63.406  1.00  0.00           C  
ATOM   1070  HB  THR    78      81.410 108.398  63.229  1.00  0.00           H  
ATOM   1071  CG2 THR    78      83.536 108.254  64.030  1.00  0.00           C  
ATOM   1072 HG21 THR    78      83.573 107.217  63.699  1.00  0.00           H  
ATOM   1073 HG22 THR    78      84.506 108.680  63.774  1.00  0.00           H  
ATOM   1074 HG23 THR    78      83.376 108.304  65.107  1.00  0.00           H  
ATOM   1075  OG1 THR    78      82.072 110.066  64.301  1.00  0.00           O  
ATOM   1076  HG1 THR    78      81.126 110.196  64.399  1.00  0.00           H  
ATOM   1077  C   THR    78      83.036 108.352  61.156  1.00  0.00           C  
ATOM   1078  O   THR    78      82.290 107.386  61.276  1.00  0.00           O  
ATOM   1079  N   GLY    79      84.108 108.326  60.397  1.00  0.00           N  
ATOM   1080  H   GLY    79      84.623 109.193  60.338  1.00  0.00           H  
ATOM   1081  CA  GLY    79      84.463 107.246  59.527  1.00  0.00           C  
ATOM   1082  HA2 GLY    79      83.613 107.042  58.875  1.00  0.00           H  
ATOM   1083  HA3 GLY    79      85.243 107.630  58.869  1.00  0.00           H  
ATOM   1084  C   GLY    79      85.001 105.990  60.213  1.00  0.00           C  
ATOM   1085  O   GLY    79      85.268 105.971  61.364  1.00  0.00           O  
ATOM   1086  N   GLY    80      84.989 104.838  59.484  1.00  0.00           N  
ATOM   1087  H   GLY    80      85.554 104.105  59.890  1.00  0.00           H  
ATOM   1088  CA  GLY    80      84.280 104.533  58.260  1.00  0.00           C  
ATOM   1089  HA2 GLY    80      84.664 105.185  57.475  1.00  0.00           H  
ATOM   1090  HA3 GLY    80      84.421 103.481  58.011  1.00  0.00           H  
ATOM   1091  C   GLY    80      82.799 104.717  58.275  1.00  0.00           C  
ATOM   1092  O   GLY    80      82.211 104.944  59.350  1.00  0.00           O  
ATOM   1093  N   TYR    81      82.006 104.725  57.174  1.00  0.00           N  
ATOM   1094  H   TYR    81      82.527 104.853  56.318  1.00  0.00           H  
ATOM   1095  CA  TYR    81      80.575 105.045  57.094  1.00  0.00           C  
ATOM   1096  HA  TYR    81      80.172 105.270  58.081  1.00  0.00           H  
ATOM   1097  CB  TYR    81      80.401 106.223  56.153  1.00  0.00           C  
ATOM   1098  HB2 TYR    81      80.818 105.888  55.203  1.00  0.00           H  
ATOM   1099  HB3 TYR    81      79.324 106.369  56.068  1.00  0.00           H  
ATOM   1100  CG  TYR    81      81.085 107.502  56.730  1.00  0.00           C  
ATOM   1101  CD1 TYR    81      80.585 108.231  57.812  1.00  0.00           C  
ATOM   1102  HD1 TYR    81      79.699 107.924  58.349  1.00  0.00           H  
ATOM   1103  CE1 TYR    81      81.227 109.392  58.291  1.00  0.00           C  
ATOM   1104  HE1 TYR    81      80.862 109.905  59.169  1.00  0.00           H  
ATOM   1105  CZ  TYR    81      82.332 109.877  57.625  1.00  0.00           C  
ATOM   1106  OH  TYR    81      82.887 110.933  58.241  1.00  0.00           O  
ATOM   1107  HH  TYR    81      83.634 111.237  57.721  1.00  0.00           H  
ATOM   1108  CE2 TYR    81      82.842 109.164  56.502  1.00  0.00           C  
ATOM   1109  HE2 TYR    81      83.733 109.615  56.090  1.00  0.00           H  
ATOM   1110  CD2 TYR    81      82.277 107.942  56.128  1.00  0.00           C  
ATOM   1111  HD2 TYR    81      82.741 107.405  55.314  1.00  0.00           H  
ATOM   1112  C   TYR    81      79.725 103.846  56.605  1.00  0.00           C  
ATOM   1113  O   TYR    81      80.030 103.402  55.472  1.00  0.00           O  
ATOM   1114  N   GLY    82      78.686 103.295  57.179  1.00  0.00           N  
ATOM   1115  H   GLY    82      78.226 102.567  56.652  1.00  0.00           H  
ATOM   1116  CA  GLY    82      77.921 103.843  58.309  1.00  0.00           C  
ATOM   1117  HA2 GLY    82      77.340 102.979  58.632  1.00  0.00           H  
ATOM   1118  HA3 GLY    82      78.579 103.960  59.170  1.00  0.00           H  
ATOM   1119  C   GLY    82      77.018 105.076  57.990  1.00  0.00           C  
ATOM   1120  O   GLY    82      77.040 105.594  56.866  1.00  0.00           O  
ATOM   1121  N   SER    83      76.226 105.362  59.007  1.00  0.00           N  
ATOM   1122  H   SER    83      76.270 104.794  59.841  1.00  0.00           H  
ATOM   1123  CA  SER    83      75.391 106.554  59.089  1.00  0.00           C  
ATOM   1124  HA  SER    83      74.661 106.549  59.898  1.00  0.00           H  
ATOM   1125  CB  SER    83      76.316 107.780  59.634  1.00  0.00           C  
ATOM   1126  HB2 SER    83      77.035 108.136  58.896  1.00  0.00           H  
ATOM   1127  HB3 SER    83      75.703 108.679  59.694  1.00  0.00           H  
ATOM   1128  OG  SER    83      76.994 107.529  60.802  1.00  0.00           O  
ATOM   1129  HG  SER    83      77.682 106.887  60.611  1.00  0.00           H  
ATOM   1130  C   SER    83      74.598 106.762  57.739  1.00  0.00           C  
ATOM   1131  O   SER    83      74.759 107.784  57.070  1.00  0.00           O  
ATOM   1132  N   SER    84      73.745 105.814  57.380  1.00  0.00           N  
ATOM   1133  H   SER    84      73.234 105.826  56.509  1.00  0.00           H  
ATOM   1134  CA  SER    84      73.440 104.554  58.200  1.00  0.00           C  
ATOM   1135  HA  SER    84      73.611 104.811  59.245  1.00  0.00           H  
ATOM   1136  CB  SER    84      71.891 104.278  58.055  1.00  0.00           C  
ATOM   1137  HB2 SER    84      71.335 105.132  58.441  1.00  0.00           H  
ATOM   1138  HB3 SER    84      71.628 104.187  57.001  1.00  0.00           H  
ATOM   1139  OG  SER    84      71.589 103.092  58.743  1.00  0.00           O  
ATOM   1140  HG  SER    84      71.239 103.217  59.629  1.00  0.00           H  
ATOM   1141  C   SER    84      74.342 103.333  57.830  1.00  0.00           C  
ATOM   1142  O   SER    84      74.826 103.310  56.661  1.00  0.00           O  
ATOM   1143  N   GLN    85      74.423 102.319  58.664  1.00  0.00           N  
ATOM   1144  H   GLN    85      74.071 102.519  59.589  1.00  0.00           H  
ATOM   1145  CA  GLN    85      74.850 100.891  58.357  1.00  0.00           C  
ATOM   1146  HA  GLN    85      75.839 100.904  57.900  1.00  0.00           H  
ATOM   1147  CB  GLN    85      74.972 100.112  59.662  1.00  0.00           C  
ATOM   1148  HB2 GLN    85      75.489 100.726  60.400  1.00  0.00           H  
ATOM   1149  HB3 GLN    85      73.944 100.043  60.018  1.00  0.00           H  
ATOM   1150  CG  GLN    85      75.545  98.754  59.442  1.00  0.00           C  
ATOM   1151  HG2 GLN    85      74.846  98.031  59.022  1.00  0.00           H  
ATOM   1152  HG3 GLN    85      76.484  98.810  58.892  1.00  0.00           H  
ATOM   1153  CD  GLN    85      75.833  98.065  60.760  1.00  0.00           C  
ATOM   1154  OE1 GLN    85      74.974  98.062  61.666  1.00  0.00           O  
ATOM   1155  NE2 GLN    85      76.933  97.412  60.931  1.00  0.00           N  
ATOM   1156 HE21 GLN    85      77.101  96.952  61.814  1.00  0.00           H  
ATOM   1157 HE22 GLN    85      77.626  97.410  60.196  1.00  0.00           H  
ATOM   1158  C   GLN    85      73.879 100.150  57.411  1.00  0.00           C  
ATOM   1159  O   GLN    85      74.246  99.248  56.664  1.00  0.00           O  
ATOM   1160  N   SER    86      72.590 100.466  57.419  1.00  0.00           N  
ATOM   1161  H   SER    86      72.298 101.252  57.982  1.00  0.00           H  
ATOM   1162  CA  SER    86      71.442  99.733  56.823  1.00  0.00           C  
ATOM   1163  HA  SER    86      70.559 100.087  57.355  1.00  0.00           H  
ATOM   1164  CB  SER    86      71.237 100.088  55.322  1.00  0.00           C  
ATOM   1165  HB2 SER    86      72.085  99.782  54.710  1.00  0.00           H  
ATOM   1166  HB3 SER    86      70.346  99.527  55.041  1.00  0.00           H  
ATOM   1167  OG  SER    86      71.031 101.516  55.028  1.00  0.00           O  
ATOM   1168  HG  SER    86      71.847 102.022  55.018  1.00  0.00           H  
ATOM   1169  C   SER    86      71.553  98.179  57.079  1.00  0.00           C  
ATOM   1170  O   SER    86      71.382  97.456  56.128  1.00  0.00           O  
ATOM   1171  N   SER    87      71.717  97.831  58.362  1.00  0.00           N  
ATOM   1172  H   SER    87      71.941  98.555  59.029  1.00  0.00           H  
ATOM   1173  CA  SER    87      71.567  96.450  58.858  1.00  0.00           C  
ATOM   1174  HA  SER    87      72.482  95.898  58.643  1.00  0.00           H  
ATOM   1175  CB  SER    87      71.258  96.474  60.432  1.00  0.00           C  
ATOM   1176  HB2 SER    87      72.112  96.936  60.928  1.00  0.00           H  
ATOM   1177  HB3 SER    87      70.472  97.190  60.672  1.00  0.00           H  
ATOM   1178  OG  SER    87      70.993  95.212  60.903  1.00  0.00           O  
ATOM   1179  HG  SER    87      70.921  95.328  61.853  1.00  0.00           H  
ATOM   1180  C   SER    87      70.267  95.778  58.185  1.00  0.00           C  
ATOM   1181  O   SER    87      69.228  96.383  58.046  1.00  0.00           O  
ATOM   1182  N   GLN    88      70.363  94.452  57.871  1.00  0.00           N  
ATOM   1183  H   GLN    88      71.176  93.975  58.232  1.00  0.00           H  
ATOM   1184  CA  GLN    88      69.363  93.644  57.194  1.00  0.00           C  
ATOM   1185  HA  GLN    88      69.114  94.094  56.234  1.00  0.00           H  
ATOM   1186  CB  GLN    88      69.973  92.233  56.972  1.00  0.00           C  
ATOM   1187  HB2 GLN    88      70.417  91.914  57.915  1.00  0.00           H  
ATOM   1188  HB3 GLN    88      69.226  91.506  56.654  1.00  0.00           H  
ATOM   1189  CG  GLN    88      71.179  92.253  56.037  1.00  0.00           C  
ATOM   1190  HG2 GLN    88      72.002  92.818  56.476  1.00  0.00           H  
ATOM   1191  HG3 GLN    88      71.552  91.248  55.841  1.00  0.00           H  
ATOM   1192  CD  GLN    88      70.973  92.973  54.729  1.00  0.00           C  
ATOM   1193  OE1 GLN    88      69.926  92.780  54.137  1.00  0.00           O  
ATOM   1194  NE2 GLN    88      71.866  93.714  54.155  1.00  0.00           N  
ATOM   1195 HE21 GLN    88      72.643  93.978  54.743  1.00  0.00           H  
ATOM   1196 HE22 GLN    88      71.664  94.209  53.298  1.00  0.00           H  
ATOM   1197  C   GLN    88      68.086  93.528  58.167  1.00  0.00           C  
ATOM   1198  O   GLN    88      68.332  93.224  59.357  1.00  0.00           O  
ATOM   1199  N   SER    89      66.878  93.551  57.606  1.00  0.00           N  
ATOM   1200  H   SER    89      66.842  93.539  56.597  1.00  0.00           H  
ATOM   1201  CA  SER    89      65.653  93.400  58.456  1.00  0.00           C  
ATOM   1202  HA  SER    89      65.859  92.894  59.400  1.00  0.00           H  
ATOM   1203  CB  SER    89      65.129  94.740  58.946  1.00  0.00           C  
ATOM   1204  HB2 SER    89      64.495  95.123  58.146  1.00  0.00           H  
ATOM   1205  HB3 SER    89      64.554  94.524  59.846  1.00  0.00           H  
ATOM   1206  OG  SER    89      66.064  95.697  59.286  1.00  0.00           O  
ATOM   1207  HG  SER    89      65.636  96.531  59.496  1.00  0.00           H  
ATOM   1208  C   SER    89      64.541  92.677  57.664  1.00  0.00           C  
ATOM   1209  O   SER    89      64.529  92.847  56.415  1.00  0.00           O  
ATOM   1210  N   SER    90      63.780  91.864  58.331  1.00  0.00           N  
ATOM   1211  H   SER    90      64.017  91.764  59.307  1.00  0.00           H  
ATOM   1212  CA  SER    90      62.591  91.106  57.874  1.00  0.00           C  
ATOM   1213  HA  SER    90      62.721  90.822  56.830  1.00  0.00           H  
ATOM   1214  CB  SER    90      62.437  89.903  58.753  1.00  0.00           C  
ATOM   1215  HB2 SER    90      62.568  90.144  59.808  1.00  0.00           H  
ATOM   1216  HB3 SER    90      61.464  89.431  58.611  1.00  0.00           H  
ATOM   1217  OG  SER    90      63.486  89.023  58.292  1.00  0.00           O  
ATOM   1218  HG  SER    90      63.452  88.328  58.954  1.00  0.00           H  
ATOM   1219  C   SER    90      61.294  91.953  57.996  1.00  0.00           C  
ATOM   1220  O   SER    90      60.434  91.751  58.898  1.00  0.00           O  
ATOM   1221  N   TYR    91      60.971  92.768  57.065  1.00  0.00           N  
ATOM   1222  H   TYR    91      61.579  92.821  56.261  1.00  0.00           H  
ATOM   1223  CA  TYR    91      59.728  93.657  57.097  1.00  0.00           C  
ATOM   1224  HA  TYR    91      58.913  93.111  57.572  1.00  0.00           H  
ATOM   1225  CB  TYR    91      59.932  94.864  57.951  1.00  0.00           C  
ATOM   1226  HB2 TYR    91      60.506  94.578  58.832  1.00  0.00           H  
ATOM   1227  HB3 TYR    91      60.470  95.605  57.361  1.00  0.00           H  
ATOM   1228  CG  TYR    91      58.644  95.443  58.438  1.00  0.00           C  
ATOM   1229  CD1 TYR    91      58.119  96.502  57.659  1.00  0.00           C  
ATOM   1230  HD1 TYR    91      58.522  96.769  56.693  1.00  0.00           H  
ATOM   1231  CE1 TYR    91      57.009  97.156  58.146  1.00  0.00           C  
ATOM   1232  HE1 TYR    91      56.594  97.985  57.593  1.00  0.00           H  
ATOM   1233  CZ  TYR    91      56.471  96.887  59.398  1.00  0.00           C  
ATOM   1234  OH  TYR    91      55.425  97.621  59.719  1.00  0.00           O  
ATOM   1235  HH  TYR    91      55.315  97.650  60.673  1.00  0.00           H  
ATOM   1236  CE2 TYR    91      56.938  95.807  60.186  1.00  0.00           C  
ATOM   1237  HE2 TYR    91      56.510  95.460  61.114  1.00  0.00           H  
ATOM   1238  CD2 TYR    91      57.941  95.008  59.615  1.00  0.00           C  
ATOM   1239  HD2 TYR    91      58.243  94.102  60.120  1.00  0.00           H  
ATOM   1240  C   TYR    91      59.200  93.913  55.629  1.00  0.00           C  
ATOM   1241  O   TYR    91      59.809  94.502  54.731  1.00  0.00           O  
ATOM   1242  N   GLY    92      58.110  93.260  55.200  1.00  0.00           N  
ATOM   1243  H   GLY    92      57.768  93.503  54.282  1.00  0.00           H  
ATOM   1244  CA  GLY    92      57.388  92.177  55.853  1.00  0.00           C  
ATOM   1245  HA2 GLY    92      57.141  92.312  56.906  1.00  0.00           H  
ATOM   1246  HA3 GLY    92      56.420  92.144  55.354  1.00  0.00           H  
ATOM   1247  C   GLY    92      58.054  90.782  55.845  1.00  0.00           C  
ATOM   1248  O   GLY    92      59.272  90.722  55.590  1.00  0.00           O  
ATOM   1249  N   GLN    93      57.399  89.720  56.117  1.00  0.00           N  
ATOM   1250  H   GLN    93      56.445  89.880  56.408  1.00  0.00           H  
ATOM   1251  CA  GLN    93      57.844  88.366  56.009  1.00  0.00           C  
ATOM   1252  HA  GLN    93      58.490  88.289  55.134  1.00  0.00           H  
ATOM   1253  CB  GLN    93      58.619  88.068  57.322  1.00  0.00           C  
ATOM   1254  HB2 GLN    93      59.137  87.130  57.124  1.00  0.00           H  
ATOM   1255  HB3 GLN    93      59.406  88.816  57.416  1.00  0.00           H  
ATOM   1256  CG  GLN    93      57.838  87.818  58.574  1.00  0.00           C  
ATOM   1257  HG2 GLN    93      57.275  88.746  58.671  1.00  0.00           H  
ATOM   1258  HG3 GLN    93      57.193  86.941  58.524  1.00  0.00           H  
ATOM   1259  CD  GLN    93      58.694  87.478  59.826  1.00  0.00           C  
ATOM   1260  OE1 GLN    93      58.702  86.328  60.311  1.00  0.00           O  
ATOM   1261  NE2 GLN    93      59.400  88.475  60.286  1.00  0.00           N  
ATOM   1262 HE21 GLN    93      60.130  88.366  60.976  1.00  0.00           H  
ATOM   1263 HE22 GLN    93      59.199  89.410  59.964  1.00  0.00           H  
ATOM   1264  C   GLN    93      56.700  87.277  55.832  1.00  0.00           C  
ATOM   1265  O   GLN    93      55.606  87.356  56.421  1.00  0.00           O  
ATOM   1266  N   GLN    94      56.975  86.166  55.104  1.00  0.00           N  
ATOM   1267  H   GLN    94      57.947  86.039  54.860  1.00  0.00           H  
ATOM   1268  CA  GLN    94      56.071  85.033  54.762  1.00  0.00           C  
ATOM   1269  HA  GLN    94      55.375  84.888  55.589  1.00  0.00           H  
ATOM   1270  CB  GLN    94      55.204  85.373  53.535  1.00  0.00           C  
ATOM   1271  HB2 GLN    94      54.459  86.098  53.862  1.00  0.00           H  
ATOM   1272  HB3 GLN    94      55.868  85.915  52.862  1.00  0.00           H  
ATOM   1273  CG  GLN    94      54.529  84.224  52.771  1.00  0.00           C  
ATOM   1274  HG2 GLN    94      55.262  83.790  52.091  1.00  0.00           H  
ATOM   1275  HG3 GLN    94      54.043  83.490  53.414  1.00  0.00           H  
ATOM   1276  CD  GLN    94      53.349  84.747  51.992  1.00  0.00           C  
ATOM   1277  OE1 GLN    94      53.325  85.832  51.516  1.00  0.00           O  
ATOM   1278  NE2 GLN    94      52.256  83.966  51.835  1.00  0.00           N  
ATOM   1279 HE21 GLN    94      52.318  83.004  52.136  1.00  0.00           H  
ATOM   1280 HE22 GLN    94      51.450  84.204  51.275  1.00  0.00           H  
ATOM   1281  C   GLN    94      56.820  83.697  54.563  1.00  0.00           C  
ATOM   1282  O   GLN    94      57.820  83.763  53.869  1.00  0.00           O  
ATOM   1283  N   SER    95      56.295  82.557  55.107  1.00  0.00           N  
ATOM   1284  H   SER    95      55.461  82.592  55.675  1.00  0.00           H  
ATOM   1285  CA  SER    95      56.867  81.256  54.751  1.00  0.00           C  
ATOM   1286  HA  SER    95      57.944  81.236  54.921  1.00  0.00           H  
ATOM   1287  CB  SER    95      56.350  80.120  55.621  1.00  0.00           C  
ATOM   1288  HB2 SER    95      56.548  80.220  56.688  1.00  0.00           H  
ATOM   1289  HB3 SER    95      55.283  80.043  55.414  1.00  0.00           H  
ATOM   1290  OG  SER    95      56.996  78.925  55.189  1.00  0.00           O  
ATOM   1291  HG  SER    95      57.940  79.081  55.271  1.00  0.00           H  
ATOM   1292  C   SER    95      56.659  80.992  53.260  1.00  0.00           C  
ATOM   1293  O   SER    95      55.539  81.225  52.676  1.00  0.00           O  
ATOM   1294  N   SER    96      57.668  80.401  52.640  1.00  0.00           N  
ATOM   1295  H   SER    96      58.516  80.274  53.173  1.00  0.00           H  
ATOM   1296  CA  SER    96      57.660  80.086  51.230  1.00  0.00           C  
ATOM   1297  HA  SER    96      57.510  81.030  50.705  1.00  0.00           H  
ATOM   1298  CB  SER    96      59.056  79.613  50.880  1.00  0.00           C  
ATOM   1299  HB2 SER    96      59.365  78.640  51.262  1.00  0.00           H  
ATOM   1300  HB3 SER    96      59.026  79.449  49.803  1.00  0.00           H  
ATOM   1301  OG  SER    96      60.044  80.546  51.146  1.00  0.00           O  
ATOM   1302  HG  SER    96      60.533  80.071  51.822  1.00  0.00           H  
ATOM   1303  C   SER    96      56.471  79.205  50.728  1.00  0.00           C  
ATOM   1304  O   SER    96      56.107  78.253  51.417  1.00  0.00           O  
ATOM   1305  N   TYR    97      55.837  79.375  49.581  1.00  0.00           N  
ATOM   1306  H   TYR    97      55.124  78.659  49.586  1.00  0.00           H  
ATOM   1307  CA  TYR    97      55.700  80.360  48.601  1.00  0.00           C  
ATOM   1308  HA  TYR    97      54.880  80.031  47.962  1.00  0.00           H  
ATOM   1309  CB  TYR    97      55.013  81.601  49.163  1.00  0.00           C  
ATOM   1310  HB2 TYR    97      54.159  81.352  49.793  1.00  0.00           H  
ATOM   1311  HB3 TYR    97      55.571  82.124  49.940  1.00  0.00           H  
ATOM   1312  CG  TYR    97      54.556  82.566  48.110  1.00  0.00           C  
ATOM   1313  CD1 TYR    97      55.355  83.628  47.673  1.00  0.00           C  
ATOM   1314  HD1 TYR    97      56.369  83.818  47.992  1.00  0.00           H  
ATOM   1315  CE1 TYR    97      54.835  84.569  46.790  1.00  0.00           C  
ATOM   1316  HE1 TYR    97      55.470  85.398  46.514  1.00  0.00           H  
ATOM   1317  CZ  TYR    97      53.527  84.496  46.289  1.00  0.00           C  
ATOM   1318  OH  TYR    97      52.974  85.444  45.491  1.00  0.00           O  
ATOM   1319  HH  TYR    97      53.553  86.209  45.519  1.00  0.00           H  
ATOM   1320  CE2 TYR    97      52.722  83.458  46.738  1.00  0.00           C  
ATOM   1321  HE2 TYR    97      51.707  83.458  46.367  1.00  0.00           H  
ATOM   1322  CD2 TYR    97      53.201  82.547  47.706  1.00  0.00           C  
ATOM   1323  HD2 TYR    97      52.531  81.826  48.151  1.00  0.00           H  
ATOM   1324  C   TYR    97      57.020  80.589  47.857  1.00  0.00           C  
ATOM   1325  O   TYR    97      57.745  81.520  48.175  1.00  0.00           O  
ATOM   1326  N   PRO    98      57.435  79.702  46.940  1.00  0.00           N  
ATOM   1327  CD  PRO    98      58.610  80.014  46.116  1.00  0.00           C  
ATOM   1328  HD2 PRO    98      59.422  80.411  46.726  1.00  0.00           H  
ATOM   1329  HD3 PRO    98      58.341  80.766  45.374  1.00  0.00           H  
ATOM   1330  CG  PRO    98      59.000  78.755  45.435  1.00  0.00           C  
ATOM   1331  HG2 PRO    98      59.769  78.249  46.019  1.00  0.00           H  
ATOM   1332  HG3 PRO    98      59.434  78.914  44.448  1.00  0.00           H  
ATOM   1333  CB  PRO    98      57.707  77.894  45.338  1.00  0.00           C  
ATOM   1334  HB2 PRO    98      57.959  76.837  45.250  1.00  0.00           H  
ATOM   1335  HB3 PRO    98      57.054  78.162  44.508  1.00  0.00           H  
ATOM   1336  CA  PRO    98      56.879  78.371  46.549  1.00  0.00           C  
ATOM   1337  HA  PRO    98      55.860  78.319  46.165  1.00  0.00           H  
ATOM   1338  C   PRO    98      57.142  77.354  47.713  1.00  0.00           C  
ATOM   1339  O   PRO    98      58.222  77.407  48.324  1.00  0.00           O  
ATOM   1340  N   GLY    99      56.153  76.507  48.004  1.00  0.00           N  
ATOM   1341  H   GLY    99      55.509  76.517  47.226  1.00  0.00           H  
ATOM   1342  CA  GLY    99      56.123  75.468  49.034  1.00  0.00           C  
ATOM   1343  HA2 GLY    99      56.236  75.926  50.017  1.00  0.00           H  
ATOM   1344  HA3 GLY    99      55.156  74.975  48.943  1.00  0.00           H  
ATOM   1345  C   GLY    99      57.124  74.349  48.830  1.00  0.00           C  
ATOM   1346  O   GLY    99      57.777  74.292  47.751  1.00  0.00           O  
ATOM   1347  N   TYR   100      57.341  73.517  49.845  1.00  0.00           N  
ATOM   1348  H   TYR   100      56.837  73.687  50.703  1.00  0.00           H  
ATOM   1349  CA  TYR   100      58.228  72.350  49.992  1.00  0.00           C  
ATOM   1350  HA  TYR   100      58.683  72.011  49.061  1.00  0.00           H  
ATOM   1351  CB  TYR   100      59.304  72.854  50.995  1.00  0.00           C  
ATOM   1352  HB2 TYR   100      59.858  71.972  51.317  1.00  0.00           H  
ATOM   1353  HB3 TYR   100      59.949  73.578  50.497  1.00  0.00           H  
ATOM   1354  CG  TYR   100      58.888  73.563  52.288  1.00  0.00           C  
ATOM   1355  CD1 TYR   100      58.561  75.004  52.361  1.00  0.00           C  
ATOM   1356  HD1 TYR   100      58.578  75.524  51.415  1.00  0.00           H  
ATOM   1357  CE1 TYR   100      58.149  75.620  53.541  1.00  0.00           C  
ATOM   1358  HE1 TYR   100      57.821  76.649  53.532  1.00  0.00           H  
ATOM   1359  CZ  TYR   100      58.065  74.826  54.674  1.00  0.00           C  
ATOM   1360  OH  TYR   100      57.707  75.438  55.845  1.00  0.00           O  
ATOM   1361  HH  TYR   100      57.621  74.745  56.504  1.00  0.00           H  
ATOM   1362  CE2 TYR   100      58.451  73.495  54.672  1.00  0.00           C  
ATOM   1363  HE2 TYR   100      58.401  72.856  55.542  1.00  0.00           H  
ATOM   1364  CD2 TYR   100      58.800  72.898  53.483  1.00  0.00           C  
ATOM   1365  HD2 TYR   100      59.002  71.839  53.423  1.00  0.00           H  
ATOM   1366  C   TYR   100      57.386  71.213  50.574  1.00  0.00           C  
ATOM   1367  O   TYR   100      57.861  70.165  50.923  1.00  0.00           O  
ATOM   1368  N   GLY   101      56.079  71.381  50.825  1.00  0.00           N  
ATOM   1369  H   GLY   101      55.685  72.252  50.499  1.00  0.00           H  
ATOM   1370  CA  GLY   101      55.166  70.467  51.467  1.00  0.00           C  
ATOM   1371  HA2 GLY   101      55.502  70.228  52.476  1.00  0.00           H  
ATOM   1372  HA3 GLY   101      54.217  70.978  51.632  1.00  0.00           H  
ATOM   1373  C   GLY   101      54.826  69.133  50.769  1.00  0.00           C  
ATOM   1374  O   GLY   101      54.590  68.146  51.471  1.00  0.00           O  
ATOM   1375  N   GLN   102      54.940  69.096  49.404  1.00  0.00           N  
ATOM   1376  H   GLN   102      55.116  69.968  48.926  1.00  0.00           H  
ATOM   1377  CA  GLN   102      54.750  67.791  48.731  1.00  0.00           C  
ATOM   1378  HA  GLN   102      53.836  67.290  49.050  1.00  0.00           H  
ATOM   1379  CB  GLN   102      54.660  67.994  47.257  1.00  0.00           C  
ATOM   1380  HB2 GLN   102      53.825  68.620  46.943  1.00  0.00           H  
ATOM   1381  HB3 GLN   102      55.610  68.342  46.850  1.00  0.00           H  
ATOM   1382  CG  GLN   102      54.400  66.709  46.626  1.00  0.00           C  
ATOM   1383  HG2 GLN   102      55.262  66.090  46.876  1.00  0.00           H  
ATOM   1384  HG3 GLN   102      53.553  66.246  47.132  1.00  0.00           H  
ATOM   1385  CD  GLN   102      54.195  66.772  45.139  1.00  0.00           C  
ATOM   1386  OE1 GLN   102      54.475  67.737  44.490  1.00  0.00           O  
ATOM   1387  NE2 GLN   102      54.020  65.656  44.494  1.00  0.00           N  
ATOM   1388 HE21 GLN   102      53.825  64.846  45.064  1.00  0.00           H  
ATOM   1389 HE22 GLN   102      54.131  65.641  43.490  1.00  0.00           H  
ATOM   1390  C   GLN   102      55.846  66.778  49.234  1.00  0.00           C  
ATOM   1391  O   GLN   102      57.044  67.110  49.191  1.00  0.00           O  
ATOM   1392  N   GLN   103      55.443  65.586  49.657  1.00  0.00           N  
ATOM   1393  H   GLN   103      54.484  65.303  49.796  1.00  0.00           H  
ATOM   1394  CA  GLN   103      56.488  64.663  50.033  1.00  0.00           C  
ATOM   1395  HA  GLN   103      57.039  65.195  50.809  1.00  0.00           H  
ATOM   1396  CB  GLN   103      55.832  63.406  50.743  1.00  0.00           C  
ATOM   1397  HB2 GLN   103      55.218  63.832  51.537  1.00  0.00           H  
ATOM   1398  HB3 GLN   103      55.117  62.998  50.029  1.00  0.00           H  
ATOM   1399  CG  GLN   103      56.800  62.353  51.450  1.00  0.00           C  
ATOM   1400  HG2 GLN   103      56.306  61.475  51.866  1.00  0.00           H  
ATOM   1401  HG3 GLN   103      57.482  61.963  50.695  1.00  0.00           H  
ATOM   1402  CD  GLN   103      57.536  62.962  52.676  1.00  0.00           C  
ATOM   1403  OE1 GLN   103      57.261  64.061  53.173  1.00  0.00           O  
ATOM   1404  NE2 GLN   103      58.568  62.317  53.069  1.00  0.00           N  
ATOM   1405 HE21 GLN   103      58.895  62.497  54.007  1.00  0.00           H  
ATOM   1406 HE22 GLN   103      58.851  61.411  52.723  1.00  0.00           H  
ATOM   1407  C   GLN   103      57.428  64.246  48.857  1.00  0.00           C  
ATOM   1408  O   GLN   103      56.979  64.192  47.744  1.00  0.00           O  
ATOM   1409  N   PRO   104      58.757  64.222  49.055  1.00  0.00           N  
ATOM   1410  CD  PRO   104      59.559  64.812  50.165  1.00  0.00           C  
ATOM   1411  HD2 PRO   104      59.466  64.284  51.114  1.00  0.00           H  
ATOM   1412  HD3 PRO   104      59.271  65.858  50.268  1.00  0.00           H  
ATOM   1413  CG  PRO   104      61.047  64.794  49.825  1.00  0.00           C  
ATOM   1414  HG2 PRO   104      61.490  64.054  50.491  1.00  0.00           H  
ATOM   1415  HG3 PRO   104      61.418  65.811  49.952  1.00  0.00           H  
ATOM   1416  CB  PRO   104      61.015  64.435  48.303  1.00  0.00           C  
ATOM   1417  HB2 PRO   104      61.903  63.826  48.135  1.00  0.00           H  
ATOM   1418  HB3 PRO   104      60.863  65.297  47.653  1.00  0.00           H  
ATOM   1419  CA  PRO   104      59.640  63.679  48.005  1.00  0.00           C  
ATOM   1420  HA  PRO   104      59.160  63.979  47.074  1.00  0.00           H  
ATOM   1421  C   PRO   104      59.751  62.123  47.889  1.00  0.00           C  
ATOM   1422  O   PRO   104      59.350  61.410  48.818  1.00  0.00           O  
ATOM   1423  N   ALA   105      60.367  61.667  46.848  1.00  0.00           N  
ATOM   1424  H   ALA   105      60.558  62.362  46.140  1.00  0.00           H  
ATOM   1425  CA  ALA   105      60.582  60.263  46.436  1.00  0.00           C  
ATOM   1426  HA  ALA   105      59.683  59.765  46.074  1.00  0.00           H  
ATOM   1427  CB  ALA   105      61.651  60.138  45.347  1.00  0.00           C  
ATOM   1428  HB1 ALA   105      62.343  60.922  45.655  1.00  0.00           H  
ATOM   1429  HB2 ALA   105      62.061  59.129  45.300  1.00  0.00           H  
ATOM   1430  HB3 ALA   105      61.372  60.372  44.320  1.00  0.00           H  
ATOM   1431  C   ALA   105      61.107  59.449  47.658  1.00  0.00           C  
ATOM   1432  O   ALA   105      62.116  59.867  48.167  1.00  0.00           O  
ATOM   1433  N   PRO   106      60.543  58.246  47.994  1.00  0.00           N  
ATOM   1434  CD  PRO   106      59.512  57.563  47.271  1.00  0.00           C  
ATOM   1435  HD2 PRO   106      59.462  57.697  46.191  1.00  0.00           H  
ATOM   1436  HD3 PRO   106      58.540  57.824  47.691  1.00  0.00           H  
ATOM   1437  CG  PRO   106      59.709  56.077  47.570  1.00  0.00           C  
ATOM   1438  HG2 PRO   106      60.535  55.602  47.041  1.00  0.00           H  
ATOM   1439  HG3 PRO   106      58.814  55.470  47.437  1.00  0.00           H  
ATOM   1440  CB  PRO   106      60.163  56.193  49.108  1.00  0.00           C  
ATOM   1441  HB2 PRO   106      60.633  55.286  49.489  1.00  0.00           H  
ATOM   1442  HB3 PRO   106      59.292  56.438  49.715  1.00  0.00           H  
ATOM   1443  CA  PRO   106      61.115  57.428  49.036  1.00  0.00           C  
ATOM   1444  HA  PRO   106      60.948  57.987  49.956  1.00  0.00           H  
ATOM   1445  C   PRO   106      62.635  57.138  48.902  1.00  0.00           C  
ATOM   1446  O   PRO   106      63.003  56.677  47.804  1.00  0.00           O  
ATOM   1447  N   SER   107      63.517  57.242  49.905  1.00  0.00           N  
ATOM   1448  H   SER   107      63.192  57.616  50.785  1.00  0.00           H  
ATOM   1449  CA  SER   107      64.916  56.998  49.718  1.00  0.00           C  
ATOM   1450  HA  SER   107      65.275  57.348  48.750  1.00  0.00           H  
ATOM   1451  CB  SER   107      65.696  57.681  50.836  1.00  0.00           C  
ATOM   1452  HB2 SER   107      66.737  57.359  50.850  1.00  0.00           H  
ATOM   1453  HB3 SER   107      65.730  58.739  50.576  1.00  0.00           H  
ATOM   1454  OG  SER   107      65.010  57.572  52.058  1.00  0.00           O  
ATOM   1455  HG  SER   107      65.394  56.850  52.560  1.00  0.00           H  
ATOM   1456  C   SER   107      65.272  55.457  49.828  1.00  0.00           C  
ATOM   1457  O   SER   107      66.305  54.965  49.355  1.00  0.00           O  
ATOM   1458  N   SER   108      64.429  54.655  50.529  1.00  0.00           N  
ATOM   1459  H   SER   108      63.628  55.058  50.995  1.00  0.00           H  
ATOM   1460  CA  SER   108      64.728  53.217  50.871  1.00  0.00           C  
ATOM   1461  HA  SER   108      65.803  53.081  50.988  1.00  0.00           H  
ATOM   1462  CB  SER   108      64.077  52.754  52.179  1.00  0.00           C  
ATOM   1463  HB2 SER   108      64.078  53.548  52.925  1.00  0.00           H  
ATOM   1464  HB3 SER   108      63.038  52.566  51.909  1.00  0.00           H  
ATOM   1465  OG  SER   108      64.587  51.611  52.720  1.00  0.00           O  
ATOM   1466  HG  SER   108      65.212  51.844  53.410  1.00  0.00           H  
ATOM   1467  C   SER   108      64.478  52.348  49.630  1.00  0.00           C  
ATOM   1468  O   SER   108      63.841  52.765  48.652  1.00  0.00           O  
ATOM   1469  N   THR   109      65.021  51.153  49.679  1.00  0.00           N  
ATOM   1470  H   THR   109      65.488  50.947  50.551  1.00  0.00           H  
ATOM   1471  CA  THR   109      64.597  49.893  48.984  1.00  0.00           C  
ATOM   1472  HA  THR   109      63.541  49.858  48.717  1.00  0.00           H  
ATOM   1473  CB  THR   109      65.370  49.884  47.635  1.00  0.00           C  
ATOM   1474  HB  THR   109      66.420  50.167  47.711  1.00  0.00           H  
ATOM   1475  CG2 THR   109      65.284  48.609  46.853  1.00  0.00           C  
ATOM   1476 HG21 THR   109      64.268  48.227  46.752  1.00  0.00           H  
ATOM   1477 HG22 THR   109      65.784  48.593  45.885  1.00  0.00           H  
ATOM   1478 HG23 THR   109      65.877  47.880  47.405  1.00  0.00           H  
ATOM   1479  OG1 THR   109      64.692  50.806  46.756  1.00  0.00           O  
ATOM   1480  HG1 THR   109      64.411  51.589  47.236  1.00  0.00           H  
ATOM   1481  C   THR   109      64.785  48.721  49.882  1.00  0.00           C  
ATOM   1482  O   THR   109      65.717  48.763  50.783  1.00  0.00           O  
ATOM   1483  N   SER   110      63.906  47.731  49.759  1.00  0.00           N  
ATOM   1484  H   SER   110      63.268  47.718  48.977  1.00  0.00           H  
ATOM   1485  CA  SER   110      63.918  46.554  50.685  1.00  0.00           C  
ATOM   1486  HA  SER   110      64.074  46.950  51.689  1.00  0.00           H  
ATOM   1487  CB  SER   110      62.547  45.759  50.565  1.00  0.00           C  
ATOM   1488  HB2 SER   110      62.566  44.921  51.261  1.00  0.00           H  
ATOM   1489  HB3 SER   110      61.719  46.317  51.001  1.00  0.00           H  
ATOM   1490  OG  SER   110      62.277  45.125  49.307  1.00  0.00           O  
ATOM   1491  HG  SER   110      61.829  45.725  48.706  1.00  0.00           H  
ATOM   1492  C   SER   110      65.089  45.619  50.449  1.00  0.00           C  
ATOM   1493  O   SER   110      65.685  45.591  49.372  1.00  0.00           O  
ATOM   1494  N   GLY   111      65.493  44.821  51.480  1.00  0.00           N  
ATOM   1495  H   GLY   111      64.984  44.834  52.353  1.00  0.00           H  
ATOM   1496  CA  GLY   111      66.261  43.623  51.223  1.00  0.00           C  
ATOM   1497  HA2 GLY   111      66.767  43.631  50.258  1.00  0.00           H  
ATOM   1498  HA3 GLY   111      67.039  43.633  51.986  1.00  0.00           H  
ATOM   1499  C   GLY   111      65.370  42.410  51.322  1.00  0.00           C  
ATOM   1500  O   GLY   111      64.550  42.323  52.250  1.00  0.00           O  
ATOM   1501  N   SER   112      65.538  41.344  50.498  1.00  0.00           N  
ATOM   1502  H   SER   112      64.869  40.594  50.605  1.00  0.00           H  
ATOM   1503  CA  SER   112      66.556  41.019  49.471  1.00  0.00           C  
ATOM   1504  HA  SER   112      66.369  39.945  49.453  1.00  0.00           H  
ATOM   1505  CB  SER   112      66.131  41.688  48.132  1.00  0.00           C  
ATOM   1506  HB2 SER   112      66.111  42.763  48.314  1.00  0.00           H  
ATOM   1507  HB3 SER   112      66.774  41.370  47.311  1.00  0.00           H  
ATOM   1508  OG  SER   112      64.838  41.181  47.947  1.00  0.00           O  
ATOM   1509  HG  SER   112      64.120  41.665  48.360  1.00  0.00           H  
ATOM   1510  C   SER   112      68.067  41.213  49.812  1.00  0.00           C  
ATOM   1511  O   SER   112      68.763  41.964  49.130  1.00  0.00           O  
ATOM   1512  N   TYR   113      68.645  40.604  50.872  1.00  0.00           N  
ATOM   1513  H   TYR   113      69.627  40.757  51.053  1.00  0.00           H  
ATOM   1514  CA  TYR   113      67.967  39.778  51.887  1.00  0.00           C  
ATOM   1515  HA  TYR   113      66.933  39.603  51.591  1.00  0.00           H  
ATOM   1516  CB  TYR   113      68.571  38.389  51.904  1.00  0.00           C  
ATOM   1517  HB2 TYR   113      69.636  38.472  52.118  1.00  0.00           H  
ATOM   1518  HB3 TYR   113      68.212  37.964  52.841  1.00  0.00           H  
ATOM   1519  CG  TYR   113      68.381  37.460  50.700  1.00  0.00           C  
ATOM   1520  CD1 TYR   113      67.186  36.811  50.427  1.00  0.00           C  
ATOM   1521  HD1 TYR   113      66.323  36.833  51.076  1.00  0.00           H  
ATOM   1522  CE1 TYR   113      67.005  36.088  49.231  1.00  0.00           C  
ATOM   1523  HE1 TYR   113      66.105  35.545  48.983  1.00  0.00           H  
ATOM   1524  CZ  TYR   113      68.093  35.813  48.426  1.00  0.00           C  
ATOM   1525  OH  TYR   113      68.002  35.099  47.281  1.00  0.00           O  
ATOM   1526  HH  TYR   113      67.135  34.691  47.339  1.00  0.00           H  
ATOM   1527  CE2 TYR   113      69.280  36.514  48.642  1.00  0.00           C  
ATOM   1528  HE2 TYR   113      70.088  36.392  47.936  1.00  0.00           H  
ATOM   1529  CD2 TYR   113      69.408  37.337  49.775  1.00  0.00           C  
ATOM   1530  HD2 TYR   113      70.225  38.006  50.002  1.00  0.00           H  
ATOM   1531  C   TYR   113      67.970  40.336  53.287  1.00  0.00           C  
ATOM   1532  O   TYR   113      69.066  40.590  53.861  1.00  0.00           O  
ATOM   1533  N   GLY   114      66.806  40.306  54.016  1.00  0.00           N  
ATOM   1534  H   GLY   114      65.943  40.064  53.551  1.00  0.00           H  
ATOM   1535  CA  GLY   114      66.648  40.810  55.414  1.00  0.00           C  
ATOM   1536  HA2 GLY   114      65.593  40.719  55.671  1.00  0.00           H  
ATOM   1537  HA3 GLY   114      67.258  40.122  55.999  1.00  0.00           H  
ATOM   1538  C   GLY   114      67.157  42.223  55.630  1.00  0.00           C  
ATOM   1539  O   GLY   114      67.260  42.996  54.654  1.00  0.00           O  
ATOM   1540  N   SER   115      67.493  42.608  56.826  1.00  0.00           N  
ATOM   1541  H   SER   115      67.832  43.560  56.816  1.00  0.00           H  
ATOM   1542  CA  SER   115      67.202  41.966  58.114  1.00  0.00           C  
ATOM   1543  HA  SER   115      66.647  41.030  58.049  1.00  0.00           H  
ATOM   1544  CB  SER   115      68.429  41.622  58.845  1.00  0.00           C  
ATOM   1545  HB2 SER   115      68.969  42.566  58.927  1.00  0.00           H  
ATOM   1546  HB3 SER   115      68.124  41.235  59.817  1.00  0.00           H  
ATOM   1547  OG  SER   115      69.193  40.630  58.161  1.00  0.00           O  
ATOM   1548  HG  SER   115      68.820  39.785  58.421  1.00  0.00           H  
ATOM   1549  C   SER   115      66.273  42.891  59.051  1.00  0.00           C  
ATOM   1550  O   SER   115      66.165  42.676  60.266  1.00  0.00           O  
ATOM   1551  N   SER   116      65.500  43.833  58.478  1.00  0.00           N  
ATOM   1552  H   SER   116      65.543  43.965  57.478  1.00  0.00           H  
ATOM   1553  CA  SER   116      64.457  44.663  59.195  1.00  0.00           C  
ATOM   1554  HA  SER   116      64.053  45.411  58.513  1.00  0.00           H  
ATOM   1555  CB  SER   116      63.262  43.840  59.553  1.00  0.00           C  
ATOM   1556  HB2 SER   116      63.478  43.154  60.372  1.00  0.00           H  
ATOM   1557  HB3 SER   116      62.495  44.536  59.893  1.00  0.00           H  
ATOM   1558  OG  SER   116      62.873  43.016  58.438  1.00  0.00           O  
ATOM   1559  HG  SER   116      62.468  43.688  57.884  1.00  0.00           H  
ATOM   1560  C   SER   116      65.055  45.535  60.405  1.00  0.00           C  
ATOM   1561  O   SER   116      64.330  45.888  61.383  1.00  0.00           O  
ATOM   1562  N   SER   117      66.287  45.953  60.165  1.00  0.00           N  
ATOM   1563  H   SER   117      66.808  45.651  59.355  1.00  0.00           H  
ATOM   1564  CA  SER   117      66.950  46.824  61.054  1.00  0.00           C  
ATOM   1565  HA  SER   117      67.091  46.231  61.958  1.00  0.00           H  
ATOM   1566  CB  SER   117      68.314  47.278  60.528  1.00  0.00           C  
ATOM   1567  HB2 SER   117      68.081  47.852  59.631  1.00  0.00           H  
ATOM   1568  HB3 SER   117      68.676  47.962  61.295  1.00  0.00           H  
ATOM   1569  OG  SER   117      69.086  46.092  60.194  1.00  0.00           O  
ATOM   1570  HG  SER   117      69.477  45.765  61.007  1.00  0.00           H  
ATOM   1571  C   SER   117      66.141  48.123  61.281  1.00  0.00           C  
ATOM   1572  O   SER   117      65.761  48.896  60.389  1.00  0.00           O  
ATOM   1573  N   GLN   118      65.987  48.376  62.598  1.00  0.00           N  
ATOM   1574  H   GLN   118      66.397  47.694  63.220  1.00  0.00           H  
ATOM   1575  CA  GLN   118      65.173  49.435  63.235  1.00  0.00           C  
ATOM   1576  HA  GLN   118      65.494  49.478  64.275  1.00  0.00           H  
ATOM   1577  CB  GLN   118      65.374  50.835  62.607  1.00  0.00           C  
ATOM   1578  HB2 GLN   118      64.984  50.917  61.592  1.00  0.00           H  
ATOM   1579  HB3 GLN   118      64.757  51.584  63.104  1.00  0.00           H  
ATOM   1580  CG  GLN   118      66.846  51.304  62.656  1.00  0.00           C  
ATOM   1581  HG2 GLN   118      67.196  51.494  63.671  1.00  0.00           H  
ATOM   1582  HG3 GLN   118      67.423  50.494  62.210  1.00  0.00           H  
ATOM   1583  CD  GLN   118      67.079  52.560  61.782  1.00  0.00           C  
ATOM   1584  OE1 GLN   118      67.895  52.479  60.853  1.00  0.00           O  
ATOM   1585  NE2 GLN   118      66.498  53.698  62.051  1.00  0.00           N  
ATOM   1586 HE21 GLN   118      65.954  53.859  62.886  1.00  0.00           H  
ATOM   1587 HE22 GLN   118      66.861  54.518  61.587  1.00  0.00           H  
ATOM   1588  C   GLN   118      63.654  49.082  63.310  1.00  0.00           C  
ATOM   1589  O   GLN   118      62.878  49.210  62.381  1.00  0.00           O  
ATOM   1590  N   SER   119      63.199  48.769  64.525  1.00  0.00           N  
ATOM   1591  H   SER   119      62.198  48.651  64.595  1.00  0.00           H  
ATOM   1592  CA  SER   119      63.882  48.171  65.722  1.00  0.00           C  
ATOM   1593  HA  SER   119      64.894  47.979  65.365  1.00  0.00           H  
ATOM   1594  CB  SER   119      63.853  49.301  66.792  1.00  0.00           C  
ATOM   1595  HB2 SER   119      64.272  50.183  66.309  1.00  0.00           H  
ATOM   1596  HB3 SER   119      62.841  49.529  67.127  1.00  0.00           H  
ATOM   1597  OG  SER   119      64.730  48.948  67.882  1.00  0.00           O  
ATOM   1598  HG  SER   119      64.586  49.608  68.565  1.00  0.00           H  
ATOM   1599  C   SER   119      63.354  46.795  66.204  1.00  0.00           C  
ATOM   1600  O   SER   119      63.778  45.784  65.683  1.00  0.00           O  
ATOM   1601  N   SER   120      62.534  46.759  67.245  1.00  0.00           N  
ATOM   1602  H   SER   120      62.468  47.595  67.808  1.00  0.00           H  
ATOM   1603  CA  SER   120      61.907  45.476  67.815  1.00  0.00           C  
ATOM   1604  HA  SER   120      62.663  44.709  67.648  1.00  0.00           H  
ATOM   1605  CB  SER   120      61.726  45.706  69.306  1.00  0.00           C  
ATOM   1606  HB2 SER   120      61.570  44.727  69.759  1.00  0.00           H  
ATOM   1607  HB3 SER   120      62.704  45.995  69.691  1.00  0.00           H  
ATOM   1608  OG  SER   120      60.767  46.682  69.704  1.00  0.00           O  
ATOM   1609  HG  SER   120      59.903  46.281  69.582  1.00  0.00           H  
ATOM   1610  C   SER   120      60.527  45.096  67.118  1.00  0.00           C  
ATOM   1611  O   SER   120      59.880  46.019  66.610  1.00  0.00           O  
ATOM   1612  N   SER   121      59.987  43.867  67.119  1.00  0.00           N  
ATOM   1613  H   SER   121      59.152  43.637  66.599  1.00  0.00           H  
ATOM   1614  CA  SER   121      60.546  42.629  67.673  1.00  0.00           C  
ATOM   1615  HA  SER   121      60.749  42.780  68.733  1.00  0.00           H  
ATOM   1616  CB  SER   121      59.466  41.513  67.573  1.00  0.00           C  
ATOM   1617  HB2 SER   121      59.226  41.371  66.519  1.00  0.00           H  
ATOM   1618  HB3 SER   121      59.790  40.550  67.967  1.00  0.00           H  
ATOM   1619  OG  SER   121      58.373  42.012  68.253  1.00  0.00           O  
ATOM   1620  HG  SER   121      57.673  41.428  67.954  1.00  0.00           H  
ATOM   1621  C   SER   121      61.886  42.172  67.082  1.00  0.00           C  
ATOM   1622  O   SER   121      62.400  42.578  65.995  1.00  0.00           O  
ATOM   1623  N   TYR   122      62.585  41.207  67.827  1.00  0.00           N  
ATOM   1624  H   TYR   122      62.324  41.005  68.782  1.00  0.00           H  
ATOM   1625  CA  TYR   122      63.923  40.718  67.371  1.00  0.00           C  
ATOM   1626  HA  TYR   122      64.238  41.048  66.381  1.00  0.00           H  
ATOM   1627  CB  TYR   122      64.928  41.131  68.488  1.00  0.00           C  
ATOM   1628  HB2 TYR   122      64.727  40.649  69.444  1.00  0.00           H  
ATOM   1629  HB3 TYR   122      65.864  40.673  68.169  1.00  0.00           H  
ATOM   1630  CG  TYR   122      65.125  42.640  68.644  1.00  0.00           C  
ATOM   1631  CD1 TYR   122      64.773  43.179  69.911  1.00  0.00           C  
ATOM   1632  HD1 TYR   122      64.300  42.476  70.581  1.00  0.00           H  
ATOM   1633  CE1 TYR   122      64.901  44.528  70.238  1.00  0.00           C  
ATOM   1634  HE1 TYR   122      64.655  44.868  71.233  1.00  0.00           H  
ATOM   1635  CZ  TYR   122      65.323  45.396  69.229  1.00  0.00           C  
ATOM   1636  OH  TYR   122      65.352  46.737  69.432  1.00  0.00           O  
ATOM   1637  HH  TYR   122      64.603  46.929  70.001  1.00  0.00           H  
ATOM   1638  CE2 TYR   122      65.741  44.892  67.974  1.00  0.00           C  
ATOM   1639  HE2 TYR   122      66.045  45.567  67.188  1.00  0.00           H  
ATOM   1640  CD2 TYR   122      65.721  43.471  67.738  1.00  0.00           C  
ATOM   1641  HD2 TYR   122      65.985  43.066  66.772  1.00  0.00           H  
ATOM   1642  C   TYR   122      63.848  39.180  67.388  1.00  0.00           C  
ATOM   1643  O   TYR   122      63.512  38.643  68.421  1.00  0.00           O  
ATOM   1644  N   GLY   123      64.143  38.359  66.376  1.00  0.00           N  
ATOM   1645  H   GLY   123      64.064  37.366  66.542  1.00  0.00           H  
ATOM   1646  CA  GLY   123      64.712  38.633  65.115  1.00  0.00           C  
ATOM   1647  HA2 GLY   123      64.523  37.780  64.462  1.00  0.00           H  
ATOM   1648  HA3 GLY   123      64.325  39.554  64.678  1.00  0.00           H  
ATOM   1649  C   GLY   123      66.215  38.735  65.199  1.00  0.00           C  
ATOM   1650  O   GLY   123      66.842  38.267  66.157  1.00  0.00           O  
ATOM   1651  N   GLN   124      66.844  39.405  64.238  1.00  0.00           N  
ATOM   1652  H   GLN   124      66.235  39.688  63.483  1.00  0.00           H  
ATOM   1653  CA  GLN   124      68.210  39.869  64.258  1.00  0.00           C  
ATOM   1654  HA  GLN   124      68.785  39.001  64.582  1.00  0.00           H  
ATOM   1655  CB  GLN   124      68.597  40.208  62.771  1.00  0.00           C  
ATOM   1656  HB2 GLN   124      68.452  39.230  62.313  1.00  0.00           H  
ATOM   1657  HB3 GLN   124      67.937  40.892  62.237  1.00  0.00           H  
ATOM   1658  CG  GLN   124      70.059  40.716  62.533  1.00  0.00           C  
ATOM   1659  HG2 GLN   124      70.072  41.155  61.535  1.00  0.00           H  
ATOM   1660  HG3 GLN   124      70.280  41.502  63.255  1.00  0.00           H  
ATOM   1661  CD  GLN   124      71.128  39.709  62.556  1.00  0.00           C  
ATOM   1662  OE1 GLN   124      71.082  38.704  61.890  1.00  0.00           O  
ATOM   1663  NE2 GLN   124      72.206  39.980  63.252  1.00  0.00           N  
ATOM   1664 HE21 GLN   124      72.424  40.916  63.562  1.00  0.00           H  
ATOM   1665 HE22 GLN   124      73.008  39.369  63.193  1.00  0.00           H  
ATOM   1666  C   GLN   124      68.360  41.164  65.153  1.00  0.00           C  
ATOM   1667  O   GLN   124      67.480  42.006  65.013  1.00  0.00           O  
ATOM   1668  N   PRO   125      69.380  41.312  66.014  1.00  0.00           N  
ATOM   1669  CD  PRO   125      69.724  42.603  66.675  1.00  0.00           C  
ATOM   1670  HD2 PRO   125      68.860  42.999  67.208  1.00  0.00           H  
ATOM   1671  HD3 PRO   125      69.997  43.306  65.888  1.00  0.00           H  
ATOM   1672  CG  PRO   125      70.898  42.229  67.615  1.00  0.00           C  
ATOM   1673  HG2 PRO   125      70.448  41.942  68.566  1.00  0.00           H  
ATOM   1674  HG3 PRO   125      71.626  43.007  67.844  1.00  0.00           H  
ATOM   1675  CB  PRO   125      71.525  41.065  66.947  1.00  0.00           C  
ATOM   1676  HB2 PRO   125      72.038  40.414  67.656  1.00  0.00           H  
ATOM   1677  HB3 PRO   125      72.170  41.409  66.139  1.00  0.00           H  
ATOM   1678  CA  PRO   125      70.365  40.334  66.323  1.00  0.00           C  
ATOM   1679  HA  PRO   125      70.642  39.847  65.388  1.00  0.00           H  
ATOM   1680  C   PRO   125      69.750  39.221  67.149  1.00  0.00           C  
ATOM   1681  O   PRO   125      68.950  39.486  68.029  1.00  0.00           O  
ATOM   1682  N   GLN   126      70.048  37.964  66.914  1.00  0.00           N  
ATOM   1683  H   GLN   126      70.837  37.734  66.327  1.00  0.00           H  
ATOM   1684  CA  GLN   126      69.435  36.835  67.634  1.00  0.00           C  
ATOM   1685  HA  GLN   126      68.346  36.869  67.644  1.00  0.00           H  
ATOM   1686  CB  GLN   126      69.879  35.570  66.816  1.00  0.00           C  
ATOM   1687  HB2 GLN   126      70.959  35.451  66.898  1.00  0.00           H  
ATOM   1688  HB3 GLN   126      69.402  34.693  67.254  1.00  0.00           H  
ATOM   1689  CG  GLN   126      69.315  35.524  65.371  1.00  0.00           C  
ATOM   1690  HG2 GLN   126      69.339  34.490  65.029  1.00  0.00           H  
ATOM   1691  HG3 GLN   126      68.285  35.878  65.324  1.00  0.00           H  
ATOM   1692  CD  GLN   126      70.098  36.386  64.369  1.00  0.00           C  
ATOM   1693  OE1 GLN   126      71.189  36.961  64.514  1.00  0.00           O  
ATOM   1694  NE2 GLN   126      69.373  36.618  63.264  1.00  0.00           N  
ATOM   1695 HE21 GLN   126      68.422  36.310  63.113  1.00  0.00           H  
ATOM   1696 HE22 GLN   126      69.750  37.326  62.650  1.00  0.00           H  
ATOM   1697  C   GLN   126      69.978  36.844  69.084  1.00  0.00           C  
ATOM   1698  O   GLN   126      71.162  37.188  69.319  1.00  0.00           O  
ATOM   1699  N   SER   127      69.034  36.607  69.997  1.00  0.00           N  
ATOM   1700  H   SER   127      68.108  36.331  69.704  1.00  0.00           H  
ATOM   1701  CA  SER   127      69.195  36.497  71.438  1.00  0.00           C  
ATOM   1702  HA  SER   127      68.226  36.076  71.704  1.00  0.00           H  
ATOM   1703  CB  SER   127      70.343  35.537  71.941  1.00  0.00           C  
ATOM   1704  HB2 SER   127      71.323  35.854  71.585  1.00  0.00           H  
ATOM   1705  HB3 SER   127      70.410  35.389  73.018  1.00  0.00           H  
ATOM   1706  OG  SER   127      70.213  34.222  71.354  1.00  0.00           O  
ATOM   1707  HG  SER   127      70.805  34.215  70.599  1.00  0.00           H  
ATOM   1708  C   SER   127      69.280  37.848  72.188  1.00  0.00           C  
ATOM   1709  O   SER   127      69.036  37.907  73.449  1.00  0.00           O  
ATOM   1710  N   GLY   128      69.531  38.982  71.526  1.00  0.00           N  
ATOM   1711  H   GLY   128      69.670  39.020  70.526  1.00  0.00           H  
ATOM   1712  CA  GLY   128      69.517  40.301  72.144  1.00  0.00           C  
ATOM   1713  HA2 GLY   128      68.479  40.634  72.169  1.00  0.00           H  
ATOM   1714  HA3 GLY   128      69.783  40.178  73.194  1.00  0.00           H  
ATOM   1715  C   GLY   128      70.447  41.280  71.394  1.00  0.00           C  
ATOM   1716  O   GLY   128      71.350  40.794  70.706  1.00  0.00           O  
ATOM   1717  N   SER   129      70.302  42.608  71.403  1.00  0.00           N  
ATOM   1718  H   SER   129      70.822  43.066  70.668  1.00  0.00           H  
ATOM   1719  CA  SER   129      69.219  43.367  71.984  1.00  0.00           C  
ATOM   1720  HA  SER   129      69.509  44.414  72.060  1.00  0.00           H  
ATOM   1721  CB  SER   129      68.010  43.265  71.114  1.00  0.00           C  
ATOM   1722  HB2 SER   129      67.746  42.220  70.947  1.00  0.00           H  
ATOM   1723  HB3 SER   129      67.190  43.810  71.582  1.00  0.00           H  
ATOM   1724  OG  SER   129      68.324  43.991  69.922  1.00  0.00           O  
ATOM   1725  HG  SER   129      68.052  43.482  69.155  1.00  0.00           H  
ATOM   1726  C   SER   129      69.026  42.978  73.487  1.00  0.00           C  
ATOM   1727  O   SER   129      68.013  42.306  73.835  1.00  0.00           O  
ATOM   1728  N   TYR   130      70.016  43.391  74.323  1.00  0.00           N  
ATOM   1729  H   TYR   130      70.834  43.785  73.881  1.00  0.00           H  
ATOM   1730  CA  TYR   130      70.068  43.377  75.716  1.00  0.00           C  
ATOM   1731  HA  TYR   130      69.435  42.511  75.912  1.00  0.00           H  
ATOM   1732  CB  TYR   130      71.452  42.894  76.212  1.00  0.00           C  
ATOM   1733  HB2 TYR   130      72.171  43.679  75.981  1.00  0.00           H  
ATOM   1734  HB3 TYR   130      71.454  42.776  77.295  1.00  0.00           H  
ATOM   1735  CG  TYR   130      71.852  41.603  75.560  1.00  0.00           C  
ATOM   1736  CD1 TYR   130      72.807  41.635  74.489  1.00  0.00           C  
ATOM   1737  HD1 TYR   130      73.078  42.586  74.055  1.00  0.00           H  
ATOM   1738  CE1 TYR   130      73.166  40.441  73.821  1.00  0.00           C  
ATOM   1739  HE1 TYR   130      73.952  40.430  73.081  1.00  0.00           H  
ATOM   1740  CZ  TYR   130      72.542  39.229  74.319  1.00  0.00           C  
ATOM   1741  OH  TYR   130      72.807  38.045  73.714  1.00  0.00           O  
ATOM   1742  HH  TYR   130      72.642  37.257  74.238  1.00  0.00           H  
ATOM   1743  CE2 TYR   130      71.624  39.200  75.360  1.00  0.00           C  
ATOM   1744  HE2 TYR   130      71.282  38.250  75.745  1.00  0.00           H  
ATOM   1745  CD2 TYR   130      71.327  40.427  76.086  1.00  0.00           C  
ATOM   1746  HD2 TYR   130      70.717  40.553  76.969  1.00  0.00           H  
ATOM   1747  C   TYR   130      69.525  44.718  76.365  1.00  0.00           C  
ATOM   1748  O   TYR   130      70.065  45.780  76.139  1.00  0.00           O  
ATOM   1749  N   SER   131      68.484  44.738  77.219  1.00  0.00           N  
ATOM   1750  H   SER   131      68.217  45.681  77.463  1.00  0.00           H  
ATOM   1751  CA  SER   131      67.783  43.644  77.860  1.00  0.00           C  
ATOM   1752  HA  SER   131      67.157  44.162  78.586  1.00  0.00           H  
ATOM   1753  CB  SER   131      66.798  42.945  76.882  1.00  0.00           C  
ATOM   1754  HB2 SER   131      66.332  43.679  76.225  1.00  0.00           H  
ATOM   1755  HB3 SER   131      67.270  42.118  76.351  1.00  0.00           H  
ATOM   1756  OG  SER   131      65.671  42.481  77.579  1.00  0.00           O  
ATOM   1757  HG  SER   131      65.052  42.030  77.000  1.00  0.00           H  
ATOM   1758  C   SER   131      68.641  42.746  78.738  1.00  0.00           C  
ATOM   1759  O   SER   131      68.602  41.541  78.622  1.00  0.00           O  
ATOM   1760  N   GLN   132      69.298  43.265  79.810  1.00  0.00           N  
ATOM   1761  H   GLN   132      69.866  42.590  80.302  1.00  0.00           H  
ATOM   1762  CA  GLN   132      69.247  44.519  80.523  1.00  0.00           C  
ATOM   1763  HA  GLN   132      69.377  45.273  79.747  1.00  0.00           H  
ATOM   1764  CB  GLN   132      67.856  44.639  81.235  1.00  0.00           C  
ATOM   1765  HB2 GLN   132      67.109  44.691  80.443  1.00  0.00           H  
ATOM   1766  HB3 GLN   132      67.714  43.674  81.721  1.00  0.00           H  
ATOM   1767  CG  GLN   132      67.437  45.766  82.214  1.00  0.00           C  
ATOM   1768  HG2 GLN   132      66.419  45.559  82.543  1.00  0.00           H  
ATOM   1769  HG3 GLN   132      68.065  45.682  83.101  1.00  0.00           H  
ATOM   1770  CD  GLN   132      67.556  47.140  81.765  1.00  0.00           C  
ATOM   1771  OE1 GLN   132      68.413  47.485  80.954  1.00  0.00           O  
ATOM   1772  NE2 GLN   132      66.615  47.951  82.136  1.00  0.00           N  
ATOM   1773 HE21 GLN   132      65.989  47.738  82.899  1.00  0.00           H  
ATOM   1774 HE22 GLN   132      66.643  48.913  81.828  1.00  0.00           H  
ATOM   1775  C   GLN   132      70.496  44.624  81.519  1.00  0.00           C  
ATOM   1776  O   GLN   132      70.750  43.722  82.370  1.00  0.00           O  
ATOM   1777  N   GLN   133      71.191  45.790  81.431  1.00  0.00           N  
ATOM   1778  H   GLN   133      70.858  46.550  80.856  1.00  0.00           H  
ATOM   1779  CA  GLN   133      72.415  46.157  82.182  1.00  0.00           C  
ATOM   1780  HA  GLN   133      72.818  46.968  81.575  1.00  0.00           H  
ATOM   1781  CB  GLN   133      72.022  46.727  83.654  1.00  0.00           C  
ATOM   1782  HB2 GLN   133      71.644  45.913  84.273  1.00  0.00           H  
ATOM   1783  HB3 GLN   133      72.936  47.053  84.151  1.00  0.00           H  
ATOM   1784  CG  GLN   133      70.994  47.845  83.541  1.00  0.00           C  
ATOM   1785  HG2 GLN   133      71.359  48.684  82.948  1.00  0.00           H  
ATOM   1786  HG3 GLN   133      70.137  47.411  83.027  1.00  0.00           H  
ATOM   1787  CD  GLN   133      70.471  48.244  84.899  1.00  0.00           C  
ATOM   1788  OE1 GLN   133      69.403  47.850  85.326  1.00  0.00           O  
ATOM   1789  NE2 GLN   133      71.288  48.936  85.627  1.00  0.00           N  
ATOM   1790 HE21 GLN   133      72.261  49.077  85.394  1.00  0.00           H  
ATOM   1791 HE22 GLN   133      70.963  49.340  86.494  1.00  0.00           H  
ATOM   1792  C   GLN   133      73.360  44.976  82.247  1.00  0.00           C  
ATOM   1793  O   GLN   133      73.509  44.341  83.307  1.00  0.00           O  
ATOM   1794  N   PRO   134      73.984  44.627  81.094  1.00  0.00           N  
ATOM   1795  CD  PRO   134      74.854  43.458  80.959  1.00  0.00           C  
ATOM   1796  HD2 PRO   134      74.266  42.541  80.916  1.00  0.00           H  
ATOM   1797  HD3 PRO   134      75.414  43.432  81.894  1.00  0.00           H  
ATOM   1798  CG  PRO   134      75.604  43.521  79.584  1.00  0.00           C  
ATOM   1799  HG2 PRO   134      75.142  42.834  78.876  1.00  0.00           H  
ATOM   1800  HG3 PRO   134      76.644  43.269  79.795  1.00  0.00           H  
ATOM   1801  CB  PRO   134      75.388  44.944  79.224  1.00  0.00           C  
ATOM   1802  HB2 PRO   134      75.374  44.995  78.135  1.00  0.00           H  
ATOM   1803  HB3 PRO   134      76.237  45.557  79.525  1.00  0.00           H  
ATOM   1804  CA  PRO   134      74.054  45.412  79.881  1.00  0.00           C  
ATOM   1805  HA  PRO   134      74.053  46.473  80.134  1.00  0.00           H  
ATOM   1806  C   PRO   134      72.846  45.023  79.014  1.00  0.00           C  
ATOM   1807  O   PRO   134      72.354  43.871  79.126  1.00  0.00           O  
ATOM   1808  N   SER   135      72.276  45.933  78.175  1.00  0.00           N  
ATOM   1809  H   SER   135      71.469  45.639  77.644  1.00  0.00           H  
ATOM   1810  CA  SER   135      72.732  47.235  77.876  1.00  0.00           C  
ATOM   1811  HA  SER   135      73.819  47.223  77.792  1.00  0.00           H  
ATOM   1812  CB  SER   135      72.389  47.657  76.443  1.00  0.00           C  
ATOM   1813  HB2 SER   135      71.331  47.915  76.480  1.00  0.00           H  
ATOM   1814  HB3 SER   135      72.927  48.521  76.052  1.00  0.00           H  
ATOM   1815  OG  SER   135      72.591  46.604  75.583  1.00  0.00           O  
ATOM   1816  HG  SER   135      71.736  46.205  75.412  1.00  0.00           H  
ATOM   1817  C   SER   135      72.315  48.304  78.897  1.00  0.00           C  
ATOM   1818  O   SER   135      71.406  48.114  79.688  1.00  0.00           O  
ATOM   1819  N   TYR   136      73.120  49.395  78.878  1.00  0.00           N  
ATOM   1820  H   TYR   136      74.013  49.363  78.408  1.00  0.00           H  
ATOM   1821  CA  TYR   136      72.981  50.392  79.956  1.00  0.00           C  
ATOM   1822  HA  TYR   136      72.380  49.982  80.768  1.00  0.00           H  
ATOM   1823  CB  TYR   136      74.390  50.667  80.552  1.00  0.00           C  
ATOM   1824  HB2 TYR   136      75.024  51.144  79.804  1.00  0.00           H  
ATOM   1825  HB3 TYR   136      74.092  51.421  81.280  1.00  0.00           H  
ATOM   1826  CG  TYR   136      75.046  49.419  81.183  1.00  0.00           C  
ATOM   1827  CD1 TYR   136      74.746  48.896  82.433  1.00  0.00           C  
ATOM   1828  HD1 TYR   136      74.029  49.417  83.051  1.00  0.00           H  
ATOM   1829  CE1 TYR   136      75.464  47.870  82.991  1.00  0.00           C  
ATOM   1830  HE1 TYR   136      75.236  47.410  83.941  1.00  0.00           H  
ATOM   1831  CZ  TYR   136      76.417  47.251  82.167  1.00  0.00           C  
ATOM   1832  OH  TYR   136      76.891  46.047  82.461  1.00  0.00           O  
ATOM   1833  HH  TYR   136      77.402  45.609  81.777  1.00  0.00           H  
ATOM   1834  CE2 TYR   136      76.748  47.770  80.873  1.00  0.00           C  
ATOM   1835  HE2 TYR   136      77.515  47.302  80.274  1.00  0.00           H  
ATOM   1836  CD2 TYR   136      76.152  48.902  80.428  1.00  0.00           C  
ATOM   1837  HD2 TYR   136      76.566  49.440  79.588  1.00  0.00           H  
ATOM   1838  C   TYR   136      72.321  51.706  79.371  1.00  0.00           C  
ATOM   1839  O   TYR   136      73.019  52.621  78.938  1.00  0.00           O  
ATOM   1840  N   GLY   137      71.024  51.901  79.267  1.00  0.00           N  
ATOM   1841  H   GLY   137      70.777  52.583  78.565  1.00  0.00           H  
ATOM   1842  CA  GLY   137      69.956  51.142  80.025  1.00  0.00           C  
ATOM   1843  HA2 GLY   137      68.986  51.472  79.653  1.00  0.00           H  
ATOM   1844  HA3 GLY   137      70.008  50.072  79.821  1.00  0.00           H  
ATOM   1845  C   GLY   137      69.981  51.331  81.509  1.00  0.00           C  
ATOM   1846  O   GLY   137      71.022  51.462  82.143  1.00  0.00           O  
ATOM   1847  N   GLY   138      68.855  51.192  82.176  1.00  0.00           N  
ATOM   1848  H   GLY   138      68.084  51.158  81.524  1.00  0.00           H  
ATOM   1849  CA  GLY   138      68.472  51.480  83.576  1.00  0.00           C  
ATOM   1850  HA2 GLY   138      67.445  51.142  83.719  1.00  0.00           H  
ATOM   1851  HA3 GLY   138      69.101  50.849  84.203  1.00  0.00           H  
ATOM   1852  C   GLY   138      68.718  52.869  84.010  1.00  0.00           C  
ATOM   1853  O   GLY   138      68.865  53.792  83.242  1.00  0.00           O  
ATOM   1854  N   GLN   139      68.595  53.162  85.296  1.00  0.00           N  
ATOM   1855  H   GLN   139      68.767  54.146  85.449  1.00  0.00           H  
ATOM   1856  CA  GLN   139      68.302  52.316  86.487  1.00  0.00           C  
ATOM   1857  HA  GLN   139      67.976  51.343  86.118  1.00  0.00           H  
ATOM   1858  CB  GLN   139      69.600  52.215  87.215  1.00  0.00           C  
ATOM   1859  HB2 GLN   139      69.446  51.572  88.082  1.00  0.00           H  
ATOM   1860  HB3 GLN   139      70.161  51.645  86.475  1.00  0.00           H  
ATOM   1861  CG  GLN   139      70.405  53.458  87.630  1.00  0.00           C  
ATOM   1862  HG2 GLN   139      69.856  54.400  87.615  1.00  0.00           H  
ATOM   1863  HG3 GLN   139      70.705  53.318  88.668  1.00  0.00           H  
ATOM   1864  CD  GLN   139      71.707  53.649  86.820  1.00  0.00           C  
ATOM   1865  OE1 GLN   139      72.192  52.789  86.035  1.00  0.00           O  
ATOM   1866  NE2 GLN   139      72.311  54.825  86.950  1.00  0.00           N  
ATOM   1867 HE21 GLN   139      71.784  55.554  87.410  1.00  0.00           H  
ATOM   1868 HE22 GLN   139      73.011  55.180  86.315  1.00  0.00           H  
ATOM   1869  C   GLN   139      67.102  52.941  87.317  1.00  0.00           C  
ATOM   1870  O   GLN   139      67.046  52.545  88.514  1.00  0.00           O  
ATOM   1871  N   GLN   140      66.282  53.853  86.796  1.00  0.00           N  
ATOM   1872  H   GLN   140      66.577  54.338  85.961  1.00  0.00           H  
ATOM   1873  CA  GLN   140      65.157  54.496  87.500  1.00  0.00           C  
ATOM   1874  HA  GLN   140      64.645  55.140  86.786  1.00  0.00           H  
ATOM   1875  CB  GLN   140      63.945  53.592  87.875  1.00  0.00           C  
ATOM   1876  HB2 GLN   140      64.201  52.898  88.675  1.00  0.00           H  
ATOM   1877  HB3 GLN   140      63.144  54.171  88.334  1.00  0.00           H  
ATOM   1878  CG  GLN   140      63.272  52.785  86.769  1.00  0.00           C  
ATOM   1879  HG2 GLN   140      64.038  52.244  86.213  1.00  0.00           H  
ATOM   1880  HG3 GLN   140      62.640  52.060  87.282  1.00  0.00           H  
ATOM   1881  CD  GLN   140      62.379  53.498  85.813  1.00  0.00           C  
ATOM   1882  OE1 GLN   140      62.413  54.699  85.790  1.00  0.00           O  
ATOM   1883  NE2 GLN   140      61.798  52.772  84.871  1.00  0.00           N  
ATOM   1884 HE21 GLN   140      61.916  51.773  84.960  1.00  0.00           H  
ATOM   1885 HE22 GLN   140      61.370  53.291  84.118  1.00  0.00           H  
ATOM   1886  C   GLN   140      65.538  55.417  88.718  1.00  0.00           C  
ATOM   1887  O   GLN   140      64.898  55.371  89.764  1.00  0.00           O  
ATOM   1888  N   GLN   141      66.673  56.139  88.621  1.00  0.00           N  
ATOM   1889  H   GLN   141      67.105  55.928  87.733  1.00  0.00           H  
ATOM   1890  CA  GLN   141      67.145  57.114  89.584  1.00  0.00           C  
ATOM   1891  HA  GLN   141      66.622  56.898  90.515  1.00  0.00           H  
ATOM   1892  CB  GLN   141      68.655  56.910  89.865  1.00  0.00           C  
ATOM   1893  HB2 GLN   141      69.311  57.102  89.015  1.00  0.00           H  
ATOM   1894  HB3 GLN   141      68.945  57.591  90.665  1.00  0.00           H  
ATOM   1895  CG  GLN   141      69.102  55.542  90.353  1.00  0.00           C  
ATOM   1896  HG2 GLN   141      68.848  54.773  89.623  1.00  0.00           H  
ATOM   1897  HG3 GLN   141      70.165  55.390  90.541  1.00  0.00           H  
ATOM   1898  CD  GLN   141      68.356  55.159  91.659  1.00  0.00           C  
ATOM   1899  OE1 GLN   141      68.442  55.855  92.646  1.00  0.00           O  
ATOM   1900  NE2 GLN   141      67.572  54.067  91.667  1.00  0.00           N  
ATOM   1901 HE21 GLN   141      67.410  53.478  90.863  1.00  0.00           H  
ATOM   1902 HE22 GLN   141      67.187  53.627  92.491  1.00  0.00           H  
ATOM   1903  C   GLN   141      66.917  58.590  89.044  1.00  0.00           C  
ATOM   1904  O   GLN   141      67.076  58.943  87.876  1.00  0.00           O  
ATOM   1905  N   SER   142      66.483  59.524  89.858  1.00  0.00           N  
ATOM   1906  H   SER   142      66.479  60.429  89.409  1.00  0.00           H  
ATOM   1907  CA  SER   142      65.922  59.495  91.209  1.00  0.00           C  
ATOM   1908  HA  SER   142      65.690  60.541  91.409  1.00  0.00           H  
ATOM   1909  CB  SER   142      64.629  58.728  91.412  1.00  0.00           C  
ATOM   1910  HB2 SER   142      64.701  57.649  91.278  1.00  0.00           H  
ATOM   1911  HB3 SER   142      64.249  59.000  92.397  1.00  0.00           H  
ATOM   1912  OG  SER   142      63.608  59.111  90.495  1.00  0.00           O  
ATOM   1913  HG  SER   142      62.858  58.661  90.891  1.00  0.00           H  
ATOM   1914  C   SER   142      66.866  59.021  92.375  1.00  0.00           C  
ATOM   1915  O   SER   142      66.496  58.056  93.169  1.00  0.00           O  
ATOM   1916  N   TYR   143      68.058  59.561  92.420  1.00  0.00           N  
ATOM   1917  H   TYR   143      68.162  60.426  91.910  1.00  0.00           H  
ATOM   1918  CA  TYR   143      69.019  59.326  93.537  1.00  0.00           C  
ATOM   1919  HA  TYR   143      69.132  58.255  93.705  1.00  0.00           H  
ATOM   1920  CB  TYR   143      70.306  59.895  93.088  1.00  0.00           C  
ATOM   1921  HB2 TYR   143      70.315  60.982  93.017  1.00  0.00           H  
ATOM   1922  HB3 TYR   143      71.045  59.774  93.879  1.00  0.00           H  
ATOM   1923  CG  TYR   143      70.895  59.284  91.793  1.00  0.00           C  
ATOM   1924  CD1 TYR   143      71.411  57.959  91.760  1.00  0.00           C  
ATOM   1925  HD1 TYR   143      71.391  57.291  92.608  1.00  0.00           H  
ATOM   1926  CE1 TYR   143      71.905  57.389  90.577  1.00  0.00           C  
ATOM   1927  HE1 TYR   143      72.301  56.387  90.643  1.00  0.00           H  
ATOM   1928  CZ  TYR   143      71.847  58.128  89.341  1.00  0.00           C  
ATOM   1929  OH  TYR   143      72.384  57.561  88.227  1.00  0.00           O  
ATOM   1930  HH  TYR   143      73.122  56.982  88.431  1.00  0.00           H  
ATOM   1931  CE2 TYR   143      71.409  59.416  89.426  1.00  0.00           C  
ATOM   1932  HE2 TYR   143      71.415  60.026  88.535  1.00  0.00           H  
ATOM   1933  CD2 TYR   143      70.905  59.994  90.582  1.00  0.00           C  
ATOM   1934  HD2 TYR   143      70.595  61.027  90.526  1.00  0.00           H  
ATOM   1935  C   TYR   143      68.541  59.962  94.843  1.00  0.00           C  
ATOM   1936  O   TYR   143      67.987  61.051  94.858  1.00  0.00           O  
ATOM   1937  N   GLY   144      68.755  59.234  95.965  1.00  0.00           N  
ATOM   1938  H   GLY   144      69.233  58.349  95.882  1.00  0.00           H  
ATOM   1939  CA  GLY   144      68.217  59.593  97.339  1.00  0.00           C  
ATOM   1940  HA2 GLY   144      68.481  58.762  97.992  1.00  0.00           H  
ATOM   1941  HA3 GLY   144      68.588  60.556  97.689  1.00  0.00           H  
ATOM   1942  C   GLY   144      66.692  59.723  97.403  1.00  0.00           C  
ATOM   1943  O   GLY   144      65.908  59.094  96.662  1.00  0.00           O  
ATOM   1944  N   GLN   145      66.272  60.543  98.364  1.00  0.00           N  
ATOM   1945  H   GLN   145      67.015  60.980  98.891  1.00  0.00           H  
ATOM   1946  CA  GLN   145      64.947  60.754  98.792  1.00  0.00           C  
ATOM   1947  HA  GLN   145      64.256  60.236  98.128  1.00  0.00           H  
ATOM   1948  CB  GLN   145      64.773  60.144 100.193  1.00  0.00           C  
ATOM   1949  HB2 GLN   145      65.635  60.529 100.738  1.00  0.00           H  
ATOM   1950  HB3 GLN   145      63.910  60.555 100.717  1.00  0.00           H  
ATOM   1951  CG  GLN   145      64.806  58.596 100.240  1.00  0.00           C  
ATOM   1952  HG2 GLN   145      65.731  58.211  99.811  1.00  0.00           H  
ATOM   1953  HG3 GLN   145      64.733  58.375 101.305  1.00  0.00           H  
ATOM   1954  CD  GLN   145      63.594  57.957  99.555  1.00  0.00           C  
ATOM   1955  OE1 GLN   145      62.659  58.578  99.175  1.00  0.00           O  
ATOM   1956  NE2 GLN   145      63.636  56.665  99.428  1.00  0.00           N  
ATOM   1957 HE21 GLN   145      62.812  56.147  99.157  1.00  0.00           H  
ATOM   1958 HE22 GLN   145      64.454  56.105  99.619  1.00  0.00           H  
ATOM   1959  C   GLN   145      64.580  62.186  98.830  1.00  0.00           C  
ATOM   1960  O   GLN   145      65.279  62.937  99.525  1.00  0.00           O  
ATOM   1961  N   GLN   146      63.541  62.632  98.159  1.00  0.00           N  
ATOM   1962  H   GLN   146      62.942  62.032  97.608  1.00  0.00           H  
ATOM   1963  CA  GLN   146      63.288  64.081  97.966  1.00  0.00           C  
ATOM   1964  HA  GLN   146      64.243  64.535  97.701  1.00  0.00           H  
ATOM   1965  CB  GLN   146      62.318  64.308  96.748  1.00  0.00           C  
ATOM   1966  HB2 GLN   146      61.296  64.051  97.027  1.00  0.00           H  
ATOM   1967  HB3 GLN   146      62.385  65.370  96.515  1.00  0.00           H  
ATOM   1968  CG  GLN   146      62.856  63.604  95.454  1.00  0.00           C  
ATOM   1969  HG2 GLN   146      62.400  64.183  94.651  1.00  0.00           H  
ATOM   1970  HG3 GLN   146      63.932  63.775  95.446  1.00  0.00           H  
ATOM   1971  CD  GLN   146      62.563  62.134  95.361  1.00  0.00           C  
ATOM   1972  OE1 GLN   146      61.837  61.536  96.097  1.00  0.00           O  
ATOM   1973  NE2 GLN   146      63.360  61.447  94.592  1.00  0.00           N  
ATOM   1974 HE21 GLN   146      64.262  61.827  94.344  1.00  0.00           H  
ATOM   1975 HE22 GLN   146      63.197  60.455  94.494  1.00  0.00           H  
ATOM   1976  C   GLN   146      62.865  64.791  99.241  1.00  0.00           C  
ATOM   1977  O   GLN   146      61.971  64.280  99.932  1.00  0.00           O  
ATOM   1978  N   GLN   147      63.554  65.915  99.521  1.00  0.00           N  
ATOM   1979  H   GLN   147      64.448  65.992  99.059  1.00  0.00           H  
ATOM   1980  CA  GLN   147      63.277  66.835 100.652  1.00  0.00           C  
ATOM   1981  HA  GLN   147      63.374  66.172 101.512  1.00  0.00           H  
ATOM   1982  CB  GLN   147      64.292  68.030 100.614  1.00  0.00           C  
ATOM   1983  HB2 GLN   147      64.155  68.817 101.356  1.00  0.00           H  
ATOM   1984  HB3 GLN   147      65.316  67.684 100.759  1.00  0.00           H  
ATOM   1985  CG  GLN   147      64.337  68.770  99.287  1.00  0.00           C  
ATOM   1986  HG2 GLN   147      63.324  68.879  98.898  1.00  0.00           H  
ATOM   1987  HG3 GLN   147      64.832  69.674  99.639  1.00  0.00           H  
ATOM   1988  CD  GLN   147      65.255  68.259  98.201  1.00  0.00           C  
ATOM   1989  OE1 GLN   147      66.201  67.489  98.338  1.00  0.00           O  
ATOM   1990  NE2 GLN   147      65.072  68.765  96.987  1.00  0.00           N  
ATOM   1991 HE21 GLN   147      64.441  69.534  96.812  1.00  0.00           H  
ATOM   1992 HE22 GLN   147      65.876  68.494  96.439  1.00  0.00           H  
ATOM   1993  C   GLN   147      61.825  67.339 100.664  1.00  0.00           C  
ATOM   1994  O   GLN   147      61.258  67.612  99.627  1.00  0.00           O  
ATOM   1995  N   SER   148      61.274  67.408 101.897  1.00  0.00           N  
ATOM   1996  H   SER   148      61.805  67.159 102.720  1.00  0.00           H  
ATOM   1997  CA  SER   148      59.883  67.655 102.089  1.00  0.00           C  
ATOM   1998  HA  SER   148      59.377  66.925 101.458  1.00  0.00           H  
ATOM   1999  CB  SER   148      59.522  67.460 103.532  1.00  0.00           C  
ATOM   2000  HB2 SER   148      58.457  67.653 103.663  1.00  0.00           H  
ATOM   2001  HB3 SER   148      59.623  66.401 103.767  1.00  0.00           H  
ATOM   2002  OG  SER   148      60.292  68.212 104.455  1.00  0.00           O  
ATOM   2003  HG  SER   148      61.159  67.801 104.484  1.00  0.00           H  
ATOM   2004  C   SER   148      59.342  69.003 101.697  1.00  0.00           C  
ATOM   2005  O   SER   148      60.102  69.900 101.230  1.00  0.00           O  
ATOM   2006  N   TYR   149      58.029  69.184 101.697  1.00  0.00           N  
ATOM   2007  H   TYR   149      57.400  68.407 101.838  1.00  0.00           H  
ATOM   2008  CA  TYR   149      57.366  70.440 101.310  1.00  0.00           C  
ATOM   2009  HA  TYR   149      57.795  70.874 100.407  1.00  0.00           H  
ATOM   2010  CB  TYR   149      55.884  70.274 101.018  1.00  0.00           C  
ATOM   2011  HB2 TYR   149      55.803  69.579 100.182  1.00  0.00           H  
ATOM   2012  HB3 TYR   149      55.525  69.819 101.941  1.00  0.00           H  
ATOM   2013  CG  TYR   149      55.094  71.491 100.661  1.00  0.00           C  
ATOM   2014  CD1 TYR   149      54.207  71.953 101.645  1.00  0.00           C  
ATOM   2015  HD1 TYR   149      54.046  71.404 102.561  1.00  0.00           H  
ATOM   2016  CE1 TYR   149      53.582  73.146 101.477  1.00  0.00           C  
ATOM   2017  HE1 TYR   149      52.901  73.552 102.210  1.00  0.00           H  
ATOM   2018  CZ  TYR   149      53.791  73.887 100.301  1.00  0.00           C  
ATOM   2019  OH  TYR   149      53.189  75.062 100.152  1.00  0.00           O  
ATOM   2020  HH  TYR   149      52.670  75.203 100.947  1.00  0.00           H  
ATOM   2021  CE2 TYR   149      54.660  73.483  99.249  1.00  0.00           C  
ATOM   2022  HE2 TYR   149      54.787  74.037  98.331  1.00  0.00           H  
ATOM   2023  CD2 TYR   149      55.266  72.231  99.452  1.00  0.00           C  
ATOM   2024  HD2 TYR   149      55.889  71.799  98.682  1.00  0.00           H  
ATOM   2025  C   TYR   149      57.629  71.591 102.344  1.00  0.00           C  
ATOM   2026  O   TYR   149      57.474  71.485 103.521  1.00  0.00           O  
ATOM   2027  N   ASN   150      57.897  72.795 101.773  1.00  0.00           N  
ATOM   2028  H   ASN   150      57.841  72.916 100.772  1.00  0.00           H  
ATOM   2029  CA  ASN   150      58.261  73.986 102.469  1.00  0.00           C  
ATOM   2030  HA  ASN   150      58.027  73.959 103.533  1.00  0.00           H  
ATOM   2031  CB  ASN   150      59.805  74.226 102.416  1.00  0.00           C  
ATOM   2032  HB2 ASN   150      60.422  73.339 102.561  1.00  0.00           H  
ATOM   2033  HB3 ASN   150      60.007  74.562 101.399  1.00  0.00           H  
ATOM   2034  CG  ASN   150      60.200  75.307 103.383  1.00  0.00           C  
ATOM   2035  OD1 ASN   150      59.764  76.488 103.166  1.00  0.00           O  
ATOM   2036  ND2 ASN   150      60.817  75.044 104.534  1.00  0.00           N  
ATOM   2037 HD21 ASN   150      60.900  75.768 105.233  1.00  0.00           H  
ATOM   2038 HD22 ASN   150      61.125  74.096 104.696  1.00  0.00           H  
ATOM   2039  C   ASN   150      57.410  75.137 101.845  1.00  0.00           C  
ATOM   2040  O   ASN   150      57.635  75.487 100.682  1.00  0.00           O  
ATOM   2041  N   PRO   151      56.404  75.700 102.538  1.00  0.00           N  
ATOM   2042  CD  PRO   151      55.861  75.230 103.807  1.00  0.00           C  
ATOM   2043  HD2 PRO   151      56.654  75.191 104.554  1.00  0.00           H  
ATOM   2044  HD3 PRO   151      55.315  74.294 103.687  1.00  0.00           H  
ATOM   2045  CG  PRO   151      54.858  76.250 104.142  1.00  0.00           C  
ATOM   2046  HG2 PRO   151      55.106  76.991 104.903  1.00  0.00           H  
ATOM   2047  HG3 PRO   151      53.958  75.814 104.574  1.00  0.00           H  
ATOM   2048  CB  PRO   151      54.466  77.054 102.910  1.00  0.00           C  
ATOM   2049  HB2 PRO   151      54.178  78.077 103.150  1.00  0.00           H  
ATOM   2050  HB3 PRO   151      53.533  76.598 102.579  1.00  0.00           H  
ATOM   2051  CA  PRO   151      55.633  76.874 101.966  1.00  0.00           C  
ATOM   2052  HA  PRO   151      55.302  76.510 100.993  1.00  0.00           H  
ATOM   2053  C   PRO   151      56.509  78.140 101.898  1.00  0.00           C  
ATOM   2054  O   PRO   151      57.185  78.438 102.904  1.00  0.00           O  
ATOM   2055  N   PRO   152      56.378  79.052 100.970  1.00  0.00           N  
ATOM   2056  CD  PRO   152      55.785  78.859  99.714  1.00  0.00           C  
ATOM   2057  HD2 PRO   152      54.741  79.166  99.770  1.00  0.00           H  
ATOM   2058  HD3 PRO   152      55.953  77.864  99.302  1.00  0.00           H  
ATOM   2059  CG  PRO   152      56.553  79.811  98.789  1.00  0.00           C  
ATOM   2060  HG2 PRO   152      56.077  80.178  97.880  1.00  0.00           H  
ATOM   2061  HG3 PRO   152      57.505  79.370  98.492  1.00  0.00           H  
ATOM   2062  CB  PRO   152      56.634  81.045  99.709  1.00  0.00           C  
ATOM   2063  HB2 PRO   152      55.671  81.555  99.698  1.00  0.00           H  
ATOM   2064  HB3 PRO   152      57.417  81.739  99.401  1.00  0.00           H  
ATOM   2065  CA  PRO   152      57.058  80.364 101.027  1.00  0.00           C  
ATOM   2066  HA  PRO   152      58.124  80.137 101.013  1.00  0.00           H  
ATOM   2067  C   PRO   152      56.630  81.303 102.180  1.00  0.00           C  
ATOM   2068  O   PRO   152      55.418  81.549 102.331  1.00  0.00           O  
ATOM   2069  N   GLN   153      57.562  81.938 102.815  1.00  0.00           N  
ATOM   2070  H   GLN   153      58.498  81.797 102.462  1.00  0.00           H  
ATOM   2071  CA  GLN   153      57.322  82.833 103.928  1.00  0.00           C  
ATOM   2072  HA  GLN   153      56.286  83.158 103.831  1.00  0.00           H  
ATOM   2073  CB  GLN   153      57.546  82.103 105.229  1.00  0.00           C  
ATOM   2074  HB2 GLN   153      58.597  81.825 105.155  1.00  0.00           H  
ATOM   2075  HB3 GLN   153      57.422  82.875 105.990  1.00  0.00           H  
ATOM   2076  CG  GLN   153      56.682  80.863 105.615  1.00  0.00           C  
ATOM   2077  HG2 GLN   153      56.969  80.013 104.995  1.00  0.00           H  
ATOM   2078  HG3 GLN   153      56.925  80.559 106.633  1.00  0.00           H  
ATOM   2079  CD  GLN   153      55.166  81.079 105.546  1.00  0.00           C  
ATOM   2080  OE1 GLN   153      54.386  80.322 104.955  1.00  0.00           O  
ATOM   2081  NE2 GLN   153      54.730  82.199 106.003  1.00  0.00           N  
ATOM   2082 HE21 GLN   153      55.424  82.749 106.489  1.00  0.00           H  
ATOM   2083 HE22 GLN   153      53.733  82.352 105.948  1.00  0.00           H  
ATOM   2084  C   GLN   153      58.111  84.084 103.729  1.00  0.00           C  
ATOM   2085  O   GLN   153      57.726  85.078 104.299  1.00  0.00           O  
ATOM   2086  N   GLY   154      59.246  84.145 103.039  1.00  0.00           N  
ATOM   2087  H   GLY   154      59.607  83.298 102.623  1.00  0.00           H  
ATOM   2088  CA  GLY   154      60.050  85.329 102.758  1.00  0.00           C  
ATOM   2089  HA2 GLY   154      60.362  85.899 103.633  1.00  0.00           H  
ATOM   2090  HA3 GLY   154      61.020  85.051 102.347  1.00  0.00           H  
ATOM   2091  C   GLY   154      59.246  86.218 101.786  1.00  0.00           C  
ATOM   2092  O   GLY   154      58.414  85.802 100.971  1.00  0.00           O  
ATOM   2093  N   TYR   155      59.611  87.484 101.794  1.00  0.00           N  
ATOM   2094  H   TYR   155      60.357  87.720 102.432  1.00  0.00           H  
ATOM   2095  CA  TYR   155      58.989  88.567 101.032  1.00  0.00           C  
ATOM   2096  HA  TYR   155      57.958  88.586 101.386  1.00  0.00           H  
ATOM   2097  CB  TYR   155      59.714  89.840 101.347  1.00  0.00           C  
ATOM   2098  HB2 TYR   155      60.721  89.889 100.932  1.00  0.00           H  
ATOM   2099  HB3 TYR   155      59.190  90.706 100.940  1.00  0.00           H  
ATOM   2100  CG  TYR   155      59.756  90.253 102.779  1.00  0.00           C  
ATOM   2101  CD1 TYR   155      60.894  90.137 103.481  1.00  0.00           C  
ATOM   2102  HD1 TYR   155      61.711  89.616 103.003  1.00  0.00           H  
ATOM   2103  CE1 TYR   155      60.963  90.543 104.868  1.00  0.00           C  
ATOM   2104  HE1 TYR   155      61.912  90.452 105.374  1.00  0.00           H  
ATOM   2105  CZ  TYR   155      59.815  91.123 105.490  1.00  0.00           C  
ATOM   2106  OH  TYR   155      59.844  91.513 106.782  1.00  0.00           O  
ATOM   2107  HH  TYR   155      59.106  92.094 106.978  1.00  0.00           H  
ATOM   2108  CE2 TYR   155      58.644  91.158 104.791  1.00  0.00           C  
ATOM   2109  HE2 TYR   155      57.715  91.525 105.202  1.00  0.00           H  
ATOM   2110  CD2 TYR   155      58.608  90.757 103.469  1.00  0.00           C  
ATOM   2111  HD2 TYR   155      57.641  90.856 102.999  1.00  0.00           H  
ATOM   2112  C   TYR   155      58.978  88.246  99.470  1.00  0.00           C  
ATOM   2113  O   TYR   155      59.970  87.667  98.954  1.00  0.00           O  
ATOM   2114  N   GLY   156      57.973  88.709  98.736  1.00  0.00           N  
ATOM   2115  H   GLY   156      57.936  88.474  97.755  1.00  0.00           H  
ATOM   2116  CA  GLY   156      56.777  89.427  99.286  1.00  0.00           C  
ATOM   2117  HA2 GLY   156      56.086  88.605  99.472  1.00  0.00           H  
ATOM   2118  HA3 GLY   156      57.001  89.883 100.250  1.00  0.00           H  
ATOM   2119  C   GLY   156      56.188  90.636  98.508  1.00  0.00           C  
ATOM   2120  O   GLY   156      56.872  91.210  97.638  1.00  0.00           O  
ATOM   2121  N   GLN   157      54.907  90.982  98.788  1.00  0.00           N  
ATOM   2122  H   GLN   157      54.521  90.391  99.511  1.00  0.00           H  
ATOM   2123  CA  GLN   157      54.360  92.391  98.559  1.00  0.00           C  
ATOM   2124  HA  GLN   157      54.400  92.573  97.485  1.00  0.00           H  
ATOM   2125  CB  GLN   157      52.927  92.389  98.897  1.00  0.00           C  
ATOM   2126  HB2 GLN   157      52.854  91.810  99.818  1.00  0.00           H  
ATOM   2127  HB3 GLN   157      52.545  93.406  98.986  1.00  0.00           H  
ATOM   2128  CG  GLN   157      51.977  91.712  98.007  1.00  0.00           C  
ATOM   2129  HG2 GLN   157      52.189  90.644  97.965  1.00  0.00           H  
ATOM   2130  HG3 GLN   157      50.939  91.723  98.340  1.00  0.00           H  
ATOM   2131  CD  GLN   157      51.975  92.240  96.590  1.00  0.00           C  
ATOM   2132  OE1 GLN   157      52.162  93.401  96.378  1.00  0.00           O  
ATOM   2133  NE2 GLN   157      51.904  91.415  95.599  1.00  0.00           N  
ATOM   2134 HE21 GLN   157      51.613  90.491  95.885  1.00  0.00           H  
ATOM   2135 HE22 GLN   157      51.639  91.827  94.716  1.00  0.00           H  
ATOM   2136  C   GLN   157      55.109  93.458  99.394  1.00  0.00           C  
ATOM   2137  O   GLN   157      55.606  93.164 100.455  1.00  0.00           O  
ATOM   2138  N   GLN   158      55.045  94.726  99.062  1.00  0.00           N  
ATOM   2139  H   GLN   158      55.638  95.300  99.645  1.00  0.00           H  
ATOM   2140  CA  GLN   158      54.667  95.342  97.782  1.00  0.00           C  
ATOM   2141  HA  GLN   158      53.673  95.039  97.456  1.00  0.00           H  
ATOM   2142  CB  GLN   158      54.513  96.884  97.940  1.00  0.00           C  
ATOM   2143  HB2 GLN   158      55.448  97.345  98.258  1.00  0.00           H  
ATOM   2144  HB3 GLN   158      54.122  97.341  97.031  1.00  0.00           H  
ATOM   2145  CG  GLN   158      53.553  97.300  99.057  1.00  0.00           C  
ATOM   2146  HG2 GLN   158      52.590  96.807  98.922  1.00  0.00           H  
ATOM   2147  HG3 GLN   158      53.914  97.123 100.069  1.00  0.00           H  
ATOM   2148  CD  GLN   158      53.230  98.798  99.034  1.00  0.00           C  
ATOM   2149  OE1 GLN   158      54.075  99.590  98.734  1.00  0.00           O  
ATOM   2150  NE2 GLN   158      52.046  99.182  99.458  1.00  0.00           N  
ATOM   2151 HE21 GLN   158      51.404  98.509  99.851  1.00  0.00           H  
ATOM   2152 HE22 GLN   158      51.889 100.180  99.423  1.00  0.00           H  
ATOM   2153  C   GLN   158      55.739  95.049  96.736  1.00  0.00           C  
ATOM   2154  O   GLN   158      56.882  94.688  97.058  1.00  0.00           O  
ATOM   2155  N   ASN   159      55.375  95.289  95.447  1.00  0.00           N  
ATOM   2156  H   ASN   159      54.474  95.709  95.269  1.00  0.00           H  
ATOM   2157  CA  ASN   159      56.359  95.579  94.401  1.00  0.00           C  
ATOM   2158  HA  ASN   159      56.901  94.657  94.191  1.00  0.00           H  
ATOM   2159  CB  ASN   159      55.666  96.147  93.226  1.00  0.00           C  
ATOM   2160  HB2 ASN   159      55.034  97.006  93.448  1.00  0.00           H  
ATOM   2161  HB3 ASN   159      56.397  96.555  92.527  1.00  0.00           H  
ATOM   2162  CG  ASN   159      54.701  95.213  92.499  1.00  0.00           C  
ATOM   2163  OD1 ASN   159      54.466  94.093  92.909  1.00  0.00           O  
ATOM   2164  ND2 ASN   159      54.344  95.635  91.309  1.00  0.00           N  
ATOM   2165 HD21 ASN   159      54.672  96.521  90.950  1.00  0.00           H  
ATOM   2166 HD22 ASN   159      53.851  94.949  90.757  1.00  0.00           H  
ATOM   2167  C   ASN   159      57.434  96.577  94.940  1.00  0.00           C  
ATOM   2168  O   ASN   159      57.156  97.637  95.523  1.00  0.00           O  
ATOM   2169  N   GLN   160      58.715  96.100  94.998  1.00  0.00           N  
ATOM   2170  H   GLN   160      59.380  96.808  95.275  1.00  0.00           H  
ATOM   2171  CA  GLN   160      59.337  94.907  94.418  1.00  0.00           C  
ATOM   2172  HA  GLN   160      58.581  94.123  94.404  1.00  0.00           H  
ATOM   2173  CB  GLN   160      59.814  95.247  93.029  1.00  0.00           C  
ATOM   2174  HB2 GLN   160      58.959  95.564  92.431  1.00  0.00           H  
ATOM   2175  HB3 GLN   160      60.457  96.120  93.143  1.00  0.00           H  
ATOM   2176  CG  GLN   160      60.636  94.077  92.365  1.00  0.00           C  
ATOM   2177  HG2 GLN   160      60.896  94.469  91.382  1.00  0.00           H  
ATOM   2178  HG3 GLN   160      61.541  93.933  92.956  1.00  0.00           H  
ATOM   2179  CD  GLN   160      59.866  92.753  92.317  1.00  0.00           C  
ATOM   2180  OE1 GLN   160      59.667  92.042  93.288  1.00  0.00           O  
ATOM   2181  NE2 GLN   160      59.428  92.264  91.127  1.00  0.00           N  
ATOM   2182 HE21 GLN   160      59.697  92.708  90.260  1.00  0.00           H  
ATOM   2183 HE22 GLN   160      58.991  91.353  91.153  1.00  0.00           H  
ATOM   2184  C   GLN   160      60.470  94.559  95.339  1.00  0.00           C  
ATOM   2185  O   GLN   160      61.393  95.362  95.437  1.00  0.00           O  
ATOM   2186  N   TYR   161      60.493  93.335  95.839  1.00  0.00           N  
ATOM   2187  H   TYR   161      59.625  92.851  96.020  1.00  0.00           H  
ATOM   2188  CA  TYR   161      61.589  92.712  96.601  1.00  0.00           C  
ATOM   2189  HA  TYR   161      62.079  93.478  97.201  1.00  0.00           H  
ATOM   2190  CB  TYR   161      61.105  91.700  97.696  1.00  0.00           C  
ATOM   2191  HB2 TYR   161      60.188  91.189  97.403  1.00  0.00           H  
ATOM   2192  HB3 TYR   161      61.882  90.951  97.850  1.00  0.00           H  
ATOM   2193  CG  TYR   161      60.819  92.356  99.016  1.00  0.00           C  
ATOM   2194  CD1 TYR   161      61.780  92.422 100.028  1.00  0.00           C  
ATOM   2195  HD1 TYR   161      62.798  92.099  99.868  1.00  0.00           H  
ATOM   2196  CE1 TYR   161      61.337  92.863 101.298  1.00  0.00           C  
ATOM   2197  HE1 TYR   161      62.017  92.775 102.133  1.00  0.00           H  
ATOM   2198  CZ  TYR   161      60.004  93.281 101.517  1.00  0.00           C  
ATOM   2199  OH  TYR   161      59.478  93.717 102.717  1.00  0.00           O  
ATOM   2200  HH  TYR   161      60.207  93.461 103.287  1.00  0.00           H  
ATOM   2201  CE2 TYR   161      59.106  93.393 100.460  1.00  0.00           C  
ATOM   2202  HE2 TYR   161      58.091  93.702 100.663  1.00  0.00           H  
ATOM   2203  CD2 TYR   161      59.538  92.843  99.185  1.00  0.00           C  
ATOM   2204  HD2 TYR   161      58.832  92.746  98.373  1.00  0.00           H  
ATOM   2205  C   TYR   161      62.712  92.058  95.732  1.00  0.00           C  
ATOM   2206  O   TYR   161      63.806  91.766  96.207  1.00  0.00           O  
ATOM   2207  N   ASN   162      62.430  91.846  94.443  1.00  0.00           N  
ATOM   2208  H   ASN   162      61.516  92.004  94.043  1.00  0.00           H  
ATOM   2209  CA  ASN   162      63.423  91.398  93.530  1.00  0.00           C  
ATOM   2210  HA  ASN   162      63.964  90.629  94.081  1.00  0.00           H  
ATOM   2211  CB  ASN   162      62.847  90.903  92.230  1.00  0.00           C  
ATOM   2212  HB2 ASN   162      62.312  91.690  91.700  1.00  0.00           H  
ATOM   2213  HB3 ASN   162      63.705  90.569  91.646  1.00  0.00           H  
ATOM   2214  CG  ASN   162      61.794  89.792  92.265  1.00  0.00           C  
ATOM   2215  OD1 ASN   162      61.460  89.184  93.276  1.00  0.00           O  
ATOM   2216  ND2 ASN   162      61.181  89.535  91.105  1.00  0.00           N  
ATOM   2217 HD21 ASN   162      60.614  88.700  91.140  1.00  0.00           H  
ATOM   2218 HD22 ASN   162      61.315  90.221  90.376  1.00  0.00           H  
ATOM   2219  C   ASN   162      64.454  92.517  93.270  1.00  0.00           C  
ATOM   2220  O   ASN   162      64.223  93.710  93.331  1.00  0.00           O  
ATOM   2221  N   SER   163      65.775  92.218  93.172  1.00  0.00           N  
ATOM   2222  H   SER   163      65.948  91.226  93.093  1.00  0.00           H  
ATOM   2223  CA  SER   163      67.051  92.975  92.929  1.00  0.00           C  
ATOM   2224  HA  SER   163      67.177  93.697  93.736  1.00  0.00           H  
ATOM   2225  CB  SER   163      68.198  92.004  92.724  1.00  0.00           C  
ATOM   2226  HB2 SER   163      68.086  91.222  93.475  1.00  0.00           H  
ATOM   2227  HB3 SER   163      68.011  91.540  91.756  1.00  0.00           H  
ATOM   2228  OG  SER   163      69.426  92.699  92.878  1.00  0.00           O  
ATOM   2229  HG  SER   163      70.044  92.428  92.196  1.00  0.00           H  
ATOM   2230  C   SER   163      66.924  93.917  91.743  1.00  0.00           C  
ATOM   2231  O   SER   163      66.303  93.546  90.776  1.00  0.00           O  
ATOM   2232  N   SER   164      67.583  95.080  91.831  1.00  0.00           N  
ATOM   2233  H   SER   164      68.003  95.423  92.683  1.00  0.00           H  
ATOM   2234  CA  SER   164      67.677  95.924  90.598  1.00  0.00           C  
ATOM   2235  HA  SER   164      68.422  96.708  90.729  1.00  0.00           H  
ATOM   2236  CB  SER   164      66.311  96.678  90.477  1.00  0.00           C  
ATOM   2237  HB2 SER   164      65.514  95.934  90.493  1.00  0.00           H  
ATOM   2238  HB3 SER   164      66.269  97.276  91.388  1.00  0.00           H  
ATOM   2239  OG  SER   164      66.197  97.647  89.424  1.00  0.00           O  
ATOM   2240  HG  SER   164      66.225  98.516  89.830  1.00  0.00           H  
ATOM   2241  C   SER   164      68.235  95.180  89.310  1.00  0.00           C  
ATOM   2242  O   SER   164      69.244  94.483  89.269  1.00  0.00           O  
ATOM   2243  N   SER   165      67.518  95.323  88.228  1.00  0.00           N  
ATOM   2244  H   SER   165      66.778  96.010  88.260  1.00  0.00           H  
ATOM   2245  CA  SER   165      67.721  94.752  86.956  1.00  0.00           C  
ATOM   2246  HA  SER   165      67.767  93.663  86.973  1.00  0.00           H  
ATOM   2247  CB  SER   165      66.597  95.217  86.040  1.00  0.00           C  
ATOM   2248  HB2 SER   165      66.530  96.305  86.058  1.00  0.00           H  
ATOM   2249  HB3 SER   165      66.871  94.873  85.043  1.00  0.00           H  
ATOM   2250  OG  SER   165      65.410  94.630  86.549  1.00  0.00           O  
ATOM   2251  HG  SER   165      65.428  93.734  86.204  1.00  0.00           H  
ATOM   2252  C   SER   165      69.110  95.112  86.367  1.00  0.00           C  
ATOM   2253  O   SER   165      69.717  96.215  86.661  1.00  0.00           O  
ATOM   2254  N   GLY   166      69.653  94.357  85.386  1.00  0.00           N  
ATOM   2255  H   GLY   166      69.152  93.579  84.983  1.00  0.00           H  
ATOM   2256  CA  GLY   166      71.019  94.419  84.832  1.00  0.00           C  
ATOM   2257  HA2 GLY   166      71.081  93.608  84.107  1.00  0.00           H  
ATOM   2258  HA3 GLY   166      71.339  95.420  84.543  1.00  0.00           H  
ATOM   2259  C   GLY   166      72.102  93.832  85.827  1.00  0.00           C  
ATOM   2260  O   GLY   166      72.961  93.016  85.567  1.00  0.00           O  
ATOM   2261  N   GLY   167      72.040  94.362  87.066  1.00  0.00           N  
ATOM   2262  H   GLY   167      71.432  95.145  87.258  1.00  0.00           H  
ATOM   2263  CA  GLY   167      72.929  93.931  88.118  1.00  0.00           C  
ATOM   2264  HA2 GLY   167      72.559  94.385  89.037  1.00  0.00           H  
ATOM   2265  HA3 GLY   167      72.909  92.865  88.342  1.00  0.00           H  
ATOM   2266  C   GLY   167      74.366  94.241  87.798  1.00  0.00           C  
ATOM   2267  O   GLY   167      74.623  95.379  87.446  1.00  0.00           O  
ATOM   2268  N   GLY   168      75.272  93.318  88.022  1.00  0.00           N  
ATOM   2269  H   GLY   168      75.048  92.381  88.323  1.00  0.00           H  
ATOM   2270  CA  GLY   168      76.700  93.683  87.857  1.00  0.00           C  
ATOM   2271  HA2 GLY   168      76.761  94.028  86.825  1.00  0.00           H  
ATOM   2272  HA3 GLY   168      77.061  94.532  88.437  1.00  0.00           H  
ATOM   2273  C   GLY   168      77.596  92.538  88.122  1.00  0.00           C  
ATOM   2274  O   GLY   168      77.203  91.643  88.858  1.00  0.00           O  
ATOM   2275  N   GLY   169      78.817  92.541  87.620  1.00  0.00           N  
ATOM   2276  H   GLY   169      79.400  91.750  87.853  1.00  0.00           H  
ATOM   2277  CA  GLY   169      79.397  93.492  86.713  1.00  0.00           C  
ATOM   2278  HA2 GLY   169      78.791  93.685  85.827  1.00  0.00           H  
ATOM   2279  HA3 GLY   169      79.525  94.391  87.315  1.00  0.00           H  
ATOM   2280  C   GLY   169      80.763  93.036  86.231  1.00  0.00           C  
ATOM   2281  O   GLY   169      80.881  91.915  85.649  1.00  0.00           O  
ATOM   2282  N   GLY   170      81.822  93.866  86.425  1.00  0.00           N  
ATOM   2283  H   GLY   170      81.805  94.756  86.901  1.00  0.00           H  
ATOM   2284  CA  GLY   170      83.139  93.474  85.860  1.00  0.00           C  
ATOM   2285  HA2 GLY   170      83.031  93.358  84.781  1.00  0.00           H  
ATOM   2286  HA3 GLY   170      83.746  94.364  86.030  1.00  0.00           H  
ATOM   2287  C   GLY   170      83.718  92.200  86.550  1.00  0.00           C  
ATOM   2288  O   GLY   170      83.455  91.738  87.691  1.00  0.00           O  
ATOM   2289  N   GLY   171      84.649  91.491  85.868  1.00  0.00           N  
ATOM   2290  H   GLY   171      85.003  90.709  86.400  1.00  0.00           H  
ATOM   2291  CA  GLY   171      84.965  91.738  84.428  1.00  0.00           C  
ATOM   2292  HA2 GLY   171      85.616  90.950  84.049  1.00  0.00           H  
ATOM   2293  HA3 GLY   171      84.074  91.695  83.801  1.00  0.00           H  
ATOM   2294  C   GLY   171      85.679  93.070  84.160  1.00  0.00           C  
ATOM   2295  O   GLY   171      86.253  93.691  85.090  1.00  0.00           O  
ATOM   2296  N   GLY   172      85.824  93.481  82.933  1.00  0.00           N  
ATOM   2297  H   GLY   172      86.208  94.411  82.850  1.00  0.00           H  
ATOM   2298  CA  GLY   172      85.203  92.955  81.763  1.00  0.00           C  
ATOM   2299  HA2 GLY   172      85.898  93.016  80.925  1.00  0.00           H  
ATOM   2300  HA3 GLY   172      85.158  91.869  81.851  1.00  0.00           H  
ATOM   2301  C   GLY   172      83.814  93.483  81.480  1.00  0.00           C  
ATOM   2302  O   GLY   172      82.989  93.678  82.372  1.00  0.00           O  
ATOM   2303  N   GLY   173      83.496  93.615  80.196  1.00  0.00           N  
ATOM   2304  H   GLY   173      84.000  93.016  79.557  1.00  0.00           H  
ATOM   2305  CA  GLY   173      82.189  94.164  79.825  1.00  0.00           C  
ATOM   2306  HA2 GLY   173      81.995  94.119  78.753  1.00  0.00           H  
ATOM   2307  HA3 GLY   173      81.370  93.655  80.332  1.00  0.00           H  
ATOM   2308  C   GLY   173      82.103  95.663  80.204  1.00  0.00           C  
ATOM   2309  O   GLY   173      83.172  96.328  80.434  1.00  0.00           O  
ATOM   2310  N   GLY   174      80.902  96.249  80.332  1.00  0.00           N  
ATOM   2311  H   GLY   174      80.872  97.254  80.431  1.00  0.00           H  
ATOM   2312  CA  GLY   174      79.584  95.754  79.940  1.00  0.00           C  
ATOM   2313  HA2 GLY   174      79.629  94.907  79.255  1.00  0.00           H  
ATOM   2314  HA3 GLY   174      79.130  95.385  80.859  1.00  0.00           H  
ATOM   2315  C   GLY   174      78.832  96.883  79.171  1.00  0.00           C  
ATOM   2316  O   GLY   174      79.329  98.009  79.121  1.00  0.00           O  
ATOM   2317  N   GLY   175      77.661  96.590  78.589  1.00  0.00           N  
ATOM   2318  H   GLY   175      77.240  95.709  78.847  1.00  0.00           H  
ATOM   2319  CA  GLY   175      76.867  97.430  77.670  1.00  0.00           C  
ATOM   2320  HA2 GLY   175      76.044  96.832  77.279  1.00  0.00           H  
ATOM   2321  HA3 GLY   175      76.380  98.306  78.097  1.00  0.00           H  
ATOM   2322  C   GLY   175      77.601  97.833  76.392  1.00  0.00           C  
ATOM   2323  O   GLY   175      78.842  97.795  76.339  1.00  0.00           O  
ATOM   2324  N   ASN   176      76.864  98.178  75.342  1.00  0.00           N  
ATOM   2325  H   ASN   176      75.859  98.076  75.349  1.00  0.00           H  
ATOM   2326  CA  ASN   176      77.392  98.483  74.001  1.00  0.00           C  
ATOM   2327  HA  ASN   176      78.387  98.919  74.094  1.00  0.00           H  
ATOM   2328  CB  ASN   176      77.406  97.196  73.172  1.00  0.00           C  
ATOM   2329  HB2 ASN   176      77.908  97.380  72.222  1.00  0.00           H  
ATOM   2330  HB3 ASN   176      78.061  96.384  73.488  1.00  0.00           H  
ATOM   2331  CG  ASN   176      76.075  96.568  72.806  1.00  0.00           C  
ATOM   2332  OD1 ASN   176      75.257  97.124  72.082  1.00  0.00           O  
ATOM   2333  ND2 ASN   176      75.745  95.443  73.368  1.00  0.00           N  
ATOM   2334 HD21 ASN   176      75.045  94.871  72.916  1.00  0.00           H  
ATOM   2335 HD22 ASN   176      76.436  94.981  73.942  1.00  0.00           H  
ATOM   2336  C   ASN   176      76.645  99.580  73.229  1.00  0.00           C  
ATOM   2337  O   ASN   176      75.571  99.902  73.622  1.00  0.00           O  
ATOM   2338  N   TYR   177      77.303 100.141  72.264  1.00  0.00           N  
ATOM   2339  H   TYR   177      78.208  99.820  71.953  1.00  0.00           H  
ATOM   2340  CA  TYR   177      76.633 101.087  71.341  1.00  0.00           C  
ATOM   2341  HA  TYR   177      76.264 101.917  71.944  1.00  0.00           H  
ATOM   2342  CB  TYR   177      77.648 101.557  70.281  1.00  0.00           C  
ATOM   2343  HB2 TYR   177      78.025 100.655  69.798  1.00  0.00           H  
ATOM   2344  HB3 TYR   177      77.129 102.101  69.491  1.00  0.00           H  
ATOM   2345  CG  TYR   177      78.691 102.553  70.686  1.00  0.00           C  
ATOM   2346  CD1 TYR   177      78.270 103.817  71.059  1.00  0.00           C  
ATOM   2347  HD1 TYR   177      77.210 103.992  70.951  1.00  0.00           H  
ATOM   2348  CE1 TYR   177      79.254 104.703  71.584  1.00  0.00           C  
ATOM   2349  HE1 TYR   177      78.965 105.684  71.930  1.00  0.00           H  
ATOM   2350  CZ  TYR   177      80.650 104.264  71.698  1.00  0.00           C  
ATOM   2351  OH  TYR   177      81.569 105.068  72.307  1.00  0.00           O  
ATOM   2352  HH  TYR   177      81.152 105.744  72.845  1.00  0.00           H  
ATOM   2353  CE2 TYR   177      80.943 102.963  71.322  1.00  0.00           C  
ATOM   2354  HE2 TYR   177      81.924 102.512  71.360  1.00  0.00           H  
ATOM   2355  CD2 TYR   177      79.962 102.169  70.793  1.00  0.00           C  
ATOM   2356  HD2 TYR   177      80.223 101.145  70.570  1.00  0.00           H  
ATOM   2357  C   TYR   177      75.435 100.397  70.527  1.00  0.00           C  
ATOM   2358  O   TYR   177      75.612  99.444  69.803  1.00  0.00           O  
ATOM   2359  N   GLY   178      74.183 100.919  70.487  1.00  0.00           N  
ATOM   2360  H   GLY   178      73.511 100.289  70.071  1.00  0.00           H  
ATOM   2361  CA  GLY   178      73.568 102.080  71.140  1.00  0.00           C  
ATOM   2362  HA2 GLY   178      72.482 102.070  71.058  1.00  0.00           H  
ATOM   2363  HA3 GLY   178      73.883 102.023  72.182  1.00  0.00           H  
ATOM   2364  C   GLY   178      74.102 103.496  70.816  1.00  0.00           C  
ATOM   2365  O   GLY   178      74.926 103.696  69.928  1.00  0.00           O  
ATOM   2366  N   GLN   179      73.396 104.568  71.268  1.00  0.00           N  
ATOM   2367  H   GLN   179      72.564 104.336  71.791  1.00  0.00           H  
ATOM   2368  CA  GLN   179      73.949 105.917  71.350  1.00  0.00           C  
ATOM   2369  HA  GLN   179      74.021 106.149  70.287  1.00  0.00           H  
ATOM   2370  CB  GLN   179      72.989 106.894  72.047  1.00  0.00           C  
ATOM   2371  HB2 GLN   179      72.906 106.490  73.056  1.00  0.00           H  
ATOM   2372  HB3 GLN   179      73.475 107.859  72.194  1.00  0.00           H  
ATOM   2373  CG  GLN   179      71.687 107.121  71.421  1.00  0.00           C  
ATOM   2374  HG2 GLN   179      71.900 107.524  70.431  1.00  0.00           H  
ATOM   2375  HG3 GLN   179      71.158 106.171  71.338  1.00  0.00           H  
ATOM   2376  CD  GLN   179      70.772 108.093  72.221  1.00  0.00           C  
ATOM   2377  OE1 GLN   179      69.864 107.705  72.882  1.00  0.00           O  
ATOM   2378  NE2 GLN   179      70.941 109.378  72.084  1.00  0.00           N  
ATOM   2379 HE21 GLN   179      71.679 109.757  71.508  1.00  0.00           H  
ATOM   2380 HE22 GLN   179      70.226 109.859  72.610  1.00  0.00           H  
ATOM   2381  C   GLN   179      75.335 105.952  72.082  1.00  0.00           C  
ATOM   2382  O   GLN   179      75.583 105.354  73.128  1.00  0.00           O  
ATOM   2383  N   ASP   180      76.221 106.811  71.658  1.00  0.00           N  
ATOM   2384  H   ASP   180      77.027 107.055  72.216  1.00  0.00           H  
ATOM   2385  CA  ASP   180      76.412 107.494  70.356  1.00  0.00           C  
ATOM   2386  HA  ASP   180      76.120 106.806  69.562  1.00  0.00           H  
ATOM   2387  CB  ASP   180      75.489 108.761  70.394  1.00  0.00           C  
ATOM   2388  HB2 ASP   180      74.443 108.456  70.416  1.00  0.00           H  
ATOM   2389  HB3 ASP   180      75.679 109.219  71.365  1.00  0.00           H  
ATOM   2390  CG  ASP   180      75.766 109.804  69.271  1.00  0.00           C  
ATOM   2391  OD1 ASP   180      75.388 111.006  69.507  1.00  0.00           O  
ATOM   2392  OD2 ASP   180      76.258 109.420  68.200  1.00  0.00           O  
ATOM   2393  C   ASP   180      77.897 107.901  70.276  1.00  0.00           C  
ATOM   2394  O   ASP   180      78.379 108.566  71.170  1.00  0.00           O  
ATOM   2395  N   GLN   181      78.578 107.500  69.149  1.00  0.00           N  
ATOM   2396  H   GLN   181      78.158 106.873  68.478  1.00  0.00           H  
ATOM   2397  CA  GLN   181      80.013 107.783  68.795  1.00  0.00           C  
ATOM   2398  HA  GLN   181      80.482 107.571  69.755  1.00  0.00           H  
ATOM   2399  CB  GLN   181      80.522 106.831  67.734  1.00  0.00           C  
ATOM   2400  HB2 GLN   181      79.997 107.062  66.807  1.00  0.00           H  
ATOM   2401  HB3 GLN   181      81.570 107.084  67.573  1.00  0.00           H  
ATOM   2402  CG  GLN   181      80.436 105.325  68.129  1.00  0.00           C  
ATOM   2403  HG2 GLN   181      81.222 104.841  67.549  1.00  0.00           H  
ATOM   2404  HG3 GLN   181      80.613 105.119  69.184  1.00  0.00           H  
ATOM   2405  CD  GLN   181      79.177 104.690  67.691  1.00  0.00           C  
ATOM   2406  OE1 GLN   181      78.167 105.329  67.492  1.00  0.00           O  
ATOM   2407  NE2 GLN   181      79.170 103.448  67.356  1.00  0.00           N  
ATOM   2408 HE21 GLN   181      79.886 102.759  67.534  1.00  0.00           H  
ATOM   2409 HE22 GLN   181      78.280 103.112  67.016  1.00  0.00           H  
ATOM   2410  C   GLN   181      80.392 109.178  68.384  1.00  0.00           C  
ATOM   2411  O   GLN   181      81.613 109.478  68.405  1.00  0.00           O  
ATOM   2412  N   SER   182      79.379 110.045  68.154  1.00  0.00           N  
ATOM   2413  H   SER   182      78.428 109.754  68.330  1.00  0.00           H  
ATOM   2414  CA  SER   182      79.608 111.479  68.045  1.00  0.00           C  
ATOM   2415  HA  SER   182      80.321 111.581  67.227  1.00  0.00           H  
ATOM   2416  CB  SER   182      78.244 112.256  67.618  1.00  0.00           C  
ATOM   2417  HB2 SER   182      77.628 111.542  67.073  1.00  0.00           H  
ATOM   2418  HB3 SER   182      77.783 112.702  68.500  1.00  0.00           H  
ATOM   2419  OG  SER   182      78.601 113.269  66.696  1.00  0.00           O  
ATOM   2420  HG  SER   182      77.830 113.340  66.130  1.00  0.00           H  
ATOM   2421  C   SER   182      80.238 112.085  69.325  1.00  0.00           C  
ATOM   2422  O   SER   182      79.731 111.858  70.427  1.00  0.00           O  
ATOM   2423  N   SER   183      81.349 112.830  69.302  1.00  0.00           N  
ATOM   2424  H   SER   183      81.632 113.184  70.205  1.00  0.00           H  
ATOM   2425  CA  SER   183      82.309 113.007  68.181  1.00  0.00           C  
ATOM   2426  HA  SER   183      82.404 112.105  67.577  1.00  0.00           H  
ATOM   2427  CB  SER   183      81.863 114.138  67.285  1.00  0.00           C  
ATOM   2428  HB2 SER   183      80.880 113.839  66.921  1.00  0.00           H  
ATOM   2429  HB3 SER   183      81.762 115.079  67.826  1.00  0.00           H  
ATOM   2430  OG  SER   183      82.729 114.365  66.233  1.00  0.00           O  
ATOM   2431  HG  SER   183      82.311 114.004  65.448  1.00  0.00           H  
ATOM   2432  C   SER   183      83.696 113.363  68.830  1.00  0.00           C  
ATOM   2433  O   SER   183      83.791 114.268  69.619  1.00  0.00           O  
ATOM   2434  N   MET   184      84.787 112.726  68.370  1.00  0.00           N  
ATOM   2435  H   MET   184      84.643 112.018  67.665  1.00  0.00           H  
ATOM   2436  CA  MET   184      86.166 112.798  68.860  1.00  0.00           C  
ATOM   2437  HA  MET   184      86.129 112.322  69.840  1.00  0.00           H  
ATOM   2438  CB  MET   184      86.970 111.734  68.084  1.00  0.00           C  
ATOM   2439  HB2 MET   184      86.490 110.755  68.083  1.00  0.00           H  
ATOM   2440  HB3 MET   184      86.968 112.006  67.028  1.00  0.00           H  
ATOM   2441  CG  MET   184      88.411 111.459  68.524  1.00  0.00           C  
ATOM   2442  HG2 MET   184      89.063 112.223  68.102  1.00  0.00           H  
ATOM   2443  HG3 MET   184      88.426 111.655  69.596  1.00  0.00           H  
ATOM   2444  SD  MET   184      89.028 109.839  67.889  1.00  0.00           S  
ATOM   2445  CE  MET   184      88.324 108.799  69.193  1.00  0.00           C  
ATOM   2446  HE1 MET   184      88.534 107.762  68.933  1.00  0.00           H  
ATOM   2447  HE2 MET   184      88.797 108.995  70.156  1.00  0.00           H  
ATOM   2448  HE3 MET   184      87.250 108.964  69.271  1.00  0.00           H  
ATOM   2449  C   MET   184      86.839 114.262  68.901  1.00  0.00           C  
ATOM   2450  O   MET   184      86.735 115.110  68.035  1.00  0.00           O  
ATOM   2451  N   SER   185      87.637 114.517  69.973  1.00  0.00           N  
ATOM   2452  H   SER   185      87.608 113.939  70.801  1.00  0.00           H  
ATOM   2453  CA  SER   185      88.236 115.862  70.242  1.00  0.00           C  
ATOM   2454  HA  SER   185      87.438 116.594  70.116  1.00  0.00           H  
ATOM   2455  CB  SER   185      88.618 115.998  71.717  1.00  0.00           C  
ATOM   2456  HB2 SER   185      87.702 116.113  72.297  1.00  0.00           H  
ATOM   2457  HB3 SER   185      89.232 115.183  72.100  1.00  0.00           H  
ATOM   2458  OG  SER   185      89.366 117.186  72.036  1.00  0.00           O  
ATOM   2459  HG  SER   185      88.705 117.811  72.345  1.00  0.00           H  
ATOM   2460  C   SER   185      89.312 116.233  69.286  1.00  0.00           C  
ATOM   2461  O   SER   185      90.147 115.449  68.877  1.00  0.00           O  
ATOM   2462  N   SER   186      89.251 117.479  68.838  1.00  0.00           N  
ATOM   2463  H   SER   186      88.462 118.036  69.135  1.00  0.00           H  
ATOM   2464  CA  SER   186      90.102 118.149  67.874  1.00  0.00           C  
ATOM   2465  HA  SER   186      90.717 117.433  67.329  1.00  0.00           H  
ATOM   2466  CB  SER   186      89.244 118.864  66.770  1.00  0.00           C  
ATOM   2467  HB2 SER   186      88.503 119.546  67.188  1.00  0.00           H  
ATOM   2468  HB3 SER   186      89.896 119.430  66.104  1.00  0.00           H  
ATOM   2469  OG  SER   186      88.632 117.862  65.975  1.00  0.00           O  
ATOM   2470  HG  SER   186      87.721 117.792  66.269  1.00  0.00           H  
ATOM   2471  C   SER   186      91.024 119.122  68.636  1.00  0.00           C  
ATOM   2472  O   SER   186      90.562 119.870  69.451  1.00  0.00           O  
ATOM   2473  N   GLY   187      92.309 119.282  68.276  1.00  0.00           N  
ATOM   2474  H   GLY   187      92.829 120.024  68.722  1.00  0.00           H  
ATOM   2475  CA  GLY   187      92.980 118.817  67.071  1.00  0.00           C  
ATOM   2476  HA2 GLY   187      93.954 118.384  67.299  1.00  0.00           H  
ATOM   2477  HA3 GLY   187      92.567 117.883  66.687  1.00  0.00           H  
ATOM   2478  C   GLY   187      93.081 119.856  65.994  1.00  0.00           C  
ATOM   2479  O   GLY   187      93.821 119.621  65.074  1.00  0.00           O  
ATOM   2480  N   GLY   188      92.428 121.008  66.053  1.00  0.00           N  
ATOM   2481  H   GLY   188      91.834 121.109  66.863  1.00  0.00           H  
ATOM   2482  CA  GLY   188      92.477 122.032  65.014  1.00  0.00           C  
ATOM   2483  HA2 GLY   188      92.470 121.507  64.059  1.00  0.00           H  
ATOM   2484  HA3 GLY   188      91.577 122.639  65.110  1.00  0.00           H  
ATOM   2485  C   GLY   188      93.711 122.880  65.019  1.00  0.00           C  
ATOM   2486  O   GLY   188      94.518 122.766  65.996  1.00  0.00           O  
ATOM   2487  N   GLY   189      94.015 123.699  64.039  1.00  0.00           N  
ATOM   2488  H   GLY   189      94.717 124.394  64.249  1.00  0.00           H  
ATOM   2489  CA  GLY   189      93.479 123.930  62.753  1.00  0.00           C  
ATOM   2490  HA2 GLY   189      94.223 124.217  62.010  1.00  0.00           H  
ATOM   2491  HA3 GLY   189      92.989 123.041  62.357  1.00  0.00           H  
ATOM   2492  C   GLY   189      92.387 124.956  62.723  1.00  0.00           C  
ATOM   2493  O   GLY   189      92.024 125.579  63.703  1.00  0.00           O  
ATOM   2494  N   SER   190      91.877 125.292  61.481  1.00  0.00           N  
ATOM   2495  H   SER   190      92.158 124.641  60.761  1.00  0.00           H  
ATOM   2496  CA  SER   190      90.780 126.197  61.135  1.00  0.00           C  
ATOM   2497  HA  SER   190      90.899 126.487  60.092  1.00  0.00           H  
ATOM   2498  CB  SER   190      89.446 125.350  60.983  1.00  0.00           C  
ATOM   2499  HB2 SER   190      89.329 124.578  61.744  1.00  0.00           H  
ATOM   2500  HB3 SER   190      88.481 125.856  60.951  1.00  0.00           H  
ATOM   2501  OG  SER   190      89.666 124.666  59.760  1.00  0.00           O  
ATOM   2502  HG  SER   190      89.541 125.425  59.185  1.00  0.00           H  
ATOM   2503  C   SER   190      90.613 127.521  62.056  1.00  0.00           C  
ATOM   2504  O   SER   190      89.571 127.779  62.643  1.00  0.00           O  
ATOM   2505  N   GLY   191      91.640 128.350  62.100  1.00  0.00           N  
ATOM   2506  H   GLY   191      91.457 129.235  62.551  1.00  0.00           H  
ATOM   2507  CA  GLY   191      93.032 128.182  61.766  1.00  0.00           C  
ATOM   2508  HA2 GLY   191      93.390 129.210  61.712  1.00  0.00           H  
ATOM   2509  HA3 GLY   191      93.508 127.705  62.623  1.00  0.00           H  
ATOM   2510  C   GLY   191      93.455 127.525  60.453  1.00  0.00           C  
ATOM   2511  O   GLY   191      92.913 127.870  59.406  1.00  0.00           O  
ATOM   2512  N   GLY   192      94.654 126.879  60.390  1.00  0.00           N  
ATOM   2513  H   GLY   192      95.096 126.787  61.294  1.00  0.00           H  
ATOM   2514  CA  GLY   192      95.277 126.425  59.227  1.00  0.00           C  
ATOM   2515  HA2 GLY   192      95.553 127.254  58.575  1.00  0.00           H  
ATOM   2516  HA3 GLY   192      96.236 125.936  59.396  1.00  0.00           H  
ATOM   2517  C   GLY   192      94.330 125.392  58.559  1.00  0.00           C  
ATOM   2518  O   GLY   192      93.681 124.636  59.226  1.00  0.00           O  
ATOM   2519  N   GLY   193      94.365 125.442  57.233  1.00  0.00           N  
ATOM   2520  H   GLY   193      94.855 126.205  56.788  1.00  0.00           H  
ATOM   2521  CA  GLY   193      93.613 124.553  56.327  1.00  0.00           C  
ATOM   2522  HA2 GLY   193      93.945 124.724  55.303  1.00  0.00           H  
ATOM   2523  HA3 GLY   193      93.845 123.512  56.553  1.00  0.00           H  
ATOM   2524  C   GLY   193      92.089 124.656  56.396  1.00  0.00           C  
ATOM   2525  O   GLY   193      91.567 125.665  56.869  1.00  0.00           O  
ATOM   2526  N   TYR   194      91.280 123.701  55.893  1.00  0.00           N  
ATOM   2527  H   TYR   194      91.709 122.889  55.473  1.00  0.00           H  
ATOM   2528  CA  TYR   194      89.859 123.771  55.989  1.00  0.00           C  
ATOM   2529  HA  TYR   194      89.596 124.488  56.767  1.00  0.00           H  
ATOM   2530  CB  TYR   194      89.320 124.368  54.690  1.00  0.00           C  
ATOM   2531  HB2 TYR   194      89.547 123.668  53.885  1.00  0.00           H  
ATOM   2532  HB3 TYR   194      88.236 124.474  54.724  1.00  0.00           H  
ATOM   2533  CG  TYR   194      89.844 125.742  54.321  1.00  0.00           C  
ATOM   2534  CD1 TYR   194      89.169 126.917  54.716  1.00  0.00           C  
ATOM   2535  HD1 TYR   194      88.331 126.797  55.387  1.00  0.00           H  
ATOM   2536  CE1 TYR   194      89.782 128.205  54.510  1.00  0.00           C  
ATOM   2537  HE1 TYR   194      89.347 129.073  54.983  1.00  0.00           H  
ATOM   2538  CZ  TYR   194      91.028 128.277  53.938  1.00  0.00           C  
ATOM   2539  OH  TYR   194      91.694 129.422  53.868  1.00  0.00           O  
ATOM   2540  HH  TYR   194      92.439 129.442  53.263  1.00  0.00           H  
ATOM   2541  CE2 TYR   194      91.639 127.092  53.412  1.00  0.00           C  
ATOM   2542  HE2 TYR   194      92.618 127.135  52.959  1.00  0.00           H  
ATOM   2543  CD2 TYR   194      91.010 125.832  53.578  1.00  0.00           C  
ATOM   2544  HD2 TYR   194      91.513 124.963  53.179  1.00  0.00           H  
ATOM   2545  C   TYR   194      89.247 122.397  56.202  1.00  0.00           C  
ATOM   2546  O   TYR   194      89.639 121.447  55.515  1.00  0.00           O  
ATOM   2547  N   GLY   195      88.232 122.223  57.005  1.00  0.00           N  
ATOM   2548  H   GLY   195      88.053 121.268  57.280  1.00  0.00           H  
ATOM   2549  CA  GLY   195      87.411 123.414  57.476  1.00  0.00           C  
ATOM   2550  HA2 GLY   195      87.978 123.976  58.219  1.00  0.00           H  
ATOM   2551  HA3 GLY   195      87.048 124.023  56.648  1.00  0.00           H  
ATOM   2552  C   GLY   195      86.139 122.908  58.208  1.00  0.00           C  
ATOM   2553  O   GLY   195      85.934 121.732  58.456  1.00  0.00           O  
ATOM   2554  N   ASN   196      85.382 123.824  58.733  1.00  0.00           N  
ATOM   2555  H   ASN   196      85.612 124.779  58.498  1.00  0.00           H  
ATOM   2556  CA  ASN   196      84.108 123.627  59.483  1.00  0.00           C  
ATOM   2557  HA  ASN   196      84.195 122.958  60.340  1.00  0.00           H  
ATOM   2558  CB  ASN   196      83.667 124.998  59.880  1.00  0.00           C  
ATOM   2559  HB2 ASN   196      84.463 125.384  60.516  1.00  0.00           H  
ATOM   2560  HB3 ASN   196      83.582 125.654  59.014  1.00  0.00           H  
ATOM   2561  CG  ASN   196      82.290 124.942  60.542  1.00  0.00           C  
ATOM   2562  OD1 ASN   196      81.345 124.606  59.862  1.00  0.00           O  
ATOM   2563  ND2 ASN   196      82.184 124.983  61.819  1.00  0.00           N  
ATOM   2564 HD21 ASN   196      81.320 124.588  62.161  1.00  0.00           H  
ATOM   2565 HD22 ASN   196      83.008 125.306  62.306  1.00  0.00           H  
ATOM   2566  C   ASN   196      83.143 122.925  58.480  1.00  0.00           C  
ATOM   2567  O   ASN   196      82.884 123.397  57.377  1.00  0.00           O  
ATOM   2568  N   GLN   197      82.604 121.762  58.915  1.00  0.00           N  
ATOM   2569  H   GLN   197      82.809 121.430  59.846  1.00  0.00           H  
ATOM   2570  CA  GLN   197      81.697 120.938  58.036  1.00  0.00           C  
ATOM   2571  HA  GLN   197      81.478 121.566  57.173  1.00  0.00           H  
ATOM   2572  CB  GLN   197      82.324 119.634  57.521  1.00  0.00           C  
ATOM   2573  HB2 GLN   197      82.360 118.980  58.393  1.00  0.00           H  
ATOM   2574  HB3 GLN   197      81.635 119.204  56.794  1.00  0.00           H  
ATOM   2575  CG  GLN   197      83.736 119.726  56.939  1.00  0.00           C  
ATOM   2576  HG2 GLN   197      84.480 119.821  57.731  1.00  0.00           H  
ATOM   2577  HG3 GLN   197      83.988 118.747  56.533  1.00  0.00           H  
ATOM   2578  CD  GLN   197      83.944 120.677  55.823  1.00  0.00           C  
ATOM   2579  OE1 GLN   197      83.027 120.999  55.089  1.00  0.00           O  
ATOM   2580  NE2 GLN   197      85.184 121.096  55.649  1.00  0.00           N  
ATOM   2581 HE21 GLN   197      85.829 120.701  56.319  1.00  0.00           H  
ATOM   2582 HE22 GLN   197      85.341 121.596  54.786  1.00  0.00           H  
ATOM   2583  C   GLN   197      80.378 120.737  58.815  1.00  0.00           C  
ATOM   2584  O   GLN   197      79.885 119.566  58.803  1.00  0.00           O  
ATOM   2585  N   ASP   198      79.925 121.742  59.556  1.00  0.00           N  
ATOM   2586  H   ASP   198      80.474 122.589  59.599  1.00  0.00           H  
ATOM   2587  CA  ASP   198      78.754 121.546  60.430  1.00  0.00           C  
ATOM   2588  HA  ASP   198      78.945 120.667  61.045  1.00  0.00           H  
ATOM   2589  CB  ASP   198      78.478 122.851  61.297  1.00  0.00           C  
ATOM   2590  HB2 ASP   198      78.551 123.730  60.657  1.00  0.00           H  
ATOM   2591  HB3 ASP   198      77.473 122.849  61.719  1.00  0.00           H  
ATOM   2592  CG  ASP   198      79.530 123.095  62.361  1.00  0.00           C  
ATOM   2593  OD1 ASP   198      80.423 122.233  62.554  1.00  0.00           O  
ATOM   2594  OD2 ASP   198      79.493 124.183  63.053  1.00  0.00           O  
ATOM   2595  C   ASP   198      77.448 121.149  59.614  1.00  0.00           C  
ATOM   2596  O   ASP   198      77.189 121.796  58.570  1.00  0.00           O  
ATOM   2597  N   GLN   199      76.748 120.166  60.110  1.00  0.00           N  
ATOM   2598  H   GLN   199      77.139 119.713  60.924  1.00  0.00           H  
ATOM   2599  CA  GLN   199      75.566 119.612  59.530  1.00  0.00           C  
ATOM   2600  HA  GLN   199      75.059 120.400  58.973  1.00  0.00           H  
ATOM   2601  CB  GLN   199      76.100 118.513  58.619  1.00  0.00           C  
ATOM   2602  HB2 GLN   199      76.655 119.071  57.864  1.00  0.00           H  
ATOM   2603  HB3 GLN   199      76.896 117.919  59.068  1.00  0.00           H  
ATOM   2604  CG  GLN   199      75.029 117.572  58.039  1.00  0.00           C  
ATOM   2605  HG2 GLN   199      74.718 116.871  58.814  1.00  0.00           H  
ATOM   2606  HG3 GLN   199      74.118 118.118  57.792  1.00  0.00           H  
ATOM   2607  CD  GLN   199      75.548 116.791  56.795  1.00  0.00           C  
ATOM   2608  OE1 GLN   199      76.742 116.944  56.384  1.00  0.00           O  
ATOM   2609  NE2 GLN   199      74.671 116.178  56.128  1.00  0.00           N  
ATOM   2610 HE21 GLN   199      73.717 116.286  56.442  1.00  0.00           H  
ATOM   2611 HE22 GLN   199      74.995 115.661  55.323  1.00  0.00           H  
ATOM   2612  C   GLN   199      74.540 119.133  60.566  1.00  0.00           C  
ATOM   2613  O   GLN   199      74.795 118.049  61.239  1.00  0.00           O  
ATOM   2614  N   SER   200      73.477 119.879  60.952  1.00  0.00           N  
ATOM   2615  H   SER   200      72.792 119.383  61.505  1.00  0.00           H  
ATOM   2616  CA  SER   200      73.084 121.225  60.564  1.00  0.00           C  
ATOM   2617  HA  SER   200      73.056 121.344  59.481  1.00  0.00           H  
ATOM   2618  CB  SER   200      71.683 121.579  61.008  1.00  0.00           C  
ATOM   2619  HB2 SER   200      70.952 120.835  60.691  1.00  0.00           H  
ATOM   2620  HB3 SER   200      71.662 121.565  62.098  1.00  0.00           H  
ATOM   2621  OG  SER   200      71.333 122.789  60.501  1.00  0.00           O  
ATOM   2622  HG  SER   200      70.734 123.297  61.053  1.00  0.00           H  
ATOM   2623  C   SER   200      73.971 122.341  61.114  1.00  0.00           C  
ATOM   2624  O   SER   200      74.571 122.177  62.165  1.00  0.00           O  
ATOM   2625  N   GLY   201      74.287 123.365  60.244  1.00  0.00           N  
ATOM   2626  H   GLY   201      73.945 123.232  59.303  1.00  0.00           H  
ATOM   2627  CA  GLY   201      74.999 124.578  60.543  1.00  0.00           C  
ATOM   2628  HA2 GLY   201      74.999 124.840  61.602  1.00  0.00           H  
ATOM   2629  HA3 GLY   201      76.028 124.366  60.251  1.00  0.00           H  
ATOM   2630  C   GLY   201      74.414 125.864  59.810  1.00  0.00           C  
ATOM   2631  O   GLY   201      73.247 126.193  60.007  1.00  0.00           O  
ATOM   2632  N   GLY   202      75.087 126.532  58.947  1.00  0.00           N  
ATOM   2633  H   GLY   202      74.617 127.352  58.593  1.00  0.00           H  
ATOM   2634  CA  GLY   202      76.380 126.222  58.362  1.00  0.00           C  
ATOM   2635  HA2 GLY   202      76.377 125.332  57.733  1.00  0.00           H  
ATOM   2636  HA3 GLY   202      76.640 127.076  57.736  1.00  0.00           H  
ATOM   2637  C   GLY   202      77.545 126.185  59.296  1.00  0.00           C  
ATOM   2638  O   GLY   202      77.380 126.440  60.498  1.00  0.00           O  
ATOM   2639  N   GLY   203      78.761 125.699  58.946  1.00  0.00           N  
ATOM   2640  H   GLY   203      79.403 125.836  59.714  1.00  0.00           H  
ATOM   2641  CA  GLY   203      79.206 125.375  57.587  1.00  0.00           C  
ATOM   2642  HA2 GLY   203      79.684 124.395  57.568  1.00  0.00           H  
ATOM   2643  HA3 GLY   203      78.362 125.206  56.919  1.00  0.00           H  
ATOM   2644  C   GLY   203      80.021 126.475  56.970  1.00  0.00           C  
ATOM   2645  O   GLY   203      79.564 127.632  56.929  1.00  0.00           O  
ATOM   2646  N   GLY   204      81.284 126.210  56.584  1.00  0.00           N  
ATOM   2647  H   GLY   204      81.584 125.248  56.656  1.00  0.00           H  
ATOM   2648  CA  GLY   204      82.157 127.260  55.997  1.00  0.00           C  
ATOM   2649  HA2 GLY   204      82.759 126.715  55.270  1.00  0.00           H  
ATOM   2650  HA3 GLY   204      81.560 128.027  55.502  1.00  0.00           H  
ATOM   2651  C   GLY   204      82.924 127.995  57.100  1.00  0.00           C  
ATOM   2652  O   GLY   204      82.464 128.159  58.218  1.00  0.00           O  
ATOM   2653  N   SER   205      84.254 128.328  56.933  1.00  0.00           N  
ATOM   2654  H   SER   205      84.750 128.713  57.724  1.00  0.00           H  
ATOM   2655  CA  SER   205      84.905 128.423  55.572  1.00  0.00           C  
ATOM   2656  HA  SER   205      84.073 128.631  54.899  1.00  0.00           H  
ATOM   2657  CB  SER   205      85.824 129.614  55.546  1.00  0.00           C  
ATOM   2658  HB2 SER   205      86.077 129.905  54.527  1.00  0.00           H  
ATOM   2659  HB3 SER   205      85.266 130.447  55.972  1.00  0.00           H  
ATOM   2660  OG  SER   205      87.006 129.331  56.206  1.00  0.00           O  
ATOM   2661  HG  SER   205      87.635 130.008  55.943  1.00  0.00           H  
ATOM   2662  C   SER   205      85.568 127.166  55.060  1.00  0.00           C  
ATOM   2663  O   SER   205      85.760 126.250  55.881  1.00  0.00           O  
ATOM   2664  N   GLY   206      85.845 127.095  53.781  1.00  0.00           N  
ATOM   2665  H   GLY   206      85.696 127.883  53.167  1.00  0.00           H  
ATOM   2666  CA  GLY   206      86.454 125.953  53.055  1.00  0.00           C  
ATOM   2667  HA2 GLY   206      87.420 126.404  52.826  1.00  0.00           H  
ATOM   2668  HA3 GLY   206      86.591 125.135  53.762  1.00  0.00           H  
ATOM   2669  C   GLY   206      85.703 125.476  51.854  1.00  0.00           C  
ATOM   2670  O   GLY   206      84.515 125.809  51.709  1.00  0.00           O  
ATOM   2671  N   GLY   207      86.275 124.611  51.003  1.00  0.00           N  
ATOM   2672  H   GLY   207      85.714 124.227  50.256  1.00  0.00           H  
ATOM   2673  CA  GLY   207      87.704 124.349  50.937  1.00  0.00           C  
ATOM   2674  HA2 GLY   207      88.143 124.047  51.888  1.00  0.00           H  
ATOM   2675  HA3 GLY   207      87.898 123.400  50.437  1.00  0.00           H  
ATOM   2676  C   GLY   207      88.471 125.435  50.191  1.00  0.00           C  
ATOM   2677  O   GLY   207      87.988 126.594  50.086  1.00  0.00           O  
ATOM   2678  N   TYR   208      89.636 125.132  49.735  1.00  0.00           N  
ATOM   2679  H   TYR   208      89.860 124.149  49.789  1.00  0.00           H  
ATOM   2680  CA  TYR   208      90.611 125.918  48.926  1.00  0.00           C  
ATOM   2681  HA  TYR   208      90.020 126.674  48.409  1.00  0.00           H  
ATOM   2682  CB  TYR   208      91.407 126.829  49.900  1.00  0.00           C  
ATOM   2683  HB2 TYR   208      90.793 127.529  50.466  1.00  0.00           H  
ATOM   2684  HB3 TYR   208      91.890 126.125  50.577  1.00  0.00           H  
ATOM   2685  CG  TYR   208      92.458 127.701  49.201  1.00  0.00           C  
ATOM   2686  CD1 TYR   208      92.062 128.861  48.468  1.00  0.00           C  
ATOM   2687  HD1 TYR   208      91.003 129.029  48.339  1.00  0.00           H  
ATOM   2688  CE1 TYR   208      93.066 129.856  48.090  1.00  0.00           C  
ATOM   2689  HE1 TYR   208      92.757 130.693  47.482  1.00  0.00           H  
ATOM   2690  CZ  TYR   208      94.422 129.582  48.353  1.00  0.00           C  
ATOM   2691  OH  TYR   208      95.312 130.548  48.025  1.00  0.00           O  
ATOM   2692  HH  TYR   208      94.821 131.317  47.724  1.00  0.00           H  
ATOM   2693  CE2 TYR   208      94.752 128.435  49.038  1.00  0.00           C  
ATOM   2694  HE2 TYR   208      95.797 128.240  49.228  1.00  0.00           H  
ATOM   2695  CD2 TYR   208      93.802 127.533  49.502  1.00  0.00           C  
ATOM   2696  HD2 TYR   208      94.107 126.732  50.158  1.00  0.00           H  
ATOM   2697  C   TYR   208      91.524 125.211  47.912  1.00  0.00           C  
ATOM   2698  O   TYR   208      92.306 124.309  48.261  1.00  0.00           O  
ATOM   2699  N   GLY   209      91.580 125.779  46.704  1.00  0.00           N  
ATOM   2700  H   GLY   209      90.927 126.538  46.570  1.00  0.00           H  
ATOM   2701  CA  GLY   209      92.069 125.120  45.461  1.00  0.00           C  
ATOM   2702  HA2 GLY   209      91.737 124.085  45.371  1.00  0.00           H  
ATOM   2703  HA3 GLY   209      91.685 125.586  44.554  1.00  0.00           H  
ATOM   2704  C   GLY   209      93.618 125.235  45.448  1.00  0.00           C  
ATOM   2705  O   GLY   209      94.258 125.639  46.391  1.00  0.00           O  
ATOM   2706  N   GLN   210      94.392 124.938  44.361  1.00  0.00           N  
ATOM   2707  H   GLN   210      95.364 124.965  44.632  1.00  0.00           H  
ATOM   2708  CA  GLN   210      93.943 124.231  43.106  1.00  0.00           C  
ATOM   2709  HA  GLN   210      94.730 124.238  42.352  1.00  0.00           H  
ATOM   2710  CB  GLN   210      93.740 122.740  43.348  1.00  0.00           C  
ATOM   2711  HB2 GLN   210      92.856 122.583  43.966  1.00  0.00           H  
ATOM   2712  HB3 GLN   210      93.644 122.331  42.342  1.00  0.00           H  
ATOM   2713  CG  GLN   210      94.916 122.057  44.144  1.00  0.00           C  
ATOM   2714  HG2 GLN   210      95.839 122.507  43.778  1.00  0.00           H  
ATOM   2715  HG3 GLN   210      94.912 122.271  45.213  1.00  0.00           H  
ATOM   2716  CD  GLN   210      94.856 120.580  44.026  1.00  0.00           C  
ATOM   2717  OE1 GLN   210      94.311 120.043  43.102  1.00  0.00           O  
ATOM   2718  NE2 GLN   210      95.453 119.869  44.932  1.00  0.00           N  
ATOM   2719 HE21 GLN   210      95.553 118.897  44.679  1.00  0.00           H  
ATOM   2720 HE22 GLN   210      96.012 120.305  45.652  1.00  0.00           H  
ATOM   2721  C   GLN   210      92.812 124.967  42.373  1.00  0.00           C  
ATOM   2722  O   GLN   210      91.815 124.493  41.829  1.00  0.00           O  
ATOM   2723  N   GLN   211      93.045 126.266  42.245  1.00  0.00           N  
ATOM   2724  H   GLN   211      93.934 126.605  42.585  1.00  0.00           H  
ATOM   2725  CA  GLN   211      92.148 127.275  41.654  1.00  0.00           C  
ATOM   2726  HA  GLN   211      91.189 127.220  42.169  1.00  0.00           H  
ATOM   2727  CB  GLN   211      92.810 128.685  41.848  1.00  0.00           C  
ATOM   2728  HB2 GLN   211      93.822 128.494  41.492  1.00  0.00           H  
ATOM   2729  HB3 GLN   211      92.455 129.445  41.153  1.00  0.00           H  
ATOM   2730  CG  GLN   211      92.832 129.175  43.260  1.00  0.00           C  
ATOM   2731  HG2 GLN   211      93.216 130.194  43.294  1.00  0.00           H  
ATOM   2732  HG3 GLN   211      91.820 129.129  43.664  1.00  0.00           H  
ATOM   2733  CD  GLN   211      93.705 128.489  44.295  1.00  0.00           C  
ATOM   2734  OE1 GLN   211      94.776 127.959  44.034  1.00  0.00           O  
ATOM   2735  NE2 GLN   211      93.149 128.206  45.440  1.00  0.00           N  
ATOM   2736 HE21 GLN   211      92.242 128.582  45.674  1.00  0.00           H  
ATOM   2737 HE22 GLN   211      93.658 127.706  46.155  1.00  0.00           H  
ATOM   2738  C   GLN   211      91.896 127.025  40.140  1.00  0.00           C  
ATOM   2739  O   GLN   211      91.088 127.771  39.634  1.00  0.00           O  
ATOM   2740  N   ASP   212      92.798 126.294  39.441  1.00  0.00           N  
ATOM   2741  H   ASP   212      93.643 125.975  39.893  1.00  0.00           H  
ATOM   2742  CA  ASP   212      92.758 126.210  37.942  1.00  0.00           C  
ATOM   2743  HA  ASP   212      92.153 127.014  37.522  1.00  0.00           H  
ATOM   2744  CB  ASP   212      94.155 126.504  37.373  1.00  0.00           C  
ATOM   2745  HB2 ASP   212      94.749 125.632  37.645  1.00  0.00           H  
ATOM   2746  HB3 ASP   212      94.013 126.557  36.293  1.00  0.00           H  
ATOM   2747  CG  ASP   212      94.925 127.656  38.037  1.00  0.00           C  
ATOM   2748  OD1 ASP   212      96.156 127.515  38.248  1.00  0.00           O  
ATOM   2749  OD2 ASP   212      94.385 128.735  38.300  1.00  0.00           O  
ATOM   2750  C   ASP   212      92.163 124.882  37.459  1.00  0.00           C  
ATOM   2751  O   ASP   212      91.679 124.801  36.327  1.00  0.00           O  
ATOM   2752  N   ARG   213      92.000 123.927  38.352  1.00  0.00           N  
ATOM   2753  H   ARG   213      92.227 124.112  39.318  1.00  0.00           H  
ATOM   2754  CA  ARG   213      91.068 122.820  38.127  1.00  0.00           C  
ATOM   2755  HA  ARG   213      90.160 123.093  37.590  1.00  0.00           H  
ATOM   2756  CB  ARG   213      91.718 121.661  37.348  1.00  0.00           C  
ATOM   2757  HB2 ARG   213      92.056 122.049  36.387  1.00  0.00           H  
ATOM   2758  HB3 ARG   213      92.455 121.230  38.025  1.00  0.00           H  
ATOM   2759  CG  ARG   213      90.796 120.464  37.018  1.00  0.00           C  
ATOM   2760  HG2 ARG   213      91.386 119.622  36.656  1.00  0.00           H  
ATOM   2761  HG3 ARG   213      90.245 120.087  37.880  1.00  0.00           H  
ATOM   2762  CD  ARG   213      89.796 120.853  35.866  1.00  0.00           C  
ATOM   2763  HD2 ARG   213      89.086 121.661  36.046  1.00  0.00           H  
ATOM   2764  HD3 ARG   213      90.485 121.082  35.053  1.00  0.00           H  
ATOM   2765  NE  ARG   213      88.934 119.737  35.486  1.00  0.00           N  
ATOM   2766  HE  ARG   213      89.384 118.885  35.187  1.00  0.00           H  
ATOM   2767  CZ  ARG   213      87.704 119.758  35.175  1.00  0.00           C  
ATOM   2768  NH1 ARG   213      86.886 120.741  35.349  1.00  0.00           N  
ATOM   2769 HH11 ARG   213      85.963 120.624  34.956  1.00  0.00           H  
ATOM   2770 HH12 ARG   213      87.144 121.561  35.880  1.00  0.00           H  
ATOM   2771  NH2 ARG   213      87.079 118.693  34.664  1.00  0.00           N  
ATOM   2772 HH21 ARG   213      86.122 118.840  34.376  1.00  0.00           H  
ATOM   2773 HH22 ARG   213      87.502 117.803  34.438  1.00  0.00           H  
ATOM   2774  C   ARG   213      90.575 122.397  39.477  1.00  0.00           C  
ATOM   2775  O   ARG   213      91.391 121.738  40.207  1.00  0.00           O  
ATOM   2776  N   GLY   214      89.385 122.685  39.963  1.00  0.00           N  
ATOM   2777  H   GLY   214      89.196 122.194  40.825  1.00  0.00           H  
ATOM   2778  CA  GLY   214      88.297 123.379  39.313  1.00  0.00           C  
ATOM   2779  HA2 GLY   214      87.638 123.757  40.094  1.00  0.00           H  
ATOM   2780  HA3 GLY   214      88.823 124.133  38.727  1.00  0.00           H  
ATOM   2781  C   GLY   214      87.543 122.537  38.301  1.00  0.00           C  
ATOM   2782  O   GLY   214      87.070 121.408  38.562  1.00  0.00           O  
ATOM   2783  OXT GLY   214      87.461 123.060  37.160  1.00  0.00           O  
TER    2784      GLY   214 
END   
