# Supplementary material for: Visualization of oligomerization, clustering, and density transition of intrinsically disordered proteins
Source: Natl Sci Rev. 2026 Feb 14;13(7):nwag107. doi: 10.1093/nsr/nwag107 (PMC13114874; doi:10.1093/nsr/nwag107)
Supplement: nwag107_Supplemental_Files [file nwag107_supplemental_files.zip › SI-MD-Structures/MD-Sturctures/frame161.pdb]

CRYST1  135.172  149.343  136.937  90.00  90.00  90.00               1
ATOM      1  N   MET     1      23.637  82.440  87.124  1.00  0.00           N  
ATOM      2  H1  MET     1      23.050  81.678  86.816  1.00  0.00           H  
ATOM      3  H2  MET     1      24.282  82.064  87.805  1.00  0.00           H  
ATOM      4  H3  MET     1      23.007  83.117  87.531  1.00  0.00           H  
ATOM      5  CA  MET     1      24.172  83.058  85.930  1.00  0.00           C  
ATOM      6  HA  MET     1      23.434  83.743  85.514  1.00  0.00           H  
ATOM      7  CB  MET     1      25.530  83.757  86.149  1.00  0.00           C  
ATOM      8  HB2 MET     1      26.266  83.015  86.459  1.00  0.00           H  
ATOM      9  HB3 MET     1      25.950  84.192  85.242  1.00  0.00           H  
ATOM     10  CG  MET     1      25.519  84.966  87.140  1.00  0.00           C  
ATOM     11  HG2 MET     1      25.587  85.874  86.541  1.00  0.00           H  
ATOM     12  HG3 MET     1      24.616  85.029  87.748  1.00  0.00           H  
ATOM     13  SD  MET     1      26.921  85.096  88.207  1.00  0.00           S  
ATOM     14  CE  MET     1      26.288  84.060  89.603  1.00  0.00           C  
ATOM     15  HE1 MET     1      25.663  83.184  89.429  1.00  0.00           H  
ATOM     16  HE2 MET     1      27.098  83.719  90.247  1.00  0.00           H  
ATOM     17  HE3 MET     1      25.698  84.702  90.256  1.00  0.00           H  
ATOM     18  C   MET     1      24.453  81.977  84.828  1.00  0.00           C  
ATOM     19  O   MET     1      24.905  80.859  85.050  1.00  0.00           O  
ATOM     20  N   ALA     2      24.216  82.264  83.520  1.00  0.00           N  
ATOM     21  H   ALA     2      24.717  81.681  82.866  1.00  0.00           H  
ATOM     22  CA  ALA     2      23.260  83.191  82.951  1.00  0.00           C  
ATOM     23  HA  ALA     2      23.091  82.957  81.900  1.00  0.00           H  
ATOM     24  CB  ALA     2      21.826  83.025  83.440  1.00  0.00           C  
ATOM     25  HB1 ALA     2      21.708  81.942  83.395  1.00  0.00           H  
ATOM     26  HB2 ALA     2      21.686  83.385  84.459  1.00  0.00           H  
ATOM     27  HB3 ALA     2      21.059  83.600  82.921  1.00  0.00           H  
ATOM     28  C   ALA     2      23.862  84.648  82.981  1.00  0.00           C  
ATOM     29  O   ALA     2      23.775  85.272  84.046  1.00  0.00           O  
ATOM     30  N   SER     3      24.570  85.141  81.960  1.00  0.00           N  
ATOM     31  H   SER     3      24.993  86.039  82.148  1.00  0.00           H  
ATOM     32  CA  SER     3      24.816  84.631  80.639  1.00  0.00           C  
ATOM     33  HA  SER     3      23.866  84.688  80.107  1.00  0.00           H  
ATOM     34  CB  SER     3      25.847  85.456  79.899  1.00  0.00           C  
ATOM     35  HB2 SER     3      25.695  86.523  80.064  1.00  0.00           H  
ATOM     36  HB3 SER     3      26.840  85.148  80.225  1.00  0.00           H  
ATOM     37  OG  SER     3      25.757  85.231  78.482  1.00  0.00           O  
ATOM     38  HG  SER     3      25.990  86.057  78.053  1.00  0.00           H  
ATOM     39  C   SER     3      25.352  83.158  80.590  1.00  0.00           C  
ATOM     40  O   SER     3      26.272  82.762  81.348  1.00  0.00           O  
ATOM     41  N   ASN     4      24.866  82.346  79.596  1.00  0.00           N  
ATOM     42  H   ASN     4      24.197  82.757  78.962  1.00  0.00           H  
ATOM     43  CA  ASN     4      25.273  80.933  79.288  1.00  0.00           C  
ATOM     44  HA  ASN     4      26.210  80.752  79.815  1.00  0.00           H  
ATOM     45  CB  ASN     4      24.060  80.026  79.753  1.00  0.00           C  
ATOM     46  HB2 ASN     4      23.135  80.321  79.258  1.00  0.00           H  
ATOM     47  HB3 ASN     4      24.187  79.018  79.357  1.00  0.00           H  
ATOM     48  CG  ASN     4      23.835  79.912  81.228  1.00  0.00           C  
ATOM     49  OD1 ASN     4      24.843  80.099  81.885  1.00  0.00           O  
ATOM     50  ND2 ASN     4      22.616  79.781  81.718  1.00  0.00           N  
ATOM     51 HD21 ASN     4      22.448  79.656  82.706  1.00  0.00           H  
ATOM     52 HD22 ASN     4      21.854  79.801  81.056  1.00  0.00           H  
ATOM     53  C   ASN     4      25.555  80.862  77.785  1.00  0.00           C  
ATOM     54  O   ASN     4      24.624  80.517  77.033  1.00  0.00           O  
ATOM     55  N   ASP     5      26.779  81.156  77.357  1.00  0.00           N  
ATOM     56  H   ASP     5      26.817  81.232  76.350  1.00  0.00           H  
ATOM     57  CA  ASP     5      27.926  81.626  78.098  1.00  0.00           C  
ATOM     58  HA  ASP     5      27.575  82.136  78.995  1.00  0.00           H  
ATOM     59  CB  ASP     5      28.924  80.529  78.357  1.00  0.00           C  
ATOM     60  HB2 ASP     5      28.397  79.759  78.920  1.00  0.00           H  
ATOM     61  HB3 ASP     5      29.194  80.025  77.429  1.00  0.00           H  
ATOM     62  CG  ASP     5      30.054  81.080  79.233  1.00  0.00           C  
ATOM     63  OD1 ASP     5      29.896  82.113  80.005  1.00  0.00           O  
ATOM     64  OD2 ASP     5      31.153  80.479  79.415  1.00  0.00           O  
ATOM     65  C   ASP     5      28.603  82.731  77.211  1.00  0.00           C  
ATOM     66  O   ASP     5      28.531  82.669  76.035  1.00  0.00           O  
ATOM     67  N   TYR     6      29.277  83.604  77.917  1.00  0.00           N  
ATOM     68  H   TYR     6      29.254  83.481  78.919  1.00  0.00           H  
ATOM     69  CA  TYR     6      29.984  84.735  77.251  1.00  0.00           C  
ATOM     70  HA  TYR     6      29.266  85.209  76.581  1.00  0.00           H  
ATOM     71  CB  TYR     6      30.530  85.738  78.280  1.00  0.00           C  
ATOM     72  HB2 TYR     6      31.123  85.101  78.936  1.00  0.00           H  
ATOM     73  HB3 TYR     6      31.223  86.443  77.821  1.00  0.00           H  
ATOM     74  CG  TYR     6      29.460  86.524  78.948  1.00  0.00           C  
ATOM     75  CD1 TYR     6      29.295  86.355  80.332  1.00  0.00           C  
ATOM     76  HD1 TYR     6      29.868  85.605  80.856  1.00  0.00           H  
ATOM     77  CE1 TYR     6      28.484  87.290  81.022  1.00  0.00           C  
ATOM     78  HE1 TYR     6      28.260  87.099  82.061  1.00  0.00           H  
ATOM     79  CZ  TYR     6      27.877  88.393  80.345  1.00  0.00           C  
ATOM     80  OH  TYR     6      26.914  89.179  80.956  1.00  0.00           O  
ATOM     81  HH  TYR     6      26.585  89.820  80.321  1.00  0.00           H  
ATOM     82  CE2 TYR     6      28.048  88.556  78.936  1.00  0.00           C  
ATOM     83  HE2 TYR     6      27.598  89.340  78.345  1.00  0.00           H  
ATOM     84  CD2 TYR     6      28.860  87.584  78.305  1.00  0.00           C  
ATOM     85  HD2 TYR     6      29.045  87.671  77.245  1.00  0.00           H  
ATOM     86  C   TYR     6      31.156  84.276  76.381  1.00  0.00           C  
ATOM     87  O   TYR     6      31.743  83.214  76.628  1.00  0.00           O  
ATOM     88  N   THR     7      31.416  85.035  75.301  1.00  0.00           N  
ATOM     89  H   THR     7      30.765  85.733  74.970  1.00  0.00           H  
ATOM     90  CA  THR     7      32.670  84.950  74.520  1.00  0.00           C  
ATOM     91  HA  THR     7      32.808  83.986  74.030  1.00  0.00           H  
ATOM     92  CB  THR     7      32.574  85.971  73.408  1.00  0.00           C  
ATOM     93  HB  THR     7      31.713  85.677  72.808  1.00  0.00           H  
ATOM     94  CG2 THR     7      32.409  87.450  73.984  1.00  0.00           C  
ATOM     95 HG21 THR     7      32.231  88.177  73.192  1.00  0.00           H  
ATOM     96 HG22 THR     7      31.615  87.537  74.725  1.00  0.00           H  
ATOM     97 HG23 THR     7      33.314  87.738  74.518  1.00  0.00           H  
ATOM     98  OG1 THR     7      33.629  85.971  72.500  1.00  0.00           O  
ATOM     99  HG1 THR     7      33.343  85.517  71.704  1.00  0.00           H  
ATOM    100  C   THR     7      33.937  85.288  75.436  1.00  0.00           C  
ATOM    101  O   THR     7      33.853  86.022  76.429  1.00  0.00           O  
ATOM    102  N   GLN     8      35.130  84.762  75.074  1.00  0.00           N  
ATOM    103  H   GLN     8      35.159  84.094  74.318  1.00  0.00           H  
ATOM    104  CA  GLN     8      36.500  85.189  75.463  1.00  0.00           C  
ATOM    105  HA  GLN     8      36.475  85.428  76.526  1.00  0.00           H  
ATOM    106  CB  GLN     8      37.454  83.972  75.269  1.00  0.00           C  
ATOM    107  HB2 GLN     8      37.165  83.419  74.376  1.00  0.00           H  
ATOM    108  HB3 GLN     8      38.431  84.455  75.231  1.00  0.00           H  
ATOM    109  CG  GLN     8      37.328  82.996  76.518  1.00  0.00           C  
ATOM    110  HG2 GLN     8      38.294  82.509  76.646  1.00  0.00           H  
ATOM    111  HG3 GLN     8      37.154  83.586  77.418  1.00  0.00           H  
ATOM    112  CD  GLN     8      36.306  81.890  76.460  1.00  0.00           C  
ATOM    113  OE1 GLN     8      36.278  81.034  75.617  1.00  0.00           O  
ATOM    114  NE2 GLN     8      35.497  81.741  77.466  1.00  0.00           N  
ATOM    115 HE21 GLN     8      35.497  82.330  78.287  1.00  0.00           H  
ATOM    116 HE22 GLN     8      34.703  81.128  77.353  1.00  0.00           H  
ATOM    117  C   GLN     8      36.892  86.445  74.669  1.00  0.00           C  
ATOM    118  O   GLN     8      36.577  86.636  73.492  1.00  0.00           O  
ATOM    119  N   GLN     9      37.701  87.374  75.246  1.00  0.00           N  
ATOM    120  H   GLN     9      37.926  88.101  74.582  1.00  0.00           H  
ATOM    121  CA  GLN     9      37.901  87.712  76.691  1.00  0.00           C  
ATOM    122  HA  GLN     9      38.390  88.685  76.699  1.00  0.00           H  
ATOM    123  CB  GLN     9      36.589  88.105  77.385  1.00  0.00           C  
ATOM    124  HB2 GLN     9      35.948  87.239  77.552  1.00  0.00           H  
ATOM    125  HB3 GLN     9      36.833  88.440  78.393  1.00  0.00           H  
ATOM    126  CG  GLN     9      35.691  89.240  76.797  1.00  0.00           C  
ATOM    127  HG2 GLN     9      35.278  89.075  75.803  1.00  0.00           H  
ATOM    128  HG3 GLN     9      34.792  89.278  77.413  1.00  0.00           H  
ATOM    129  CD  GLN     9      36.145  90.593  77.107  1.00  0.00           C  
ATOM    130  OE1 GLN     9      35.775  91.297  78.051  1.00  0.00           O  
ATOM    131  NE2 GLN     9      36.991  91.106  76.267  1.00  0.00           N  
ATOM    132 HE21 GLN     9      37.254  90.570  75.452  1.00  0.00           H  
ATOM    133 HE22 GLN     9      37.186  92.082  76.438  1.00  0.00           H  
ATOM    134  C   GLN     9      38.841  86.838  77.555  1.00  0.00           C  
ATOM    135  O   GLN     9      38.359  86.163  78.430  1.00  0.00           O  
ATOM    136  N   ALA    10      40.203  86.794  77.398  1.00  0.00           N  
ATOM    137  H   ALA    10      40.611  86.023  77.907  1.00  0.00           H  
ATOM    138  CA  ALA    10      41.071  87.681  76.654  1.00  0.00           C  
ATOM    139  HA  ALA    10      40.529  88.420  76.063  1.00  0.00           H  
ATOM    140  CB  ALA    10      41.822  88.500  77.668  1.00  0.00           C  
ATOM    141  HB1 ALA    10      41.246  89.297  78.140  1.00  0.00           H  
ATOM    142  HB2 ALA    10      42.184  87.832  78.449  1.00  0.00           H  
ATOM    143  HB3 ALA    10      42.607  89.161  77.300  1.00  0.00           H  
ATOM    144  C   ALA    10      42.091  86.940  75.776  1.00  0.00           C  
ATOM    145  O   ALA    10      42.608  85.785  76.107  1.00  0.00           O  
ATOM    146  N   THR    11      42.450  87.642  74.743  1.00  0.00           N  
ATOM    147  H   THR    11      41.880  88.442  74.508  1.00  0.00           H  
ATOM    148  CA  THR    11      43.438  87.157  73.728  1.00  0.00           C  
ATOM    149  HA  THR    11      44.134  86.432  74.151  1.00  0.00           H  
ATOM    150  CB  THR    11      42.833  86.402  72.561  1.00  0.00           C  
ATOM    151  HB  THR    11      42.169  87.123  72.085  1.00  0.00           H  
ATOM    152  CG2 THR    11      43.748  85.905  71.410  1.00  0.00           C  
ATOM    153 HG21 THR    11      44.548  85.291  71.823  1.00  0.00           H  
ATOM    154 HG22 THR    11      43.129  85.267  70.780  1.00  0.00           H  
ATOM    155 HG23 THR    11      44.179  86.738  70.854  1.00  0.00           H  
ATOM    156  OG1 THR    11      42.080  85.394  73.061  1.00  0.00           O  
ATOM    157  HG1 THR    11      41.315  85.153  72.534  1.00  0.00           H  
ATOM    158  C   THR    11      44.250  88.296  73.150  1.00  0.00           C  
ATOM    159  O   THR    11      43.718  89.213  72.592  1.00  0.00           O  
ATOM    160  N   GLN    12      45.554  88.344  73.391  1.00  0.00           N  
ATOM    161  H   GLN    12      46.078  89.134  73.044  1.00  0.00           H  
ATOM    162  CA  GLN    12      46.343  87.625  74.399  1.00  0.00           C  
ATOM    163  HA  GLN    12      46.128  86.570  74.227  1.00  0.00           H  
ATOM    164  CB  GLN    12      47.846  87.771  74.061  1.00  0.00           C  
ATOM    165  HB2 GLN    12      48.085  88.832  74.123  1.00  0.00           H  
ATOM    166  HB3 GLN    12      48.527  87.255  74.738  1.00  0.00           H  
ATOM    167  CG  GLN    12      48.245  87.295  72.638  1.00  0.00           C  
ATOM    168  HG2 GLN    12      47.663  87.812  71.875  1.00  0.00           H  
ATOM    169  HG3 GLN    12      49.308  87.500  72.506  1.00  0.00           H  
ATOM    170  CD  GLN    12      48.019  85.836  72.338  1.00  0.00           C  
ATOM    171  OE1 GLN    12      47.746  84.997  73.181  1.00  0.00           O  
ATOM    172  NE2 GLN    12      48.029  85.384  71.132  1.00  0.00           N  
ATOM    173 HE21 GLN    12      47.830  84.403  70.993  1.00  0.00           H  
ATOM    174 HE22 GLN    12      48.188  85.962  70.319  1.00  0.00           H  
ATOM    175  C   GLN    12      46.141  87.912  75.922  1.00  0.00           C  
ATOM    176  O   GLN    12      45.612  88.977  76.276  1.00  0.00           O  
ATOM    177  N   SER    13      46.425  86.883  76.711  1.00  0.00           N  
ATOM    178  H   SER    13      46.668  86.045  76.201  1.00  0.00           H  
ATOM    179  CA  SER    13      46.710  86.985  78.136  1.00  0.00           C  
ATOM    180  HA  SER    13      45.848  87.403  78.656  1.00  0.00           H  
ATOM    181  CB  SER    13      47.029  85.544  78.692  1.00  0.00           C  
ATOM    182  HB2 SER    13      46.220  84.910  78.329  1.00  0.00           H  
ATOM    183  HB3 SER    13      47.984  85.111  78.396  1.00  0.00           H  
ATOM    184  OG  SER    13      46.935  85.511  80.158  1.00  0.00           O  
ATOM    185  HG  SER    13      47.448  84.765  80.476  1.00  0.00           H  
ATOM    186  C   SER    13      47.846  87.965  78.536  1.00  0.00           C  
ATOM    187  O   SER    13      48.735  88.266  77.697  1.00  0.00           O  
ATOM    188  N   TYR    14      47.835  88.408  79.744  1.00  0.00           N  
ATOM    189  H   TYR    14      47.023  88.238  80.321  1.00  0.00           H  
ATOM    190  CA  TYR    14      48.940  89.326  80.097  1.00  0.00           C  
ATOM    191  HA  TYR    14      49.859  89.075  79.567  1.00  0.00           H  
ATOM    192  CB  TYR    14      48.493  90.759  79.804  1.00  0.00           C  
ATOM    193  HB2 TYR    14      48.429  90.811  78.717  1.00  0.00           H  
ATOM    194  HB3 TYR    14      47.559  90.937  80.338  1.00  0.00           H  
ATOM    195  CG  TYR    14      49.417  92.024  80.062  1.00  0.00           C  
ATOM    196  CD1 TYR    14      50.297  92.587  79.118  1.00  0.00           C  
ATOM    197  HD1 TYR    14      50.371  92.187  78.117  1.00  0.00           H  
ATOM    198  CE1 TYR    14      51.211  93.674  79.410  1.00  0.00           C  
ATOM    199  HE1 TYR    14      51.861  94.104  78.662  1.00  0.00           H  
ATOM    200  CZ  TYR    14      51.192  94.203  80.690  1.00  0.00           C  
ATOM    201  OH  TYR    14      51.812  95.338  80.939  1.00  0.00           O  
ATOM    202  HH  TYR    14      51.479  95.637  81.788  1.00  0.00           H  
ATOM    203  CE2 TYR    14      50.368  93.590  81.661  1.00  0.00           C  
ATOM    204  HE2 TYR    14      50.376  94.095  82.616  1.00  0.00           H  
ATOM    205  CD2 TYR    14      49.527  92.469  81.393  1.00  0.00           C  
ATOM    206  HD2 TYR    14      48.839  92.057  82.117  1.00  0.00           H  
ATOM    207  C   TYR    14      49.241  89.040  81.566  1.00  0.00           C  
ATOM    208  O   TYR    14      48.334  88.739  82.378  1.00  0.00           O  
ATOM    209  N   GLY    15      50.486  89.170  82.033  1.00  0.00           N  
ATOM    210  H   GLY    15      50.697  88.676  82.888  1.00  0.00           H  
ATOM    211  CA  GLY    15      51.596  89.830  81.373  1.00  0.00           C  
ATOM    212  HA2 GLY    15      52.315  89.125  80.957  1.00  0.00           H  
ATOM    213  HA3 GLY    15      51.184  90.418  80.553  1.00  0.00           H  
ATOM    214  C   GLY    15      52.441  90.850  82.222  1.00  0.00           C  
ATOM    215  O   GLY    15      53.211  91.619  81.620  1.00  0.00           O  
ATOM    216  N   ALA    16      52.301  90.882  83.507  1.00  0.00           N  
ATOM    217  H   ALA    16      51.677  90.200  83.915  1.00  0.00           H  
ATOM    218  CA  ALA    16      52.885  91.884  84.387  1.00  0.00           C  
ATOM    219  HA  ALA    16      53.326  92.708  83.826  1.00  0.00           H  
ATOM    220  CB  ALA    16      51.685  92.356  85.251  1.00  0.00           C  
ATOM    221  HB1 ALA    16      51.862  93.348  85.666  1.00  0.00           H  
ATOM    222  HB2 ALA    16      50.723  92.342  84.738  1.00  0.00           H  
ATOM    223  HB3 ALA    16      51.658  91.690  86.113  1.00  0.00           H  
ATOM    224  C   ALA    16      54.093  91.484  85.289  1.00  0.00           C  
ATOM    225  O   ALA    16      54.639  92.297  86.072  1.00  0.00           O  
ATOM    226  N   TYR    17      54.523  90.159  85.292  1.00  0.00           N  
ATOM    227  H   TYR    17      53.923  89.479  84.847  1.00  0.00           H  
ATOM    228  CA  TYR    17      55.565  89.679  86.206  1.00  0.00           C  
ATOM    229  HA  TYR    17      55.304  90.000  87.215  1.00  0.00           H  
ATOM    230  CB  TYR    17      55.861  88.163  86.038  1.00  0.00           C  
ATOM    231  HB2 TYR    17      54.979  87.627  86.386  1.00  0.00           H  
ATOM    232  HB3 TYR    17      55.889  87.897  84.981  1.00  0.00           H  
ATOM    233  CG  TYR    17      57.076  87.731  86.759  1.00  0.00           C  
ATOM    234  CD1 TYR    17      58.193  87.323  86.035  1.00  0.00           C  
ATOM    235  HD1 TYR    17      58.060  87.417  84.967  1.00  0.00           H  
ATOM    236  CE1 TYR    17      59.382  86.841  86.685  1.00  0.00           C  
ATOM    237  HE1 TYR    17      60.304  86.653  86.154  1.00  0.00           H  
ATOM    238  CZ  TYR    17      59.244  86.786  88.092  1.00  0.00           C  
ATOM    239  OH  TYR    17      60.404  86.527  88.872  1.00  0.00           O  
ATOM    240  HH  TYR    17      61.109  86.144  88.345  1.00  0.00           H  
ATOM    241  CE2 TYR    17      58.099  87.124  88.842  1.00  0.00           C  
ATOM    242  HE2 TYR    17      58.030  87.013  89.914  1.00  0.00           H  
ATOM    243  CD2 TYR    17      56.958  87.579  88.159  1.00  0.00           C  
ATOM    244  HD2 TYR    17      56.080  87.861  88.722  1.00  0.00           H  
ATOM    245  C   TYR    17      56.847  90.466  85.784  1.00  0.00           C  
ATOM    246  O   TYR    17      57.206  90.481  84.595  1.00  0.00           O  
ATOM    247  N   PRO    18      57.529  91.109  86.710  1.00  0.00           N  
ATOM    248  CD  PRO    18      57.232  91.262  88.140  1.00  0.00           C  
ATOM    249  HD2 PRO    18      57.041  90.277  88.567  1.00  0.00           H  
ATOM    250  HD3 PRO    18      56.419  91.955  88.357  1.00  0.00           H  
ATOM    251  CG  PRO    18      58.470  91.771  88.818  1.00  0.00           C  
ATOM    252  HG2 PRO    18      59.158  90.934  88.939  1.00  0.00           H  
ATOM    253  HG3 PRO    18      58.188  92.201  89.779  1.00  0.00           H  
ATOM    254  CB  PRO    18      59.098  92.654  87.720  1.00  0.00           C  
ATOM    255  HB2 PRO    18      60.183  92.685  87.822  1.00  0.00           H  
ATOM    256  HB3 PRO    18      58.661  93.653  87.755  1.00  0.00           H  
ATOM    257  CA  PRO    18      58.657  92.028  86.397  1.00  0.00           C  
ATOM    258  HA  PRO    18      58.305  92.803  85.716  1.00  0.00           H  
ATOM    259  C   PRO    18      59.884  91.265  85.871  1.00  0.00           C  
ATOM    260  O   PRO    18      59.988  90.035  85.880  1.00  0.00           O  
ATOM    261  N   THR    19      60.740  91.973  85.152  1.00  0.00           N  
ATOM    262  H   THR    19      60.574  92.969  85.115  1.00  0.00           H  
ATOM    263  CA  THR    19      61.947  91.438  84.516  1.00  0.00           C  
ATOM    264  HA  THR    19      61.747  90.675  83.763  1.00  0.00           H  
ATOM    265  CB  THR    19      62.665  92.630  83.836  1.00  0.00           C  
ATOM    266  HB  THR    19      63.582  92.242  83.392  1.00  0.00           H  
ATOM    267  CG2 THR    19      61.739  93.185  82.766  1.00  0.00           C  
ATOM    268 HG21 THR    19      62.262  94.084  82.441  1.00  0.00           H  
ATOM    269 HG22 THR    19      61.738  92.509  81.911  1.00  0.00           H  
ATOM    270 HG23 THR    19      60.789  93.563  83.146  1.00  0.00           H  
ATOM    271  OG1 THR    19      62.967  93.637  84.791  1.00  0.00           O  
ATOM    272  HG1 THR    19      63.708  93.302  85.302  1.00  0.00           H  
ATOM    273  C   THR    19      62.842  90.634  85.481  1.00  0.00           C  
ATOM    274  O   THR    19      62.945  90.869  86.701  1.00  0.00           O  
ATOM    275  N   GLN    20      63.613  89.729  84.792  1.00  0.00           N  
ATOM    276  H   GLN    20      63.613  89.800  83.785  1.00  0.00           H  
ATOM    277  CA  GLN    20      64.527  88.714  85.394  1.00  0.00           C  
ATOM    278  HA  GLN    20      63.948  87.794  85.486  1.00  0.00           H  
ATOM    279  CB  GLN    20      65.513  88.547  84.242  1.00  0.00           C  
ATOM    280  HB2 GLN    20      64.954  88.263  83.351  1.00  0.00           H  
ATOM    281  HB3 GLN    20      65.985  89.518  84.087  1.00  0.00           H  
ATOM    282  CG  GLN    20      66.650  87.511  84.279  1.00  0.00           C  
ATOM    283  HG2 GLN    20      67.160  87.563  83.317  1.00  0.00           H  
ATOM    284  HG3 GLN    20      67.261  87.912  85.087  1.00  0.00           H  
ATOM    285  CD  GLN    20      66.197  86.146  84.777  1.00  0.00           C  
ATOM    286  OE1 GLN    20      65.100  85.686  84.439  1.00  0.00           O  
ATOM    287  NE2 GLN    20      66.861  85.411  85.595  1.00  0.00           N  
ATOM    288 HE21 GLN    20      67.818  85.637  85.825  1.00  0.00           H  
ATOM    289 HE22 GLN    20      66.304  84.624  85.895  1.00  0.00           H  
ATOM    290  C   GLN    20      65.293  89.251  86.581  1.00  0.00           C  
ATOM    291  O   GLN    20      65.821  90.336  86.571  1.00  0.00           O  
ATOM    292  N   PRO    21      65.390  88.485  87.627  1.00  0.00           N  
ATOM    293  CD  PRO    21      64.613  87.239  87.885  1.00  0.00           C  
ATOM    294  HD2 PRO    21      64.870  86.480  87.147  1.00  0.00           H  
ATOM    295  HD3 PRO    21      63.540  87.394  87.776  1.00  0.00           H  
ATOM    296  CG  PRO    21      64.909  86.885  89.359  1.00  0.00           C  
ATOM    297  HG2 PRO    21      64.907  85.803  89.495  1.00  0.00           H  
ATOM    298  HG3 PRO    21      64.184  87.381  90.004  1.00  0.00           H  
ATOM    299  CB  PRO    21      66.296  87.463  89.588  1.00  0.00           C  
ATOM    300  HB2 PRO    21      67.097  86.803  89.255  1.00  0.00           H  
ATOM    301  HB3 PRO    21      66.505  87.570  90.653  1.00  0.00           H  
ATOM    302  CA  PRO    21      66.322  88.765  88.758  1.00  0.00           C  
ATOM    303  HA  PRO    21      65.987  89.625  89.336  1.00  0.00           H  
ATOM    304  C   PRO    21      67.767  88.979  88.353  1.00  0.00           C  
ATOM    305  O   PRO    21      68.189  88.514  87.294  1.00  0.00           O  
ATOM    306  N   GLY    22      68.554  89.712  89.143  1.00  0.00           N  
ATOM    307  H   GLY    22      68.147  90.209  89.923  1.00  0.00           H  
ATOM    308  CA  GLY    22      70.044  89.845  88.960  1.00  0.00           C  
ATOM    309  HA2 GLY    22      70.310  88.994  88.332  1.00  0.00           H  
ATOM    310  HA3 GLY    22      70.299  90.680  88.306  1.00  0.00           H  
ATOM    311  C   GLY    22      70.991  89.840  90.124  1.00  0.00           C  
ATOM    312  O   GLY    22      70.716  90.395  91.175  1.00  0.00           O  
ATOM    313  N   GLN    23      72.169  89.328  89.894  1.00  0.00           N  
ATOM    314  H   GLN    23      72.253  88.844  89.012  1.00  0.00           H  
ATOM    315  CA  GLN    23      73.267  89.304  90.868  1.00  0.00           C  
ATOM    316  HA  GLN    23      73.057  88.616  91.686  1.00  0.00           H  
ATOM    317  CB  GLN    23      74.483  88.734  90.127  1.00  0.00           C  
ATOM    318  HB2 GLN    23      74.265  87.693  89.888  1.00  0.00           H  
ATOM    319  HB3 GLN    23      74.660  89.309  89.218  1.00  0.00           H  
ATOM    320  CG  GLN    23      75.830  88.749  90.868  1.00  0.00           C  
ATOM    321  HG2 GLN    23      76.208  89.771  90.894  1.00  0.00           H  
ATOM    322  HG3 GLN    23      75.680  88.404  91.891  1.00  0.00           H  
ATOM    323  CD  GLN    23      76.957  87.880  90.338  1.00  0.00           C  
ATOM    324  OE1 GLN    23      77.251  87.858  89.160  1.00  0.00           O  
ATOM    325  NE2 GLN    23      77.527  87.033  91.148  1.00  0.00           N  
ATOM    326 HE21 GLN    23      77.318  87.288  92.102  1.00  0.00           H  
ATOM    327 HE22 GLN    23      78.461  86.727  90.916  1.00  0.00           H  
ATOM    328  C   GLN    23      73.653  90.750  91.372  1.00  0.00           C  
ATOM    329  O   GLN    23      73.977  91.593  90.539  1.00  0.00           O  
ATOM    330  N   GLY    24      73.657  90.948  92.701  1.00  0.00           N  
ATOM    331  H   GLY    24      73.496  90.131  93.272  1.00  0.00           H  
ATOM    332  CA  GLY    24      74.143  92.104  93.461  1.00  0.00           C  
ATOM    333  HA2 GLY    24      73.449  92.917  93.244  1.00  0.00           H  
ATOM    334  HA3 GLY    24      74.033  91.904  94.527  1.00  0.00           H  
ATOM    335  C   GLY    24      75.598  92.493  93.184  1.00  0.00           C  
ATOM    336  O   GLY    24      76.477  91.671  93.221  1.00  0.00           O  
ATOM    337  N   TYR    25      75.840  93.779  93.029  1.00  0.00           N  
ATOM    338  H   TYR    25      75.072  94.423  93.159  1.00  0.00           H  
ATOM    339  CA  TYR    25      77.069  94.357  92.510  1.00  0.00           C  
ATOM    340  HA  TYR    25      77.872  93.846  93.041  1.00  0.00           H  
ATOM    341  CB  TYR    25      77.183  94.024  91.009  1.00  0.00           C  
ATOM    342  HB2 TYR    25      77.144  92.940  90.908  1.00  0.00           H  
ATOM    343  HB3 TYR    25      76.341  94.454  90.466  1.00  0.00           H  
ATOM    344  CG  TYR    25      78.385  94.635  90.291  1.00  0.00           C  
ATOM    345  CD1 TYR    25      79.505  93.847  90.105  1.00  0.00           C  
ATOM    346  HD1 TYR    25      79.566  92.848  90.509  1.00  0.00           H  
ATOM    347  CE1 TYR    25      80.591  94.330  89.347  1.00  0.00           C  
ATOM    348  HE1 TYR    25      81.501  93.749  89.317  1.00  0.00           H  
ATOM    349  CZ  TYR    25      80.508  95.625  88.720  1.00  0.00           C  
ATOM    350  OH  TYR    25      81.560  96.297  88.194  1.00  0.00           O  
ATOM    351  HH  TYR    25      81.248  97.062  87.705  1.00  0.00           H  
ATOM    352  CE2 TYR    25      79.345  96.337  88.892  1.00  0.00           C  
ATOM    353  HE2 TYR    25      79.133  97.337  88.545  1.00  0.00           H  
ATOM    354  CD2 TYR    25      78.307  95.835  89.696  1.00  0.00           C  
ATOM    355  HD2 TYR    25      77.515  96.561  89.801  1.00  0.00           H  
ATOM    356  C   TYR    25      77.279  95.825  92.742  1.00  0.00           C  
ATOM    357  O   TYR    25      76.420  96.637  92.353  1.00  0.00           O  
ATOM    358  N   SER    26      78.319  96.232  93.438  1.00  0.00           N  
ATOM    359  H   SER    26      78.916  95.550  93.883  1.00  0.00           H  
ATOM    360  CA  SER    26      78.827  97.531  93.371  1.00  0.00           C  
ATOM    361  HA  SER    26      78.073  98.310  93.262  1.00  0.00           H  
ATOM    362  CB  SER    26      79.319  97.808  94.852  1.00  0.00           C  
ATOM    363  HB2 SER    26      78.440  97.988  95.471  1.00  0.00           H  
ATOM    364  HB3 SER    26      79.902  96.990  95.275  1.00  0.00           H  
ATOM    365  OG  SER    26      80.241  98.870  94.955  1.00  0.00           O  
ATOM    366  HG  SER    26      80.306  99.144  95.873  1.00  0.00           H  
ATOM    367  C   SER    26      79.866  97.614  92.244  1.00  0.00           C  
ATOM    368  O   SER    26      80.636  96.677  91.991  1.00  0.00           O  
ATOM    369  N   GLN    27      80.007  98.799  91.532  1.00  0.00           N  
ATOM    370  H   GLN    27      79.319  99.528  91.662  1.00  0.00           H  
ATOM    371  CA  GLN    27      81.035  99.055  90.579  1.00  0.00           C  
ATOM    372  HA  GLN    27      81.082  98.243  89.853  1.00  0.00           H  
ATOM    373  CB  GLN    27      80.677 100.351  89.881  1.00  0.00           C  
ATOM    374  HB2 GLN    27      79.689 100.188  89.451  1.00  0.00           H  
ATOM    375  HB3 GLN    27      80.618 101.151  90.619  1.00  0.00           H  
ATOM    376  CG  GLN    27      81.707 100.774  88.861  1.00  0.00           C  
ATOM    377  HG2 GLN    27      82.528 101.320  89.326  1.00  0.00           H  
ATOM    378  HG3 GLN    27      82.050  99.865  88.367  1.00  0.00           H  
ATOM    379  CD  GLN    27      81.305 101.617  87.669  1.00  0.00           C  
ATOM    380  OE1 GLN    27      80.161 101.623  87.189  1.00  0.00           O  
ATOM    381  NE2 GLN    27      82.214 102.354  87.092  1.00  0.00           N  
ATOM    382 HE21 GLN    27      83.203 102.188  87.211  1.00  0.00           H  
ATOM    383 HE22 GLN    27      81.926 102.820  86.243  1.00  0.00           H  
ATOM    384  C   GLN    27      82.456  99.111  91.262  1.00  0.00           C  
ATOM    385  O   GLN    27      83.466  98.970  90.532  1.00  0.00           O  
ATOM    386  N   GLN    28      82.653  99.415  92.559  1.00  0.00           N  
ATOM    387  H   GLN    28      81.896  99.669  93.177  1.00  0.00           H  
ATOM    388  CA  GLN    28      83.985  99.242  93.131  1.00  0.00           C  
ATOM    389  HA  GLN    28      84.687  99.826  92.536  1.00  0.00           H  
ATOM    390  CB  GLN    28      83.960  99.678  94.622  1.00  0.00           C  
ATOM    391  HB2 GLN    28      83.100  99.170  95.059  1.00  0.00           H  
ATOM    392  HB3 GLN    28      84.913  99.533  95.132  1.00  0.00           H  
ATOM    393  CG  GLN    28      83.742 101.219  94.809  1.00  0.00           C  
ATOM    394  HG2 GLN    28      84.270 101.754  94.020  1.00  0.00           H  
ATOM    395  HG3 GLN    28      82.667 101.399  94.783  1.00  0.00           H  
ATOM    396  CD  GLN    28      84.290 101.702  96.124  1.00  0.00           C  
ATOM    397  OE1 GLN    28      84.471 100.975  97.123  1.00  0.00           O  
ATOM    398  NE2 GLN    28      84.462 102.960  96.356  1.00  0.00           N  
ATOM    399 HE21 GLN    28      84.955 103.228  97.196  1.00  0.00           H  
ATOM    400 HE22 GLN    28      84.315 103.654  95.637  1.00  0.00           H  
ATOM    401  C   GLN    28      84.415  97.722  93.291  1.00  0.00           C  
ATOM    402  O   GLN    28      85.637  97.454  93.560  1.00  0.00           O  
ATOM    403  N   SER    29      83.571  96.743  93.047  1.00  0.00           N  
ATOM    404  H   SER    29      82.669  96.968  92.653  1.00  0.00           H  
ATOM    405  CA  SER    29      83.917  95.273  93.148  1.00  0.00           C  
ATOM    406  HA  SER    29      84.600  95.114  93.983  1.00  0.00           H  
ATOM    407  CB  SER    29      82.667  94.420  93.377  1.00  0.00           C  
ATOM    408  HB2 SER    29      82.961  93.507  93.895  1.00  0.00           H  
ATOM    409  HB3 SER    29      82.101  94.915  94.166  1.00  0.00           H  
ATOM    410  OG  SER    29      81.770  94.315  92.226  1.00  0.00           O  
ATOM    411  HG  SER    29      81.402  95.196  92.128  1.00  0.00           H  
ATOM    412  C   SER    29      84.702  94.712  92.019  1.00  0.00           C  
ATOM    413  O   SER    29      85.000  93.529  91.971  1.00  0.00           O  
ATOM    414  N   SER    30      84.981  95.465  90.968  1.00  0.00           N  
ATOM    415  H   SER    30      84.775  96.454  90.955  1.00  0.00           H  
ATOM    416  CA  SER    30      85.793  95.008  89.774  1.00  0.00           C  
ATOM    417  HA  SER    30      86.516  94.251  90.077  1.00  0.00           H  
ATOM    418  CB  SER    30      84.908  94.210  88.793  1.00  0.00           C  
ATOM    419  HB2 SER    30      84.472  93.308  89.223  1.00  0.00           H  
ATOM    420  HB3 SER    30      84.129  94.876  88.422  1.00  0.00           H  
ATOM    421  OG  SER    30      85.604  93.732  87.713  1.00  0.00           O  
ATOM    422  HG  SER    30      85.879  94.496  87.201  1.00  0.00           H  
ATOM    423  C   SER    30      86.534  96.129  89.105  1.00  0.00           C  
ATOM    424  O   SER    30      85.970  97.111  88.614  1.00  0.00           O  
ATOM    425  N   GLN    31      87.871  96.087  88.922  1.00  0.00           N  
ATOM    426  H   GLN    31      88.296  96.816  88.367  1.00  0.00           H  
ATOM    427  CA  GLN    31      88.757  95.122  89.538  1.00  0.00           C  
ATOM    428  HA  GLN    31      88.502  94.111  89.217  1.00  0.00           H  
ATOM    429  CB  GLN    31      90.169  95.382  88.960  1.00  0.00           C  
ATOM    430  HB2 GLN    31      90.752  94.529  89.305  1.00  0.00           H  
ATOM    431  HB3 GLN    31      90.005  95.359  87.882  1.00  0.00           H  
ATOM    432  CG  GLN    31      90.859  96.699  89.483  1.00  0.00           C  
ATOM    433  HG2 GLN    31      90.371  97.591  89.091  1.00  0.00           H  
ATOM    434  HG3 GLN    31      90.634  96.778  90.546  1.00  0.00           H  
ATOM    435  CD  GLN    31      92.336  96.755  89.182  1.00  0.00           C  
ATOM    436  OE1 GLN    31      92.910  95.792  88.708  1.00  0.00           O  
ATOM    437  NE2 GLN    31      92.963  97.854  89.398  1.00  0.00           N  
ATOM    438 HE21 GLN    31      93.958  97.680  89.398  1.00  0.00           H  
ATOM    439 HE22 GLN    31      92.600  98.608  89.963  1.00  0.00           H  
ATOM    440  C   GLN    31      88.611  95.304  91.067  1.00  0.00           C  
ATOM    441  O   GLN    31      88.547  96.414  91.526  1.00  0.00           O  
ATOM    442  N   PRO    32      88.585  94.193  91.835  1.00  0.00           N  
ATOM    443  CD  PRO    32      88.694  92.768  91.459  1.00  0.00           C  
ATOM    444  HD2 PRO    32      89.585  92.671  90.840  1.00  0.00           H  
ATOM    445  HD3 PRO    32      87.791  92.560  90.886  1.00  0.00           H  
ATOM    446  CG  PRO    32      88.712  91.898  92.725  1.00  0.00           C  
ATOM    447  HG2 PRO    32      89.778  91.790  92.924  1.00  0.00           H  
ATOM    448  HG3 PRO    32      88.183  90.958  92.567  1.00  0.00           H  
ATOM    449  CB  PRO    32      88.030  92.772  93.732  1.00  0.00           C  
ATOM    450  HB2 PRO    32      88.316  92.594  94.769  1.00  0.00           H  
ATOM    451  HB3 PRO    32      86.957  92.588  93.698  1.00  0.00           H  
ATOM    452  CA  PRO    32      88.441  94.210  93.308  1.00  0.00           C  
ATOM    453  HA  PRO    32      87.579  94.829  93.559  1.00  0.00           H  
ATOM    454  C   PRO    32      89.707  94.700  94.009  1.00  0.00           C  
ATOM    455  O   PRO    32      90.624  93.956  94.370  1.00  0.00           O  
ATOM    456  N   TYR    33      89.806  96.053  94.115  1.00  0.00           N  
ATOM    457  H   TYR    33      89.060  96.609  93.719  1.00  0.00           H  
ATOM    458  CA  TYR    33      91.002  96.833  94.560  1.00  0.00           C  
ATOM    459  HA  TYR    33      91.855  96.622  93.916  1.00  0.00           H  
ATOM    460  CB  TYR    33      90.769  98.325  94.209  1.00  0.00           C  
ATOM    461  HB2 TYR    33      90.393  98.303  93.187  1.00  0.00           H  
ATOM    462  HB3 TYR    33      89.980  98.741  94.836  1.00  0.00           H  
ATOM    463  CG  TYR    33      92.070  99.100  94.315  1.00  0.00           C  
ATOM    464  CD1 TYR    33      92.327  99.847  95.500  1.00  0.00           C  
ATOM    465  HD1 TYR    33      91.663  99.966  96.342  1.00  0.00           H  
ATOM    466  CE1 TYR    33      93.403 100.789  95.497  1.00  0.00           C  
ATOM    467  HE1 TYR    33      93.670 101.329  96.394  1.00  0.00           H  
ATOM    468  CZ  TYR    33      94.233 100.865  94.348  1.00  0.00           C  
ATOM    469  OH  TYR    33      95.274 101.692  94.351  1.00  0.00           O  
ATOM    470  HH  TYR    33      95.296 102.287  95.104  1.00  0.00           H  
ATOM    471  CE2 TYR    33      94.035 100.043  93.223  1.00  0.00           C  
ATOM    472  HE2 TYR    33      94.745 100.210  92.426  1.00  0.00           H  
ATOM    473  CD2 TYR    33      92.883  99.285  93.131  1.00  0.00           C  
ATOM    474  HD2 TYR    33      92.629  98.802  92.199  1.00  0.00           H  
ATOM    475  C   TYR    33      91.510  96.542  95.979  1.00  0.00           C  
ATOM    476  O   TYR    33      92.673  96.698  96.320  1.00  0.00           O  
ATOM    477  N   GLY    34      90.660  95.869  96.731  1.00  0.00           N  
ATOM    478  H   GLY    34      89.696  95.841  96.432  1.00  0.00           H  
ATOM    479  CA  GLY    34      90.992  95.028  97.843  1.00  0.00           C  
ATOM    480  HA2 GLY    34      91.848  94.400  97.597  1.00  0.00           H  
ATOM    481  HA3 GLY    34      91.297  95.633  98.697  1.00  0.00           H  
ATOM    482  C   GLY    34      89.760  94.150  98.130  1.00  0.00           C  
ATOM    483  O   GLY    34      88.793  94.064  97.349  1.00  0.00           O  
ATOM    484  N   GLN    35      89.697  93.595  99.319  1.00  0.00           N  
ATOM    485  H   GLN    35      90.560  93.770  99.815  1.00  0.00           H  
ATOM    486  CA  GLN    35      88.702  92.780  99.965  1.00  0.00           C  
ATOM    487  HA  GLN    35      87.769  93.046  99.467  1.00  0.00           H  
ATOM    488  CB  GLN    35      88.985  91.227  99.742  1.00  0.00           C  
ATOM    489  HB2 GLN    35      89.843  90.907 100.333  1.00  0.00           H  
ATOM    490  HB3 GLN    35      88.216  90.566 100.143  1.00  0.00           H  
ATOM    491  CG  GLN    35      89.317  90.809  98.296  1.00  0.00           C  
ATOM    492  HG2 GLN    35      90.098  91.405  97.824  1.00  0.00           H  
ATOM    493  HG3 GLN    35      89.714  89.796  98.355  1.00  0.00           H  
ATOM    494  CD  GLN    35      88.061  90.631  97.446  1.00  0.00           C  
ATOM    495  OE1 GLN    35      86.952  90.650  97.925  1.00  0.00           O  
ATOM    496  NE2 GLN    35      88.271  90.447  96.177  1.00  0.00           N  
ATOM    497 HE21 GLN    35      89.181  90.172  95.836  1.00  0.00           H  
ATOM    498 HE22 GLN    35      87.463  90.303  95.587  1.00  0.00           H  
ATOM    499  C   GLN    35      88.488  93.038 101.378  1.00  0.00           C  
ATOM    500  O   GLN    35      89.271  92.501 102.160  1.00  0.00           O  
ATOM    501  N   GLN    36      87.622  93.979 101.820  1.00  0.00           N  
ATOM    502  H   GLN    36      87.815  94.219 102.782  1.00  0.00           H  
ATOM    503  CA  GLN    36      86.664  94.791 101.036  1.00  0.00           C  
ATOM    504  HA  GLN    36      86.075  94.074 100.463  1.00  0.00           H  
ATOM    505  CB  GLN    36      85.637  95.499 101.938  1.00  0.00           C  
ATOM    506  HB2 GLN    36      85.158  94.827 102.650  1.00  0.00           H  
ATOM    507  HB3 GLN    36      86.194  96.150 102.612  1.00  0.00           H  
ATOM    508  CG  GLN    36      84.541  96.342 101.153  1.00  0.00           C  
ATOM    509  HG2 GLN    36      85.033  97.292 100.950  1.00  0.00           H  
ATOM    510  HG3 GLN    36      84.293  95.818 100.229  1.00  0.00           H  
ATOM    511  CD  GLN    36      83.272  96.648 101.850  1.00  0.00           C  
ATOM    512  OE1 GLN    36      82.974  96.071 102.941  1.00  0.00           O  
ATOM    513  NE2 GLN    36      82.566  97.649 101.391  1.00  0.00           N  
ATOM    514 HE21 GLN    36      82.837  98.212 100.597  1.00  0.00           H  
ATOM    515 HE22 GLN    36      81.923  97.987 102.092  1.00  0.00           H  
ATOM    516  C   GLN    36      87.339  95.761 100.103  1.00  0.00           C  
ATOM    517  O   GLN    36      88.398  96.290 100.432  1.00  0.00           O  
ATOM    518  N   SER    37      86.842  95.964  98.871  1.00  0.00           N  
ATOM    519  H   SER    37      85.982  95.485  98.642  1.00  0.00           H  
ATOM    520  CA  SER    37      87.293  96.895  97.826  1.00  0.00           C  
ATOM    521  HA  SER    37      88.357  96.704  97.682  1.00  0.00           H  
ATOM    522  CB  SER    37      86.585  96.659  96.530  1.00  0.00           C  
ATOM    523  HB2 SER    37      86.717  95.601  96.304  1.00  0.00           H  
ATOM    524  HB3 SER    37      85.574  97.068  96.529  1.00  0.00           H  
ATOM    525  OG  SER    37      87.273  97.377  95.586  1.00  0.00           O  
ATOM    526  HG  SER    37      86.685  97.454  94.830  1.00  0.00           H  
ATOM    527  C   SER    37      87.194  98.307  98.378  1.00  0.00           C  
ATOM    528  O   SER    37      86.450  98.634  99.335  1.00  0.00           O  
ATOM    529  N   TYR    38      87.936  99.184  97.694  1.00  0.00           N  
ATOM    530  H   TYR    38      88.253  99.020  96.749  1.00  0.00           H  
ATOM    531  CA  TYR    38      87.832 100.698  98.030  1.00  0.00           C  
ATOM    532  HA  TYR    38      86.764 100.785  98.229  1.00  0.00           H  
ATOM    533  CB  TYR    38      88.604 100.864  99.303  1.00  0.00           C  
ATOM    534  HB2 TYR    38      88.503 101.873  99.703  1.00  0.00           H  
ATOM    535  HB3 TYR    38      88.128 100.292 100.099  1.00  0.00           H  
ATOM    536  CG  TYR    38      90.112 100.653  99.109  1.00  0.00           C  
ATOM    537  CD1 TYR    38      90.991 101.751  99.116  1.00  0.00           C  
ATOM    538  HD1 TYR    38      90.640 102.768  99.211  1.00  0.00           H  
ATOM    539  CE1 TYR    38      92.360 101.515  98.997  1.00  0.00           C  
ATOM    540  HE1 TYR    38      93.008 102.378  98.965  1.00  0.00           H  
ATOM    541  CZ  TYR    38      92.856 100.162  98.962  1.00  0.00           C  
ATOM    542  OH  TYR    38      94.199  99.985  98.844  1.00  0.00           O  
ATOM    543  HH  TYR    38      94.362  99.148  99.284  1.00  0.00           H  
ATOM    544  CE2 TYR    38      91.995  99.045  99.052  1.00  0.00           C  
ATOM    545  HE2 TYR    38      92.351  98.027  99.120  1.00  0.00           H  
ATOM    546  CD2 TYR    38      90.618  99.317  98.993  1.00  0.00           C  
ATOM    547  HD2 TYR    38      89.971  98.453  99.010  1.00  0.00           H  
ATOM    548  C   TYR    38      88.270 101.627  96.835  1.00  0.00           C  
ATOM    549  O   TYR    38      88.787 101.098  95.858  1.00  0.00           O  
ATOM    550  N   SER    39      88.082 102.933  96.968  1.00  0.00           N  
ATOM    551  H   SER    39      87.905 103.353  97.869  1.00  0.00           H  
ATOM    552  CA  SER    39      88.480 103.855  95.911  1.00  0.00           C  
ATOM    553  HA  SER    39      89.395 103.430  95.499  1.00  0.00           H  
ATOM    554  CB  SER    39      87.366 104.088  94.845  1.00  0.00           C  
ATOM    555  HB2 SER    39      86.990 103.082  94.655  1.00  0.00           H  
ATOM    556  HB3 SER    39      86.592 104.696  95.314  1.00  0.00           H  
ATOM    557  OG  SER    39      87.996 104.697  93.732  1.00  0.00           O  
ATOM    558  HG  SER    39      87.334 105.128  93.187  1.00  0.00           H  
ATOM    559  C   SER    39      88.949 105.245  96.468  1.00  0.00           C  
ATOM    560  O   SER    39      88.614 105.559  97.642  1.00  0.00           O  
ATOM    561  N   GLY    40      89.752 105.942  95.642  1.00  0.00           N  
ATOM    562  H   GLY    40      89.763 105.549  94.711  1.00  0.00           H  
ATOM    563  CA  GLY    40      90.429 107.219  95.961  1.00  0.00           C  
ATOM    564  HA2 GLY    40      89.693 107.957  96.279  1.00  0.00           H  
ATOM    565  HA3 GLY    40      91.272 106.965  96.603  1.00  0.00           H  
ATOM    566  C   GLY    40      90.915 107.875  94.647  1.00  0.00           C  
ATOM    567  O   GLY    40      90.193 108.157  93.702  1.00  0.00           O  
ATOM    568  N   TYR    41      92.198 108.204  94.438  1.00  0.00           N  
ATOM    569  H   TYR    41      92.324 108.749  93.597  1.00  0.00           H  
ATOM    570  CA  TYR    41      93.393 107.910  95.260  1.00  0.00           C  
ATOM    571  HA  TYR    41      93.187 107.713  96.312  1.00  0.00           H  
ATOM    572  CB  TYR    41      93.936 106.567  94.637  1.00  0.00           C  
ATOM    573  HB2 TYR    41      94.337 106.845  93.662  1.00  0.00           H  
ATOM    574  HB3 TYR    41      94.790 106.177  95.191  1.00  0.00           H  
ATOM    575  CG  TYR    41      92.898 105.369  94.562  1.00  0.00           C  
ATOM    576  CD1 TYR    41      92.650 104.500  95.610  1.00  0.00           C  
ATOM    577  HD1 TYR    41      93.106 104.707  96.567  1.00  0.00           H  
ATOM    578  CE1 TYR    41      91.904 103.360  95.360  1.00  0.00           C  
ATOM    579  HE1 TYR    41      91.649 102.732  96.201  1.00  0.00           H  
ATOM    580  CZ  TYR    41      91.429 103.014  94.066  1.00  0.00           C  
ATOM    581  OH  TYR    41      90.610 101.917  93.851  1.00  0.00           O  
ATOM    582  HH  TYR    41      90.966 101.148  94.302  1.00  0.00           H  
ATOM    583  CE2 TYR    41      91.650 103.937  93.070  1.00  0.00           C  
ATOM    584  HE2 TYR    41      91.322 103.612  92.094  1.00  0.00           H  
ATOM    585  CD2 TYR    41      92.407 105.077  93.287  1.00  0.00           C  
ATOM    586  HD2 TYR    41      92.627 105.734  92.459  1.00  0.00           H  
ATOM    587  C   TYR    41      94.450 109.016  95.241  1.00  0.00           C  
ATOM    588  O   TYR    41      94.425 109.988  94.485  1.00  0.00           O  
ATOM    589  N   SER    42      95.401 108.944  96.196  1.00  0.00           N  
ATOM    590  H   SER    42      95.438 108.191  96.869  1.00  0.00           H  
ATOM    591  CA  SER    42      96.475 109.961  96.322  1.00  0.00           C  
ATOM    592  HA  SER    42      96.073 110.899  95.938  1.00  0.00           H  
ATOM    593  CB  SER    42      96.874 110.074  97.780  1.00  0.00           C  
ATOM    594  HB2 SER    42      95.974 110.288  98.356  1.00  0.00           H  
ATOM    595  HB3 SER    42      97.413 109.185  98.105  1.00  0.00           H  
ATOM    596  OG  SER    42      97.797 111.134  97.894  1.00  0.00           O  
ATOM    597  HG  SER    42      97.258 111.928  97.875  1.00  0.00           H  
ATOM    598  C   SER    42      97.574 109.533  95.308  1.00  0.00           C  
ATOM    599  O   SER    42      98.689 109.102  95.647  1.00  0.00           O  
ATOM    600  N   GLN    43      97.334 109.938  94.044  1.00  0.00           N  
ATOM    601  H   GLN    43      96.422 110.357  93.933  1.00  0.00           H  
ATOM    602  CA  GLN    43      98.104 109.535  92.837  1.00  0.00           C  
ATOM    603  HA  GLN    43      99.064 110.040  92.944  1.00  0.00           H  
ATOM    604  CB  GLN    43      98.500 107.981  92.837  1.00  0.00           C  
ATOM    605  HB2 GLN    43      99.095 107.812  91.940  1.00  0.00           H  
ATOM    606  HB3 GLN    43      99.200 107.849  93.663  1.00  0.00           H  
ATOM    607  CG  GLN    43      97.344 107.032  92.875  1.00  0.00           C  
ATOM    608  HG2 GLN    43      97.088 106.710  93.884  1.00  0.00           H  
ATOM    609  HG3 GLN    43      96.439 107.465  92.449  1.00  0.00           H  
ATOM    610  CD  GLN    43      97.546 105.696  92.194  1.00  0.00           C  
ATOM    611  OE1 GLN    43      97.510 104.614  92.815  1.00  0.00           O  
ATOM    612  NE2 GLN    43      97.838 105.655  90.883  1.00  0.00           N  
ATOM    613 HE21 GLN    43      97.823 106.543  90.403  1.00  0.00           H  
ATOM    614 HE22 GLN    43      98.280 104.820  90.525  1.00  0.00           H  
ATOM    615  C   GLN    43      97.418 109.867  91.521  1.00  0.00           C  
ATOM    616  O   GLN    43      96.173 109.668  91.435  1.00  0.00           O  
ATOM    617  N   SER    44      98.221 110.188  90.466  1.00  0.00           N  
ATOM    618  H   SER    44      99.207 110.347  90.621  1.00  0.00           H  
ATOM    619  CA  SER    44      97.684 110.175  89.064  1.00  0.00           C  
ATOM    620  HA  SER    44      96.892 110.895  88.859  1.00  0.00           H  
ATOM    621  CB  SER    44      98.742 110.613  88.122  1.00  0.00           C  
ATOM    622  HB2 SER    44      99.057 111.621  88.395  1.00  0.00           H  
ATOM    623  HB3 SER    44      99.620 109.983  88.260  1.00  0.00           H  
ATOM    624  OG  SER    44      98.362 110.651  86.794  1.00  0.00           O  
ATOM    625  HG  SER    44      98.884 111.320  86.344  1.00  0.00           H  
ATOM    626  C   SER    44      97.321 108.728  88.646  1.00  0.00           C  
ATOM    627  O   SER    44      97.856 107.770  89.207  1.00  0.00           O  
ATOM    628  N   THR    45      96.555 108.582  87.576  1.00  0.00           N  
ATOM    629  H   THR    45      96.020 109.368  87.237  1.00  0.00           H  
ATOM    630  CA  THR    45      96.233 107.289  86.878  1.00  0.00           C  
ATOM    631  HA  THR    45      96.364 106.423  87.527  1.00  0.00           H  
ATOM    632  CB  THR    45      94.697 107.190  86.527  1.00  0.00           C  
ATOM    633  HB  THR    45      94.153 107.397  87.449  1.00  0.00           H  
ATOM    634  CG2 THR    45      94.192 108.177  85.494  1.00  0.00           C  
ATOM    635 HG21 THR    45      93.116 108.034  85.402  1.00  0.00           H  
ATOM    636 HG22 THR    45      94.513 109.204  85.667  1.00  0.00           H  
ATOM    637 HG23 THR    45      94.582 107.953  84.500  1.00  0.00           H  
ATOM    638  OG1 THR    45      94.372 105.907  86.125  1.00  0.00           O  
ATOM    639  HG1 THR    45      94.890 105.213  86.541  1.00  0.00           H  
ATOM    640  C   THR    45      97.192 106.920  85.675  1.00  0.00           C  
ATOM    641  O   THR    45      96.997 105.951  85.063  1.00  0.00           O  
ATOM    642  N   ASP    46      98.101 107.805  85.419  1.00  0.00           N  
ATOM    643  H   ASP    46      98.098 108.706  85.876  1.00  0.00           H  
ATOM    644  CA  ASP    46      99.083 107.802  84.286  1.00  0.00           C  
ATOM    645  HA  ASP    46      98.584 107.365  83.421  1.00  0.00           H  
ATOM    646  CB  ASP    46      99.586 109.195  83.930  1.00  0.00           C  
ATOM    647  HB2 ASP    46      98.741 109.798  83.598  1.00  0.00           H  
ATOM    648  HB3 ASP    46     100.005 109.636  84.835  1.00  0.00           H  
ATOM    649  CG  ASP    46     100.572 109.163  82.735  1.00  0.00           C  
ATOM    650  OD1 ASP    46     101.416 110.097  82.591  1.00  0.00           O  
ATOM    651  OD2 ASP    46     100.477 108.282  81.847  1.00  0.00           O  
ATOM    652  C   ASP    46     100.221 106.780  84.623  1.00  0.00           C  
ATOM    653  O   ASP    46     101.200 107.156  85.314  1.00  0.00           O  
ATOM    654  N   THR    47     100.155 105.654  83.964  1.00  0.00           N  
ATOM    655  H   THR    47      99.263 105.370  83.586  1.00  0.00           H  
ATOM    656  CA  THR    47     101.291 104.687  84.043  1.00  0.00           C  
ATOM    657  HA  THR    47     101.799 104.830  84.997  1.00  0.00           H  
ATOM    658  CB  THR    47     100.828 103.189  83.950  1.00  0.00           C  
ATOM    659  HB  THR    47     101.635 102.590  84.372  1.00  0.00           H  
ATOM    660  CG2 THR    47      99.562 102.949  84.740  1.00  0.00           C  
ATOM    661 HG21 THR    47      99.600 101.881  84.952  1.00  0.00           H  
ATOM    662 HG22 THR    47      99.547 103.458  85.704  1.00  0.00           H  
ATOM    663 HG23 THR    47      98.719 103.244  84.115  1.00  0.00           H  
ATOM    664  OG1 THR    47     100.612 102.685  82.657  1.00  0.00           O  
ATOM    665  HG1 THR    47     101.476 102.460  82.305  1.00  0.00           H  
ATOM    666  C   THR    47     102.487 105.012  83.089  1.00  0.00           C  
ATOM    667  O   THR    47     103.307 104.136  82.832  1.00  0.00           O  
ATOM    668  N   SER    48     102.601 106.168  82.459  1.00  0.00           N  
ATOM    669  H   SER    48     101.840 106.798  82.669  1.00  0.00           H  
ATOM    670  CA  SER    48     103.732 106.578  81.633  1.00  0.00           C  
ATOM    671  HA  SER    48     103.694 105.902  80.779  1.00  0.00           H  
ATOM    672  CB  SER    48     103.536 107.999  80.973  1.00  0.00           C  
ATOM    673  HB2 SER    48     104.047 108.027  80.011  1.00  0.00           H  
ATOM    674  HB3 SER    48     102.458 108.112  80.858  1.00  0.00           H  
ATOM    675  OG  SER    48     103.964 108.984  81.833  1.00  0.00           O  
ATOM    676  HG  SER    48     103.155 109.293  82.247  1.00  0.00           H  
ATOM    677  C   SER    48     105.081 106.450  82.252  1.00  0.00           C  
ATOM    678  O   SER    48     105.141 106.589  83.449  1.00  0.00           O  
ATOM    679  N   GLY    49     106.135 106.348  81.481  1.00  0.00           N  
ATOM    680  H   GLY    49     106.005 106.101  80.510  1.00  0.00           H  
ATOM    681  CA  GLY    49     107.479 106.330  81.956  1.00  0.00           C  
ATOM    682  HA2 GLY    49     108.013 106.993  81.276  1.00  0.00           H  
ATOM    683  HA3 GLY    49     107.455 106.796  82.941  1.00  0.00           H  
ATOM    684  C   GLY    49     108.155 105.003  82.154  1.00  0.00           C  
ATOM    685  O   GLY    49     107.451 103.979  82.304  1.00  0.00           O  
ATOM    686  N   TYR    50     109.459 104.808  81.990  1.00  0.00           N  
ATOM    687  H   TYR    50     109.689 103.851  82.217  1.00  0.00           H  
ATOM    688  CA  TYR    50     110.478 105.805  81.595  1.00  0.00           C  
ATOM    689  HA  TYR    50     109.928 106.522  80.985  1.00  0.00           H  
ATOM    690  CB  TYR    50     111.031 106.565  82.816  1.00  0.00           C  
ATOM    691  HB2 TYR    50     110.210 106.947  83.423  1.00  0.00           H  
ATOM    692  HB3 TYR    50     111.522 105.881  83.508  1.00  0.00           H  
ATOM    693  CG  TYR    50     112.001 107.629  82.588  1.00  0.00           C  
ATOM    694  CD1 TYR    50     113.379 107.233  82.437  1.00  0.00           C  
ATOM    695  HD1 TYR    50     113.744 106.218  82.490  1.00  0.00           H  
ATOM    696  CE1 TYR    50     114.307 108.289  82.099  1.00  0.00           C  
ATOM    697  HE1 TYR    50     115.286 107.977  81.766  1.00  0.00           H  
ATOM    698  CZ  TYR    50     113.930 109.663  82.380  1.00  0.00           C  
ATOM    699  OH  TYR    50     114.787 110.680  82.181  1.00  0.00           O  
ATOM    700  HH  TYR    50     114.328 111.486  81.935  1.00  0.00           H  
ATOM    701  CE2 TYR    50     112.539 109.976  82.529  1.00  0.00           C  
ATOM    702  HE2 TYR    50     112.279 111.015  82.392  1.00  0.00           H  
ATOM    703  CD2 TYR    50     111.547 108.954  82.585  1.00  0.00           C  
ATOM    704  HD2 TYR    50     110.499 109.211  82.533  1.00  0.00           H  
ATOM    705  C   TYR    50     111.618 105.069  80.811  1.00  0.00           C  
ATOM    706  O   TYR    50     112.088 104.016  81.244  1.00  0.00           O  
ATOM    707  N   GLY    51     112.283 105.674  79.801  1.00  0.00           N  
ATOM    708  H   GLY    51     113.205 105.300  79.629  1.00  0.00           H  
ATOM    709  CA  GLY    51     111.871 106.892  79.141  1.00  0.00           C  
ATOM    710  HA2 GLY    51     111.156 106.694  78.342  1.00  0.00           H  
ATOM    711  HA3 GLY    51     111.461 107.619  79.842  1.00  0.00           H  
ATOM    712  C   GLY    51     113.072 107.533  78.448  1.00  0.00           C  
ATOM    713  O   GLY    51     113.639 106.905  77.592  1.00  0.00           O  
ATOM    714  N   GLN    52     113.224 108.866  78.646  1.00  0.00           N  
ATOM    715  H   GLN    52     112.503 109.395  79.116  1.00  0.00           H  
ATOM    716  CA  GLN    52     114.203 109.786  77.991  1.00  0.00           C  
ATOM    717  HA  GLN    52     113.801 110.788  78.145  1.00  0.00           H  
ATOM    718  CB  GLN    52     115.531 109.576  78.704  1.00  0.00           C  
ATOM    719  HB2 GLN    52     115.303 109.597  79.770  1.00  0.00           H  
ATOM    720  HB3 GLN    52     115.971 108.611  78.453  1.00  0.00           H  
ATOM    721  CG  GLN    52     116.470 110.722  78.364  1.00  0.00           C  
ATOM    722  HG2 GLN    52     117.475 110.317  78.479  1.00  0.00           H  
ATOM    723  HG3 GLN    52     116.530 110.870  77.286  1.00  0.00           H  
ATOM    724  CD  GLN    52     116.258 112.126  79.015  1.00  0.00           C  
ATOM    725  OE1 GLN    52     115.418 112.354  79.858  1.00  0.00           O  
ATOM    726  NE2 GLN    52     117.015 113.129  78.650  1.00  0.00           N  
ATOM    727 HE21 GLN    52     117.733 112.958  77.960  1.00  0.00           H  
ATOM    728 HE22 GLN    52     116.766 114.068  78.926  1.00  0.00           H  
ATOM    729  C   GLN    52     114.254 109.590  76.490  1.00  0.00           C  
ATOM    730  O   GLN    52     115.272 109.058  76.034  1.00  0.00           O  
ATOM    731  N   SER    53     113.243 109.829  75.650  1.00  0.00           N  
ATOM    732  H   SER    53     113.410 109.391  74.756  1.00  0.00           H  
ATOM    733  CA  SER    53     111.778 110.213  75.823  1.00  0.00           C  
ATOM    734  HA  SER    53     111.640 110.814  76.722  1.00  0.00           H  
ATOM    735  CB  SER    53     111.352 111.079  74.671  1.00  0.00           C  
ATOM    736  HB2 SER    53     112.066 111.884  74.500  1.00  0.00           H  
ATOM    737  HB3 SER    53     111.275 110.398  73.823  1.00  0.00           H  
ATOM    738  OG  SER    53     110.010 111.440  74.790  1.00  0.00           O  
ATOM    739  HG  SER    53     110.016 112.167  75.417  1.00  0.00           H  
ATOM    740  C   SER    53     110.799 108.988  75.868  1.00  0.00           C  
ATOM    741  O   SER    53     110.897 108.068  75.125  1.00  0.00           O  
ATOM    742  N   SER    54     109.760 109.162  76.689  1.00  0.00           N  
ATOM    743  H   SER    54     109.826 109.912  77.363  1.00  0.00           H  
ATOM    744  CA  SER    54     108.752 108.150  76.932  1.00  0.00           C  
ATOM    745  HA  SER    54     109.244 107.177  76.924  1.00  0.00           H  
ATOM    746  CB  SER    54     108.140 108.359  78.335  1.00  0.00           C  
ATOM    747  HB2 SER    54     107.481 109.227  78.323  1.00  0.00           H  
ATOM    748  HB3 SER    54     107.633 107.483  78.739  1.00  0.00           H  
ATOM    749  OG  SER    54     109.051 108.811  79.301  1.00  0.00           O  
ATOM    750  HG  SER    54     108.422 109.190  79.920  1.00  0.00           H  
ATOM    751  C   SER    54     107.693 108.103  75.867  1.00  0.00           C  
ATOM    752  O   SER    54     106.813 107.228  75.950  1.00  0.00           O  
ATOM    753  N   TYR    55     107.688 108.964  74.842  1.00  0.00           N  
ATOM    754  H   TYR    55     108.479 109.592  74.817  1.00  0.00           H  
ATOM    755  CA  TYR    55     106.661 109.281  73.933  1.00  0.00           C  
ATOM    756  HA  TYR    55     105.900 108.501  73.980  1.00  0.00           H  
ATOM    757  CB  TYR    55     105.986 110.648  74.214  1.00  0.00           C  
ATOM    758  HB2 TYR    55     106.653 111.473  73.965  1.00  0.00           H  
ATOM    759  HB3 TYR    55     105.110 110.757  73.574  1.00  0.00           H  
ATOM    760  CG  TYR    55     105.583 110.961  75.685  1.00  0.00           C  
ATOM    761  CD1 TYR    55     106.474 111.596  76.604  1.00  0.00           C  
ATOM    762  HD1 TYR    55     107.419 111.956  76.225  1.00  0.00           H  
ATOM    763  CE1 TYR    55     106.108 111.793  77.913  1.00  0.00           C  
ATOM    764  HE1 TYR    55     106.828 112.247  78.578  1.00  0.00           H  
ATOM    765  CZ  TYR    55     104.939 111.205  78.409  1.00  0.00           C  
ATOM    766  OH  TYR    55     104.666 111.171  79.741  1.00  0.00           O  
ATOM    767  HH  TYR    55     103.735 111.149  79.973  1.00  0.00           H  
ATOM    768  CE2 TYR    55     104.036 110.541  77.601  1.00  0.00           C  
ATOM    769  HE2 TYR    55     103.131 110.115  78.010  1.00  0.00           H  
ATOM    770  CD2 TYR    55     104.363 110.407  76.214  1.00  0.00           C  
ATOM    771  HD2 TYR    55     103.624 109.878  75.631  1.00  0.00           H  
ATOM    772  C   TYR    55     107.204 109.149  72.498  1.00  0.00           C  
ATOM    773  O   TYR    55     108.279 109.668  72.159  1.00  0.00           O  
ATOM    774  N   SER    56     106.665 108.311  71.606  1.00  0.00           N  
ATOM    775  H   SER    56     107.190 108.386  70.747  1.00  0.00           H  
ATOM    776  CA  SER    56     105.464 107.482  71.646  1.00  0.00           C  
ATOM    777  HA  SER    56     105.378 107.115  70.624  1.00  0.00           H  
ATOM    778  CB  SER    56     105.733 106.235  72.502  1.00  0.00           C  
ATOM    779  HB2 SER    56     106.091 106.556  73.480  1.00  0.00           H  
ATOM    780  HB3 SER    56     104.729 105.812  72.537  1.00  0.00           H  
ATOM    781  OG  SER    56     106.638 105.319  71.891  1.00  0.00           O  
ATOM    782  HG  SER    56     106.398 105.193  70.970  1.00  0.00           H  
ATOM    783  C   SER    56     104.130 108.192  72.019  1.00  0.00           C  
ATOM    784  O   SER    56     103.586 107.984  73.108  1.00  0.00           O  
ATOM    785  N   SER    57     103.555 109.040  71.130  1.00  0.00           N  
ATOM    786  H   SER    57     102.652 109.382  71.426  1.00  0.00           H  
ATOM    787  CA  SER    57     104.154 109.721  69.996  1.00  0.00           C  
ATOM    788  HA  SER    57     104.914 109.096  69.528  1.00  0.00           H  
ATOM    789  CB  SER    57     103.028 110.055  69.038  1.00  0.00           C  
ATOM    790  HB2 SER    57     103.408 110.385  68.071  1.00  0.00           H  
ATOM    791  HB3 SER    57     102.394 109.205  68.785  1.00  0.00           H  
ATOM    792  OG  SER    57     102.126 111.066  69.486  1.00  0.00           O  
ATOM    793  HG  SER    57     102.590 111.877  69.267  1.00  0.00           H  
ATOM    794  C   SER    57     104.879 110.991  70.483  1.00  0.00           C  
ATOM    795  O   SER    57     104.435 111.710  71.346  1.00  0.00           O  
ATOM    796  N   TYR    58     106.021 111.284  69.841  1.00  0.00           N  
ATOM    797  H   TYR    58     106.498 110.749  69.129  1.00  0.00           H  
ATOM    798  CA  TYR    58     106.949 112.425  70.284  1.00  0.00           C  
ATOM    799  HA  TYR    58     107.005 112.416  71.372  1.00  0.00           H  
ATOM    800  CB  TYR    58     108.390 112.259  69.778  1.00  0.00           C  
ATOM    801  HB2 TYR    58     108.737 111.251  70.003  1.00  0.00           H  
ATOM    802  HB3 TYR    58     108.431 112.306  68.690  1.00  0.00           H  
ATOM    803  CG  TYR    58     109.416 113.197  70.385  1.00  0.00           C  
ATOM    804  CD1 TYR    58     109.890 114.320  69.621  1.00  0.00           C  
ATOM    805  HD1 TYR    58     109.558 114.411  68.597  1.00  0.00           H  
ATOM    806  CE1 TYR    58     110.733 115.213  70.286  1.00  0.00           C  
ATOM    807  HE1 TYR    58     111.001 116.118  69.762  1.00  0.00           H  
ATOM    808  CZ  TYR    58     111.315 114.810  71.562  1.00  0.00           C  
ATOM    809  OH  TYR    58     112.253 115.637  72.129  1.00  0.00           O  
ATOM    810  HH  TYR    58     112.835 115.245  72.784  1.00  0.00           H  
ATOM    811  CE2 TYR    58     110.888 113.677  72.267  1.00  0.00           C  
ATOM    812  HE2 TYR    58     111.256 113.480  73.263  1.00  0.00           H  
ATOM    813  CD2 TYR    58     109.940 112.856  71.649  1.00  0.00           C  
ATOM    814  HD2 TYR    58     109.521 111.979  72.120  1.00  0.00           H  
ATOM    815  C   TYR    58     106.405 113.810  69.950  1.00  0.00           C  
ATOM    816  O   TYR    58     105.978 114.144  68.822  1.00  0.00           O  
ATOM    817  N   GLY    59     106.501 114.820  70.899  1.00  0.00           N  
ATOM    818  H   GLY    59     106.318 115.748  70.546  1.00  0.00           H  
ATOM    819  CA  GLY    59     106.773 114.670  72.286  1.00  0.00           C  
ATOM    820  HA2 GLY    59     106.055 113.973  72.719  1.00  0.00           H  
ATOM    821  HA3 GLY    59     107.831 114.476  72.466  1.00  0.00           H  
ATOM    822  C   GLY    59     106.439 115.983  73.033  1.00  0.00           C  
ATOM    823  O   GLY    59     106.193 116.985  72.398  1.00  0.00           O  
ATOM    824  N   GLN    60     106.549 116.035  74.378  1.00  0.00           N  
ATOM    825  H   GLN    60     106.346 116.892  74.873  1.00  0.00           H  
ATOM    826  CA  GLN    60     106.436 114.859  75.200  1.00  0.00           C  
ATOM    827  HA  GLN    60     106.636 113.942  74.646  1.00  0.00           H  
ATOM    828  CB  GLN    60     107.626 114.995  76.179  1.00  0.00           C  
ATOM    829  HB2 GLN    60     107.553 115.966  76.669  1.00  0.00           H  
ATOM    830  HB3 GLN    60     107.709 114.204  76.924  1.00  0.00           H  
ATOM    831  CG  GLN    60     109.026 115.090  75.451  1.00  0.00           C  
ATOM    832  HG2 GLN    60     109.047 114.451  74.568  1.00  0.00           H  
ATOM    833  HG3 GLN    60     109.201 116.127  75.165  1.00  0.00           H  
ATOM    834  CD  GLN    60     110.208 114.456  76.218  1.00  0.00           C  
ATOM    835  OE1 GLN    60     110.084 113.359  76.740  1.00  0.00           O  
ATOM    836  NE2 GLN    60     111.353 115.059  76.174  1.00  0.00           N  
ATOM    837 HE21 GLN    60     111.501 115.874  75.595  1.00  0.00           H  
ATOM    838 HE22 GLN    60     112.075 114.584  76.697  1.00  0.00           H  
ATOM    839  C   GLN    60     104.986 114.645  75.771  1.00  0.00           C  
ATOM    840  O   GLN    60     104.052 114.431  74.945  1.00  0.00           O  
ATOM    841  N   SER    61     104.760 114.553  77.064  1.00  0.00           N  
ATOM    842  H   SER    61     105.568 114.587  77.669  1.00  0.00           H  
ATOM    843  CA  SER    61     103.443 114.311  77.747  1.00  0.00           C  
ATOM    844  HA  SER    61     103.152 113.285  77.522  1.00  0.00           H  
ATOM    845  CB  SER    61     103.596 114.479  79.256  1.00  0.00           C  
ATOM    846  HB2 SER    61     104.366 113.801  79.624  1.00  0.00           H  
ATOM    847  HB3 SER    61     104.011 115.482  79.357  1.00  0.00           H  
ATOM    848  OG  SER    61     102.342 114.268  79.914  1.00  0.00           O  
ATOM    849  HG  SER    61     102.192 113.321  79.952  1.00  0.00           H  
ATOM    850  C   SER    61     102.174 115.136  77.256  1.00  0.00           C  
ATOM    851  O   SER    61     102.369 116.217  76.696  1.00  0.00           O  
ATOM    852  N   GLN    62     101.020 114.552  77.261  1.00  0.00           N  
ATOM    853  H   GLN    62     100.955 113.672  77.753  1.00  0.00           H  
ATOM    854  CA  GLN    62      99.792 115.239  76.976  1.00  0.00           C  
ATOM    855  HA  GLN    62     100.002 116.259  76.655  1.00  0.00           H  
ATOM    856  CB  GLN    62      99.098 114.578  75.850  1.00  0.00           C  
ATOM    857  HB2 GLN    62      98.848 113.575  76.194  1.00  0.00           H  
ATOM    858  HB3 GLN    62      98.155 115.107  75.709  1.00  0.00           H  
ATOM    859  CG  GLN    62      99.755 114.599  74.431  1.00  0.00           C  
ATOM    860  HG2 GLN    62     100.739 114.142  74.542  1.00  0.00           H  
ATOM    861  HG3 GLN    62      99.133 113.862  73.925  1.00  0.00           H  
ATOM    862  CD  GLN    62      99.772 115.965  73.774  1.00  0.00           C  
ATOM    863  OE1 GLN    62      98.880 116.377  73.001  1.00  0.00           O  
ATOM    864  NE2 GLN    62     100.807 116.745  74.078  1.00  0.00           N  
ATOM    865 HE21 GLN    62     100.974 117.661  73.686  1.00  0.00           H  
ATOM    866 HE22 GLN    62     101.423 116.518  74.845  1.00  0.00           H  
ATOM    867  C   GLN    62      98.909 115.402  78.248  1.00  0.00           C  
ATOM    868  O   GLN    62      97.738 115.729  78.065  1.00  0.00           O  
ATOM    869  N   ASN    63      99.438 115.219  79.458  1.00  0.00           N  
ATOM    870  H   ASN    63     100.370 114.833  79.502  1.00  0.00           H  
ATOM    871  CA  ASN    63      98.835 115.625  80.707  1.00  0.00           C  
ATOM    872  HA  ASN    63      98.050 116.322  80.414  1.00  0.00           H  
ATOM    873  CB  ASN    63      98.175 114.513  81.486  1.00  0.00           C  
ATOM    874  HB2 ASN    63      97.392 114.916  82.128  1.00  0.00           H  
ATOM    875  HB3 ASN    63      97.662 113.815  80.825  1.00  0.00           H  
ATOM    876  CG  ASN    63      99.130 113.672  82.333  1.00  0.00           C  
ATOM    877  OD1 ASN    63      99.873 114.103  83.208  1.00  0.00           O  
ATOM    878  ND2 ASN    63      99.322 112.430  81.860  1.00  0.00           N  
ATOM    879 HD21 ASN    63     100.065 111.842  82.209  1.00  0.00           H  
ATOM    880 HD22 ASN    63      98.767 112.041  81.111  1.00  0.00           H  
ATOM    881  C   ASN    63      99.679 116.516  81.610  1.00  0.00           C  
ATOM    882  O   ASN    63      99.116 117.202  82.489  1.00  0.00           O  
ATOM    883  N   THR    64     100.970 116.744  81.250  1.00  0.00           N  
ATOM    884  H   THR    64     101.402 116.141  80.565  1.00  0.00           H  
ATOM    885  CA  THR    64     101.895 117.657  81.917  1.00  0.00           C  
ATOM    886  HA  THR    64     101.317 118.518  82.251  1.00  0.00           H  
ATOM    887  CB  THR    64     102.458 116.950  83.176  1.00  0.00           C  
ATOM    888  HB  THR    64     103.071 116.157  82.748  1.00  0.00           H  
ATOM    889  CG2 THR    64     103.350 117.903  84.019  1.00  0.00           C  
ATOM    890 HG21 THR    64     104.263 118.097  83.456  1.00  0.00           H  
ATOM    891 HG22 THR    64     102.747 118.811  84.050  1.00  0.00           H  
ATOM    892 HG23 THR    64     103.751 117.401  84.900  1.00  0.00           H  
ATOM    893  OG1 THR    64     101.526 116.514  84.133  1.00  0.00           O  
ATOM    894  HG1 THR    64     101.037 115.810  83.701  1.00  0.00           H  
ATOM    895  C   THR    64     103.052 118.017  80.925  1.00  0.00           C  
ATOM    896  O   THR    64     104.053 117.261  80.884  1.00  0.00           O  
ATOM    897  N   GLY    65     102.894 118.963  80.028  1.00  0.00           N  
ATOM    898  H   GLY    65     103.683 119.104  79.413  1.00  0.00           H  
ATOM    899  CA  GLY    65     101.651 119.827  79.771  1.00  0.00           C  
ATOM    900  HA2 GLY    65     101.496 120.528  80.591  1.00  0.00           H  
ATOM    901  HA3 GLY    65     101.931 120.605  79.061  1.00  0.00           H  
ATOM    902  C   GLY    65     100.381 119.201  79.235  1.00  0.00           C  
ATOM    903  O   GLY    65     100.493 118.220  78.431  1.00  0.00           O  
ATOM    904  N   TYR    66      99.262 119.825  79.477  1.00  0.00           N  
ATOM    905  H   TYR    66      99.302 120.530  80.199  1.00  0.00           H  
ATOM    906  CA  TYR    66      98.007 119.312  78.962  1.00  0.00           C  
ATOM    907  HA  TYR    66      97.800 118.301  79.315  1.00  0.00           H  
ATOM    908  CB  TYR    66      96.842 120.072  79.530  1.00  0.00           C  
ATOM    909  HB2 TYR    66      96.831 120.128  80.619  1.00  0.00           H  
ATOM    910  HB3 TYR    66      97.004 121.137  79.363  1.00  0.00           H  
ATOM    911  CG  TYR    66      95.465 119.741  79.158  1.00  0.00           C  
ATOM    912  CD1 TYR    66      94.792 118.572  79.535  1.00  0.00           C  
ATOM    913  HD1 TYR    66      95.440 117.929  80.112  1.00  0.00           H  
ATOM    914  CE1 TYR    66      93.568 118.211  79.045  1.00  0.00           C  
ATOM    915  HE1 TYR    66      93.226 117.223  79.316  1.00  0.00           H  
ATOM    916  CZ  TYR    66      92.921 119.100  78.171  1.00  0.00           C  
ATOM    917  OH  TYR    66      91.756 118.855  77.560  1.00  0.00           O  
ATOM    918  HH  TYR    66      91.226 119.608  77.288  1.00  0.00           H  
ATOM    919  CE2 TYR    66      93.583 120.340  77.743  1.00  0.00           C  
ATOM    920  HE2 TYR    66      93.115 121.039  77.066  1.00  0.00           H  
ATOM    921  CD2 TYR    66      94.853 120.628  78.241  1.00  0.00           C  
ATOM    922  HD2 TYR    66      95.433 121.423  77.796  1.00  0.00           H  
ATOM    923  C   TYR    66      98.017 119.351  77.462  1.00  0.00           C  
ATOM    924  O   TYR    66      98.719 120.226  76.936  1.00  0.00           O  
ATOM    925  N   GLY    67      97.424 118.333  76.763  1.00  0.00           N  
ATOM    926  H   GLY    67      97.030 117.581  77.310  1.00  0.00           H  
ATOM    927  CA  GLY    67      97.497 118.141  75.330  1.00  0.00           C  
ATOM    928  HA2 GLY    67      98.484 117.764  75.064  1.00  0.00           H  
ATOM    929  HA3 GLY    67      96.704 117.457  75.028  1.00  0.00           H  
ATOM    930  C   GLY    67      97.118 119.211  74.275  1.00  0.00           C  
ATOM    931  O   GLY    67      96.356 120.135  74.628  1.00  0.00           O  
ATOM    932  N   THR    68      97.575 119.107  73.029  1.00  0.00           N  
ATOM    933  H   THR    68      98.291 118.463  72.723  1.00  0.00           H  
ATOM    934  CA  THR    68      97.233 120.055  72.011  1.00  0.00           C  
ATOM    935  HA  THR    68      96.414 120.719  72.286  1.00  0.00           H  
ATOM    936  CB  THR    68      98.393 120.952  71.563  1.00  0.00           C  
ATOM    937  HB  THR    68      99.088 120.341  70.988  1.00  0.00           H  
ATOM    938  CG2 THR    68      97.838 122.124  70.716  1.00  0.00           C  
ATOM    939 HG21 THR    68      98.538 122.922  70.467  1.00  0.00           H  
ATOM    940 HG22 THR    68      97.493 121.704  69.771  1.00  0.00           H  
ATOM    941 HG23 THR    68      97.069 122.693  71.240  1.00  0.00           H  
ATOM    942  OG1 THR    68      99.017 121.512  72.678  1.00  0.00           O  
ATOM    943  HG1 THR    68      99.635 120.915  73.107  1.00  0.00           H  
ATOM    944  C   THR    68      96.849 119.243  70.795  1.00  0.00           C  
ATOM    945  O   THR    68      97.381 118.180  70.605  1.00  0.00           O  
ATOM    946  N   GLN    69      95.877 119.655  69.975  1.00  0.00           N  
ATOM    947  H   GLN    69      95.423 120.543  70.136  1.00  0.00           H  
ATOM    948  CA  GLN    69      95.499 118.990  68.751  1.00  0.00           C  
ATOM    949  HA  GLN    69      96.316 118.303  68.528  1.00  0.00           H  
ATOM    950  CB  GLN    69      94.199 118.155  69.056  1.00  0.00           C  
ATOM    951  HB2 GLN    69      93.306 118.779  69.099  1.00  0.00           H  
ATOM    952  HB3 GLN    69      94.062 117.515  68.186  1.00  0.00           H  
ATOM    953  CG  GLN    69      94.200 117.282  70.273  1.00  0.00           C  
ATOM    954  HG2 GLN    69      93.420 116.522  70.230  1.00  0.00           H  
ATOM    955  HG3 GLN    69      95.090 116.660  70.172  1.00  0.00           H  
ATOM    956  CD  GLN    69      94.046 117.945  71.677  1.00  0.00           C  
ATOM    957  OE1 GLN    69      93.845 119.111  71.862  1.00  0.00           O  
ATOM    958  NE2 GLN    69      94.085 117.143  72.723  1.00  0.00           N  
ATOM    959 HE21 GLN    69      94.560 116.262  72.587  1.00  0.00           H  
ATOM    960 HE22 GLN    69      93.778 117.484  73.623  1.00  0.00           H  
ATOM    961  C   GLN    69      95.310 119.986  67.637  1.00  0.00           C  
ATOM    962  O   GLN    69      94.942 121.115  67.953  1.00  0.00           O  
ATOM    963  N   SER    70      95.728 119.566  66.435  1.00  0.00           N  
ATOM    964  H   SER    70      96.233 118.691  66.444  1.00  0.00           H  
ATOM    965  CA  SER    70      95.498 120.440  65.304  1.00  0.00           C  
ATOM    966  HA  SER    70      94.649 121.102  65.476  1.00  0.00           H  
ATOM    967  CB  SER    70      96.772 121.367  65.018  1.00  0.00           C  
ATOM    968  HB2 SER    70      96.681 121.822  64.032  1.00  0.00           H  
ATOM    969  HB3 SER    70      96.840 122.109  65.813  1.00  0.00           H  
ATOM    970  OG  SER    70      97.960 120.580  64.958  1.00  0.00           O  
ATOM    971  HG  SER    70      97.863 119.963  64.229  1.00  0.00           H  
ATOM    972  C   SER    70      95.150 119.584  64.043  1.00  0.00           C  
ATOM    973  O   SER    70      95.460 120.001  62.955  1.00  0.00           O  
ATOM    974  N   THR    71      94.590 118.381  64.190  1.00  0.00           N  
ATOM    975  H   THR    71      94.447 118.069  65.140  1.00  0.00           H  
ATOM    976  CA  THR    71      94.094 117.532  63.054  1.00  0.00           C  
ATOM    977  HA  THR    71      93.929 118.089  62.132  1.00  0.00           H  
ATOM    978  CB  THR    71      95.098 116.449  62.723  1.00  0.00           C  
ATOM    979  HB  THR    71      95.570 116.010  63.602  1.00  0.00           H  
ATOM    980  CG2 THR    71      94.556 115.289  61.866  1.00  0.00           C  
ATOM    981 HG21 THR    71      94.288 115.635  60.867  1.00  0.00           H  
ATOM    982 HG22 THR    71      95.314 114.509  61.802  1.00  0.00           H  
ATOM    983 HG23 THR    71      93.682 114.785  62.279  1.00  0.00           H  
ATOM    984  OG1 THR    71      96.094 116.950  61.846  1.00  0.00           O  
ATOM    985  HG1 THR    71      96.660 117.469  62.422  1.00  0.00           H  
ATOM    986  C   THR    71      92.798 116.827  63.480  1.00  0.00           C  
ATOM    987  O   THR    71      92.752 116.321  64.589  1.00  0.00           O  
ATOM    988  N   PRO    72      91.731 116.910  62.733  1.00  0.00           N  
ATOM    989  CD  PRO    72      91.583 117.896  61.625  1.00  0.00           C  
ATOM    990  HD2 PRO    72      92.252 117.627  60.807  1.00  0.00           H  
ATOM    991  HD3 PRO    72      92.010 118.868  61.871  1.00  0.00           H  
ATOM    992  CG  PRO    72      90.143 117.940  61.121  1.00  0.00           C  
ATOM    993  HG2 PRO    72      90.049 117.296  60.247  1.00  0.00           H  
ATOM    994  HG3 PRO    72      89.878 118.983  60.949  1.00  0.00           H  
ATOM    995  CB  PRO    72      89.437 117.434  62.348  1.00  0.00           C  
ATOM    996  HB2 PRO    72      88.460 117.001  62.134  1.00  0.00           H  
ATOM    997  HB3 PRO    72      89.250 118.293  62.991  1.00  0.00           H  
ATOM    998  CA  PRO    72      90.392 116.424  62.960  1.00  0.00           C  
ATOM    999  HA  PRO    72      90.223 116.330  64.032  1.00  0.00           H  
ATOM   1000  C   PRO    72      90.207 114.987  62.414  1.00  0.00           C  
ATOM   1001  O   PRO    72      91.155 114.344  61.916  1.00  0.00           O  
ATOM   1002  N   GLN    73      89.018 114.382  62.492  1.00  0.00           N  
ATOM   1003  H   GLN    73      88.359 114.845  63.101  1.00  0.00           H  
ATOM   1004  CA  GLN    73      88.742 113.014  61.964  1.00  0.00           C  
ATOM   1005  HA  GLN    73      89.375 112.281  62.465  1.00  0.00           H  
ATOM   1006  CB  GLN    73      87.192 112.652  62.136  1.00  0.00           C  
ATOM   1007  HB2 GLN    73      86.573 113.419  61.671  1.00  0.00           H  
ATOM   1008  HB3 GLN    73      87.141 111.654  61.700  1.00  0.00           H  
ATOM   1009  CG  GLN    73      86.660 112.476  63.582  1.00  0.00           C  
ATOM   1010  HG2 GLN    73      87.405 112.160  64.312  1.00  0.00           H  
ATOM   1011  HG3 GLN    73      86.301 113.450  63.917  1.00  0.00           H  
ATOM   1012  CD  GLN    73      85.441 111.637  63.516  1.00  0.00           C  
ATOM   1013  OE1 GLN    73      84.449 112.229  63.114  1.00  0.00           O  
ATOM   1014  NE2 GLN    73      85.373 110.380  63.841  1.00  0.00           N  
ATOM   1015 HE21 GLN    73      86.168 109.982  64.319  1.00  0.00           H  
ATOM   1016 HE22 GLN    73      84.651 109.758  63.507  1.00  0.00           H  
ATOM   1017  C   GLN    73      89.143 112.934  60.472  1.00  0.00           C  
ATOM   1018  O   GLN    73      88.864 113.892  59.765  1.00  0.00           O  
ATOM   1019  N   GLY    74      89.696 111.721  59.978  1.00  0.00           N  
ATOM   1020  H   GLY    74      89.680 110.929  60.605  1.00  0.00           H  
ATOM   1021  CA  GLY    74      90.344 111.408  58.678  1.00  0.00           C  
ATOM   1022  HA2 GLY    74      91.274 111.969  58.591  1.00  0.00           H  
ATOM   1023  HA3 GLY    74      90.606 110.355  58.774  1.00  0.00           H  
ATOM   1024  C   GLY    74      89.396 111.656  57.553  1.00  0.00           C  
ATOM   1025  O   GLY    74      89.904 112.015  56.510  1.00  0.00           O  
ATOM   1026  N   TYR    75      88.091 111.347  57.816  1.00  0.00           N  
ATOM   1027  H   TYR    75      87.851 110.972  58.723  1.00  0.00           H  
ATOM   1028  CA  TYR    75      86.942 111.507  56.841  1.00  0.00           C  
ATOM   1029  HA  TYR    75      87.311 111.728  55.840  1.00  0.00           H  
ATOM   1030  CB  TYR    75      86.244 110.133  56.726  1.00  0.00           C  
ATOM   1031  HB2 TYR    75      85.793 109.838  57.673  1.00  0.00           H  
ATOM   1032  HB3 TYR    75      85.465 110.232  55.970  1.00  0.00           H  
ATOM   1033  CG  TYR    75      86.986 108.970  56.096  1.00  0.00           C  
ATOM   1034  CD1 TYR    75      86.574 107.601  56.370  1.00  0.00           C  
ATOM   1035  HD1 TYR    75      85.943 107.475  57.238  1.00  0.00           H  
ATOM   1036  CE1 TYR    75      86.881 106.459  55.626  1.00  0.00           C  
ATOM   1037  HE1 TYR    75      86.583 105.469  55.938  1.00  0.00           H  
ATOM   1038  CZ  TYR    75      87.725 106.703  54.520  1.00  0.00           C  
ATOM   1039  OH  TYR    75      88.205 105.598  53.833  1.00  0.00           O  
ATOM   1040  HH  TYR    75      88.958 105.844  53.291  1.00  0.00           H  
ATOM   1041  CE2 TYR    75      88.227 107.966  54.208  1.00  0.00           C  
ATOM   1042  HE2 TYR    75      88.781 108.138  53.297  1.00  0.00           H  
ATOM   1043  CD2 TYR    75      87.823 109.066  54.992  1.00  0.00           C  
ATOM   1044  HD2 TYR    75      88.074 110.053  54.632  1.00  0.00           H  
ATOM   1045  C   TYR    75      85.947 112.617  57.240  1.00  0.00           C  
ATOM   1046  O   TYR    75      84.924 112.837  56.557  1.00  0.00           O  
ATOM   1047  N   GLY    76      86.141 113.258  58.387  1.00  0.00           N  
ATOM   1048  H   GLY    76      87.024 113.153  58.866  1.00  0.00           H  
ATOM   1049  CA  GLY    76      85.134 114.117  59.081  1.00  0.00           C  
ATOM   1050  HA2 GLY    76      85.681 114.729  59.799  1.00  0.00           H  
ATOM   1051  HA3 GLY    76      84.729 114.833  58.367  1.00  0.00           H  
ATOM   1052  C   GLY    76      83.998 113.296  59.767  1.00  0.00           C  
ATOM   1053  O   GLY    76      84.019 112.065  59.863  1.00  0.00           O  
ATOM   1054  N   SER    77      83.021 114.077  60.350  1.00  0.00           N  
ATOM   1055  H   SER    77      83.122 115.058  60.133  1.00  0.00           H  
ATOM   1056  CA  SER    77      81.984 113.555  61.188  1.00  0.00           C  
ATOM   1057  HA  SER    77      82.315 112.572  61.525  1.00  0.00           H  
ATOM   1058  CB  SER    77      82.016 114.363  62.476  1.00  0.00           C  
ATOM   1059  HB2 SER    77      83.008 114.189  62.893  1.00  0.00           H  
ATOM   1060  HB3 SER    77      81.895 115.443  62.393  1.00  0.00           H  
ATOM   1061  OG  SER    77      81.114 113.916  63.546  1.00  0.00           O  
ATOM   1062  HG  SER    77      80.222 114.199  63.335  1.00  0.00           H  
ATOM   1063  C   SER    77      80.602 113.523  60.540  1.00  0.00           C  
ATOM   1064  O   SER    77      80.125 114.523  59.975  1.00  0.00           O  
ATOM   1065  N   THR    78      79.790 112.416  60.812  1.00  0.00           N  
ATOM   1066  H   THR    78      78.865 112.492  60.414  1.00  0.00           H  
ATOM   1067  CA  THR    78      80.099 111.163  61.491  1.00  0.00           C  
ATOM   1068  HA  THR    78      80.941 111.348  62.157  1.00  0.00           H  
ATOM   1069  CB  THR    78      78.912 110.733  62.358  1.00  0.00           C  
ATOM   1070  HB  THR    78      78.006 110.629  61.762  1.00  0.00           H  
ATOM   1071  CG2 THR    78      79.223 109.501  63.321  1.00  0.00           C  
ATOM   1072 HG21 THR    78      80.076 109.757  63.951  1.00  0.00           H  
ATOM   1073 HG22 THR    78      78.365 109.231  63.937  1.00  0.00           H  
ATOM   1074 HG23 THR    78      79.622 108.616  62.825  1.00  0.00           H  
ATOM   1075  OG1 THR    78      78.577 111.703  63.313  1.00  0.00           O  
ATOM   1076  HG1 THR    78      77.971 112.196  62.756  1.00  0.00           H  
ATOM   1077  C   THR    78      80.383 110.130  60.379  1.00  0.00           C  
ATOM   1078  O   THR    78      79.621 109.216  60.002  1.00  0.00           O  
ATOM   1079  N   GLY    79      81.469 110.368  59.655  1.00  0.00           N  
ATOM   1080  H   GLY    79      82.072 111.136  59.913  1.00  0.00           H  
ATOM   1081  CA  GLY    79      81.906 109.703  58.435  1.00  0.00           C  
ATOM   1082  HA2 GLY    79      81.058 109.780  57.754  1.00  0.00           H  
ATOM   1083  HA3 GLY    79      82.712 110.255  57.952  1.00  0.00           H  
ATOM   1084  C   GLY    79      82.445 108.240  58.667  1.00  0.00           C  
ATOM   1085  O   GLY    79      82.665 107.861  59.801  1.00  0.00           O  
ATOM   1086  N   GLY    80      82.684 107.457  57.613  1.00  0.00           N  
ATOM   1087  H   GLY    80      83.035 106.544  57.863  1.00  0.00           H  
ATOM   1088  CA  GLY    80      82.127 107.602  56.251  1.00  0.00           C  
ATOM   1089  HA2 GLY    80      82.726 108.256  55.617  1.00  0.00           H  
ATOM   1090  HA3 GLY    80      82.335 106.657  55.747  1.00  0.00           H  
ATOM   1091  C   GLY    80      80.610 107.608  56.062  1.00  0.00           C  
ATOM   1092  O   GLY    80      79.796 107.319  56.927  1.00  0.00           O  
ATOM   1093  N   TYR    81      80.112 107.996  54.837  1.00  0.00           N  
ATOM   1094  H   TYR    81      80.772 108.157  54.090  1.00  0.00           H  
ATOM   1095  CA  TYR    81      78.804 108.626  54.505  1.00  0.00           C  
ATOM   1096  HA  TYR    81      78.261 108.791  55.436  1.00  0.00           H  
ATOM   1097  CB  TYR    81      78.986 110.017  53.963  1.00  0.00           C  
ATOM   1098  HB2 TYR    81      79.473 109.945  52.990  1.00  0.00           H  
ATOM   1099  HB3 TYR    81      77.997 110.448  53.811  1.00  0.00           H  
ATOM   1100  CG  TYR    81      79.824 110.967  54.776  1.00  0.00           C  
ATOM   1101  CD1 TYR    81      79.224 111.712  55.814  1.00  0.00           C  
ATOM   1102  HD1 TYR    81      78.155 111.664  55.962  1.00  0.00           H  
ATOM   1103  CE1 TYR    81      80.062 112.487  56.665  1.00  0.00           C  
ATOM   1104  HE1 TYR    81      79.574 112.995  57.484  1.00  0.00           H  
ATOM   1105  CZ  TYR    81      81.459 112.465  56.462  1.00  0.00           C  
ATOM   1106  OH  TYR    81      82.217 113.113  57.393  1.00  0.00           O  
ATOM   1107  HH  TYR    81      83.139 113.061  57.132  1.00  0.00           H  
ATOM   1108  CE2 TYR    81      82.055 111.808  55.366  1.00  0.00           C  
ATOM   1109  HE2 TYR    81      83.134 111.788  55.414  1.00  0.00           H  
ATOM   1110  CD2 TYR    81      81.205 111.119  54.520  1.00  0.00           C  
ATOM   1111  HD2 TYR    81      81.648 110.643  53.659  1.00  0.00           H  
ATOM   1112  C   TYR    81      78.028 107.710  53.469  1.00  0.00           C  
ATOM   1113  O   TYR    81      78.261 107.765  52.270  1.00  0.00           O  
ATOM   1114  N   GLY    82      77.002 106.959  53.944  1.00  0.00           N  
ATOM   1115  H   GLY    82      76.480 106.476  53.227  1.00  0.00           H  
ATOM   1116  CA  GLY    82      76.404 107.000  55.308  1.00  0.00           C  
ATOM   1117  HA2 GLY    82      75.668 106.197  55.258  1.00  0.00           H  
ATOM   1118  HA3 GLY    82      77.041 106.711  56.143  1.00  0.00           H  
ATOM   1119  C   GLY    82      75.557 108.257  55.644  1.00  0.00           C  
ATOM   1120  O   GLY    82      75.346 109.136  54.811  1.00  0.00           O  
ATOM   1121  N   SER    83      75.146 108.252  56.914  1.00  0.00           N  
ATOM   1122  H   SER    83      75.412 107.503  57.537  1.00  0.00           H  
ATOM   1123  CA  SER    83      74.085 109.014  57.552  1.00  0.00           C  
ATOM   1124  HA  SER    83      73.744 108.213  58.209  1.00  0.00           H  
ATOM   1125  CB  SER    83      74.643 110.196  58.368  1.00  0.00           C  
ATOM   1126  HB2 SER    83      75.103 110.907  57.682  1.00  0.00           H  
ATOM   1127  HB3 SER    83      73.783 110.561  58.930  1.00  0.00           H  
ATOM   1128  OG  SER    83      75.461 109.744  59.393  1.00  0.00           O  
ATOM   1129  HG  SER    83      76.320 109.617  58.984  1.00  0.00           H  
ATOM   1130  C   SER    83      72.984 109.539  56.629  1.00  0.00           C  
ATOM   1131  O   SER    83      73.210 110.630  56.074  1.00  0.00           O  
ATOM   1132  N   SER    84      71.853 108.864  56.412  1.00  0.00           N  
ATOM   1133  H   SER    84      71.169 109.088  55.704  1.00  0.00           H  
ATOM   1134  CA  SER    84      71.510 107.516  57.101  1.00  0.00           C  
ATOM   1135  HA  SER    84      71.517 107.762  58.163  1.00  0.00           H  
ATOM   1136  CB  SER    84      70.091 106.917  56.768  1.00  0.00           C  
ATOM   1137  HB2 SER    84      69.277 107.635  56.871  1.00  0.00           H  
ATOM   1138  HB3 SER    84      70.119 106.523  55.752  1.00  0.00           H  
ATOM   1139  OG  SER    84      69.862 105.851  57.652  1.00  0.00           O  
ATOM   1140  HG  SER    84      68.984 105.539  57.422  1.00  0.00           H  
ATOM   1141  C   SER    84      72.457 106.422  56.708  1.00  0.00           C  
ATOM   1142  O   SER    84      72.882 106.305  55.543  1.00  0.00           O  
ATOM   1143  N   GLN    85      72.641 105.448  57.636  1.00  0.00           N  
ATOM   1144  H   GLN    85      72.103 105.541  58.486  1.00  0.00           H  
ATOM   1145  CA  GLN    85      73.160 104.117  57.436  1.00  0.00           C  
ATOM   1146  HA  GLN    85      74.216 104.281  57.225  1.00  0.00           H  
ATOM   1147  CB  GLN    85      73.183 103.380  58.749  1.00  0.00           C  
ATOM   1148  HB2 GLN    85      73.915 103.861  59.398  1.00  0.00           H  
ATOM   1149  HB3 GLN    85      72.201 103.340  59.220  1.00  0.00           H  
ATOM   1150  CG  GLN    85      73.744 101.953  58.785  1.00  0.00           C  
ATOM   1151  HG2 GLN    85      73.032 101.293  58.290  1.00  0.00           H  
ATOM   1152  HG3 GLN    85      74.727 102.053  58.323  1.00  0.00           H  
ATOM   1153  CD  GLN    85      73.718 101.398  60.216  1.00  0.00           C  
ATOM   1154  OE1 GLN    85      73.855 102.080  61.229  1.00  0.00           O  
ATOM   1155  NE2 GLN    85      73.572 100.128  60.365  1.00  0.00           N  
ATOM   1156 HE21 GLN    85      73.671  99.725  61.286  1.00  0.00           H  
ATOM   1157 HE22 GLN    85      73.730  99.538  59.560  1.00  0.00           H  
ATOM   1158  C   GLN    85      72.469 103.296  56.432  1.00  0.00           C  
ATOM   1159  O   GLN    85      73.033 102.338  55.856  1.00  0.00           O  
ATOM   1160  N   SER    86      71.142 103.465  56.346  1.00  0.00           N  
ATOM   1161  H   SER    86      70.800 104.330  56.740  1.00  0.00           H  
ATOM   1162  CA  SER    86      70.033 102.643  55.638  1.00  0.00           C  
ATOM   1163  HA  SER    86      69.071 102.672  56.150  1.00  0.00           H  
ATOM   1164  CB  SER    86      69.623 103.231  54.281  1.00  0.00           C  
ATOM   1165  HB2 SER    86      70.400 103.100  53.528  1.00  0.00           H  
ATOM   1166  HB3 SER    86      68.804 102.550  54.045  1.00  0.00           H  
ATOM   1167  OG  SER    86      69.197 104.606  54.403  1.00  0.00           O  
ATOM   1168  HG  SER    86      68.495 104.523  55.053  1.00  0.00           H  
ATOM   1169  C   SER    86      70.377 101.189  55.468  1.00  0.00           C  
ATOM   1170  O   SER    86      70.644 100.720  54.302  1.00  0.00           O  
ATOM   1171  N   SER    87      70.489 100.430  56.566  1.00  0.00           N  
ATOM   1172  H   SER    87      70.359 100.932  57.433  1.00  0.00           H  
ATOM   1173  CA  SER    87      70.888  99.045  56.734  1.00  0.00           C  
ATOM   1174  HA  SER    87      71.898  98.987  56.328  1.00  0.00           H  
ATOM   1175  CB  SER    87      70.857  98.652  58.226  1.00  0.00           C  
ATOM   1176  HB2 SER    87      71.711  99.098  58.734  1.00  0.00           H  
ATOM   1177  HB3 SER    87      70.031  99.087  58.788  1.00  0.00           H  
ATOM   1178  OG  SER    87      70.755  97.248  58.387  1.00  0.00           O  
ATOM   1179  HG  SER    87      71.507  96.878  57.919  1.00  0.00           H  
ATOM   1180  C   SER    87      69.938  98.146  55.879  1.00  0.00           C  
ATOM   1181  O   SER    87      68.759  98.422  55.742  1.00  0.00           O  
ATOM   1182  N   GLN    88      70.482  97.130  55.262  1.00  0.00           N  
ATOM   1183  H   GLN    88      71.463  97.013  55.470  1.00  0.00           H  
ATOM   1184  CA  GLN    88      69.822  96.088  54.577  1.00  0.00           C  
ATOM   1185  HA  GLN    88      68.913  96.388  54.056  1.00  0.00           H  
ATOM   1186  CB  GLN    88      70.735  95.571  53.459  1.00  0.00           C  
ATOM   1187  HB2 GLN    88      71.584  95.085  53.940  1.00  0.00           H  
ATOM   1188  HB3 GLN    88      70.230  94.847  52.820  1.00  0.00           H  
ATOM   1189  CG  GLN    88      71.379  96.621  52.543  1.00  0.00           C  
ATOM   1190  HG2 GLN    88      71.799  97.452  53.109  1.00  0.00           H  
ATOM   1191  HG3 GLN    88      72.235  96.107  52.106  1.00  0.00           H  
ATOM   1192  CD  GLN    88      70.536  97.348  51.526  1.00  0.00           C  
ATOM   1193  OE1 GLN    88      69.987  98.443  51.752  1.00  0.00           O  
ATOM   1194  NE2 GLN    88      70.202  96.622  50.475  1.00  0.00           N  
ATOM   1195 HE21 GLN    88      70.649  95.733  50.300  1.00  0.00           H  
ATOM   1196 HE22 GLN    88      69.725  97.200  49.797  1.00  0.00           H  
ATOM   1197  C   GLN    88      69.377  94.933  55.491  1.00  0.00           C  
ATOM   1198  O   GLN    88      70.143  94.100  56.010  1.00  0.00           O  
ATOM   1199  N   SER    89      68.102  95.018  55.795  1.00  0.00           N  
ATOM   1200  H   SER    89      67.587  95.513  55.080  1.00  0.00           H  
ATOM   1201  CA  SER    89      67.443  94.239  56.827  1.00  0.00           C  
ATOM   1202  HA  SER    89      68.175  93.811  57.511  1.00  0.00           H  
ATOM   1203  CB  SER    89      66.364  95.025  57.497  1.00  0.00           C  
ATOM   1204  HB2 SER    89      65.738  95.378  56.678  1.00  0.00           H  
ATOM   1205  HB3 SER    89      65.707  94.499  58.191  1.00  0.00           H  
ATOM   1206  OG  SER    89      66.973  96.168  58.055  1.00  0.00           O  
ATOM   1207  HG  SER    89      67.396  95.709  58.784  1.00  0.00           H  
ATOM   1208  C   SER    89      66.858  92.976  56.207  1.00  0.00           C  
ATOM   1209  O   SER    89      66.783  92.796  54.964  1.00  0.00           O  
ATOM   1210  N   SER    90      66.499  91.988  57.064  1.00  0.00           N  
ATOM   1211  H   SER    90      66.466  92.199  58.051  1.00  0.00           H  
ATOM   1212  CA  SER    90      65.872  90.733  56.668  1.00  0.00           C  
ATOM   1213  HA  SER    90      66.331  90.342  55.761  1.00  0.00           H  
ATOM   1214  CB  SER    90      65.915  89.711  57.801  1.00  0.00           C  
ATOM   1215  HB2 SER    90      65.514  90.113  58.731  1.00  0.00           H  
ATOM   1216  HB3 SER    90      65.411  88.767  57.594  1.00  0.00           H  
ATOM   1217  OG  SER    90      67.303  89.449  58.003  1.00  0.00           O  
ATOM   1218  HG  SER    90      67.242  88.649  58.530  1.00  0.00           H  
ATOM   1219  C   SER    90      64.371  91.043  56.317  1.00  0.00           C  
ATOM   1220  O   SER    90      63.453  90.639  56.991  1.00  0.00           O  
ATOM   1221  N   TYR    91      64.149  92.005  55.425  1.00  0.00           N  
ATOM   1222  H   TYR    91      64.946  92.474  55.018  1.00  0.00           H  
ATOM   1223  CA  TYR    91      62.861  92.501  55.129  1.00  0.00           C  
ATOM   1224  HA  TYR    91      62.244  91.607  55.034  1.00  0.00           H  
ATOM   1225  CB  TYR    91      62.324  93.367  56.273  1.00  0.00           C  
ATOM   1226  HB2 TYR    91      61.800  92.740  56.995  1.00  0.00           H  
ATOM   1227  HB3 TYR    91      63.058  94.060  56.685  1.00  0.00           H  
ATOM   1228  CG  TYR    91      61.178  94.210  55.791  1.00  0.00           C  
ATOM   1229  CD1 TYR    91      61.340  95.543  55.467  1.00  0.00           C  
ATOM   1230  HD1 TYR    91      62.327  95.972  55.564  1.00  0.00           H  
ATOM   1231  CE1 TYR    91      60.311  96.219  54.763  1.00  0.00           C  
ATOM   1232  HE1 TYR    91      60.521  97.191  54.341  1.00  0.00           H  
ATOM   1233  CZ  TYR    91      59.077  95.572  54.541  1.00  0.00           C  
ATOM   1234  OH  TYR    91      58.057  96.134  53.786  1.00  0.00           O  
ATOM   1235  HH  TYR    91      58.112  97.093  53.795  1.00  0.00           H  
ATOM   1236  CE2 TYR    91      58.841  94.221  54.986  1.00  0.00           C  
ATOM   1237  HE2 TYR    91      57.894  93.713  54.875  1.00  0.00           H  
ATOM   1238  CD2 TYR    91      59.892  93.627  55.704  1.00  0.00           C  
ATOM   1239  HD2 TYR    91      59.800  92.558  55.828  1.00  0.00           H  
ATOM   1240  C   TYR    91      62.837  93.264  53.819  1.00  0.00           C  
ATOM   1241  O   TYR    91      63.666  94.130  53.589  1.00  0.00           O  
ATOM   1242  N   GLY    92      61.921  92.974  52.888  1.00  0.00           N  
ATOM   1243  H   GLY    92      61.751  93.640  52.148  1.00  0.00           H  
ATOM   1244  CA  GLY    92      61.136  91.703  52.768  1.00  0.00           C  
ATOM   1245  HA2 GLY    92      60.436  91.641  53.601  1.00  0.00           H  
ATOM   1246  HA3 GLY    92      60.585  91.693  51.827  1.00  0.00           H  
ATOM   1247  C   GLY    92      62.018  90.410  52.708  1.00  0.00           C  
ATOM   1248  O   GLY    92      63.240  90.370  52.472  1.00  0.00           O  
ATOM   1249  N   GLN    93      61.288  89.342  52.955  1.00  0.00           N  
ATOM   1250  H   GLN    93      60.297  89.446  53.119  1.00  0.00           H  
ATOM   1251  CA  GLN    93      61.899  88.013  53.119  1.00  0.00           C  
ATOM   1252  HA  GLN    93      62.675  87.880  52.366  1.00  0.00           H  
ATOM   1253  CB  GLN    93      62.593  87.713  54.492  1.00  0.00           C  
ATOM   1254  HB2 GLN    93      62.873  86.662  54.418  1.00  0.00           H  
ATOM   1255  HB3 GLN    93      63.562  88.210  54.449  1.00  0.00           H  
ATOM   1256  CG  GLN    93      61.807  88.126  55.728  1.00  0.00           C  
ATOM   1257  HG2 GLN    93      61.940  89.203  55.832  1.00  0.00           H  
ATOM   1258  HG3 GLN    93      60.728  88.163  55.583  1.00  0.00           H  
ATOM   1259  CD  GLN    93      62.141  87.523  57.079  1.00  0.00           C  
ATOM   1260  OE1 GLN    93      63.238  87.041  57.318  1.00  0.00           O  
ATOM   1261  NE2 GLN    93      61.306  87.540  58.012  1.00  0.00           N  
ATOM   1262 HE21 GLN    93      61.596  87.085  58.866  1.00  0.00           H  
ATOM   1263 HE22 GLN    93      60.343  87.817  57.889  1.00  0.00           H  
ATOM   1264  C   GLN    93      60.718  87.020  52.874  1.00  0.00           C  
ATOM   1265  O   GLN    93      60.486  86.071  53.631  1.00  0.00           O  
ATOM   1266  N   GLN    94      59.925  87.152  51.751  1.00  0.00           N  
ATOM   1267  H   GLN    94      60.289  87.929  51.219  1.00  0.00           H  
ATOM   1268  CA  GLN    94      58.948  86.097  51.251  1.00  0.00           C  
ATOM   1269  HA  GLN    94      58.103  86.067  51.939  1.00  0.00           H  
ATOM   1270  CB  GLN    94      58.342  86.421  49.896  1.00  0.00           C  
ATOM   1271  HB2 GLN    94      57.862  87.396  49.981  1.00  0.00           H  
ATOM   1272  HB3 GLN    94      59.167  86.530  49.192  1.00  0.00           H  
ATOM   1273  CG  GLN    94      57.373  85.442  49.313  1.00  0.00           C  
ATOM   1274  HG2 GLN    94      57.997  84.607  48.995  1.00  0.00           H  
ATOM   1275  HG3 GLN    94      56.624  85.133  50.042  1.00  0.00           H  
ATOM   1276  CD  GLN    94      56.644  85.794  48.038  1.00  0.00           C  
ATOM   1277  OE1 GLN    94      56.710  86.948  47.666  1.00  0.00           O  
ATOM   1278  NE2 GLN    94      55.687  84.994  47.594  1.00  0.00           N  
ATOM   1279 HE21 GLN    94      55.368  84.125  48.000  1.00  0.00           H  
ATOM   1280 HE22 GLN    94      55.129  85.195  46.777  1.00  0.00           H  
ATOM   1281  C   GLN    94      59.447  84.660  51.298  1.00  0.00           C  
ATOM   1282  O   GLN    94      60.514  84.360  50.752  1.00  0.00           O  
ATOM   1283  N   SER    95      58.646  83.699  51.767  1.00  0.00           N  
ATOM   1284  H   SER    95      57.817  83.926  52.298  1.00  0.00           H  
ATOM   1285  CA  SER    95      58.956  82.274  51.631  1.00  0.00           C  
ATOM   1286  HA  SER    95      59.846  82.103  52.237  1.00  0.00           H  
ATOM   1287  CB  SER    95      57.802  81.526  52.200  1.00  0.00           C  
ATOM   1288  HB2 SER    95      57.454  81.886  53.168  1.00  0.00           H  
ATOM   1289  HB3 SER    95      56.951  81.401  51.530  1.00  0.00           H  
ATOM   1290  OG  SER    95      58.293  80.233  52.505  1.00  0.00           O  
ATOM   1291  HG  SER    95      58.969  80.269  53.185  1.00  0.00           H  
ATOM   1292  C   SER    95      59.109  81.769  50.203  1.00  0.00           C  
ATOM   1293  O   SER    95      58.283  82.000  49.320  1.00  0.00           O  
ATOM   1294  N   SER    96      60.126  80.922  49.998  1.00  0.00           N  
ATOM   1295  H   SER    96      60.664  80.768  50.839  1.00  0.00           H  
ATOM   1296  CA  SER    96      60.503  80.314  48.673  1.00  0.00           C  
ATOM   1297  HA  SER    96      60.534  81.150  47.973  1.00  0.00           H  
ATOM   1298  CB  SER    96      61.863  79.577  48.730  1.00  0.00           C  
ATOM   1299  HB2 SER    96      61.731  78.708  49.374  1.00  0.00           H  
ATOM   1300  HB3 SER    96      62.138  79.190  47.749  1.00  0.00           H  
ATOM   1301  OG  SER    96      62.742  80.518  49.230  1.00  0.00           O  
ATOM   1302  HG  SER    96      63.366  80.207  49.890  1.00  0.00           H  
ATOM   1303  C   SER    96      59.472  79.296  48.139  1.00  0.00           C  
ATOM   1304  O   SER    96      59.040  78.443  48.920  1.00  0.00           O  
ATOM   1305  N   TYR    97      59.033  79.200  46.844  1.00  0.00           N  
ATOM   1306  H   TYR    97      58.435  78.408  46.659  1.00  0.00           H  
ATOM   1307  CA  TYR    97      59.629  79.818  45.611  1.00  0.00           C  
ATOM   1308  HA  TYR    97      59.245  79.144  44.845  1.00  0.00           H  
ATOM   1309  CB  TYR    97      59.016  81.206  45.250  1.00  0.00           C  
ATOM   1310  HB2 TYR    97      58.891  81.740  46.192  1.00  0.00           H  
ATOM   1311  HB3 TYR    97      59.494  81.705  44.407  1.00  0.00           H  
ATOM   1312  CG  TYR    97      57.557  81.037  44.813  1.00  0.00           C  
ATOM   1313  CD1 TYR    97      57.240  80.484  43.515  1.00  0.00           C  
ATOM   1314  HD1 TYR    97      58.093  80.096  42.977  1.00  0.00           H  
ATOM   1315  CE1 TYR    97      55.896  80.356  43.082  1.00  0.00           C  
ATOM   1316  HE1 TYR    97      55.648  79.828  42.173  1.00  0.00           H  
ATOM   1317  CZ  TYR    97      54.843  80.795  43.950  1.00  0.00           C  
ATOM   1318  OH  TYR    97      53.587  80.488  43.737  1.00  0.00           O  
ATOM   1319  HH  TYR    97      52.997  80.439  44.492  1.00  0.00           H  
ATOM   1320  CE2 TYR    97      55.197  81.371  45.229  1.00  0.00           C  
ATOM   1321  HE2 TYR    97      54.391  81.683  45.877  1.00  0.00           H  
ATOM   1322  CD2 TYR    97      56.520  81.536  45.598  1.00  0.00           C  
ATOM   1323  HD2 TYR    97      56.798  81.943  46.559  1.00  0.00           H  
ATOM   1324  C   TYR    97      61.144  79.762  45.460  1.00  0.00           C  
ATOM   1325  O   TYR    97      61.834  80.735  45.791  1.00  0.00           O  
ATOM   1326  N   PRO    98      61.781  78.594  45.173  1.00  0.00           N  
ATOM   1327  CD  PRO    98      63.286  78.472  45.039  1.00  0.00           C  
ATOM   1328  HD2 PRO    98      63.781  78.682  45.988  1.00  0.00           H  
ATOM   1329  HD3 PRO    98      63.704  79.182  44.325  1.00  0.00           H  
ATOM   1330  CG  PRO    98      63.616  77.101  44.586  1.00  0.00           C  
ATOM   1331  HG2 PRO    98      64.009  76.504  45.409  1.00  0.00           H  
ATOM   1332  HG3 PRO    98      64.323  77.070  43.757  1.00  0.00           H  
ATOM   1333  CB  PRO    98      62.285  76.441  44.136  1.00  0.00           C  
ATOM   1334  HB2 PRO    98      62.098  75.387  44.342  1.00  0.00           H  
ATOM   1335  HB3 PRO    98      62.270  76.573  43.054  1.00  0.00           H  
ATOM   1336  CA  PRO    98      61.167  77.288  44.725  1.00  0.00           C  
ATOM   1337  HA  PRO    98      60.329  77.377  44.034  1.00  0.00           H  
ATOM   1338  C   PRO    98      60.535  76.649  45.987  1.00  0.00           C  
ATOM   1339  O   PRO    98      61.133  76.656  47.061  1.00  0.00           O  
ATOM   1340  N   GLY    99      59.409  75.973  45.752  1.00  0.00           N  
ATOM   1341  H   GLY    99      59.147  75.831  44.786  1.00  0.00           H  
ATOM   1342  CA  GLY    99      58.742  75.143  46.718  1.00  0.00           C  
ATOM   1343  HA2 GLY    99      58.298  75.805  47.462  1.00  0.00           H  
ATOM   1344  HA3 GLY    99      57.893  74.692  46.204  1.00  0.00           H  
ATOM   1345  C   GLY    99      59.541  73.938  47.362  1.00  0.00           C  
ATOM   1346  O   GLY    99      60.291  73.216  46.686  1.00  0.00           O  
ATOM   1347  N   TYR   100      59.427  73.754  48.705  1.00  0.00           N  
ATOM   1348  H   TYR   100      58.815  74.363  49.230  1.00  0.00           H  
ATOM   1349  CA  TYR   100      60.181  72.838  49.598  1.00  0.00           C  
ATOM   1350  HA  TYR   100      60.742  72.214  48.902  1.00  0.00           H  
ATOM   1351  CB  TYR   100      61.219  73.672  50.412  1.00  0.00           C  
ATOM   1352  HB2 TYR   100      61.776  72.943  51.002  1.00  0.00           H  
ATOM   1353  HB3 TYR   100      61.816  74.093  49.604  1.00  0.00           H  
ATOM   1354  CG  TYR   100      60.548  74.702  51.325  1.00  0.00           C  
ATOM   1355  CD1 TYR   100      60.363  76.062  50.941  1.00  0.00           C  
ATOM   1356  HD1 TYR   100      60.675  76.297  49.934  1.00  0.00           H  
ATOM   1357  CE1 TYR   100      60.035  77.033  51.887  1.00  0.00           C  
ATOM   1358  HE1 TYR   100      59.911  78.087  51.689  1.00  0.00           H  
ATOM   1359  CZ  TYR   100      59.742  76.673  53.169  1.00  0.00           C  
ATOM   1360  OH  TYR   100      59.506  77.615  54.103  1.00  0.00           O  
ATOM   1361  HH  TYR   100      59.055  77.268  54.877  1.00  0.00           H  
ATOM   1362  CE2 TYR   100      59.977  75.344  53.609  1.00  0.00           C  
ATOM   1363  HE2 TYR   100      59.985  75.194  54.679  1.00  0.00           H  
ATOM   1364  CD2 TYR   100      60.341  74.327  52.663  1.00  0.00           C  
ATOM   1365  HD2 TYR   100      60.544  73.297  52.916  1.00  0.00           H  
ATOM   1366  C   TYR   100      59.341  71.882  50.490  1.00  0.00           C  
ATOM   1367  O   TYR   100      59.963  70.946  51.016  1.00  0.00           O  
ATOM   1368  N   GLY   101      57.999  72.105  50.622  1.00  0.00           N  
ATOM   1369  H   GLY   101      57.711  72.942  50.135  1.00  0.00           H  
ATOM   1370  CA  GLY   101      56.983  71.549  51.574  1.00  0.00           C  
ATOM   1371  HA2 GLY   101      57.399  71.760  52.559  1.00  0.00           H  
ATOM   1372  HA3 GLY   101      56.023  72.062  51.520  1.00  0.00           H  
ATOM   1373  C   GLY   101      56.637  70.069  51.546  1.00  0.00           C  
ATOM   1374  O   GLY   101      56.398  69.531  52.622  1.00  0.00           O  
ATOM   1375  N   GLN   102      56.780  69.381  50.442  1.00  0.00           N  
ATOM   1376  H   GLN   102      56.976  69.811  49.550  1.00  0.00           H  
ATOM   1377  CA  GLN   102      56.275  68.001  50.218  1.00  0.00           C  
ATOM   1378  HA  GLN   102      55.222  68.002  50.501  1.00  0.00           H  
ATOM   1379  CB  GLN   102      56.325  67.676  48.701  1.00  0.00           C  
ATOM   1380  HB2 GLN   102      55.554  68.240  48.176  1.00  0.00           H  
ATOM   1381  HB3 GLN   102      57.310  68.000  48.367  1.00  0.00           H  
ATOM   1382  CG  GLN   102      56.107  66.190  48.394  1.00  0.00           C  
ATOM   1383  HG2 GLN   102      56.772  65.528  48.947  1.00  0.00           H  
ATOM   1384  HG3 GLN   102      55.049  65.960  48.525  1.00  0.00           H  
ATOM   1385  CD  GLN   102      56.547  65.955  46.925  1.00  0.00           C  
ATOM   1386  OE1 GLN   102      57.443  66.604  46.388  1.00  0.00           O  
ATOM   1387  NE2 GLN   102      55.841  65.101  46.293  1.00  0.00           N  
ATOM   1388 HE21 GLN   102      55.261  64.484  46.844  1.00  0.00           H  
ATOM   1389 HE22 GLN   102      55.897  64.974  45.293  1.00  0.00           H  
ATOM   1390  C   GLN   102      57.052  66.976  51.085  1.00  0.00           C  
ATOM   1391  O   GLN   102      58.278  66.942  51.049  1.00  0.00           O  
ATOM   1392  N   GLN   103      56.374  66.167  51.945  1.00  0.00           N  
ATOM   1393  H   GLN   103      55.366  66.164  51.892  1.00  0.00           H  
ATOM   1394  CA  GLN   103      56.994  65.153  52.787  1.00  0.00           C  
ATOM   1395  HA  GLN   103      57.808  65.662  53.304  1.00  0.00           H  
ATOM   1396  CB  GLN   103      55.851  64.775  53.855  1.00  0.00           C  
ATOM   1397  HB2 GLN   103      55.821  65.612  54.552  1.00  0.00           H  
ATOM   1398  HB3 GLN   103      54.873  64.716  53.377  1.00  0.00           H  
ATOM   1399  CG  GLN   103      56.231  63.507  54.740  1.00  0.00           C  
ATOM   1400  HG2 GLN   103      55.643  63.417  55.654  1.00  0.00           H  
ATOM   1401  HG3 GLN   103      55.896  62.662  54.138  1.00  0.00           H  
ATOM   1402  CD  GLN   103      57.719  63.263  55.122  1.00  0.00           C  
ATOM   1403  OE1 GLN   103      58.503  64.165  55.325  1.00  0.00           O  
ATOM   1404  NE2 GLN   103      58.125  62.028  55.537  1.00  0.00           N  
ATOM   1405 HE21 GLN   103      59.127  61.905  55.570  1.00  0.00           H  
ATOM   1406 HE22 GLN   103      57.488  61.256  55.408  1.00  0.00           H  
ATOM   1407  C   GLN   103      57.541  63.840  51.999  1.00  0.00           C  
ATOM   1408  O   GLN   103      56.762  63.023  51.537  1.00  0.00           O  
ATOM   1409  N   PRO   104      58.870  63.751  51.847  1.00  0.00           N  
ATOM   1410  CD  PRO   104      59.912  64.485  52.449  1.00  0.00           C  
ATOM   1411  HD2 PRO   104      60.264  63.913  53.308  1.00  0.00           H  
ATOM   1412  HD3 PRO   104      59.711  65.531  52.681  1.00  0.00           H  
ATOM   1413  CG  PRO   104      61.070  64.457  51.530  1.00  0.00           C  
ATOM   1414  HG2 PRO   104      61.988  64.662  52.080  1.00  0.00           H  
ATOM   1415  HG3 PRO   104      60.817  65.057  50.657  1.00  0.00           H  
ATOM   1416  CB  PRO   104      61.004  63.071  51.047  1.00  0.00           C  
ATOM   1417  HB2 PRO   104      61.444  62.348  51.734  1.00  0.00           H  
ATOM   1418  HB3 PRO   104      61.518  62.998  50.089  1.00  0.00           H  
ATOM   1419  CA  PRO   104      59.542  62.853  50.856  1.00  0.00           C  
ATOM   1420  HA  PRO   104      59.367  63.319  49.886  1.00  0.00           H  
ATOM   1421  C   PRO   104      59.076  61.400  50.812  1.00  0.00           C  
ATOM   1422  O   PRO   104      59.076  60.682  51.794  1.00  0.00           O  
ATOM   1423  N   ALA   105      58.786  60.858  49.565  1.00  0.00           N  
ATOM   1424  H   ALA   105      58.966  61.476  48.787  1.00  0.00           H  
ATOM   1425  CA  ALA   105      58.466  59.454  49.467  1.00  0.00           C  
ATOM   1426  HA  ALA   105      57.717  59.202  50.218  1.00  0.00           H  
ATOM   1427  CB  ALA   105      57.812  59.239  48.093  1.00  0.00           C  
ATOM   1428  HB1 ALA   105      58.548  59.279  47.290  1.00  0.00           H  
ATOM   1429  HB2 ALA   105      57.470  58.206  48.018  1.00  0.00           H  
ATOM   1430  HB3 ALA   105      56.990  59.920  47.875  1.00  0.00           H  
ATOM   1431  C   ALA   105      59.733  58.585  49.724  1.00  0.00           C  
ATOM   1432  O   ALA   105      60.874  59.031  49.355  1.00  0.00           O  
ATOM   1433  N   PRO   106      59.679  57.330  50.306  1.00  0.00           N  
ATOM   1434  CD  PRO   106      58.536  56.659  50.837  1.00  0.00           C  
ATOM   1435  HD2 PRO   106      58.138  55.904  50.160  1.00  0.00           H  
ATOM   1436  HD3 PRO   106      57.758  57.335  51.191  1.00  0.00           H  
ATOM   1437  CG  PRO   106      59.134  55.898  52.009  1.00  0.00           C  
ATOM   1438  HG2 PRO   106      58.442  55.128  52.352  1.00  0.00           H  
ATOM   1439  HG3 PRO   106      59.494  56.576  52.783  1.00  0.00           H  
ATOM   1440  CB  PRO   106      60.402  55.375  51.459  1.00  0.00           C  
ATOM   1441  HB2 PRO   106      60.245  54.509  50.816  1.00  0.00           H  
ATOM   1442  HB3 PRO   106      60.963  55.194  52.376  1.00  0.00           H  
ATOM   1443  CA  PRO   106      60.852  56.564  50.714  1.00  0.00           C  
ATOM   1444  HA  PRO   106      61.359  57.229  51.414  1.00  0.00           H  
ATOM   1445  C   PRO   106      61.779  56.266  49.604  1.00  0.00           C  
ATOM   1446  O   PRO   106      61.433  56.062  48.407  1.00  0.00           O  
ATOM   1447  N   SER   107      63.064  56.170  49.953  1.00  0.00           N  
ATOM   1448  H   SER   107      63.197  56.500  50.898  1.00  0.00           H  
ATOM   1449  CA  SER   107      64.202  56.094  48.962  1.00  0.00           C  
ATOM   1450  HA  SER   107      63.995  55.592  48.018  1.00  0.00           H  
ATOM   1451  CB  SER   107      64.712  57.563  48.643  1.00  0.00           C  
ATOM   1452  HB2 SER   107      65.372  57.455  47.782  1.00  0.00           H  
ATOM   1453  HB3 SER   107      63.926  58.256  48.343  1.00  0.00           H  
ATOM   1454  OG  SER   107      65.378  58.130  49.723  1.00  0.00           O  
ATOM   1455  HG  SER   107      64.731  58.308  50.409  1.00  0.00           H  
ATOM   1456  C   SER   107      65.430  55.315  49.545  1.00  0.00           C  
ATOM   1457  O   SER   107      66.442  55.164  48.824  1.00  0.00           O  
ATOM   1458  N   SER   108      65.376  54.785  50.781  1.00  0.00           N  
ATOM   1459  H   SER   108      64.593  54.998  51.383  1.00  0.00           H  
ATOM   1460  CA  SER   108      66.375  53.926  51.423  1.00  0.00           C  
ATOM   1461  HA  SER   108      67.230  54.544  51.696  1.00  0.00           H  
ATOM   1462  CB  SER   108      65.752  53.325  52.674  1.00  0.00           C  
ATOM   1463  HB2 SER   108      65.380  54.113  53.327  1.00  0.00           H  
ATOM   1464  HB3 SER   108      64.884  52.729  52.393  1.00  0.00           H  
ATOM   1465  OG  SER   108      66.635  52.580  53.465  1.00  0.00           O  
ATOM   1466  HG  SER   108      67.230  53.243  53.821  1.00  0.00           H  
ATOM   1467  C   SER   108      66.783  52.673  50.595  1.00  0.00           C  
ATOM   1468  O   SER   108      65.968  52.103  49.875  1.00  0.00           O  
ATOM   1469  N   THR   109      68.077  52.317  50.682  1.00  0.00           N  
ATOM   1470  H   THR   109      68.746  52.910  51.151  1.00  0.00           H  
ATOM   1471  CA  THR   109      68.637  51.100  50.009  1.00  0.00           C  
ATOM   1472  HA  THR   109      68.107  51.018  49.060  1.00  0.00           H  
ATOM   1473  CB  THR   109      70.073  51.281  49.557  1.00  0.00           C  
ATOM   1474  HB  THR   109      70.739  51.324  50.419  1.00  0.00           H  
ATOM   1475  CG2 THR   109      70.581  50.080  48.689  1.00  0.00           C  
ATOM   1476 HG21 THR   109      71.455  50.359  48.101  1.00  0.00           H  
ATOM   1477 HG22 THR   109      70.546  49.118  49.202  1.00  0.00           H  
ATOM   1478 HG23 THR   109      69.752  50.030  47.983  1.00  0.00           H  
ATOM   1479  OG1 THR   109      70.296  52.421  48.803  1.00  0.00           O  
ATOM   1480  HG1 THR   109      70.391  53.162  49.405  1.00  0.00           H  
ATOM   1481  C   THR   109      68.382  49.828  50.733  1.00  0.00           C  
ATOM   1482  O   THR   109      69.208  49.308  51.510  1.00  0.00           O  
ATOM   1483  N   SER   110      67.200  49.327  50.386  1.00  0.00           N  
ATOM   1484  H   SER   110      66.615  49.852  49.752  1.00  0.00           H  
ATOM   1485  CA  SER   110      66.781  47.949  50.732  1.00  0.00           C  
ATOM   1486  HA  SER   110      66.685  47.941  51.818  1.00  0.00           H  
ATOM   1487  CB  SER   110      65.376  47.794  50.164  1.00  0.00           C  
ATOM   1488  HB2 SER   110      64.954  46.847  50.500  1.00  0.00           H  
ATOM   1489  HB3 SER   110      64.765  48.644  50.469  1.00  0.00           H  
ATOM   1490  OG  SER   110      65.438  47.677  48.745  1.00  0.00           O  
ATOM   1491  HG  SER   110      64.554  47.861  48.418  1.00  0.00           H  
ATOM   1492  C   SER   110      67.617  46.709  50.291  1.00  0.00           C  
ATOM   1493  O   SER   110      68.627  46.865  49.558  1.00  0.00           O  
ATOM   1494  N   GLY   111      67.248  45.522  50.809  1.00  0.00           N  
ATOM   1495  H   GLY   111      66.439  45.507  51.414  1.00  0.00           H  
ATOM   1496  CA  GLY   111      67.641  44.236  50.219  1.00  0.00           C  
ATOM   1497  HA2 GLY   111      67.919  44.367  49.173  1.00  0.00           H  
ATOM   1498  HA3 GLY   111      68.595  43.858  50.585  1.00  0.00           H  
ATOM   1499  C   GLY   111      66.558  43.163  50.328  1.00  0.00           C  
ATOM   1500  O   GLY   111      65.609  43.386  51.123  1.00  0.00           O  
ATOM   1501  N   SER   112      66.652  42.001  49.630  1.00  0.00           N  
ATOM   1502  H   SER   112      65.889  41.350  49.752  1.00  0.00           H  
ATOM   1503  CA  SER   112      67.537  41.664  48.466  1.00  0.00           C  
ATOM   1504  HA  SER   112      67.413  40.595  48.294  1.00  0.00           H  
ATOM   1505  CB  SER   112      67.213  42.404  47.166  1.00  0.00           C  
ATOM   1506  HB2 SER   112      67.649  43.403  47.148  1.00  0.00           H  
ATOM   1507  HB3 SER   112      67.683  41.938  46.300  1.00  0.00           H  
ATOM   1508  OG  SER   112      65.819  42.471  46.835  1.00  0.00           O  
ATOM   1509  HG  SER   112      65.527  43.378  46.714  1.00  0.00           H  
ATOM   1510  C   SER   112      69.027  41.936  48.791  1.00  0.00           C  
ATOM   1511  O   SER   112      69.743  42.670  48.109  1.00  0.00           O  
ATOM   1512  N   TYR   113      69.545  41.366  49.870  1.00  0.00           N  
ATOM   1513  H   TYR   113      70.519  41.550  50.059  1.00  0.00           H  
ATOM   1514  CA  TYR   113      68.977  40.324  50.826  1.00  0.00           C  
ATOM   1515  HA  TYR   113      67.948  40.098  50.547  1.00  0.00           H  
ATOM   1516  CB  TYR   113      69.877  39.015  50.842  1.00  0.00           C  
ATOM   1517  HB2 TYR   113      70.889  39.259  51.165  1.00  0.00           H  
ATOM   1518  HB3 TYR   113      69.603  38.360  51.669  1.00  0.00           H  
ATOM   1519  CG  TYR   113      69.871  38.296  49.551  1.00  0.00           C  
ATOM   1520  CD1 TYR   113      68.780  37.678  48.982  1.00  0.00           C  
ATOM   1521  HD1 TYR   113      67.831  37.850  49.468  1.00  0.00           H  
ATOM   1522  CE1 TYR   113      68.893  36.895  47.767  1.00  0.00           C  
ATOM   1523  HE1 TYR   113      67.988  36.525  47.307  1.00  0.00           H  
ATOM   1524  CZ  TYR   113      70.162  36.828  47.156  1.00  0.00           C  
ATOM   1525  OH  TYR   113      70.390  36.225  45.996  1.00  0.00           O  
ATOM   1526  HH  TYR   113      69.702  35.580  45.818  1.00  0.00           H  
ATOM   1527  CE2 TYR   113      71.276  37.412  47.788  1.00  0.00           C  
ATOM   1528  HE2 TYR   113      72.208  37.523  47.253  1.00  0.00           H  
ATOM   1529  CD2 TYR   113      71.151  38.081  49.020  1.00  0.00           C  
ATOM   1530  HD2 TYR   113      71.990  38.600  49.461  1.00  0.00           H  
ATOM   1531  C   TYR   113      68.847  40.802  52.304  1.00  0.00           C  
ATOM   1532  O   TYR   113      69.889  41.160  52.838  1.00  0.00           O  
ATOM   1533  N   GLY   114      67.687  40.797  52.870  1.00  0.00           N  
ATOM   1534  H   GLY   114      66.893  40.442  52.356  1.00  0.00           H  
ATOM   1535  CA  GLY   114      67.460  41.337  54.197  1.00  0.00           C  
ATOM   1536  HA2 GLY   114      66.467  41.048  54.540  1.00  0.00           H  
ATOM   1537  HA3 GLY   114      68.174  40.770  54.793  1.00  0.00           H  
ATOM   1538  C   GLY   114      67.641  42.831  54.435  1.00  0.00           C  
ATOM   1539  O   GLY   114      67.578  43.617  53.453  1.00  0.00           O  
ATOM   1540  N   SER   115      67.882  43.327  55.648  1.00  0.00           N  
ATOM   1541  H   SER   115      68.059  44.321  55.673  1.00  0.00           H  
ATOM   1542  CA  SER   115      67.706  42.635  56.981  1.00  0.00           C  
ATOM   1543  HA  SER   115      67.130  41.726  56.806  1.00  0.00           H  
ATOM   1544  CB  SER   115      69.042  42.340  57.589  1.00  0.00           C  
ATOM   1545  HB2 SER   115      69.599  43.261  57.761  1.00  0.00           H  
ATOM   1546  HB3 SER   115      68.967  41.731  58.491  1.00  0.00           H  
ATOM   1547  OG  SER   115      69.994  41.648  56.804  1.00  0.00           O  
ATOM   1548  HG  SER   115      70.399  42.256  56.182  1.00  0.00           H  
ATOM   1549  C   SER   115      66.881  43.491  58.020  1.00  0.00           C  
ATOM   1550  O   SER   115      66.852  43.266  59.229  1.00  0.00           O  
ATOM   1551  N   SER   116      66.117  44.464  57.472  1.00  0.00           N  
ATOM   1552  H   SER   116      65.990  44.502  56.470  1.00  0.00           H  
ATOM   1553  CA  SER   116      65.152  45.338  58.179  1.00  0.00           C  
ATOM   1554  HA  SER   116      64.968  46.116  57.437  1.00  0.00           H  
ATOM   1555  CB  SER   116      63.748  44.716  58.386  1.00  0.00           C  
ATOM   1556  HB2 SER   116      63.855  43.836  59.021  1.00  0.00           H  
ATOM   1557  HB3 SER   116      63.084  45.373  58.947  1.00  0.00           H  
ATOM   1558  OG  SER   116      63.131  44.407  57.185  1.00  0.00           O  
ATOM   1559  HG  SER   116      62.864  45.256  56.825  1.00  0.00           H  
ATOM   1560  C   SER   116      65.691  45.874  59.542  1.00  0.00           C  
ATOM   1561  O   SER   116      64.998  45.870  60.518  1.00  0.00           O  
ATOM   1562  N   SER   117      66.944  46.290  59.607  1.00  0.00           N  
ATOM   1563  H   SER   117      67.515  46.127  58.790  1.00  0.00           H  
ATOM   1564  CA  SER   117      67.540  47.059  60.712  1.00  0.00           C  
ATOM   1565  HA  SER   117      67.418  46.394  61.567  1.00  0.00           H  
ATOM   1566  CB  SER   117      69.150  47.222  60.507  1.00  0.00           C  
ATOM   1567  HB2 SER   117      69.376  47.996  59.773  1.00  0.00           H  
ATOM   1568  HB3 SER   117      69.680  47.357  61.450  1.00  0.00           H  
ATOM   1569  OG  SER   117      69.731  46.001  59.995  1.00  0.00           O  
ATOM   1570  HG  SER   117      69.439  45.845  59.094  1.00  0.00           H  
ATOM   1571  C   SER   117      66.844  48.429  60.909  1.00  0.00           C  
ATOM   1572  O   SER   117      66.761  49.230  59.993  1.00  0.00           O  
ATOM   1573  N   GLN   118      66.367  48.618  62.140  1.00  0.00           N  
ATOM   1574  H   GLN   118      66.338  47.759  62.671  1.00  0.00           H  
ATOM   1575  CA  GLN   118      65.557  49.717  62.702  1.00  0.00           C  
ATOM   1576  HA  GLN   118      65.684  49.793  63.782  1.00  0.00           H  
ATOM   1577  CB  GLN   118      66.075  51.103  62.278  1.00  0.00           C  
ATOM   1578  HB2 GLN   118      65.904  51.172  61.203  1.00  0.00           H  
ATOM   1579  HB3 GLN   118      65.473  51.900  62.713  1.00  0.00           H  
ATOM   1580  CG  GLN   118      67.501  51.327  62.538  1.00  0.00           C  
ATOM   1581  HG2 GLN   118      67.680  51.169  63.602  1.00  0.00           H  
ATOM   1582  HG3 GLN   118      68.089  50.623  61.948  1.00  0.00           H  
ATOM   1583  CD  GLN   118      68.056  52.650  62.191  1.00  0.00           C  
ATOM   1584  OE1 GLN   118      67.504  53.618  61.625  1.00  0.00           O  
ATOM   1585  NE2 GLN   118      69.248  52.826  62.701  1.00  0.00           N  
ATOM   1586 HE21 GLN   118      69.654  52.274  63.442  1.00  0.00           H  
ATOM   1587 HE22 GLN   118      69.698  53.724  62.592  1.00  0.00           H  
ATOM   1588  C   GLN   118      64.084  49.412  62.289  1.00  0.00           C  
ATOM   1589  O   GLN   118      63.644  49.786  61.184  1.00  0.00           O  
ATOM   1590  N   SER   119      63.344  48.718  63.137  1.00  0.00           N  
ATOM   1591  H   SER   119      62.400  48.565  62.811  1.00  0.00           H  
ATOM   1592  CA  SER   119      63.592  48.276  64.505  1.00  0.00           C  
ATOM   1593  HA  SER   119      64.649  48.063  64.663  1.00  0.00           H  
ATOM   1594  CB  SER   119      63.163  49.483  65.342  1.00  0.00           C  
ATOM   1595  HB2 SER   119      63.767  50.306  64.960  1.00  0.00           H  
ATOM   1596  HB3 SER   119      62.104  49.741  65.329  1.00  0.00           H  
ATOM   1597  OG  SER   119      63.665  49.274  66.664  1.00  0.00           O  
ATOM   1598  HG  SER   119      63.492  50.032  67.227  1.00  0.00           H  
ATOM   1599  C   SER   119      62.750  47.008  64.786  1.00  0.00           C  
ATOM   1600  O   SER   119      62.137  46.464  63.884  1.00  0.00           O  
ATOM   1601  N   SER   120      62.836  46.499  65.997  1.00  0.00           N  
ATOM   1602  H   SER   120      63.390  46.984  66.688  1.00  0.00           H  
ATOM   1603  CA  SER   120      62.053  45.440  66.517  1.00  0.00           C  
ATOM   1604  HA  SER   120      62.456  44.456  66.275  1.00  0.00           H  
ATOM   1605  CB  SER   120      62.178  45.595  68.141  1.00  0.00           C  
ATOM   1606  HB2 SER   120      63.194  45.673  68.528  1.00  0.00           H  
ATOM   1607  HB3 SER   120      61.847  46.595  68.422  1.00  0.00           H  
ATOM   1608  OG  SER   120      61.474  44.506  68.762  1.00  0.00           O  
ATOM   1609  HG  SER   120      62.098  43.779  68.693  1.00  0.00           H  
ATOM   1610  C   SER   120      60.540  45.550  66.135  1.00  0.00           C  
ATOM   1611  O   SER   120      59.996  46.694  66.206  1.00  0.00           O  
ATOM   1612  N   SER   121      59.845  44.408  65.988  1.00  0.00           N  
ATOM   1613  H   SER   121      58.873  44.603  65.791  1.00  0.00           H  
ATOM   1614  CA  SER   121      60.189  42.947  66.092  1.00  0.00           C  
ATOM   1615  HA  SER   121      60.374  42.610  67.112  1.00  0.00           H  
ATOM   1616  CB  SER   121      58.900  42.210  65.565  1.00  0.00           C  
ATOM   1617  HB2 SER   121      58.694  42.423  64.516  1.00  0.00           H  
ATOM   1618  HB3 SER   121      59.057  41.135  65.654  1.00  0.00           H  
ATOM   1619  OG  SER   121      57.717  42.597  66.227  1.00  0.00           O  
ATOM   1620  HG  SER   121      57.430  43.448  65.887  1.00  0.00           H  
ATOM   1621  C   SER   121      61.244  42.509  65.086  1.00  0.00           C  
ATOM   1622  O   SER   121      61.469  43.175  64.076  1.00  0.00           O  
ATOM   1623  N   TYR   122      61.865  41.432  65.397  1.00  0.00           N  
ATOM   1624  H   TYR   122      61.502  40.985  66.227  1.00  0.00           H  
ATOM   1625  CA  TYR   122      62.993  40.756  64.736  1.00  0.00           C  
ATOM   1626  HA  TYR   122      63.033  41.033  63.683  1.00  0.00           H  
ATOM   1627  CB  TYR   122      64.269  41.099  65.524  1.00  0.00           C  
ATOM   1628  HB2 TYR   122      64.119  41.167  66.601  1.00  0.00           H  
ATOM   1629  HB3 TYR   122      65.000  40.320  65.308  1.00  0.00           H  
ATOM   1630  CG  TYR   122      64.904  42.519  65.250  1.00  0.00           C  
ATOM   1631  CD1 TYR   122      65.103  43.460  66.306  1.00  0.00           C  
ATOM   1632  HD1 TYR   122      64.970  43.256  67.358  1.00  0.00           H  
ATOM   1633  CE1 TYR   122      65.686  44.719  65.947  1.00  0.00           C  
ATOM   1634  HE1 TYR   122      65.970  45.449  66.689  1.00  0.00           H  
ATOM   1635  CZ  TYR   122      65.868  45.078  64.606  1.00  0.00           C  
ATOM   1636  OH  TYR   122      66.304  46.309  64.354  1.00  0.00           O  
ATOM   1637  HH  TYR   122      66.693  46.777  65.096  1.00  0.00           H  
ATOM   1638  CE2 TYR   122      65.598  44.154  63.580  1.00  0.00           C  
ATOM   1639  HE2 TYR   122      65.801  44.415  62.553  1.00  0.00           H  
ATOM   1640  CD2 TYR   122      65.128  42.903  63.922  1.00  0.00           C  
ATOM   1641  HD2 TYR   122      64.956  42.169  63.148  1.00  0.00           H  
ATOM   1642  C   TYR   122      62.775  39.306  64.792  1.00  0.00           C  
ATOM   1643  O   TYR   122      62.012  38.738  65.529  1.00  0.00           O  
ATOM   1644  N   GLY   123      63.393  38.476  63.959  1.00  0.00           N  
ATOM   1645  H   GLY   123      63.252  37.504  64.193  1.00  0.00           H  
ATOM   1646  CA  GLY   123      64.563  38.757  63.060  1.00  0.00           C  
ATOM   1647  HA2 GLY   123      64.614  37.960  62.319  1.00  0.00           H  
ATOM   1648  HA3 GLY   123      64.452  39.727  62.575  1.00  0.00           H  
ATOM   1649  C   GLY   123      65.920  38.672  63.654  1.00  0.00           C  
ATOM   1650  O   GLY   123      66.148  37.856  64.601  1.00  0.00           O  
ATOM   1651  N   GLN   124      66.869  39.444  63.133  1.00  0.00           N  
ATOM   1652  H   GLN   124      66.547  40.130  62.465  1.00  0.00           H  
ATOM   1653  CA  GLN   124      68.272  39.478  63.495  1.00  0.00           C  
ATOM   1654  HA  GLN   124      68.309  38.987  64.467  1.00  0.00           H  
ATOM   1655  CB  GLN   124      69.040  38.614  62.481  1.00  0.00           C  
ATOM   1656  HB2 GLN   124      68.514  37.660  62.451  1.00  0.00           H  
ATOM   1657  HB3 GLN   124      68.982  39.073  61.494  1.00  0.00           H  
ATOM   1658  CG  GLN   124      70.518  38.459  62.904  1.00  0.00           C  
ATOM   1659  HG2 GLN   124      71.017  39.396  62.657  1.00  0.00           H  
ATOM   1660  HG3 GLN   124      70.577  38.416  63.992  1.00  0.00           H  
ATOM   1661  CD  GLN   124      71.157  37.180  62.344  1.00  0.00           C  
ATOM   1662  OE1 GLN   124      70.572  36.090  62.260  1.00  0.00           O  
ATOM   1663  NE2 GLN   124      72.406  37.259  61.930  1.00  0.00           N  
ATOM   1664 HE21 GLN   124      72.966  38.080  62.108  1.00  0.00           H  
ATOM   1665 HE22 GLN   124      72.876  36.412  61.642  1.00  0.00           H  
ATOM   1666  C   GLN   124      68.707  40.897  63.721  1.00  0.00           C  
ATOM   1667  O   GLN   124      68.650  41.643  62.725  1.00  0.00           O  
ATOM   1668  N   PRO   125      68.920  41.397  64.976  1.00  0.00           N  
ATOM   1669  CD  PRO   125      68.866  42.849  65.241  1.00  0.00           C  
ATOM   1670  HD2 PRO   125      67.993  43.366  64.844  1.00  0.00           H  
ATOM   1671  HD3 PRO   125      69.738  43.307  64.773  1.00  0.00           H  
ATOM   1672  CG  PRO   125      69.020  43.110  66.702  1.00  0.00           C  
ATOM   1673  HG2 PRO   125      68.058  43.056  67.212  1.00  0.00           H  
ATOM   1674  HG3 PRO   125      69.560  44.043  66.866  1.00  0.00           H  
ATOM   1675  CB  PRO   125      69.891  41.937  67.076  1.00  0.00           C  
ATOM   1676  HB2 PRO   125      69.855  41.772  68.152  1.00  0.00           H  
ATOM   1677  HB3 PRO   125      70.932  42.029  66.765  1.00  0.00           H  
ATOM   1678  CA  PRO   125      69.396  40.758  66.165  1.00  0.00           C  
ATOM   1679  HA  PRO   125      70.218  40.093  65.899  1.00  0.00           H  
ATOM   1680  C   PRO   125      68.296  39.973  66.820  1.00  0.00           C  
ATOM   1681  O   PRO   125      67.274  40.563  67.165  1.00  0.00           O  
ATOM   1682  N   GLN   126      68.565  38.686  67.081  1.00  0.00           N  
ATOM   1683  H   GLN   126      69.514  38.413  66.871  1.00  0.00           H  
ATOM   1684  CA  GLN   126      67.894  37.847  68.114  1.00  0.00           C  
ATOM   1685  HA  GLN   126      66.826  37.714  67.938  1.00  0.00           H  
ATOM   1686  CB  GLN   126      68.442  36.372  68.150  1.00  0.00           C  
ATOM   1687  HB2 GLN   126      69.518  36.418  68.317  1.00  0.00           H  
ATOM   1688  HB3 GLN   126      67.977  35.896  69.013  1.00  0.00           H  
ATOM   1689  CG  GLN   126      68.105  35.360  66.995  1.00  0.00           C  
ATOM   1690  HG2 GLN   126      68.127  34.333  67.358  1.00  0.00           H  
ATOM   1691  HG3 GLN   126      67.063  35.487  66.699  1.00  0.00           H  
ATOM   1692  CD  GLN   126      68.946  35.464  65.725  1.00  0.00           C  
ATOM   1693  OE1 GLN   126      70.104  35.037  65.696  1.00  0.00           O  
ATOM   1694  NE2 GLN   126      68.402  36.050  64.683  1.00  0.00           N  
ATOM   1695 HE21 GLN   126      67.529  36.551  64.764  1.00  0.00           H  
ATOM   1696 HE22 GLN   126      68.988  36.015  63.861  1.00  0.00           H  
ATOM   1697  C   GLN   126      68.214  38.555  69.480  1.00  0.00           C  
ATOM   1698  O   GLN   126      69.399  38.985  69.737  1.00  0.00           O  
ATOM   1699  N   SER   127      67.258  38.719  70.369  1.00  0.00           N  
ATOM   1700  H   SER   127      66.340  38.408  70.089  1.00  0.00           H  
ATOM   1701  CA  SER   127      67.325  39.278  71.712  1.00  0.00           C  
ATOM   1702  HA  SER   127      66.312  39.213  72.109  1.00  0.00           H  
ATOM   1703  CB  SER   127      68.254  38.440  72.564  1.00  0.00           C  
ATOM   1704  HB2 SER   127      69.268  38.424  72.165  1.00  0.00           H  
ATOM   1705  HB3 SER   127      68.186  38.959  73.521  1.00  0.00           H  
ATOM   1706  OG  SER   127      67.756  37.146  72.644  1.00  0.00           O  
ATOM   1707  HG  SER   127      67.314  37.214  73.494  1.00  0.00           H  
ATOM   1708  C   SER   127      67.741  40.808  71.989  1.00  0.00           C  
ATOM   1709  O   SER   127      67.412  41.317  73.052  1.00  0.00           O  
ATOM   1710  N   GLY   128      68.412  41.475  71.023  1.00  0.00           N  
ATOM   1711  H   GLY   128      68.635  40.975  70.175  1.00  0.00           H  
ATOM   1712  CA  GLY   128      68.542  42.943  71.088  1.00  0.00           C  
ATOM   1713  HA2 GLY   128      67.731  43.253  70.429  1.00  0.00           H  
ATOM   1714  HA3 GLY   128      68.460  43.323  72.107  1.00  0.00           H  
ATOM   1715  C   GLY   128      69.861  43.448  70.488  1.00  0.00           C  
ATOM   1716  O   GLY   128      70.746  42.661  70.328  1.00  0.00           O  
ATOM   1717  N   SER   129      70.050  44.737  70.173  1.00  0.00           N  
ATOM   1718  H   SER   129      71.020  44.808  69.903  1.00  0.00           H  
ATOM   1719  CA  SER   129      69.219  45.963  70.476  1.00  0.00           C  
ATOM   1720  HA  SER   129      69.852  46.819  70.243  1.00  0.00           H  
ATOM   1721  CB  SER   129      68.049  45.948  69.481  1.00  0.00           C  
ATOM   1722  HB2 SER   129      67.328  45.145  69.633  1.00  0.00           H  
ATOM   1723  HB3 SER   129      67.498  46.860  69.710  1.00  0.00           H  
ATOM   1724  OG  SER   129      68.412  46.111  68.090  1.00  0.00           O  
ATOM   1725  HG  SER   129      69.365  46.119  67.972  1.00  0.00           H  
ATOM   1726  C   SER   129      68.725  46.018  71.987  1.00  0.00           C  
ATOM   1727  O   SER   129      67.551  46.167  72.245  1.00  0.00           O  
ATOM   1728  N   TYR   130      69.643  45.858  72.902  1.00  0.00           N  
ATOM   1729  H   TYR   130      70.601  45.762  72.595  1.00  0.00           H  
ATOM   1730  CA  TYR   130      69.390  45.771  74.356  1.00  0.00           C  
ATOM   1731  HA  TYR   130      68.482  45.193  74.523  1.00  0.00           H  
ATOM   1732  CB  TYR   130      70.414  44.897  75.131  1.00  0.00           C  
ATOM   1733  HB2 TYR   130      71.383  45.363  74.953  1.00  0.00           H  
ATOM   1734  HB3 TYR   130      70.201  44.885  76.200  1.00  0.00           H  
ATOM   1735  CG  TYR   130      70.503  43.473  74.628  1.00  0.00           C  
ATOM   1736  CD1 TYR   130      71.352  43.123  73.564  1.00  0.00           C  
ATOM   1737  HD1 TYR   130      71.907  43.930  73.108  1.00  0.00           H  
ATOM   1738  CE1 TYR   130      71.556  41.843  73.146  1.00  0.00           C  
ATOM   1739  HE1 TYR   130      72.163  41.659  72.271  1.00  0.00           H  
ATOM   1740  CZ  TYR   130      70.845  40.818  73.781  1.00  0.00           C  
ATOM   1741  OH  TYR   130      71.034  39.588  73.347  1.00  0.00           O  
ATOM   1742  HH  TYR   130      71.591  39.407  72.586  1.00  0.00           H  
ATOM   1743  CE2 TYR   130      69.875  41.099  74.767  1.00  0.00           C  
ATOM   1744  HE2 TYR   130      69.277  40.368  75.291  1.00  0.00           H  
ATOM   1745  CD2 TYR   130      69.748  42.424  75.252  1.00  0.00           C  
ATOM   1746  HD2 TYR   130      69.154  42.585  76.140  1.00  0.00           H  
ATOM   1747  C   TYR   130      69.219  47.218  74.970  1.00  0.00           C  
ATOM   1748  O   TYR   130      70.124  48.036  74.721  1.00  0.00           O  
ATOM   1749  N   SER   131      68.261  47.630  75.805  1.00  0.00           N  
ATOM   1750  H   SER   131      68.122  48.627  75.896  1.00  0.00           H  
ATOM   1751  CA  SER   131      67.210  46.885  76.514  1.00  0.00           C  
ATOM   1752  HA  SER   131      66.908  47.507  77.357  1.00  0.00           H  
ATOM   1753  CB  SER   131      66.000  46.589  75.601  1.00  0.00           C  
ATOM   1754  HB2 SER   131      65.795  47.444  74.957  1.00  0.00           H  
ATOM   1755  HB3 SER   131      66.235  45.781  74.910  1.00  0.00           H  
ATOM   1756  OG  SER   131      64.930  46.270  76.477  1.00  0.00           O  
ATOM   1757  HG  SER   131      64.653  45.380  76.249  1.00  0.00           H  
ATOM   1758  C   SER   131      67.731  45.616  77.203  1.00  0.00           C  
ATOM   1759  O   SER   131      67.545  44.535  76.677  1.00  0.00           O  
ATOM   1760  N   GLN   132      68.467  45.774  78.360  1.00  0.00           N  
ATOM   1761  H   GLN   132      68.847  44.913  78.726  1.00  0.00           H  
ATOM   1762  CA  GLN   132      68.714  46.952  79.202  1.00  0.00           C  
ATOM   1763  HA  GLN   132      68.904  47.779  78.518  1.00  0.00           H  
ATOM   1764  CB  GLN   132      67.476  47.234  80.161  1.00  0.00           C  
ATOM   1765  HB2 GLN   132      66.522  47.121  79.646  1.00  0.00           H  
ATOM   1766  HB3 GLN   132      67.317  46.349  80.777  1.00  0.00           H  
ATOM   1767  CG  GLN   132      67.458  48.441  81.074  1.00  0.00           C  
ATOM   1768  HG2 GLN   132      66.607  48.355  81.750  1.00  0.00           H  
ATOM   1769  HG3 GLN   132      68.318  48.578  81.731  1.00  0.00           H  
ATOM   1770  CD  GLN   132      67.286  49.690  80.209  1.00  0.00           C  
ATOM   1771  OE1 GLN   132      68.217  50.169  79.594  1.00  0.00           O  
ATOM   1772  NE2 GLN   132      66.093  50.162  80.175  1.00  0.00           N  
ATOM   1773 HE21 GLN   132      65.319  49.636  80.554  1.00  0.00           H  
ATOM   1774 HE22 GLN   132      65.870  51.027  79.705  1.00  0.00           H  
ATOM   1775  C   GLN   132      69.917  46.770  80.184  1.00  0.00           C  
ATOM   1776  O   GLN   132      69.956  45.816  80.918  1.00  0.00           O  
ATOM   1777  N   GLN   133      70.796  47.791  80.308  1.00  0.00           N  
ATOM   1778  H   GLN   133      70.636  48.490  79.598  1.00  0.00           H  
ATOM   1779  CA  GLN   133      71.996  47.881  81.118  1.00  0.00           C  
ATOM   1780  HA  GLN   133      72.565  48.744  80.774  1.00  0.00           H  
ATOM   1781  CB  GLN   133      71.610  48.219  82.559  1.00  0.00           C  
ATOM   1782  HB2 GLN   133      70.923  47.455  82.925  1.00  0.00           H  
ATOM   1783  HB3 GLN   133      72.474  48.183  83.223  1.00  0.00           H  
ATOM   1784  CG  GLN   133      70.975  49.622  82.865  1.00  0.00           C  
ATOM   1785  HG2 GLN   133      71.737  50.402  82.889  1.00  0.00           H  
ATOM   1786  HG3 GLN   133      70.221  49.817  82.102  1.00  0.00           H  
ATOM   1787  CD  GLN   133      70.201  49.571  84.181  1.00  0.00           C  
ATOM   1788  OE1 GLN   133      69.060  49.242  84.255  1.00  0.00           O  
ATOM   1789  NE2 GLN   133      70.760  49.910  85.333  1.00  0.00           N  
ATOM   1790 HE21 GLN   133      71.757  50.065  85.288  1.00  0.00           H  
ATOM   1791 HE22 GLN   133      70.262  49.813  86.207  1.00  0.00           H  
ATOM   1792  C   GLN   133      72.938  46.662  81.105  1.00  0.00           C  
ATOM   1793  O   GLN   133      72.953  45.874  82.062  1.00  0.00           O  
ATOM   1794  N   PRO   134      73.666  46.412  79.992  1.00  0.00           N  
ATOM   1795  CD  PRO   134      74.842  45.579  80.023  1.00  0.00           C  
ATOM   1796  HD2 PRO   134      74.784  44.651  80.593  1.00  0.00           H  
ATOM   1797  HD3 PRO   134      75.644  46.146  80.494  1.00  0.00           H  
ATOM   1798  CG  PRO   134      75.360  45.428  78.578  1.00  0.00           C  
ATOM   1799  HG2 PRO   134      74.860  44.663  77.983  1.00  0.00           H  
ATOM   1800  HG3 PRO   134      76.409  45.132  78.549  1.00  0.00           H  
ATOM   1801  CB  PRO   134      75.071  46.834  78.035  1.00  0.00           C  
ATOM   1802  HB2 PRO   134      74.944  46.794  76.953  1.00  0.00           H  
ATOM   1803  HB3 PRO   134      75.935  47.464  78.246  1.00  0.00           H  
ATOM   1804  CA  PRO   134      73.787  47.309  78.755  1.00  0.00           C  
ATOM   1805  HA  PRO   134      74.011  48.347  79.005  1.00  0.00           H  
ATOM   1806  C   PRO   134      72.592  47.026  77.786  1.00  0.00           C  
ATOM   1807  O   PRO   134      71.909  46.050  77.913  1.00  0.00           O  
ATOM   1808  N   SER   135      72.366  47.999  76.919  1.00  0.00           N  
ATOM   1809  H   SER   135      71.740  47.834  76.144  1.00  0.00           H  
ATOM   1810  CA  SER   135      72.974  49.393  76.880  1.00  0.00           C  
ATOM   1811  HA  SER   135      74.007  49.199  76.592  1.00  0.00           H  
ATOM   1812  CB  SER   135      72.426  50.249  75.759  1.00  0.00           C  
ATOM   1813  HB2 SER   135      71.449  50.617  76.074  1.00  0.00           H  
ATOM   1814  HB3 SER   135      73.047  51.138  75.647  1.00  0.00           H  
ATOM   1815  OG  SER   135      72.442  49.455  74.601  1.00  0.00           O  
ATOM   1816  HG  SER   135      71.665  48.904  74.484  1.00  0.00           H  
ATOM   1817  C   SER   135      72.847  50.213  78.177  1.00  0.00           C  
ATOM   1818  O   SER   135      71.938  50.012  78.958  1.00  0.00           O  
ATOM   1819  N   TYR   136      73.760  51.140  78.260  1.00  0.00           N  
ATOM   1820  H   TYR   136      74.536  51.216  77.619  1.00  0.00           H  
ATOM   1821  CA  TYR   136      73.699  52.133  79.355  1.00  0.00           C  
ATOM   1822  HA  TYR   136      72.945  51.820  80.078  1.00  0.00           H  
ATOM   1823  CB  TYR   136      75.013  52.260  80.105  1.00  0.00           C  
ATOM   1824  HB2 TYR   136      75.815  52.554  79.428  1.00  0.00           H  
ATOM   1825  HB3 TYR   136      74.992  53.123  80.770  1.00  0.00           H  
ATOM   1826  CG  TYR   136      75.397  51.036  80.906  1.00  0.00           C  
ATOM   1827  CD1 TYR   136      74.655  50.614  82.006  1.00  0.00           C  
ATOM   1828  HD1 TYR   136      73.882  51.228  82.445  1.00  0.00           H  
ATOM   1829  CE1 TYR   136      74.943  49.396  82.677  1.00  0.00           C  
ATOM   1830  HE1 TYR   136      74.327  49.137  83.526  1.00  0.00           H  
ATOM   1831  CZ  TYR   136      75.984  48.529  82.176  1.00  0.00           C  
ATOM   1832  OH  TYR   136      76.185  47.332  82.769  1.00  0.00           O  
ATOM   1833  HH  TYR   136      76.710  46.841  82.133  1.00  0.00           H  
ATOM   1834  CE2 TYR   136      76.720  48.961  81.016  1.00  0.00           C  
ATOM   1835  HE2 TYR   136      77.474  48.301  80.612  1.00  0.00           H  
ATOM   1836  CD2 TYR   136      76.474  50.239  80.463  1.00  0.00           C  
ATOM   1837  HD2 TYR   136      76.985  50.465  79.539  1.00  0.00           H  
ATOM   1838  C   TYR   136      73.104  53.507  78.791  1.00  0.00           C  
ATOM   1839  O   TYR   136      73.873  54.328  78.232  1.00  0.00           O  
ATOM   1840  N   GLY   137      71.812  53.782  78.922  1.00  0.00           N  
ATOM   1841  H   GLY   137      71.658  54.715  78.566  1.00  0.00           H  
ATOM   1842  CA  GLY   137      70.652  53.067  79.432  1.00  0.00           C  
ATOM   1843  HA2 GLY   137      69.753  53.521  79.018  1.00  0.00           H  
ATOM   1844  HA3 GLY   137      70.674  52.021  79.126  1.00  0.00           H  
ATOM   1845  C   GLY   137      70.529  52.985  80.986  1.00  0.00           C  
ATOM   1846  O   GLY   137      71.531  53.101  81.694  1.00  0.00           O  
ATOM   1847  N   GLY   138      69.277  52.815  81.418  1.00  0.00           N  
ATOM   1848  H   GLY   138      68.480  52.798  80.799  1.00  0.00           H  
ATOM   1849  CA  GLY   138      69.041  52.968  82.874  1.00  0.00           C  
ATOM   1850  HA2 GLY   138      68.179  52.355  83.140  1.00  0.00           H  
ATOM   1851  HA3 GLY   138      69.947  52.603  83.357  1.00  0.00           H  
ATOM   1852  C   GLY   138      68.785  54.414  83.325  1.00  0.00           C  
ATOM   1853  O   GLY   138      68.778  55.285  82.439  1.00  0.00           O  
ATOM   1854  N   GLN   139      68.403  54.653  84.585  1.00  0.00           N  
ATOM   1855  H   GLN   139      68.201  55.616  84.813  1.00  0.00           H  
ATOM   1856  CA  GLN   139      68.493  53.752  85.793  1.00  0.00           C  
ATOM   1857  HA  GLN   139      68.206  52.732  85.538  1.00  0.00           H  
ATOM   1858  CB  GLN   139      69.998  53.647  86.216  1.00  0.00           C  
ATOM   1859  HB2 GLN   139      70.046  53.030  87.114  1.00  0.00           H  
ATOM   1860  HB3 GLN   139      70.656  53.104  85.538  1.00  0.00           H  
ATOM   1861  CG  GLN   139      70.682  54.957  86.533  1.00  0.00           C  
ATOM   1862  HG2 GLN   139      71.022  55.508  85.656  1.00  0.00           H  
ATOM   1863  HG3 GLN   139      69.880  55.578  86.935  1.00  0.00           H  
ATOM   1864  CD  GLN   139      71.873  54.833  87.437  1.00  0.00           C  
ATOM   1865  OE1 GLN   139      72.126  53.774  88.014  1.00  0.00           O  
ATOM   1866  NE2 GLN   139      72.668  55.870  87.634  1.00  0.00           N  
ATOM   1867 HE21 GLN   139      72.466  56.707  87.107  1.00  0.00           H  
ATOM   1868 HE22 GLN   139      73.497  55.690  88.183  1.00  0.00           H  
ATOM   1869  C   GLN   139      67.452  54.178  86.935  1.00  0.00           C  
ATOM   1870  O   GLN   139      67.615  53.699  88.089  1.00  0.00           O  
ATOM   1871  N   GLN   140      66.527  55.091  86.740  1.00  0.00           N  
ATOM   1872  H   GLN   140      66.362  55.446  85.809  1.00  0.00           H  
ATOM   1873  CA  GLN   140      65.515  55.586  87.760  1.00  0.00           C  
ATOM   1874  HA  GLN   140      64.913  56.368  87.297  1.00  0.00           H  
ATOM   1875  CB  GLN   140      64.560  54.420  88.194  1.00  0.00           C  
ATOM   1876  HB2 GLN   140      65.224  53.785  88.780  1.00  0.00           H  
ATOM   1877  HB3 GLN   140      63.882  54.759  88.978  1.00  0.00           H  
ATOM   1878  CG  GLN   140      63.908  53.638  87.026  1.00  0.00           C  
ATOM   1879  HG2 GLN   140      64.616  53.380  86.238  1.00  0.00           H  
ATOM   1880  HG3 GLN   140      63.521  52.684  87.384  1.00  0.00           H  
ATOM   1881  CD  GLN   140      62.699  54.369  86.635  1.00  0.00           C  
ATOM   1882  OE1 GLN   140      61.645  54.272  87.305  1.00  0.00           O  
ATOM   1883  NE2 GLN   140      62.712  55.140  85.548  1.00  0.00           N  
ATOM   1884 HE21 GLN   140      63.601  55.403  85.147  1.00  0.00           H  
ATOM   1885 HE22 GLN   140      61.898  55.648  85.235  1.00  0.00           H  
ATOM   1886  C   GLN   140      66.155  56.306  88.976  1.00  0.00           C  
ATOM   1887  O   GLN   140      65.702  55.985  90.074  1.00  0.00           O  
ATOM   1888  N   GLN   141      67.175  57.105  88.771  1.00  0.00           N  
ATOM   1889  H   GLN   141      67.363  57.224  87.785  1.00  0.00           H  
ATOM   1890  CA  GLN   141      67.829  57.751  89.889  1.00  0.00           C  
ATOM   1891  HA  GLN   141      67.350  57.449  90.820  1.00  0.00           H  
ATOM   1892  CB  GLN   141      69.320  57.336  90.025  1.00  0.00           C  
ATOM   1893  HB2 GLN   141      69.987  57.668  89.228  1.00  0.00           H  
ATOM   1894  HB3 GLN   141      69.743  57.842  90.892  1.00  0.00           H  
ATOM   1895  CG  GLN   141      69.528  55.952  90.318  1.00  0.00           C  
ATOM   1896  HG2 GLN   141      69.355  55.227  89.523  1.00  0.00           H  
ATOM   1897  HG3 GLN   141      70.545  55.847  90.696  1.00  0.00           H  
ATOM   1898  CD  GLN   141      68.752  55.372  91.473  1.00  0.00           C  
ATOM   1899  OE1 GLN   141      68.362  56.068  92.489  1.00  0.00           O  
ATOM   1900  NE2 GLN   141      68.492  54.105  91.567  1.00  0.00           N  
ATOM   1901 HE21 GLN   141      68.879  53.494  90.863  1.00  0.00           H  
ATOM   1902 HE22 GLN   141      67.950  53.744  92.339  1.00  0.00           H  
ATOM   1903  C   GLN   141      67.656  59.319  89.733  1.00  0.00           C  
ATOM   1904  O   GLN   141      68.083  59.829  88.679  1.00  0.00           O  
ATOM   1905  N   SER   142      67.004  60.080  90.617  1.00  0.00           N  
ATOM   1906  H   SER   142      66.959  61.014  90.236  1.00  0.00           H  
ATOM   1907  CA  SER   142      66.247  59.840  91.882  1.00  0.00           C  
ATOM   1908  HA  SER   142      65.900  60.787  92.296  1.00  0.00           H  
ATOM   1909  CB  SER   142      64.934  59.087  91.626  1.00  0.00           C  
ATOM   1910  HB2 SER   142      64.396  59.331  90.709  1.00  0.00           H  
ATOM   1911  HB3 SER   142      65.134  58.016  91.617  1.00  0.00           H  
ATOM   1912  OG  SER   142      63.896  59.270  92.642  1.00  0.00           O  
ATOM   1913  HG  SER   142      64.319  58.849  93.394  1.00  0.00           H  
ATOM   1914  C   SER   142      67.103  59.105  92.928  1.00  0.00           C  
ATOM   1915  O   SER   142      66.619  58.215  93.584  1.00  0.00           O  
ATOM   1916  N   TYR   143      68.375  59.557  93.146  1.00  0.00           N  
ATOM   1917  H   TYR   143      68.635  60.397  92.651  1.00  0.00           H  
ATOM   1918  CA  TYR   143      69.202  59.082  94.213  1.00  0.00           C  
ATOM   1919  HA  TYR   143      69.259  57.994  94.267  1.00  0.00           H  
ATOM   1920  CB  TYR   143      70.587  59.729  94.022  1.00  0.00           C  
ATOM   1921  HB2 TYR   143      70.537  60.817  94.083  1.00  0.00           H  
ATOM   1922  HB3 TYR   143      71.182  59.438  94.888  1.00  0.00           H  
ATOM   1923  CG  TYR   143      71.333  59.454  92.737  1.00  0.00           C  
ATOM   1924  CD1 TYR   143      72.065  58.279  92.588  1.00  0.00           C  
ATOM   1925  HD1 TYR   143      72.034  57.484  93.318  1.00  0.00           H  
ATOM   1926  CE1 TYR   143      72.713  58.041  91.381  1.00  0.00           C  
ATOM   1927  HE1 TYR   143      73.134  57.059  91.222  1.00  0.00           H  
ATOM   1928  CZ  TYR   143      72.643  58.969  90.323  1.00  0.00           C  
ATOM   1929  OH  TYR   143      73.113  58.716  89.061  1.00  0.00           O  
ATOM   1930  HH  TYR   143      73.641  57.916  89.018  1.00  0.00           H  
ATOM   1931  CE2 TYR   143      72.006  60.189  90.499  1.00  0.00           C  
ATOM   1932  HE2 TYR   143      71.965  60.892  89.680  1.00  0.00           H  
ATOM   1933  CD2 TYR   143      71.305  60.428  91.708  1.00  0.00           C  
ATOM   1934  HD2 TYR   143      70.790  61.359  91.897  1.00  0.00           H  
ATOM   1935  C   TYR   143      68.592  59.586  95.572  1.00  0.00           C  
ATOM   1936  O   TYR   143      68.302  60.770  95.581  1.00  0.00           O  
ATOM   1937  N   GLY   144      68.468  58.683  96.624  1.00  0.00           N  
ATOM   1938  H   GLY   144      68.674  57.719  96.404  1.00  0.00           H  
ATOM   1939  CA  GLY   144      67.837  59.121  97.886  1.00  0.00           C  
ATOM   1940  HA2 GLY   144      67.889  58.314  98.617  1.00  0.00           H  
ATOM   1941  HA3 GLY   144      68.324  60.003  98.302  1.00  0.00           H  
ATOM   1942  C   GLY   144      66.336  59.543  97.786  1.00  0.00           C  
ATOM   1943  O   GLY   144      65.626  59.180  96.815  1.00  0.00           O  
ATOM   1944  N   GLN   145      65.858  60.314  98.763  1.00  0.00           N  
ATOM   1945  H   GLN   145      66.485  60.613  99.496  1.00  0.00           H  
ATOM   1946  CA  GLN   145      64.478  60.732  98.925  1.00  0.00           C  
ATOM   1947  HA  GLN   145      63.971  60.607  97.968  1.00  0.00           H  
ATOM   1948  CB  GLN   145      63.878  59.844 100.071  1.00  0.00           C  
ATOM   1949  HB2 GLN   145      64.366  60.107 101.009  1.00  0.00           H  
ATOM   1950  HB3 GLN   145      62.804  59.998 100.173  1.00  0.00           H  
ATOM   1951  CG  GLN   145      64.106  58.348  99.884  1.00  0.00           C  
ATOM   1952  HG2 GLN   145      65.164  58.149  99.712  1.00  0.00           H  
ATOM   1953  HG3 GLN   145      63.935  57.830 100.827  1.00  0.00           H  
ATOM   1954  CD  GLN   145      63.290  57.758  98.761  1.00  0.00           C  
ATOM   1955  OE1 GLN   145      62.596  58.405  97.994  1.00  0.00           O  
ATOM   1956  NE2 GLN   145      63.266  56.413  98.580  1.00  0.00           N  
ATOM   1957 HE21 GLN   145      62.685  56.059  97.834  1.00  0.00           H  
ATOM   1958 HE22 GLN   145      63.929  55.841  99.084  1.00  0.00           H  
ATOM   1959  C   GLN   145      64.204  62.268  99.264  1.00  0.00           C  
ATOM   1960  O   GLN   145      65.084  63.027  99.747  1.00  0.00           O  
ATOM   1961  N   GLN   146      63.105  62.808  98.818  1.00  0.00           N  
ATOM   1962  H   GLN   146      62.439  62.195  98.369  1.00  0.00           H  
ATOM   1963  CA  GLN   146      62.637  64.198  98.977  1.00  0.00           C  
ATOM   1964  HA  GLN   146      63.323  64.785  98.366  1.00  0.00           H  
ATOM   1965  CB  GLN   146      61.212  64.485  98.420  1.00  0.00           C  
ATOM   1966  HB2 GLN   146      60.461  63.786  98.788  1.00  0.00           H  
ATOM   1967  HB3 GLN   146      60.860  65.457  98.765  1.00  0.00           H  
ATOM   1968  CG  GLN   146      61.082  64.583  96.873  1.00  0.00           C  
ATOM   1969  HG2 GLN   146      60.068  64.929  96.675  1.00  0.00           H  
ATOM   1970  HG3 GLN   146      61.779  65.365  96.570  1.00  0.00           H  
ATOM   1971  CD  GLN   146      61.432  63.320  96.090  1.00  0.00           C  
ATOM   1972  OE1 GLN   146      61.231  62.172  96.527  1.00  0.00           O  
ATOM   1973  NE2 GLN   146      62.005  63.465  94.929  1.00  0.00           N  
ATOM   1974 HE21 GLN   146      62.290  64.350  94.533  1.00  0.00           H  
ATOM   1975 HE22 GLN   146      62.067  62.646  94.342  1.00  0.00           H  
ATOM   1976  C   GLN   146      62.704  64.671 100.435  1.00  0.00           C  
ATOM   1977  O   GLN   146      62.342  63.987 101.388  1.00  0.00           O  
ATOM   1978  N   GLN   147      63.038  65.914 100.556  1.00  0.00           N  
ATOM   1979  H   GLN   147      63.128  66.415  99.683  1.00  0.00           H  
ATOM   1980  CA  GLN   147      63.056  66.652 101.741  1.00  0.00           C  
ATOM   1981  HA  GLN   147      63.367  66.012 102.568  1.00  0.00           H  
ATOM   1982  CB  GLN   147      64.117  67.781 101.613  1.00  0.00           C  
ATOM   1983  HB2 GLN   147      64.146  68.349 102.543  1.00  0.00           H  
ATOM   1984  HB3 GLN   147      65.096  67.359 101.385  1.00  0.00           H  
ATOM   1985  CG  GLN   147      63.881  68.883 100.503  1.00  0.00           C  
ATOM   1986  HG2 GLN   147      62.950  69.400 100.735  1.00  0.00           H  
ATOM   1987  HG3 GLN   147      64.639  69.667 100.487  1.00  0.00           H  
ATOM   1988  CD  GLN   147      63.712  68.359  99.054  1.00  0.00           C  
ATOM   1989  OE1 GLN   147      64.396  67.427  98.588  1.00  0.00           O  
ATOM   1990  NE2 GLN   147      62.859  69.031  98.285  1.00  0.00           N  
ATOM   1991 HE21 GLN   147      62.168  69.672  98.649  1.00  0.00           H  
ATOM   1992 HE22 GLN   147      62.672  68.811  97.318  1.00  0.00           H  
ATOM   1993  C   GLN   147      61.752  67.293 102.102  1.00  0.00           C  
ATOM   1994  O   GLN   147      60.809  67.403 101.312  1.00  0.00           O  
ATOM   1995  N   SER   148      61.724  67.670 103.411  1.00  0.00           N  
ATOM   1996  H   SER   148      62.568  67.540 103.949  1.00  0.00           H  
ATOM   1997  CA  SER   148      60.831  68.662 103.990  1.00  0.00           C  
ATOM   1998  HA  SER   148      59.926  68.059 104.055  1.00  0.00           H  
ATOM   1999  CB  SER   148      61.397  69.038 105.325  1.00  0.00           C  
ATOM   2000  HB2 SER   148      60.529  69.519 105.778  1.00  0.00           H  
ATOM   2001  HB3 SER   148      61.624  68.096 105.823  1.00  0.00           H  
ATOM   2002  OG  SER   148      62.650  69.818 105.282  1.00  0.00           O  
ATOM   2003  HG  SER   148      62.912  69.832 106.205  1.00  0.00           H  
ATOM   2004  C   SER   148      60.449  69.837 103.033  1.00  0.00           C  
ATOM   2005  O   SER   148      61.349  70.450 102.443  1.00  0.00           O  
ATOM   2006  N   TYR   149      59.192  70.351 103.097  1.00  0.00           N  
ATOM   2007  H   TYR   149      58.555  69.835 103.687  1.00  0.00           H  
ATOM   2008  CA  TYR   149      58.795  71.750 102.675  1.00  0.00           C  
ATOM   2009  HA  TYR   149      59.209  71.946 101.686  1.00  0.00           H  
ATOM   2010  CB  TYR   149      57.242  71.730 102.488  1.00  0.00           C  
ATOM   2011  HB2 TYR   149      56.982  70.962 101.758  1.00  0.00           H  
ATOM   2012  HB3 TYR   149      56.691  71.402 103.369  1.00  0.00           H  
ATOM   2013  CG  TYR   149      56.647  73.038 102.093  1.00  0.00           C  
ATOM   2014  CD1 TYR   149      55.935  73.815 103.046  1.00  0.00           C  
ATOM   2015  HD1 TYR   149      55.958  73.535 104.088  1.00  0.00           H  
ATOM   2016  CE1 TYR   149      55.147  74.879 102.601  1.00  0.00           C  
ATOM   2017  HE1 TYR   149      54.493  75.385 103.295  1.00  0.00           H  
ATOM   2018  CZ  TYR   149      55.169  75.317 101.267  1.00  0.00           C  
ATOM   2019  OH  TYR   149      54.599  76.461 100.920  1.00  0.00           O  
ATOM   2020  HH  TYR   149      53.831  76.723 101.432  1.00  0.00           H  
ATOM   2021  CE2 TYR   149      55.920  74.665 100.303  1.00  0.00           C  
ATOM   2022  HE2 TYR   149      55.925  74.950  99.261  1.00  0.00           H  
ATOM   2023  CD2 TYR   149      56.580  73.497 100.722  1.00  0.00           C  
ATOM   2024  HD2 TYR   149      57.116  72.902  99.998  1.00  0.00           H  
ATOM   2025  C   TYR   149      59.308  72.780 103.657  1.00  0.00           C  
ATOM   2026  O   TYR   149      59.480  72.360 104.829  1.00  0.00           O  
ATOM   2027  N   ASN   150      59.442  74.052 103.286  1.00  0.00           N  
ATOM   2028  H   ASN   150      59.348  74.217 102.294  1.00  0.00           H  
ATOM   2029  CA  ASN   150      59.541  75.116 104.248  1.00  0.00           C  
ATOM   2030  HA  ASN   150      59.255  74.700 105.214  1.00  0.00           H  
ATOM   2031  CB  ASN   150      60.970  75.615 104.263  1.00  0.00           C  
ATOM   2032  HB2 ASN   150      61.572  74.759 104.568  1.00  0.00           H  
ATOM   2033  HB3 ASN   150      61.192  75.948 103.248  1.00  0.00           H  
ATOM   2034  CG  ASN   150      61.217  76.736 105.252  1.00  0.00           C  
ATOM   2035  OD1 ASN   150      60.809  77.877 105.026  1.00  0.00           O  
ATOM   2036  ND2 ASN   150      61.835  76.416 106.294  1.00  0.00           N  
ATOM   2037 HD21 ASN   150      62.036  77.134 106.976  1.00  0.00           H  
ATOM   2038 HD22 ASN   150      62.029  75.473 106.601  1.00  0.00           H  
ATOM   2039  C   ASN   150      58.467  76.278 103.994  1.00  0.00           C  
ATOM   2040  O   ASN   150      58.290  76.731 102.872  1.00  0.00           O  
ATOM   2041  N   PRO   151      57.700  76.823 104.994  1.00  0.00           N  
ATOM   2042  CD  PRO   151      57.864  76.487 106.425  1.00  0.00           C  
ATOM   2043  HD2 PRO   151      58.912  76.417 106.715  1.00  0.00           H  
ATOM   2044  HD3 PRO   151      57.409  75.523 106.655  1.00  0.00           H  
ATOM   2045  CG  PRO   151      57.100  77.541 107.174  1.00  0.00           C  
ATOM   2046  HG2 PRO   151      57.699  78.435 107.349  1.00  0.00           H  
ATOM   2047  HG3 PRO   151      56.736  77.075 108.090  1.00  0.00           H  
ATOM   2048  CB  PRO   151      55.969  77.908 106.227  1.00  0.00           C  
ATOM   2049  HB2 PRO   151      55.575  78.846 106.616  1.00  0.00           H  
ATOM   2050  HB3 PRO   151      55.160  77.181 106.295  1.00  0.00           H  
ATOM   2051  CA  PRO   151      56.556  77.773 104.855  1.00  0.00           C  
ATOM   2052  HA  PRO   151      55.782  77.318 104.235  1.00  0.00           H  
ATOM   2053  C   PRO   151      56.980  79.158 104.279  1.00  0.00           C  
ATOM   2054  O   PRO   151      58.123  79.564 104.413  1.00  0.00           O  
ATOM   2055  N   PRO   152      56.126  79.923 103.550  1.00  0.00           N  
ATOM   2056  CD  PRO   152      54.782  79.537 103.158  1.00  0.00           C  
ATOM   2057  HD2 PRO   152      54.147  79.366 104.027  1.00  0.00           H  
ATOM   2058  HD3 PRO   152      54.888  78.627 102.567  1.00  0.00           H  
ATOM   2059  CG  PRO   152      54.306  80.700 102.327  1.00  0.00           C  
ATOM   2060  HG2 PRO   152      53.813  81.364 103.037  1.00  0.00           H  
ATOM   2061  HG3 PRO   152      53.571  80.378 101.590  1.00  0.00           H  
ATOM   2062  CB  PRO   152      55.552  81.267 101.780  1.00  0.00           C  
ATOM   2063  HB2 PRO   152      55.406  82.296 101.451  1.00  0.00           H  
ATOM   2064  HB3 PRO   152      55.889  80.697 100.914  1.00  0.00           H  
ATOM   2065  CA  PRO   152      56.555  81.143 102.873  1.00  0.00           C  
ATOM   2066  HA  PRO   152      57.529  81.001 102.405  1.00  0.00           H  
ATOM   2067  C   PRO   152      56.544  82.370 103.791  1.00  0.00           C  
ATOM   2068  O   PRO   152      55.674  83.259 103.769  1.00  0.00           O  
ATOM   2069  N   GLN   153      57.568  82.392 104.724  1.00  0.00           N  
ATOM   2070  H   GLN   153      58.241  81.640 104.776  1.00  0.00           H  
ATOM   2071  CA  GLN   153      57.859  83.530 105.721  1.00  0.00           C  
ATOM   2072  HA  GLN   153      56.875  83.961 105.904  1.00  0.00           H  
ATOM   2073  CB  GLN   153      58.267  82.911 107.124  1.00  0.00           C  
ATOM   2074  HB2 GLN   153      59.292  82.554 107.023  1.00  0.00           H  
ATOM   2075  HB3 GLN   153      58.222  83.752 107.816  1.00  0.00           H  
ATOM   2076  CG  GLN   153      57.282  81.794 107.606  1.00  0.00           C  
ATOM   2077  HG2 GLN   153      57.513  80.907 107.015  1.00  0.00           H  
ATOM   2078  HG3 GLN   153      57.524  81.699 108.664  1.00  0.00           H  
ATOM   2079  CD  GLN   153      55.837  82.079 107.523  1.00  0.00           C  
ATOM   2080  OE1 GLN   153      55.087  81.325 107.000  1.00  0.00           O  
ATOM   2081  NE2 GLN   153      55.413  83.137 108.155  1.00  0.00           N  
ATOM   2082 HE21 GLN   153      56.075  83.642 108.726  1.00  0.00           H  
ATOM   2083 HE22 GLN   153      54.422  83.320 108.081  1.00  0.00           H  
ATOM   2084  C   GLN   153      58.894  84.574 105.271  1.00  0.00           C  
ATOM   2085  O   GLN   153      59.100  85.522 106.043  1.00  0.00           O  
ATOM   2086  N   GLY   154      59.448  84.526 104.093  1.00  0.00           N  
ATOM   2087  H   GLY   154      59.213  83.848 103.383  1.00  0.00           H  
ATOM   2088  CA  GLY   154      60.228  85.629 103.539  1.00  0.00           C  
ATOM   2089  HA2 GLY   154      60.621  86.366 104.238  1.00  0.00           H  
ATOM   2090  HA3 GLY   154      60.989  85.187 102.896  1.00  0.00           H  
ATOM   2091  C   GLY   154      59.312  86.450 102.624  1.00  0.00           C  
ATOM   2092  O   GLY   154      58.084  86.190 102.566  1.00  0.00           O  
ATOM   2093  N   TYR   155      59.976  87.347 101.871  1.00  0.00           N  
ATOM   2094  H   TYR   155      60.936  87.424 102.175  1.00  0.00           H  
ATOM   2095  CA  TYR   155      59.291  88.555 101.357  1.00  0.00           C  
ATOM   2096  HA  TYR   155      58.227  88.541 101.591  1.00  0.00           H  
ATOM   2097  CB  TYR   155      59.746  89.844 102.116  1.00  0.00           C  
ATOM   2098  HB2 TYR   155      60.825  89.988 102.054  1.00  0.00           H  
ATOM   2099  HB3 TYR   155      59.219  90.608 101.545  1.00  0.00           H  
ATOM   2100  CG  TYR   155      59.296  89.939 103.603  1.00  0.00           C  
ATOM   2101  CD1 TYR   155      58.152  90.734 103.845  1.00  0.00           C  
ATOM   2102  HD1 TYR   155      57.520  91.136 103.067  1.00  0.00           H  
ATOM   2103  CE1 TYR   155      57.707  90.889 105.193  1.00  0.00           C  
ATOM   2104  HE1 TYR   155      56.922  91.544 105.543  1.00  0.00           H  
ATOM   2105  CZ  TYR   155      58.444  90.199 106.229  1.00  0.00           C  
ATOM   2106  OH  TYR   155      58.165  90.576 107.466  1.00  0.00           O  
ATOM   2107  HH  TYR   155      58.448  89.897 108.082  1.00  0.00           H  
ATOM   2108  CE2 TYR   155      59.529  89.429 105.963  1.00  0.00           C  
ATOM   2109  HE2 TYR   155      60.159  89.133 106.789  1.00  0.00           H  
ATOM   2110  CD2 TYR   155      59.911  89.178 104.671  1.00  0.00           C  
ATOM   2111  HD2 TYR   155      60.814  88.637 104.431  1.00  0.00           H  
ATOM   2112  C   TYR   155      59.638  88.688  99.795  1.00  0.00           C  
ATOM   2113  O   TYR   155      60.843  88.734  99.514  1.00  0.00           O  
ATOM   2114  N   GLY   156      58.604  88.792  98.903  1.00  0.00           N  
ATOM   2115  H   GLY   156      58.667  88.664  97.903  1.00  0.00           H  
ATOM   2116  CA  GLY   156      57.157  88.933  99.234  1.00  0.00           C  
ATOM   2117  HA2 GLY   156      56.776  88.020  99.690  1.00  0.00           H  
ATOM   2118  HA3 GLY   156      57.029  89.740  99.955  1.00  0.00           H  
ATOM   2119  C   GLY   156      56.395  89.322  97.981  1.00  0.00           C  
ATOM   2120  O   GLY   156      56.941  89.473  96.903  1.00  0.00           O  
ATOM   2121  N   GLN   157      55.090  89.563  98.143  1.00  0.00           N  
ATOM   2122  H   GLN   157      54.715  89.436  99.072  1.00  0.00           H  
ATOM   2123  CA  GLN   157      54.075  90.085  97.205  1.00  0.00           C  
ATOM   2124  HA  GLN   157      54.639  90.465  96.353  1.00  0.00           H  
ATOM   2125  CB  GLN   157      53.174  88.951  96.792  1.00  0.00           C  
ATOM   2126  HB2 GLN   157      53.021  88.355  97.692  1.00  0.00           H  
ATOM   2127  HB3 GLN   157      52.271  89.425  96.408  1.00  0.00           H  
ATOM   2128  CG  GLN   157      53.804  88.036  95.742  1.00  0.00           C  
ATOM   2129  HG2 GLN   157      54.696  87.540  96.126  1.00  0.00           H  
ATOM   2130  HG3 GLN   157      52.983  87.353  95.522  1.00  0.00           H  
ATOM   2131  CD  GLN   157      54.153  88.833  94.449  1.00  0.00           C  
ATOM   2132  OE1 GLN   157      53.522  89.858  94.140  1.00  0.00           O  
ATOM   2133  NE2 GLN   157      55.087  88.538  93.675  1.00  0.00           N  
ATOM   2134 HE21 GLN   157      55.597  87.698  93.912  1.00  0.00           H  
ATOM   2135 HE22 GLN   157      55.249  89.143  92.884  1.00  0.00           H  
ATOM   2136  C   GLN   157      53.249  91.140  97.940  1.00  0.00           C  
ATOM   2137  O   GLN   157      52.919  90.951  99.118  1.00  0.00           O  
ATOM   2138  N   GLN   158      52.630  92.076  97.254  1.00  0.00           N  
ATOM   2139  H   GLN   158      51.866  92.580  97.680  1.00  0.00           H  
ATOM   2140  CA  GLN   158      52.854  92.618  95.858  1.00  0.00           C  
ATOM   2141  HA  GLN   158      52.434  91.876  95.178  1.00  0.00           H  
ATOM   2142  CB  GLN   158      52.171  94.010  95.735  1.00  0.00           C  
ATOM   2143  HB2 GLN   158      51.126  93.754  95.909  1.00  0.00           H  
ATOM   2144  HB3 GLN   158      52.640  94.613  96.513  1.00  0.00           H  
ATOM   2145  CG  GLN   158      52.381  94.744  94.338  1.00  0.00           C  
ATOM   2146  HG2 GLN   158      53.300  95.332  94.358  1.00  0.00           H  
ATOM   2147  HG3 GLN   158      52.464  94.054  93.499  1.00  0.00           H  
ATOM   2148  CD  GLN   158      51.218  95.693  94.038  1.00  0.00           C  
ATOM   2149  OE1 GLN   158      50.964  96.590  94.844  1.00  0.00           O  
ATOM   2150  NE2 GLN   158      50.555  95.663  92.891  1.00  0.00           N  
ATOM   2151 HE21 GLN   158      50.949  95.135  92.126  1.00  0.00           H  
ATOM   2152 HE22 GLN   158      49.929  96.435  92.707  1.00  0.00           H  
ATOM   2153  C   GLN   158      54.310  92.755  95.354  1.00  0.00           C  
ATOM   2154  O   GLN   158      55.193  93.232  96.057  1.00  0.00           O  
ATOM   2155  N   ASN   159      54.626  92.406  94.099  1.00  0.00           N  
ATOM   2156  H   ASN   159      53.940  91.815  93.651  1.00  0.00           H  
ATOM   2157  CA  ASN   159      55.959  92.589  93.429  1.00  0.00           C  
ATOM   2158  HA  ASN   159      56.668  91.903  93.894  1.00  0.00           H  
ATOM   2159  CB  ASN   159      55.935  92.530  91.921  1.00  0.00           C  
ATOM   2160  HB2 ASN   159      55.368  93.422  91.655  1.00  0.00           H  
ATOM   2161  HB3 ASN   159      56.905  92.644  91.438  1.00  0.00           H  
ATOM   2162  CG  ASN   159      55.388  91.344  91.183  1.00  0.00           C  
ATOM   2163  OD1 ASN   159      55.651  90.195  91.455  1.00  0.00           O  
ATOM   2164  ND2 ASN   159      54.665  91.596  90.153  1.00  0.00           N  
ATOM   2165 HD21 ASN   159      54.546  92.552  89.849  1.00  0.00           H  
ATOM   2166 HD22 ASN   159      54.216  90.880  89.599  1.00  0.00           H  
ATOM   2167  C   ASN   159      56.617  94.001  93.794  1.00  0.00           C  
ATOM   2168  O   ASN   159      55.871  94.946  93.907  1.00  0.00           O  
ATOM   2169  N   GLN   160      57.920  94.284  93.993  1.00  0.00           N  
ATOM   2170  H   GLN   160      58.158  95.167  94.422  1.00  0.00           H  
ATOM   2171  CA  GLN   160      59.166  93.478  93.741  1.00  0.00           C  
ATOM   2172  HA  GLN   160      58.914  92.432  93.568  1.00  0.00           H  
ATOM   2173  CB  GLN   160      59.909  94.093  92.499  1.00  0.00           C  
ATOM   2174  HB2 GLN   160      59.039  94.142  91.844  1.00  0.00           H  
ATOM   2175  HB3 GLN   160      60.203  95.131  92.654  1.00  0.00           H  
ATOM   2176  CG  GLN   160      61.045  93.289  91.909  1.00  0.00           C  
ATOM   2177  HG2 GLN   160      61.504  93.983  91.204  1.00  0.00           H  
ATOM   2178  HG3 GLN   160      61.898  93.150  92.573  1.00  0.00           H  
ATOM   2179  CD  GLN   160      60.708  91.994  91.236  1.00  0.00           C  
ATOM   2180  OE1 GLN   160      59.832  91.210  91.597  1.00  0.00           O  
ATOM   2181  NE2 GLN   160      61.522  91.622  90.240  1.00  0.00           N  
ATOM   2182 HE21 GLN   160      62.239  92.234  89.877  1.00  0.00           H  
ATOM   2183 HE22 GLN   160      61.568  90.690  89.852  1.00  0.00           H  
ATOM   2184  C   GLN   160      60.126  93.459  94.915  1.00  0.00           C  
ATOM   2185  O   GLN   160      60.491  94.488  95.520  1.00  0.00           O  
ATOM   2186  N   TYR   161      60.543  92.178  95.217  1.00  0.00           N  
ATOM   2187  H   TYR   161      60.028  91.521  94.649  1.00  0.00           H  
ATOM   2188  CA  TYR   161      61.470  91.746  96.275  1.00  0.00           C  
ATOM   2189  HA  TYR   161      61.933  92.510  96.899  1.00  0.00           H  
ATOM   2190  CB  TYR   161      60.624  91.002  97.320  1.00  0.00           C  
ATOM   2191  HB2 TYR   161      60.130  90.146  96.860  1.00  0.00           H  
ATOM   2192  HB3 TYR   161      61.292  90.576  98.068  1.00  0.00           H  
ATOM   2193  CG  TYR   161      59.708  92.047  98.030  1.00  0.00           C  
ATOM   2194  CD1 TYR   161      60.116  92.437  99.335  1.00  0.00           C  
ATOM   2195  HD1 TYR   161      61.087  92.215  99.751  1.00  0.00           H  
ATOM   2196  CE1 TYR   161      59.343  93.398  99.994  1.00  0.00           C  
ATOM   2197  HE1 TYR   161      59.819  93.758 100.895  1.00  0.00           H  
ATOM   2198  CZ  TYR   161      58.185  93.874  99.474  1.00  0.00           C  
ATOM   2199  OH  TYR   161      57.452  94.791 100.181  1.00  0.00           O  
ATOM   2200  HH  TYR   161      57.705  94.828 101.107  1.00  0.00           H  
ATOM   2201  CE2 TYR   161      57.613  93.356  98.285  1.00  0.00           C  
ATOM   2202  HE2 TYR   161      56.712  93.822  97.913  1.00  0.00           H  
ATOM   2203  CD2 TYR   161      58.375  92.399  97.592  1.00  0.00           C  
ATOM   2204  HD2 TYR   161      58.016  91.882  96.714  1.00  0.00           H  
ATOM   2205  C   TYR   161      62.557  90.824  95.752  1.00  0.00           C  
ATOM   2206  O   TYR   161      63.344  90.324  96.590  1.00  0.00           O  
ATOM   2207  N   ASN   162      62.670  90.603  94.432  1.00  0.00           N  
ATOM   2208  H   ASN   162      61.996  91.061  93.835  1.00  0.00           H  
ATOM   2209  CA  ASN   162      63.809  89.942  93.854  1.00  0.00           C  
ATOM   2210  HA  ASN   162      64.275  89.208  94.511  1.00  0.00           H  
ATOM   2211  CB  ASN   162      63.387  89.125  92.611  1.00  0.00           C  
ATOM   2212  HB2 ASN   162      62.773  89.713  91.930  1.00  0.00           H  
ATOM   2213  HB3 ASN   162      64.245  88.621  92.166  1.00  0.00           H  
ATOM   2214  CG  ASN   162      62.625  87.856  92.991  1.00  0.00           C  
ATOM   2215  OD1 ASN   162      62.598  87.436  94.155  1.00  0.00           O  
ATOM   2216  ND2 ASN   162      61.807  87.439  92.065  1.00  0.00           N  
ATOM   2217 HD21 ASN   162      61.063  86.798  92.300  1.00  0.00           H  
ATOM   2218 HD22 ASN   162      61.696  87.976  91.217  1.00  0.00           H  
ATOM   2219  C   ASN   162      65.050  90.859  93.614  1.00  0.00           C  
ATOM   2220  O   ASN   162      64.819  91.980  93.310  1.00  0.00           O  
ATOM   2221  N   SER   163      66.299  90.436  93.763  1.00  0.00           N  
ATOM   2222  H   SER   163      66.486  89.474  94.005  1.00  0.00           H  
ATOM   2223  CA  SER   163      67.536  91.211  93.554  1.00  0.00           C  
ATOM   2224  HA  SER   163      67.297  92.019  94.246  1.00  0.00           H  
ATOM   2225  CB  SER   163      68.880  90.526  93.879  1.00  0.00           C  
ATOM   2226  HB2 SER   163      68.919  90.321  94.948  1.00  0.00           H  
ATOM   2227  HB3 SER   163      68.902  89.639  93.246  1.00  0.00           H  
ATOM   2228  OG  SER   163      69.959  91.396  93.628  1.00  0.00           O  
ATOM   2229  HG  SER   163      70.128  91.282  92.689  1.00  0.00           H  
ATOM   2230  C   SER   163      67.532  91.798  92.082  1.00  0.00           C  
ATOM   2231  O   SER   163      67.224  91.102  91.118  1.00  0.00           O  
ATOM   2232  N   SER   164      67.789  93.077  91.967  1.00  0.00           N  
ATOM   2233  H   SER   164      67.929  93.671  92.772  1.00  0.00           H  
ATOM   2234  CA  SER   164      67.559  93.911  90.745  1.00  0.00           C  
ATOM   2235  HA  SER   164      68.042  94.888  90.734  1.00  0.00           H  
ATOM   2236  CB  SER   164      66.033  94.208  90.685  1.00  0.00           C  
ATOM   2237  HB2 SER   164      65.449  93.333  90.401  1.00  0.00           H  
ATOM   2238  HB3 SER   164      65.785  94.492  91.708  1.00  0.00           H  
ATOM   2239  OG  SER   164      65.726  95.200  89.721  1.00  0.00           O  
ATOM   2240  HG  SER   164      64.844  94.998  89.400  1.00  0.00           H  
ATOM   2241  C   SER   164      68.218  93.287  89.464  1.00  0.00           C  
ATOM   2242  O   SER   164      69.460  92.975  89.430  1.00  0.00           O  
ATOM   2243  N   SER   165      67.544  93.337  88.295  1.00  0.00           N  
ATOM   2244  H   SER   165      66.658  93.815  88.374  1.00  0.00           H  
ATOM   2245  CA  SER   165      67.907  92.894  86.970  1.00  0.00           C  
ATOM   2246  HA  SER   165      67.984  91.807  87.001  1.00  0.00           H  
ATOM   2247  CB  SER   165      66.799  93.386  85.947  1.00  0.00           C  
ATOM   2248  HB2 SER   165      66.770  94.475  85.915  1.00  0.00           H  
ATOM   2249  HB3 SER   165      67.006  93.122  84.910  1.00  0.00           H  
ATOM   2250  OG  SER   165      65.486  92.978  86.299  1.00  0.00           O  
ATOM   2251  HG  SER   165      65.527  92.036  86.481  1.00  0.00           H  
ATOM   2252  C   SER   165      69.270  93.497  86.552  1.00  0.00           C  
ATOM   2253  O   SER   165      69.586  94.675  86.776  1.00  0.00           O  
ATOM   2254  N   GLY   166      70.145  92.664  85.939  1.00  0.00           N  
ATOM   2255  H   GLY   166      69.833  91.731  85.709  1.00  0.00           H  
ATOM   2256  CA  GLY   166      71.538  92.837  85.649  1.00  0.00           C  
ATOM   2257  HA2 GLY   166      71.769  92.040  84.942  1.00  0.00           H  
ATOM   2258  HA3 GLY   166      71.686  93.794  85.149  1.00  0.00           H  
ATOM   2259  C   GLY   166      72.481  92.792  86.903  1.00  0.00           C  
ATOM   2260  O   GLY   166      72.628  91.755  87.493  1.00  0.00           O  
ATOM   2261  N   GLY   167      73.207  93.864  87.200  1.00  0.00           N  
ATOM   2262  H   GLY   167      73.172  94.677  86.602  1.00  0.00           H  
ATOM   2263  CA  GLY   167      74.112  94.014  88.339  1.00  0.00           C  
ATOM   2264  HA2 GLY   167      74.121  95.035  88.720  1.00  0.00           H  
ATOM   2265  HA3 GLY   167      73.861  93.503  89.268  1.00  0.00           H  
ATOM   2266  C   GLY   167      75.543  93.474  88.036  1.00  0.00           C  
ATOM   2267  O   GLY   167      76.343  94.249  87.510  1.00  0.00           O  
ATOM   2268  N   GLY   168      75.827  92.262  88.458  1.00  0.00           N  
ATOM   2269  H   GLY   168      75.138  91.754  88.993  1.00  0.00           H  
ATOM   2270  CA  GLY   168      77.126  91.743  88.298  1.00  0.00           C  
ATOM   2271  HA2 GLY   168      77.853  92.501  88.589  1.00  0.00           H  
ATOM   2272  HA3 GLY   168      77.221  90.805  88.845  1.00  0.00           H  
ATOM   2273  C   GLY   168      77.416  91.395  86.818  1.00  0.00           C  
ATOM   2274  O   GLY   168      76.645  90.628  86.209  1.00  0.00           O  
ATOM   2275  N   GLY   169      78.488  91.925  86.171  1.00  0.00           N  
ATOM   2276  H   GLY   169      78.377  91.657  85.203  1.00  0.00           H  
ATOM   2277  CA  GLY   169      79.590  92.749  86.620  1.00  0.00           C  
ATOM   2278  HA2 GLY   169      79.229  93.775  86.694  1.00  0.00           H  
ATOM   2279  HA3 GLY   169      79.972  92.514  87.614  1.00  0.00           H  
ATOM   2280  C   GLY   169      80.790  92.724  85.640  1.00  0.00           C  
ATOM   2281  O   GLY   169      80.890  91.958  84.653  1.00  0.00           O  
ATOM   2282  N   GLY   170      81.774  93.651  85.990  1.00  0.00           N  
ATOM   2283  H   GLY   170      81.677  94.225  86.815  1.00  0.00           H  
ATOM   2284  CA  GLY   170      82.979  93.849  85.151  1.00  0.00           C  
ATOM   2285  HA2 GLY   170      82.566  94.391  84.300  1.00  0.00           H  
ATOM   2286  HA3 GLY   170      83.651  94.530  85.674  1.00  0.00           H  
ATOM   2287  C   GLY   170      83.667  92.467  84.926  1.00  0.00           C  
ATOM   2288  O   GLY   170      83.864  91.666  85.788  1.00  0.00           O  
ATOM   2289  N   GLY   171      84.140  92.215  83.649  1.00  0.00           N  
ATOM   2290  H   GLY   171      84.658  91.354  83.549  1.00  0.00           H  
ATOM   2291  CA  GLY   171      84.097  93.105  82.488  1.00  0.00           C  
ATOM   2292  HA2 GLY   171      84.166  92.507  81.579  1.00  0.00           H  
ATOM   2293  HA3 GLY   171      83.196  93.714  82.563  1.00  0.00           H  
ATOM   2294  C   GLY   171      85.239  94.114  82.375  1.00  0.00           C  
ATOM   2295  O   GLY   171      85.701  94.586  83.401  1.00  0.00           O  
ATOM   2296  N   GLY   172      85.814  94.429  81.211  1.00  0.00           N  
ATOM   2297  H   GLY   172      86.690  94.919  81.317  1.00  0.00           H  
ATOM   2298  CA  GLY   172      85.457  94.003  79.886  1.00  0.00           C  
ATOM   2299  HA2 GLY   172      86.252  94.297  79.201  1.00  0.00           H  
ATOM   2300  HA3 GLY   172      85.469  92.915  79.950  1.00  0.00           H  
ATOM   2301  C   GLY   172      84.063  94.404  79.347  1.00  0.00           C  
ATOM   2302  O   GLY   172      83.133  94.743  80.069  1.00  0.00           O  
ATOM   2303  N   GLY   173      83.994  94.174  78.054  1.00  0.00           N  
ATOM   2304  H   GLY   173      84.787  93.937  77.476  1.00  0.00           H  
ATOM   2305  CA  GLY   173      82.769  94.676  77.341  1.00  0.00           C  
ATOM   2306  HA2 GLY   173      82.959  94.434  76.296  1.00  0.00           H  
ATOM   2307  HA3 GLY   173      81.927  94.134  77.771  1.00  0.00           H  
ATOM   2308  C   GLY   173      82.639  96.252  77.482  1.00  0.00           C  
ATOM   2309  O   GLY   173      83.637  97.073  77.565  1.00  0.00           O  
ATOM   2310  N   GLY   174      81.418  96.768  77.345  1.00  0.00           N  
ATOM   2311  H   GLY   174      81.370  97.753  77.127  1.00  0.00           H  
ATOM   2312  CA  GLY   174      80.147  96.002  77.142  1.00  0.00           C  
ATOM   2313  HA2 GLY   174      80.333  95.234  76.391  1.00  0.00           H  
ATOM   2314  HA3 GLY   174      79.764  95.479  78.018  1.00  0.00           H  
ATOM   2315  C   GLY   174      79.070  96.889  76.594  1.00  0.00           C  
ATOM   2316  O   GLY   174      79.318  98.091  76.410  1.00  0.00           O  
ATOM   2317  N   GLY   175      77.860  96.289  76.202  1.00  0.00           N  
ATOM   2318  H   GLY   175      77.849  95.281  76.255  1.00  0.00           H  
ATOM   2319  CA  GLY   175      76.821  97.105  75.470  1.00  0.00           C  
ATOM   2320  HA2 GLY   175      75.930  96.552  75.769  1.00  0.00           H  
ATOM   2321  HA3 GLY   175      76.741  98.139  75.804  1.00  0.00           H  
ATOM   2322  C   GLY   175      76.983  97.169  73.955  1.00  0.00           C  
ATOM   2323  O   GLY   175      77.998  96.679  73.452  1.00  0.00           O  
ATOM   2324  N   ASN   176      75.969  97.681  73.298  1.00  0.00           N  
ATOM   2325  H   ASN   176      75.245  98.040  73.904  1.00  0.00           H  
ATOM   2326  CA  ASN   176      75.808  97.877  71.875  1.00  0.00           C  
ATOM   2327  HA  ASN   176      76.784  98.078  71.432  1.00  0.00           H  
ATOM   2328  CB  ASN   176      75.278  96.642  71.251  1.00  0.00           C  
ATOM   2329  HB2 ASN   176      75.176  96.961  70.214  1.00  0.00           H  
ATOM   2330  HB3 ASN   176      76.026  95.852  71.323  1.00  0.00           H  
ATOM   2331  CG  ASN   176      73.967  96.098  71.811  1.00  0.00           C  
ATOM   2332  OD1 ASN   176      72.942  96.378  71.317  1.00  0.00           O  
ATOM   2333  ND2 ASN   176      73.960  95.545  72.987  1.00  0.00           N  
ATOM   2334 HD21 ASN   176      73.069  95.278  73.381  1.00  0.00           H  
ATOM   2335 HD22 ASN   176      74.816  95.079  73.253  1.00  0.00           H  
ATOM   2336  C   ASN   176      74.896  99.121  71.558  1.00  0.00           C  
ATOM   2337  O   ASN   176      73.912  99.203  72.309  1.00  0.00           O  
ATOM   2338  N   TYR   177      75.109  99.878  70.477  1.00  0.00           N  
ATOM   2339  H   TYR   177      75.877  99.620  69.873  1.00  0.00           H  
ATOM   2340  CA  TYR   177      74.311 101.010  70.143  1.00  0.00           C  
ATOM   2341  HA  TYR   177      74.135 101.646  71.011  1.00  0.00           H  
ATOM   2342  CB  TYR   177      75.161 101.774  69.088  1.00  0.00           C  
ATOM   2343  HB2 TYR   177      75.487 101.016  68.376  1.00  0.00           H  
ATOM   2344  HB3 TYR   177      74.549 102.479  68.526  1.00  0.00           H  
ATOM   2345  CG  TYR   177      76.417 102.455  69.673  1.00  0.00           C  
ATOM   2346  CD1 TYR   177      76.371 103.344  70.799  1.00  0.00           C  
ATOM   2347  HD1 TYR   177      75.426 103.593  71.259  1.00  0.00           H  
ATOM   2348  CE1 TYR   177      77.484 104.020  71.236  1.00  0.00           C  
ATOM   2349  HE1 TYR   177      77.387 104.749  72.027  1.00  0.00           H  
ATOM   2350  CZ  TYR   177      78.782 103.706  70.700  1.00  0.00           C  
ATOM   2351  OH  TYR   177      79.950 104.180  71.221  1.00  0.00           O  
ATOM   2352  HH  TYR   177      79.892 104.883  71.872  1.00  0.00           H  
ATOM   2353  CE2 TYR   177      78.824 102.792  69.581  1.00  0.00           C  
ATOM   2354  HE2 TYR   177      79.741 102.370  69.197  1.00  0.00           H  
ATOM   2355  CD2 TYR   177      77.648 102.201  69.118  1.00  0.00           C  
ATOM   2356  HD2 TYR   177      77.617 101.542  68.263  1.00  0.00           H  
ATOM   2357  C   TYR   177      72.972 100.579  69.634  1.00  0.00           C  
ATOM   2358  O   TYR   177      72.907  99.774  68.725  1.00  0.00           O  
ATOM   2359  N   GLY   178      71.846 100.987  70.059  1.00  0.00           N  
ATOM   2360  H   GLY   178      71.060 100.543  69.605  1.00  0.00           H  
ATOM   2361  CA  GLY   178      71.573 102.082  71.061  1.00  0.00           C  
ATOM   2362  HA2 GLY   178      70.497 102.133  71.226  1.00  0.00           H  
ATOM   2363  HA3 GLY   178      71.961 101.842  72.051  1.00  0.00           H  
ATOM   2364  C   GLY   178      72.160 103.478  70.784  1.00  0.00           C  
ATOM   2365  O   GLY   178      73.033 103.660  69.948  1.00  0.00           O  
ATOM   2366  N   GLN   179      71.731 104.404  71.613  1.00  0.00           N  
ATOM   2367  H   GLN   179      71.103 104.136  72.356  1.00  0.00           H  
ATOM   2368  CA  GLN   179      72.300 105.715  71.850  1.00  0.00           C  
ATOM   2369  HA  GLN   179      72.216 106.337  70.959  1.00  0.00           H  
ATOM   2370  CB  GLN   179      71.565 106.432  73.021  1.00  0.00           C  
ATOM   2371  HB2 GLN   179      71.270 105.739  73.809  1.00  0.00           H  
ATOM   2372  HB3 GLN   179      72.183 107.279  73.319  1.00  0.00           H  
ATOM   2373  CG  GLN   179      70.180 106.893  72.517  1.00  0.00           C  
ATOM   2374  HG2 GLN   179      69.717 106.119  71.904  1.00  0.00           H  
ATOM   2375  HG3 GLN   179      69.481 107.043  73.340  1.00  0.00           H  
ATOM   2376  CD  GLN   179      70.058 108.088  71.670  1.00  0.00           C  
ATOM   2377  OE1 GLN   179      70.972 108.641  71.093  1.00  0.00           O  
ATOM   2378  NE2 GLN   179      68.870 108.593  71.545  1.00  0.00           N  
ATOM   2379 HE21 GLN   179      68.168 108.237  72.178  1.00  0.00           H  
ATOM   2380 HE22 GLN   179      68.679 109.400  70.969  1.00  0.00           H  
ATOM   2381  C   GLN   179      73.806 105.552  72.171  1.00  0.00           C  
ATOM   2382  O   GLN   179      74.253 104.823  73.087  1.00  0.00           O  
ATOM   2383  N   ASP   180      74.704 106.289  71.471  1.00  0.00           N  
ATOM   2384  H   ASP   180      75.600 106.397  71.924  1.00  0.00           H  
ATOM   2385  CA  ASP   180      74.509 107.046  70.214  1.00  0.00           C  
ATOM   2386  HA  ASP   180      73.741 106.727  69.509  1.00  0.00           H  
ATOM   2387  CB  ASP   180      74.198 108.491  70.551  1.00  0.00           C  
ATOM   2388  HB2 ASP   180      73.459 108.493  71.351  1.00  0.00           H  
ATOM   2389  HB3 ASP   180      74.975 108.866  71.218  1.00  0.00           H  
ATOM   2390  CG  ASP   180      73.931 109.453  69.450  1.00  0.00           C  
ATOM   2391  OD1 ASP   180      73.875 110.651  69.804  1.00  0.00           O  
ATOM   2392  OD2 ASP   180      73.628 109.013  68.313  1.00  0.00           O  
ATOM   2393  C   ASP   180      75.861 107.108  69.402  1.00  0.00           C  
ATOM   2394  O   ASP   180      76.856 107.609  70.004  1.00  0.00           O  
ATOM   2395  N   GLN   181      75.860 106.610  68.173  1.00  0.00           N  
ATOM   2396  H   GLN   181      74.926 106.296  67.949  1.00  0.00           H  
ATOM   2397  CA  GLN   181      77.028 106.311  67.358  1.00  0.00           C  
ATOM   2398  HA  GLN   181      77.668 105.664  67.959  1.00  0.00           H  
ATOM   2399  CB  GLN   181      76.757 105.531  66.117  1.00  0.00           C  
ATOM   2400  HB2 GLN   181      75.934 106.004  65.582  1.00  0.00           H  
ATOM   2401  HB3 GLN   181      77.604 105.603  65.435  1.00  0.00           H  
ATOM   2402  CG  GLN   181      76.559 104.012  66.308  1.00  0.00           C  
ATOM   2403  HG2 GLN   181      77.459 103.710  66.844  1.00  0.00           H  
ATOM   2404  HG3 GLN   181      75.743 103.866  67.016  1.00  0.00           H  
ATOM   2405  CD  GLN   181      76.324 103.294  64.973  1.00  0.00           C  
ATOM   2406  OE1 GLN   181      75.659 103.727  64.089  1.00  0.00           O  
ATOM   2407  NE2 GLN   181      76.796 102.089  64.913  1.00  0.00           N  
ATOM   2408 HE21 GLN   181      77.227 101.783  65.774  1.00  0.00           H  
ATOM   2409 HE22 GLN   181      76.595 101.641  64.031  1.00  0.00           H  
ATOM   2410  C   GLN   181      77.878 107.595  66.934  1.00  0.00           C  
ATOM   2411  O   GLN   181      79.094 107.499  66.839  1.00  0.00           O  
ATOM   2412  N   SER   182      77.162 108.722  66.805  1.00  0.00           N  
ATOM   2413  H   SER   182      76.173 108.634  66.991  1.00  0.00           H  
ATOM   2414  CA  SER   182      77.740 110.063  66.653  1.00  0.00           C  
ATOM   2415  HA  SER   182      78.567 109.963  65.950  1.00  0.00           H  
ATOM   2416  CB  SER   182      76.730 111.018  65.968  1.00  0.00           C  
ATOM   2417  HB2 SER   182      76.372 110.560  65.046  1.00  0.00           H  
ATOM   2418  HB3 SER   182      75.860 111.249  66.582  1.00  0.00           H  
ATOM   2419  OG  SER   182      77.397 112.227  65.676  1.00  0.00           O  
ATOM   2420  HG  SER   182      78.016 112.118  64.951  1.00  0.00           H  
ATOM   2421  C   SER   182      78.173 110.809  67.931  1.00  0.00           C  
ATOM   2422  O   SER   182      77.480 110.746  68.902  1.00  0.00           O  
ATOM   2423  N   SER   183      79.453 111.161  68.105  1.00  0.00           N  
ATOM   2424  H   SER   183      79.732 111.585  68.979  1.00  0.00           H  
ATOM   2425  CA  SER   183      80.659 110.759  67.279  1.00  0.00           C  
ATOM   2426  HA  SER   183      80.562 109.727  66.943  1.00  0.00           H  
ATOM   2427  CB  SER   183      80.827 111.716  66.100  1.00  0.00           C  
ATOM   2428  HB2 SER   183      79.854 111.922  65.654  1.00  0.00           H  
ATOM   2429  HB3 SER   183      80.988 112.717  66.500  1.00  0.00           H  
ATOM   2430  OG  SER   183      81.876 111.435  65.136  1.00  0.00           O  
ATOM   2431  HG  SER   183      81.918 112.244  64.621  1.00  0.00           H  
ATOM   2432  C   SER   183      81.993 110.880  68.100  1.00  0.00           C  
ATOM   2433  O   SER   183      82.089 111.580  69.161  1.00  0.00           O  
ATOM   2434  N   MET   184      83.091 110.242  67.696  1.00  0.00           N  
ATOM   2435  H   MET   184      82.921 109.740  66.837  1.00  0.00           H  
ATOM   2436  CA  MET   184      84.518 110.153  68.175  1.00  0.00           C  
ATOM   2437  HA  MET   184      84.418 109.897  69.230  1.00  0.00           H  
ATOM   2438  CB  MET   184      85.201 109.053  67.391  1.00  0.00           C  
ATOM   2439  HB2 MET   184      85.341 109.348  66.351  1.00  0.00           H  
ATOM   2440  HB3 MET   184      86.168 108.885  67.866  1.00  0.00           H  
ATOM   2441  CG  MET   184      84.608 107.682  67.306  1.00  0.00           C  
ATOM   2442  HG2 MET   184      84.566 107.171  68.268  1.00  0.00           H  
ATOM   2443  HG3 MET   184      83.601 107.770  66.898  1.00  0.00           H  
ATOM   2444  SD  MET   184      85.581 106.639  66.226  1.00  0.00           S  
ATOM   2445  CE  MET   184      84.368 106.299  64.971  1.00  0.00           C  
ATOM   2446  HE1 MET   184      83.782 107.204  64.812  1.00  0.00           H  
ATOM   2447  HE2 MET   184      84.846 105.941  64.059  1.00  0.00           H  
ATOM   2448  HE3 MET   184      83.645 105.644  65.457  1.00  0.00           H  
ATOM   2449  C   MET   184      85.255 111.478  68.109  1.00  0.00           C  
ATOM   2450  O   MET   184      85.101 112.257  67.160  1.00  0.00           O  
ATOM   2451  N   SER   185      85.957 111.721  69.194  1.00  0.00           N  
ATOM   2452  H   SER   185      85.837 111.021  69.913  1.00  0.00           H  
ATOM   2453  CA  SER   185      86.452 113.014  69.702  1.00  0.00           C  
ATOM   2454  HA  SER   185      85.645 113.739  69.809  1.00  0.00           H  
ATOM   2455  CB  SER   185      87.127 112.899  71.025  1.00  0.00           C  
ATOM   2456  HB2 SER   185      86.511 112.360  71.745  1.00  0.00           H  
ATOM   2457  HB3 SER   185      88.036 112.308  70.908  1.00  0.00           H  
ATOM   2458  OG  SER   185      87.414 114.111  71.723  1.00  0.00           O  
ATOM   2459  HG  SER   185      86.606 114.369  72.174  1.00  0.00           H  
ATOM   2460  C   SER   185      87.477 113.592  68.751  1.00  0.00           C  
ATOM   2461  O   SER   185      88.166 112.921  67.966  1.00  0.00           O  
ATOM   2462  N   SER   186      87.606 114.917  68.771  1.00  0.00           N  
ATOM   2463  H   SER   186      86.925 115.381  69.355  1.00  0.00           H  
ATOM   2464  CA  SER   186      88.271 115.762  67.730  1.00  0.00           C  
ATOM   2465  HA  SER   186      89.307 115.437  67.821  1.00  0.00           H  
ATOM   2466  CB  SER   186      87.833 115.550  66.311  1.00  0.00           C  
ATOM   2467  HB2 SER   186      86.758 115.374  66.280  1.00  0.00           H  
ATOM   2468  HB3 SER   186      87.843 116.430  65.668  1.00  0.00           H  
ATOM   2469  OG  SER   186      88.438 114.426  65.599  1.00  0.00           O  
ATOM   2470  HG  SER   186      88.340 113.697  66.216  1.00  0.00           H  
ATOM   2471  C   SER   186      88.202 117.228  68.030  1.00  0.00           C  
ATOM   2472  O   SER   186      87.190 117.672  68.501  1.00  0.00           O  
ATOM   2473  N   GLY   187      89.245 118.030  67.762  1.00  0.00           N  
ATOM   2474  H   GLY   187      89.154 118.994  68.052  1.00  0.00           H  
ATOM   2475  CA  GLY   187      90.532 117.635  67.232  1.00  0.00           C  
ATOM   2476  HA2 GLY   187      91.232 117.517  68.059  1.00  0.00           H  
ATOM   2477  HA3 GLY   187      90.506 116.702  66.669  1.00  0.00           H  
ATOM   2478  C   GLY   187      91.163 118.671  66.266  1.00  0.00           C  
ATOM   2479  O   GLY   187      92.427 118.745  66.118  1.00  0.00           O  
ATOM   2480  N   GLY   188      90.315 119.483  65.545  1.00  0.00           N  
ATOM   2481  H   GLY   188      89.352 119.457  65.849  1.00  0.00           H  
ATOM   2482  CA  GLY   188      90.801 120.537  64.601  1.00  0.00           C  
ATOM   2483  HA2 GLY   188      90.902 120.134  63.594  1.00  0.00           H  
ATOM   2484  HA3 GLY   188      90.015 121.285  64.501  1.00  0.00           H  
ATOM   2485  C   GLY   188      92.001 121.466  65.022  1.00  0.00           C  
ATOM   2486  O   GLY   188      92.214 121.682  66.221  1.00  0.00           O  
ATOM   2487  N   GLY   189      92.760 122.017  64.058  1.00  0.00           N  
ATOM   2488  H   GLY   189      93.409 122.683  64.454  1.00  0.00           H  
ATOM   2489  CA  GLY   189      92.433 122.123  62.598  1.00  0.00           C  
ATOM   2490  HA2 GLY   189      93.364 122.317  62.065  1.00  0.00           H  
ATOM   2491  HA3 GLY   189      91.868 121.305  62.152  1.00  0.00           H  
ATOM   2492  C   GLY   189      91.675 123.358  62.320  1.00  0.00           C  
ATOM   2493  O   GLY   189      90.916 123.855  63.163  1.00  0.00           O  
ATOM   2494  N   SER   190      91.984 124.026  61.206  1.00  0.00           N  
ATOM   2495  H   SER   190      92.597 123.599  60.527  1.00  0.00           H  
ATOM   2496  CA  SER   190      91.257 125.239  60.707  1.00  0.00           C  
ATOM   2497  HA  SER   190      91.839 125.366  59.794  1.00  0.00           H  
ATOM   2498  CB  SER   190      89.807 124.831  60.365  1.00  0.00           C  
ATOM   2499  HB2 SER   190      89.331 124.315  61.198  1.00  0.00           H  
ATOM   2500  HB3 SER   190      89.286 125.776  60.208  1.00  0.00           H  
ATOM   2501  OG  SER   190      89.675 124.018  59.259  1.00  0.00           O  
ATOM   2502  HG  SER   190      90.061 124.412  58.473  1.00  0.00           H  
ATOM   2503  C   SER   190      91.429 126.555  61.481  1.00  0.00           C  
ATOM   2504  O   SER   190      90.489 127.258  61.864  1.00  0.00           O  
ATOM   2505  N   GLY   191      92.647 126.913  61.947  1.00  0.00           N  
ATOM   2506  H   GLY   191      92.648 127.703  62.576  1.00  0.00           H  
ATOM   2507  CA  GLY   191      93.942 126.351  61.723  1.00  0.00           C  
ATOM   2508  HA2 GLY   191      94.676 126.923  62.291  1.00  0.00           H  
ATOM   2509  HA3 GLY   191      93.878 125.348  62.145  1.00  0.00           H  
ATOM   2510  C   GLY   191      94.403 126.268  60.231  1.00  0.00           C  
ATOM   2511  O   GLY   191      93.875 126.924  59.325  1.00  0.00           O  
ATOM   2512  N   GLY   192      95.168 125.161  59.972  1.00  0.00           N  
ATOM   2513  H   GLY   192      95.580 124.604  60.707  1.00  0.00           H  
ATOM   2514  CA  GLY   192      95.372 124.641  58.661  1.00  0.00           C  
ATOM   2515  HA2 GLY   192      95.528 125.464  57.963  1.00  0.00           H  
ATOM   2516  HA3 GLY   192      96.247 124.000  58.548  1.00  0.00           H  
ATOM   2517  C   GLY   192      94.184 123.832  58.182  1.00  0.00           C  
ATOM   2518  O   GLY   192      93.563 123.150  59.030  1.00  0.00           O  
ATOM   2519  N   GLY   193      93.992 123.815  56.853  1.00  0.00           N  
ATOM   2520  H   GLY   193      94.411 124.453  56.193  1.00  0.00           H  
ATOM   2521  CA  GLY   193      92.970 122.910  56.307  1.00  0.00           C  
ATOM   2522  HA2 GLY   193      92.993 122.858  55.219  1.00  0.00           H  
ATOM   2523  HA3 GLY   193      93.222 121.914  56.671  1.00  0.00           H  
ATOM   2524  C   GLY   193      91.542 123.216  56.669  1.00  0.00           C  
ATOM   2525  O   GLY   193      91.167 124.323  57.116  1.00  0.00           O  
ATOM   2526  N   TYR   194      90.653 122.300  56.325  1.00  0.00           N  
ATOM   2527  H   TYR   194      90.953 121.404  55.968  1.00  0.00           H  
ATOM   2528  CA  TYR   194      89.157 122.446  56.388  1.00  0.00           C  
ATOM   2529  HA  TYR   194      88.963 123.315  57.016  1.00  0.00           H  
ATOM   2530  CB  TYR   194      88.578 122.662  55.024  1.00  0.00           C  
ATOM   2531  HB2 TYR   194      88.820 121.803  54.398  1.00  0.00           H  
ATOM   2532  HB3 TYR   194      87.493 122.640  55.130  1.00  0.00           H  
ATOM   2533  CG  TYR   194      89.031 123.965  54.301  1.00  0.00           C  
ATOM   2534  CD1 TYR   194      88.306 125.139  54.651  1.00  0.00           C  
ATOM   2535  HD1 TYR   194      87.533 125.128  55.406  1.00  0.00           H  
ATOM   2536  CE1 TYR   194      88.557 126.354  54.013  1.00  0.00           C  
ATOM   2537  HE1 TYR   194      88.043 127.264  54.284  1.00  0.00           H  
ATOM   2538  CZ  TYR   194      89.669 126.450  53.189  1.00  0.00           C  
ATOM   2539  OH  TYR   194      90.014 127.604  52.544  1.00  0.00           O  
ATOM   2540  HH  TYR   194      90.779 127.464  51.982  1.00  0.00           H  
ATOM   2541  CE2 TYR   194      90.413 125.286  52.794  1.00  0.00           C  
ATOM   2542  HE2 TYR   194      91.186 125.361  52.044  1.00  0.00           H  
ATOM   2543  CD2 TYR   194      90.091 124.008  53.356  1.00  0.00           C  
ATOM   2544  HD2 TYR   194      90.749 123.207  53.052  1.00  0.00           H  
ATOM   2545  C   TYR   194      88.556 121.277  57.099  1.00  0.00           C  
ATOM   2546  O   TYR   194      89.081 120.181  57.047  1.00  0.00           O  
ATOM   2547  N   GLY   195      87.485 121.523  57.874  1.00  0.00           N  
ATOM   2548  H   GLY   195      87.128 120.685  58.312  1.00  0.00           H  
ATOM   2549  CA  GLY   195      86.600 122.665  57.911  1.00  0.00           C  
ATOM   2550  HA2 GLY   195      87.047 123.439  58.534  1.00  0.00           H  
ATOM   2551  HA3 GLY   195      86.430 122.999  56.888  1.00  0.00           H  
ATOM   2552  C   GLY   195      85.297 122.236  58.600  1.00  0.00           C  
ATOM   2553  O   GLY   195      84.864 121.069  58.729  1.00  0.00           O  
ATOM   2554  N   ASN   196      84.586 123.289  59.088  1.00  0.00           N  
ATOM   2555  H   ASN   196      85.010 124.196  58.962  1.00  0.00           H  
ATOM   2556  CA  ASN   196      83.318 123.192  59.868  1.00  0.00           C  
ATOM   2557  HA  ASN   196      83.474 122.486  60.683  1.00  0.00           H  
ATOM   2558  CB  ASN   196      83.064 124.518  60.619  1.00  0.00           C  
ATOM   2559  HB2 ASN   196      83.964 124.879  61.117  1.00  0.00           H  
ATOM   2560  HB3 ASN   196      82.705 125.239  59.885  1.00  0.00           H  
ATOM   2561  CG  ASN   196      81.987 124.327  61.677  1.00  0.00           C  
ATOM   2562  OD1 ASN   196      80.827 124.030  61.399  1.00  0.00           O  
ATOM   2563  ND2 ASN   196      82.412 124.280  62.917  1.00  0.00           N  
ATOM   2564 HD21 ASN   196      81.746 123.938  63.595  1.00  0.00           H  
ATOM   2565 HD22 ASN   196      83.366 124.524  63.140  1.00  0.00           H  
ATOM   2566  C   ASN   196      82.202 122.708  58.983  1.00  0.00           C  
ATOM   2567  O   ASN   196      82.045 123.227  57.866  1.00  0.00           O  
ATOM   2568  N   GLN   197      81.322 121.860  59.507  1.00  0.00           N  
ATOM   2569  H   GLN   197      81.534 121.629  60.467  1.00  0.00           H  
ATOM   2570  CA  GLN   197      80.139 121.259  58.845  1.00  0.00           C  
ATOM   2571  HA  GLN   197      79.882 121.956  58.047  1.00  0.00           H  
ATOM   2572  CB  GLN   197      80.494 119.911  58.124  1.00  0.00           C  
ATOM   2573  HB2 GLN   197      81.110 119.343  58.821  1.00  0.00           H  
ATOM   2574  HB3 GLN   197      79.576 119.393  57.845  1.00  0.00           H  
ATOM   2575  CG  GLN   197      81.362 120.191  56.853  1.00  0.00           C  
ATOM   2576  HG2 GLN   197      82.207 120.866  56.988  1.00  0.00           H  
ATOM   2577  HG3 GLN   197      81.811 119.233  56.590  1.00  0.00           H  
ATOM   2578  CD  GLN   197      80.533 120.679  55.657  1.00  0.00           C  
ATOM   2579  OE1 GLN   197      79.394 121.017  55.808  1.00  0.00           O  
ATOM   2580  NE2 GLN   197      81.100 120.696  54.456  1.00  0.00           N  
ATOM   2581 HE21 GLN   197      82.080 120.456  54.409  1.00  0.00           H  
ATOM   2582 HE22 GLN   197      80.630 121.243  53.749  1.00  0.00           H  
ATOM   2583  C   GLN   197      78.887 121.148  59.745  1.00  0.00           C  
ATOM   2584  O   GLN   197      78.030 120.283  59.574  1.00  0.00           O  
ATOM   2585  N   ASP   198      78.884 121.980  60.818  1.00  0.00           N  
ATOM   2586  H   ASP   198      79.651 122.608  61.009  1.00  0.00           H  
ATOM   2587  CA  ASP   198      77.899 121.925  61.822  1.00  0.00           C  
ATOM   2588  HA  ASP   198      78.042 120.902  62.170  1.00  0.00           H  
ATOM   2589  CB  ASP   198      78.118 122.932  63.003  1.00  0.00           C  
ATOM   2590  HB2 ASP   198      77.969 123.948  62.638  1.00  0.00           H  
ATOM   2591  HB3 ASP   198      77.365 122.849  63.787  1.00  0.00           H  
ATOM   2592  CG  ASP   198      79.428 122.770  63.704  1.00  0.00           C  
ATOM   2593  OD1 ASP   198      79.891 121.600  63.717  1.00  0.00           O  
ATOM   2594  OD2 ASP   198      79.975 123.742  64.233  1.00  0.00           O  
ATOM   2595  C   ASP   198      76.484 122.115  61.286  1.00  0.00           C  
ATOM   2596  O   ASP   198      76.304 122.918  60.359  1.00  0.00           O  
ATOM   2597  N   GLN   199      75.551 121.308  61.798  1.00  0.00           N  
ATOM   2598  H   GLN   199      75.972 120.567  62.339  1.00  0.00           H  
ATOM   2599  CA  GLN   199      74.224 121.194  61.265  1.00  0.00           C  
ATOM   2600  HA  GLN   199      74.054 122.069  60.638  1.00  0.00           H  
ATOM   2601  CB  GLN   199      74.319 119.939  60.333  1.00  0.00           C  
ATOM   2602  HB2 GLN   199      74.987 120.245  59.528  1.00  0.00           H  
ATOM   2603  HB3 GLN   199      74.764 119.106  60.878  1.00  0.00           H  
ATOM   2604  CG  GLN   199      72.961 119.564  59.759  1.00  0.00           C  
ATOM   2605  HG2 GLN   199      72.373 118.940  60.433  1.00  0.00           H  
ATOM   2606  HG3 GLN   199      72.303 120.413  59.572  1.00  0.00           H  
ATOM   2607  CD  GLN   199      72.960 118.701  58.483  1.00  0.00           C  
ATOM   2608  OE1 GLN   199      74.008 118.246  58.026  1.00  0.00           O  
ATOM   2609  NE2 GLN   199      71.803 118.639  57.871  1.00  0.00           N  
ATOM   2610 HE21 GLN   199      70.985 118.891  58.407  1.00  0.00           H  
ATOM   2611 HE22 GLN   199      71.805 118.078  57.031  1.00  0.00           H  
ATOM   2612  C   GLN   199      73.180 120.989  62.357  1.00  0.00           C  
ATOM   2613  O   GLN   199      73.145 119.897  62.947  1.00  0.00           O  
ATOM   2614  N   SER   200      72.327 121.934  62.654  1.00  0.00           N  
ATOM   2615  H   SER   200      71.712 121.774  63.439  1.00  0.00           H  
ATOM   2616  CA  SER   200      72.023 123.142  61.926  1.00  0.00           C  
ATOM   2617  HA  SER   200      71.677 122.882  60.926  1.00  0.00           H  
ATOM   2618  CB  SER   200      70.840 123.752  62.600  1.00  0.00           C  
ATOM   2619  HB2 SER   200      70.167 122.902  62.714  1.00  0.00           H  
ATOM   2620  HB3 SER   200      71.101 124.177  63.569  1.00  0.00           H  
ATOM   2621  OG  SER   200      70.296 124.730  61.705  1.00  0.00           O  
ATOM   2622  HG  SER   200      69.443 125.003  62.049  1.00  0.00           H  
ATOM   2623  C   SER   200      73.231 124.081  61.811  1.00  0.00           C  
ATOM   2624  O   SER   200      74.121 124.073  62.648  1.00  0.00           O  
ATOM   2625  N   GLY   201      73.255 124.821  60.756  1.00  0.00           N  
ATOM   2626  H   GLY   201      72.432 124.681  60.189  1.00  0.00           H  
ATOM   2627  CA  GLY   201      74.419 125.570  60.308  1.00  0.00           C  
ATOM   2628  HA2 GLY   201      75.324 125.034  60.594  1.00  0.00           H  
ATOM   2629  HA3 GLY   201      74.252 125.491  59.234  1.00  0.00           H  
ATOM   2630  C   GLY   201      74.492 127.016  60.736  1.00  0.00           C  
ATOM   2631  O   GLY   201      73.612 127.550  61.379  1.00  0.00           O  
ATOM   2632  N   GLY   202      75.647 127.684  60.486  1.00  0.00           N  
ATOM   2633  H   GLY   202      75.579 128.626  60.845  1.00  0.00           H  
ATOM   2634  CA  GLY   202      76.820 127.058  59.765  1.00  0.00           C  
ATOM   2635  HA2 GLY   202      76.537 126.315  59.018  1.00  0.00           H  
ATOM   2636  HA3 GLY   202      77.445 127.882  59.421  1.00  0.00           H  
ATOM   2637  C   GLY   202      77.782 126.321  60.748  1.00  0.00           C  
ATOM   2638  O   GLY   202      77.716 126.561  61.958  1.00  0.00           O  
ATOM   2639  N   GLY   203      78.664 125.378  60.310  1.00  0.00           N  
ATOM   2640  H   GLY   203      79.065 124.802  61.036  1.00  0.00           H  
ATOM   2641  CA  GLY   203      79.203 125.176  58.892  1.00  0.00           C  
ATOM   2642  HA2 GLY   203      79.677 124.205  58.748  1.00  0.00           H  
ATOM   2643  HA3 GLY   203      78.406 125.231  58.150  1.00  0.00           H  
ATOM   2644  C   GLY   203      80.212 126.248  58.572  1.00  0.00           C  
ATOM   2645  O   GLY   203      80.234 127.296  59.147  1.00  0.00           O  
ATOM   2646  N   GLY   204      81.000 125.989  57.531  1.00  0.00           N  
ATOM   2647  H   GLY   204      80.873 125.050  57.179  1.00  0.00           H  
ATOM   2648  CA  GLY   204      81.657 127.091  56.824  1.00  0.00           C  
ATOM   2649  HA2 GLY   204      81.783 126.904  55.757  1.00  0.00           H  
ATOM   2650  HA3 GLY   204      81.232 128.082  56.987  1.00  0.00           H  
ATOM   2651  C   GLY   204      83.053 127.360  57.452  1.00  0.00           C  
ATOM   2652  O   GLY   204      83.208 127.331  58.680  1.00  0.00           O  
ATOM   2653  N   SER   205      83.975 127.968  56.770  1.00  0.00           N  
ATOM   2654  H   SER   205      84.805 128.216  57.290  1.00  0.00           H  
ATOM   2655  CA  SER   205      84.070 128.227  55.337  1.00  0.00           C  
ATOM   2656  HA  SER   205      83.091 128.537  54.970  1.00  0.00           H  
ATOM   2657  CB  SER   205      85.042 129.383  55.176  1.00  0.00           C  
ATOM   2658  HB2 SER   205      85.141 129.679  54.132  1.00  0.00           H  
ATOM   2659  HB3 SER   205      84.741 130.275  55.726  1.00  0.00           H  
ATOM   2660  OG  SER   205      86.332 129.005  55.655  1.00  0.00           O  
ATOM   2661  HG  SER   205      86.856 129.808  55.622  1.00  0.00           H  
ATOM   2662  C   SER   205      84.577 127.001  54.555  1.00  0.00           C  
ATOM   2663  O   SER   205      84.661 125.940  55.154  1.00  0.00           O  
ATOM   2664  N   GLY   206      84.669 127.143  53.210  1.00  0.00           N  
ATOM   2665  H   GLY   206      84.527 128.070  52.835  1.00  0.00           H  
ATOM   2666  CA  GLY   206      84.838 126.109  52.206  1.00  0.00           C  
ATOM   2667  HA2 GLY   206      85.126 126.639  51.298  1.00  0.00           H  
ATOM   2668  HA3 GLY   206      85.569 125.376  52.550  1.00  0.00           H  
ATOM   2669  C   GLY   206      83.534 125.413  51.810  1.00  0.00           C  
ATOM   2670  O   GLY   206      82.494 125.950  52.154  1.00  0.00           O  
ATOM   2671  N   GLY   207      83.533 124.262  51.133  1.00  0.00           N  
ATOM   2672  H   GLY   207      82.669 123.742  51.092  1.00  0.00           H  
ATOM   2673  CA  GLY   207      84.713 123.432  50.567  1.00  0.00           C  
ATOM   2674  HA2 GLY   207      85.375 123.221  51.407  1.00  0.00           H  
ATOM   2675  HA3 GLY   207      84.340 122.545  50.054  1.00  0.00           H  
ATOM   2676  C   GLY   207      85.638 124.269  49.571  1.00  0.00           C  
ATOM   2677  O   GLY   207      85.545 125.503  49.367  1.00  0.00           O  
ATOM   2678  N   TYR   208      86.623 123.555  49.074  1.00  0.00           N  
ATOM   2679  H   TYR   208      86.588 122.584  49.349  1.00  0.00           H  
ATOM   2680  CA  TYR   208      87.769 124.118  48.356  1.00  0.00           C  
ATOM   2681  HA  TYR   208      87.402 124.970  47.783  1.00  0.00           H  
ATOM   2682  CB  TYR   208      88.692 124.737  49.412  1.00  0.00           C  
ATOM   2683  HB2 TYR   208      88.167 125.468  50.026  1.00  0.00           H  
ATOM   2684  HB3 TYR   208      89.032 123.926  50.056  1.00  0.00           H  
ATOM   2685  CG  TYR   208      89.939 125.412  48.980  1.00  0.00           C  
ATOM   2686  CD1 TYR   208      89.845 126.486  48.094  1.00  0.00           C  
ATOM   2687  HD1 TYR   208      88.865 126.790  47.758  1.00  0.00           H  
ATOM   2688  CE1 TYR   208      91.023 127.104  47.662  1.00  0.00           C  
ATOM   2689  HE1 TYR   208      90.919 127.920  46.963  1.00  0.00           H  
ATOM   2690  CZ  TYR   208      92.292 126.656  48.085  1.00  0.00           C  
ATOM   2691  OH  TYR   208      93.427 127.297  47.674  1.00  0.00           O  
ATOM   2692  HH  TYR   208      94.255 126.823  47.783  1.00  0.00           H  
ATOM   2693  CE2 TYR   208      92.390 125.674  49.026  1.00  0.00           C  
ATOM   2694  HE2 TYR   208      93.266 125.187  49.428  1.00  0.00           H  
ATOM   2695  CD2 TYR   208      91.208 125.052  49.477  1.00  0.00           C  
ATOM   2696  HD2 TYR   208      91.240 124.141  50.055  1.00  0.00           H  
ATOM   2697  C   TYR   208      88.477 123.098  47.420  1.00  0.00           C  
ATOM   2698  O   TYR   208      89.005 122.097  47.899  1.00  0.00           O  
ATOM   2699  N   GLY   209      88.618 123.354  46.137  1.00  0.00           N  
ATOM   2700  H   GLY   209      88.128 124.139  45.734  1.00  0.00           H  
ATOM   2701  CA  GLY   209      89.505 122.543  45.251  1.00  0.00           C  
ATOM   2702  HA2 GLY   209      89.162 121.508  45.266  1.00  0.00           H  
ATOM   2703  HA3 GLY   209      89.335 122.927  44.245  1.00  0.00           H  
ATOM   2704  C   GLY   209      91.021 122.730  45.526  1.00  0.00           C  
ATOM   2705  O   GLY   209      91.476 123.421  46.490  1.00  0.00           O  
ATOM   2706  N   GLN   210      91.949 122.125  44.781  1.00  0.00           N  
ATOM   2707  H   GLN   210      92.904 122.200  45.099  1.00  0.00           H  
ATOM   2708  CA  GLN   210      91.676 121.109  43.756  1.00  0.00           C  
ATOM   2709  HA  GLN   210      92.598 120.938  43.200  1.00  0.00           H  
ATOM   2710  CB  GLN   210      91.337 119.775  44.418  1.00  0.00           C  
ATOM   2711  HB2 GLN   210      90.547 119.891  45.160  1.00  0.00           H  
ATOM   2712  HB3 GLN   210      91.011 119.191  43.557  1.00  0.00           H  
ATOM   2713  CG  GLN   210      92.446 119.095  45.178  1.00  0.00           C  
ATOM   2714  HG2 GLN   210      93.353 119.124  44.576  1.00  0.00           H  
ATOM   2715  HG3 GLN   210      92.712 119.707  46.040  1.00  0.00           H  
ATOM   2716  CD  GLN   210      92.069 117.684  45.602  1.00  0.00           C  
ATOM   2717  OE1 GLN   210      90.984 117.426  46.027  1.00  0.00           O  
ATOM   2718  NE2 GLN   210      93.135 116.869  45.885  1.00  0.00           N  
ATOM   2719 HE21 GLN   210      92.987 116.018  46.409  1.00  0.00           H  
ATOM   2720 HE22 GLN   210      94.051 117.243  45.683  1.00  0.00           H  
ATOM   2721  C   GLN   210      90.673 121.544  42.666  1.00  0.00           C  
ATOM   2722  O   GLN   210      89.787 120.827  42.279  1.00  0.00           O  
ATOM   2723  N   GLN   211      90.971 122.742  42.105  1.00  0.00           N  
ATOM   2724  H   GLN   211      91.691 123.308  42.529  1.00  0.00           H  
ATOM   2725  CA  GLN   211      90.117 123.642  41.326  1.00  0.00           C  
ATOM   2726  HA  GLN   211      89.193 123.778  41.887  1.00  0.00           H  
ATOM   2727  CB  GLN   211      90.868 124.950  41.053  1.00  0.00           C  
ATOM   2728  HB2 GLN   211      91.826 124.826  40.547  1.00  0.00           H  
ATOM   2729  HB3 GLN   211      90.191 125.529  40.425  1.00  0.00           H  
ATOM   2730  CG  GLN   211      91.011 125.871  42.325  1.00  0.00           C  
ATOM   2731  HG2 GLN   211      91.507 126.726  41.865  1.00  0.00           H  
ATOM   2732  HG3 GLN   211      90.030 126.183  42.684  1.00  0.00           H  
ATOM   2733  CD  GLN   211      91.838 125.314  43.459  1.00  0.00           C  
ATOM   2734  OE1 GLN   211      92.881 124.662  43.264  1.00  0.00           O  
ATOM   2735  NE2 GLN   211      91.368 125.562  44.671  1.00  0.00           N  
ATOM   2736 HE21 GLN   211      90.486 126.045  44.764  1.00  0.00           H  
ATOM   2737 HE22 GLN   211      91.911 125.325  45.489  1.00  0.00           H  
ATOM   2738  C   GLN   211      89.627 123.062  39.988  1.00  0.00           C  
ATOM   2739  O   GLN   211      88.481 123.086  39.569  1.00  0.00           O  
ATOM   2740  N   ASP   212      90.514 122.431  39.236  1.00  0.00           N  
ATOM   2741  H   ASP   212      91.465 122.336  39.564  1.00  0.00           H  
ATOM   2742  CA  ASP   212      90.277 121.838  37.910  1.00  0.00           C  
ATOM   2743  HA  ASP   212      89.561 122.453  37.365  1.00  0.00           H  
ATOM   2744  CB  ASP   212      91.611 121.878  37.147  1.00  0.00           C  
ATOM   2745  HB2 ASP   212      92.274 121.155  37.621  1.00  0.00           H  
ATOM   2746  HB3 ASP   212      91.596 121.639  36.084  1.00  0.00           H  
ATOM   2747  CG  ASP   212      92.277 123.299  37.096  1.00  0.00           C  
ATOM   2748  OD1 ASP   212      93.499 123.492  37.113  1.00  0.00           O  
ATOM   2749  OD2 ASP   212      91.564 124.345  37.062  1.00  0.00           O  
ATOM   2750  C   ASP   212      89.712 120.425  37.994  1.00  0.00           C  
ATOM   2751  O   ASP   212      88.796 120.046  37.196  1.00  0.00           O  
ATOM   2752  N   ARG   213      90.151 119.652  38.939  1.00  0.00           N  
ATOM   2753  H   ARG   213      90.784 120.059  39.612  1.00  0.00           H  
ATOM   2754  CA  ARG   213      89.620 118.336  39.227  1.00  0.00           C  
ATOM   2755  HA  ARG   213      88.540 118.347  39.076  1.00  0.00           H  
ATOM   2756  CB  ARG   213      90.257 117.406  38.227  1.00  0.00           C  
ATOM   2757  HB2 ARG   213      89.849 117.643  37.245  1.00  0.00           H  
ATOM   2758  HB3 ARG   213      91.334 117.559  38.162  1.00  0.00           H  
ATOM   2759  CG  ARG   213      89.931 115.911  38.454  1.00  0.00           C  
ATOM   2760  HG2 ARG   213      90.502 115.543  39.307  1.00  0.00           H  
ATOM   2761  HG3 ARG   213      88.852 115.779  38.532  1.00  0.00           H  
ATOM   2762  CD  ARG   213      90.360 115.129  37.288  1.00  0.00           C  
ATOM   2763  HD2 ARG   213      89.984 115.673  36.421  1.00  0.00           H  
ATOM   2764  HD3 ARG   213      91.436 114.964  37.226  1.00  0.00           H  
ATOM   2765  NE  ARG   213      89.793 113.771  37.341  1.00  0.00           N  
ATOM   2766  HE  ARG   213      89.546 113.361  38.230  1.00  0.00           H  
ATOM   2767  CZ  ARG   213      89.202 113.218  36.262  1.00  0.00           C  
ATOM   2768  NH1 ARG   213      89.487 113.602  35.045  1.00  0.00           N  
ATOM   2769 HH11 ARG   213      88.907 113.107  34.382  1.00  0.00           H  
ATOM   2770 HH12 ARG   213      90.310 114.159  34.865  1.00  0.00           H  
ATOM   2771  NH2 ARG   213      88.336 112.260  36.416  1.00  0.00           N  
ATOM   2772 HH21 ARG   213      88.066 111.749  35.588  1.00  0.00           H  
ATOM   2773 HH22 ARG   213      88.046 111.772  37.251  1.00  0.00           H  
ATOM   2774  C   ARG   213      89.835 117.857  40.721  1.00  0.00           C  
ATOM   2775  O   ARG   213      90.949 117.440  41.065  1.00  0.00           O  
ATOM   2776  N   GLY   214      88.876 117.997  41.625  1.00  0.00           N  
ATOM   2777  H   GLY   214      89.154 117.696  42.548  1.00  0.00           H  
ATOM   2778  CA  GLY   214      87.553 118.614  41.574  1.00  0.00           C  
ATOM   2779  HA2 GLY   214      87.334 119.039  42.553  1.00  0.00           H  
ATOM   2780  HA3 GLY   214      87.539 119.425  40.846  1.00  0.00           H  
ATOM   2781  C   GLY   214      86.433 117.627  41.290  1.00  0.00           C  
ATOM   2782  O   GLY   214      86.322 116.725  42.129  1.00  0.00           O  
ATOM   2783  OXT GLY   214      85.836 117.748  40.193  1.00  0.00           O  
TER    2784      GLY   214 
END   
