# Supplementary material for: Visualization of oligomerization, clustering, and density transition of intrinsically disordered proteins
Source: Natl Sci Rev. 2026 Feb 14;13(7):nwag107. doi: 10.1093/nsr/nwag107 (PMC13114874; doi:10.1093/nsr/nwag107)
Supplement: nwag107_Supplemental_Files [file nwag107_supplemental_files.zip › SI-MD-Structures/MD-Sturctures/frame162.pdb]

CRYST1  135.138  149.305  136.902  90.00  90.00  90.00               1
ATOM      1  N   MET     1      25.128  84.323  85.801  1.00  0.00           N  
ATOM      2  H1  MET     1      24.122  84.307  85.715  1.00  0.00           H  
ATOM      3  H2  MET     1      25.405  83.360  85.681  1.00  0.00           H  
ATOM      4  H3  MET     1      25.285  84.767  86.695  1.00  0.00           H  
ATOM      5  CA  MET     1      25.659  85.214  84.740  1.00  0.00           C  
ATOM      6  HA  MET     1      25.111  86.151  84.836  1.00  0.00           H  
ATOM      7  CB  MET     1      27.151  85.642  85.002  1.00  0.00           C  
ATOM      8  HB2 MET     1      27.705  84.714  85.145  1.00  0.00           H  
ATOM      9  HB3 MET     1      27.524  86.162  84.120  1.00  0.00           H  
ATOM     10  CG  MET     1      27.281  86.702  86.093  1.00  0.00           C  
ATOM     11  HG2 MET     1      26.584  87.490  85.807  1.00  0.00           H  
ATOM     12  HG3 MET     1      27.008  86.251  87.047  1.00  0.00           H  
ATOM     13  SD  MET     1      28.849  87.623  86.152  1.00  0.00           S  
ATOM     14  CE  MET     1      30.046  86.289  86.264  1.00  0.00           C  
ATOM     15  HE1 MET     1      30.774  86.560  87.029  1.00  0.00           H  
ATOM     16  HE2 MET     1      29.656  85.382  86.725  1.00  0.00           H  
ATOM     17  HE3 MET     1      30.347  86.002  85.256  1.00  0.00           H  
ATOM     18  C   MET     1      25.645  84.577  83.398  1.00  0.00           C  
ATOM     19  O   MET     1      26.102  83.434  83.222  1.00  0.00           O  
ATOM     20  N   ALA     2      25.253  85.261  82.352  1.00  0.00           N  
ATOM     21  H   ALA     2      25.382  84.757  81.487  1.00  0.00           H  
ATOM     22  CA  ALA     2      24.616  86.546  82.239  1.00  0.00           C  
ATOM     23  HA  ALA     2      24.255  86.527  81.211  1.00  0.00           H  
ATOM     24  CB  ALA     2      23.277  86.548  82.985  1.00  0.00           C  
ATOM     25  HB1 ALA     2      22.645  85.766  82.563  1.00  0.00           H  
ATOM     26  HB2 ALA     2      23.461  86.233  84.012  1.00  0.00           H  
ATOM     27  HB3 ALA     2      22.741  87.497  82.987  1.00  0.00           H  
ATOM     28  C   ALA     2      25.473  87.750  82.511  1.00  0.00           C  
ATOM     29  O   ALA     2      25.541  88.311  83.606  1.00  0.00           O  
ATOM     30  N   SER     3      26.103  88.386  81.489  1.00  0.00           N  
ATOM     31  H   SER     3      26.695  89.141  81.804  1.00  0.00           H  
ATOM     32  CA  SER     3      26.100  88.050  80.084  1.00  0.00           C  
ATOM     33  HA  SER     3      25.093  87.926  79.687  1.00  0.00           H  
ATOM     34  CB  SER     3      26.770  89.236  79.343  1.00  0.00           C  
ATOM     35  HB2 SER     3      26.313  90.180  79.638  1.00  0.00           H  
ATOM     36  HB3 SER     3      27.849  89.246  79.498  1.00  0.00           H  
ATOM     37  OG  SER     3      26.540  89.098  77.946  1.00  0.00           O  
ATOM     38  HG  SER     3      25.696  89.485  77.702  1.00  0.00           H  
ATOM     39  C   SER     3      26.756  86.672  79.759  1.00  0.00           C  
ATOM     40  O   SER     3      27.600  86.089  80.496  1.00  0.00           O  
ATOM     41  N   ASN     4      26.447  86.166  78.567  1.00  0.00           N  
ATOM     42  H   ASN     4      25.778  86.691  78.022  1.00  0.00           H  
ATOM     43  CA  ASN     4      26.868  84.908  77.948  1.00  0.00           C  
ATOM     44  HA  ASN     4      27.550  84.342  78.582  1.00  0.00           H  
ATOM     45  CB  ASN     4      25.573  84.050  77.810  1.00  0.00           C  
ATOM     46  HB2 ASN     4      24.755  84.531  77.275  1.00  0.00           H  
ATOM     47  HB3 ASN     4      25.733  83.109  77.284  1.00  0.00           H  
ATOM     48  CG  ASN     4      24.911  83.666  79.135  1.00  0.00           C  
ATOM     49  OD1 ASN     4      25.733  83.222  79.965  1.00  0.00           O  
ATOM     50  ND2 ASN     4      23.649  83.802  79.299  1.00  0.00           N  
ATOM     51 HD21 ASN     4      23.228  83.389  80.119  1.00  0.00           H  
ATOM     52 HD22 ASN     4      23.056  84.156  78.562  1.00  0.00           H  
ATOM     53  C   ASN     4      27.535  85.182  76.587  1.00  0.00           C  
ATOM     54  O   ASN     4      26.904  84.823  75.563  1.00  0.00           O  
ATOM     55  N   ASP     5      28.685  85.809  76.497  1.00  0.00           N  
ATOM     56  H   ASP     5      29.056  86.206  75.646  1.00  0.00           H  
ATOM     57  CA  ASP     5      29.620  86.216  77.556  1.00  0.00           C  
ATOM     58  HA  ASP     5      29.073  86.247  78.498  1.00  0.00           H  
ATOM     59  CB  ASP     5      30.707  85.057  77.641  1.00  0.00           C  
ATOM     60  HB2 ASP     5      30.337  84.102  77.266  1.00  0.00           H  
ATOM     61  HB3 ASP     5      31.507  85.318  76.948  1.00  0.00           H  
ATOM     62  CG  ASP     5      31.319  84.847  79.051  1.00  0.00           C  
ATOM     63  OD1 ASP     5      31.150  85.592  80.052  1.00  0.00           O  
ATOM     64  OD2 ASP     5      32.068  83.861  79.167  1.00  0.00           O  
ATOM     65  C   ASP     5      30.263  87.570  77.347  1.00  0.00           C  
ATOM     66  O   ASP     5      30.180  88.234  76.301  1.00  0.00           O  
ATOM     67  N   TYR     6      30.842  88.117  78.434  1.00  0.00           N  
ATOM     68  H   TYR     6      30.903  87.709  79.356  1.00  0.00           H  
ATOM     69  CA  TYR     6      31.805  89.264  78.352  1.00  0.00           C  
ATOM     70  HA  TYR     6      31.375  90.110  77.816  1.00  0.00           H  
ATOM     71  CB  TYR     6      32.254  89.693  79.795  1.00  0.00           C  
ATOM     72  HB2 TYR     6      32.991  88.958  80.119  1.00  0.00           H  
ATOM     73  HB3 TYR     6      32.848  90.607  79.791  1.00  0.00           H  
ATOM     74  CG  TYR     6      31.235  89.831  80.893  1.00  0.00           C  
ATOM     75  CD1 TYR     6      31.307  89.052  82.034  1.00  0.00           C  
ATOM     76  HD1 TYR     6      32.131  88.371  82.187  1.00  0.00           H  
ATOM     77  CE1 TYR     6      30.320  89.114  82.982  1.00  0.00           C  
ATOM     78  HE1 TYR     6      30.302  88.430  83.818  1.00  0.00           H  
ATOM     79  CZ  TYR     6      29.164  89.888  82.796  1.00  0.00           C  
ATOM     80  OH  TYR     6      28.175  89.855  83.727  1.00  0.00           O  
ATOM     81  HH  TYR     6      28.319  89.346  84.528  1.00  0.00           H  
ATOM     82  CE2 TYR     6      29.033  90.769  81.719  1.00  0.00           C  
ATOM     83  HE2 TYR     6      28.197  91.402  81.459  1.00  0.00           H  
ATOM     84  CD2 TYR     6      30.123  90.747  80.802  1.00  0.00           C  
ATOM     85  HD2 TYR     6      30.064  91.367  79.919  1.00  0.00           H  
ATOM     86  C   TYR     6      33.064  88.924  77.484  1.00  0.00           C  
ATOM     87  O   TYR     6      33.535  87.793  77.635  1.00  0.00           O  
ATOM     88  N   THR     7      33.505  89.802  76.562  1.00  0.00           N  
ATOM     89  H   THR     7      32.928  90.620  76.423  1.00  0.00           H  
ATOM     90  CA  THR     7      34.687  89.650  75.642  1.00  0.00           C  
ATOM     91  HA  THR     7      34.613  88.671  75.169  1.00  0.00           H  
ATOM     92  CB  THR     7      34.580  90.624  74.438  1.00  0.00           C  
ATOM     93  HB  THR     7      33.553  90.537  74.083  1.00  0.00           H  
ATOM     94  CG2 THR     7      34.963  92.057  74.723  1.00  0.00           C  
ATOM     95 HG21 THR     7      34.906  92.728  73.866  1.00  0.00           H  
ATOM     96 HG22 THR     7      34.301  92.443  75.499  1.00  0.00           H  
ATOM     97 HG23 THR     7      35.967  92.156  75.135  1.00  0.00           H  
ATOM     98  OG1 THR     7      35.370  90.148  73.380  1.00  0.00           O  
ATOM     99  HG1 THR     7      34.811  89.494  72.955  1.00  0.00           H  
ATOM    100  C   THR     7      35.950  89.822  76.355  1.00  0.00           C  
ATOM    101  O   THR     7      36.001  90.594  77.356  1.00  0.00           O  
ATOM    102  N   GLN     8      36.932  88.953  76.049  1.00  0.00           N  
ATOM    103  H   GLN     8      36.719  88.254  75.352  1.00  0.00           H  
ATOM    104  CA  GLN     8      38.331  89.196  76.441  1.00  0.00           C  
ATOM    105  HA  GLN     8      38.353  89.249  77.529  1.00  0.00           H  
ATOM    106  CB  GLN     8      39.129  87.916  76.078  1.00  0.00           C  
ATOM    107  HB2 GLN     8      39.195  87.788  74.997  1.00  0.00           H  
ATOM    108  HB3 GLN     8      40.129  88.045  76.492  1.00  0.00           H  
ATOM    109  CG  GLN     8      38.556  86.720  76.824  1.00  0.00           C  
ATOM    110  HG2 GLN     8      38.572  87.001  77.877  1.00  0.00           H  
ATOM    111  HG3 GLN     8      37.513  86.520  76.578  1.00  0.00           H  
ATOM    112  CD  GLN     8      39.347  85.438  76.591  1.00  0.00           C  
ATOM    113  OE1 GLN     8      39.765  85.079  75.523  1.00  0.00           O  
ATOM    114  NE2 GLN     8      39.511  84.602  77.570  1.00  0.00           N  
ATOM    115 HE21 GLN     8      38.935  84.661  78.397  1.00  0.00           H  
ATOM    116 HE22 GLN     8      39.928  83.713  77.334  1.00  0.00           H  
ATOM    117  C   GLN     8      38.899  90.450  75.803  1.00  0.00           C  
ATOM    118  O   GLN     8      38.472  90.726  74.708  1.00  0.00           O  
ATOM    119  N   GLN     9      39.871  91.239  76.360  1.00  0.00           N  
ATOM    120  H   GLN     9      40.130  92.015  75.768  1.00  0.00           H  
ATOM    121  CA  GLN     9      40.412  91.208  77.733  1.00  0.00           C  
ATOM    122  HA  GLN     9      41.242  91.915  77.739  1.00  0.00           H  
ATOM    123  CB  GLN     9      39.335  91.715  78.789  1.00  0.00           C  
ATOM    124  HB2 GLN     9      38.544  90.977  78.920  1.00  0.00           H  
ATOM    125  HB3 GLN     9      39.898  91.802  79.718  1.00  0.00           H  
ATOM    126  CG  GLN     9      38.815  93.077  78.310  1.00  0.00           C  
ATOM    127  HG2 GLN     9      39.669  93.568  77.843  1.00  0.00           H  
ATOM    128  HG3 GLN     9      38.060  92.945  77.535  1.00  0.00           H  
ATOM    129  CD  GLN     9      38.454  94.133  79.389  1.00  0.00           C  
ATOM    130  OE1 GLN     9      39.037  94.253  80.413  1.00  0.00           O  
ATOM    131  NE2 GLN     9      37.474  95.026  79.191  1.00  0.00           N  
ATOM    132 HE21 GLN     9      36.942  94.874  78.346  1.00  0.00           H  
ATOM    133 HE22 GLN     9      37.157  95.598  79.960  1.00  0.00           H  
ATOM    134  C   GLN     9      41.052  89.876  78.121  1.00  0.00           C  
ATOM    135  O   GLN     9      40.416  89.081  78.853  1.00  0.00           O  
ATOM    136  N   ALA    10      42.262  89.497  77.598  1.00  0.00           N  
ATOM    137  H   ALA    10      42.547  88.568  77.872  1.00  0.00           H  
ATOM    138  CA  ALA    10      43.252  90.153  76.670  1.00  0.00           C  
ATOM    139  HA  ALA    10      42.786  90.931  76.065  1.00  0.00           H  
ATOM    140  CB  ALA    10      44.392  90.774  77.367  1.00  0.00           C  
ATOM    141  HB1 ALA    10      45.166  91.013  76.638  1.00  0.00           H  
ATOM    142  HB2 ALA    10      44.025  91.627  77.937  1.00  0.00           H  
ATOM    143  HB3 ALA    10      44.656  90.015  78.104  1.00  0.00           H  
ATOM    144  C   ALA    10      43.726  89.059  75.671  1.00  0.00           C  
ATOM    145  O   ALA    10      43.814  87.896  76.099  1.00  0.00           O  
ATOM    146  N   THR    11      43.957  89.392  74.450  1.00  0.00           N  
ATOM    147  H   THR    11      43.688  90.338  74.222  1.00  0.00           H  
ATOM    148  CA  THR    11      44.303  88.468  73.399  1.00  0.00           C  
ATOM    149  HA  THR    11      44.375  87.465  73.820  1.00  0.00           H  
ATOM    150  CB  THR    11      43.173  88.566  72.357  1.00  0.00           C  
ATOM    151  HB  THR    11      43.001  89.623  72.154  1.00  0.00           H  
ATOM    152  CG2 THR    11      43.515  87.876  71.060  1.00  0.00           C  
ATOM    153 HG21 THR    11      43.862  86.857  71.232  1.00  0.00           H  
ATOM    154 HG22 THR    11      42.626  87.928  70.431  1.00  0.00           H  
ATOM    155 HG23 THR    11      44.321  88.362  70.512  1.00  0.00           H  
ATOM    156  OG1 THR    11      41.964  87.908  72.787  1.00  0.00           O  
ATOM    157  HG1 THR    11      42.047  86.951  72.805  1.00  0.00           H  
ATOM    158  C   THR    11      45.578  89.013  72.800  1.00  0.00           C  
ATOM    159  O   THR    11      45.647  89.885  71.978  1.00  0.00           O  
ATOM    160  N   GLN    12      46.714  88.317  73.073  1.00  0.00           N  
ATOM    161  H   GLN    12      47.412  88.675  72.437  1.00  0.00           H  
ATOM    162  CA  GLN    12      47.067  87.347  74.186  1.00  0.00           C  
ATOM    163  HA  GLN    12      46.536  86.404  74.057  1.00  0.00           H  
ATOM    164  CB  GLN    12      48.557  87.109  73.983  1.00  0.00           C  
ATOM    165  HB2 GLN    12      49.116  88.036  73.854  1.00  0.00           H  
ATOM    166  HB3 GLN    12      48.925  86.537  74.836  1.00  0.00           H  
ATOM    167  CG  GLN    12      48.934  86.389  72.672  1.00  0.00           C  
ATOM    168  HG2 GLN    12      48.464  86.845  71.802  1.00  0.00           H  
ATOM    169  HG3 GLN    12      49.973  86.717  72.654  1.00  0.00           H  
ATOM    170  CD  GLN    12      48.687  84.842  72.579  1.00  0.00           C  
ATOM    171  OE1 GLN    12      48.024  84.167  73.342  1.00  0.00           O  
ATOM    172  NE2 GLN    12      49.153  84.332  71.431  1.00  0.00           N  
ATOM    173 HE21 GLN    12      49.168  83.337  71.256  1.00  0.00           H  
ATOM    174 HE22 GLN    12      49.848  84.831  70.894  1.00  0.00           H  
ATOM    175  C   GLN    12      46.948  87.830  75.626  1.00  0.00           C  
ATOM    176  O   GLN    12      46.889  88.991  75.847  1.00  0.00           O  
ATOM    177  N   SER    13      47.017  86.943  76.655  1.00  0.00           N  
ATOM    178  H   SER    13      47.085  85.950  76.480  1.00  0.00           H  
ATOM    179  CA  SER    13      46.716  87.356  78.059  1.00  0.00           C  
ATOM    180  HA  SER    13      45.824  87.981  78.022  1.00  0.00           H  
ATOM    181  CB  SER    13      46.338  86.078  78.745  1.00  0.00           C  
ATOM    182  HB2 SER    13      45.855  85.387  78.055  1.00  0.00           H  
ATOM    183  HB3 SER    13      47.259  85.575  79.040  1.00  0.00           H  
ATOM    184  OG  SER    13      45.567  86.304  79.906  1.00  0.00           O  
ATOM    185  HG  SER    13      44.660  86.457  79.629  1.00  0.00           H  
ATOM    186  C   SER    13      47.864  88.136  78.704  1.00  0.00           C  
ATOM    187  O   SER    13      48.972  88.179  78.274  1.00  0.00           O  
ATOM    188  N   TYR    14      47.595  88.802  79.891  1.00  0.00           N  
ATOM    189  H   TYR    14      46.640  88.717  80.209  1.00  0.00           H  
ATOM    190  CA  TYR    14      48.593  89.573  80.641  1.00  0.00           C  
ATOM    191  HA  TYR    14      49.575  89.432  80.190  1.00  0.00           H  
ATOM    192  CB  TYR    14      48.196  91.043  80.444  1.00  0.00           C  
ATOM    193  HB2 TYR    14      48.262  91.333  79.396  1.00  0.00           H  
ATOM    194  HB3 TYR    14      47.192  91.078  80.868  1.00  0.00           H  
ATOM    195  CG  TYR    14      49.065  91.948  81.174  1.00  0.00           C  
ATOM    196  CD1 TYR    14      50.347  92.184  80.692  1.00  0.00           C  
ATOM    197  HD1 TYR    14      50.713  91.732  79.782  1.00  0.00           H  
ATOM    198  CE1 TYR    14      51.285  93.022  81.309  1.00  0.00           C  
ATOM    199  HE1 TYR    14      52.254  93.235  80.883  1.00  0.00           H  
ATOM    200  CZ  TYR    14      50.928  93.552  82.559  1.00  0.00           C  
ATOM    201  OH  TYR    14      51.832  94.313  83.270  1.00  0.00           O  
ATOM    202  HH  TYR    14      51.417  94.849  83.949  1.00  0.00           H  
ATOM    203  CE2 TYR    14      49.669  93.321  83.123  1.00  0.00           C  
ATOM    204  HE2 TYR    14      49.438  93.760  84.083  1.00  0.00           H  
ATOM    205  CD2 TYR    14      48.696  92.544  82.385  1.00  0.00           C  
ATOM    206  HD2 TYR    14      47.710  92.370  82.789  1.00  0.00           H  
ATOM    207  C   TYR    14      48.660  89.236  82.169  1.00  0.00           C  
ATOM    208  O   TYR    14      47.610  88.936  82.714  1.00  0.00           O  
ATOM    209  N   GLY    15      49.772  89.265  82.881  1.00  0.00           N  
ATOM    210  H   GLY    15      49.562  89.080  83.852  1.00  0.00           H  
ATOM    211  CA  GLY    15      51.168  89.334  82.422  1.00  0.00           C  
ATOM    212  HA2 GLY    15      51.666  88.387  82.213  1.00  0.00           H  
ATOM    213  HA3 GLY    15      51.272  89.982  81.552  1.00  0.00           H  
ATOM    214  C   GLY    15      52.112  90.117  83.383  1.00  0.00           C  
ATOM    215  O   GLY    15      53.269  90.277  82.982  1.00  0.00           O  
ATOM    216  N   ALA    16      51.679  90.575  84.594  1.00  0.00           N  
ATOM    217  H   ALA    16      50.701  90.379  84.751  1.00  0.00           H  
ATOM    218  CA  ALA    16      52.433  91.379  85.599  1.00  0.00           C  
ATOM    219  HA  ALA    16      52.922  92.202  85.077  1.00  0.00           H  
ATOM    220  CB  ALA    16      51.444  91.981  86.630  1.00  0.00           C  
ATOM    221  HB1 ALA    16      51.019  91.312  87.378  1.00  0.00           H  
ATOM    222  HB2 ALA    16      51.872  92.870  87.094  1.00  0.00           H  
ATOM    223  HB3 ALA    16      50.598  92.368  86.062  1.00  0.00           H  
ATOM    224  C   ALA    16      53.634  90.771  86.359  1.00  0.00           C  
ATOM    225  O   ALA    16      54.303  91.503  87.081  1.00  0.00           O  
ATOM    226  N   TYR    17      53.881  89.489  86.234  1.00  0.00           N  
ATOM    227  H   TYR    17      53.381  88.963  85.531  1.00  0.00           H  
ATOM    228  CA  TYR    17      54.946  88.862  86.879  1.00  0.00           C  
ATOM    229  HA  TYR    17      54.824  89.013  87.951  1.00  0.00           H  
ATOM    230  CB  TYR    17      54.929  87.386  86.707  1.00  0.00           C  
ATOM    231  HB2 TYR    17      53.956  86.997  87.006  1.00  0.00           H  
ATOM    232  HB3 TYR    17      55.158  87.146  85.668  1.00  0.00           H  
ATOM    233  CG  TYR    17      55.940  86.658  87.522  1.00  0.00           C  
ATOM    234  CD1 TYR    17      57.140  86.275  87.001  1.00  0.00           C  
ATOM    235  HD1 TYR    17      57.454  86.479  85.988  1.00  0.00           H  
ATOM    236  CE1 TYR    17      57.984  85.605  87.854  1.00  0.00           C  
ATOM    237  HE1 TYR    17      58.940  85.475  87.370  1.00  0.00           H  
ATOM    238  CZ  TYR    17      57.714  85.207  89.185  1.00  0.00           C  
ATOM    239  OH  TYR    17      58.582  84.540  89.938  1.00  0.00           O  
ATOM    240  HH  TYR    17      59.245  84.130  89.378  1.00  0.00           H  
ATOM    241  CE2 TYR    17      56.388  85.529  89.625  1.00  0.00           C  
ATOM    242  HE2 TYR    17      56.030  85.421  90.638  1.00  0.00           H  
ATOM    243  CD2 TYR    17      55.511  86.166  88.744  1.00  0.00           C  
ATOM    244  HD2 TYR    17      54.524  86.370  89.131  1.00  0.00           H  
ATOM    245  C   TYR    17      56.309  89.535  86.434  1.00  0.00           C  
ATOM    246  O   TYR    17      56.649  89.651  85.202  1.00  0.00           O  
ATOM    247  N   PRO    18      57.281  89.723  87.370  1.00  0.00           N  
ATOM    248  CD  PRO    18      57.137  89.557  88.793  1.00  0.00           C  
ATOM    249  HD2 PRO    18      56.957  88.559  89.192  1.00  0.00           H  
ATOM    250  HD3 PRO    18      56.250  90.138  89.048  1.00  0.00           H  
ATOM    251  CG  PRO    18      58.530  90.001  89.348  1.00  0.00           C  
ATOM    252  HG2 PRO    18      59.258  89.190  89.334  1.00  0.00           H  
ATOM    253  HG3 PRO    18      58.361  90.440  90.331  1.00  0.00           H  
ATOM    254  CB  PRO    18      58.913  91.095  88.377  1.00  0.00           C  
ATOM    255  HB2 PRO    18      59.968  91.363  88.319  1.00  0.00           H  
ATOM    256  HB3 PRO    18      58.295  91.959  88.617  1.00  0.00           H  
ATOM    257  CA  PRO    18      58.517  90.564  87.100  1.00  0.00           C  
ATOM    258  HA  PRO    18      58.130  91.428  86.559  1.00  0.00           H  
ATOM    259  C   PRO    18      59.639  89.933  86.340  1.00  0.00           C  
ATOM    260  O   PRO    18      59.746  88.697  86.276  1.00  0.00           O  
ATOM    261  N   THR    19      60.520  90.781  85.724  1.00  0.00           N  
ATOM    262  H   THR    19      60.383  91.781  85.711  1.00  0.00           H  
ATOM    263  CA  THR    19      61.744  90.314  85.079  1.00  0.00           C  
ATOM    264  HA  THR    19      61.561  89.473  84.411  1.00  0.00           H  
ATOM    265  CB  THR    19      62.195  91.467  84.202  1.00  0.00           C  
ATOM    266  HB  THR    19      63.192  91.355  83.774  1.00  0.00           H  
ATOM    267  CG2 THR    19      61.315  91.528  82.900  1.00  0.00           C  
ATOM    268 HG21 THR    19      60.280  91.613  83.233  1.00  0.00           H  
ATOM    269 HG22 THR    19      61.529  92.398  82.280  1.00  0.00           H  
ATOM    270 HG23 THR    19      61.381  90.586  82.357  1.00  0.00           H  
ATOM    271  OG1 THR    19      62.233  92.712  84.898  1.00  0.00           O  
ATOM    272  HG1 THR    19      62.864  92.576  85.609  1.00  0.00           H  
ATOM    273  C   THR    19      62.839  89.867  86.068  1.00  0.00           C  
ATOM    274  O   THR    19      62.832  90.258  87.214  1.00  0.00           O  
ATOM    275  N   GLN    20      63.730  88.979  85.596  1.00  0.00           N  
ATOM    276  H   GLN    20      63.796  88.813  84.602  1.00  0.00           H  
ATOM    277  CA  GLN    20      64.720  88.212  86.379  1.00  0.00           C  
ATOM    278  HA  GLN    20      64.100  87.502  86.926  1.00  0.00           H  
ATOM    279  CB  GLN    20      65.564  87.261  85.479  1.00  0.00           C  
ATOM    280  HB2 GLN    20      64.968  86.707  84.754  1.00  0.00           H  
ATOM    281  HB3 GLN    20      66.231  87.983  85.008  1.00  0.00           H  
ATOM    282  CG  GLN    20      66.369  86.171  86.124  1.00  0.00           C  
ATOM    283  HG2 GLN    20      66.941  85.684  85.334  1.00  0.00           H  
ATOM    284  HG3 GLN    20      67.084  86.487  86.884  1.00  0.00           H  
ATOM    285  CD  GLN    20      65.417  85.185  86.817  1.00  0.00           C  
ATOM    286  OE1 GLN    20      64.291  84.901  86.425  1.00  0.00           O  
ATOM    287  NE2 GLN    20      65.933  84.629  87.943  1.00  0.00           N  
ATOM    288 HE21 GLN    20      66.818  84.891  88.352  1.00  0.00           H  
ATOM    289 HE22 GLN    20      65.316  84.063  88.508  1.00  0.00           H  
ATOM    290  C   GLN    20      65.576  89.076  87.277  1.00  0.00           C  
ATOM    291  O   GLN    20      66.240  89.988  86.737  1.00  0.00           O  
ATOM    292  N   PRO    21      65.756  88.780  88.625  1.00  0.00           N  
ATOM    293  CD  PRO    21      64.938  87.839  89.360  1.00  0.00           C  
ATOM    294  HD2 PRO    21      65.279  86.807  89.431  1.00  0.00           H  
ATOM    295  HD3 PRO    21      63.893  87.872  89.052  1.00  0.00           H  
ATOM    296  CG  PRO    21      65.079  88.276  90.798  1.00  0.00           C  
ATOM    297  HG2 PRO    21      65.151  87.414  91.462  1.00  0.00           H  
ATOM    298  HG3 PRO    21      64.266  88.871  91.212  1.00  0.00           H  
ATOM    299  CB  PRO    21      66.479  88.939  90.880  1.00  0.00           C  
ATOM    300  HB2 PRO    21      67.255  88.181  90.983  1.00  0.00           H  
ATOM    301  HB3 PRO    21      66.587  89.664  91.686  1.00  0.00           H  
ATOM    302  CA  PRO    21      66.625  89.576  89.495  1.00  0.00           C  
ATOM    303  HA  PRO    21      66.200  90.579  89.539  1.00  0.00           H  
ATOM    304  C   PRO    21      68.086  89.599  89.082  1.00  0.00           C  
ATOM    305  O   PRO    21      68.686  88.599  88.599  1.00  0.00           O  
ATOM    306  N   GLY    22      68.565  90.799  89.341  1.00  0.00           N  
ATOM    307  H   GLY    22      68.054  91.444  89.927  1.00  0.00           H  
ATOM    308  CA  GLY    22      69.888  91.180  88.889  1.00  0.00           C  
ATOM    309  HA2 GLY    22      70.137  90.763  87.913  1.00  0.00           H  
ATOM    310  HA3 GLY    22      69.888  92.238  88.630  1.00  0.00           H  
ATOM    311  C   GLY    22      71.083  90.929  89.880  1.00  0.00           C  
ATOM    312  O   GLY    22      71.177  89.869  90.387  1.00  0.00           O  
ATOM    313  N   GLN    23      71.970  91.949  90.041  1.00  0.00           N  
ATOM    314  H   GLN    23      71.838  92.822  89.550  1.00  0.00           H  
ATOM    315  CA  GLN    23      73.115  91.829  90.925  1.00  0.00           C  
ATOM    316  HA  GLN    23      72.799  91.379  91.866  1.00  0.00           H  
ATOM    317  CB  GLN    23      74.308  91.131  90.268  1.00  0.00           C  
ATOM    318  HB2 GLN    23      74.035  90.076  90.227  1.00  0.00           H  
ATOM    319  HB3 GLN    23      74.385  91.510  89.249  1.00  0.00           H  
ATOM    320  CG  GLN    23      75.594  91.413  91.076  1.00  0.00           C  
ATOM    321  HG2 GLN    23      75.897  92.452  90.945  1.00  0.00           H  
ATOM    322  HG3 GLN    23      75.568  91.157  92.136  1.00  0.00           H  
ATOM    323  CD  GLN    23      76.807  90.744  90.520  1.00  0.00           C  
ATOM    324  OE1 GLN    23      76.820  90.218  89.406  1.00  0.00           O  
ATOM    325  NE2 GLN    23      77.884  90.857  91.184  1.00  0.00           N  
ATOM    326 HE21 GLN    23      77.949  91.410  92.026  1.00  0.00           H  
ATOM    327 HE22 GLN    23      78.743  90.425  90.876  1.00  0.00           H  
ATOM    328  C   GLN    23      73.487  93.249  91.514  1.00  0.00           C  
ATOM    329  O   GLN    23      73.514  94.286  90.824  1.00  0.00           O  
ATOM    330  N   GLY    24      73.673  93.298  92.847  1.00  0.00           N  
ATOM    331  H   GLY    24      73.592  92.453  93.394  1.00  0.00           H  
ATOM    332  CA  GLY    24      74.194  94.498  93.467  1.00  0.00           C  
ATOM    333  HA2 GLY    24      73.526  95.338  93.278  1.00  0.00           H  
ATOM    334  HA3 GLY    24      74.100  94.346  94.542  1.00  0.00           H  
ATOM    335  C   GLY    24      75.583  94.874  93.052  1.00  0.00           C  
ATOM    336  O   GLY    24      76.359  93.980  92.628  1.00  0.00           O  
ATOM    337  N   TYR    25      75.960  96.142  93.130  1.00  0.00           N  
ATOM    338  H   TYR    25      75.489  96.713  93.817  1.00  0.00           H  
ATOM    339  CA  TYR    25      76.960  96.690  92.265  1.00  0.00           C  
ATOM    340  HA  TYR    25      77.823  96.025  92.285  1.00  0.00           H  
ATOM    341  CB  TYR    25      76.372  96.666  90.805  1.00  0.00           C  
ATOM    342  HB2 TYR    25      76.544  95.607  90.611  1.00  0.00           H  
ATOM    343  HB3 TYR    25      75.349  97.017  90.669  1.00  0.00           H  
ATOM    344  CG  TYR    25      77.305  97.399  89.830  1.00  0.00           C  
ATOM    345  CD1 TYR    25      78.350  96.767  89.171  1.00  0.00           C  
ATOM    346  HD1 TYR    25      78.593  95.717  89.238  1.00  0.00           H  
ATOM    347  CE1 TYR    25      79.061  97.483  88.250  1.00  0.00           C  
ATOM    348  HE1 TYR    25      79.856  97.013  87.689  1.00  0.00           H  
ATOM    349  CZ  TYR    25      78.760  98.823  87.926  1.00  0.00           C  
ATOM    350  OH  TYR    25      79.663  99.475  87.135  1.00  0.00           O  
ATOM    351  HH  TYR    25      79.280 100.278  86.773  1.00  0.00           H  
ATOM    352  CE2 TYR    25      77.804  99.487  88.676  1.00  0.00           C  
ATOM    353  HE2 TYR    25      77.702 100.559  88.763  1.00  0.00           H  
ATOM    354  CD2 TYR    25      76.985  98.725  89.566  1.00  0.00           C  
ATOM    355  HD2 TYR    25      76.184  99.232  90.083  1.00  0.00           H  
ATOM    356  C   TYR    25      77.556  98.023  92.710  1.00  0.00           C  
ATOM    357  O   TYR    25      77.014  98.641  93.563  1.00  0.00           O  
ATOM    358  N   SER    26      78.643  98.414  92.065  1.00  0.00           N  
ATOM    359  H   SER    26      79.077  97.748  91.441  1.00  0.00           H  
ATOM    360  CA  SER    26      79.320  99.732  92.097  1.00  0.00           C  
ATOM    361  HA  SER    26      78.565 100.498  91.924  1.00  0.00           H  
ATOM    362  CB  SER    26      79.943  99.975  93.515  1.00  0.00           C  
ATOM    363  HB2 SER    26      79.094 100.121  94.183  1.00  0.00           H  
ATOM    364  HB3 SER    26      80.511  99.163  93.970  1.00  0.00           H  
ATOM    365  OG  SER    26      80.731 101.152  93.596  1.00  0.00           O  
ATOM    366  HG  SER    26      80.502 101.534  94.446  1.00  0.00           H  
ATOM    367  C   SER    26      80.341  99.890  91.000  1.00  0.00           C  
ATOM    368  O   SER    26      81.080  99.033  90.614  1.00  0.00           O  
ATOM    369  N   GLN    27      80.313 101.065  90.363  1.00  0.00           N  
ATOM    370  H   GLN    27      79.541 101.703  90.495  1.00  0.00           H  
ATOM    371  CA  GLN    27      81.336 101.419  89.372  1.00  0.00           C  
ATOM    372  HA  GLN    27      81.375 100.605  88.648  1.00  0.00           H  
ATOM    373  CB  GLN    27      80.992 102.752  88.596  1.00  0.00           C  
ATOM    374  HB2 GLN    27      80.012 102.552  88.163  1.00  0.00           H  
ATOM    375  HB3 GLN    27      80.823 103.497  89.374  1.00  0.00           H  
ATOM    376  CG  GLN    27      82.011 103.219  87.527  1.00  0.00           C  
ATOM    377  HG2 GLN    27      82.780 103.895  87.901  1.00  0.00           H  
ATOM    378  HG3 GLN    27      82.491 102.294  87.209  1.00  0.00           H  
ATOM    379  CD  GLN    27      81.353 103.913  86.378  1.00  0.00           C  
ATOM    380  OE1 GLN    27      80.345 104.622  86.476  1.00  0.00           O  
ATOM    381  NE2 GLN    27      81.884 103.809  85.220  1.00  0.00           N  
ATOM    382 HE21 GLN    27      82.704 103.219  85.221  1.00  0.00           H  
ATOM    383 HE22 GLN    27      81.469 104.216  84.394  1.00  0.00           H  
ATOM    384  C   GLN    27      82.758 101.597  89.981  1.00  0.00           C  
ATOM    385  O   GLN    27      83.786 101.284  89.388  1.00  0.00           O  
ATOM    386  N   GLN    28      82.879 102.045  91.219  1.00  0.00           N  
ATOM    387  H   GLN    28      82.083 102.212  91.818  1.00  0.00           H  
ATOM    388  CA  GLN    28      84.199 102.142  91.872  1.00  0.00           C  
ATOM    389  HA  GLN    28      84.795 102.874  91.326  1.00  0.00           H  
ATOM    390  CB  GLN    28      84.082 102.894  93.204  1.00  0.00           C  
ATOM    391  HB2 GLN    28      83.512 102.371  93.972  1.00  0.00           H  
ATOM    392  HB3 GLN    28      85.102 102.904  93.587  1.00  0.00           H  
ATOM    393  CG  GLN    28      83.457 104.296  93.192  1.00  0.00           C  
ATOM    394  HG2 GLN    28      84.114 104.944  92.612  1.00  0.00           H  
ATOM    395  HG3 GLN    28      82.526 104.172  92.639  1.00  0.00           H  
ATOM    396  CD  GLN    28      83.233 105.028  94.554  1.00  0.00           C  
ATOM    397  OE1 GLN    28      83.469 104.570  95.643  1.00  0.00           O  
ATOM    398  NE2 GLN    28      82.668 106.175  94.561  1.00  0.00           N  
ATOM    399 HE21 GLN    28      82.547 106.582  95.477  1.00  0.00           H  
ATOM    400 HE22 GLN    28      82.422 106.673  93.717  1.00  0.00           H  
ATOM    401  C   GLN    28      84.865 100.734  92.068  1.00  0.00           C  
ATOM    402  O   GLN    28      86.044 100.742  92.409  1.00  0.00           O  
ATOM    403  N   SER    29      84.206  99.565  91.896  1.00  0.00           N  
ATOM    404  H   SER    29      83.256  99.741  91.603  1.00  0.00           H  
ATOM    405  CA  SER    29      84.825  98.188  91.830  1.00  0.00           C  
ATOM    406  HA  SER    29      85.553  98.079  92.634  1.00  0.00           H  
ATOM    407  CB  SER    29      83.730  97.146  92.099  1.00  0.00           C  
ATOM    408  HB2 SER    29      84.287  96.212  92.167  1.00  0.00           H  
ATOM    409  HB3 SER    29      83.231  97.382  93.039  1.00  0.00           H  
ATOM    410  OG  SER    29      82.753  97.019  91.031  1.00  0.00           O  
ATOM    411  HG  SER    29      82.404  97.893  90.842  1.00  0.00           H  
ATOM    412  C   SER    29      85.573  97.848  90.578  1.00  0.00           C  
ATOM    413  O   SER    29      86.224  96.838  90.539  1.00  0.00           O  
ATOM    414  N   SER    30      85.427  98.708  89.552  1.00  0.00           N  
ATOM    415  H   SER    30      84.898  99.561  89.659  1.00  0.00           H  
ATOM    416  CA  SER    30      85.995  98.524  88.193  1.00  0.00           C  
ATOM    417  HA  SER    30      86.727  97.716  88.194  1.00  0.00           H  
ATOM    418  CB  SER    30      84.871  98.124  87.241  1.00  0.00           C  
ATOM    419  HB2 SER    30      84.448  97.138  87.432  1.00  0.00           H  
ATOM    420  HB3 SER    30      84.060  98.849  87.172  1.00  0.00           H  
ATOM    421  OG  SER    30      85.424  98.040  85.930  1.00  0.00           O  
ATOM    422  HG  SER    30      84.700  97.753  85.370  1.00  0.00           H  
ATOM    423  C   SER    30      86.797  99.722  87.686  1.00  0.00           C  
ATOM    424  O   SER    30      86.258 100.602  87.044  1.00  0.00           O  
ATOM    425  N   GLN    31      88.158  99.769  87.804  1.00  0.00           N  
ATOM    426  H   GLN    31      88.609 100.605  87.459  1.00  0.00           H  
ATOM    427  CA  GLN    31      89.065  98.828  88.471  1.00  0.00           C  
ATOM    428  HA  GLN    31      88.986  97.831  88.037  1.00  0.00           H  
ATOM    429  CB  GLN    31      90.518  99.180  88.130  1.00  0.00           C  
ATOM    430  HB2 GLN    31      91.225  98.390  88.387  1.00  0.00           H  
ATOM    431  HB3 GLN    31      90.502  99.332  87.051  1.00  0.00           H  
ATOM    432  CG  GLN    31      91.094 100.370  88.950  1.00  0.00           C  
ATOM    433  HG2 GLN    31      90.420 101.216  89.085  1.00  0.00           H  
ATOM    434  HG3 GLN    31      91.358  99.904  89.899  1.00  0.00           H  
ATOM    435  CD  GLN    31      92.374 100.878  88.284  1.00  0.00           C  
ATOM    436  OE1 GLN    31      92.896 100.210  87.400  1.00  0.00           O  
ATOM    437  NE2 GLN    31      92.925 102.045  88.405  1.00  0.00           N  
ATOM    438 HE21 GLN    31      93.696 102.282  87.798  1.00  0.00           H  
ATOM    439 HE22 GLN    31      92.552 102.704  89.073  1.00  0.00           H  
ATOM    440  C   GLN    31      88.857  98.848  90.024  1.00  0.00           C  
ATOM    441  O   GLN    31      88.118  99.728  90.534  1.00  0.00           O  
ATOM    442  N   PRO    32      89.634  98.020  90.834  1.00  0.00           N  
ATOM    443  CD  PRO    32      89.998  96.633  90.350  1.00  0.00           C  
ATOM    444  HD2 PRO    32      91.056  96.606  90.088  1.00  0.00           H  
ATOM    445  HD3 PRO    32      89.403  96.350  89.481  1.00  0.00           H  
ATOM    446  CG  PRO    32      89.715  95.641  91.507  1.00  0.00           C  
ATOM    447  HG2 PRO    32      90.709  95.304  91.803  1.00  0.00           H  
ATOM    448  HG3 PRO    32      89.032  94.844  91.213  1.00  0.00           H  
ATOM    449  CB  PRO    32      89.042  96.499  92.580  1.00  0.00           C  
ATOM    450  HB2 PRO    32      89.436  96.234  93.561  1.00  0.00           H  
ATOM    451  HB3 PRO    32      87.975  96.329  92.726  1.00  0.00           H  
ATOM    452  CA  PRO    32      89.402  97.950  92.334  1.00  0.00           C  
ATOM    453  HA  PRO    32      88.495  98.519  92.542  1.00  0.00           H  
ATOM    454  C   PRO    32      90.561  98.516  93.159  1.00  0.00           C  
ATOM    455  O   PRO    32      91.694  98.292  92.854  1.00  0.00           O  
ATOM    456  N   TYR    33      90.210  99.100  94.323  1.00  0.00           N  
ATOM    457  H   TYR    33      89.222  99.202  94.509  1.00  0.00           H  
ATOM    458  CA  TYR    33      91.152  99.621  95.318  1.00  0.00           C  
ATOM    459  HA  TYR    33      92.149  99.213  95.150  1.00  0.00           H  
ATOM    460  CB  TYR    33      91.086 101.156  95.420  1.00  0.00           C  
ATOM    461  HB2 TYR    33      90.018 101.372  95.411  1.00  0.00           H  
ATOM    462  HB3 TYR    33      91.443 101.546  96.373  1.00  0.00           H  
ATOM    463  CG  TYR    33      91.668 101.859  94.237  1.00  0.00           C  
ATOM    464  CD1 TYR    33      92.937 102.355  94.311  1.00  0.00           C  
ATOM    465  HD1 TYR    33      93.526 102.246  95.209  1.00  0.00           H  
ATOM    466  CE1 TYR    33      93.484 102.980  93.163  1.00  0.00           C  
ATOM    467  HE1 TYR    33      94.496 103.355  93.139  1.00  0.00           H  
ATOM    468  CZ  TYR    33      92.675 103.107  92.026  1.00  0.00           C  
ATOM    469  OH  TYR    33      93.034 103.824  90.987  1.00  0.00           O  
ATOM    470  HH  TYR    33      93.924 104.179  91.049  1.00  0.00           H  
ATOM    471  CE2 TYR    33      91.417 102.485  91.880  1.00  0.00           C  
ATOM    472  HE2 TYR    33      90.739 102.676  91.062  1.00  0.00           H  
ATOM    473  CD2 TYR    33      90.928 101.885  93.008  1.00  0.00           C  
ATOM    474  HD2 TYR    33      89.895 101.571  92.996  1.00  0.00           H  
ATOM    475  C   TYR    33      90.752  98.920  96.691  1.00  0.00           C  
ATOM    476  O   TYR    33      89.980  99.489  97.456  1.00  0.00           O  
ATOM    477  N   GLY    34      91.452  97.861  97.047  1.00  0.00           N  
ATOM    478  H   GLY    34      92.242  97.487  96.541  1.00  0.00           H  
ATOM    479  CA  GLY    34      91.187  97.063  98.227  1.00  0.00           C  
ATOM    480  HA2 GLY    34      92.009  96.365  98.387  1.00  0.00           H  
ATOM    481  HA3 GLY    34      91.027  97.720  99.081  1.00  0.00           H  
ATOM    482  C   GLY    34      89.908  96.226  98.064  1.00  0.00           C  
ATOM    483  O   GLY    34      89.452  96.041  96.915  1.00  0.00           O  
ATOM    484  N   GLN    35      89.325  95.738  99.154  1.00  0.00           N  
ATOM    485  H   GLN    35      89.816  95.970 100.005  1.00  0.00           H  
ATOM    486  CA  GLN    35      88.223  94.874  99.194  1.00  0.00           C  
ATOM    487  HA  GLN    35      87.581  94.804  98.316  1.00  0.00           H  
ATOM    488  CB  GLN    35      88.728  93.428  99.476  1.00  0.00           C  
ATOM    489  HB2 GLN    35      89.130  93.410 100.489  1.00  0.00           H  
ATOM    490  HB3 GLN    35      87.872  92.753  99.496  1.00  0.00           H  
ATOM    491  CG  GLN    35      89.792  92.783  98.604  1.00  0.00           C  
ATOM    492  HG2 GLN    35      90.711  93.367  98.645  1.00  0.00           H  
ATOM    493  HG3 GLN    35      90.183  91.874  99.061  1.00  0.00           H  
ATOM    494  CD  GLN    35      89.366  92.495  97.160  1.00  0.00           C  
ATOM    495  OE1 GLN    35      88.206  92.644  96.797  1.00  0.00           O  
ATOM    496  NE2 GLN    35      90.224  92.000  96.316  1.00  0.00           N  
ATOM    497 HE21 GLN    35      91.184  91.922  96.621  1.00  0.00           H  
ATOM    498 HE22 GLN    35      90.045  91.731  95.359  1.00  0.00           H  
ATOM    499  C   GLN    35      87.324  95.255 100.355  1.00  0.00           C  
ATOM    500  O   GLN    35      87.627  94.966 101.488  1.00  0.00           O  
ATOM    501  N   GLN    36      86.124  95.813 100.152  1.00  0.00           N  
ATOM    502  H   GLN    36      85.491  95.850 100.938  1.00  0.00           H  
ATOM    503  CA  GLN    36      85.555  96.387  98.921  1.00  0.00           C  
ATOM    504  HA  GLN    36      85.699  95.706  98.083  1.00  0.00           H  
ATOM    505  CB  GLN    36      84.007  96.579  99.148  1.00  0.00           C  
ATOM    506  HB2 GLN    36      83.906  97.023 100.139  1.00  0.00           H  
ATOM    507  HB3 GLN    36      83.495  97.178  98.396  1.00  0.00           H  
ATOM    508  CG  GLN    36      83.289  95.188  99.166  1.00  0.00           C  
ATOM    509  HG2 GLN    36      83.357  94.753  98.169  1.00  0.00           H  
ATOM    510  HG3 GLN    36      83.747  94.525  99.900  1.00  0.00           H  
ATOM    511  CD  GLN    36      81.776  95.278  99.535  1.00  0.00           C  
ATOM    512  OE1 GLN    36      81.308  94.372 100.196  1.00  0.00           O  
ATOM    513  NE2 GLN    36      81.008  96.325  99.284  1.00  0.00           N  
ATOM    514 HE21 GLN    36      81.369  96.999  98.623  1.00  0.00           H  
ATOM    515 HE22 GLN    36      80.078  96.400  99.670  1.00  0.00           H  
ATOM    516  C   GLN    36      86.228  97.777  98.607  1.00  0.00           C  
ATOM    517  O   GLN    36      86.876  98.360  99.462  1.00  0.00           O  
ATOM    518  N   SER    37      86.009  98.321  97.402  1.00  0.00           N  
ATOM    519  H   SER    37      85.405  97.856  96.740  1.00  0.00           H  
ATOM    520  CA  SER    37      86.723  99.488  96.871  1.00  0.00           C  
ATOM    521  HA  SER    37      87.792  99.435  97.077  1.00  0.00           H  
ATOM    522  CB  SER    37      86.317  99.564  95.441  1.00  0.00           C  
ATOM    523  HB2 SER    37      86.499  98.576  95.017  1.00  0.00           H  
ATOM    524  HB3 SER    37      85.263  99.819  95.327  1.00  0.00           H  
ATOM    525  OG  SER    37      87.115 100.597  94.783  1.00  0.00           O  
ATOM    526  HG  SER    37      86.959 100.558  93.836  1.00  0.00           H  
ATOM    527  C   SER    37      86.313 100.808  97.673  1.00  0.00           C  
ATOM    528  O   SER    37      85.401 100.767  98.503  1.00  0.00           O  
ATOM    529  N   TYR    38      86.887 101.963  97.332  1.00  0.00           N  
ATOM    530  H   TYR    38      87.487 101.986  96.520  1.00  0.00           H  
ATOM    531  CA  TYR    38      86.522 103.201  98.040  1.00  0.00           C  
ATOM    532  HA  TYR    38      85.499 103.072  98.393  1.00  0.00           H  
ATOM    533  CB  TYR    38      87.464 103.355  99.238  1.00  0.00           C  
ATOM    534  HB2 TYR    38      87.010 104.054  99.940  1.00  0.00           H  
ATOM    535  HB3 TYR    38      87.522 102.381  99.723  1.00  0.00           H  
ATOM    536  CG  TYR    38      88.908 103.767  98.924  1.00  0.00           C  
ATOM    537  CD1 TYR    38      89.215 105.133  98.827  1.00  0.00           C  
ATOM    538  HD1 TYR    38      88.575 105.927  99.183  1.00  0.00           H  
ATOM    539  CE1 TYR    38      90.514 105.500  98.459  1.00  0.00           C  
ATOM    540  HE1 TYR    38      90.725 106.556  98.378  1.00  0.00           H  
ATOM    541  CZ  TYR    38      91.547 104.496  98.255  1.00  0.00           C  
ATOM    542  OH  TYR    38      92.769 104.818  97.755  1.00  0.00           O  
ATOM    543  HH  TYR    38      93.357 104.061  97.807  1.00  0.00           H  
ATOM    544  CE2 TYR    38      91.211 103.145  98.440  1.00  0.00           C  
ATOM    545  HE2 TYR    38      91.985 102.392  98.402  1.00  0.00           H  
ATOM    546  CD2 TYR    38      89.911 102.780  98.783  1.00  0.00           C  
ATOM    547  HD2 TYR    38      89.645 101.746  98.942  1.00  0.00           H  
ATOM    548  C   TYR    38      86.486 104.462  97.158  1.00  0.00           C  
ATOM    549  O   TYR    38      86.840 104.484  95.947  1.00  0.00           O  
ATOM    550  N   SER    39      85.885 105.530  97.758  1.00  0.00           N  
ATOM    551  H   SER    39      85.680 105.409  98.739  1.00  0.00           H  
ATOM    552  CA  SER    39      85.514 106.816  97.034  1.00  0.00           C  
ATOM    553  HA  SER    39      85.327 106.570  95.989  1.00  0.00           H  
ATOM    554  CB  SER    39      84.067 107.285  97.572  1.00  0.00           C  
ATOM    555  HB2 SER    39      83.457 106.399  97.747  1.00  0.00           H  
ATOM    556  HB3 SER    39      84.216 107.808  98.516  1.00  0.00           H  
ATOM    557  OG  SER    39      83.396 108.113  96.660  1.00  0.00           O  
ATOM    558  HG  SER    39      83.633 109.043  96.668  1.00  0.00           H  
ATOM    559  C   SER    39      86.677 107.841  97.144  1.00  0.00           C  
ATOM    560  O   SER    39      86.524 109.024  97.550  1.00  0.00           O  
ATOM    561  N   GLY    40      87.874 107.392  96.715  1.00  0.00           N  
ATOM    562  H   GLY    40      87.796 106.463  96.327  1.00  0.00           H  
ATOM    563  CA  GLY    40      89.148 108.143  96.503  1.00  0.00           C  
ATOM    564  HA2 GLY    40      89.367 108.840  97.312  1.00  0.00           H  
ATOM    565  HA3 GLY    40      89.956 107.412  96.481  1.00  0.00           H  
ATOM    566  C   GLY    40      89.147 108.945  95.202  1.00  0.00           C  
ATOM    567  O   GLY    40      88.124 109.412  94.858  1.00  0.00           O  
ATOM    568  N   TYR    41      90.347 109.282  94.684  1.00  0.00           N  
ATOM    569  H   TYR    41      90.266 110.062  94.046  1.00  0.00           H  
ATOM    570  CA  TYR    41      91.650 108.762  94.919  1.00  0.00           C  
ATOM    571  HA  TYR    41      91.733 108.315  95.910  1.00  0.00           H  
ATOM    572  CB  TYR    41      91.943 107.640  93.897  1.00  0.00           C  
ATOM    573  HB2 TYR    41      92.131 108.031  92.897  1.00  0.00           H  
ATOM    574  HB3 TYR    41      92.854 107.153  94.245  1.00  0.00           H  
ATOM    575  CG  TYR    41      90.928 106.498  93.787  1.00  0.00           C  
ATOM    576  CD1 TYR    41      90.795 105.511  94.808  1.00  0.00           C  
ATOM    577  HD1 TYR    41      91.453 105.647  95.654  1.00  0.00           H  
ATOM    578  CE1 TYR    41      89.794 104.485  94.761  1.00  0.00           C  
ATOM    579  HE1 TYR    41      89.593 103.774  95.548  1.00  0.00           H  
ATOM    580  CZ  TYR    41      88.978 104.473  93.645  1.00  0.00           C  
ATOM    581  OH  TYR    41      87.922 103.559  93.608  1.00  0.00           O  
ATOM    582  HH  TYR    41      87.524 103.656  94.476  1.00  0.00           H  
ATOM    583  CE2 TYR    41      89.147 105.388  92.607  1.00  0.00           C  
ATOM    584  HE2 TYR    41      88.623 105.246  91.673  1.00  0.00           H  
ATOM    585  CD2 TYR    41      90.073 106.427  92.710  1.00  0.00           C  
ATOM    586  HD2 TYR    41      90.113 107.098  91.865  1.00  0.00           H  
ATOM    587  C   TYR    41      92.676 109.850  94.739  1.00  0.00           C  
ATOM    588  O   TYR    41      92.663 110.712  93.772  1.00  0.00           O  
ATOM    589  N   SER    42      93.734 109.779  95.540  1.00  0.00           N  
ATOM    590  H   SER    42      93.849 108.934  96.081  1.00  0.00           H  
ATOM    591  CA  SER    42      94.772 110.818  95.662  1.00  0.00           C  
ATOM    592  HA  SER    42      94.369 111.744  95.252  1.00  0.00           H  
ATOM    593  CB  SER    42      95.081 111.005  97.235  1.00  0.00           C  
ATOM    594  HB2 SER    42      94.241 111.042  97.929  1.00  0.00           H  
ATOM    595  HB3 SER    42      95.541 110.079  97.580  1.00  0.00           H  
ATOM    596  OG  SER    42      95.912 112.167  97.392  1.00  0.00           O  
ATOM    597  HG  SER    42      95.376 112.948  97.235  1.00  0.00           H  
ATOM    598  C   SER    42      95.945 110.580  94.733  1.00  0.00           C  
ATOM    599  O   SER    42      96.988 110.179  95.231  1.00  0.00           O  
ATOM    600  N   GLN    43      95.789 110.799  93.422  1.00  0.00           N  
ATOM    601  H   GLN    43      94.957 111.255  93.075  1.00  0.00           H  
ATOM    602  CA  GLN    43      96.759 110.373  92.468  1.00  0.00           C  
ATOM    603  HA  GLN    43      97.760 110.672  92.780  1.00  0.00           H  
ATOM    604  CB  GLN    43      96.866 108.798  92.361  1.00  0.00           C  
ATOM    605  HB2 GLN    43      97.819 108.595  91.872  1.00  0.00           H  
ATOM    606  HB3 GLN    43      97.139 108.367  93.324  1.00  0.00           H  
ATOM    607  CG  GLN    43      95.633 107.986  91.846  1.00  0.00           C  
ATOM    608  HG2 GLN    43      94.768 108.382  92.377  1.00  0.00           H  
ATOM    609  HG3 GLN    43      95.439 108.183  90.791  1.00  0.00           H  
ATOM    610  CD  GLN    43      95.663 106.530  92.008  1.00  0.00           C  
ATOM    611  OE1 GLN    43      94.673 105.815  91.805  1.00  0.00           O  
ATOM    612  NE2 GLN    43      96.753 105.958  92.437  1.00  0.00           N  
ATOM    613 HE21 GLN    43      97.576 106.529  92.563  1.00  0.00           H  
ATOM    614 HE22 GLN    43      96.812 104.956  92.546  1.00  0.00           H  
ATOM    615  C   GLN    43      96.702 111.080  91.108  1.00  0.00           C  
ATOM    616  O   GLN    43      95.605 111.284  90.574  1.00  0.00           O  
ATOM    617  N   SER    44      97.814 111.345  90.506  1.00  0.00           N  
ATOM    618  H   SER    44      98.641 110.999  90.972  1.00  0.00           H  
ATOM    619  CA  SER    44      97.888 111.607  89.066  1.00  0.00           C  
ATOM    620  HA  SER    44      97.097 112.297  88.774  1.00  0.00           H  
ATOM    621  CB  SER    44      99.152 112.341  88.684  1.00  0.00           C  
ATOM    622  HB2 SER    44      99.287 113.274  89.229  1.00  0.00           H  
ATOM    623  HB3 SER    44     100.016 111.725  88.934  1.00  0.00           H  
ATOM    624  OG  SER    44      99.305 112.487  87.295  1.00  0.00           O  
ATOM    625  HG  SER    44      99.523 113.408  87.134  1.00  0.00           H  
ATOM    626  C   SER    44      97.734 110.396  88.180  1.00  0.00           C  
ATOM    627  O   SER    44      98.156 109.284  88.540  1.00  0.00           O  
ATOM    628  N   THR    45      97.109 110.506  86.965  1.00  0.00           N  
ATOM    629  H   THR    45      96.896 111.458  86.702  1.00  0.00           H  
ATOM    630  CA  THR    45      97.047 109.433  85.953  1.00  0.00           C  
ATOM    631  HA  THR    45      96.759 108.594  86.587  1.00  0.00           H  
ATOM    632  CB  THR    45      95.842 109.544  84.959  1.00  0.00           C  
ATOM    633  HB  THR    45      95.050 110.021  85.537  1.00  0.00           H  
ATOM    634  CG2 THR    45      96.132 110.365  83.690  1.00  0.00           C  
ATOM    635 HG21 THR    45      95.249 110.420  83.053  1.00  0.00           H  
ATOM    636 HG22 THR    45      96.552 111.320  84.005  1.00  0.00           H  
ATOM    637 HG23 THR    45      96.851 109.887  83.024  1.00  0.00           H  
ATOM    638  OG1 THR    45      95.522 108.260  84.568  1.00  0.00           O  
ATOM    639  HG1 THR    45      95.123 107.788  85.302  1.00  0.00           H  
ATOM    640  C   THR    45      98.443 109.077  85.337  1.00  0.00           C  
ATOM    641  O   THR    45      98.678 107.962  84.884  1.00  0.00           O  
ATOM    642  N   ASP    46      99.333 109.987  85.318  1.00  0.00           N  
ATOM    643  H   ASP    46      99.216 110.899  85.736  1.00  0.00           H  
ATOM    644  CA  ASP    46     100.628 109.937  84.588  1.00  0.00           C  
ATOM    645  HA  ASP    46     100.475 109.652  83.547  1.00  0.00           H  
ATOM    646  CB  ASP    46     101.355 111.327  84.600  1.00  0.00           C  
ATOM    647  HB2 ASP    46     100.584 112.097  84.595  1.00  0.00           H  
ATOM    648  HB3 ASP    46     101.775 111.452  85.598  1.00  0.00           H  
ATOM    649  CG  ASP    46     102.401 111.456  83.455  1.00  0.00           C  
ATOM    650  OD1 ASP    46     102.802 112.568  83.218  1.00  0.00           O  
ATOM    651  OD2 ASP    46     102.962 110.502  82.851  1.00  0.00           O  
ATOM    652  C   ASP    46     101.535 108.788  85.171  1.00  0.00           C  
ATOM    653  O   ASP    46     101.727 108.719  86.380  1.00  0.00           O  
ATOM    654  N   THR    47     102.177 107.993  84.256  1.00  0.00           N  
ATOM    655  H   THR    47     102.084 108.259  83.286  1.00  0.00           H  
ATOM    656  CA  THR    47     103.205 107.010  84.568  1.00  0.00           C  
ATOM    657  HA  THR    47     103.598 107.209  85.565  1.00  0.00           H  
ATOM    658  CB  THR    47     102.535 105.590  84.682  1.00  0.00           C  
ATOM    659  HB  THR    47     103.340 104.862  84.777  1.00  0.00           H  
ATOM    660  CG2 THR    47     101.666 105.328  85.881  1.00  0.00           C  
ATOM    661 HG21 THR    47     100.728 105.882  85.917  1.00  0.00           H  
ATOM    662 HG22 THR    47     101.489 104.254  85.950  1.00  0.00           H  
ATOM    663 HG23 THR    47     102.098 105.680  86.818  1.00  0.00           H  
ATOM    664  OG1 THR    47     101.807 105.337  83.540  1.00  0.00           O  
ATOM    665  HG1 THR    47     101.234 106.101  83.435  1.00  0.00           H  
ATOM    666  C   THR    47     104.519 107.066  83.713  1.00  0.00           C  
ATOM    667  O   THR    47     105.103 106.058  83.427  1.00  0.00           O  
ATOM    668  N   SER    48     104.809 108.210  83.088  1.00  0.00           N  
ATOM    669  H   SER    48     104.234 109.000  83.342  1.00  0.00           H  
ATOM    670  CA  SER    48     106.116 108.364  82.353  1.00  0.00           C  
ATOM    671  HA  SER    48     106.101 107.736  81.462  1.00  0.00           H  
ATOM    672  CB  SER    48     106.182 109.767  81.773  1.00  0.00           C  
ATOM    673  HB2 SER    48     107.207 109.925  81.437  1.00  0.00           H  
ATOM    674  HB3 SER    48     105.504 109.781  80.920  1.00  0.00           H  
ATOM    675  OG  SER    48     105.814 110.788  82.703  1.00  0.00           O  
ATOM    676  HG  SER    48     104.858 110.742  82.777  1.00  0.00           H  
ATOM    677  C   SER    48     107.351 108.085  83.179  1.00  0.00           C  
ATOM    678  O   SER    48     107.446 108.522  84.387  1.00  0.00           O  
ATOM    679  N   GLY    49     108.359 107.456  82.571  1.00  0.00           N  
ATOM    680  H   GLY    49     108.238 106.845  81.777  1.00  0.00           H  
ATOM    681  CA  GLY    49     109.765 107.419  83.209  1.00  0.00           C  
ATOM    682  HA2 GLY    49     110.558 107.006  82.586  1.00  0.00           H  
ATOM    683  HA3 GLY    49     109.968 108.452  83.491  1.00  0.00           H  
ATOM    684  C   GLY    49     109.834 106.574  84.509  1.00  0.00           C  
ATOM    685  O   GLY    49     109.051 105.690  84.894  1.00  0.00           O  
ATOM    686  N   TYR    50     110.889 106.830  85.316  1.00  0.00           N  
ATOM    687  H   TYR    50     110.666 106.498  86.244  1.00  0.00           H  
ATOM    688  CA  TYR    50     112.220 107.346  84.967  1.00  0.00           C  
ATOM    689  HA  TYR    50     112.116 108.324  84.498  1.00  0.00           H  
ATOM    690  CB  TYR    50     112.978 107.720  86.266  1.00  0.00           C  
ATOM    691  HB2 TYR    50     112.581 108.643  86.688  1.00  0.00           H  
ATOM    692  HB3 TYR    50     112.995 106.876  86.956  1.00  0.00           H  
ATOM    693  CG  TYR    50     114.471 107.906  86.065  1.00  0.00           C  
ATOM    694  CD1 TYR    50     115.303 106.782  85.919  1.00  0.00           C  
ATOM    695  HD1 TYR    50     114.883 105.805  86.109  1.00  0.00           H  
ATOM    696  CE1 TYR    50     116.693 106.819  85.478  1.00  0.00           C  
ATOM    697  HE1 TYR    50     117.238 105.901  85.312  1.00  0.00           H  
ATOM    698  CZ  TYR    50     117.204 108.129  85.303  1.00  0.00           C  
ATOM    699  OH  TYR    50     118.555 108.212  85.090  1.00  0.00           O  
ATOM    700  HH  TYR    50     118.941 109.085  85.195  1.00  0.00           H  
ATOM    701  CE2 TYR    50     116.375 109.314  85.549  1.00  0.00           C  
ATOM    702  HE2 TYR    50     116.789 110.307  85.450  1.00  0.00           H  
ATOM    703  CD2 TYR    50     114.995 109.179  85.839  1.00  0.00           C  
ATOM    704  HD2 TYR    50     114.335 110.031  85.904  1.00  0.00           H  
ATOM    705  C   TYR    50     113.028 106.238  84.143  1.00  0.00           C  
ATOM    706  O   TYR    50     113.006 105.018  84.298  1.00  0.00           O  
ATOM    707  N   GLY    51     113.739 106.695  83.088  1.00  0.00           N  
ATOM    708  H   GLY    51     114.374 105.999  82.726  1.00  0.00           H  
ATOM    709  CA  GLY    51     113.825 108.061  82.524  1.00  0.00           C  
ATOM    710  HA2 GLY    51     112.871 108.230  82.024  1.00  0.00           H  
ATOM    711  HA3 GLY    51     114.099 108.794  83.283  1.00  0.00           H  
ATOM    712  C   GLY    51     114.905 108.139  81.442  1.00  0.00           C  
ATOM    713  O   GLY    51     115.529 107.148  80.987  1.00  0.00           O  
ATOM    714  N   GLN    52     115.216 109.355  80.920  1.00  0.00           N  
ATOM    715  H   GLN    52     114.713 110.175  81.227  1.00  0.00           H  
ATOM    716  CA  GLN    52     116.380 109.647  79.998  1.00  0.00           C  
ATOM    717  HA  GLN    52     116.143 110.593  79.512  1.00  0.00           H  
ATOM    718  CB  GLN    52     117.561 109.869  80.927  1.00  0.00           C  
ATOM    719  HB2 GLN    52     117.229 110.161  81.923  1.00  0.00           H  
ATOM    720  HB3 GLN    52     118.112 108.934  81.035  1.00  0.00           H  
ATOM    721  CG  GLN    52     118.589 110.828  80.314  1.00  0.00           C  
ATOM    722  HG2 GLN    52     119.479 110.698  80.930  1.00  0.00           H  
ATOM    723  HG3 GLN    52     118.924 110.509  79.328  1.00  0.00           H  
ATOM    724  CD  GLN    52     118.225 112.316  80.407  1.00  0.00           C  
ATOM    725  OE1 GLN    52     117.177 112.783  80.771  1.00  0.00           O  
ATOM    726  NE2 GLN    52     119.065 113.105  79.808  1.00  0.00           N  
ATOM    727 HE21 GLN    52     119.865 112.640  79.404  1.00  0.00           H  
ATOM    728 HE22 GLN    52     118.964 114.110  79.795  1.00  0.00           H  
ATOM    729  C   GLN    52     116.507 108.605  78.763  1.00  0.00           C  
ATOM    730  O   GLN    52     117.565 108.040  78.564  1.00  0.00           O  
ATOM    731  N   SER    53     115.451 108.351  77.961  1.00  0.00           N  
ATOM    732  H   SER    53     115.741 107.824  77.150  1.00  0.00           H  
ATOM    733  CA  SER    53     114.255 109.166  77.764  1.00  0.00           C  
ATOM    734  HA  SER    53     114.421 110.191  78.097  1.00  0.00           H  
ATOM    735  CB  SER    53     113.893 109.334  76.259  1.00  0.00           C  
ATOM    736  HB2 SER    53     114.652 109.941  75.765  1.00  0.00           H  
ATOM    737  HB3 SER    53     113.775 108.360  75.785  1.00  0.00           H  
ATOM    738  OG  SER    53     112.753 110.120  76.055  1.00  0.00           O  
ATOM    739  HG  SER    53     112.591 110.129  75.109  1.00  0.00           H  
ATOM    740  C   SER    53     112.982 108.552  78.481  1.00  0.00           C  
ATOM    741  O   SER    53     112.634 107.381  78.379  1.00  0.00           O  
ATOM    742  N   SER    54     112.232 109.420  79.151  1.00  0.00           N  
ATOM    743  H   SER    54     112.504 110.387  79.053  1.00  0.00           H  
ATOM    744  CA  SER    54     110.875 109.199  79.598  1.00  0.00           C  
ATOM    745  HA  SER    54     110.830 108.253  80.137  1.00  0.00           H  
ATOM    746  CB  SER    54     110.367 110.344  80.511  1.00  0.00           C  
ATOM    747  HB2 SER    54     110.577 111.246  79.936  1.00  0.00           H  
ATOM    748  HB3 SER    54     109.296 110.242  80.691  1.00  0.00           H  
ATOM    749  OG  SER    54     110.999 110.419  81.776  1.00  0.00           O  
ATOM    750  HG  SER    54     110.716 111.277  82.101  1.00  0.00           H  
ATOM    751  C   SER    54     109.796 109.161  78.425  1.00  0.00           C  
ATOM    752  O   SER    54     108.685 108.757  78.744  1.00  0.00           O  
ATOM    753  N   TYR    55     110.042 109.685  77.202  1.00  0.00           N  
ATOM    754  H   TYR    55     110.974 109.985  76.954  1.00  0.00           H  
ATOM    755  CA  TYR    55     108.944 109.820  76.140  1.00  0.00           C  
ATOM    756  HA  TYR    55     108.084 109.168  76.291  1.00  0.00           H  
ATOM    757  CB  TYR    55     108.509 111.300  76.141  1.00  0.00           C  
ATOM    758  HB2 TYR    55     109.412 111.833  75.842  1.00  0.00           H  
ATOM    759  HB3 TYR    55     107.736 111.492  75.397  1.00  0.00           H  
ATOM    760  CG  TYR    55     108.029 111.845  77.509  1.00  0.00           C  
ATOM    761  CD1 TYR    55     108.914 112.709  78.168  1.00  0.00           C  
ATOM    762  HD1 TYR    55     109.861 113.008  77.742  1.00  0.00           H  
ATOM    763  CE1 TYR    55     108.501 113.265  79.347  1.00  0.00           C  
ATOM    764  HE1 TYR    55     109.162 113.952  79.855  1.00  0.00           H  
ATOM    765  CZ  TYR    55     107.235 112.975  79.975  1.00  0.00           C  
ATOM    766  OH  TYR    55     107.008 113.410  81.226  1.00  0.00           O  
ATOM    767  HH  TYR    55     106.075 113.539  81.414  1.00  0.00           H  
ATOM    768  CE2 TYR    55     106.358 112.167  79.239  1.00  0.00           C  
ATOM    769  HE2 TYR    55     105.419 111.898  79.699  1.00  0.00           H  
ATOM    770  CD2 TYR    55     106.674 111.719  77.903  1.00  0.00           C  
ATOM    771  HD2 TYR    55     106.058 111.043  77.328  1.00  0.00           H  
ATOM    772  C   TYR    55     109.545 109.446  74.780  1.00  0.00           C  
ATOM    773  O   TYR    55     110.442 110.157  74.313  1.00  0.00           O  
ATOM    774  N   SER    56     109.059 108.462  74.053  1.00  0.00           N  
ATOM    775  H   SER    56     109.594 108.299  73.212  1.00  0.00           H  
ATOM    776  CA  SER    56     107.901 107.504  74.317  1.00  0.00           C  
ATOM    777  HA  SER    56     107.803 106.877  73.430  1.00  0.00           H  
ATOM    778  CB  SER    56     108.388 106.488  75.363  1.00  0.00           C  
ATOM    779  HB2 SER    56     109.392 106.200  75.052  1.00  0.00           H  
ATOM    780  HB3 SER    56     108.408 107.055  76.294  1.00  0.00           H  
ATOM    781  OG  SER    56     107.496 105.421  75.454  1.00  0.00           O  
ATOM    782  HG  SER    56     107.642 104.953  76.280  1.00  0.00           H  
ATOM    783  C   SER    56     106.451 108.148  74.549  1.00  0.00           C  
ATOM    784  O   SER    56     105.909 108.084  75.630  1.00  0.00           O  
ATOM    785  N   SER    57     105.756 108.879  73.690  1.00  0.00           N  
ATOM    786  H   SER    57     104.871 109.222  74.035  1.00  0.00           H  
ATOM    787  CA  SER    57     106.193 109.384  72.372  1.00  0.00           C  
ATOM    788  HA  SER    57     106.922 108.709  71.922  1.00  0.00           H  
ATOM    789  CB  SER    57     104.967 109.350  71.474  1.00  0.00           C  
ATOM    790  HB2 SER    57     105.173 109.707  70.464  1.00  0.00           H  
ATOM    791  HB3 SER    57     104.491 108.373  71.396  1.00  0.00           H  
ATOM    792  OG  SER    57     104.003 110.231  72.016  1.00  0.00           O  
ATOM    793  HG  SER    57     103.618 109.933  72.843  1.00  0.00           H  
ATOM    794  C   SER    57     106.906 110.780  72.558  1.00  0.00           C  
ATOM    795  O   SER    57     106.496 111.594  73.379  1.00  0.00           O  
ATOM    796  N   TYR    58     108.084 110.950  71.910  1.00  0.00           N  
ATOM    797  H   TYR    58     108.308 110.184  71.290  1.00  0.00           H  
ATOM    798  CA  TYR    58     108.856 112.194  71.987  1.00  0.00           C  
ATOM    799  HA  TYR    58     108.978 112.391  73.052  1.00  0.00           H  
ATOM    800  CB  TYR    58     110.259 111.985  71.357  1.00  0.00           C  
ATOM    801  HB2 TYR    58     110.780 111.235  71.952  1.00  0.00           H  
ATOM    802  HB3 TYR    58     110.176 111.529  70.370  1.00  0.00           H  
ATOM    803  CG  TYR    58     111.163 113.202  71.333  1.00  0.00           C  
ATOM    804  CD1 TYR    58     111.142 113.983  70.155  1.00  0.00           C  
ATOM    805  HD1 TYR    58     110.525 113.695  69.317  1.00  0.00           H  
ATOM    806  CE1 TYR    58     111.870 115.154  70.196  1.00  0.00           C  
ATOM    807  HE1 TYR    58     111.931 115.786  69.322  1.00  0.00           H  
ATOM    808  CZ  TYR    58     112.606 115.489  71.317  1.00  0.00           C  
ATOM    809  OH  TYR    58     113.249 116.712  71.372  1.00  0.00           O  
ATOM    810  HH  TYR    58     113.022 117.206  70.580  1.00  0.00           H  
ATOM    811  CE2 TYR    58     112.593 114.735  72.483  1.00  0.00           C  
ATOM    812  HE2 TYR    58     113.125 114.959  73.396  1.00  0.00           H  
ATOM    813  CD2 TYR    58     111.903 113.487  72.447  1.00  0.00           C  
ATOM    814  HD2 TYR    58     111.812 112.878  73.334  1.00  0.00           H  
ATOM    815  C   TYR    58     108.125 113.480  71.509  1.00  0.00           C  
ATOM    816  O   TYR    58     107.362 113.479  70.505  1.00  0.00           O  
ATOM    817  N   GLY    59     108.111 114.611  72.222  1.00  0.00           N  
ATOM    818  H   GLY    59     107.570 115.413  71.933  1.00  0.00           H  
ATOM    819  CA  GLY    59     108.802 114.825  73.531  1.00  0.00           C  
ATOM    820  HA2 GLY    59     108.082 114.404  74.232  1.00  0.00           H  
ATOM    821  HA3 GLY    59     109.785 114.361  73.622  1.00  0.00           H  
ATOM    822  C   GLY    59     108.903 116.301  74.037  1.00  0.00           C  
ATOM    823  O   GLY    59     108.795 117.278  73.263  1.00  0.00           O  
ATOM    824  N   GLN    60     109.156 116.572  75.328  1.00  0.00           N  
ATOM    825  H   GLN    60     109.343 117.514  75.640  1.00  0.00           H  
ATOM    826  CA  GLN    60     109.153 115.625  76.449  1.00  0.00           C  
ATOM    827  HA  GLN    60     109.501 114.624  76.194  1.00  0.00           H  
ATOM    828  CB  GLN    60     110.104 116.124  77.549  1.00  0.00           C  
ATOM    829  HB2 GLN    60     109.697 117.084  77.865  1.00  0.00           H  
ATOM    830  HB3 GLN    60     110.143 115.512  78.450  1.00  0.00           H  
ATOM    831  CG  GLN    60     111.470 116.263  77.011  1.00  0.00           C  
ATOM    832  HG2 GLN    60     111.450 116.935  76.153  1.00  0.00           H  
ATOM    833  HG3 GLN    60     112.028 116.684  77.848  1.00  0.00           H  
ATOM    834  CD  GLN    60     112.256 114.973  76.610  1.00  0.00           C  
ATOM    835  OE1 GLN    60     111.653 113.877  76.449  1.00  0.00           O  
ATOM    836  NE2 GLN    60     113.532 115.056  76.564  1.00  0.00           N  
ATOM    837 HE21 GLN    60     113.992 115.934  76.760  1.00  0.00           H  
ATOM    838 HE22 GLN    60     114.044 114.238  76.264  1.00  0.00           H  
ATOM    839  C   GLN    60     107.673 115.613  76.917  1.00  0.00           C  
ATOM    840  O   GLN    60     106.887 114.994  76.165  1.00  0.00           O  
ATOM    841  N   SER    61     107.320 116.071  78.147  1.00  0.00           N  
ATOM    842  H   SER    61     108.091 116.350  78.737  1.00  0.00           H  
ATOM    843  CA  SER    61     106.018 116.199  78.742  1.00  0.00           C  
ATOM    844  HA  SER    61     105.619 115.199  78.908  1.00  0.00           H  
ATOM    845  CB  SER    61     106.172 116.702  80.147  1.00  0.00           C  
ATOM    846  HB2 SER    61     106.898 116.138  80.732  1.00  0.00           H  
ATOM    847  HB3 SER    61     106.580 117.712  80.122  1.00  0.00           H  
ATOM    848  OG  SER    61     104.921 116.822  80.789  1.00  0.00           O  
ATOM    849  HG  SER    61     104.874 116.061  81.373  1.00  0.00           H  
ATOM    850  C   SER    61     104.997 116.899  77.940  1.00  0.00           C  
ATOM    851  O   SER    61     105.314 117.785  77.211  1.00  0.00           O  
ATOM    852  N   GLN    62     103.723 116.423  78.025  1.00  0.00           N  
ATOM    853  H   GLN    62     103.569 115.577  78.555  1.00  0.00           H  
ATOM    854  CA  GLN    62     102.429 117.024  77.514  1.00  0.00           C  
ATOM    855  HA  GLN    62     102.731 117.921  76.974  1.00  0.00           H  
ATOM    856  CB  GLN    62     101.855 116.211  76.385  1.00  0.00           C  
ATOM    857  HB2 GLN    62     101.295 115.361  76.775  1.00  0.00           H  
ATOM    858  HB3 GLN    62     101.280 116.885  75.750  1.00  0.00           H  
ATOM    859  CG  GLN    62     102.845 115.555  75.398  1.00  0.00           C  
ATOM    860  HG2 GLN    62     103.520 114.986  76.037  1.00  0.00           H  
ATOM    861  HG3 GLN    62     102.558 114.743  74.731  1.00  0.00           H  
ATOM    862  CD  GLN    62     103.792 116.479  74.682  1.00  0.00           C  
ATOM    863  OE1 GLN    62     103.652 117.703  74.719  1.00  0.00           O  
ATOM    864  NE2 GLN    62     104.768 115.890  74.023  1.00  0.00           N  
ATOM    865 HE21 GLN    62     105.378 116.449  73.444  1.00  0.00           H  
ATOM    866 HE22 GLN    62     104.865 114.886  74.078  1.00  0.00           H  
ATOM    867  C   GLN    62     101.520 117.399  78.598  1.00  0.00           C  
ATOM    868  O   GLN    62     100.375 117.622  78.248  1.00  0.00           O  
ATOM    869  N   ASN    63     101.971 117.457  79.830  1.00  0.00           N  
ATOM    870  H   ASN    63     102.816 116.950  80.049  1.00  0.00           H  
ATOM    871  CA  ASN    63     101.215 118.020  80.944  1.00  0.00           C  
ATOM    872  HA  ASN    63     100.480 118.725  80.555  1.00  0.00           H  
ATOM    873  CB  ASN    63     100.403 116.981  81.774  1.00  0.00           C  
ATOM    874  HB2 ASN    63      99.818 117.582  82.470  1.00  0.00           H  
ATOM    875  HB3 ASN    63      99.716 116.421  81.140  1.00  0.00           H  
ATOM    876  CG  ASN    63     101.257 115.934  82.483  1.00  0.00           C  
ATOM    877  OD1 ASN    63     102.308 116.169  83.064  1.00  0.00           O  
ATOM    878  ND2 ASN    63     100.827 114.716  82.312  1.00  0.00           N  
ATOM    879 HD21 ASN    63     101.378 113.954  82.682  1.00  0.00           H  
ATOM    880 HD22 ASN    63     100.058 114.534  81.683  1.00  0.00           H  
ATOM    881  C   ASN    63     102.030 118.939  81.830  1.00  0.00           C  
ATOM    882  O   ASN    63     101.497 119.534  82.759  1.00  0.00           O  
ATOM    883  N   THR    64     103.355 119.014  81.544  1.00  0.00           N  
ATOM    884  H   THR    64     103.795 118.402  80.871  1.00  0.00           H  
ATOM    885  CA  THR    64     104.250 120.068  81.977  1.00  0.00           C  
ATOM    886  HA  THR    64     103.663 120.524  82.774  1.00  0.00           H  
ATOM    887  CB  THR    64     105.391 119.431  82.693  1.00  0.00           C  
ATOM    888  HB  THR    64     106.094 118.914  82.040  1.00  0.00           H  
ATOM    889  CG2 THR    64     106.191 120.374  83.523  1.00  0.00           C  
ATOM    890 HG21 THR    64     105.600 120.920  84.258  1.00  0.00           H  
ATOM    891 HG22 THR    64     106.918 119.801  84.100  1.00  0.00           H  
ATOM    892 HG23 THR    64     106.766 121.080  82.924  1.00  0.00           H  
ATOM    893  OG1 THR    64     104.784 118.555  83.661  1.00  0.00           O  
ATOM    894  HG1 THR    64     104.099 118.067  83.198  1.00  0.00           H  
ATOM    895  C   THR    64     104.701 120.980  80.776  1.00  0.00           C  
ATOM    896  O   THR    64     105.737 120.692  80.094  1.00  0.00           O  
ATOM    897  N   GLY    65     104.087 122.135  80.534  1.00  0.00           N  
ATOM    898  H   GLY    65     104.400 122.647  79.723  1.00  0.00           H  
ATOM    899  CA  GLY    65     102.671 122.332  80.812  1.00  0.00           C  
ATOM    900  HA2 GLY    65     102.399 121.995  81.812  1.00  0.00           H  
ATOM    901  HA3 GLY    65     102.442 123.396  80.744  1.00  0.00           H  
ATOM    902  C   GLY    65     101.697 121.481  79.984  1.00  0.00           C  
ATOM    903  O   GLY    65     102.037 120.580  79.219  1.00  0.00           O  
ATOM    904  N   TYR    66     100.415 121.898  80.078  1.00  0.00           N  
ATOM    905  H   TYR    66     100.026 122.474  80.811  1.00  0.00           H  
ATOM    906  CA  TYR    66      99.344 121.403  79.176  1.00  0.00           C  
ATOM    907  HA  TYR    66      99.210 120.356  79.448  1.00  0.00           H  
ATOM    908  CB  TYR    66      98.088 122.261  79.300  1.00  0.00           C  
ATOM    909  HB2 TYR    66      97.819 122.056  80.336  1.00  0.00           H  
ATOM    910  HB3 TYR    66      98.474 123.261  79.102  1.00  0.00           H  
ATOM    911  CG  TYR    66      96.866 122.090  78.383  1.00  0.00           C  
ATOM    912  CD1 TYR    66      95.876 121.124  78.672  1.00  0.00           C  
ATOM    913  HD1 TYR    66      95.923 120.537  79.578  1.00  0.00           H  
ATOM    914  CE1 TYR    66      94.774 120.970  77.781  1.00  0.00           C  
ATOM    915  HE1 TYR    66      94.030 120.239  78.059  1.00  0.00           H  
ATOM    916  CZ  TYR    66      94.592 121.866  76.670  1.00  0.00           C  
ATOM    917  OH  TYR    66      93.530 121.761  75.799  1.00  0.00           O  
ATOM    918  HH  TYR    66      92.823 121.244  76.192  1.00  0.00           H  
ATOM    919  CE2 TYR    66      95.564 122.900  76.481  1.00  0.00           C  
ATOM    920  HE2 TYR    66      95.425 123.696  75.765  1.00  0.00           H  
ATOM    921  CD2 TYR    66      96.672 122.993  77.312  1.00  0.00           C  
ATOM    922  HD2 TYR    66      97.424 123.756  77.173  1.00  0.00           H  
ATOM    923  C   TYR    66      99.802 121.378  77.671  1.00  0.00           C  
ATOM    924  O   TYR    66     100.383 122.345  77.208  1.00  0.00           O  
ATOM    925  N   GLY    67      99.703 120.209  77.023  1.00  0.00           N  
ATOM    926  H   GLY    67      99.007 119.600  77.431  1.00  0.00           H  
ATOM    927  CA  GLY    67     100.099 120.002  75.595  1.00  0.00           C  
ATOM    928  HA2 GLY    67     101.148 120.295  75.549  1.00  0.00           H  
ATOM    929  HA3 GLY    67      99.962 118.989  75.218  1.00  0.00           H  
ATOM    930  C   GLY    67      99.428 120.901  74.571  1.00  0.00           C  
ATOM    931  O   GLY    67      98.260 121.326  74.674  1.00  0.00           O  
ATOM    932  N   THR    68     100.157 121.156  73.469  1.00  0.00           N  
ATOM    933  H   THR    68     101.002 120.609  73.389  1.00  0.00           H  
ATOM    934  CA  THR    68      99.764 121.903  72.203  1.00  0.00           C  
ATOM    935  HA  THR    68      98.877 122.461  72.501  1.00  0.00           H  
ATOM    936  CB  THR    68     100.859 122.899  71.762  1.00  0.00           C  
ATOM    937  HB  THR    68     101.745 122.342  71.456  1.00  0.00           H  
ATOM    938  CG2 THR    68     100.323 123.677  70.559  1.00  0.00           C  
ATOM    939 HG21 THR    68     100.087 123.007  69.732  1.00  0.00           H  
ATOM    940 HG22 THR    68      99.376 124.143  70.834  1.00  0.00           H  
ATOM    941 HG23 THR    68     101.087 124.325  70.131  1.00  0.00           H  
ATOM    942  OG1 THR    68     101.184 123.809  72.752  1.00  0.00           O  
ATOM    943  HG1 THR    68     101.364 123.308  73.551  1.00  0.00           H  
ATOM    944  C   THR    68      99.386 120.900  71.107  1.00  0.00           C  
ATOM    945  O   THR    68     100.248 120.363  70.413  1.00  0.00           O  
ATOM    946  N   GLN    69      98.036 120.655  70.951  1.00  0.00           N  
ATOM    947  H   GLN    69      97.439 121.222  71.536  1.00  0.00           H  
ATOM    948  CA  GLN    69      97.385 119.972  69.803  1.00  0.00           C  
ATOM    949  HA  GLN    69      97.939 119.122  69.405  1.00  0.00           H  
ATOM    950  CB  GLN    69      95.991 119.466  70.311  1.00  0.00           C  
ATOM    951  HB2 GLN    69      95.677 120.037  71.185  1.00  0.00           H  
ATOM    952  HB3 GLN    69      95.255 119.642  69.527  1.00  0.00           H  
ATOM    953  CG  GLN    69      95.978 117.980  70.744  1.00  0.00           C  
ATOM    954  HG2 GLN    69      95.069 117.681  71.267  1.00  0.00           H  
ATOM    955  HG3 GLN    69      96.222 117.409  69.849  1.00  0.00           H  
ATOM    956  CD  GLN    69      97.032 117.766  71.850  1.00  0.00           C  
ATOM    957  OE1 GLN    69      97.010 118.227  72.941  1.00  0.00           O  
ATOM    958  NE2 GLN    69      98.054 117.003  71.516  1.00  0.00           N  
ATOM    959 HE21 GLN    69      98.060 116.539  70.619  1.00  0.00           H  
ATOM    960 HE22 GLN    69      98.549 116.629  72.313  1.00  0.00           H  
ATOM    961  C   GLN    69      97.177 120.996  68.667  1.00  0.00           C  
ATOM    962  O   GLN    69      96.937 122.147  68.911  1.00  0.00           O  
ATOM    963  N   SER    70      97.204 120.583  67.370  1.00  0.00           N  
ATOM    964  H   SER    70      97.472 119.617  67.253  1.00  0.00           H  
ATOM    965  CA  SER    70      96.662 121.376  66.247  1.00  0.00           C  
ATOM    966  HA  SER    70      96.003 122.120  66.696  1.00  0.00           H  
ATOM    967  CB  SER    70      97.832 122.235  65.685  1.00  0.00           C  
ATOM    968  HB2 SER    70      97.477 122.763  64.800  1.00  0.00           H  
ATOM    969  HB3 SER    70      98.245 122.867  66.471  1.00  0.00           H  
ATOM    970  OG  SER    70      98.760 121.291  65.298  1.00  0.00           O  
ATOM    971  HG  SER    70      99.232 121.135  66.119  1.00  0.00           H  
ATOM    972  C   SER    70      95.880 120.598  65.216  1.00  0.00           C  
ATOM    973  O   SER    70      95.368 121.223  64.304  1.00  0.00           O  
ATOM    974  N   THR    71      95.815 119.264  65.329  1.00  0.00           N  
ATOM    975  H   THR    71      96.201 118.817  66.149  1.00  0.00           H  
ATOM    976  CA  THR    71      95.427 118.411  64.190  1.00  0.00           C  
ATOM    977  HA  THR    71      95.581 118.962  63.263  1.00  0.00           H  
ATOM    978  CB  THR    71      96.316 117.133  64.113  1.00  0.00           C  
ATOM    979  HB  THR    71      96.228 116.633  65.077  1.00  0.00           H  
ATOM    980  CG2 THR    71      95.903 116.146  63.025  1.00  0.00           C  
ATOM    981 HG21 THR    71      96.667 115.373  62.943  1.00  0.00           H  
ATOM    982 HG22 THR    71      94.968 115.598  63.147  1.00  0.00           H  
ATOM    983 HG23 THR    71      95.848 116.591  62.032  1.00  0.00           H  
ATOM    984  OG1 THR    71      97.658 117.456  64.067  1.00  0.00           O  
ATOM    985  HG1 THR    71      98.173 116.678  64.294  1.00  0.00           H  
ATOM    986  C   THR    71      93.986 117.934  64.287  1.00  0.00           C  
ATOM    987  O   THR    71      93.631 117.342  65.293  1.00  0.00           O  
ATOM    988  N   PRO    72      93.089 118.183  63.364  1.00  0.00           N  
ATOM    989  CD  PRO    72      93.414 119.008  62.156  1.00  0.00           C  
ATOM    990  HD2 PRO    72      94.137 118.511  61.510  1.00  0.00           H  
ATOM    991  HD3 PRO    72      93.837 119.947  62.513  1.00  0.00           H  
ATOM    992  CG  PRO    72      92.097 119.204  61.437  1.00  0.00           C  
ATOM    993  HG2 PRO    72      92.146 118.675  60.485  1.00  0.00           H  
ATOM    994  HG3 PRO    72      92.007 120.261  61.188  1.00  0.00           H  
ATOM    995  CB  PRO    72      91.024 118.764  62.415  1.00  0.00           C  
ATOM    996  HB2 PRO    72      90.168 118.308  61.917  1.00  0.00           H  
ATOM    997  HB3 PRO    72      90.671 119.697  62.853  1.00  0.00           H  
ATOM    998  CA  PRO    72      91.672 117.819  63.481  1.00  0.00           C  
ATOM    999  HA  PRO    72      91.334 118.067  64.487  1.00  0.00           H  
ATOM   1000  C   PRO    72      91.341 116.335  63.062  1.00  0.00           C  
ATOM   1001  O   PRO    72      92.177 115.666  62.536  1.00  0.00           O  
ATOM   1002  N   GLN    73      90.157 115.886  63.349  1.00  0.00           N  
ATOM   1003  H   GLN    73      89.401 116.536  63.511  1.00  0.00           H  
ATOM   1004  CA  GLN    73      89.705 114.506  62.985  1.00  0.00           C  
ATOM   1005  HA  GLN    73      90.448 113.821  63.394  1.00  0.00           H  
ATOM   1006  CB  GLN    73      88.290 114.215  63.584  1.00  0.00           C  
ATOM   1007  HB2 GLN    73      87.696 115.105  63.375  1.00  0.00           H  
ATOM   1008  HB3 GLN    73      87.778 113.325  63.216  1.00  0.00           H  
ATOM   1009  CG  GLN    73      88.372 114.019  65.152  1.00  0.00           C  
ATOM   1010  HG2 GLN    73      88.709 113.009  65.386  1.00  0.00           H  
ATOM   1011  HG3 GLN    73      89.081 114.732  65.573  1.00  0.00           H  
ATOM   1012  CD  GLN    73      87.074 114.231  65.963  1.00  0.00           C  
ATOM   1013  OE1 GLN    73      86.025 114.639  65.389  1.00  0.00           O  
ATOM   1014  NE2 GLN    73      86.961 113.777  67.165  1.00  0.00           N  
ATOM   1015 HE21 GLN    73      87.849 113.616  67.618  1.00  0.00           H  
ATOM   1016 HE22 GLN    73      86.158 113.915  67.762  1.00  0.00           H  
ATOM   1017  C   GLN    73      89.652 114.270  61.483  1.00  0.00           C  
ATOM   1018  O   GLN    73      88.871 114.835  60.732  1.00  0.00           O  
ATOM   1019  N   GLY    74      90.511 113.369  61.003  1.00  0.00           N  
ATOM   1020  H   GLY    74      91.000 112.967  61.790  1.00  0.00           H  
ATOM   1021  CA  GLY    74      90.733 112.954  59.580  1.00  0.00           C  
ATOM   1022  HA2 GLY    74      91.250 113.750  59.045  1.00  0.00           H  
ATOM   1023  HA3 GLY    74      91.435 112.131  59.440  1.00  0.00           H  
ATOM   1024  C   GLY    74      89.455 112.434  58.855  1.00  0.00           C  
ATOM   1025  O   GLY    74      89.161 112.706  57.670  1.00  0.00           O  
ATOM   1026  N   TYR    75      88.649 111.675  59.614  1.00  0.00           N  
ATOM   1027  H   TYR    75      89.087 111.435  60.492  1.00  0.00           H  
ATOM   1028  CA  TYR    75      87.326 111.259  59.340  1.00  0.00           C  
ATOM   1029  HA  TYR    75      87.050 111.458  58.304  1.00  0.00           H  
ATOM   1030  CB  TYR    75      87.234 109.728  59.574  1.00  0.00           C  
ATOM   1031  HB2 TYR    75      87.341 109.478  60.629  1.00  0.00           H  
ATOM   1032  HB3 TYR    75      86.292 109.421  59.118  1.00  0.00           H  
ATOM   1033  CG  TYR    75      88.288 108.980  58.828  1.00  0.00           C  
ATOM   1034  CD1 TYR    75      89.498 108.699  59.557  1.00  0.00           C  
ATOM   1035  HD1 TYR    75      89.639 109.100  60.550  1.00  0.00           H  
ATOM   1036  CE1 TYR    75      90.506 107.840  58.989  1.00  0.00           C  
ATOM   1037  HE1 TYR    75      91.415 107.639  59.537  1.00  0.00           H  
ATOM   1038  CZ  TYR    75      90.339 107.360  57.676  1.00  0.00           C  
ATOM   1039  OH  TYR    75      91.354 106.740  57.040  1.00  0.00           O  
ATOM   1040  HH  TYR    75      90.923 106.305  56.301  1.00  0.00           H  
ATOM   1041  CE2 TYR    75      89.187 107.688  56.893  1.00  0.00           C  
ATOM   1042  HE2 TYR    75      89.137 107.305  55.884  1.00  0.00           H  
ATOM   1043  CD2 TYR    75      88.142 108.469  57.510  1.00  0.00           C  
ATOM   1044  HD2 TYR    75      87.270 108.741  56.933  1.00  0.00           H  
ATOM   1045  C   TYR    75      86.258 112.120  60.044  1.00  0.00           C  
ATOM   1046  O   TYR    75      85.099 111.613  60.197  1.00  0.00           O  
ATOM   1047  N   GLY    76      86.604 113.355  60.422  1.00  0.00           N  
ATOM   1048  H   GLY    76      87.564 113.637  60.279  1.00  0.00           H  
ATOM   1049  CA  GLY    76      85.779 114.266  61.250  1.00  0.00           C  
ATOM   1050  HA2 GLY    76      86.459 114.966  61.736  1.00  0.00           H  
ATOM   1051  HA3 GLY    76      85.188 114.912  60.601  1.00  0.00           H  
ATOM   1052  C   GLY    76      84.859 113.430  62.215  1.00  0.00           C  
ATOM   1053  O   GLY    76      85.214 112.334  62.707  1.00  0.00           O  
ATOM   1054  N   SER    77      83.630 113.969  62.372  1.00  0.00           N  
ATOM   1055  H   SER    77      83.320 114.828  61.939  1.00  0.00           H  
ATOM   1056  CA  SER    77      82.531 113.458  63.297  1.00  0.00           C  
ATOM   1057  HA  SER    77      83.105 112.764  63.912  1.00  0.00           H  
ATOM   1058  CB  SER    77      82.066 114.615  64.180  1.00  0.00           C  
ATOM   1059  HB2 SER    77      82.879 115.062  64.751  1.00  0.00           H  
ATOM   1060  HB3 SER    77      81.715 115.465  63.594  1.00  0.00           H  
ATOM   1061  OG  SER    77      80.997 114.313  65.097  1.00  0.00           O  
ATOM   1062  HG  SER    77      80.775 115.121  65.565  1.00  0.00           H  
ATOM   1063  C   SER    77      81.336 112.930  62.509  1.00  0.00           C  
ATOM   1064  O   SER    77      80.603 113.703  61.933  1.00  0.00           O  
ATOM   1065  N   THR    78      81.156 111.599  62.229  1.00  0.00           N  
ATOM   1066  H   THR    78      80.380 111.398  61.615  1.00  0.00           H  
ATOM   1067  CA  THR    78      82.027 110.505  62.731  1.00  0.00           C  
ATOM   1068  HA  THR    78      83.049 110.874  62.816  1.00  0.00           H  
ATOM   1069  CB  THR    78      81.611 109.966  64.094  1.00  0.00           C  
ATOM   1070  HB  THR    78      80.554 109.701  64.079  1.00  0.00           H  
ATOM   1071  CG2 THR    78      82.415 108.847  64.616  1.00  0.00           C  
ATOM   1072 HG21 THR    78      83.470 109.015  64.401  1.00  0.00           H  
ATOM   1073 HG22 THR    78      82.234 108.784  65.689  1.00  0.00           H  
ATOM   1074 HG23 THR    78      82.201 107.906  64.110  1.00  0.00           H  
ATOM   1075  OG1 THR    78      81.665 111.054  65.010  1.00  0.00           O  
ATOM   1076  HG1 THR    78      80.826 111.521  64.999  1.00  0.00           H  
ATOM   1077  C   THR    78      81.848 109.347  61.702  1.00  0.00           C  
ATOM   1078  O   THR    78      80.695 109.041  61.398  1.00  0.00           O  
ATOM   1079  N   GLY    79      82.943 108.703  61.211  1.00  0.00           N  
ATOM   1080  H   GLY    79      83.891 109.020  61.353  1.00  0.00           H  
ATOM   1081  CA  GLY    79      82.747 107.628  60.189  1.00  0.00           C  
ATOM   1082  HA2 GLY    79      81.997 108.047  59.518  1.00  0.00           H  
ATOM   1083  HA3 GLY    79      83.653 107.448  59.612  1.00  0.00           H  
ATOM   1084  C   GLY    79      82.231 106.303  60.911  1.00  0.00           C  
ATOM   1085  O   GLY    79      82.017 106.322  62.108  1.00  0.00           O  
ATOM   1086  N   GLY    80      82.038 105.196  60.235  1.00  0.00           N  
ATOM   1087  H   GLY    80      81.723 104.410  60.786  1.00  0.00           H  
ATOM   1088  CA  GLY    80      82.177 104.983  58.696  1.00  0.00           C  
ATOM   1089  HA2 GLY    80      83.105 105.486  58.423  1.00  0.00           H  
ATOM   1090  HA3 GLY    80      82.193 103.929  58.417  1.00  0.00           H  
ATOM   1091  C   GLY    80      80.997 105.683  57.886  1.00  0.00           C  
ATOM   1092  O   GLY    80      80.098 106.164  58.625  1.00  0.00           O  
ATOM   1093  N   TYR    81      80.959 105.760  56.550  1.00  0.00           N  
ATOM   1094  H   TYR    81      81.819 105.531  56.072  1.00  0.00           H  
ATOM   1095  CA  TYR    81      80.001 106.651  55.771  1.00  0.00           C  
ATOM   1096  HA  TYR    81      79.192 106.850  56.475  1.00  0.00           H  
ATOM   1097  CB  TYR    81      80.696 108.009  55.440  1.00  0.00           C  
ATOM   1098  HB2 TYR    81      81.590 107.784  54.858  1.00  0.00           H  
ATOM   1099  HB3 TYR    81      80.041 108.629  54.827  1.00  0.00           H  
ATOM   1100  CG  TYR    81      81.132 108.848  56.641  1.00  0.00           C  
ATOM   1101  CD1 TYR    81      80.169 109.604  57.331  1.00  0.00           C  
ATOM   1102  HD1 TYR    81      79.116 109.367  57.279  1.00  0.00           H  
ATOM   1103  CE1 TYR    81      80.658 110.478  58.253  1.00  0.00           C  
ATOM   1104  HE1 TYR    81      79.984 111.119  58.801  1.00  0.00           H  
ATOM   1105  CZ  TYR    81      82.000 110.702  58.486  1.00  0.00           C  
ATOM   1106  OH  TYR    81      82.418 111.636  59.368  1.00  0.00           O  
ATOM   1107  HH  TYR    81      83.365 111.652  59.520  1.00  0.00           H  
ATOM   1108  CE2 TYR    81      83.002 109.960  57.838  1.00  0.00           C  
ATOM   1109  HE2 TYR    81      84.050 110.218  57.873  1.00  0.00           H  
ATOM   1110  CD2 TYR    81      82.559 108.980  56.943  1.00  0.00           C  
ATOM   1111  HD2 TYR    81      83.395 108.436  56.529  1.00  0.00           H  
ATOM   1112  C   TYR    81      79.656 105.895  54.430  1.00  0.00           C  
ATOM   1113  O   TYR    81      80.515 105.574  53.558  1.00  0.00           O  
ATOM   1114  N   GLY    82      78.391 105.614  54.158  1.00  0.00           N  
ATOM   1115  H   GLY    82      78.192 104.968  53.407  1.00  0.00           H  
ATOM   1116  CA  GLY    82      77.171 106.145  54.761  1.00  0.00           C  
ATOM   1117  HA2 GLY    82      76.286 105.549  54.539  1.00  0.00           H  
ATOM   1118  HA3 GLY    82      77.270 106.261  55.841  1.00  0.00           H  
ATOM   1119  C   GLY    82      76.863 107.564  54.198  1.00  0.00           C  
ATOM   1120  O   GLY    82      77.463 108.023  53.267  1.00  0.00           O  
ATOM   1121  N   SER    83      75.919 108.228  54.855  1.00  0.00           N  
ATOM   1122  H   SER    83      75.487 107.799  55.661  1.00  0.00           H  
ATOM   1123  CA  SER    83      75.428 109.606  54.560  1.00  0.00           C  
ATOM   1124  HA  SER    83      74.428 109.747  54.972  1.00  0.00           H  
ATOM   1125  CB  SER    83      76.233 110.661  55.222  1.00  0.00           C  
ATOM   1126  HB2 SER    83      77.120 110.986  54.679  1.00  0.00           H  
ATOM   1127  HB3 SER    83      75.588 111.522  55.400  1.00  0.00           H  
ATOM   1128  OG  SER    83      76.666 110.232  56.506  1.00  0.00           O  
ATOM   1129  HG  SER    83      76.817 111.002  57.059  1.00  0.00           H  
ATOM   1130  C   SER    83      75.248 109.903  53.060  1.00  0.00           C  
ATOM   1131  O   SER    83      75.946 110.665  52.407  1.00  0.00           O  
ATOM   1132  N   SER    84      74.344 109.188  52.403  1.00  0.00           N  
ATOM   1133  H   SER    84      74.368 109.407  51.418  1.00  0.00           H  
ATOM   1134  CA  SER    84      73.192 108.326  52.971  1.00  0.00           C  
ATOM   1135  HA  SER    84      73.065 108.683  53.993  1.00  0.00           H  
ATOM   1136  CB  SER    84      71.839 108.579  52.213  1.00  0.00           C  
ATOM   1137  HB2 SER    84      71.630 109.639  52.362  1.00  0.00           H  
ATOM   1138  HB3 SER    84      72.044 108.424  51.153  1.00  0.00           H  
ATOM   1139  OG  SER    84      70.841 107.663  52.749  1.00  0.00           O  
ATOM   1140  HG  SER    84      70.735 106.907  52.167  1.00  0.00           H  
ATOM   1141  C   SER    84      73.542 106.841  52.954  1.00  0.00           C  
ATOM   1142  O   SER    84      74.222 106.246  52.072  1.00  0.00           O  
ATOM   1143  N   GLN    85      73.204 106.215  54.051  1.00  0.00           N  
ATOM   1144  H   GLN    85      72.702 106.777  54.723  1.00  0.00           H  
ATOM   1145  CA  GLN    85      73.480 104.875  54.322  1.00  0.00           C  
ATOM   1146  HA  GLN    85      74.473 104.486  54.093  1.00  0.00           H  
ATOM   1147  CB  GLN    85      73.310 104.534  55.813  1.00  0.00           C  
ATOM   1148  HB2 GLN    85      74.286 104.747  56.249  1.00  0.00           H  
ATOM   1149  HB3 GLN    85      72.548 105.216  56.191  1.00  0.00           H  
ATOM   1150  CG  GLN    85      73.094 103.012  56.207  1.00  0.00           C  
ATOM   1151  HG2 GLN    85      72.138 102.599  55.886  1.00  0.00           H  
ATOM   1152  HG3 GLN    85      73.823 102.411  55.663  1.00  0.00           H  
ATOM   1153  CD  GLN    85      73.247 102.758  57.717  1.00  0.00           C  
ATOM   1154  OE1 GLN    85      73.602 103.666  58.479  1.00  0.00           O  
ATOM   1155  NE2 GLN    85      73.013 101.513  58.213  1.00  0.00           N  
ATOM   1156 HE21 GLN    85      73.131 101.286  59.190  1.00  0.00           H  
ATOM   1157 HE22 GLN    85      72.790 100.685  57.679  1.00  0.00           H  
ATOM   1158  C   GLN    85      72.515 103.954  53.516  1.00  0.00           C  
ATOM   1159  O   GLN    85      73.012 103.004  52.875  1.00  0.00           O  
ATOM   1160  N   SER    86      71.224 104.306  53.425  1.00  0.00           N  
ATOM   1161  H   SER    86      70.936 105.102  53.976  1.00  0.00           H  
ATOM   1162  CA  SER    86      70.217 103.875  52.463  1.00  0.00           C  
ATOM   1163  HA  SER    86      69.236 104.269  52.729  1.00  0.00           H  
ATOM   1164  CB  SER    86      70.679 104.390  51.100  1.00  0.00           C  
ATOM   1165  HB2 SER    86      71.676 103.982  50.937  1.00  0.00           H  
ATOM   1166  HB3 SER    86      69.927 104.154  50.347  1.00  0.00           H  
ATOM   1167  OG  SER    86      70.889 105.789  51.049  1.00  0.00           O  
ATOM   1168  HG  SER    86      70.795 106.006  50.119  1.00  0.00           H  
ATOM   1169  C   SER    86      70.043 102.366  52.531  1.00  0.00           C  
ATOM   1170  O   SER    86      70.077 101.724  51.468  1.00  0.00           O  
ATOM   1171  N   SER    87      69.968 101.810  53.777  1.00  0.00           N  
ATOM   1172  H   SER    87      69.477 102.343  54.481  1.00  0.00           H  
ATOM   1173  CA  SER    87      70.391 100.403  54.051  1.00  0.00           C  
ATOM   1174  HA  SER    87      71.435 100.241  53.783  1.00  0.00           H  
ATOM   1175  CB  SER    87      70.282 100.186  55.562  1.00  0.00           C  
ATOM   1176  HB2 SER    87      71.005 100.695  56.199  1.00  0.00           H  
ATOM   1177  HB3 SER    87      69.291 100.529  55.861  1.00  0.00           H  
ATOM   1178  OG  SER    87      70.331  98.828  55.839  1.00  0.00           O  
ATOM   1179  HG  SER    87      71.213  98.447  55.848  1.00  0.00           H  
ATOM   1180  C   SER    87      69.440  99.451  53.319  1.00  0.00           C  
ATOM   1181  O   SER    87      68.240  99.634  53.119  1.00  0.00           O  
ATOM   1182  N   GLN    88      69.983  98.253  53.013  1.00  0.00           N  
ATOM   1183  H   GLN    88      70.933  98.053  53.292  1.00  0.00           H  
ATOM   1184  CA  GLN    88      69.099  97.077  52.623  1.00  0.00           C  
ATOM   1185  HA  GLN    88      68.206  97.390  52.081  1.00  0.00           H  
ATOM   1186  CB  GLN    88      69.895  96.160  51.667  1.00  0.00           C  
ATOM   1187  HB2 GLN    88      70.734  95.729  52.213  1.00  0.00           H  
ATOM   1188  HB3 GLN    88      69.274  95.331  51.328  1.00  0.00           H  
ATOM   1189  CG  GLN    88      70.227  96.890  50.337  1.00  0.00           C  
ATOM   1190  HG2 GLN    88      70.895  97.692  50.653  1.00  0.00           H  
ATOM   1191  HG3 GLN    88      70.749  96.234  49.640  1.00  0.00           H  
ATOM   1192  CD  GLN    88      69.029  97.361  49.577  1.00  0.00           C  
ATOM   1193  OE1 GLN    88      67.974  96.745  49.587  1.00  0.00           O  
ATOM   1194  NE2 GLN    88      69.024  98.477  48.894  1.00  0.00           N  
ATOM   1195 HE21 GLN    88      69.726  99.180  49.076  1.00  0.00           H  
ATOM   1196 HE22 GLN    88      68.185  98.655  48.360  1.00  0.00           H  
ATOM   1197  C   GLN    88      68.599  96.392  53.882  1.00  0.00           C  
ATOM   1198  O   GLN    88      69.004  95.259  54.174  1.00  0.00           O  
ATOM   1199  N   SER    89      67.683  97.093  54.572  1.00  0.00           N  
ATOM   1200  H   SER    89      67.679  98.065  54.295  1.00  0.00           H  
ATOM   1201  CA  SER    89      66.944  96.626  55.717  1.00  0.00           C  
ATOM   1202  HA  SER    89      67.501  96.723  56.649  1.00  0.00           H  
ATOM   1203  CB  SER    89      65.761  97.610  55.977  1.00  0.00           C  
ATOM   1204  HB2 SER    89      65.168  97.621  55.062  1.00  0.00           H  
ATOM   1205  HB3 SER    89      65.190  97.325  56.860  1.00  0.00           H  
ATOM   1206  OG  SER    89      66.327  98.959  56.086  1.00  0.00           O  
ATOM   1207  HG  SER    89      66.662  98.978  56.985  1.00  0.00           H  
ATOM   1208  C   SER    89      66.405  95.225  55.577  1.00  0.00           C  
ATOM   1209  O   SER    89      66.201  94.701  54.524  1.00  0.00           O  
ATOM   1210  N   SER    90      66.195  94.620  56.766  1.00  0.00           N  
ATOM   1211  H   SER    90      66.492  95.168  57.561  1.00  0.00           H  
ATOM   1212  CA  SER    90      65.587  93.274  56.959  1.00  0.00           C  
ATOM   1213  HA  SER    90      65.945  92.634  56.153  1.00  0.00           H  
ATOM   1214  CB  SER    90      66.041  92.669  58.303  1.00  0.00           C  
ATOM   1215  HB2 SER    90      65.630  93.217  59.150  1.00  0.00           H  
ATOM   1216  HB3 SER    90      65.752  91.625  58.425  1.00  0.00           H  
ATOM   1217  OG  SER    90      67.476  92.719  58.350  1.00  0.00           O  
ATOM   1218  HG  SER    90      67.776  91.952  57.857  1.00  0.00           H  
ATOM   1219  C   SER    90      64.108  93.258  56.741  1.00  0.00           C  
ATOM   1220  O   SER    90      63.332  93.179  57.663  1.00  0.00           O  
ATOM   1221  N   TYR    91      63.680  93.363  55.458  1.00  0.00           N  
ATOM   1222  H   TYR    91      64.296  93.532  54.675  1.00  0.00           H  
ATOM   1223  CA  TYR    91      62.296  93.494  55.086  1.00  0.00           C  
ATOM   1224  HA  TYR    91      61.729  92.937  55.832  1.00  0.00           H  
ATOM   1225  CB  TYR    91      61.856  95.045  55.085  1.00  0.00           C  
ATOM   1226  HB2 TYR    91      62.441  95.474  55.898  1.00  0.00           H  
ATOM   1227  HB3 TYR    91      62.225  95.540  54.187  1.00  0.00           H  
ATOM   1228  CG  TYR    91      60.329  95.498  55.280  1.00  0.00           C  
ATOM   1229  CD1 TYR    91      59.472  95.830  54.194  1.00  0.00           C  
ATOM   1230  HD1 TYR    91      59.912  95.801  53.208  1.00  0.00           H  
ATOM   1231  CE1 TYR    91      58.101  95.919  54.382  1.00  0.00           C  
ATOM   1232  HE1 TYR    91      57.475  96.019  53.508  1.00  0.00           H  
ATOM   1233  CZ  TYR    91      57.591  95.995  55.730  1.00  0.00           C  
ATOM   1234  OH  TYR    91      56.277  96.243  55.960  1.00  0.00           O  
ATOM   1235  HH  TYR    91      56.158  96.202  56.912  1.00  0.00           H  
ATOM   1236  CE2 TYR    91      58.422  95.824  56.840  1.00  0.00           C  
ATOM   1237  HE2 TYR    91      58.106  95.974  57.861  1.00  0.00           H  
ATOM   1238  CD2 TYR    91      59.761  95.610  56.645  1.00  0.00           C  
ATOM   1239  HD2 TYR    91      60.360  95.473  57.534  1.00  0.00           H  
ATOM   1240  C   TYR    91      61.798  92.717  53.814  1.00  0.00           C  
ATOM   1241  O   TYR    91      60.949  93.260  53.102  1.00  0.00           O  
ATOM   1242  N   GLY    92      62.236  91.512  53.425  1.00  0.00           N  
ATOM   1243  H   GLY    92      61.741  91.113  52.641  1.00  0.00           H  
ATOM   1244  CA  GLY    92      63.075  90.572  54.233  1.00  0.00           C  
ATOM   1245  HA2 GLY    92      64.108  90.862  54.043  1.00  0.00           H  
ATOM   1246  HA3 GLY    92      62.761  90.617  55.276  1.00  0.00           H  
ATOM   1247  C   GLY    92      62.990  89.143  53.668  1.00  0.00           C  
ATOM   1248  O   GLY    92      62.445  88.862  52.635  1.00  0.00           O  
ATOM   1249  N   GLN    93      63.591  88.173  54.354  1.00  0.00           N  
ATOM   1250  H   GLN    93      64.216  88.539  55.058  1.00  0.00           H  
ATOM   1251  CA  GLN    93      63.626  86.695  53.969  1.00  0.00           C  
ATOM   1252  HA  GLN    93      64.068  86.637  52.974  1.00  0.00           H  
ATOM   1253  CB  GLN    93      64.506  85.947  54.882  1.00  0.00           C  
ATOM   1254  HB2 GLN    93      64.694  84.978  54.421  1.00  0.00           H  
ATOM   1255  HB3 GLN    93      65.457  86.478  54.930  1.00  0.00           H  
ATOM   1256  CG  GLN    93      63.947  85.729  56.303  1.00  0.00           C  
ATOM   1257  HG2 GLN    93      63.632  86.716  56.641  1.00  0.00           H  
ATOM   1258  HG3 GLN    93      63.071  85.093  56.428  1.00  0.00           H  
ATOM   1259  CD  GLN    93      65.027  85.136  57.279  1.00  0.00           C  
ATOM   1260  OE1 GLN    93      66.157  84.880  56.868  1.00  0.00           O  
ATOM   1261  NE2 GLN    93      64.666  84.960  58.534  1.00  0.00           N  
ATOM   1262 HE21 GLN    93      65.287  84.543  59.212  1.00  0.00           H  
ATOM   1263 HE22 GLN    93      63.709  85.155  58.789  1.00  0.00           H  
ATOM   1264  C   GLN    93      62.193  86.115  53.867  1.00  0.00           C  
ATOM   1265  O   GLN    93      61.374  86.438  54.725  1.00  0.00           O  
ATOM   1266  N   GLN    94      61.906  85.249  52.863  1.00  0.00           N  
ATOM   1267  H   GLN    94      62.701  84.932  52.326  1.00  0.00           H  
ATOM   1268  CA  GLN    94      60.664  84.457  52.836  1.00  0.00           C  
ATOM   1269  HA  GLN    94      60.174  84.609  53.797  1.00  0.00           H  
ATOM   1270  CB  GLN    94      59.695  85.086  51.814  1.00  0.00           C  
ATOM   1271  HB2 GLN    94      59.487  86.095  52.168  1.00  0.00           H  
ATOM   1272  HB3 GLN    94      60.240  85.084  50.870  1.00  0.00           H  
ATOM   1273  CG  GLN    94      58.348  84.272  51.818  1.00  0.00           C  
ATOM   1274  HG2 GLN    94      58.475  83.271  51.405  1.00  0.00           H  
ATOM   1275  HG3 GLN    94      57.998  84.092  52.834  1.00  0.00           H  
ATOM   1276  CD  GLN    94      57.269  84.942  50.975  1.00  0.00           C  
ATOM   1277  OE1 GLN    94      56.296  85.493  51.547  1.00  0.00           O  
ATOM   1278  NE2 GLN    94      57.369  84.882  49.646  1.00  0.00           N  
ATOM   1279 HE21 GLN    94      58.077  84.266  49.272  1.00  0.00           H  
ATOM   1280 HE22 GLN    94      56.631  85.329  49.123  1.00  0.00           H  
ATOM   1281  C   GLN    94      61.095  82.992  52.599  1.00  0.00           C  
ATOM   1282  O   GLN    94      61.565  82.636  51.500  1.00  0.00           O  
ATOM   1283  N   SER    95      61.028  82.206  53.640  1.00  0.00           N  
ATOM   1284  H   SER    95      60.678  82.513  54.537  1.00  0.00           H  
ATOM   1285  CA  SER    95      61.510  80.873  53.722  1.00  0.00           C  
ATOM   1286  HA  SER    95      62.516  80.949  53.311  1.00  0.00           H  
ATOM   1287  CB  SER    95      61.461  80.287  55.170  1.00  0.00           C  
ATOM   1288  HB2 SER    95      61.799  81.019  55.903  1.00  0.00           H  
ATOM   1289  HB3 SER    95      60.419  80.104  55.434  1.00  0.00           H  
ATOM   1290  OG  SER    95      62.151  79.070  55.199  1.00  0.00           O  
ATOM   1291  HG  SER    95      62.666  79.104  56.008  1.00  0.00           H  
ATOM   1292  C   SER    95      60.669  79.986  52.812  1.00  0.00           C  
ATOM   1293  O   SER    95      59.466  80.105  52.668  1.00  0.00           O  
ATOM   1294  N   SER    96      61.322  78.921  52.190  1.00  0.00           N  
ATOM   1295  H   SER    96      62.288  78.782  52.447  1.00  0.00           H  
ATOM   1296  CA  SER    96      60.807  78.053  51.120  1.00  0.00           C  
ATOM   1297  HA  SER    96      60.781  78.655  50.211  1.00  0.00           H  
ATOM   1298  CB  SER    96      61.852  76.905  51.010  1.00  0.00           C  
ATOM   1299  HB2 SER    96      61.864  76.277  51.901  1.00  0.00           H  
ATOM   1300  HB3 SER    96      61.467  76.245  50.234  1.00  0.00           H  
ATOM   1301  OG  SER    96      63.102  77.407  50.662  1.00  0.00           O  
ATOM   1302  HG  SER    96      63.657  76.636  50.525  1.00  0.00           H  
ATOM   1303  C   SER    96      59.403  77.530  51.333  1.00  0.00           C  
ATOM   1304  O   SER    96      59.114  76.894  52.364  1.00  0.00           O  
ATOM   1305  N   TYR    97      58.492  77.517  50.353  1.00  0.00           N  
ATOM   1306  H   TYR    97      57.606  77.133  50.649  1.00  0.00           H  
ATOM   1307  CA  TYR    97      58.558  78.238  49.055  1.00  0.00           C  
ATOM   1308  HA  TYR    97      57.605  78.037  48.565  1.00  0.00           H  
ATOM   1309  CB  TYR    97      58.578  79.758  49.236  1.00  0.00           C  
ATOM   1310  HB2 TYR    97      59.410  80.093  49.856  1.00  0.00           H  
ATOM   1311  HB3 TYR    97      58.799  80.186  48.259  1.00  0.00           H  
ATOM   1312  CG  TYR    97      57.214  80.322  49.712  1.00  0.00           C  
ATOM   1313  CD1 TYR    97      56.581  81.233  48.841  1.00  0.00           C  
ATOM   1314  HD1 TYR    97      56.879  81.507  47.840  1.00  0.00           H  
ATOM   1315  CE1 TYR    97      55.361  81.819  49.241  1.00  0.00           C  
ATOM   1316  HE1 TYR    97      54.905  82.490  48.527  1.00  0.00           H  
ATOM   1317  CZ  TYR    97      54.747  81.553  50.444  1.00  0.00           C  
ATOM   1318  OH  TYR    97      53.519  82.142  50.762  1.00  0.00           O  
ATOM   1319  HH  TYR    97      53.399  82.352  51.691  1.00  0.00           H  
ATOM   1320  CE2 TYR    97      55.335  80.563  51.243  1.00  0.00           C  
ATOM   1321  HE2 TYR    97      54.812  80.282  52.145  1.00  0.00           H  
ATOM   1322  CD2 TYR    97      56.571  79.952  50.948  1.00  0.00           C  
ATOM   1323  HD2 TYR    97      56.914  79.174  51.614  1.00  0.00           H  
ATOM   1324  C   TYR    97      59.628  77.644  48.091  1.00  0.00           C  
ATOM   1325  O   TYR    97      60.563  78.389  47.795  1.00  0.00           O  
ATOM   1326  N   PRO    98      59.699  76.349  47.637  1.00  0.00           N  
ATOM   1327  CD  PRO    98      60.688  75.988  46.678  1.00  0.00           C  
ATOM   1328  HD2 PRO    98      61.679  76.058  47.126  1.00  0.00           H  
ATOM   1329  HD3 PRO    98      60.596  76.649  45.816  1.00  0.00           H  
ATOM   1330  CG  PRO    98      60.375  74.542  46.227  1.00  0.00           C  
ATOM   1331  HG2 PRO    98      60.957  73.864  46.851  1.00  0.00           H  
ATOM   1332  HG3 PRO    98      60.552  74.481  45.153  1.00  0.00           H  
ATOM   1333  CB  PRO    98      58.934  74.340  46.575  1.00  0.00           C  
ATOM   1334  HB2 PRO    98      58.772  73.317  46.913  1.00  0.00           H  
ATOM   1335  HB3 PRO    98      58.253  74.482  45.735  1.00  0.00           H  
ATOM   1336  CA  PRO    98      58.651  75.354  47.715  1.00  0.00           C  
ATOM   1337  HA  PRO    98      57.685  75.851  47.621  1.00  0.00           H  
ATOM   1338  C   PRO    98      58.670  74.614  49.133  1.00  0.00           C  
ATOM   1339  O   PRO    98      59.673  74.633  49.825  1.00  0.00           O  
ATOM   1340  N   GLY    99      57.524  74.105  49.509  1.00  0.00           N  
ATOM   1341  H   GLY    99      56.765  74.256  48.861  1.00  0.00           H  
ATOM   1342  CA  GLY    99      57.215  73.522  50.797  1.00  0.00           C  
ATOM   1343  HA2 GLY    99      57.599  74.208  51.552  1.00  0.00           H  
ATOM   1344  HA3 GLY    99      56.134  73.421  50.892  1.00  0.00           H  
ATOM   1345  C   GLY    99      57.932  72.185  51.113  1.00  0.00           C  
ATOM   1346  O   GLY    99      58.198  71.436  50.222  1.00  0.00           O  
ATOM   1347  N   TYR   100      58.069  71.893  52.389  1.00  0.00           N  
ATOM   1348  H   TYR   100      57.641  72.481  53.090  1.00  0.00           H  
ATOM   1349  CA  TYR   100      58.588  70.602  52.838  1.00  0.00           C  
ATOM   1350  HA  TYR   100      58.326  69.825  52.121  1.00  0.00           H  
ATOM   1351  CB  TYR   100      60.137  70.522  52.929  1.00  0.00           C  
ATOM   1352  HB2 TYR   100      60.406  69.519  53.261  1.00  0.00           H  
ATOM   1353  HB3 TYR   100      60.449  70.700  51.900  1.00  0.00           H  
ATOM   1354  CG  TYR   100      60.911  71.534  53.788  1.00  0.00           C  
ATOM   1355  CD1 TYR   100      60.999  72.894  53.396  1.00  0.00           C  
ATOM   1356  HD1 TYR   100      60.484  73.299  52.537  1.00  0.00           H  
ATOM   1357  CE1 TYR   100      61.863  73.863  54.107  1.00  0.00           C  
ATOM   1358  HE1 TYR   100      61.897  74.907  53.833  1.00  0.00           H  
ATOM   1359  CZ  TYR   100      62.408  73.384  55.318  1.00  0.00           C  
ATOM   1360  OH  TYR   100      62.980  74.309  56.149  1.00  0.00           O  
ATOM   1361  HH  TYR   100      62.952  75.173  55.732  1.00  0.00           H  
ATOM   1362  CE2 TYR   100      62.233  72.033  55.769  1.00  0.00           C  
ATOM   1363  HE2 TYR   100      62.769  71.776  56.671  1.00  0.00           H  
ATOM   1364  CD2 TYR   100      61.542  71.096  54.954  1.00  0.00           C  
ATOM   1365  HD2 TYR   100      61.568  70.037  55.163  1.00  0.00           H  
ATOM   1366  C   TYR   100      57.994  70.036  54.215  1.00  0.00           C  
ATOM   1367  O   TYR   100      58.653  69.431  55.065  1.00  0.00           O  
ATOM   1368  N   GLY   101      56.682  70.372  54.503  1.00  0.00           N  
ATOM   1369  H   GLY   101      56.114  70.956  53.906  1.00  0.00           H  
ATOM   1370  CA  GLY   101      56.075  70.200  55.806  1.00  0.00           C  
ATOM   1371  HA2 GLY   101      56.754  70.574  56.572  1.00  0.00           H  
ATOM   1372  HA3 GLY   101      55.157  70.768  55.953  1.00  0.00           H  
ATOM   1373  C   GLY   101      55.801  68.715  56.001  1.00  0.00           C  
ATOM   1374  O   GLY   101      55.916  68.322  57.137  1.00  0.00           O  
ATOM   1375  N   GLN   102      55.318  68.015  54.964  1.00  0.00           N  
ATOM   1376  H   GLN   102      55.412  68.452  54.059  1.00  0.00           H  
ATOM   1377  CA  GLN   102      55.305  66.563  54.872  1.00  0.00           C  
ATOM   1378  HA  GLN   102      54.926  66.231  55.839  1.00  0.00           H  
ATOM   1379  CB  GLN   102      54.348  66.032  53.883  1.00  0.00           C  
ATOM   1380  HB2 GLN   102      53.333  66.413  53.998  1.00  0.00           H  
ATOM   1381  HB3 GLN   102      54.631  66.286  52.862  1.00  0.00           H  
ATOM   1382  CG  GLN   102      54.095  64.498  53.881  1.00  0.00           C  
ATOM   1383  HG2 GLN   102      55.006  63.906  53.794  1.00  0.00           H  
ATOM   1384  HG3 GLN   102      53.672  64.242  54.853  1.00  0.00           H  
ATOM   1385  CD  GLN   102      53.130  64.075  52.745  1.00  0.00           C  
ATOM   1386  OE1 GLN   102      52.147  63.395  53.114  1.00  0.00           O  
ATOM   1387  NE2 GLN   102      53.373  64.470  51.512  1.00  0.00           N  
ATOM   1388 HE21 GLN   102      54.304  64.688  51.186  1.00  0.00           H  
ATOM   1389 HE22 GLN   102      52.717  64.171  50.805  1.00  0.00           H  
ATOM   1390  C   GLN   102      56.680  66.044  54.618  1.00  0.00           C  
ATOM   1391  O   GLN   102      57.395  66.502  53.753  1.00  0.00           O  
ATOM   1392  N   GLN   103      57.026  65.007  55.379  1.00  0.00           N  
ATOM   1393  H   GLN   103      56.392  64.763  56.127  1.00  0.00           H  
ATOM   1394  CA  GLN   103      58.183  64.172  55.245  1.00  0.00           C  
ATOM   1395  HA  GLN   103      59.078  64.763  55.439  1.00  0.00           H  
ATOM   1396  CB  GLN   103      58.180  62.965  56.188  1.00  0.00           C  
ATOM   1397  HB2 GLN   103      58.054  63.285  57.222  1.00  0.00           H  
ATOM   1398  HB3 GLN   103      57.373  62.286  55.913  1.00  0.00           H  
ATOM   1399  CG  GLN   103      59.556  62.185  56.161  1.00  0.00           C  
ATOM   1400  HG2 GLN   103      59.429  61.168  56.532  1.00  0.00           H  
ATOM   1401  HG3 GLN   103      59.887  62.016  55.137  1.00  0.00           H  
ATOM   1402  CD  GLN   103      60.664  62.881  56.938  1.00  0.00           C  
ATOM   1403  OE1 GLN   103      61.659  63.246  56.334  1.00  0.00           O  
ATOM   1404  NE2 GLN   103      60.565  63.076  58.211  1.00  0.00           N  
ATOM   1405 HE21 GLN   103      61.432  63.290  58.683  1.00  0.00           H  
ATOM   1406 HE22 GLN   103      59.662  62.969  58.651  1.00  0.00           H  
ATOM   1407  C   GLN   103      58.281  63.627  53.795  1.00  0.00           C  
ATOM   1408  O   GLN   103      57.445  62.842  53.431  1.00  0.00           O  
ATOM   1409  N   PRO   104      59.403  63.965  53.081  1.00  0.00           N  
ATOM   1410  CD  PRO   104      60.515  64.871  53.316  1.00  0.00           C  
ATOM   1411  HD2 PRO   104      61.278  64.305  53.850  1.00  0.00           H  
ATOM   1412  HD3 PRO   104      60.255  65.759  53.893  1.00  0.00           H  
ATOM   1413  CG  PRO   104      61.072  65.246  51.987  1.00  0.00           C  
ATOM   1414  HG2 PRO   104      62.087  65.640  52.044  1.00  0.00           H  
ATOM   1415  HG3 PRO   104      60.382  65.969  51.553  1.00  0.00           H  
ATOM   1416  CB  PRO   104      61.002  63.873  51.353  1.00  0.00           C  
ATOM   1417  HB2 PRO   104      61.760  63.187  51.733  1.00  0.00           H  
ATOM   1418  HB3 PRO   104      61.146  63.862  50.273  1.00  0.00           H  
ATOM   1419  CA  PRO   104      59.634  63.397  51.744  1.00  0.00           C  
ATOM   1420  HA  PRO   104      58.907  63.832  51.058  1.00  0.00           H  
ATOM   1421  C   PRO   104      59.499  61.873  51.710  1.00  0.00           C  
ATOM   1422  O   PRO   104      59.779  61.172  52.678  1.00  0.00           O  
ATOM   1423  N   ALA   105      58.966  61.371  50.581  1.00  0.00           N  
ATOM   1424  H   ALA   105      58.710  62.002  49.835  1.00  0.00           H  
ATOM   1425  CA  ALA   105      58.839  59.924  50.319  1.00  0.00           C  
ATOM   1426  HA  ALA   105      58.258  59.513  51.144  1.00  0.00           H  
ATOM   1427  CB  ALA   105      57.952  59.695  49.098  1.00  0.00           C  
ATOM   1428  HB1 ALA   105      58.369  60.060  48.159  1.00  0.00           H  
ATOM   1429  HB2 ALA   105      57.803  58.616  49.047  1.00  0.00           H  
ATOM   1430  HB3 ALA   105      56.955  60.132  49.147  1.00  0.00           H  
ATOM   1431  C   ALA   105      60.206  59.160  50.304  1.00  0.00           C  
ATOM   1432  O   ALA   105      61.227  59.769  49.908  1.00  0.00           O  
ATOM   1433  N   PRO   106      60.325  57.952  50.888  1.00  0.00           N  
ATOM   1434  CD  PRO   106      59.244  57.274  51.635  1.00  0.00           C  
ATOM   1435  HD2 PRO   106      58.427  56.940  50.996  1.00  0.00           H  
ATOM   1436  HD3 PRO   106      58.883  57.918  52.437  1.00  0.00           H  
ATOM   1437  CG  PRO   106      59.929  56.123  52.360  1.00  0.00           C  
ATOM   1438  HG2 PRO   106      59.266  55.262  52.438  1.00  0.00           H  
ATOM   1439  HG3 PRO   106      60.405  56.439  53.288  1.00  0.00           H  
ATOM   1440  CB  PRO   106      61.158  55.821  51.419  1.00  0.00           C  
ATOM   1441  HB2 PRO   106      60.934  55.221  50.537  1.00  0.00           H  
ATOM   1442  HB3 PRO   106      61.981  55.323  51.933  1.00  0.00           H  
ATOM   1443  CA  PRO   106      61.510  57.186  50.973  1.00  0.00           C  
ATOM   1444  HA  PRO   106      62.203  57.612  51.699  1.00  0.00           H  
ATOM   1445  C   PRO   106      62.289  57.125  49.662  1.00  0.00           C  
ATOM   1446  O   PRO   106      61.669  56.836  48.668  1.00  0.00           O  
ATOM   1447  N   SER   107      63.664  57.249  49.743  1.00  0.00           N  
ATOM   1448  H   SER   107      64.091  57.428  50.640  1.00  0.00           H  
ATOM   1449  CA  SER   107      64.473  57.254  48.476  1.00  0.00           C  
ATOM   1450  HA  SER   107      64.005  56.619  47.724  1.00  0.00           H  
ATOM   1451  CB  SER   107      64.439  58.665  47.831  1.00  0.00           C  
ATOM   1452  HB2 SER   107      64.726  58.387  46.817  1.00  0.00           H  
ATOM   1453  HB3 SER   107      63.466  59.143  47.713  1.00  0.00           H  
ATOM   1454  OG  SER   107      65.409  59.481  48.445  1.00  0.00           O  
ATOM   1455  HG  SER   107      65.796  59.940  47.696  1.00  0.00           H  
ATOM   1456  C   SER   107      65.941  56.698  48.594  1.00  0.00           C  
ATOM   1457  O   SER   107      66.681  56.716  47.593  1.00  0.00           O  
ATOM   1458  N   SER   108      66.454  56.240  49.776  1.00  0.00           N  
ATOM   1459  H   SER   108      65.815  56.343  50.553  1.00  0.00           H  
ATOM   1460  CA  SER   108      67.642  55.485  49.966  1.00  0.00           C  
ATOM   1461  HA  SER   108      68.502  56.105  49.709  1.00  0.00           H  
ATOM   1462  CB  SER   108      67.717  55.151  51.483  1.00  0.00           C  
ATOM   1463  HB2 SER   108      67.201  55.865  52.124  1.00  0.00           H  
ATOM   1464  HB3 SER   108      67.146  54.235  51.633  1.00  0.00           H  
ATOM   1465  OG  SER   108      68.965  54.868  51.959  1.00  0.00           O  
ATOM   1466  HG  SER   108      69.118  53.966  52.249  1.00  0.00           H  
ATOM   1467  C   SER   108      67.717  54.231  49.114  1.00  0.00           C  
ATOM   1468  O   SER   108      66.762  53.807  48.515  1.00  0.00           O  
ATOM   1469  N   THR   109      68.942  53.743  49.136  1.00  0.00           N  
ATOM   1470  H   THR   109      69.557  54.117  49.844  1.00  0.00           H  
ATOM   1471  CA  THR   109      69.417  52.491  48.552  1.00  0.00           C  
ATOM   1472  HA  THR   109      69.349  52.627  47.473  1.00  0.00           H  
ATOM   1473  CB  THR   109      70.774  52.214  49.043  1.00  0.00           C  
ATOM   1474  HB  THR   109      70.723  52.327  50.125  1.00  0.00           H  
ATOM   1475  CG2 THR   109      71.386  50.880  48.585  1.00  0.00           C  
ATOM   1476 HG21 THR   109      71.534  50.718  47.517  1.00  0.00           H  
ATOM   1477 HG22 THR   109      72.404  50.824  48.970  1.00  0.00           H  
ATOM   1478 HG23 THR   109      70.883  50.055  49.088  1.00  0.00           H  
ATOM   1479  OG1 THR   109      71.674  53.119  48.408  1.00  0.00           O  
ATOM   1480  HG1 THR   109      71.660  53.885  48.987  1.00  0.00           H  
ATOM   1481  C   THR   109      68.513  51.329  48.968  1.00  0.00           C  
ATOM   1482  O   THR   109      68.031  51.326  50.072  1.00  0.00           O  
ATOM   1483  N   SER   110      68.279  50.451  48.028  1.00  0.00           N  
ATOM   1484  H   SER   110      68.845  50.448  47.192  1.00  0.00           H  
ATOM   1485  CA  SER   110      67.454  49.255  48.196  1.00  0.00           C  
ATOM   1486  HA  SER   110      67.202  49.020  49.230  1.00  0.00           H  
ATOM   1487  CB  SER   110      66.091  49.491  47.487  1.00  0.00           C  
ATOM   1488  HB2 SER   110      65.542  48.550  47.527  1.00  0.00           H  
ATOM   1489  HB3 SER   110      65.565  50.365  47.872  1.00  0.00           H  
ATOM   1490  OG  SER   110      66.187  49.871  46.180  1.00  0.00           O  
ATOM   1491  HG  SER   110      66.519  49.107  45.704  1.00  0.00           H  
ATOM   1492  C   SER   110      68.096  47.925  47.651  1.00  0.00           C  
ATOM   1493  O   SER   110      69.117  48.009  46.950  1.00  0.00           O  
ATOM   1494  N   GLY   111      67.495  46.806  48.026  1.00  0.00           N  
ATOM   1495  H   GLY   111      66.620  46.847  48.529  1.00  0.00           H  
ATOM   1496  CA  GLY   111      68.064  45.497  47.600  1.00  0.00           C  
ATOM   1497  HA2 GLY   111      68.744  45.582  46.753  1.00  0.00           H  
ATOM   1498  HA3 GLY   111      68.743  45.168  48.386  1.00  0.00           H  
ATOM   1499  C   GLY   111      66.947  44.427  47.291  1.00  0.00           C  
ATOM   1500  O   GLY   111      65.849  44.540  47.926  1.00  0.00           O  
ATOM   1501  N   SER   112      67.172  43.289  46.587  1.00  0.00           N  
ATOM   1502  H   SER   112      66.351  42.706  46.655  1.00  0.00           H  
ATOM   1503  CA  SER   112      68.396  42.766  45.926  1.00  0.00           C  
ATOM   1504  HA  SER   112      68.351  41.681  45.833  1.00  0.00           H  
ATOM   1505  CB  SER   112      68.461  43.289  44.562  1.00  0.00           C  
ATOM   1506  HB2 SER   112      68.537  44.375  44.621  1.00  0.00           H  
ATOM   1507  HB3 SER   112      69.333  42.775  44.157  1.00  0.00           H  
ATOM   1508  OG  SER   112      67.386  42.889  43.708  1.00  0.00           O  
ATOM   1509  HG  SER   112      66.733  43.587  43.792  1.00  0.00           H  
ATOM   1510  C   SER   112      69.666  43.028  46.650  1.00  0.00           C  
ATOM   1511  O   SER   112      70.537  43.756  46.140  1.00  0.00           O  
ATOM   1512  N   TYR   113      69.916  42.451  47.875  1.00  0.00           N  
ATOM   1513  H   TYR   113      70.857  42.609  48.208  1.00  0.00           H  
ATOM   1514  CA  TYR   113      69.116  41.471  48.621  1.00  0.00           C  
ATOM   1515  HA  TYR   113      68.093  41.394  48.255  1.00  0.00           H  
ATOM   1516  CB  TYR   113      69.791  40.075  48.530  1.00  0.00           C  
ATOM   1517  HB2 TYR   113      70.800  40.223  48.914  1.00  0.00           H  
ATOM   1518  HB3 TYR   113      69.233  39.360  49.136  1.00  0.00           H  
ATOM   1519  CG  TYR   113      69.827  39.636  47.065  1.00  0.00           C  
ATOM   1520  CD1 TYR   113      68.759  39.043  46.372  1.00  0.00           C  
ATOM   1521  HD1 TYR   113      67.902  38.666  46.910  1.00  0.00           H  
ATOM   1522  CE1 TYR   113      68.816  38.967  44.945  1.00  0.00           C  
ATOM   1523  HE1 TYR   113      67.946  38.687  44.370  1.00  0.00           H  
ATOM   1524  CZ  TYR   113      70.003  39.345  44.232  1.00  0.00           C  
ATOM   1525  OH  TYR   113      70.120  39.165  42.886  1.00  0.00           O  
ATOM   1526  HH  TYR   113      69.443  38.541  42.614  1.00  0.00           H  
ATOM   1527  CE2 TYR   113      71.145  39.728  44.975  1.00  0.00           C  
ATOM   1528  HE2 TYR   113      72.069  40.012  44.494  1.00  0.00           H  
ATOM   1529  CD2 TYR   113      70.955  39.965  46.358  1.00  0.00           C  
ATOM   1530  HD2 TYR   113      71.693  40.559  46.877  1.00  0.00           H  
ATOM   1531  C   TYR   113      69.122  42.081  50.070  1.00  0.00           C  
ATOM   1532  O   TYR   113      70.125  42.287  50.678  1.00  0.00           O  
ATOM   1533  N   GLY   114      67.974  42.222  50.681  1.00  0.00           N  
ATOM   1534  H   GLY   114      67.113  42.103  50.168  1.00  0.00           H  
ATOM   1535  CA  GLY   114      67.979  42.684  52.122  1.00  0.00           C  
ATOM   1536  HA2 GLY   114      66.971  42.508  52.496  1.00  0.00           H  
ATOM   1537  HA3 GLY   114      68.601  42.022  52.724  1.00  0.00           H  
ATOM   1538  C   GLY   114      68.239  44.121  52.416  1.00  0.00           C  
ATOM   1539  O   GLY   114      68.416  44.961  51.548  1.00  0.00           O  
ATOM   1540  N   SER   115      68.294  44.530  53.692  1.00  0.00           N  
ATOM   1541  H   SER   115      68.642  45.433  53.980  1.00  0.00           H  
ATOM   1542  CA  SER   115      67.819  43.810  54.879  1.00  0.00           C  
ATOM   1543  HA  SER   115      67.439  42.829  54.594  1.00  0.00           H  
ATOM   1544  CB  SER   115      69.009  43.505  55.824  1.00  0.00           C  
ATOM   1545  HB2 SER   115      69.512  44.424  56.125  1.00  0.00           H  
ATOM   1546  HB3 SER   115      68.677  42.945  56.697  1.00  0.00           H  
ATOM   1547  OG  SER   115      70.115  42.852  55.107  1.00  0.00           O  
ATOM   1548  HG  SER   115      70.781  42.558  55.734  1.00  0.00           H  
ATOM   1549  C   SER   115      66.706  44.514  55.735  1.00  0.00           C  
ATOM   1550  O   SER   115      66.366  44.158  56.883  1.00  0.00           O  
ATOM   1551  N   SER   116      66.035  45.519  55.183  1.00  0.00           N  
ATOM   1552  H   SER   116      66.214  45.770  54.221  1.00  0.00           H  
ATOM   1553  CA  SER   116      64.965  46.276  55.761  1.00  0.00           C  
ATOM   1554  HA  SER   116      64.602  47.134  55.197  1.00  0.00           H  
ATOM   1555  CB  SER   116      63.724  45.472  56.047  1.00  0.00           C  
ATOM   1556  HB2 SER   116      63.907  44.754  56.846  1.00  0.00           H  
ATOM   1557  HB3 SER   116      62.848  46.036  56.366  1.00  0.00           H  
ATOM   1558  OG  SER   116      63.306  44.853  54.861  1.00  0.00           O  
ATOM   1559  HG  SER   116      62.504  44.382  55.099  1.00  0.00           H  
ATOM   1560  C   SER   116      65.488  46.950  57.049  1.00  0.00           C  
ATOM   1561  O   SER   116      64.787  46.922  58.084  1.00  0.00           O  
ATOM   1562  N   SER   117      66.700  47.542  57.036  1.00  0.00           N  
ATOM   1563  H   SER   117      67.049  47.676  56.098  1.00  0.00           H  
ATOM   1564  CA  SER   117      67.264  48.369  58.059  1.00  0.00           C  
ATOM   1565  HA  SER   117      67.452  47.861  59.005  1.00  0.00           H  
ATOM   1566  CB  SER   117      68.699  48.826  57.707  1.00  0.00           C  
ATOM   1567  HB2 SER   117      68.554  49.489  56.855  1.00  0.00           H  
ATOM   1568  HB3 SER   117      69.069  49.490  58.488  1.00  0.00           H  
ATOM   1569  OG  SER   117      69.604  47.790  57.460  1.00  0.00           O  
ATOM   1570  HG  SER   117      70.073  47.554  58.264  1.00  0.00           H  
ATOM   1571  C   SER   117      66.317  49.500  58.398  1.00  0.00           C  
ATOM   1572  O   SER   117      65.641  50.060  57.520  1.00  0.00           O  
ATOM   1573  N   GLN   118      66.221  49.893  59.634  1.00  0.00           N  
ATOM   1574  H   GLN   118      66.681  49.358  60.357  1.00  0.00           H  
ATOM   1575  CA  GLN   118      65.542  51.185  60.017  1.00  0.00           C  
ATOM   1576  HA  GLN   118      65.728  51.329  61.081  1.00  0.00           H  
ATOM   1577  CB  GLN   118      66.156  52.435  59.366  1.00  0.00           C  
ATOM   1578  HB2 GLN   118      65.984  52.470  58.290  1.00  0.00           H  
ATOM   1579  HB3 GLN   118      65.579  53.279  59.743  1.00  0.00           H  
ATOM   1580  CG  GLN   118      67.685  52.510  59.658  1.00  0.00           C  
ATOM   1581  HG2 GLN   118      67.775  52.514  60.744  1.00  0.00           H  
ATOM   1582  HG3 GLN   118      68.274  51.656  59.323  1.00  0.00           H  
ATOM   1583  CD  GLN   118      68.342  53.784  59.178  1.00  0.00           C  
ATOM   1584  OE1 GLN   118      67.896  54.574  58.397  1.00  0.00           O  
ATOM   1585  NE2 GLN   118      69.578  53.992  59.556  1.00  0.00           N  
ATOM   1586 HE21 GLN   118      69.941  53.590  60.408  1.00  0.00           H  
ATOM   1587 HE22 GLN   118      70.202  54.660  59.126  1.00  0.00           H  
ATOM   1588  C   GLN   118      64.033  51.090  59.816  1.00  0.00           C  
ATOM   1589  O   GLN   118      63.490  51.687  58.925  1.00  0.00           O  
ATOM   1590  N   SER   119      63.219  50.447  60.640  1.00  0.00           N  
ATOM   1591  H   SER   119      62.242  50.399  60.392  1.00  0.00           H  
ATOM   1592  CA  SER   119      63.500  49.942  62.047  1.00  0.00           C  
ATOM   1593  HA  SER   119      64.513  49.549  61.970  1.00  0.00           H  
ATOM   1594  CB  SER   119      63.327  51.199  62.999  1.00  0.00           C  
ATOM   1595  HB2 SER   119      63.619  52.117  62.488  1.00  0.00           H  
ATOM   1596  HB3 SER   119      62.253  51.302  63.159  1.00  0.00           H  
ATOM   1597  OG  SER   119      63.893  51.017  64.315  1.00  0.00           O  
ATOM   1598  HG  SER   119      64.684  51.562  64.314  1.00  0.00           H  
ATOM   1599  C   SER   119      62.641  48.746  62.423  1.00  0.00           C  
ATOM   1600  O   SER   119      62.203  47.924  61.532  1.00  0.00           O  
ATOM   1601  N   SER   120      62.557  48.530  63.758  1.00  0.00           N  
ATOM   1602  H   SER   120      62.970  49.260  64.320  1.00  0.00           H  
ATOM   1603  CA  SER   120      61.607  47.598  64.451  1.00  0.00           C  
ATOM   1604  HA  SER   120      61.897  46.577  64.203  1.00  0.00           H  
ATOM   1605  CB  SER   120      61.820  47.814  65.953  1.00  0.00           C  
ATOM   1606  HB2 SER   120      62.879  47.743  66.197  1.00  0.00           H  
ATOM   1607  HB3 SER   120      61.441  48.799  66.226  1.00  0.00           H  
ATOM   1608  OG  SER   120      61.080  46.883  66.659  1.00  0.00           O  
ATOM   1609  HG  SER   120      60.238  47.272  66.907  1.00  0.00           H  
ATOM   1610  C   SER   120      60.192  47.748  63.935  1.00  0.00           C  
ATOM   1611  O   SER   120      59.775  48.898  63.592  1.00  0.00           O  
ATOM   1612  N   SER   121      59.320  46.754  64.057  1.00  0.00           N  
ATOM   1613  H   SER   121      58.362  47.068  64.010  1.00  0.00           H  
ATOM   1614  CA  SER   121      59.680  45.379  64.374  1.00  0.00           C  
ATOM   1615  HA  SER   121      60.277  45.397  65.286  1.00  0.00           H  
ATOM   1616  CB  SER   121      58.478  44.604  64.702  1.00  0.00           C  
ATOM   1617  HB2 SER   121      58.146  44.250  63.726  1.00  0.00           H  
ATOM   1618  HB3 SER   121      58.839  43.743  65.264  1.00  0.00           H  
ATOM   1619  OG  SER   121      57.411  45.252  65.353  1.00  0.00           O  
ATOM   1620  HG  SER   121      57.683  45.370  66.266  1.00  0.00           H  
ATOM   1621  C   SER   121      60.461  44.642  63.280  1.00  0.00           C  
ATOM   1622  O   SER   121      60.173  44.858  62.097  1.00  0.00           O  
ATOM   1623  N   TYR   122      61.426  43.717  63.665  1.00  0.00           N  
ATOM   1624  H   TYR   122      61.612  43.658  64.656  1.00  0.00           H  
ATOM   1625  CA  TYR   122      62.175  42.792  62.723  1.00  0.00           C  
ATOM   1626  HA  TYR   122      62.114  43.167  61.701  1.00  0.00           H  
ATOM   1627  CB  TYR   122      63.595  42.731  63.315  1.00  0.00           C  
ATOM   1628  HB2 TYR   122      63.642  42.161  64.242  1.00  0.00           H  
ATOM   1629  HB3 TYR   122      64.194  42.231  62.553  1.00  0.00           H  
ATOM   1630  CG  TYR   122      64.158  44.238  63.494  1.00  0.00           C  
ATOM   1631  CD1 TYR   122      64.447  44.609  64.786  1.00  0.00           C  
ATOM   1632  HD1 TYR   122      64.240  43.935  65.604  1.00  0.00           H  
ATOM   1633  CE1 TYR   122      65.120  45.823  65.003  1.00  0.00           C  
ATOM   1634  HE1 TYR   122      65.592  46.023  65.954  1.00  0.00           H  
ATOM   1635  CZ  TYR   122      65.347  46.704  63.967  1.00  0.00           C  
ATOM   1636  OH  TYR   122      65.986  47.891  64.165  1.00  0.00           O  
ATOM   1637  HH  TYR   122      66.358  47.948  65.048  1.00  0.00           H  
ATOM   1638  CE2 TYR   122      65.052  46.259  62.625  1.00  0.00           C  
ATOM   1639  HE2 TYR   122      65.176  47.021  61.869  1.00  0.00           H  
ATOM   1640  CD2 TYR   122      64.498  44.979  62.357  1.00  0.00           C  
ATOM   1641  HD2 TYR   122      64.204  44.750  61.344  1.00  0.00           H  
ATOM   1642  C   TYR   122      61.660  41.323  62.685  1.00  0.00           C  
ATOM   1643  O   TYR   122      61.022  40.900  63.651  1.00  0.00           O  
ATOM   1644  N   GLY   123      62.095  40.436  61.758  1.00  0.00           N  
ATOM   1645  H   GLY   123      61.934  39.460  61.960  1.00  0.00           H  
ATOM   1646  CA  GLY   123      63.028  40.647  60.591  1.00  0.00           C  
ATOM   1647  HA2 GLY   123      62.593  40.312  59.649  1.00  0.00           H  
ATOM   1648  HA3 GLY   123      63.096  41.733  60.515  1.00  0.00           H  
ATOM   1649  C   GLY   123      64.464  40.032  60.770  1.00  0.00           C  
ATOM   1650  O   GLY   123      64.663  39.063  61.470  1.00  0.00           O  
ATOM   1651  N   GLN   124      65.444  40.711  60.104  1.00  0.00           N  
ATOM   1652  H   GLN   124      65.124  41.565  59.670  1.00  0.00           H  
ATOM   1653  CA  GLN   124      66.896  40.455  60.220  1.00  0.00           C  
ATOM   1654  HA  GLN   124      67.064  39.503  60.723  1.00  0.00           H  
ATOM   1655  CB  GLN   124      67.395  40.307  58.759  1.00  0.00           C  
ATOM   1656  HB2 GLN   124      66.870  39.465  58.309  1.00  0.00           H  
ATOM   1657  HB3 GLN   124      67.114  41.189  58.184  1.00  0.00           H  
ATOM   1658  CG  GLN   124      68.910  40.137  58.579  1.00  0.00           C  
ATOM   1659  HG2 GLN   124      69.522  40.921  59.027  1.00  0.00           H  
ATOM   1660  HG3 GLN   124      69.205  39.272  59.172  1.00  0.00           H  
ATOM   1661  CD  GLN   124      69.190  39.986  57.104  1.00  0.00           C  
ATOM   1662  OE1 GLN   124      68.302  39.947  56.192  1.00  0.00           O  
ATOM   1663  NE2 GLN   124      70.420  39.683  56.733  1.00  0.00           N  
ATOM   1664 HE21 GLN   124      71.145  39.553  57.424  1.00  0.00           H  
ATOM   1665 HE22 GLN   124      70.600  39.461  55.764  1.00  0.00           H  
ATOM   1666  C   GLN   124      67.515  41.596  60.843  1.00  0.00           C  
ATOM   1667  O   GLN   124      67.188  42.735  60.530  1.00  0.00           O  
ATOM   1668  N   PRO   125      68.551  41.401  61.687  1.00  0.00           N  
ATOM   1669  CD  PRO   125      69.174  42.425  62.404  1.00  0.00           C  
ATOM   1670  HD2 PRO   125      68.408  43.025  62.895  1.00  0.00           H  
ATOM   1671  HD3 PRO   125      69.705  43.016  61.658  1.00  0.00           H  
ATOM   1672  CG  PRO   125      70.100  41.820  63.399  1.00  0.00           C  
ATOM   1673  HG2 PRO   125      69.494  41.579  64.272  1.00  0.00           H  
ATOM   1674  HG3 PRO   125      70.940  42.470  63.640  1.00  0.00           H  
ATOM   1675  CB  PRO   125      70.497  40.584  62.721  1.00  0.00           C  
ATOM   1676  HB2 PRO   125      70.859  39.825  63.414  1.00  0.00           H  
ATOM   1677  HB3 PRO   125      71.309  40.801  62.027  1.00  0.00           H  
ATOM   1678  CA  PRO   125      69.142  40.143  62.122  1.00  0.00           C  
ATOM   1679  HA  PRO   125      69.326  39.477  61.279  1.00  0.00           H  
ATOM   1680  C   PRO   125      68.300  39.383  63.159  1.00  0.00           C  
ATOM   1681  O   PRO   125      67.380  39.980  63.658  1.00  0.00           O  
ATOM   1682  N   GLN   126      68.637  38.157  63.537  1.00  0.00           N  
ATOM   1683  H   GLN   126      69.451  37.744  63.105  1.00  0.00           H  
ATOM   1684  CA  GLN   126      67.749  37.279  64.356  1.00  0.00           C  
ATOM   1685  HA  GLN   126      66.719  37.576  64.160  1.00  0.00           H  
ATOM   1686  CB  GLN   126      68.094  35.785  64.193  1.00  0.00           C  
ATOM   1687  HB2 GLN   126      69.151  35.593  64.377  1.00  0.00           H  
ATOM   1688  HB3 GLN   126      67.499  35.262  64.942  1.00  0.00           H  
ATOM   1689  CG  GLN   126      67.516  35.470  62.729  1.00  0.00           C  
ATOM   1690  HG2 GLN   126      66.446  35.545  62.925  1.00  0.00           H  
ATOM   1691  HG3 GLN   126      67.900  36.198  62.015  1.00  0.00           H  
ATOM   1692  CD  GLN   126      67.818  34.154  62.126  1.00  0.00           C  
ATOM   1693  OE1 GLN   126      68.274  33.213  62.710  1.00  0.00           O  
ATOM   1694  NE2 GLN   126      67.218  33.927  60.933  1.00  0.00           N  
ATOM   1695 HE21 GLN   126      66.657  34.690  60.583  1.00  0.00           H  
ATOM   1696 HE22 GLN   126      67.549  33.104  60.450  1.00  0.00           H  
ATOM   1697  C   GLN   126      67.823  37.581  65.857  1.00  0.00           C  
ATOM   1698  O   GLN   126      68.902  37.802  66.335  1.00  0.00           O  
ATOM   1699  N   SER   127      66.801  37.399  66.566  1.00  0.00           N  
ATOM   1700  H   SER   127      66.084  37.105  65.918  1.00  0.00           H  
ATOM   1701  CA  SER   127      66.439  37.454  68.013  1.00  0.00           C  
ATOM   1702  HA  SER   127      65.430  37.044  68.075  1.00  0.00           H  
ATOM   1703  CB  SER   127      67.296  36.456  68.905  1.00  0.00           C  
ATOM   1704  HB2 SER   127      68.374  36.564  68.788  1.00  0.00           H  
ATOM   1705  HB3 SER   127      67.005  36.476  69.955  1.00  0.00           H  
ATOM   1706  OG  SER   127      66.914  35.146  68.526  1.00  0.00           O  
ATOM   1707  HG  SER   127      67.061  34.693  69.359  1.00  0.00           H  
ATOM   1708  C   SER   127      66.474  38.807  68.676  1.00  0.00           C  
ATOM   1709  O   SER   127      65.519  39.155  69.389  1.00  0.00           O  
ATOM   1710  N   GLY   128      67.511  39.557  68.399  1.00  0.00           N  
ATOM   1711  H   GLY   128      68.302  39.099  67.968  1.00  0.00           H  
ATOM   1712  CA  GLY   128      67.698  40.834  69.085  1.00  0.00           C  
ATOM   1713  HA2 GLY   128      66.829  41.445  68.840  1.00  0.00           H  
ATOM   1714  HA3 GLY   128      67.807  40.704  70.162  1.00  0.00           H  
ATOM   1715  C   GLY   128      69.025  41.475  68.734  1.00  0.00           C  
ATOM   1716  O   GLY   128      69.983  40.725  68.549  1.00  0.00           O  
ATOM   1717  N   SER   129      69.124  42.772  68.495  1.00  0.00           N  
ATOM   1718  H   SER   129      70.026  43.033  68.123  1.00  0.00           H  
ATOM   1719  CA  SER   129      68.146  43.876  68.722  1.00  0.00           C  
ATOM   1720  HA  SER   129      68.719  44.804  68.728  1.00  0.00           H  
ATOM   1721  CB  SER   129      67.255  43.963  67.523  1.00  0.00           C  
ATOM   1722  HB2 SER   129      66.321  43.403  67.491  1.00  0.00           H  
ATOM   1723  HB3 SER   129      66.908  44.990  67.415  1.00  0.00           H  
ATOM   1724  OG  SER   129      67.853  43.473  66.366  1.00  0.00           O  
ATOM   1725  HG  SER   129      68.260  44.232  65.942  1.00  0.00           H  
ATOM   1726  C   SER   129      67.386  43.825  70.029  1.00  0.00           C  
ATOM   1727  O   SER   129      66.154  43.951  69.970  1.00  0.00           O  
ATOM   1728  N   TYR   130      68.086  43.573  71.148  1.00  0.00           N  
ATOM   1729  H   TYR   130      69.095  43.575  71.114  1.00  0.00           H  
ATOM   1730  CA  TYR   130      67.611  43.306  72.564  1.00  0.00           C  
ATOM   1731  HA  TYR   130      66.709  42.695  72.533  1.00  0.00           H  
ATOM   1732  CB  TYR   130      68.710  42.530  73.322  1.00  0.00           C  
ATOM   1733  HB2 TYR   130      69.652  43.063  73.188  1.00  0.00           H  
ATOM   1734  HB3 TYR   130      68.467  42.361  74.371  1.00  0.00           H  
ATOM   1735  CG  TYR   130      68.872  41.080  72.787  1.00  0.00           C  
ATOM   1736  CD1 TYR   130      69.983  40.757  72.058  1.00  0.00           C  
ATOM   1737  HD1 TYR   130      70.692  41.539  71.829  1.00  0.00           H  
ATOM   1738  CE1 TYR   130      70.060  39.449  71.488  1.00  0.00           C  
ATOM   1739  HE1 TYR   130      70.922  39.179  70.896  1.00  0.00           H  
ATOM   1740  CZ  TYR   130      69.031  38.491  71.837  1.00  0.00           C  
ATOM   1741  OH  TYR   130      69.073  37.231  71.340  1.00  0.00           O  
ATOM   1742  HH  TYR   130      69.904  36.928  70.968  1.00  0.00           H  
ATOM   1743  CE2 TYR   130      68.076  38.815  72.763  1.00  0.00           C  
ATOM   1744  HE2 TYR   130      67.429  38.069  73.200  1.00  0.00           H  
ATOM   1745  CD2 TYR   130      67.974  40.100  73.219  1.00  0.00           C  
ATOM   1746  HD2 TYR   130      67.219  40.423  73.921  1.00  0.00           H  
ATOM   1747  C   TYR   130      67.152  44.686  73.089  1.00  0.00           C  
ATOM   1748  O   TYR   130      67.973  45.562  73.146  1.00  0.00           O  
ATOM   1749  N   SER   131      65.957  44.811  73.570  1.00  0.00           N  
ATOM   1750  H   SER   131      65.755  45.770  73.814  1.00  0.00           H  
ATOM   1751  CA  SER   131      64.794  43.905  73.746  1.00  0.00           C  
ATOM   1752  HA  SER   131      64.064  44.553  74.231  1.00  0.00           H  
ATOM   1753  CB  SER   131      64.065  43.432  72.442  1.00  0.00           C  
ATOM   1754  HB2 SER   131      64.025  44.312  71.800  1.00  0.00           H  
ATOM   1755  HB3 SER   131      64.738  42.765  71.903  1.00  0.00           H  
ATOM   1756  OG  SER   131      62.811  42.939  72.655  1.00  0.00           O  
ATOM   1757  HG  SER   131      62.750  41.981  72.646  1.00  0.00           H  
ATOM   1758  C   SER   131      65.019  42.798  74.772  1.00  0.00           C  
ATOM   1759  O   SER   131      65.201  41.658  74.353  1.00  0.00           O  
ATOM   1760  N   GLN   132      65.039  43.094  76.104  1.00  0.00           N  
ATOM   1761  H   GLN   132      65.461  42.456  76.763  1.00  0.00           H  
ATOM   1762  CA  GLN   132      64.657  44.340  76.794  1.00  0.00           C  
ATOM   1763  HA  GLN   132      64.982  45.252  76.293  1.00  0.00           H  
ATOM   1764  CB  GLN   132      63.089  44.454  76.904  1.00  0.00           C  
ATOM   1765  HB2 GLN   132      62.612  44.353  75.929  1.00  0.00           H  
ATOM   1766  HB3 GLN   132      62.762  43.653  77.567  1.00  0.00           H  
ATOM   1767  CG  GLN   132      62.611  45.812  77.591  1.00  0.00           C  
ATOM   1768  HG2 GLN   132      61.545  45.756  77.811  1.00  0.00           H  
ATOM   1769  HG3 GLN   132      63.051  45.790  78.588  1.00  0.00           H  
ATOM   1770  CD  GLN   132      62.969  47.100  76.824  1.00  0.00           C  
ATOM   1771  OE1 GLN   132      63.976  47.704  77.000  1.00  0.00           O  
ATOM   1772  NE2 GLN   132      62.100  47.580  76.013  1.00  0.00           N  
ATOM   1773 HE21 GLN   132      61.273  47.019  75.869  1.00  0.00           H  
ATOM   1774 HE22 GLN   132      62.297  48.448  75.536  1.00  0.00           H  
ATOM   1775  C   GLN   132      65.250  44.338  78.203  1.00  0.00           C  
ATOM   1776  O   GLN   132      64.929  43.492  79.068  1.00  0.00           O  
ATOM   1777  N   GLN   133      66.046  45.370  78.388  1.00  0.00           N  
ATOM   1778  H   GLN   133      66.050  46.056  77.647  1.00  0.00           H  
ATOM   1779  CA  GLN   133      66.746  45.790  79.629  1.00  0.00           C  
ATOM   1780  HA  GLN   133      67.338  46.675  79.393  1.00  0.00           H  
ATOM   1781  CB  GLN   133      65.654  46.174  80.715  1.00  0.00           C  
ATOM   1782  HB2 GLN   133      64.893  45.393  80.697  1.00  0.00           H  
ATOM   1783  HB3 GLN   133      66.092  46.062  81.707  1.00  0.00           H  
ATOM   1784  CG  GLN   133      65.021  47.538  80.654  1.00  0.00           C  
ATOM   1785  HG2 GLN   133      65.855  48.166  80.340  1.00  0.00           H  
ATOM   1786  HG3 GLN   133      64.216  47.606  79.923  1.00  0.00           H  
ATOM   1787  CD  GLN   133      64.616  48.078  81.966  1.00  0.00           C  
ATOM   1788  OE1 GLN   133      65.363  48.203  82.884  1.00  0.00           O  
ATOM   1789  NE2 GLN   133      63.355  48.377  82.244  1.00  0.00           N  
ATOM   1790 HE21 GLN   133      62.732  48.387  81.449  1.00  0.00           H  
ATOM   1791 HE22 GLN   133      63.140  48.779  83.145  1.00  0.00           H  
ATOM   1792  C   GLN   133      67.730  44.760  80.174  1.00  0.00           C  
ATOM   1793  O   GLN   133      67.375  43.974  81.026  1.00  0.00           O  
ATOM   1794  N   PRO   134      68.932  44.554  79.541  1.00  0.00           N  
ATOM   1795  CD  PRO   134      69.766  43.404  79.915  1.00  0.00           C  
ATOM   1796  HD2 PRO   134      69.076  42.579  79.738  1.00  0.00           H  
ATOM   1797  HD3 PRO   134      70.051  43.531  80.959  1.00  0.00           H  
ATOM   1798  CG  PRO   134      70.884  43.210  78.950  1.00  0.00           C  
ATOM   1799  HG2 PRO   134      70.443  42.425  78.336  1.00  0.00           H  
ATOM   1800  HG3 PRO   134      71.804  42.921  79.456  1.00  0.00           H  
ATOM   1801  CB  PRO   134      70.989  44.497  78.266  1.00  0.00           C  
ATOM   1802  HB2 PRO   134      71.411  44.365  77.270  1.00  0.00           H  
ATOM   1803  HB3 PRO   134      71.712  45.007  78.903  1.00  0.00           H  
ATOM   1804  CA  PRO   134      69.601  45.213  78.365  1.00  0.00           C  
ATOM   1805  HA  PRO   134      69.754  46.282  78.513  1.00  0.00           H  
ATOM   1806  C   PRO   134      68.852  45.007  76.966  1.00  0.00           C  
ATOM   1807  O   PRO   134      68.327  43.938  76.757  1.00  0.00           O  
ATOM   1808  N   SER   135      68.805  45.950  76.033  1.00  0.00           N  
ATOM   1809  H   SER   135      68.241  45.774  75.214  1.00  0.00           H  
ATOM   1810  CA  SER   135      69.308  47.330  76.161  1.00  0.00           C  
ATOM   1811  HA  SER   135      70.329  47.276  76.538  1.00  0.00           H  
ATOM   1812  CB  SER   135      69.322  47.911  74.792  1.00  0.00           C  
ATOM   1813  HB2 SER   135      68.324  48.151  74.424  1.00  0.00           H  
ATOM   1814  HB3 SER   135      69.941  48.801  74.903  1.00  0.00           H  
ATOM   1815  OG  SER   135      70.015  46.992  73.938  1.00  0.00           O  
ATOM   1816  HG  SER   135      69.381  46.374  73.567  1.00  0.00           H  
ATOM   1817  C   SER   135      68.585  48.221  77.134  1.00  0.00           C  
ATOM   1818  O   SER   135      67.385  48.141  77.396  1.00  0.00           O  
ATOM   1819  N   TYR   136      69.281  49.170  77.789  1.00  0.00           N  
ATOM   1820  H   TYR   136      70.267  49.261  77.586  1.00  0.00           H  
ATOM   1821  CA  TYR   136      68.793  50.109  78.785  1.00  0.00           C  
ATOM   1822  HA  TYR   136      67.770  49.825  79.034  1.00  0.00           H  
ATOM   1823  CB  TYR   136      69.517  50.060  80.149  1.00  0.00           C  
ATOM   1824  HB2 TYR   136      70.542  50.409  80.025  1.00  0.00           H  
ATOM   1825  HB3 TYR   136      69.152  50.806  80.854  1.00  0.00           H  
ATOM   1826  CG  TYR   136      69.587  48.743  80.886  1.00  0.00           C  
ATOM   1827  CD1 TYR   136      68.515  48.500  81.818  1.00  0.00           C  
ATOM   1828  HD1 TYR   136      67.610  49.083  81.904  1.00  0.00           H  
ATOM   1829  CE1 TYR   136      68.640  47.293  82.580  1.00  0.00           C  
ATOM   1830  HE1 TYR   136      67.902  47.077  83.338  1.00  0.00           H  
ATOM   1831  CZ  TYR   136      69.713  46.438  82.386  1.00  0.00           C  
ATOM   1832  OH  TYR   136      69.893  45.352  83.202  1.00  0.00           O  
ATOM   1833  HH  TYR   136      70.726  44.927  82.988  1.00  0.00           H  
ATOM   1834  CE2 TYR   136      70.745  46.681  81.420  1.00  0.00           C  
ATOM   1835  HE2 TYR   136      71.488  45.918  81.240  1.00  0.00           H  
ATOM   1836  CD2 TYR   136      70.652  47.814  80.602  1.00  0.00           C  
ATOM   1837  HD2 TYR   136      71.513  47.991  79.974  1.00  0.00           H  
ATOM   1838  C   TYR   136      68.939  51.526  78.232  1.00  0.00           C  
ATOM   1839  O   TYR   136      70.068  52.014  78.028  1.00  0.00           O  
ATOM   1840  N   GLY   137      67.853  52.218  77.989  1.00  0.00           N  
ATOM   1841  H   GLY   137      67.914  53.123  77.544  1.00  0.00           H  
ATOM   1842  CA  GLY   137      66.402  51.892  78.213  1.00  0.00           C  
ATOM   1843  HA2 GLY   137      65.840  52.754  77.855  1.00  0.00           H  
ATOM   1844  HA3 GLY   137      66.177  50.946  77.719  1.00  0.00           H  
ATOM   1845  C   GLY   137      66.069  51.869  79.670  1.00  0.00           C  
ATOM   1846  O   GLY   137      66.847  52.171  80.549  1.00  0.00           O  
ATOM   1847  N   GLY   138      64.864  51.457  80.015  1.00  0.00           N  
ATOM   1848  H   GLY   138      64.282  51.104  79.269  1.00  0.00           H  
ATOM   1849  CA  GLY   138      64.204  51.558  81.333  1.00  0.00           C  
ATOM   1850  HA2 GLY   138      63.133  51.441  81.164  1.00  0.00           H  
ATOM   1851  HA3 GLY   138      64.532  50.646  81.832  1.00  0.00           H  
ATOM   1852  C   GLY   138      64.371  52.919  82.083  1.00  0.00           C  
ATOM   1853  O   GLY   138      64.378  53.946  81.425  1.00  0.00           O  
ATOM   1854  N   GLN   139      64.420  52.984  83.429  1.00  0.00           N  
ATOM   1855  H   GLN   139      64.385  53.931  83.778  1.00  0.00           H  
ATOM   1856  CA  GLN   139      64.448  51.878  84.439  1.00  0.00           C  
ATOM   1857  HA  GLN   139      63.729  51.136  84.093  1.00  0.00           H  
ATOM   1858  CB  GLN   139      65.866  51.276  84.512  1.00  0.00           C  
ATOM   1859  HB2 GLN   139      65.928  50.473  85.246  1.00  0.00           H  
ATOM   1860  HB3 GLN   139      66.134  50.914  83.520  1.00  0.00           H  
ATOM   1861  CG  GLN   139      66.933  52.357  84.905  1.00  0.00           C  
ATOM   1862  HG2 GLN   139      67.020  53.231  84.259  1.00  0.00           H  
ATOM   1863  HG3 GLN   139      66.649  52.690  85.903  1.00  0.00           H  
ATOM   1864  CD  GLN   139      68.377  51.824  85.000  1.00  0.00           C  
ATOM   1865  OE1 GLN   139      68.724  50.648  84.923  1.00  0.00           O  
ATOM   1866  NE2 GLN   139      69.274  52.776  85.158  1.00  0.00           N  
ATOM   1867 HE21 GLN   139      69.090  53.766  85.082  1.00  0.00           H  
ATOM   1868 HE22 GLN   139      70.231  52.457  85.206  1.00  0.00           H  
ATOM   1869  C   GLN   139      63.880  52.343  85.757  1.00  0.00           C  
ATOM   1870  O   GLN   139      64.207  51.784  86.739  1.00  0.00           O  
ATOM   1871  N   GLN   140      62.968  53.300  85.698  1.00  0.00           N  
ATOM   1872  H   GLN   140      62.723  53.787  84.848  1.00  0.00           H  
ATOM   1873  CA  GLN   140      62.324  53.831  86.937  1.00  0.00           C  
ATOM   1874  HA  GLN   140      61.830  54.697  86.497  1.00  0.00           H  
ATOM   1875  CB  GLN   140      61.233  52.856  87.514  1.00  0.00           C  
ATOM   1876  HB2 GLN   140      61.722  51.926  87.803  1.00  0.00           H  
ATOM   1877  HB3 GLN   140      60.654  53.363  88.287  1.00  0.00           H  
ATOM   1878  CG  GLN   140      60.151  52.635  86.455  1.00  0.00           C  
ATOM   1879  HG2 GLN   140      59.674  53.610  86.359  1.00  0.00           H  
ATOM   1880  HG3 GLN   140      60.605  52.402  85.492  1.00  0.00           H  
ATOM   1881  CD  GLN   140      59.030  51.691  86.763  1.00  0.00           C  
ATOM   1882  OE1 GLN   140      58.966  51.049  87.801  1.00  0.00           O  
ATOM   1883  NE2 GLN   140      57.910  51.756  86.036  1.00  0.00           N  
ATOM   1884 HE21 GLN   140      57.750  52.310  85.207  1.00  0.00           H  
ATOM   1885 HE22 GLN   140      57.088  51.437  86.528  1.00  0.00           H  
ATOM   1886  C   GLN   140      63.265  54.461  87.974  1.00  0.00           C  
ATOM   1887  O   GLN   140      63.075  54.219  89.199  1.00  0.00           O  
ATOM   1888  N   GLN   141      64.266  55.334  87.610  1.00  0.00           N  
ATOM   1889  H   GLN   141      64.489  55.394  86.627  1.00  0.00           H  
ATOM   1890  CA  GLN   141      65.125  56.120  88.485  1.00  0.00           C  
ATOM   1891  HA  GLN   141      64.805  55.926  89.508  1.00  0.00           H  
ATOM   1892  CB  GLN   141      66.635  55.681  88.509  1.00  0.00           C  
ATOM   1893  HB2 GLN   141      67.033  55.751  87.496  1.00  0.00           H  
ATOM   1894  HB3 GLN   141      67.253  56.414  89.027  1.00  0.00           H  
ATOM   1895  CG  GLN   141      66.874  54.321  89.062  1.00  0.00           C  
ATOM   1896  HG2 GLN   141      66.221  53.601  88.569  1.00  0.00           H  
ATOM   1897  HG3 GLN   141      67.918  54.136  88.809  1.00  0.00           H  
ATOM   1898  CD  GLN   141      66.625  54.149  90.510  1.00  0.00           C  
ATOM   1899  OE1 GLN   141      65.679  54.568  91.140  1.00  0.00           O  
ATOM   1900  NE2 GLN   141      67.447  53.446  91.263  1.00  0.00           N  
ATOM   1901 HE21 GLN   141      68.251  52.981  90.866  1.00  0.00           H  
ATOM   1902 HE22 GLN   141      67.134  53.365  92.220  1.00  0.00           H  
ATOM   1903  C   GLN   141      64.984  57.614  88.117  1.00  0.00           C  
ATOM   1904  O   GLN   141      65.463  57.950  87.038  1.00  0.00           O  
ATOM   1905  N   SER   142      64.458  58.529  88.912  1.00  0.00           N  
ATOM   1906  H   SER   142      64.191  59.360  88.402  1.00  0.00           H  
ATOM   1907  CA  SER   142      63.706  58.383  90.196  1.00  0.00           C  
ATOM   1908  HA  SER   142      63.359  59.373  90.491  1.00  0.00           H  
ATOM   1909  CB  SER   142      62.371  57.590  90.004  1.00  0.00           C  
ATOM   1910  HB2 SER   142      62.019  57.817  88.998  1.00  0.00           H  
ATOM   1911  HB3 SER   142      62.524  56.515  90.095  1.00  0.00           H  
ATOM   1912  OG  SER   142      61.329  57.904  90.923  1.00  0.00           O  
ATOM   1913  HG  SER   142      61.436  57.380  91.721  1.00  0.00           H  
ATOM   1914  C   SER   142      64.389  57.767  91.416  1.00  0.00           C  
ATOM   1915  O   SER   142      63.741  57.133  92.269  1.00  0.00           O  
ATOM   1916  N   TYR   143      65.683  58.130  91.551  1.00  0.00           N  
ATOM   1917  H   TYR   143      66.145  58.576  90.772  1.00  0.00           H  
ATOM   1918  CA  TYR   143      66.556  57.666  92.624  1.00  0.00           C  
ATOM   1919  HA  TYR   143      66.570  56.576  92.647  1.00  0.00           H  
ATOM   1920  CB  TYR   143      68.090  58.007  92.378  1.00  0.00           C  
ATOM   1921  HB2 TYR   143      68.224  59.087  92.423  1.00  0.00           H  
ATOM   1922  HB3 TYR   143      68.671  57.623  93.217  1.00  0.00           H  
ATOM   1923  CG  TYR   143      68.736  57.393  91.154  1.00  0.00           C  
ATOM   1924  CD1 TYR   143      69.261  56.067  91.298  1.00  0.00           C  
ATOM   1925  HD1 TYR   143      69.236  55.579  92.261  1.00  0.00           H  
ATOM   1926  CE1 TYR   143      69.963  55.536  90.186  1.00  0.00           C  
ATOM   1927  HE1 TYR   143      70.304  54.516  90.287  1.00  0.00           H  
ATOM   1928  CZ  TYR   143      70.105  56.292  88.946  1.00  0.00           C  
ATOM   1929  OH  TYR   143      70.660  55.809  87.796  1.00  0.00           O  
ATOM   1930  HH  TYR   143      71.182  55.050  88.067  1.00  0.00           H  
ATOM   1931  CE2 TYR   143      69.625  57.653  88.917  1.00  0.00           C  
ATOM   1932  HE2 TYR   143      69.707  58.179  87.977  1.00  0.00           H  
ATOM   1933  CD2 TYR   143      68.902  58.154  89.991  1.00  0.00           C  
ATOM   1934  HD2 TYR   143      68.539  59.171  90.026  1.00  0.00           H  
ATOM   1935  C   TYR   143      66.072  58.226  93.999  1.00  0.00           C  
ATOM   1936  O   TYR   143      66.262  59.441  94.259  1.00  0.00           O  
ATOM   1937  N   GLY   144      65.785  57.339  94.936  1.00  0.00           N  
ATOM   1938  H   GLY   144      65.754  56.389  94.594  1.00  0.00           H  
ATOM   1939  CA  GLY   144      65.097  57.563  96.228  1.00  0.00           C  
ATOM   1940  HA2 GLY   144      65.071  56.616  96.766  1.00  0.00           H  
ATOM   1941  HA3 GLY   144      65.712  58.307  96.734  1.00  0.00           H  
ATOM   1942  C   GLY   144      63.699  58.202  95.994  1.00  0.00           C  
ATOM   1943  O   GLY   144      63.010  58.002  94.998  1.00  0.00           O  
ATOM   1944  N   GLN   145      63.270  58.972  97.015  1.00  0.00           N  
ATOM   1945  H   GLN   145      63.876  59.085  97.814  1.00  0.00           H  
ATOM   1946  CA  GLN   145      62.099  59.858  96.897  1.00  0.00           C  
ATOM   1947  HA  GLN   145      61.982  60.057  95.832  1.00  0.00           H  
ATOM   1948  CB  GLN   145      60.875  59.272  97.602  1.00  0.00           C  
ATOM   1949  HB2 GLN   145      61.089  58.933  98.615  1.00  0.00           H  
ATOM   1950  HB3 GLN   145      60.254  60.168  97.611  1.00  0.00           H  
ATOM   1951  CG  GLN   145      60.205  58.095  96.884  1.00  0.00           C  
ATOM   1952  HG2 GLN   145      61.018  57.378  96.773  1.00  0.00           H  
ATOM   1953  HG3 GLN   145      59.478  57.603  97.530  1.00  0.00           H  
ATOM   1954  CD  GLN   145      59.567  58.379  95.466  1.00  0.00           C  
ATOM   1955  OE1 GLN   145      59.947  59.321  94.857  1.00  0.00           O  
ATOM   1956  NE2 GLN   145      58.668  57.586  94.968  1.00  0.00           N  
ATOM   1957 HE21 GLN   145      58.383  57.863  94.040  1.00  0.00           H  
ATOM   1958 HE22 GLN   145      58.463  56.775  95.535  1.00  0.00           H  
ATOM   1959  C   GLN   145      62.424  61.234  97.414  1.00  0.00           C  
ATOM   1960  O   GLN   145      63.121  61.469  98.388  1.00  0.00           O  
ATOM   1961  N   GLN   146      61.778  62.163  96.709  1.00  0.00           N  
ATOM   1962  H   GLN   146      61.131  61.839  96.005  1.00  0.00           H  
ATOM   1963  CA  GLN   146      61.812  63.638  97.016  1.00  0.00           C  
ATOM   1964  HA  GLN   146      62.838  63.921  96.783  1.00  0.00           H  
ATOM   1965  CB  GLN   146      60.757  64.490  96.297  1.00  0.00           C  
ATOM   1966  HB2 GLN   146      59.889  63.870  96.075  1.00  0.00           H  
ATOM   1967  HB3 GLN   146      60.489  65.436  96.769  1.00  0.00           H  
ATOM   1968  CG  GLN   146      61.143  64.871  94.837  1.00  0.00           C  
ATOM   1969  HG2 GLN   146      60.325  65.323  94.275  1.00  0.00           H  
ATOM   1970  HG3 GLN   146      61.927  65.628  94.847  1.00  0.00           H  
ATOM   1971  CD  GLN   146      61.681  63.719  93.948  1.00  0.00           C  
ATOM   1972  OE1 GLN   146      61.160  62.610  93.973  1.00  0.00           O  
ATOM   1973  NE2 GLN   146      62.823  63.868  93.355  1.00  0.00           N  
ATOM   1974 HE21 GLN   146      63.253  64.779  93.277  1.00  0.00           H  
ATOM   1975 HE22 GLN   146      63.229  63.085  92.862  1.00  0.00           H  
ATOM   1976  C   GLN   146      61.703  63.987  98.487  1.00  0.00           C  
ATOM   1977  O   GLN   146      60.927  63.324  99.232  1.00  0.00           O  
ATOM   1978  N   GLN   147      62.417  65.016  98.863  1.00  0.00           N  
ATOM   1979  H   GLN   147      63.131  65.385  98.251  1.00  0.00           H  
ATOM   1980  CA  GLN   147      62.546  65.536 100.211  1.00  0.00           C  
ATOM   1981  HA  GLN   147      63.028  64.705 100.727  1.00  0.00           H  
ATOM   1982  CB  GLN   147      63.508  66.703 100.238  1.00  0.00           C  
ATOM   1983  HB2 GLN   147      63.981  66.683 101.220  1.00  0.00           H  
ATOM   1984  HB3 GLN   147      64.362  66.443  99.613  1.00  0.00           H  
ATOM   1985  CG  GLN   147      63.073  68.162  99.948  1.00  0.00           C  
ATOM   1986  HG2 GLN   147      62.144  68.408 100.463  1.00  0.00           H  
ATOM   1987  HG3 GLN   147      63.815  68.859 100.337  1.00  0.00           H  
ATOM   1988  CD  GLN   147      62.961  68.520  98.472  1.00  0.00           C  
ATOM   1989  OE1 GLN   147      63.156  67.750  97.534  1.00  0.00           O  
ATOM   1990  NE2 GLN   147      62.672  69.745  98.104  1.00  0.00           N  
ATOM   1991 HE21 GLN   147      62.331  70.345  98.842  1.00  0.00           H  
ATOM   1992 HE22 GLN   147      62.662  69.992  97.125  1.00  0.00           H  
ATOM   1993  C   GLN   147      61.288  65.910 100.968  1.00  0.00           C  
ATOM   1994  O   GLN   147      60.311  66.166 100.316  1.00  0.00           O  
ATOM   1995  N   SER   148      61.325  65.909 102.278  1.00  0.00           N  
ATOM   1996  H   SER   148      62.232  65.717 102.678  1.00  0.00           H  
ATOM   1997  CA  SER   148      60.116  66.142 103.127  1.00  0.00           C  
ATOM   1998  HA  SER   148      59.371  65.396 102.852  1.00  0.00           H  
ATOM   1999  CB  SER   148      60.579  65.939 104.559  1.00  0.00           C  
ATOM   2000  HB2 SER   148      59.790  66.050 105.303  1.00  0.00           H  
ATOM   2001  HB3 SER   148      61.018  64.941 104.546  1.00  0.00           H  
ATOM   2002  OG  SER   148      61.488  66.946 104.962  1.00  0.00           O  
ATOM   2003  HG  SER   148      61.687  66.838 105.895  1.00  0.00           H  
ATOM   2004  C   SER   148      59.491  67.520 102.903  1.00  0.00           C  
ATOM   2005  O   SER   148      60.204  68.519 102.662  1.00  0.00           O  
ATOM   2006  N   TYR   149      58.103  67.539 102.856  1.00  0.00           N  
ATOM   2007  H   TYR   149      57.713  66.655 103.150  1.00  0.00           H  
ATOM   2008  CA  TYR   149      57.378  68.830 102.647  1.00  0.00           C  
ATOM   2009  HA  TYR   149      57.560  69.224 101.647  1.00  0.00           H  
ATOM   2010  CB  TYR   149      55.833  68.622 102.733  1.00  0.00           C  
ATOM   2011  HB2 TYR   149      55.499  67.949 101.944  1.00  0.00           H  
ATOM   2012  HB3 TYR   149      55.630  68.164 103.701  1.00  0.00           H  
ATOM   2013  CG  TYR   149      55.130  69.969 102.564  1.00  0.00           C  
ATOM   2014  CD1 TYR   149      54.427  70.522 103.673  1.00  0.00           C  
ATOM   2015  HD1 TYR   149      54.603  69.999 104.601  1.00  0.00           H  
ATOM   2016  CE1 TYR   149      53.391  71.474 103.476  1.00  0.00           C  
ATOM   2017  HE1 TYR   149      52.854  71.822 104.347  1.00  0.00           H  
ATOM   2018  CZ  TYR   149      53.187  72.035 102.185  1.00  0.00           C  
ATOM   2019  OH  TYR   149      52.192  72.922 101.918  1.00  0.00           O  
ATOM   2020  HH  TYR   149      51.723  73.043 102.747  1.00  0.00           H  
ATOM   2021  CE2 TYR   149      54.001  71.637 101.055  1.00  0.00           C  
ATOM   2022  HE2 TYR   149      53.780  72.053 100.083  1.00  0.00           H  
ATOM   2023  CD2 TYR   149      54.917  70.571 101.315  1.00  0.00           C  
ATOM   2024  HD2 TYR   149      55.459  70.241 100.441  1.00  0.00           H  
ATOM   2025  C   TYR   149      57.832  69.889 103.621  1.00  0.00           C  
ATOM   2026  O   TYR   149      58.215  69.689 104.795  1.00  0.00           O  
ATOM   2027  N   ASN   150      57.647  71.152 103.173  1.00  0.00           N  
ATOM   2028  H   ASN   150      57.367  71.239 102.207  1.00  0.00           H  
ATOM   2029  CA  ASN   150      57.860  72.433 103.834  1.00  0.00           C  
ATOM   2030  HA  ASN   150      57.905  72.327 104.918  1.00  0.00           H  
ATOM   2031  CB  ASN   150      59.372  72.802 103.578  1.00  0.00           C  
ATOM   2032  HB2 ASN   150      60.061  72.084 104.022  1.00  0.00           H  
ATOM   2033  HB3 ASN   150      59.458  72.729 102.494  1.00  0.00           H  
ATOM   2034  CG  ASN   150      59.709  74.158 103.994  1.00  0.00           C  
ATOM   2035  OD1 ASN   150      59.848  74.999 103.111  1.00  0.00           O  
ATOM   2036  ND2 ASN   150      59.794  74.439 105.326  1.00  0.00           N  
ATOM   2037 HD21 ASN   150      60.004  75.363 105.678  1.00  0.00           H  
ATOM   2038 HD22 ASN   150      59.623  73.719 106.014  1.00  0.00           H  
ATOM   2039  C   ASN   150      56.771  73.510 103.460  1.00  0.00           C  
ATOM   2040  O   ASN   150      56.612  73.763 102.236  1.00  0.00           O  
ATOM   2041  N   PRO   151      56.131  74.226 104.440  1.00  0.00           N  
ATOM   2042  CD  PRO   151      56.183  73.964 105.901  1.00  0.00           C  
ATOM   2043  HD2 PRO   151      57.210  73.796 106.228  1.00  0.00           H  
ATOM   2044  HD3 PRO   151      55.639  73.034 106.065  1.00  0.00           H  
ATOM   2045  CG  PRO   151      55.475  75.107 106.497  1.00  0.00           C  
ATOM   2046  HG2 PRO   151      56.225  75.873 106.696  1.00  0.00           H  
ATOM   2047  HG3 PRO   151      55.044  74.972 107.490  1.00  0.00           H  
ATOM   2048  CB  PRO   151      54.450  75.542 105.490  1.00  0.00           C  
ATOM   2049  HB2 PRO   151      54.159  76.587 105.594  1.00  0.00           H  
ATOM   2050  HB3 PRO   151      53.551  74.926 105.502  1.00  0.00           H  
ATOM   2051  CA  PRO   151      55.161  75.351 104.175  1.00  0.00           C  
ATOM   2052  HA  PRO   151      54.422  75.089 103.418  1.00  0.00           H  
ATOM   2053  C   PRO   151      56.033  76.576 103.753  1.00  0.00           C  
ATOM   2054  O   PRO   151      56.993  76.973 104.388  1.00  0.00           O  
ATOM   2055  N   PRO   152      55.759  77.137 102.580  1.00  0.00           N  
ATOM   2056  CD  PRO   152      54.729  76.725 101.656  1.00  0.00           C  
ATOM   2057  HD2 PRO   152      53.783  77.044 102.094  1.00  0.00           H  
ATOM   2058  HD3 PRO   152      54.873  75.682 101.374  1.00  0.00           H  
ATOM   2059  CG  PRO   152      54.901  77.642 100.462  1.00  0.00           C  
ATOM   2060  HG2 PRO   152      54.224  78.490 100.555  1.00  0.00           H  
ATOM   2061  HG3 PRO   152      54.661  77.231  99.482  1.00  0.00           H  
ATOM   2062  CB  PRO   152      56.226  78.286 100.525  1.00  0.00           C  
ATOM   2063  HB2 PRO   152      56.139  79.317 100.180  1.00  0.00           H  
ATOM   2064  HB3 PRO   152      56.951  77.776  99.891  1.00  0.00           H  
ATOM   2065  CA  PRO   152      56.642  78.202 101.987  1.00  0.00           C  
ATOM   2066  HA  PRO   152      57.700  77.938 101.999  1.00  0.00           H  
ATOM   2067  C   PRO   152      56.402  79.521 102.722  1.00  0.00           C  
ATOM   2068  O   PRO   152      55.262  79.993 102.891  1.00  0.00           O  
ATOM   2069  N   GLN   153      57.460  80.138 103.186  1.00  0.00           N  
ATOM   2070  H   GLN   153      58.258  79.523 103.110  1.00  0.00           H  
ATOM   2071  CA  GLN   153      57.591  81.404 103.955  1.00  0.00           C  
ATOM   2072  HA  GLN   153      56.595  81.845 103.924  1.00  0.00           H  
ATOM   2073  CB  GLN   153      57.919  81.023 105.435  1.00  0.00           C  
ATOM   2074  HB2 GLN   153      58.652  80.216 105.451  1.00  0.00           H  
ATOM   2075  HB3 GLN   153      58.238  81.954 105.903  1.00  0.00           H  
ATOM   2076  CG  GLN   153      56.709  80.471 106.137  1.00  0.00           C  
ATOM   2077  HG2 GLN   153      56.252  79.656 105.577  1.00  0.00           H  
ATOM   2078  HG3 GLN   153      57.089  80.148 107.106  1.00  0.00           H  
ATOM   2079  CD  GLN   153      55.602  81.538 106.395  1.00  0.00           C  
ATOM   2080  OE1 GLN   153      55.848  82.752 106.421  1.00  0.00           O  
ATOM   2081  NE2 GLN   153      54.438  81.076 106.579  1.00  0.00           N  
ATOM   2082 HE21 GLN   153      54.310  80.148 106.957  1.00  0.00           H  
ATOM   2083 HE22 GLN   153      53.726  81.750 106.822  1.00  0.00           H  
ATOM   2084  C   GLN   153      58.655  82.368 103.455  1.00  0.00           C  
ATOM   2085  O   GLN   153      58.814  83.471 103.983  1.00  0.00           O  
ATOM   2086  N   GLY   154      59.442  81.869 102.483  1.00  0.00           N  
ATOM   2087  H   GLY   154      59.330  80.899 102.225  1.00  0.00           H  
ATOM   2088  CA  GLY   154      60.600  82.626 102.053  1.00  0.00           C  
ATOM   2089  HA2 GLY   154      61.374  82.457 102.802  1.00  0.00           H  
ATOM   2090  HA3 GLY   154      60.882  82.018 101.193  1.00  0.00           H  
ATOM   2091  C   GLY   154      60.373  84.007 101.490  1.00  0.00           C  
ATOM   2092  O   GLY   154      59.345  84.180 100.856  1.00  0.00           O  
ATOM   2093  N   TYR   155      61.253  84.935 101.730  1.00  0.00           N  
ATOM   2094  H   TYR   155      62.131  84.628 102.123  1.00  0.00           H  
ATOM   2095  CA  TYR   155      61.051  86.360 101.446  1.00  0.00           C  
ATOM   2096  HA  TYR   155      60.097  86.642 101.889  1.00  0.00           H  
ATOM   2097  CB  TYR   155      62.194  87.143 102.240  1.00  0.00           C  
ATOM   2098  HB2 TYR   155      63.214  86.934 101.917  1.00  0.00           H  
ATOM   2099  HB3 TYR   155      62.102  88.226 102.160  1.00  0.00           H  
ATOM   2100  CG  TYR   155      62.233  86.846 103.732  1.00  0.00           C  
ATOM   2101  CD1 TYR   155      61.091  86.490 104.450  1.00  0.00           C  
ATOM   2102  HD1 TYR   155      60.148  86.375 103.936  1.00  0.00           H  
ATOM   2103  CE1 TYR   155      61.180  86.241 105.779  1.00  0.00           C  
ATOM   2104  HE1 TYR   155      60.266  86.073 106.329  1.00  0.00           H  
ATOM   2105  CZ  TYR   155      62.377  86.117 106.417  1.00  0.00           C  
ATOM   2106  OH  TYR   155      62.322  85.718 107.691  1.00  0.00           O  
ATOM   2107  HH  TYR   155      63.202  85.921 108.018  1.00  0.00           H  
ATOM   2108  CE2 TYR   155      63.557  86.367 105.730  1.00  0.00           C  
ATOM   2109  HE2 TYR   155      64.528  86.263 106.191  1.00  0.00           H  
ATOM   2110  CD2 TYR   155      63.469  86.729 104.380  1.00  0.00           C  
ATOM   2111  HD2 TYR   155      64.404  86.882 103.861  1.00  0.00           H  
ATOM   2112  C   TYR   155      60.987  86.662  99.892  1.00  0.00           C  
ATOM   2113  O   TYR   155      61.890  86.203  99.172  1.00  0.00           O  
ATOM   2114  N   GLY   156      60.067  87.580  99.455  1.00  0.00           N  
ATOM   2115  H   GLY   156      60.135  87.793  98.470  1.00  0.00           H  
ATOM   2116  CA  GLY   156      59.002  88.224 100.261  1.00  0.00           C  
ATOM   2117  HA2 GLY   156      58.521  87.520 100.941  1.00  0.00           H  
ATOM   2118  HA3 GLY   156      59.461  88.964 100.917  1.00  0.00           H  
ATOM   2119  C   GLY   156      57.955  88.984  99.436  1.00  0.00           C  
ATOM   2120  O   GLY   156      58.322  89.816  98.610  1.00  0.00           O  
ATOM   2121  N   GLN   157      56.664  88.755  99.623  1.00  0.00           N  
ATOM   2122  H   GLN   157      56.382  88.224 100.435  1.00  0.00           H  
ATOM   2123  CA  GLN   157      55.620  89.473  98.912  1.00  0.00           C  
ATOM   2124  HA  GLN   157      56.006  89.546  97.895  1.00  0.00           H  
ATOM   2125  CB  GLN   157      54.219  88.690  99.107  1.00  0.00           C  
ATOM   2126  HB2 GLN   157      54.182  88.490 100.178  1.00  0.00           H  
ATOM   2127  HB3 GLN   157      53.350  89.233  98.736  1.00  0.00           H  
ATOM   2128  CG  GLN   157      54.229  87.371  98.287  1.00  0.00           C  
ATOM   2129  HG2 GLN   157      55.106  86.754  98.486  1.00  0.00           H  
ATOM   2130  HG3 GLN   157      53.290  86.835  98.421  1.00  0.00           H  
ATOM   2131  CD  GLN   157      54.245  87.767  96.758  1.00  0.00           C  
ATOM   2132  OE1 GLN   157      55.260  87.750  96.056  1.00  0.00           O  
ATOM   2133  NE2 GLN   157      53.090  88.051  96.169  1.00  0.00           N  
ATOM   2134 HE21 GLN   157      52.275  88.337  96.692  1.00  0.00           H  
ATOM   2135 HE22 GLN   157      53.104  88.207  95.172  1.00  0.00           H  
ATOM   2136  C   GLN   157      55.365  90.912  99.419  1.00  0.00           C  
ATOM   2137  O   GLN   157      55.639  91.139 100.566  1.00  0.00           O  
ATOM   2138  N   GLN   158      54.756  91.744  98.626  1.00  0.00           N  
ATOM   2139  H   GLN   158      54.475  92.634  99.013  1.00  0.00           H  
ATOM   2140  CA  GLN   158      54.440  91.665  97.235  1.00  0.00           C  
ATOM   2141  HA  GLN   158      54.043  90.674  97.012  1.00  0.00           H  
ATOM   2142  CB  GLN   158      53.311  92.650  96.911  1.00  0.00           C  
ATOM   2143  HB2 GLN   158      52.867  92.351  95.961  1.00  0.00           H  
ATOM   2144  HB3 GLN   158      52.517  92.510  97.644  1.00  0.00           H  
ATOM   2145  CG  GLN   158      53.725  94.146  96.625  1.00  0.00           C  
ATOM   2146  HG2 GLN   158      54.469  94.526  97.326  1.00  0.00           H  
ATOM   2147  HG3 GLN   158      54.256  94.096  95.674  1.00  0.00           H  
ATOM   2148  CD  GLN   158      52.542  95.074  96.566  1.00  0.00           C  
ATOM   2149  OE1 GLN   158      51.572  94.818  97.258  1.00  0.00           O  
ATOM   2150  NE2 GLN   158      52.575  96.057  95.718  1.00  0.00           N  
ATOM   2151 HE21 GLN   158      53.415  96.274  95.201  1.00  0.00           H  
ATOM   2152 HE22 GLN   158      51.758  96.633  95.574  1.00  0.00           H  
ATOM   2153  C   GLN   158      55.719  91.898  96.312  1.00  0.00           C  
ATOM   2154  O   GLN   158      56.795  92.232  96.849  1.00  0.00           O  
ATOM   2155  N   ASN   159      55.566  91.705  94.975  1.00  0.00           N  
ATOM   2156  H   ASN   159      54.671  91.388  94.631  1.00  0.00           H  
ATOM   2157  CA  ASN   159      56.635  91.802  93.934  1.00  0.00           C  
ATOM   2158  HA  ASN   159      57.397  91.065  94.189  1.00  0.00           H  
ATOM   2159  CB  ASN   159      56.113  91.466  92.535  1.00  0.00           C  
ATOM   2160  HB2 ASN   159      55.155  91.964  92.386  1.00  0.00           H  
ATOM   2161  HB3 ASN   159      56.845  91.840  91.819  1.00  0.00           H  
ATOM   2162  CG  ASN   159      56.028  89.997  92.105  1.00  0.00           C  
ATOM   2163  OD1 ASN   159      56.857  89.177  92.390  1.00  0.00           O  
ATOM   2164  ND2 ASN   159      55.063  89.634  91.289  1.00  0.00           N  
ATOM   2165 HD21 ASN   159      54.366  90.346  91.123  1.00  0.00           H  
ATOM   2166 HD22 ASN   159      55.081  88.739  90.821  1.00  0.00           H  
ATOM   2167  C   ASN   159      57.166  93.267  94.014  1.00  0.00           C  
ATOM   2168  O   ASN   159      56.423  94.196  93.818  1.00  0.00           O  
ATOM   2169  N   GLN   160      58.407  93.580  94.227  1.00  0.00           N  
ATOM   2170  H   GLN   160      58.544  94.577  94.314  1.00  0.00           H  
ATOM   2171  CA  GLN   160      59.629  92.763  94.092  1.00  0.00           C  
ATOM   2172  HA  GLN   160      59.348  91.710  94.093  1.00  0.00           H  
ATOM   2173  CB  GLN   160      60.377  93.148  92.765  1.00  0.00           C  
ATOM   2174  HB2 GLN   160      59.733  92.850  91.938  1.00  0.00           H  
ATOM   2175  HB3 GLN   160      60.500  94.231  92.781  1.00  0.00           H  
ATOM   2176  CG  GLN   160      61.730  92.574  92.501  1.00  0.00           C  
ATOM   2177  HG2 GLN   160      61.998  92.918  91.502  1.00  0.00           H  
ATOM   2178  HG3 GLN   160      62.522  92.986  93.126  1.00  0.00           H  
ATOM   2179  CD  GLN   160      61.801  91.080  92.329  1.00  0.00           C  
ATOM   2180  OE1 GLN   160      61.691  90.320  93.260  1.00  0.00           O  
ATOM   2181  NE2 GLN   160      61.991  90.636  91.111  1.00  0.00           N  
ATOM   2182 HE21 GLN   160      61.941  91.238  90.302  1.00  0.00           H  
ATOM   2183 HE22 GLN   160      61.998  89.633  90.993  1.00  0.00           H  
ATOM   2184  C   GLN   160      60.656  92.965  95.315  1.00  0.00           C  
ATOM   2185  O   GLN   160      61.118  94.045  95.560  1.00  0.00           O  
ATOM   2186  N   TYR   161      61.000  91.959  96.090  1.00  0.00           N  
ATOM   2187  H   TYR   161      60.468  91.113  95.943  1.00  0.00           H  
ATOM   2188  CA  TYR   161      61.888  91.948  97.235  1.00  0.00           C  
ATOM   2189  HA  TYR   161      61.705  92.775  97.921  1.00  0.00           H  
ATOM   2190  CB  TYR   161      61.583  90.687  98.067  1.00  0.00           C  
ATOM   2191  HB2 TYR   161      60.569  90.650  98.465  1.00  0.00           H  
ATOM   2192  HB3 TYR   161      61.734  89.792  97.464  1.00  0.00           H  
ATOM   2193  CG  TYR   161      62.493  90.545  99.317  1.00  0.00           C  
ATOM   2194  CD1 TYR   161      63.515  89.526  99.348  1.00  0.00           C  
ATOM   2195  HD1 TYR   161      63.784  88.993  98.448  1.00  0.00           H  
ATOM   2196  CE1 TYR   161      64.149  89.229 100.594  1.00  0.00           C  
ATOM   2197  HE1 TYR   161      64.936  88.499 100.710  1.00  0.00           H  
ATOM   2198  CZ  TYR   161      63.968  90.045 101.698  1.00  0.00           C  
ATOM   2199  OH  TYR   161      64.837  90.062 102.745  1.00  0.00           O  
ATOM   2200  HH  TYR   161      65.559  89.453 102.574  1.00  0.00           H  
ATOM   2201  CE2 TYR   161      62.902  91.033 101.689  1.00  0.00           C  
ATOM   2202  HE2 TYR   161      62.717  91.647 102.557  1.00  0.00           H  
ATOM   2203  CD2 TYR   161      62.178  91.270 100.541  1.00  0.00           C  
ATOM   2204  HD2 TYR   161      61.440  92.053 100.636  1.00  0.00           H  
ATOM   2205  C   TYR   161      63.400  92.000  96.890  1.00  0.00           C  
ATOM   2206  O   TYR   161      64.217  92.671  97.554  1.00  0.00           O  
ATOM   2207  N   ASN   162      63.742  91.332  95.776  1.00  0.00           N  
ATOM   2208  H   ASN   162      63.033  90.992  95.142  1.00  0.00           H  
ATOM   2209  CA  ASN   162      65.124  91.231  95.268  1.00  0.00           C  
ATOM   2210  HA  ASN   162      65.715  91.186  96.183  1.00  0.00           H  
ATOM   2211  CB  ASN   162      65.208  89.916  94.379  1.00  0.00           C  
ATOM   2212  HB2 ASN   162      64.734  89.983  93.400  1.00  0.00           H  
ATOM   2213  HB3 ASN   162      66.259  89.632  94.330  1.00  0.00           H  
ATOM   2214  CG  ASN   162      64.629  88.707  95.123  1.00  0.00           C  
ATOM   2215  OD1 ASN   162      65.106  88.211  96.106  1.00  0.00           O  
ATOM   2216  ND2 ASN   162      63.441  88.367  94.778  1.00  0.00           N  
ATOM   2217 HD21 ASN   162      62.915  87.760  95.391  1.00  0.00           H  
ATOM   2218 HD22 ASN   162      63.038  88.917  94.034  1.00  0.00           H  
ATOM   2219  C   ASN   162      65.703  92.429  94.570  1.00  0.00           C  
ATOM   2220  O   ASN   162      64.912  93.357  94.192  1.00  0.00           O  
ATOM   2221  N   SER   163      66.990  92.369  94.290  1.00  0.00           N  
ATOM   2222  H   SER   163      67.385  91.477  94.552  1.00  0.00           H  
ATOM   2223  CA  SER   163      67.721  93.285  93.409  1.00  0.00           C  
ATOM   2224  HA  SER   163      67.654  94.210  93.981  1.00  0.00           H  
ATOM   2225  CB  SER   163      69.194  92.867  93.313  1.00  0.00           C  
ATOM   2226  HB2 SER   163      69.540  92.475  94.269  1.00  0.00           H  
ATOM   2227  HB3 SER   163      69.301  92.033  92.619  1.00  0.00           H  
ATOM   2228  OG  SER   163      70.039  93.968  92.909  1.00  0.00           O  
ATOM   2229  HG  SER   163      70.119  94.504  93.701  1.00  0.00           H  
ATOM   2230  C   SER   163      67.065  93.318  92.009  1.00  0.00           C  
ATOM   2231  O   SER   163      66.767  92.295  91.398  1.00  0.00           O  
ATOM   2232  N   SER   164      66.807  94.547  91.465  1.00  0.00           N  
ATOM   2233  H   SER   164      66.922  95.426  91.948  1.00  0.00           H  
ATOM   2234  CA  SER   164      66.147  94.659  90.215  1.00  0.00           C  
ATOM   2235  HA  SER   164      65.971  95.714  90.007  1.00  0.00           H  
ATOM   2236  CB  SER   164      64.633  94.154  90.334  1.00  0.00           C  
ATOM   2237  HB2 SER   164      64.526  93.075  90.448  1.00  0.00           H  
ATOM   2238  HB3 SER   164      64.253  94.844  91.088  1.00  0.00           H  
ATOM   2239  OG  SER   164      64.033  94.297  89.070  1.00  0.00           O  
ATOM   2240  HG  SER   164      63.732  95.207  89.125  1.00  0.00           H  
ATOM   2241  C   SER   164      66.997  94.024  89.089  1.00  0.00           C  
ATOM   2242  O   SER   164      68.218  93.986  89.215  1.00  0.00           O  
ATOM   2243  N   SER   165      66.413  93.672  87.931  1.00  0.00           N  
ATOM   2244  H   SER   165      65.418  93.813  87.835  1.00  0.00           H  
ATOM   2245  CA  SER   165      67.013  93.281  86.757  1.00  0.00           C  
ATOM   2246  HA  SER   165      67.325  92.244  86.883  1.00  0.00           H  
ATOM   2247  CB  SER   165      65.872  93.169  85.685  1.00  0.00           C  
ATOM   2248  HB2 SER   165      65.551  94.118  85.255  1.00  0.00           H  
ATOM   2249  HB3 SER   165      66.195  92.519  84.872  1.00  0.00           H  
ATOM   2250  OG  SER   165      64.763  92.466  86.187  1.00  0.00           O  
ATOM   2251  HG  SER   165      65.051  91.618  86.532  1.00  0.00           H  
ATOM   2252  C   SER   165      68.182  94.226  86.192  1.00  0.00           C  
ATOM   2253  O   SER   165      68.226  95.416  86.362  1.00  0.00           O  
ATOM   2254  N   GLY   166      69.209  93.548  85.705  1.00  0.00           N  
ATOM   2255  H   GLY   166      69.235  92.540  85.756  1.00  0.00           H  
ATOM   2256  CA  GLY   166      70.406  94.241  85.333  1.00  0.00           C  
ATOM   2257  HA2 GLY   166      70.719  93.609  84.501  1.00  0.00           H  
ATOM   2258  HA3 GLY   166      70.187  95.265  85.033  1.00  0.00           H  
ATOM   2259  C   GLY   166      71.520  94.270  86.434  1.00  0.00           C  
ATOM   2260  O   GLY   166      71.910  93.183  86.854  1.00  0.00           O  
ATOM   2261  N   GLY   167      71.971  95.478  86.848  1.00  0.00           N  
ATOM   2262  H   GLY   167      71.704  96.345  86.404  1.00  0.00           H  
ATOM   2263  CA  GLY   167      73.086  95.461  87.852  1.00  0.00           C  
ATOM   2264  HA2 GLY   167      73.246  96.525  88.028  1.00  0.00           H  
ATOM   2265  HA3 GLY   167      72.711  94.898  88.706  1.00  0.00           H  
ATOM   2266  C   GLY   167      74.366  94.873  87.346  1.00  0.00           C  
ATOM   2267  O   GLY   167      74.767  95.088  86.213  1.00  0.00           O  
ATOM   2268  N   GLY   168      75.120  94.292  88.248  1.00  0.00           N  
ATOM   2269  H   GLY   168      74.746  94.111  89.168  1.00  0.00           H  
ATOM   2270  CA  GLY   168      76.348  93.496  87.986  1.00  0.00           C  
ATOM   2271  HA2 GLY   168      77.148  94.124  87.593  1.00  0.00           H  
ATOM   2272  HA3 GLY   168      76.770  92.878  88.779  1.00  0.00           H  
ATOM   2273  C   GLY   168      76.083  92.386  86.868  1.00  0.00           C  
ATOM   2274  O   GLY   168      75.005  91.807  86.875  1.00  0.00           O  
ATOM   2275  N   GLY   169      77.089  92.165  85.974  1.00  0.00           N  
ATOM   2276  H   GLY   169      76.972  91.381  85.347  1.00  0.00           H  
ATOM   2277  CA  GLY   169      78.489  92.657  86.004  1.00  0.00           C  
ATOM   2278  HA2 GLY   169      78.475  93.739  85.874  1.00  0.00           H  
ATOM   2279  HA3 GLY   169      79.025  92.339  86.898  1.00  0.00           H  
ATOM   2280  C   GLY   169      79.418  92.104  84.914  1.00  0.00           C  
ATOM   2281  O   GLY   169      79.239  90.911  84.570  1.00  0.00           O  
ATOM   2282  N   GLY   170      80.423  92.869  84.482  1.00  0.00           N  
ATOM   2283  H   GLY   170      80.605  93.774  84.892  1.00  0.00           H  
ATOM   2284  CA  GLY   170      81.603  92.235  83.784  1.00  0.00           C  
ATOM   2285  HA2 GLY   170      81.232  91.432  83.147  1.00  0.00           H  
ATOM   2286  HA3 GLY   170      82.021  92.928  83.054  1.00  0.00           H  
ATOM   2287  C   GLY   170      82.653  91.497  84.685  1.00  0.00           C  
ATOM   2288  O   GLY   170      82.418  91.190  85.890  1.00  0.00           O  
ATOM   2289  N   GLY   171      83.833  91.150  84.133  1.00  0.00           N  
ATOM   2290  H   GLY   171      84.536  90.790  84.763  1.00  0.00           H  
ATOM   2291  CA  GLY   171      84.271  91.333  82.729  1.00  0.00           C  
ATOM   2292  HA2 GLY   171      85.094  90.663  82.476  1.00  0.00           H  
ATOM   2293  HA3 GLY   171      83.455  91.091  82.048  1.00  0.00           H  
ATOM   2294  C   GLY   171      84.764  92.709  82.353  1.00  0.00           C  
ATOM   2295  O   GLY   171      84.885  93.631  83.164  1.00  0.00           O  
ATOM   2296  N   GLY   172      85.013  92.916  81.063  1.00  0.00           N  
ATOM   2297  H   GLY   172      85.252  93.897  81.022  1.00  0.00           H  
ATOM   2298  CA  GLY   172      84.992  92.073  79.817  1.00  0.00           C  
ATOM   2299  HA2 GLY   172      85.902  92.307  79.266  1.00  0.00           H  
ATOM   2300  HA3 GLY   172      85.091  91.041  80.156  1.00  0.00           H  
ATOM   2301  C   GLY   172      83.727  92.293  79.000  1.00  0.00           C  
ATOM   2302  O   GLY   172      82.699  92.880  79.551  1.00  0.00           O  
ATOM   2303  N   GLY   173      83.769  91.893  77.675  1.00  0.00           N  
ATOM   2304  H   GLY   173      84.670  91.600  77.326  1.00  0.00           H  
ATOM   2305  CA  GLY   173      82.518  91.914  76.904  1.00  0.00           C  
ATOM   2306  HA2 GLY   173      81.924  91.208  77.485  1.00  0.00           H  
ATOM   2307  HA3 GLY   173      81.965  92.854  76.914  1.00  0.00           H  
ATOM   2308  C   GLY   173      82.648  91.282  75.497  1.00  0.00           C  
ATOM   2309  O   GLY   173      83.756  91.068  74.952  1.00  0.00           O  
ATOM   2310  N   GLY   174      81.511  91.056  74.803  1.00  0.00           N  
ATOM   2311  H   GLY   174      81.558  90.570  73.919  1.00  0.00           H  
ATOM   2312  CA  GLY   174      80.188  91.436  75.177  1.00  0.00           C  
ATOM   2313  HA2 GLY   174      79.555  90.784  74.575  1.00  0.00           H  
ATOM   2314  HA3 GLY   174      79.975  91.349  76.242  1.00  0.00           H  
ATOM   2315  C   GLY   174      79.963  92.880  74.702  1.00  0.00           C  
ATOM   2316  O   GLY   174      80.891  93.671  74.705  1.00  0.00           O  
ATOM   2317  N   GLY   175      78.733  93.211  74.379  1.00  0.00           N  
ATOM   2318  H   GLY   175      78.032  92.493  74.493  1.00  0.00           H  
ATOM   2319  CA  GLY   175      78.207  94.469  73.749  1.00  0.00           C  
ATOM   2320  HA2 GLY   175      77.121  94.516  73.674  1.00  0.00           H  
ATOM   2321  HA3 GLY   175      78.446  95.320  74.387  1.00  0.00           H  
ATOM   2322  C   GLY   175      78.831  94.715  72.405  1.00  0.00           C  
ATOM   2323  O   GLY   175      79.625  93.919  71.892  1.00  0.00           O  
ATOM   2324  N   ASN   176      78.320  95.768  71.696  1.00  0.00           N  
ATOM   2325  H   ASN   176      77.562  96.309  72.086  1.00  0.00           H  
ATOM   2326  CA  ASN   176      78.724  96.044  70.301  1.00  0.00           C  
ATOM   2327  HA  ASN   176      79.808  95.990  70.203  1.00  0.00           H  
ATOM   2328  CB  ASN   176      78.245  95.106  69.190  1.00  0.00           C  
ATOM   2329  HB2 ASN   176      78.301  95.653  68.249  1.00  0.00           H  
ATOM   2330  HB3 ASN   176      78.952  94.279  69.121  1.00  0.00           H  
ATOM   2331  CG  ASN   176      76.849  94.518  69.362  1.00  0.00           C  
ATOM   2332  OD1 ASN   176      75.802  95.164  69.250  1.00  0.00           O  
ATOM   2333  ND2 ASN   176      76.785  93.243  69.698  1.00  0.00           N  
ATOM   2334 HD21 ASN   176      75.899  92.781  69.848  1.00  0.00           H  
ATOM   2335 HD22 ASN   176      77.661  92.741  69.715  1.00  0.00           H  
ATOM   2336  C   ASN   176      78.248  97.460  69.959  1.00  0.00           C  
ATOM   2337  O   ASN   176      77.336  97.978  70.606  1.00  0.00           O  
ATOM   2338  N   TYR   177      78.873  98.215  68.950  1.00  0.00           N  
ATOM   2339  H   TYR   177      79.786  97.858  68.706  1.00  0.00           H  
ATOM   2340  CA  TYR   177      78.122  99.172  68.113  1.00  0.00           C  
ATOM   2341  HA  TYR   177      77.391  99.643  68.770  1.00  0.00           H  
ATOM   2342  CB  TYR   177      79.177 100.203  67.707  1.00  0.00           C  
ATOM   2343  HB2 TYR   177      79.792  99.688  66.970  1.00  0.00           H  
ATOM   2344  HB3 TYR   177      78.740 101.075  67.219  1.00  0.00           H  
ATOM   2345  CG  TYR   177      80.018 100.742  68.795  1.00  0.00           C  
ATOM   2346  CD1 TYR   177      79.275 101.416  69.825  1.00  0.00           C  
ATOM   2347  HD1 TYR   177      78.197 101.476  69.852  1.00  0.00           H  
ATOM   2348  CE1 TYR   177      80.020 101.826  70.992  1.00  0.00           C  
ATOM   2349  HE1 TYR   177      79.558 102.327  71.830  1.00  0.00           H  
ATOM   2350  CZ  TYR   177      81.476 101.689  70.991  1.00  0.00           C  
ATOM   2351  OH  TYR   177      82.210 102.070  72.029  1.00  0.00           O  
ATOM   2352  HH  TYR   177      81.690 102.038  72.835  1.00  0.00           H  
ATOM   2353  CE2 TYR   177      82.131 101.013  69.977  1.00  0.00           C  
ATOM   2354  HE2 TYR   177      83.205 100.923  70.055  1.00  0.00           H  
ATOM   2355  CD2 TYR   177      81.394 100.523  68.906  1.00  0.00           C  
ATOM   2356  HD2 TYR   177      81.924 100.099  68.065  1.00  0.00           H  
ATOM   2357  C   TYR   177      77.385  98.537  66.937  1.00  0.00           C  
ATOM   2358  O   TYR   177      77.979  97.784  66.146  1.00  0.00           O  
ATOM   2359  N   GLY   178      76.147  98.836  66.725  1.00  0.00           N  
ATOM   2360  H   GLY   178      75.690  98.348  65.968  1.00  0.00           H  
ATOM   2361  CA  GLY   178      75.248  99.553  67.661  1.00  0.00           C  
ATOM   2362  HA2 GLY   178      74.276  99.277  67.253  1.00  0.00           H  
ATOM   2363  HA3 GLY   178      75.275  99.094  68.650  1.00  0.00           H  
ATOM   2364  C   GLY   178      75.254 101.074  67.748  1.00  0.00           C  
ATOM   2365  O   GLY   178      76.016 101.647  66.964  1.00  0.00           O  
ATOM   2366  N   GLN   179      74.504 101.677  68.722  1.00  0.00           N  
ATOM   2367  H   GLN   179      73.930 101.079  69.299  1.00  0.00           H  
ATOM   2368  CA  GLN   179      74.566 103.108  69.053  1.00  0.00           C  
ATOM   2369  HA  GLN   179      74.907 103.656  68.175  1.00  0.00           H  
ATOM   2370  CB  GLN   179      73.125 103.644  69.325  1.00  0.00           C  
ATOM   2371  HB2 GLN   179      72.660 102.847  69.905  1.00  0.00           H  
ATOM   2372  HB3 GLN   179      73.189 104.499  69.999  1.00  0.00           H  
ATOM   2373  CG  GLN   179      72.273 103.788  68.049  1.00  0.00           C  
ATOM   2374  HG2 GLN   179      72.872 104.399  67.373  1.00  0.00           H  
ATOM   2375  HG3 GLN   179      71.997 102.802  67.678  1.00  0.00           H  
ATOM   2376  CD  GLN   179      70.929 104.437  68.331  1.00  0.00           C  
ATOM   2377  OE1 GLN   179      70.577 104.943  69.403  1.00  0.00           O  
ATOM   2378  NE2 GLN   179      69.967 104.402  67.410  1.00  0.00           N  
ATOM   2379 HE21 GLN   179      70.105 103.815  66.600  1.00  0.00           H  
ATOM   2380 HE22 GLN   179      69.043 104.750  67.623  1.00  0.00           H  
ATOM   2381  C   GLN   179      75.448 103.375  70.276  1.00  0.00           C  
ATOM   2382  O   GLN   179      75.230 102.752  71.323  1.00  0.00           O  
ATOM   2383  N   ASP   180      76.532 104.109  70.177  1.00  0.00           N  
ATOM   2384  H   ASP   180      77.059 104.146  71.038  1.00  0.00           H  
ATOM   2385  CA  ASP   180      76.891 105.081  69.111  1.00  0.00           C  
ATOM   2386  HA  ASP   180      76.589 104.744  68.120  1.00  0.00           H  
ATOM   2387  CB  ASP   180      76.140 106.388  69.346  1.00  0.00           C  
ATOM   2388  HB2 ASP   180      75.113 106.188  69.652  1.00  0.00           H  
ATOM   2389  HB3 ASP   180      76.599 106.871  70.208  1.00  0.00           H  
ATOM   2390  CG  ASP   180      76.174 107.323  68.169  1.00  0.00           C  
ATOM   2391  OD1 ASP   180      75.319 108.260  68.144  1.00  0.00           O  
ATOM   2392  OD2 ASP   180      76.908 107.174  67.167  1.00  0.00           O  
ATOM   2393  C   ASP   180      78.412 105.349  69.188  1.00  0.00           C  
ATOM   2394  O   ASP   180      78.944 105.638  70.293  1.00  0.00           O  
ATOM   2395  N   GLN   181      79.076 105.298  68.035  1.00  0.00           N  
ATOM   2396  H   GLN   181      78.493 105.287  67.211  1.00  0.00           H  
ATOM   2397  CA  GLN   181      80.545 105.779  67.959  1.00  0.00           C  
ATOM   2398  HA  GLN   181      81.037 105.295  68.803  1.00  0.00           H  
ATOM   2399  CB  GLN   181      81.281 105.321  66.708  1.00  0.00           C  
ATOM   2400  HB2 GLN   181      80.848 105.715  65.788  1.00  0.00           H  
ATOM   2401  HB3 GLN   181      82.271 105.778  66.691  1.00  0.00           H  
ATOM   2402  CG  GLN   181      81.346 103.773  66.676  1.00  0.00           C  
ATOM   2403  HG2 GLN   181      81.990 103.524  67.520  1.00  0.00           H  
ATOM   2404  HG3 GLN   181      80.354 103.386  66.909  1.00  0.00           H  
ATOM   2405  CD  GLN   181      81.866 103.257  65.402  1.00  0.00           C  
ATOM   2406  OE1 GLN   181      81.431 103.679  64.305  1.00  0.00           O  
ATOM   2407  NE2 GLN   181      82.931 102.483  65.320  1.00  0.00           N  
ATOM   2408 HE21 GLN   181      83.414 102.083  66.112  1.00  0.00           H  
ATOM   2409 HE22 GLN   181      83.327 102.564  64.395  1.00  0.00           H  
ATOM   2410  C   GLN   181      80.871 107.333  68.094  1.00  0.00           C  
ATOM   2411  O   GLN   181      81.978 107.713  68.519  1.00  0.00           O  
ATOM   2412  N   SER   182      79.905 108.167  67.735  1.00  0.00           N  
ATOM   2413  H   SER   182      79.021 107.789  67.426  1.00  0.00           H  
ATOM   2414  CA  SER   182      79.918 109.601  67.963  1.00  0.00           C  
ATOM   2415  HA  SER   182      80.789 110.111  67.551  1.00  0.00           H  
ATOM   2416  CB  SER   182      78.630 110.246  67.416  1.00  0.00           C  
ATOM   2417  HB2 SER   182      78.423 109.825  66.432  1.00  0.00           H  
ATOM   2418  HB3 SER   182      77.804 109.896  68.035  1.00  0.00           H  
ATOM   2419  OG  SER   182      78.605 111.637  67.273  1.00  0.00           O  
ATOM   2420  HG  SER   182      78.401 111.989  68.142  1.00  0.00           H  
ATOM   2421  C   SER   182      79.877 109.991  69.543  1.00  0.00           C  
ATOM   2422  O   SER   182      78.948 109.561  70.277  1.00  0.00           O  
ATOM   2423  N   SER   183      80.704 110.869  69.986  1.00  0.00           N  
ATOM   2424  H   SER   183      80.430 111.170  70.910  1.00  0.00           H  
ATOM   2425  CA  SER   183      81.759 111.691  69.450  1.00  0.00           C  
ATOM   2426  HA  SER   183      82.174 111.116  68.623  1.00  0.00           H  
ATOM   2427  CB  SER   183      81.191 112.999  68.966  1.00  0.00           C  
ATOM   2428  HB2 SER   183      80.321 112.952  68.311  1.00  0.00           H  
ATOM   2429  HB3 SER   183      80.789 113.526  69.831  1.00  0.00           H  
ATOM   2430  OG  SER   183      82.139 113.798  68.342  1.00  0.00           O  
ATOM   2431  HG  SER   183      81.852 114.712  68.398  1.00  0.00           H  
ATOM   2432  C   SER   183      82.901 111.918  70.442  1.00  0.00           C  
ATOM   2433  O   SER   183      82.668 112.123  71.613  1.00  0.00           O  
ATOM   2434  N   MET   184      84.083 111.907  69.892  1.00  0.00           N  
ATOM   2435  H   MET   184      84.209 111.719  68.907  1.00  0.00           H  
ATOM   2436  CA  MET   184      85.236 112.245  70.719  1.00  0.00           C  
ATOM   2437  HA  MET   184      85.172 111.970  71.772  1.00  0.00           H  
ATOM   2438  CB  MET   184      86.443 111.482  70.070  1.00  0.00           C  
ATOM   2439  HB2 MET   184      86.200 110.449  69.818  1.00  0.00           H  
ATOM   2440  HB3 MET   184      86.697 111.956  69.122  1.00  0.00           H  
ATOM   2441  CG  MET   184      87.718 111.542  70.956  1.00  0.00           C  
ATOM   2442  HG2 MET   184      88.376 112.409  70.903  1.00  0.00           H  
ATOM   2443  HG3 MET   184      87.335 111.479  71.975  1.00  0.00           H  
ATOM   2444  SD  MET   184      88.763 110.062  70.643  1.00  0.00           S  
ATOM   2445  CE  MET   184      87.908 108.710  71.510  1.00  0.00           C  
ATOM   2446  HE1 MET   184      87.066 108.469  70.861  1.00  0.00           H  
ATOM   2447  HE2 MET   184      88.521 107.827  71.689  1.00  0.00           H  
ATOM   2448  HE3 MET   184      87.581 109.132  72.461  1.00  0.00           H  
ATOM   2449  C   MET   184      85.527 113.795  70.626  1.00  0.00           C  
ATOM   2450  O   MET   184      85.296 114.504  69.639  1.00  0.00           O  
ATOM   2451  N   SER   185      86.085 114.240  71.747  1.00  0.00           N  
ATOM   2452  H   SER   185      86.250 113.573  72.487  1.00  0.00           H  
ATOM   2453  CA  SER   185      86.609 115.508  71.926  1.00  0.00           C  
ATOM   2454  HA  SER   185      85.805 116.242  71.865  1.00  0.00           H  
ATOM   2455  CB  SER   185      87.084 115.744  73.359  1.00  0.00           C  
ATOM   2456  HB2 SER   185      86.390 115.507  74.166  1.00  0.00           H  
ATOM   2457  HB3 SER   185      87.933 115.081  73.527  1.00  0.00           H  
ATOM   2458  OG  SER   185      87.478 117.108  73.495  1.00  0.00           O  
ATOM   2459  HG  SER   185      88.177 117.225  74.142  1.00  0.00           H  
ATOM   2460  C   SER   185      87.723 115.799  70.874  1.00  0.00           C  
ATOM   2461  O   SER   185      88.524 114.892  70.580  1.00  0.00           O  
ATOM   2462  N   SER   186      87.836 116.998  70.347  1.00  0.00           N  
ATOM   2463  H   SER   186      87.257 117.754  70.682  1.00  0.00           H  
ATOM   2464  CA  SER   186      88.859 117.416  69.363  1.00  0.00           C  
ATOM   2465  HA  SER   186      89.790 116.948  69.684  1.00  0.00           H  
ATOM   2466  CB  SER   186      88.474 116.932  67.965  1.00  0.00           C  
ATOM   2467  HB2 SER   186      88.332 115.853  68.021  1.00  0.00           H  
ATOM   2468  HB3 SER   186      87.523 117.398  67.706  1.00  0.00           H  
ATOM   2469  OG  SER   186      89.518 117.250  67.022  1.00  0.00           O  
ATOM   2470  HG  SER   186      89.136 117.895  66.422  1.00  0.00           H  
ATOM   2471  C   SER   186      89.063 118.952  69.352  1.00  0.00           C  
ATOM   2472  O   SER   186      88.065 119.591  69.418  1.00  0.00           O  
ATOM   2473  N   GLY   187      90.246 119.631  69.315  1.00  0.00           N  
ATOM   2474  H   GLY   187      90.297 120.605  69.577  1.00  0.00           H  
ATOM   2475  CA  GLY   187      91.571 119.076  69.110  1.00  0.00           C  
ATOM   2476  HA2 GLY   187      92.127 119.230  70.035  1.00  0.00           H  
ATOM   2477  HA3 GLY   187      91.370 118.026  68.897  1.00  0.00           H  
ATOM   2478  C   GLY   187      92.309 119.622  67.867  1.00  0.00           C  
ATOM   2479  O   GLY   187      93.443 119.214  67.608  1.00  0.00           O  
ATOM   2480  N   GLY   188      91.761 120.562  67.129  1.00  0.00           N  
ATOM   2481  H   GLY   188      90.828 120.884  67.341  1.00  0.00           H  
ATOM   2482  CA  GLY   188      92.526 121.072  65.965  1.00  0.00           C  
ATOM   2483  HA2 GLY   188      93.131 120.364  65.398  1.00  0.00           H  
ATOM   2484  HA3 GLY   188      91.721 121.472  65.348  1.00  0.00           H  
ATOM   2485  C   GLY   188      93.270 122.417  66.332  1.00  0.00           C  
ATOM   2486  O   GLY   188      93.818 122.497  67.417  1.00  0.00           O  
ATOM   2487  N   GLY   189      93.469 123.406  65.502  1.00  0.00           N  
ATOM   2488  H   GLY   189      94.003 124.189  65.851  1.00  0.00           H  
ATOM   2489  CA  GLY   189      92.835 123.631  64.161  1.00  0.00           C  
ATOM   2490  HA2 GLY   189      93.521 124.199  63.533  1.00  0.00           H  
ATOM   2491  HA3 GLY   189      92.607 122.682  63.677  1.00  0.00           H  
ATOM   2492  C   GLY   189      91.531 124.445  64.231  1.00  0.00           C  
ATOM   2493  O   GLY   189      90.591 124.118  65.031  1.00  0.00           O  
ATOM   2494  N   SER   190      91.479 125.419  63.363  1.00  0.00           N  
ATOM   2495  H   SER   190      92.301 125.604  62.806  1.00  0.00           H  
ATOM   2496  CA  SER   190      90.407 126.426  63.279  1.00  0.00           C  
ATOM   2497  HA  SER   190      90.613 127.150  62.491  1.00  0.00           H  
ATOM   2498  CB  SER   190      89.055 125.799  62.813  1.00  0.00           C  
ATOM   2499  HB2 SER   190      88.829 125.070  63.591  1.00  0.00           H  
ATOM   2500  HB3 SER   190      88.291 126.575  62.862  1.00  0.00           H  
ATOM   2501  OG  SER   190      89.191 125.341  61.507  1.00  0.00           O  
ATOM   2502  HG  SER   190      89.168 126.079  60.893  1.00  0.00           H  
ATOM   2503  C   SER   190      90.227 127.262  64.549  1.00  0.00           C  
ATOM   2504  O   SER   190      89.158 127.258  65.122  1.00  0.00           O  
ATOM   2505  N   GLY   191      91.296 127.869  65.130  1.00  0.00           N  
ATOM   2506  H   GLY   191      91.170 128.163  66.088  1.00  0.00           H  
ATOM   2507  CA  GLY   191      92.680 127.914  64.534  1.00  0.00           C  
ATOM   2508  HA2 GLY   191      93.266 128.578  65.170  1.00  0.00           H  
ATOM   2509  HA3 GLY   191      93.066 126.896  64.588  1.00  0.00           H  
ATOM   2510  C   GLY   191      92.851 128.295  63.056  1.00  0.00           C  
ATOM   2511  O   GLY   191      92.027 129.085  62.702  1.00  0.00           O  
ATOM   2512  N   GLY   192      93.804 127.722  62.331  1.00  0.00           N  
ATOM   2513  H   GLY   192      94.545 127.254  62.832  1.00  0.00           H  
ATOM   2514  CA  GLY   192      93.908 127.874  60.898  1.00  0.00           C  
ATOM   2515  HA2 GLY   192      93.551 128.891  60.731  1.00  0.00           H  
ATOM   2516  HA3 GLY   192      94.978 127.869  60.690  1.00  0.00           H  
ATOM   2517  C   GLY   192      93.225 126.881  59.976  1.00  0.00           C  
ATOM   2518  O   GLY   192      92.683 125.891  60.505  1.00  0.00           O  
ATOM   2519  N   GLY   193      93.399 127.003  58.640  1.00  0.00           N  
ATOM   2520  H   GLY   193      94.056 127.686  58.291  1.00  0.00           H  
ATOM   2521  CA  GLY   193      92.793 126.054  57.692  1.00  0.00           C  
ATOM   2522  HA2 GLY   193      93.263 126.034  56.709  1.00  0.00           H  
ATOM   2523  HA3 GLY   193      92.986 125.069  58.116  1.00  0.00           H  
ATOM   2524  C   GLY   193      91.321 126.160  57.628  1.00  0.00           C  
ATOM   2525  O   GLY   193      90.697 127.077  58.151  1.00  0.00           O  
ATOM   2526  N   TYR   194      90.717 125.137  57.072  1.00  0.00           N  
ATOM   2527  H   TYR   194      91.176 124.360  56.616  1.00  0.00           H  
ATOM   2528  CA  TYR   194      89.248 124.962  57.035  1.00  0.00           C  
ATOM   2529  HA  TYR   194      88.737 125.726  57.620  1.00  0.00           H  
ATOM   2530  CB  TYR   194      88.766 125.279  55.651  1.00  0.00           C  
ATOM   2531  HB2 TYR   194      89.115 124.545  54.925  1.00  0.00           H  
ATOM   2532  HB3 TYR   194      87.686 125.137  55.684  1.00  0.00           H  
ATOM   2533  CG  TYR   194      88.811 126.685  55.090  1.00  0.00           C  
ATOM   2534  CD1 TYR   194      87.758 127.613  55.466  1.00  0.00           C  
ATOM   2535  HD1 TYR   194      87.057 127.271  56.212  1.00  0.00           H  
ATOM   2536  CE1 TYR   194      87.636 128.780  54.708  1.00  0.00           C  
ATOM   2537  HE1 TYR   194      86.800 129.435  54.907  1.00  0.00           H  
ATOM   2538  CZ  TYR   194      88.542 129.175  53.724  1.00  0.00           C  
ATOM   2539  OH  TYR   194      88.313 130.369  53.118  1.00  0.00           O  
ATOM   2540  HH  TYR   194      87.429 130.403  52.745  1.00  0.00           H  
ATOM   2541  CE2 TYR   194      89.633 128.300  53.453  1.00  0.00           C  
ATOM   2542  HE2 TYR   194      90.343 128.587  52.691  1.00  0.00           H  
ATOM   2543  CD2 TYR   194      89.676 127.001  53.991  1.00  0.00           C  
ATOM   2544  HD2 TYR   194      90.403 126.304  53.603  1.00  0.00           H  
ATOM   2545  C   TYR   194      88.815 123.568  57.438  1.00  0.00           C  
ATOM   2546  O   TYR   194      89.411 122.545  57.095  1.00  0.00           O  
ATOM   2547  N   GLY   195      87.743 123.399  58.279  1.00  0.00           N  
ATOM   2548  H   GLY   195      87.774 122.431  58.563  1.00  0.00           H  
ATOM   2549  CA  GLY   195      86.919 124.335  59.034  1.00  0.00           C  
ATOM   2550  HA2 GLY   195      87.589 124.954  59.631  1.00  0.00           H  
ATOM   2551  HA3 GLY   195      86.321 124.965  58.375  1.00  0.00           H  
ATOM   2552  C   GLY   195      86.091 123.574  60.049  1.00  0.00           C  
ATOM   2553  O   GLY   195      86.193 122.350  60.167  1.00  0.00           O  
ATOM   2554  N   ASN   196      85.233 124.265  60.794  1.00  0.00           N  
ATOM   2555  H   ASN   196      85.122 125.234  60.531  1.00  0.00           H  
ATOM   2556  CA  ASN   196      84.141 123.728  61.604  1.00  0.00           C  
ATOM   2557  HA  ASN   196      84.584 122.992  62.275  1.00  0.00           H  
ATOM   2558  CB  ASN   196      83.764 124.781  62.609  1.00  0.00           C  
ATOM   2559  HB2 ASN   196      84.614 125.234  63.118  1.00  0.00           H  
ATOM   2560  HB3 ASN   196      83.195 125.581  62.137  1.00  0.00           H  
ATOM   2561  CG  ASN   196      82.881 124.342  63.764  1.00  0.00           C  
ATOM   2562  OD1 ASN   196      81.712 124.329  63.579  1.00  0.00           O  
ATOM   2563  ND2 ASN   196      83.374 123.913  64.950  1.00  0.00           N  
ATOM   2564 HD21 ASN   196      82.701 123.653  65.657  1.00  0.00           H  
ATOM   2565 HD22 ASN   196      84.348 123.728  65.144  1.00  0.00           H  
ATOM   2566  C   ASN   196      82.925 123.176  60.876  1.00  0.00           C  
ATOM   2567  O   ASN   196      82.350 123.814  59.950  1.00  0.00           O  
ATOM   2568  N   GLN   197      82.589 121.889  61.151  1.00  0.00           N  
ATOM   2569  H   GLN   197      83.017 121.351  61.891  1.00  0.00           H  
ATOM   2570  CA  GLN   197      81.574 121.151  60.344  1.00  0.00           C  
ATOM   2571  HA  GLN   197      81.219 121.863  59.599  1.00  0.00           H  
ATOM   2572  CB  GLN   197      82.175 119.857  59.811  1.00  0.00           C  
ATOM   2573  HB2 GLN   197      82.453 119.305  60.709  1.00  0.00           H  
ATOM   2574  HB3 GLN   197      81.446 119.259  59.264  1.00  0.00           H  
ATOM   2575  CG  GLN   197      83.394 120.025  58.972  1.00  0.00           C  
ATOM   2576  HG2 GLN   197      83.278 120.539  58.018  1.00  0.00           H  
ATOM   2577  HG3 GLN   197      84.137 120.560  59.563  1.00  0.00           H  
ATOM   2578  CD  GLN   197      84.030 118.616  58.593  1.00  0.00           C  
ATOM   2579  OE1 GLN   197      83.359 117.594  58.364  1.00  0.00           O  
ATOM   2580  NE2 GLN   197      85.291 118.663  58.339  1.00  0.00           N  
ATOM   2581 HE21 GLN   197      85.638 119.595  58.517  1.00  0.00           H  
ATOM   2582 HE22 GLN   197      85.831 118.039  57.758  1.00  0.00           H  
ATOM   2583  C   GLN   197      80.332 120.941  61.272  1.00  0.00           C  
ATOM   2584  O   GLN   197      79.582 120.066  60.923  1.00  0.00           O  
ATOM   2585  N   ASP   198      80.156 121.660  62.340  1.00  0.00           N  
ATOM   2586  H   ASP   198      80.760 122.436  62.573  1.00  0.00           H  
ATOM   2587  CA  ASP   198      78.968 121.499  63.219  1.00  0.00           C  
ATOM   2588  HA  ASP   198      78.990 120.462  63.554  1.00  0.00           H  
ATOM   2589  CB  ASP   198      79.055 122.451  64.439  1.00  0.00           C  
ATOM   2590  HB2 ASP   198      78.976 123.477  64.080  1.00  0.00           H  
ATOM   2591  HB3 ASP   198      78.154 122.301  65.033  1.00  0.00           H  
ATOM   2592  CG  ASP   198      80.353 122.270  65.317  1.00  0.00           C  
ATOM   2593  OD1 ASP   198      81.052 121.231  65.272  1.00  0.00           O  
ATOM   2594  OD2 ASP   198      80.665 123.199  66.077  1.00  0.00           O  
ATOM   2595  C   ASP   198      77.624 121.575  62.544  1.00  0.00           C  
ATOM   2596  O   ASP   198      77.504 122.372  61.644  1.00  0.00           O  
ATOM   2597  N   GLN   199      76.635 120.716  62.813  1.00  0.00           N  
ATOM   2598  H   GLN   199      76.961 119.935  63.364  1.00  0.00           H  
ATOM   2599  CA  GLN   199      75.431 120.430  61.970  1.00  0.00           C  
ATOM   2600  HA  GLN   199      75.300 121.292  61.316  1.00  0.00           H  
ATOM   2601  CB  GLN   199      75.811 119.327  60.889  1.00  0.00           C  
ATOM   2602  HB2 GLN   199      76.703 119.658  60.356  1.00  0.00           H  
ATOM   2603  HB3 GLN   199      76.059 118.415  61.433  1.00  0.00           H  
ATOM   2604  CG  GLN   199      74.702 119.059  59.850  1.00  0.00           C  
ATOM   2605  HG2 GLN   199      73.897 118.504  60.334  1.00  0.00           H  
ATOM   2606  HG3 GLN   199      74.177 119.954  59.516  1.00  0.00           H  
ATOM   2607  CD  GLN   199      75.094 118.145  58.709  1.00  0.00           C  
ATOM   2608  OE1 GLN   199      76.088 117.408  58.851  1.00  0.00           O  
ATOM   2609  NE2 GLN   199      74.276 117.958  57.682  1.00  0.00           N  
ATOM   2610 HE21 GLN   199      73.362 118.386  57.742  1.00  0.00           H  
ATOM   2611 HE22 GLN   199      74.414 117.273  56.953  1.00  0.00           H  
ATOM   2612  C   GLN   199      74.157 120.056  62.671  1.00  0.00           C  
ATOM   2613  O   GLN   199      74.030 119.103  63.402  1.00  0.00           O  
ATOM   2614  N   SER   200      73.071 120.856  62.441  1.00  0.00           N  
ATOM   2615  H   SER   200      72.221 120.542  62.888  1.00  0.00           H  
ATOM   2616  CA  SER   200      73.009 122.177  61.832  1.00  0.00           C  
ATOM   2617  HA  SER   200      73.260 122.015  60.784  1.00  0.00           H  
ATOM   2618  CB  SER   200      71.566 122.697  61.920  1.00  0.00           C  
ATOM   2619  HB2 SER   200      70.752 122.132  61.465  1.00  0.00           H  
ATOM   2620  HB3 SER   200      71.371 122.893  62.974  1.00  0.00           H  
ATOM   2621  OG  SER   200      71.564 123.951  61.277  1.00  0.00           O  
ATOM   2622  HG  SER   200      70.634 124.089  61.088  1.00  0.00           H  
ATOM   2623  C   SER   200      74.020 123.109  62.610  1.00  0.00           C  
ATOM   2624  O   SER   200      74.165 122.935  63.834  1.00  0.00           O  
ATOM   2625  N   GLY   201      74.641 124.053  61.966  1.00  0.00           N  
ATOM   2626  H   GLY   201      74.530 123.996  60.964  1.00  0.00           H  
ATOM   2627  CA  GLY   201      75.684 124.975  62.416  1.00  0.00           C  
ATOM   2628  HA2 GLY   201      76.325 124.513  63.166  1.00  0.00           H  
ATOM   2629  HA3 GLY   201      76.243 125.167  61.501  1.00  0.00           H  
ATOM   2630  C   GLY   201      75.193 126.246  63.075  1.00  0.00           C  
ATOM   2631  O   GLY   201      74.043 126.363  63.572  1.00  0.00           O  
ATOM   2632  N   GLY   202      75.959 127.266  63.173  1.00  0.00           N  
ATOM   2633  H   GLY   202      75.546 128.103  63.559  1.00  0.00           H  
ATOM   2634  CA  GLY   202      77.347 127.366  62.859  1.00  0.00           C  
ATOM   2635  HA2 GLY   202      77.472 127.321  61.778  1.00  0.00           H  
ATOM   2636  HA3 GLY   202      77.776 128.299  63.225  1.00  0.00           H  
ATOM   2637  C   GLY   202      78.171 126.263  63.504  1.00  0.00           C  
ATOM   2638  O   GLY   202      78.049 125.897  64.628  1.00  0.00           O  
ATOM   2639  N   GLY   203      79.178 125.705  62.794  1.00  0.00           N  
ATOM   2640  H   GLY   203      79.743 125.026  63.284  1.00  0.00           H  
ATOM   2641  CA  GLY   203      79.433 125.644  61.370  1.00  0.00           C  
ATOM   2642  HA2 GLY   203      80.186 124.898  61.113  1.00  0.00           H  
ATOM   2643  HA3 GLY   203      78.459 125.352  60.977  1.00  0.00           H  
ATOM   2644  C   GLY   203      79.984 126.957  60.724  1.00  0.00           C  
ATOM   2645  O   GLY   203      79.956 128.045  61.357  1.00  0.00           O  
ATOM   2646  N   GLY   204      80.624 126.807  59.506  1.00  0.00           N  
ATOM   2647  H   GLY   204      80.791 125.875  59.155  1.00  0.00           H  
ATOM   2648  CA  GLY   204      81.483 127.689  58.635  1.00  0.00           C  
ATOM   2649  HA2 GLY   204      81.831 127.131  57.766  1.00  0.00           H  
ATOM   2650  HA3 GLY   204      80.912 128.482  58.151  1.00  0.00           H  
ATOM   2651  C   GLY   204      82.681 128.336  59.440  1.00  0.00           C  
ATOM   2652  O   GLY   204      82.772 128.301  60.639  1.00  0.00           O  
ATOM   2653  N   SER   205      83.592 129.111  58.837  1.00  0.00           N  
ATOM   2654  H   SER   205      84.382 129.358  59.416  1.00  0.00           H  
ATOM   2655  CA  SER   205      83.773 129.136  57.400  1.00  0.00           C  
ATOM   2656  HA  SER   205      82.809 129.332  56.930  1.00  0.00           H  
ATOM   2657  CB  SER   205      84.634 130.308  57.036  1.00  0.00           C  
ATOM   2658  HB2 SER   205      84.590 130.717  56.026  1.00  0.00           H  
ATOM   2659  HB3 SER   205      84.326 131.168  57.631  1.00  0.00           H  
ATOM   2660  OG  SER   205      85.979 130.004  57.273  1.00  0.00           O  
ATOM   2661  HG  SER   205      86.254 130.561  58.004  1.00  0.00           H  
ATOM   2662  C   SER   205      84.336 127.819  56.774  1.00  0.00           C  
ATOM   2663  O   SER   205      84.858 126.997  57.553  1.00  0.00           O  
ATOM   2664  N   GLY   206      84.176 127.551  55.459  1.00  0.00           N  
ATOM   2665  H   GLY   206      83.690 128.252  54.919  1.00  0.00           H  
ATOM   2666  CA  GLY   206      84.580 126.387  54.692  1.00  0.00           C  
ATOM   2667  HA2 GLY   206      85.552 126.539  54.223  1.00  0.00           H  
ATOM   2668  HA3 GLY   206      84.629 125.573  55.415  1.00  0.00           H  
ATOM   2669  C   GLY   206      83.614 126.094  53.522  1.00  0.00           C  
ATOM   2670  O   GLY   206      82.480 126.625  53.423  1.00  0.00           O  
ATOM   2671  N   GLY   207      83.863 125.048  52.703  1.00  0.00           N  
ATOM   2672  H   GLY   207      83.218 124.929  51.936  1.00  0.00           H  
ATOM   2673  CA  GLY   207      85.042 124.146  52.751  1.00  0.00           C  
ATOM   2674  HA2 GLY   207      85.375 124.293  53.779  1.00  0.00           H  
ATOM   2675  HA3 GLY   207      84.680 123.142  52.530  1.00  0.00           H  
ATOM   2676  C   GLY   207      86.165 124.656  51.747  1.00  0.00           C  
ATOM   2677  O   GLY   207      86.443 125.877  51.739  1.00  0.00           O  
ATOM   2678  N   TYR   208      86.821 123.712  51.000  1.00  0.00           N  
ATOM   2679  H   TYR   208      86.532 122.747  51.073  1.00  0.00           H  
ATOM   2680  CA  TYR   208      87.933 123.943  50.009  1.00  0.00           C  
ATOM   2681  HA  TYR   208      87.804 124.891  49.487  1.00  0.00           H  
ATOM   2682  CB  TYR   208      89.216 124.227  50.711  1.00  0.00           C  
ATOM   2683  HB2 TYR   208      89.060 125.053  51.405  1.00  0.00           H  
ATOM   2684  HB3 TYR   208      89.508 123.379  51.330  1.00  0.00           H  
ATOM   2685  CG  TYR   208      90.438 124.666  49.974  1.00  0.00           C  
ATOM   2686  CD1 TYR   208      90.492 125.975  49.502  1.00  0.00           C  
ATOM   2687  HD1 TYR   208      89.649 126.647  49.575  1.00  0.00           H  
ATOM   2688  CE1 TYR   208      91.608 126.478  48.778  1.00  0.00           C  
ATOM   2689  HE1 TYR   208      91.641 127.508  48.454  1.00  0.00           H  
ATOM   2690  CZ  TYR   208      92.735 125.627  48.576  1.00  0.00           C  
ATOM   2691  OH  TYR   208      93.742 125.984  47.742  1.00  0.00           O  
ATOM   2692  HH  TYR   208      93.649 126.895  47.452  1.00  0.00           H  
ATOM   2693  CE2 TYR   208      92.711 124.302  49.069  1.00  0.00           C  
ATOM   2694  HE2 TYR   208      93.537 123.629  48.889  1.00  0.00           H  
ATOM   2695  CD2 TYR   208      91.529 123.808  49.780  1.00  0.00           C  
ATOM   2696  HD2 TYR   208      91.497 122.788  50.132  1.00  0.00           H  
ATOM   2697  C   TYR   208      88.005 122.898  48.952  1.00  0.00           C  
ATOM   2698  O   TYR   208      87.733 121.712  49.219  1.00  0.00           O  
ATOM   2699  N   GLY   209      88.359 123.194  47.695  1.00  0.00           N  
ATOM   2700  H   GLY   209      88.553 124.122  47.346  1.00  0.00           H  
ATOM   2701  CA  GLY   209      88.393 122.170  46.646  1.00  0.00           C  
ATOM   2702  HA2 GLY   209      87.518 121.532  46.775  1.00  0.00           H  
ATOM   2703  HA3 GLY   209      88.356 122.557  45.628  1.00  0.00           H  
ATOM   2704  C   GLY   209      89.649 121.277  46.693  1.00  0.00           C  
ATOM   2705  O   GLY   209      90.460 121.303  47.679  1.00  0.00           O  
ATOM   2706  N   GLN   210      89.953 120.467  45.671  1.00  0.00           N  
ATOM   2707  H   GLN   210      90.844 119.998  45.746  1.00  0.00           H  
ATOM   2708  CA  GLN   210      89.074 119.802  44.658  1.00  0.00           C  
ATOM   2709  HA  GLN   210      89.606 118.936  44.264  1.00  0.00           H  
ATOM   2710  CB  GLN   210      87.842 119.182  45.320  1.00  0.00           C  
ATOM   2711  HB2 GLN   210      87.116 119.855  45.778  1.00  0.00           H  
ATOM   2712  HB3 GLN   210      87.282 118.619  44.574  1.00  0.00           H  
ATOM   2713  CG  GLN   210      88.336 118.171  46.391  1.00  0.00           C  
ATOM   2714  HG2 GLN   210      89.196 117.624  46.006  1.00  0.00           H  
ATOM   2715  HG3 GLN   210      88.545 118.711  47.315  1.00  0.00           H  
ATOM   2716  CD  GLN   210      87.247 117.125  46.619  1.00  0.00           C  
ATOM   2717  OE1 GLN   210      86.159 117.066  46.121  1.00  0.00           O  
ATOM   2718  NE2 GLN   210      87.660 115.962  47.092  1.00  0.00           N  
ATOM   2719 HE21 GLN   210      86.911 115.295  47.211  1.00  0.00           H  
ATOM   2720 HE22 GLN   210      88.596 115.846  47.451  1.00  0.00           H  
ATOM   2721  C   GLN   210      88.680 120.681  43.399  1.00  0.00           C  
ATOM   2722  O   GLN   210      87.751 120.329  42.685  1.00  0.00           O  
ATOM   2723  N   GLN   211      89.246 121.868  43.222  1.00  0.00           N  
ATOM   2724  H   GLN   211      89.929 122.133  43.918  1.00  0.00           H  
ATOM   2725  CA  GLN   211      88.918 122.877  42.218  1.00  0.00           C  
ATOM   2726  HA  GLN   211      87.869 123.151  42.335  1.00  0.00           H  
ATOM   2727  CB  GLN   211      89.803 124.146  42.312  1.00  0.00           C  
ATOM   2728  HB2 GLN   211      90.797 123.828  41.998  1.00  0.00           H  
ATOM   2729  HB3 GLN   211      89.514 124.798  41.488  1.00  0.00           H  
ATOM   2730  CG  GLN   211      89.675 125.072  43.538  1.00  0.00           C  
ATOM   2731  HG2 GLN   211      90.196 125.999  43.302  1.00  0.00           H  
ATOM   2732  HG3 GLN   211      88.621 125.270  43.733  1.00  0.00           H  
ATOM   2733  CD  GLN   211      90.408 124.502  44.748  1.00  0.00           C  
ATOM   2734  OE1 GLN   211      90.963 123.450  44.787  1.00  0.00           O  
ATOM   2735  NE2 GLN   211      90.336 125.210  45.880  1.00  0.00           N  
ATOM   2736 HE21 GLN   211      89.812 126.071  45.941  1.00  0.00           H  
ATOM   2737 HE22 GLN   211      90.840 124.818  46.662  1.00  0.00           H  
ATOM   2738  C   GLN   211      89.062 122.219  40.836  1.00  0.00           C  
ATOM   2739  O   GLN   211      88.291 122.543  39.964  1.00  0.00           O  
ATOM   2740  N   ASP   212      89.984 121.313  40.566  1.00  0.00           N  
ATOM   2741  H   ASP   212      90.669 121.235  41.304  1.00  0.00           H  
ATOM   2742  CA  ASP   212      90.221 120.815  39.199  1.00  0.00           C  
ATOM   2743  HA  ASP   212      90.117 121.658  38.516  1.00  0.00           H  
ATOM   2744  CB  ASP   212      91.711 120.386  38.922  1.00  0.00           C  
ATOM   2745  HB2 ASP   212      91.950 119.567  39.601  1.00  0.00           H  
ATOM   2746  HB3 ASP   212      91.790 119.963  37.920  1.00  0.00           H  
ATOM   2747  CG  ASP   212      92.707 121.545  39.229  1.00  0.00           C  
ATOM   2748  OD1 ASP   212      93.769 121.295  39.781  1.00  0.00           O  
ATOM   2749  OD2 ASP   212      92.355 122.742  39.008  1.00  0.00           O  
ATOM   2750  C   ASP   212      89.143 119.773  38.768  1.00  0.00           C  
ATOM   2751  O   ASP   212      88.755 119.838  37.594  1.00  0.00           O  
ATOM   2752  N   ARG   213      88.724 118.927  39.678  1.00  0.00           N  
ATOM   2753  H   ARG   213      89.090 119.077  40.607  1.00  0.00           H  
ATOM   2754  CA  ARG   213      87.786 117.853  39.390  1.00  0.00           C  
ATOM   2755  HA  ARG   213      87.030 118.230  38.701  1.00  0.00           H  
ATOM   2756  CB  ARG   213      88.671 116.712  38.731  1.00  0.00           C  
ATOM   2757  HB2 ARG   213      89.290 117.178  37.965  1.00  0.00           H  
ATOM   2758  HB3 ARG   213      89.340 116.303  39.488  1.00  0.00           H  
ATOM   2759  CG  ARG   213      87.798 115.512  38.241  1.00  0.00           C  
ATOM   2760  HG2 ARG   213      87.219 115.118  39.075  1.00  0.00           H  
ATOM   2761  HG3 ARG   213      87.193 115.759  37.368  1.00  0.00           H  
ATOM   2762  CD  ARG   213      88.731 114.379  37.671  1.00  0.00           C  
ATOM   2763  HD2 ARG   213      89.046 114.739  36.691  1.00  0.00           H  
ATOM   2764  HD3 ARG   213      89.588 114.185  38.315  1.00  0.00           H  
ATOM   2765  NE  ARG   213      87.931 113.187  37.386  1.00  0.00           N  
ATOM   2766  HE  ARG   213      86.948 113.349  37.222  1.00  0.00           H  
ATOM   2767  CZ  ARG   213      88.398 111.982  37.316  1.00  0.00           C  
ATOM   2768  NH1 ARG   213      89.679 111.687  37.350  1.00  0.00           N  
ATOM   2769 HH11 ARG   213      89.939 110.760  37.045  1.00  0.00           H  
ATOM   2770 HH12 ARG   213      90.279 112.492  37.460  1.00  0.00           H  
ATOM   2771  NH2 ARG   213      87.613 110.950  37.210  1.00  0.00           N  
ATOM   2772 HH21 ARG   213      88.110 110.073  37.152  1.00  0.00           H  
ATOM   2773 HH22 ARG   213      86.610 111.014  37.109  1.00  0.00           H  
ATOM   2774  C   ARG   213      87.074 117.448  40.685  1.00  0.00           C  
ATOM   2775  O   ARG   213      87.801 117.242  41.642  1.00  0.00           O  
ATOM   2776  N   GLY   214      85.795 117.393  40.848  1.00  0.00           N  
ATOM   2777  H   GLY   214      85.563 117.057  41.771  1.00  0.00           H  
ATOM   2778  CA  GLY   214      84.753 117.759  39.906  1.00  0.00           C  
ATOM   2779  HA2 GLY   214      83.802 117.956  40.400  1.00  0.00           H  
ATOM   2780  HA3 GLY   214      85.023 118.675  39.380  1.00  0.00           H  
ATOM   2781  C   GLY   214      84.438 116.806  38.829  1.00  0.00           C  
ATOM   2782  O   GLY   214      84.535 115.573  38.995  1.00  0.00           O  
ATOM   2783  OXT GLY   214      84.043 117.337  37.772  1.00  0.00           O  
TER    2784      GLY   214 
END   
