# Supplementary material for: Visualization of oligomerization, clustering, and density transition of intrinsically disordered proteins
Source: Natl Sci Rev. 2026 Feb 14;13(7):nwag107. doi: 10.1093/nsr/nwag107 (PMC13114874; doi:10.1093/nsr/nwag107)
Supplement: nwag107_Supplemental_Files [file nwag107_supplemental_files.zip › SI-MD-Structures/MD-Sturctures/frame163.pdb]

CRYST1  135.066  149.225  136.829  90.00  90.00  90.00               1
ATOM      1  N   MET     1      27.144  83.757  82.831  1.00  0.00           N  
ATOM      2  H1  MET     1      26.278  83.353  82.505  1.00  0.00           H  
ATOM      3  H2  MET     1      27.837  83.127  82.455  1.00  0.00           H  
ATOM      4  H3  MET     1      27.075  83.780  83.838  1.00  0.00           H  
ATOM      5  CA  MET     1      27.244  85.150  82.339  1.00  0.00           C  
ATOM      6  HA  MET     1      26.549  85.758  82.919  1.00  0.00           H  
ATOM      7  CB  MET     1      28.683  85.768  82.474  1.00  0.00           C  
ATOM      8  HB2 MET     1      29.423  85.114  82.011  1.00  0.00           H  
ATOM      9  HB3 MET     1      28.618  86.729  81.963  1.00  0.00           H  
ATOM     10  CG  MET     1      28.992  85.992  83.914  1.00  0.00           C  
ATOM     11  HG2 MET     1      28.041  85.995  84.447  1.00  0.00           H  
ATOM     12  HG3 MET     1      29.510  85.116  84.306  1.00  0.00           H  
ATOM     13  SD  MET     1      29.978  87.475  84.312  1.00  0.00           S  
ATOM     14  CE  MET     1      31.560  86.804  83.739  1.00  0.00           C  
ATOM     15  HE1 MET     1      31.926  85.978  84.348  1.00  0.00           H  
ATOM     16  HE2 MET     1      31.562  86.584  82.671  1.00  0.00           H  
ATOM     17  HE3 MET     1      32.204  87.682  83.787  1.00  0.00           H  
ATOM     18  C   MET     1      26.692  85.273  80.907  1.00  0.00           C  
ATOM     19  O   MET     1      26.901  84.372  80.123  1.00  0.00           O  
ATOM     20  N   ALA     2      25.897  86.257  80.651  1.00  0.00           N  
ATOM     21  H   ALA     2      25.460  86.186  79.744  1.00  0.00           H  
ATOM     22  CA  ALA     2      25.317  87.337  81.471  1.00  0.00           C  
ATOM     23  HA  ALA     2      24.803  87.996  80.771  1.00  0.00           H  
ATOM     24  CB  ALA     2      24.231  86.763  82.320  1.00  0.00           C  
ATOM     25  HB1 ALA     2      24.608  86.055  83.058  1.00  0.00           H  
ATOM     26  HB2 ALA     2      23.674  87.544  82.837  1.00  0.00           H  
ATOM     27  HB3 ALA     2      23.436  86.316  81.723  1.00  0.00           H  
ATOM     28  C   ALA     2      26.340  88.287  82.152  1.00  0.00           C  
ATOM     29  O   ALA     2      26.384  88.261  83.371  1.00  0.00           O  
ATOM     30  N   SER     3      27.134  89.082  81.422  1.00  0.00           N  
ATOM     31  H   SER     3      27.898  89.501  81.933  1.00  0.00           H  
ATOM     32  CA  SER     3      27.127  89.367  79.977  1.00  0.00           C  
ATOM     33  HA  SER     3      26.075  89.418  79.698  1.00  0.00           H  
ATOM     34  CB  SER     3      27.662  90.798  79.879  1.00  0.00           C  
ATOM     35  HB2 SER     3      27.252  91.475  80.628  1.00  0.00           H  
ATOM     36  HB3 SER     3      28.733  90.831  80.079  1.00  0.00           H  
ATOM     37  OG  SER     3      27.610  91.348  78.613  1.00  0.00           O  
ATOM     38  HG  SER     3      26.840  91.909  78.491  1.00  0.00           H  
ATOM     39  C   SER     3      27.902  88.378  79.132  1.00  0.00           C  
ATOM     40  O   SER     3      29.001  87.896  79.449  1.00  0.00           O  
ATOM     41  N   ASN     4      27.426  88.213  77.940  1.00  0.00           N  
ATOM     42  H   ASN     4      26.534  88.609  77.681  1.00  0.00           H  
ATOM     43  CA  ASN     4      28.068  87.654  76.758  1.00  0.00           C  
ATOM     44  HA  ASN     4      29.018  87.250  77.106  1.00  0.00           H  
ATOM     45  CB  ASN     4      27.113  86.620  76.138  1.00  0.00           C  
ATOM     46  HB2 ASN     4      26.134  87.060  75.947  1.00  0.00           H  
ATOM     47  HB3 ASN     4      27.512  86.247  75.195  1.00  0.00           H  
ATOM     48  CG  ASN     4      26.983  85.348  76.884  1.00  0.00           C  
ATOM     49  OD1 ASN     4      27.881  84.508  76.987  1.00  0.00           O  
ATOM     50  ND2 ASN     4      25.887  85.168  77.549  1.00  0.00           N  
ATOM     51 HD21 ASN     4      25.897  84.340  78.128  1.00  0.00           H  
ATOM     52 HD22 ASN     4      25.192  85.891  77.668  1.00  0.00           H  
ATOM     53  C   ASN     4      28.387  88.653  75.587  1.00  0.00           C  
ATOM     54  O   ASN     4      27.479  89.053  74.879  1.00  0.00           O  
ATOM     55  N   ASP     5      29.609  89.140  75.315  1.00  0.00           N  
ATOM     56  H   ASP     5      29.712  89.680  74.468  1.00  0.00           H  
ATOM     57  CA  ASP     5      30.843  88.845  76.169  1.00  0.00           C  
ATOM     58  HA  ASP     5      30.528  88.532  77.164  1.00  0.00           H  
ATOM     59  CB  ASP     5      31.585  87.626  75.670  1.00  0.00           C  
ATOM     60  HB2 ASP     5      31.020  86.695  75.722  1.00  0.00           H  
ATOM     61  HB3 ASP     5      31.997  87.798  74.676  1.00  0.00           H  
ATOM     62  CG  ASP     5      32.793  87.310  76.639  1.00  0.00           C  
ATOM     63  OD1 ASP     5      32.620  87.268  77.903  1.00  0.00           O  
ATOM     64  OD2 ASP     5      33.854  87.116  76.058  1.00  0.00           O  
ATOM     65  C   ASP     5      31.821  90.032  76.405  1.00  0.00           C  
ATOM     66  O   ASP     5      32.063  90.822  75.487  1.00  0.00           O  
ATOM     67  N   TYR     6      32.308  90.189  77.647  1.00  0.00           N  
ATOM     68  H   TYR     6      32.112  89.427  78.281  1.00  0.00           H  
ATOM     69  CA  TYR     6      33.086  91.401  78.116  1.00  0.00           C  
ATOM     70  HA  TYR     6      32.348  92.202  78.079  1.00  0.00           H  
ATOM     71  CB  TYR     6      33.613  91.069  79.559  1.00  0.00           C  
ATOM     72  HB2 TYR     6      34.164  90.132  79.638  1.00  0.00           H  
ATOM     73  HB3 TYR     6      34.211  91.910  79.910  1.00  0.00           H  
ATOM     74  CG  TYR     6      32.326  91.079  80.426  1.00  0.00           C  
ATOM     75  CD1 TYR     6      31.710  89.855  80.737  1.00  0.00           C  
ATOM     76  HD1 TYR     6      32.022  88.882  80.386  1.00  0.00           H  
ATOM     77  CE1 TYR     6      30.659  89.934  81.707  1.00  0.00           C  
ATOM     78  HE1 TYR     6      30.145  89.051  82.059  1.00  0.00           H  
ATOM     79  CZ  TYR     6      30.144  91.115  82.175  1.00  0.00           C  
ATOM     80  OH  TYR     6      29.002  91.067  82.942  1.00  0.00           O  
ATOM     81  HH  TYR     6      28.878  91.961  83.270  1.00  0.00           H  
ATOM     82  CE2 TYR     6      30.766  92.384  81.861  1.00  0.00           C  
ATOM     83  HE2 TYR     6      30.368  93.281  82.313  1.00  0.00           H  
ATOM     84  CD2 TYR     6      31.859  92.318  81.029  1.00  0.00           C  
ATOM     85  HD2 TYR     6      32.275  93.275  80.749  1.00  0.00           H  
ATOM     86  C   TYR     6      34.285  91.919  77.247  1.00  0.00           C  
ATOM     87  O   TYR     6      35.022  91.158  76.632  1.00  0.00           O  
ATOM     88  N   THR     7      34.490  93.290  77.224  1.00  0.00           N  
ATOM     89  H   THR     7      33.846  93.924  77.674  1.00  0.00           H  
ATOM     90  CA  THR     7      35.525  93.996  76.430  1.00  0.00           C  
ATOM     91  HA  THR     7      35.337  93.620  75.425  1.00  0.00           H  
ATOM     92  CB  THR     7      35.339  95.482  76.432  1.00  0.00           C  
ATOM     93  HB  THR     7      34.268  95.554  76.240  1.00  0.00           H  
ATOM     94  CG2 THR     7      35.757  96.218  77.767  1.00  0.00           C  
ATOM     95 HG21 THR     7      35.024  96.021  78.549  1.00  0.00           H  
ATOM     96 HG22 THR     7      36.705  95.796  78.100  1.00  0.00           H  
ATOM     97 HG23 THR     7      35.791  97.303  77.665  1.00  0.00           H  
ATOM     98  OG1 THR     7      36.068  96.077  75.333  1.00  0.00           O  
ATOM     99  HG1 THR     7      35.612  95.800  74.535  1.00  0.00           H  
ATOM    100  C   THR     7      36.954  93.466  76.699  1.00  0.00           C  
ATOM    101  O   THR     7      37.270  92.979  77.772  1.00  0.00           O  
ATOM    102  N   GLN     8      37.777  93.409  75.644  1.00  0.00           N  
ATOM    103  H   GLN     8      37.420  93.647  74.730  1.00  0.00           H  
ATOM    104  CA  GLN     8      39.082  92.730  75.600  1.00  0.00           C  
ATOM    105  HA  GLN     8      39.443  92.664  76.626  1.00  0.00           H  
ATOM    106  CB  GLN     8      39.134  91.346  74.957  1.00  0.00           C  
ATOM    107  HB2 GLN     8      38.835  91.475  73.916  1.00  0.00           H  
ATOM    108  HB3 GLN     8      40.184  91.061  74.884  1.00  0.00           H  
ATOM    109  CG  GLN     8      38.304  90.253  75.659  1.00  0.00           C  
ATOM    110  HG2 GLN     8      38.455  90.273  76.739  1.00  0.00           H  
ATOM    111  HG3 GLN     8      37.240  90.402  75.473  1.00  0.00           H  
ATOM    112  CD  GLN     8      38.614  88.853  75.138  1.00  0.00           C  
ATOM    113  OE1 GLN     8      39.684  88.500  74.656  1.00  0.00           O  
ATOM    114  NE2 GLN     8      37.736  87.936  75.310  1.00  0.00           N  
ATOM    115 HE21 GLN     8      36.826  88.071  75.727  1.00  0.00           H  
ATOM    116 HE22 GLN     8      37.951  87.064  74.849  1.00  0.00           H  
ATOM    117  C   GLN     8      40.030  93.748  74.911  1.00  0.00           C  
ATOM    118  O   GLN     8      39.863  93.955  73.714  1.00  0.00           O  
ATOM    119  N   GLN     9      41.063  94.342  75.473  1.00  0.00           N  
ATOM    120  H   GLN     9      41.604  94.977  74.902  1.00  0.00           H  
ATOM    121  CA  GLN     9      41.522  94.373  76.848  1.00  0.00           C  
ATOM    122  HA  GLN     9      42.386  95.014  77.022  1.00  0.00           H  
ATOM    123  CB  GLN     9      40.484  95.017  77.804  1.00  0.00           C  
ATOM    124  HB2 GLN     9      39.668  94.296  77.839  1.00  0.00           H  
ATOM    125  HB3 GLN     9      40.990  95.161  78.759  1.00  0.00           H  
ATOM    126  CG  GLN     9      39.902  96.320  77.387  1.00  0.00           C  
ATOM    127  HG2 GLN     9      40.642  96.915  76.852  1.00  0.00           H  
ATOM    128  HG3 GLN     9      39.108  96.110  76.669  1.00  0.00           H  
ATOM    129  CD  GLN     9      39.392  97.236  78.467  1.00  0.00           C  
ATOM    130  OE1 GLN     9      39.617  97.070  79.679  1.00  0.00           O  
ATOM    131  NE2 GLN     9      38.637  98.183  78.110  1.00  0.00           N  
ATOM    132 HE21 GLN     9      38.416  98.186  77.125  1.00  0.00           H  
ATOM    133 HE22 GLN     9      38.356  98.792  78.866  1.00  0.00           H  
ATOM    134  C   GLN     9      42.066  92.993  77.357  1.00  0.00           C  
ATOM    135  O   GLN     9      41.553  92.409  78.361  1.00  0.00           O  
ATOM    136  N   ALA    10      42.927  92.281  76.730  1.00  0.00           N  
ATOM    137  H   ALA    10      43.169  91.401  77.161  1.00  0.00           H  
ATOM    138  CA  ALA    10      43.945  92.880  75.860  1.00  0.00           C  
ATOM    139  HA  ALA    10      43.499  93.664  75.247  1.00  0.00           H  
ATOM    140  CB  ALA    10      45.101  93.445  76.768  1.00  0.00           C  
ATOM    141  HB1 ALA    10      44.762  94.325  77.315  1.00  0.00           H  
ATOM    142  HB2 ALA    10      45.484  92.679  77.443  1.00  0.00           H  
ATOM    143  HB3 ALA    10      45.917  93.778  76.126  1.00  0.00           H  
ATOM    144  C   ALA    10      44.411  91.778  74.849  1.00  0.00           C  
ATOM    145  O   ALA    10      44.028  90.605  74.900  1.00  0.00           O  
ATOM    146  N   THR    11      45.310  92.218  73.944  1.00  0.00           N  
ATOM    147  H   THR    11      45.648  93.128  74.224  1.00  0.00           H  
ATOM    148  CA  THR    11      46.100  91.462  72.994  1.00  0.00           C  
ATOM    149  HA  THR    11      45.915  90.389  73.036  1.00  0.00           H  
ATOM    150  CB  THR    11      45.690  91.776  71.529  1.00  0.00           C  
ATOM    151  HB  THR    11      45.757  92.849  71.347  1.00  0.00           H  
ATOM    152  CG2 THR    11      46.639  91.078  70.524  1.00  0.00           C  
ATOM    153 HG21 THR    11      46.344  91.245  69.488  1.00  0.00           H  
ATOM    154 HG22 THR    11      47.595  91.588  70.645  1.00  0.00           H  
ATOM    155 HG23 THR    11      46.623  90.016  70.771  1.00  0.00           H  
ATOM    156  OG1 THR    11      44.398  91.424  71.178  1.00  0.00           O  
ATOM    157  HG1 THR    11      44.327  90.467  71.160  1.00  0.00           H  
ATOM    158  C   THR    11      47.575  91.749  73.107  1.00  0.00           C  
ATOM    159  O   THR    11      48.000  92.889  72.858  1.00  0.00           O  
ATOM    160  N   GLN    12      48.366  90.784  73.626  1.00  0.00           N  
ATOM    161  H   GLN    12      49.333  91.069  73.687  1.00  0.00           H  
ATOM    162  CA  GLN    12      47.880  89.500  74.207  1.00  0.00           C  
ATOM    163  HA  GLN    12      47.229  88.967  73.515  1.00  0.00           H  
ATOM    164  CB  GLN    12      49.204  88.752  74.454  1.00  0.00           C  
ATOM    165  HB2 GLN    12      49.765  89.425  75.102  1.00  0.00           H  
ATOM    166  HB3 GLN    12      49.062  87.870  75.078  1.00  0.00           H  
ATOM    167  CG  GLN    12      50.022  88.354  73.252  1.00  0.00           C  
ATOM    168  HG2 GLN    12      50.079  89.129  72.488  1.00  0.00           H  
ATOM    169  HG3 GLN    12      51.024  88.067  73.571  1.00  0.00           H  
ATOM    170  CD  GLN    12      49.400  87.142  72.539  1.00  0.00           C  
ATOM    171  OE1 GLN    12      48.364  86.634  72.915  1.00  0.00           O  
ATOM    172  NE2 GLN    12      49.847  86.812  71.411  1.00  0.00           N  
ATOM    173 HE21 GLN    12      49.301  86.225  70.796  1.00  0.00           H  
ATOM    174 HE22 GLN    12      50.568  87.422  71.056  1.00  0.00           H  
ATOM    175  C   GLN    12      47.106  89.631  75.567  1.00  0.00           C  
ATOM    176  O   GLN    12      47.195  90.711  76.145  1.00  0.00           O  
ATOM    177  N   SER    13      46.475  88.561  75.996  1.00  0.00           N  
ATOM    178  H   SER    13      46.465  87.770  75.368  1.00  0.00           H  
ATOM    179  CA  SER    13      45.982  88.468  77.321  1.00  0.00           C  
ATOM    180  HA  SER    13      45.065  89.055  77.374  1.00  0.00           H  
ATOM    181  CB  SER    13      45.603  87.020  77.717  1.00  0.00           C  
ATOM    182  HB2 SER    13      44.976  86.539  76.966  1.00  0.00           H  
ATOM    183  HB3 SER    13      46.480  86.415  77.945  1.00  0.00           H  
ATOM    184  OG  SER    13      44.875  87.043  78.936  1.00  0.00           O  
ATOM    185  HG  SER    13      43.957  87.309  78.848  1.00  0.00           H  
ATOM    186  C   SER    13      46.922  89.078  78.369  1.00  0.00           C  
ATOM    187  O   SER    13      48.156  88.764  78.322  1.00  0.00           O  
ATOM    188  N   TYR    14      46.442  89.828  79.346  1.00  0.00           N  
ATOM    189  H   TYR    14      45.472  90.107  79.316  1.00  0.00           H  
ATOM    190  CA  TYR    14      47.277  90.422  80.417  1.00  0.00           C  
ATOM    191  HA  TYR    14      48.307  90.508  80.072  1.00  0.00           H  
ATOM    192  CB  TYR    14      46.745  91.837  80.736  1.00  0.00           C  
ATOM    193  HB2 TYR    14      46.723  92.432  79.823  1.00  0.00           H  
ATOM    194  HB3 TYR    14      45.761  91.759  81.200  1.00  0.00           H  
ATOM    195  CG  TYR    14      47.735  92.478  81.722  1.00  0.00           C  
ATOM    196  CD1 TYR    14      48.958  92.922  81.338  1.00  0.00           C  
ATOM    197  HD1 TYR    14      49.290  92.874  80.312  1.00  0.00           H  
ATOM    198  CE1 TYR    14      49.799  93.595  82.228  1.00  0.00           C  
ATOM    199  HE1 TYR    14      50.724  93.921  81.776  1.00  0.00           H  
ATOM    200  CZ  TYR    14      49.516  93.621  83.639  1.00  0.00           C  
ATOM    201  OH  TYR    14      50.387  94.181  84.492  1.00  0.00           O  
ATOM    202  HH  TYR    14      51.225  94.471  84.124  1.00  0.00           H  
ATOM    203  CE2 TYR    14      48.385  92.936  84.093  1.00  0.00           C  
ATOM    204  HE2 TYR    14      48.127  92.838  85.138  1.00  0.00           H  
ATOM    205  CD2 TYR    14      47.498  92.395  83.117  1.00  0.00           C  
ATOM    206  HD2 TYR    14      46.640  91.869  83.510  1.00  0.00           H  
ATOM    207  C   TYR    14      47.227  89.512  81.641  1.00  0.00           C  
ATOM    208  O   TYR    14      46.151  89.050  82.001  1.00  0.00           O  
ATOM    209  N   GLY    15      48.314  89.171  82.318  1.00  0.00           N  
ATOM    210  H   GLY    15      48.175  88.450  83.011  1.00  0.00           H  
ATOM    211  CA  GLY    15      49.652  89.624  82.247  1.00  0.00           C  
ATOM    212  HA2 GLY    15      50.291  88.926  81.706  1.00  0.00           H  
ATOM    213  HA3 GLY    15      49.620  90.590  81.742  1.00  0.00           H  
ATOM    214  C   GLY    15      50.367  89.941  83.552  1.00  0.00           C  
ATOM    215  O   GLY    15      51.536  90.355  83.613  1.00  0.00           O  
ATOM    216  N   ALA    16      49.681  89.845  84.659  1.00  0.00           N  
ATOM    217  H   ALA    16      48.713  89.557  84.646  1.00  0.00           H  
ATOM    218  CA  ALA    16      50.053  90.387  85.929  1.00  0.00           C  
ATOM    219  HA  ALA    16      50.228  91.439  85.704  1.00  0.00           H  
ATOM    220  CB  ALA    16      48.769  90.377  86.776  1.00  0.00           C  
ATOM    221  HB1 ALA    16      48.584  89.341  87.058  1.00  0.00           H  
ATOM    222  HB2 ALA    16      48.895  90.865  87.742  1.00  0.00           H  
ATOM    223  HB3 ALA    16      47.985  90.801  86.148  1.00  0.00           H  
ATOM    224  C   ALA    16      51.271  89.740  86.667  1.00  0.00           C  
ATOM    225  O   ALA    16      51.873  90.289  87.603  1.00  0.00           O  
ATOM    226  N   TYR    17      51.708  88.512  86.275  1.00  0.00           N  
ATOM    227  H   TYR    17      51.151  88.102  85.539  1.00  0.00           H  
ATOM    228  CA  TYR    17      52.783  87.653  86.856  1.00  0.00           C  
ATOM    229  HA  TYR    17      52.443  87.128  87.748  1.00  0.00           H  
ATOM    230  CB  TYR    17      53.035  86.521  85.817  1.00  0.00           C  
ATOM    231  HB2 TYR    17      52.110  85.944  85.849  1.00  0.00           H  
ATOM    232  HB3 TYR    17      53.226  86.954  84.835  1.00  0.00           H  
ATOM    233  CG  TYR    17      54.274  85.643  86.134  1.00  0.00           C  
ATOM    234  CD1 TYR    17      55.426  85.772  85.352  1.00  0.00           C  
ATOM    235  HD1 TYR    17      55.391  86.391  84.468  1.00  0.00           H  
ATOM    236  CE1 TYR    17      56.629  85.072  85.696  1.00  0.00           C  
ATOM    237  HE1 TYR    17      57.567  85.288  85.206  1.00  0.00           H  
ATOM    238  CZ  TYR    17      56.590  84.322  86.929  1.00  0.00           C  
ATOM    239  OH  TYR    17      57.702  83.645  87.315  1.00  0.00           O  
ATOM    240  HH  TYR    17      57.600  82.956  87.976  1.00  0.00           H  
ATOM    241  CE2 TYR    17      55.445  84.159  87.716  1.00  0.00           C  
ATOM    242  HE2 TYR    17      55.497  83.548  88.605  1.00  0.00           H  
ATOM    243  CD2 TYR    17      54.287  84.878  87.335  1.00  0.00           C  
ATOM    244  HD2 TYR    17      53.433  84.790  87.989  1.00  0.00           H  
ATOM    245  C   TYR    17      54.128  88.446  87.230  1.00  0.00           C  
ATOM    246  O   TYR    17      54.511  89.179  86.351  1.00  0.00           O  
ATOM    247  N   PRO    18      54.726  88.210  88.449  1.00  0.00           N  
ATOM    248  CD  PRO    18      53.985  87.581  89.599  1.00  0.00           C  
ATOM    249  HD2 PRO    18      53.830  86.531  89.353  1.00  0.00           H  
ATOM    250  HD3 PRO    18      53.065  88.051  89.947  1.00  0.00           H  
ATOM    251  CG  PRO    18      54.963  87.668  90.768  1.00  0.00           C  
ATOM    252  HG2 PRO    18      55.485  86.716  90.676  1.00  0.00           H  
ATOM    253  HG3 PRO    18      54.468  87.757  91.735  1.00  0.00           H  
ATOM    254  CB  PRO    18      55.900  88.842  90.394  1.00  0.00           C  
ATOM    255  HB2 PRO    18      56.918  88.672  90.743  1.00  0.00           H  
ATOM    256  HB3 PRO    18      55.459  89.766  90.766  1.00  0.00           H  
ATOM    257  CA  PRO    18      55.956  88.901  88.874  1.00  0.00           C  
ATOM    258  HA  PRO    18      55.923  89.947  88.567  1.00  0.00           H  
ATOM    259  C   PRO    18      57.280  88.265  88.459  1.00  0.00           C  
ATOM    260  O   PRO    18      57.517  87.074  88.532  1.00  0.00           O  
ATOM    261  N   THR    19      58.168  89.156  87.970  1.00  0.00           N  
ATOM    262  H   THR    19      57.949  90.142  87.995  1.00  0.00           H  
ATOM    263  CA  THR    19      59.166  88.889  86.955  1.00  0.00           C  
ATOM    264  HA  THR    19      58.773  88.184  86.223  1.00  0.00           H  
ATOM    265  CB  THR    19      59.405  90.137  86.156  1.00  0.00           C  
ATOM    266  HB  THR    19      60.281  89.923  85.543  1.00  0.00           H  
ATOM    267  CG2 THR    19      58.273  90.416  85.170  1.00  0.00           C  
ATOM    268 HG21 THR    19      58.529  91.281  84.557  1.00  0.00           H  
ATOM    269 HG22 THR    19      58.417  89.640  84.418  1.00  0.00           H  
ATOM    270 HG23 THR    19      57.313  90.368  85.684  1.00  0.00           H  
ATOM    271  OG1 THR    19      59.801  91.289  86.906  1.00  0.00           O  
ATOM    272  HG1 THR    19      60.700  91.479  86.626  1.00  0.00           H  
ATOM    273  C   THR    19      60.570  88.276  87.541  1.00  0.00           C  
ATOM    274  O   THR    19      60.903  88.364  88.757  1.00  0.00           O  
ATOM    275  N   GLN    20      61.344  87.599  86.706  1.00  0.00           N  
ATOM    276  H   GLN    20      60.970  87.559  85.769  1.00  0.00           H  
ATOM    277  CA  GLN    20      62.516  86.825  87.035  1.00  0.00           C  
ATOM    278  HA  GLN    20      62.336  86.082  87.812  1.00  0.00           H  
ATOM    279  CB  GLN    20      62.709  86.070  85.768  1.00  0.00           C  
ATOM    280  HB2 GLN    20      61.842  85.476  85.481  1.00  0.00           H  
ATOM    281  HB3 GLN    20      62.741  86.792  84.952  1.00  0.00           H  
ATOM    282  CG  GLN    20      64.036  85.279  85.588  1.00  0.00           C  
ATOM    283  HG2 GLN    20      64.133  84.876  84.580  1.00  0.00           H  
ATOM    284  HG3 GLN    20      64.759  86.091  85.666  1.00  0.00           H  
ATOM    285  CD  GLN    20      64.312  84.215  86.569  1.00  0.00           C  
ATOM    286  OE1 GLN    20      63.456  83.830  87.402  1.00  0.00           O  
ATOM    287  NE2 GLN    20      65.516  83.599  86.431  1.00  0.00           N  
ATOM    288 HE21 GLN    20      66.246  84.101  85.946  1.00  0.00           H  
ATOM    289 HE22 GLN    20      65.760  82.886  87.104  1.00  0.00           H  
ATOM    290  C   GLN    20      63.737  87.701  87.347  1.00  0.00           C  
ATOM    291  O   GLN    20      63.984  88.623  86.559  1.00  0.00           O  
ATOM    292  N   PRO    21      64.447  87.501  88.495  1.00  0.00           N  
ATOM    293  CD  PRO    21      64.381  86.395  89.506  1.00  0.00           C  
ATOM    294  HD2 PRO    21      64.984  85.550  89.173  1.00  0.00           H  
ATOM    295  HD3 PRO    21      63.411  85.907  89.607  1.00  0.00           H  
ATOM    296  CG  PRO    21      64.941  86.878  90.822  1.00  0.00           C  
ATOM    297  HG2 PRO    21      65.182  86.097  91.542  1.00  0.00           H  
ATOM    298  HG3 PRO    21      64.227  87.592  91.233  1.00  0.00           H  
ATOM    299  CB  PRO    21      66.123  87.578  90.190  1.00  0.00           C  
ATOM    300  HB2 PRO    21      66.850  86.886  89.765  1.00  0.00           H  
ATOM    301  HB3 PRO    21      66.611  88.211  90.931  1.00  0.00           H  
ATOM    302  CA  PRO    21      65.576  88.326  88.966  1.00  0.00           C  
ATOM    303  HA  PRO    21      65.085  89.291  89.096  1.00  0.00           H  
ATOM    304  C   PRO    21      66.657  88.627  87.955  1.00  0.00           C  
ATOM    305  O   PRO    21      67.018  87.701  87.164  1.00  0.00           O  
ATOM    306  N   GLY    22      67.230  89.783  87.937  1.00  0.00           N  
ATOM    307  H   GLY    22      66.907  90.474  88.599  1.00  0.00           H  
ATOM    308  CA  GLY    22      68.475  90.108  87.269  1.00  0.00           C  
ATOM    309  HA2 GLY    22      68.684  89.525  86.372  1.00  0.00           H  
ATOM    310  HA3 GLY    22      68.500  91.140  86.919  1.00  0.00           H  
ATOM    311  C   GLY    22      69.735  89.811  88.091  1.00  0.00           C  
ATOM    312  O   GLY    22      69.716  88.931  88.901  1.00  0.00           O  
ATOM    313  N   GLN    23      70.761  90.562  87.872  1.00  0.00           N  
ATOM    314  H   GLN    23      70.560  91.376  87.309  1.00  0.00           H  
ATOM    315  CA  GLN    23      71.955  90.432  88.594  1.00  0.00           C  
ATOM    316  HA  GLN    23      71.849  89.643  89.338  1.00  0.00           H  
ATOM    317  CB  GLN    23      73.124  89.869  87.603  1.00  0.00           C  
ATOM    318  HB2 GLN    23      72.814  88.863  87.318  1.00  0.00           H  
ATOM    319  HB3 GLN    23      73.235  90.502  86.723  1.00  0.00           H  
ATOM    320  CG  GLN    23      74.558  89.840  88.250  1.00  0.00           C  
ATOM    321  HG2 GLN    23      75.048  90.801  88.402  1.00  0.00           H  
ATOM    322  HG3 GLN    23      74.438  89.470  89.268  1.00  0.00           H  
ATOM    323  CD  GLN    23      75.542  88.855  87.525  1.00  0.00           C  
ATOM    324  OE1 GLN    23      75.538  88.543  86.338  1.00  0.00           O  
ATOM    325  NE2 GLN    23      76.515  88.322  88.270  1.00  0.00           N  
ATOM    326 HE21 GLN    23      76.655  88.674  89.207  1.00  0.00           H  
ATOM    327 HE22 GLN    23      77.207  87.680  87.911  1.00  0.00           H  
ATOM    328  C   GLN    23      72.481  91.753  89.149  1.00  0.00           C  
ATOM    329  O   GLN    23      72.727  92.657  88.376  1.00  0.00           O  
ATOM    330  N   GLY    24      72.720  91.839  90.447  1.00  0.00           N  
ATOM    331  H   GLY    24      72.662  90.951  90.926  1.00  0.00           H  
ATOM    332  CA  GLY    24      73.268  92.946  91.162  1.00  0.00           C  
ATOM    333  HA2 GLY    24      72.716  93.823  90.824  1.00  0.00           H  
ATOM    334  HA3 GLY    24      72.975  92.795  92.201  1.00  0.00           H  
ATOM    335  C   GLY    24      74.743  93.082  90.886  1.00  0.00           C  
ATOM    336  O   GLY    24      75.547  92.225  91.053  1.00  0.00           O  
ATOM    337  N   TYR    25      75.220  94.265  90.415  1.00  0.00           N  
ATOM    338  H   TYR    25      74.626  95.076  90.326  1.00  0.00           H  
ATOM    339  CA  TYR    25      76.625  94.557  89.900  1.00  0.00           C  
ATOM    340  HA  TYR    25      77.319  93.786  90.234  1.00  0.00           H  
ATOM    341  CB  TYR    25      76.515  94.509  88.402  1.00  0.00           C  
ATOM    342  HB2 TYR    25      76.381  93.484  88.058  1.00  0.00           H  
ATOM    343  HB3 TYR    25      75.706  95.180  88.113  1.00  0.00           H  
ATOM    344  CG  TYR    25      77.809  94.950  87.720  1.00  0.00           C  
ATOM    345  CD1 TYR    25      78.916  94.131  87.812  1.00  0.00           C  
ATOM    346  HD1 TYR    25      78.966  93.258  88.445  1.00  0.00           H  
ATOM    347  CE1 TYR    25      80.022  94.439  87.076  1.00  0.00           C  
ATOM    348  HE1 TYR    25      80.905  93.819  87.106  1.00  0.00           H  
ATOM    349  CZ  TYR    25      80.069  95.570  86.223  1.00  0.00           C  
ATOM    350  OH  TYR    25      81.145  95.881  85.554  1.00  0.00           O  
ATOM    351  HH  TYR    25      80.924  96.459  84.820  1.00  0.00           H  
ATOM    352  CE2 TYR    25      79.053  96.496  86.350  1.00  0.00           C  
ATOM    353  HE2 TYR    25      78.990  97.428  85.808  1.00  0.00           H  
ATOM    354  CD2 TYR    25      77.856  96.169  87.036  1.00  0.00           C  
ATOM    355  HD2 TYR    25      77.047  96.883  86.987  1.00  0.00           H  
ATOM    356  C   TYR    25      77.172  95.988  90.270  1.00  0.00           C  
ATOM    357  O   TYR    25      76.382  96.905  90.614  1.00  0.00           O  
ATOM    358  N   SER    26      78.495  96.256  90.318  1.00  0.00           N  
ATOM    359  H   SER    26      79.111  95.455  90.309  1.00  0.00           H  
ATOM    360  CA  SER    26      79.115  97.554  90.472  1.00  0.00           C  
ATOM    361  HA  SER    26      78.389  98.297  90.141  1.00  0.00           H  
ATOM    362  CB  SER    26      79.440  97.838  91.920  1.00  0.00           C  
ATOM    363  HB2 SER    26      78.516  98.030  92.466  1.00  0.00           H  
ATOM    364  HB3 SER    26      79.943  97.034  92.458  1.00  0.00           H  
ATOM    365  OG  SER    26      80.153  99.024  92.167  1.00  0.00           O  
ATOM    366  HG  SER    26      79.612  99.701  91.752  1.00  0.00           H  
ATOM    367  C   SER    26      80.344  97.758  89.623  1.00  0.00           C  
ATOM    368  O   SER    26      81.197  96.876  89.602  1.00  0.00           O  
ATOM    369  N   GLN    27      80.479  98.898  88.952  1.00  0.00           N  
ATOM    370  H   GLN    27      79.782  99.626  89.021  1.00  0.00           H  
ATOM    371  CA  GLN    27      81.671  99.278  88.094  1.00  0.00           C  
ATOM    372  HA  GLN    27      81.775  98.467  87.373  1.00  0.00           H  
ATOM    373  CB  GLN    27      81.350 100.609  87.327  1.00  0.00           C  
ATOM    374  HB2 GLN    27      80.494 100.413  86.682  1.00  0.00           H  
ATOM    375  HB3 GLN    27      81.019 101.407  87.991  1.00  0.00           H  
ATOM    376  CG  GLN    27      82.403 101.030  86.309  1.00  0.00           C  
ATOM    377  HG2 GLN    27      83.217 101.555  86.810  1.00  0.00           H  
ATOM    378  HG3 GLN    27      82.818 100.049  86.076  1.00  0.00           H  
ATOM    379  CD  GLN    27      82.065 101.877  84.988  1.00  0.00           C  
ATOM    380  OE1 GLN    27      80.992 102.509  84.886  1.00  0.00           O  
ATOM    381  NE2 GLN    27      82.967 101.817  84.058  1.00  0.00           N  
ATOM    382 HE21 GLN    27      83.859 101.397  84.277  1.00  0.00           H  
ATOM    383 HE22 GLN    27      82.783 102.270  83.174  1.00  0.00           H  
ATOM    384  C   GLN    27      82.935  99.351  88.940  1.00  0.00           C  
ATOM    385  O   GLN    27      83.934  99.021  88.395  1.00  0.00           O  
ATOM    386  N   GLN    28      82.890  99.438  90.287  1.00  0.00           N  
ATOM    387  H   GLN    28      81.969  99.680  90.624  1.00  0.00           H  
ATOM    388  CA  GLN    28      84.029  99.280  91.259  1.00  0.00           C  
ATOM    389  HA  GLN    28      84.816 100.021  91.116  1.00  0.00           H  
ATOM    390  CB  GLN    28      83.551  99.344  92.720  1.00  0.00           C  
ATOM    391  HB2 GLN    28      82.715  98.663  92.879  1.00  0.00           H  
ATOM    392  HB3 GLN    28      84.376  98.976  93.329  1.00  0.00           H  
ATOM    393  CG  GLN    28      83.084 100.797  93.120  1.00  0.00           C  
ATOM    394  HG2 GLN    28      83.925 101.447  93.360  1.00  0.00           H  
ATOM    395  HG3 GLN    28      82.568 101.302  92.304  1.00  0.00           H  
ATOM    396  CD  GLN    28      82.027 100.790  94.219  1.00  0.00           C  
ATOM    397  OE1 GLN    28      82.129 100.047  95.196  1.00  0.00           O  
ATOM    398  NE2 GLN    28      80.996 101.593  94.080  1.00  0.00           N  
ATOM    399 HE21 GLN    28      80.405 101.740  94.886  1.00  0.00           H  
ATOM    400 HE22 GLN    28      80.957 102.264  93.326  1.00  0.00           H  
ATOM    401  C   GLN    28      84.783  97.963  91.055  1.00  0.00           C  
ATOM    402  O   GLN    28      85.973  97.884  91.369  1.00  0.00           O  
ATOM    403  N   SER    29      84.100  96.893  90.619  1.00  0.00           N  
ATOM    404  H   SER    29      83.108  97.006  90.466  1.00  0.00           H  
ATOM    405  CA  SER    29      84.695  95.547  90.304  1.00  0.00           C  
ATOM    406  HA  SER    29      85.414  95.234  91.062  1.00  0.00           H  
ATOM    407  CB  SER    29      83.609  94.438  90.150  1.00  0.00           C  
ATOM    408  HB2 SER    29      84.046  93.439  90.136  1.00  0.00           H  
ATOM    409  HB3 SER    29      82.943  94.443  91.012  1.00  0.00           H  
ATOM    410  OG  SER    29      82.820  94.731  89.017  1.00  0.00           O  
ATOM    411  HG  SER    29      82.271  95.494  89.209  1.00  0.00           H  
ATOM    412  C   SER    29      85.549  95.673  88.974  1.00  0.00           C  
ATOM    413  O   SER    29      86.242  94.745  88.592  1.00  0.00           O  
ATOM    414  N   SER    30      85.559  96.801  88.226  1.00  0.00           N  
ATOM    415  H   SER    30      84.841  97.484  88.422  1.00  0.00           H  
ATOM    416  CA  SER    30      86.281  96.903  86.983  1.00  0.00           C  
ATOM    417  HA  SER    30      87.025  96.118  86.849  1.00  0.00           H  
ATOM    418  CB  SER    30      85.320  96.792  85.776  1.00  0.00           C  
ATOM    419  HB2 SER    30      84.901  95.793  85.889  1.00  0.00           H  
ATOM    420  HB3 SER    30      84.549  97.563  85.799  1.00  0.00           H  
ATOM    421  OG  SER    30      85.940  96.842  84.503  1.00  0.00           O  
ATOM    422  HG  SER    30      85.988  97.757  84.219  1.00  0.00           H  
ATOM    423  C   SER    30      87.072  98.209  86.895  1.00  0.00           C  
ATOM    424  O   SER    30      86.558  99.215  86.492  1.00  0.00           O  
ATOM    425  N   GLN    31      88.329  98.291  87.259  1.00  0.00           N  
ATOM    426  H   GLN    31      88.650  99.249  87.244  1.00  0.00           H  
ATOM    427  CA  GLN    31      89.213  97.279  87.889  1.00  0.00           C  
ATOM    428  HA  GLN    31      89.107  96.400  87.252  1.00  0.00           H  
ATOM    429  CB  GLN    31      90.618  97.714  87.661  1.00  0.00           C  
ATOM    430  HB2 GLN    31      91.354  96.910  87.682  1.00  0.00           H  
ATOM    431  HB3 GLN    31      90.732  98.098  86.648  1.00  0.00           H  
ATOM    432  CG  GLN    31      91.104  98.625  88.764  1.00  0.00           C  
ATOM    433  HG2 GLN    31      90.304  99.309  89.046  1.00  0.00           H  
ATOM    434  HG3 GLN    31      91.337  98.107  89.694  1.00  0.00           H  
ATOM    435  CD  GLN    31      92.261  99.448  88.275  1.00  0.00           C  
ATOM    436  OE1 GLN    31      92.574  99.691  87.066  1.00  0.00           O  
ATOM    437  NE2 GLN    31      92.920  99.988  89.244  1.00  0.00           N  
ATOM    438 HE21 GLN    31      93.601 100.650  88.899  1.00  0.00           H  
ATOM    439 HE22 GLN    31      92.660  99.797  90.201  1.00  0.00           H  
ATOM    440  C   GLN    31      88.945  96.919  89.370  1.00  0.00           C  
ATOM    441  O   GLN    31      88.621  97.805  90.177  1.00  0.00           O  
ATOM    442  N   PRO    32      89.091  95.648  89.772  1.00  0.00           N  
ATOM    443  CD  PRO    32      89.641  94.526  89.006  1.00  0.00           C  
ATOM    444  HD2 PRO    32      90.591  94.858  88.587  1.00  0.00           H  
ATOM    445  HD3 PRO    32      88.877  94.288  88.265  1.00  0.00           H  
ATOM    446  CG  PRO    32      89.798  93.403  90.009  1.00  0.00           C  
ATOM    447  HG2 PRO    32      90.823  93.285  90.360  1.00  0.00           H  
ATOM    448  HG3 PRO    32      89.436  92.475  89.566  1.00  0.00           H  
ATOM    449  CB  PRO    32      88.935  93.778  91.173  1.00  0.00           C  
ATOM    450  HB2 PRO    32      89.484  93.430  92.048  1.00  0.00           H  
ATOM    451  HB3 PRO    32      87.923  93.388  91.067  1.00  0.00           H  
ATOM    452  CA  PRO    32      89.035  95.264  91.118  1.00  0.00           C  
ATOM    453  HA  PRO    32      88.103  95.664  91.518  1.00  0.00           H  
ATOM    454  C   PRO    32      90.220  95.805  92.055  1.00  0.00           C  
ATOM    455  O   PRO    32      91.350  95.810  91.580  1.00  0.00           O  
ATOM    456  N   TYR    33      89.889  96.136  93.311  1.00  0.00           N  
ATOM    457  H   TYR    33      88.893  96.114  93.478  1.00  0.00           H  
ATOM    458  CA  TYR    33      90.790  96.329  94.414  1.00  0.00           C  
ATOM    459  HA  TYR    33      91.817  96.368  94.049  1.00  0.00           H  
ATOM    460  CB  TYR    33      90.339  97.607  95.126  1.00  0.00           C  
ATOM    461  HB2 TYR    33      89.270  97.712  95.309  1.00  0.00           H  
ATOM    462  HB3 TYR    33      90.682  97.596  96.160  1.00  0.00           H  
ATOM    463  CG  TYR    33      90.824  98.884  94.390  1.00  0.00           C  
ATOM    464  CD1 TYR    33      91.903  99.623  94.925  1.00  0.00           C  
ATOM    465  HD1 TYR    33      92.387  99.402  95.865  1.00  0.00           H  
ATOM    466  CE1 TYR    33      92.500 100.680  94.177  1.00  0.00           C  
ATOM    467  HE1 TYR    33      93.408 101.125  94.556  1.00  0.00           H  
ATOM    468  CZ  TYR    33      91.874 101.051  92.945  1.00  0.00           C  
ATOM    469  OH  TYR    33      92.498 101.987  92.120  1.00  0.00           O  
ATOM    470  HH  TYR    33      91.986 102.334  91.387  1.00  0.00           H  
ATOM    471  CE2 TYR    33      90.766 100.355  92.466  1.00  0.00           C  
ATOM    472  HE2 TYR    33      90.378 100.750  91.538  1.00  0.00           H  
ATOM    473  CD2 TYR    33      90.244  99.247  93.132  1.00  0.00           C  
ATOM    474  HD2 TYR    33      89.441  98.739  92.619  1.00  0.00           H  
ATOM    475  C   TYR    33      90.641  95.002  95.249  1.00  0.00           C  
ATOM    476  O   TYR    33      90.122  94.938  96.331  1.00  0.00           O  
ATOM    477  N   GLY    34      91.055  93.859  94.606  1.00  0.00           N  
ATOM    478  H   GLY    34      91.673  93.965  93.814  1.00  0.00           H  
ATOM    479  CA  GLY    34      90.756  92.498  95.106  1.00  0.00           C  
ATOM    480  HA2 GLY    34      91.326  91.782  94.514  1.00  0.00           H  
ATOM    481  HA3 GLY    34      91.099  92.493  96.140  1.00  0.00           H  
ATOM    482  C   GLY    34      89.219  92.244  94.985  1.00  0.00           C  
ATOM    483  O   GLY    34      88.465  92.865  94.257  1.00  0.00           O  
ATOM    484  N   GLN    35      88.815  91.263  95.685  1.00  0.00           N  
ATOM    485  H   GLN    35      89.485  90.767  96.254  1.00  0.00           H  
ATOM    486  CA  GLN    35      87.369  90.846  95.882  1.00  0.00           C  
ATOM    487  HA  GLN    35      86.711  91.473  95.279  1.00  0.00           H  
ATOM    488  CB  GLN    35      87.174  89.350  95.447  1.00  0.00           C  
ATOM    489  HB2 GLN    35      87.475  88.714  96.279  1.00  0.00           H  
ATOM    490  HB3 GLN    35      86.155  89.013  95.255  1.00  0.00           H  
ATOM    491  CG  GLN    35      87.992  88.833  94.295  1.00  0.00           C  
ATOM    492  HG2 GLN    35      89.038  88.971  94.569  1.00  0.00           H  
ATOM    493  HG3 GLN    35      87.825  87.777  94.082  1.00  0.00           H  
ATOM    494  CD  GLN    35      87.823  89.618  92.998  1.00  0.00           C  
ATOM    495  OE1 GLN    35      86.941  90.459  92.839  1.00  0.00           O  
ATOM    496  NE2 GLN    35      88.748  89.374  92.097  1.00  0.00           N  
ATOM    497 HE21 GLN    35      89.499  88.721  92.275  1.00  0.00           H  
ATOM    498 HE22 GLN    35      88.648  89.848  91.212  1.00  0.00           H  
ATOM    499  C   GLN    35      87.054  90.912  97.404  1.00  0.00           C  
ATOM    500  O   GLN    35      87.891  90.361  98.174  1.00  0.00           O  
ATOM    501  N   GLN    36      85.964  91.531  97.842  1.00  0.00           N  
ATOM    502  H   GLN    36      85.868  91.535  98.847  1.00  0.00           H  
ATOM    503  CA  GLN    36      85.153  92.560  97.182  1.00  0.00           C  
ATOM    504  HA  GLN    36      84.817  92.253  96.191  1.00  0.00           H  
ATOM    505  CB  GLN    36      83.966  92.966  98.086  1.00  0.00           C  
ATOM    506  HB2 GLN    36      84.126  93.785  98.788  1.00  0.00           H  
ATOM    507  HB3 GLN    36      83.283  93.388  97.349  1.00  0.00           H  
ATOM    508  CG  GLN    36      83.202  91.793  98.729  1.00  0.00           C  
ATOM    509  HG2 GLN    36      82.997  91.030  97.977  1.00  0.00           H  
ATOM    510  HG3 GLN    36      83.722  91.476  99.632  1.00  0.00           H  
ATOM    511  CD  GLN    36      81.740  92.236  99.018  1.00  0.00           C  
ATOM    512  OE1 GLN    36      80.956  92.609  98.149  1.00  0.00           O  
ATOM    513  NE2 GLN    36      81.283  92.189 100.268  1.00  0.00           N  
ATOM    514 HE21 GLN    36      82.025  92.041 100.937  1.00  0.00           H  
ATOM    515 HE22 GLN    36      80.379  92.592 100.471  1.00  0.00           H  
ATOM    516  C   GLN    36      86.085  93.785  96.840  1.00  0.00           C  
ATOM    517  O   GLN    36      86.936  94.124  97.668  1.00  0.00           O  
ATOM    518  N   SER    37      85.764  94.561  95.834  1.00  0.00           N  
ATOM    519  H   SER    37      84.888  94.390  95.362  1.00  0.00           H  
ATOM    520  CA  SER    37      86.357  95.820  95.553  1.00  0.00           C  
ATOM    521  HA  SER    37      87.420  95.876  95.786  1.00  0.00           H  
ATOM    522  CB  SER    37      86.303  95.997  94.018  1.00  0.00           C  
ATOM    523  HB2 SER    37      86.854  95.153  93.603  1.00  0.00           H  
ATOM    524  HB3 SER    37      85.287  96.146  93.652  1.00  0.00           H  
ATOM    525  OG  SER    37      86.990  97.190  93.659  1.00  0.00           O  
ATOM    526  HG  SER    37      86.558  97.473  92.850  1.00  0.00           H  
ATOM    527  C   SER    37      85.634  96.949  96.362  1.00  0.00           C  
ATOM    528  O   SER    37      84.811  96.558  97.135  1.00  0.00           O  
ATOM    529  N   TYR    38      85.837  98.253  96.128  1.00  0.00           N  
ATOM    530  H   TYR    38      86.449  98.546  95.380  1.00  0.00           H  
ATOM    531  CA  TYR    38      85.203  99.321  96.842  1.00  0.00           C  
ATOM    532  HA  TYR    38      84.138  99.198  97.038  1.00  0.00           H  
ATOM    533  CB  TYR    38      85.860  99.523  98.232  1.00  0.00           C  
ATOM    534  HB2 TYR    38      85.527 100.447  98.706  1.00  0.00           H  
ATOM    535  HB3 TYR    38      85.437  98.803  98.932  1.00  0.00           H  
ATOM    536  CG  TYR    38      87.424  99.347  98.333  1.00  0.00           C  
ATOM    537  CD1 TYR    38      88.249 100.449  97.930  1.00  0.00           C  
ATOM    538  HD1 TYR    38      87.814 101.299  97.425  1.00  0.00           H  
ATOM    539  CE1 TYR    38      89.608 100.406  98.153  1.00  0.00           C  
ATOM    540  HE1 TYR    38      90.267 101.199  97.833  1.00  0.00           H  
ATOM    541  CZ  TYR    38      90.233  99.217  98.655  1.00  0.00           C  
ATOM    542  OH  TYR    38      91.598  99.301  98.680  1.00  0.00           O  
ATOM    543  HH  TYR    38      91.954  98.488  99.047  1.00  0.00           H  
ATOM    544  CE2 TYR    38      89.429  98.194  99.079  1.00  0.00           C  
ATOM    545  HE2 TYR    38      89.908  97.329  99.513  1.00  0.00           H  
ATOM    546  CD2 TYR    38      88.043  98.166  98.908  1.00  0.00           C  
ATOM    547  HD2 TYR    38      87.418  97.424  99.381  1.00  0.00           H  
ATOM    548  C   TYR    38      85.285 100.679  96.083  1.00  0.00           C  
ATOM    549  O   TYR    38      85.991 100.808  95.111  1.00  0.00           O  
ATOM    550  N   SER    39      84.394 101.654  96.415  1.00  0.00           N  
ATOM    551  H   SER    39      83.649 101.459  97.068  1.00  0.00           H  
ATOM    552  CA  SER    39      84.585 103.023  96.051  1.00  0.00           C  
ATOM    553  HA  SER    39      84.731 103.097  94.973  1.00  0.00           H  
ATOM    554  CB  SER    39      83.308 103.752  96.500  1.00  0.00           C  
ATOM    555  HB2 SER    39      82.354 103.356  96.153  1.00  0.00           H  
ATOM    556  HB3 SER    39      83.288 103.927  97.576  1.00  0.00           H  
ATOM    557  OG  SER    39      83.475 105.057  95.897  1.00  0.00           O  
ATOM    558  HG  SER    39      82.660 105.564  95.886  1.00  0.00           H  
ATOM    559  C   SER    39      85.781 103.729  96.592  1.00  0.00           C  
ATOM    560  O   SER    39      86.419 103.297  97.635  1.00  0.00           O  
ATOM    561  N   GLY    40      86.231 104.795  95.953  1.00  0.00           N  
ATOM    562  H   GLY    40      85.672 105.239  95.239  1.00  0.00           H  
ATOM    563  CA  GLY    40      87.279 105.685  96.440  1.00  0.00           C  
ATOM    564  HA2 GLY    40      87.081 106.024  97.457  1.00  0.00           H  
ATOM    565  HA3 GLY    40      88.231 105.155  96.424  1.00  0.00           H  
ATOM    566  C   GLY    40      87.395 106.961  95.566  1.00  0.00           C  
ATOM    567  O   GLY    40      86.400 107.535  95.082  1.00  0.00           O  
ATOM    568  N   TYR    41      88.629 107.442  95.351  1.00  0.00           N  
ATOM    569  H   TYR    41      88.680 108.393  95.017  1.00  0.00           H  
ATOM    570  CA  TYR    41      89.967 106.801  95.473  1.00  0.00           C  
ATOM    571  HA  TYR    41      90.049 106.085  96.291  1.00  0.00           H  
ATOM    572  CB  TYR    41      90.317 105.903  94.241  1.00  0.00           C  
ATOM    573  HB2 TYR    41      90.423 106.586  93.398  1.00  0.00           H  
ATOM    574  HB3 TYR    41      91.362 105.623  94.369  1.00  0.00           H  
ATOM    575  CG  TYR    41      89.447 104.725  93.830  1.00  0.00           C  
ATOM    576  CD1 TYR    41      89.622 103.468  94.310  1.00  0.00           C  
ATOM    577  HD1 TYR    41      90.407 103.129  94.970  1.00  0.00           H  
ATOM    578  CE1 TYR    41      88.636 102.489  94.112  1.00  0.00           C  
ATOM    579  HE1 TYR    41      88.790 101.509  94.539  1.00  0.00           H  
ATOM    580  CZ  TYR    41      87.666 102.718  93.111  1.00  0.00           C  
ATOM    581  OH  TYR    41      86.899 101.695  92.712  1.00  0.00           O  
ATOM    582  HH  TYR    41      86.690 101.283  93.553  1.00  0.00           H  
ATOM    583  CE2 TYR    41      87.523 104.027  92.521  1.00  0.00           C  
ATOM    584  HE2 TYR    41      86.873 104.176  91.672  1.00  0.00           H  
ATOM    585  CD2 TYR    41      88.459 105.023  92.950  1.00  0.00           C  
ATOM    586  HD2 TYR    41      88.455 106.022  92.540  1.00  0.00           H  
ATOM    587  C   TYR    41      90.951 107.909  95.653  1.00  0.00           C  
ATOM    588  O   TYR    41      90.668 109.052  95.190  1.00  0.00           O  
ATOM    589  N   SER    42      92.091 107.709  96.361  1.00  0.00           N  
ATOM    590  H   SER    42      92.242 106.750  96.639  1.00  0.00           H  
ATOM    591  CA  SER    42      93.196 108.717  96.456  1.00  0.00           C  
ATOM    592  HA  SER    42      92.806 109.648  96.044  1.00  0.00           H  
ATOM    593  CB  SER    42      93.405 108.959  98.000  1.00  0.00           C  
ATOM    594  HB2 SER    42      92.487 109.284  98.490  1.00  0.00           H  
ATOM    595  HB3 SER    42      93.820 108.084  98.501  1.00  0.00           H  
ATOM    596  OG  SER    42      94.400 109.957  98.142  1.00  0.00           O  
ATOM    597  HG  SER    42      94.002 110.744  98.521  1.00  0.00           H  
ATOM    598  C   SER    42      94.451 108.301  95.727  1.00  0.00           C  
ATOM    599  O   SER    42      95.182 107.444  96.263  1.00  0.00           O  
ATOM    600  N   GLN    43      94.636 108.640  94.453  1.00  0.00           N  
ATOM    601  H   GLN    43      93.961 109.299  94.092  1.00  0.00           H  
ATOM    602  CA  GLN    43      95.830 108.412  93.620  1.00  0.00           C  
ATOM    603  HA  GLN    43      96.687 108.750  94.203  1.00  0.00           H  
ATOM    604  CB  GLN    43      95.964 106.868  93.368  1.00  0.00           C  
ATOM    605  HB2 GLN    43      96.954 106.621  92.984  1.00  0.00           H  
ATOM    606  HB3 GLN    43      95.852 106.215  94.233  1.00  0.00           H  
ATOM    607  CG  GLN    43      94.956 106.491  92.268  1.00  0.00           C  
ATOM    608  HG2 GLN    43      94.157 107.211  92.093  1.00  0.00           H  
ATOM    609  HG3 GLN    43      95.651 106.377  91.436  1.00  0.00           H  
ATOM    610  CD  GLN    43      94.323 105.143  92.486  1.00  0.00           C  
ATOM    611  OE1 GLN    43      94.039 104.670  93.579  1.00  0.00           O  
ATOM    612  NE2 GLN    43      94.040 104.499  91.378  1.00  0.00           N  
ATOM    613 HE21 GLN    43      94.538 104.690  90.520  1.00  0.00           H  
ATOM    614 HE22 GLN    43      93.463 103.681  91.514  1.00  0.00           H  
ATOM    615  C   GLN    43      95.835 109.128  92.307  1.00  0.00           C  
ATOM    616  O   GLN    43      94.827 109.468  91.689  1.00  0.00           O  
ATOM    617  N   SER    44      97.016 109.246  91.712  1.00  0.00           N  
ATOM    618  H   SER    44      97.851 108.878  92.144  1.00  0.00           H  
ATOM    619  CA  SER    44      97.232 109.735  90.337  1.00  0.00           C  
ATOM    620  HA  SER    44      96.580 110.587  90.144  1.00  0.00           H  
ATOM    621  CB  SER    44      98.620 110.345  90.112  1.00  0.00           C  
ATOM    622  HB2 SER    44      98.834 111.216  90.731  1.00  0.00           H  
ATOM    623  HB3 SER    44      99.411 109.616  90.291  1.00  0.00           H  
ATOM    624  OG  SER    44      98.741 110.812  88.751  1.00  0.00           O  
ATOM    625  HG  SER    44      99.574 111.289  88.751  1.00  0.00           H  
ATOM    626  C   SER    44      96.973 108.679  89.293  1.00  0.00           C  
ATOM    627  O   SER    44      97.041 107.474  89.521  1.00  0.00           O  
ATOM    628  N   THR    45      96.529 109.037  88.077  1.00  0.00           N  
ATOM    629  H   THR    45      96.205 109.977  87.895  1.00  0.00           H  
ATOM    630  CA  THR    45      96.533 108.230  86.865  1.00  0.00           C  
ATOM    631  HA  THR    45      96.177 107.236  87.136  1.00  0.00           H  
ATOM    632  CB  THR    45      95.484 108.756  85.869  1.00  0.00           C  
ATOM    633  HB  THR    45      94.535 108.874  86.391  1.00  0.00           H  
ATOM    634  CG2 THR    45      95.914 109.998  85.188  1.00  0.00           C  
ATOM    635 HG21 THR    45      96.745 109.966  84.483  1.00  0.00           H  
ATOM    636 HG22 THR    45      94.988 110.247  84.671  1.00  0.00           H  
ATOM    637 HG23 THR    45      96.043 110.842  85.865  1.00  0.00           H  
ATOM    638  OG1 THR    45      95.204 107.789  84.874  1.00  0.00           O  
ATOM    639  HG1 THR    45      94.897 108.269  84.101  1.00  0.00           H  
ATOM    640  C   THR    45      97.930 108.134  86.234  1.00  0.00           C  
ATOM    641  O   THR    45      98.092 107.303  85.321  1.00  0.00           O  
ATOM    642  N   ASP    46      99.010 108.768  86.730  1.00  0.00           N  
ATOM    643  H   ASP    46      98.822 109.524  87.373  1.00  0.00           H  
ATOM    644  CA  ASP    46     100.346 108.696  86.173  1.00  0.00           C  
ATOM    645  HA  ASP    46     100.322 108.416  85.119  1.00  0.00           H  
ATOM    646  CB  ASP    46     101.001 110.067  86.330  1.00  0.00           C  
ATOM    647  HB2 ASP    46     100.479 110.854  85.786  1.00  0.00           H  
ATOM    648  HB3 ASP    46     100.983 110.365  87.378  1.00  0.00           H  
ATOM    649  CG  ASP    46     102.475 110.157  85.875  1.00  0.00           C  
ATOM    650  OD1 ASP    46     103.018 111.219  86.224  1.00  0.00           O  
ATOM    651  OD2 ASP    46     103.071 109.174  85.371  1.00  0.00           O  
ATOM    652  C   ASP    46     101.089 107.544  86.858  1.00  0.00           C  
ATOM    653  O   ASP    46     101.139 107.479  88.084  1.00  0.00           O  
ATOM    654  N   THR    47     101.692 106.741  86.004  1.00  0.00           N  
ATOM    655  H   THR    47     101.498 106.885  85.023  1.00  0.00           H  
ATOM    656  CA  THR    47     102.537 105.546  86.285  1.00  0.00           C  
ATOM    657  HA  THR    47     102.959 105.573  87.289  1.00  0.00           H  
ATOM    658  CB  THR    47     101.615 104.287  86.330  1.00  0.00           C  
ATOM    659  HB  THR    47     102.260 103.436  86.547  1.00  0.00           H  
ATOM    660  CG2 THR    47     100.518 104.425  87.368  1.00  0.00           C  
ATOM    661 HG21 THR    47      99.724 105.043  86.949  1.00  0.00           H  
ATOM    662 HG22 THR    47     100.081 103.429  87.295  1.00  0.00           H  
ATOM    663 HG23 THR    47     100.799 104.835  88.338  1.00  0.00           H  
ATOM    664  OG1 THR    47     101.018 104.047  85.053  1.00  0.00           O  
ATOM    665  HG1 THR    47     100.228 104.591  85.009  1.00  0.00           H  
ATOM    666  C   THR    47     103.664 105.400  85.224  1.00  0.00           C  
ATOM    667  O   THR    47     104.303 104.349  85.098  1.00  0.00           O  
ATOM    668  N   SER    48     103.970 106.512  84.526  1.00  0.00           N  
ATOM    669  H   SER    48     103.431 107.357  84.644  1.00  0.00           H  
ATOM    670  CA  SER    48     105.065 106.633  83.532  1.00  0.00           C  
ATOM    671  HA  SER    48     104.814 105.875  82.790  1.00  0.00           H  
ATOM    672  CB  SER    48     104.843 108.048  82.871  1.00  0.00           C  
ATOM    673  HB2 SER    48     105.431 108.192  81.965  1.00  0.00           H  
ATOM    674  HB3 SER    48     103.828 108.157  82.490  1.00  0.00           H  
ATOM    675  OG  SER    48     105.075 109.005  83.897  1.00  0.00           O  
ATOM    676  HG  SER    48     104.203 109.215  84.240  1.00  0.00           H  
ATOM    677  C   SER    48     106.438 106.330  84.130  1.00  0.00           C  
ATOM    678  O   SER    48     106.669 106.666  85.301  1.00  0.00           O  
ATOM    679  N   GLY    49     107.318 105.788  83.295  1.00  0.00           N  
ATOM    680  H   GLY    49     107.042 105.489  82.370  1.00  0.00           H  
ATOM    681  CA  GLY    49     108.730 105.447  83.704  1.00  0.00           C  
ATOM    682  HA2 GLY    49     109.381 105.242  82.855  1.00  0.00           H  
ATOM    683  HA3 GLY    49     109.061 106.321  84.266  1.00  0.00           H  
ATOM    684  C   GLY    49     108.777 104.165  84.549  1.00  0.00           C  
ATOM    685  O   GLY    49     107.741 103.790  85.105  1.00  0.00           O  
ATOM    686  N   TYR    50     109.935 103.711  84.814  1.00  0.00           N  
ATOM    687  H   TYR    50     109.994 102.843  85.326  1.00  0.00           H  
ATOM    688  CA  TYR    50     111.307 104.217  84.527  1.00  0.00           C  
ATOM    689  HA  TYR    50     111.262 105.256  84.853  1.00  0.00           H  
ATOM    690  CB  TYR    50     112.332 103.329  85.354  1.00  0.00           C  
ATOM    691  HB2 TYR    50     111.909 103.174  86.347  1.00  0.00           H  
ATOM    692  HB3 TYR    50     112.461 102.338  84.918  1.00  0.00           H  
ATOM    693  CG  TYR    50     113.769 103.920  85.472  1.00  0.00           C  
ATOM    694  CD1 TYR    50     114.724 103.710  84.472  1.00  0.00           C  
ATOM    695  HD1 TYR    50     114.652 103.019  83.645  1.00  0.00           H  
ATOM    696  CE1 TYR    50     115.973 104.357  84.503  1.00  0.00           C  
ATOM    697  HE1 TYR    50     116.685 104.114  83.728  1.00  0.00           H  
ATOM    698  CZ  TYR    50     116.370 105.183  85.578  1.00  0.00           C  
ATOM    699  OH  TYR    50     117.647 105.682  85.770  1.00  0.00           O  
ATOM    700  HH  TYR    50     118.356 105.244  85.293  1.00  0.00           H  
ATOM    701  CE2 TYR    50     115.349 105.421  86.529  1.00  0.00           C  
ATOM    702  HE2 TYR    50     115.537 106.053  87.384  1.00  0.00           H  
ATOM    703  CD2 TYR    50     114.038 104.822  86.467  1.00  0.00           C  
ATOM    704  HD2 TYR    50     113.323 105.122  87.219  1.00  0.00           H  
ATOM    705  C   TYR    50     111.630 104.201  82.994  1.00  0.00           C  
ATOM    706  O   TYR    50     111.208 103.286  82.326  1.00  0.00           O  
ATOM    707  N   GLY    51     112.344 105.215  82.462  1.00  0.00           N  
ATOM    708  H   GLY    51     112.579 105.083  81.489  1.00  0.00           H  
ATOM    709  CA  GLY    51     112.822 106.361  83.223  1.00  0.00           C  
ATOM    710  HA2 GLY    51     112.009 107.070  83.377  1.00  0.00           H  
ATOM    711  HA3 GLY    51     113.317 105.977  84.115  1.00  0.00           H  
ATOM    712  C   GLY    51     113.876 107.006  82.315  1.00  0.00           C  
ATOM    713  O   GLY    51     114.670 106.330  81.668  1.00  0.00           O  
ATOM    714  N   GLN    52     114.054 108.299  82.452  1.00  0.00           N  
ATOM    715  H   GLN    52     113.463 108.790  83.107  1.00  0.00           H  
ATOM    716  CA  GLN    52     115.031 109.126  81.731  1.00  0.00           C  
ATOM    717  HA  GLN    52     114.653 110.127  81.933  1.00  0.00           H  
ATOM    718  CB  GLN    52     116.409 108.943  82.350  1.00  0.00           C  
ATOM    719  HB2 GLN    52     116.231 108.857  83.422  1.00  0.00           H  
ATOM    720  HB3 GLN    52     116.790 107.945  82.134  1.00  0.00           H  
ATOM    721  CG  GLN    52     117.392 109.978  81.906  1.00  0.00           C  
ATOM    722  HG2 GLN    52     117.778 109.861  80.894  1.00  0.00           H  
ATOM    723  HG3 GLN    52     116.919 110.957  81.992  1.00  0.00           H  
ATOM    724  CD  GLN    52     118.595 110.017  82.833  1.00  0.00           C  
ATOM    725  OE1 GLN    52     118.683 109.321  83.835  1.00  0.00           O  
ATOM    726  NE2 GLN    52     119.510 110.976  82.645  1.00  0.00           N  
ATOM    727 HE21 GLN    52     119.517 111.637  81.882  1.00  0.00           H  
ATOM    728 HE22 GLN    52     120.234 111.095  83.339  1.00  0.00           H  
ATOM    729  C   GLN    52     114.943 108.855  80.244  1.00  0.00           C  
ATOM    730  O   GLN    52     115.846 108.317  79.603  1.00  0.00           O  
ATOM    731  N   SER    53     113.928 109.288  79.494  1.00  0.00           N  
ATOM    732  H   SER    53     114.097 109.152  78.507  1.00  0.00           H  
ATOM    733  CA  SER    53     112.593 109.819  79.859  1.00  0.00           C  
ATOM    734  HA  SER    53     112.661 110.481  80.722  1.00  0.00           H  
ATOM    735  CB  SER    53     112.099 110.540  78.554  1.00  0.00           C  
ATOM    736  HB2 SER    53     112.734 111.375  78.259  1.00  0.00           H  
ATOM    737  HB3 SER    53     112.184 109.809  77.750  1.00  0.00           H  
ATOM    738  OG  SER    53     110.796 111.021  78.843  1.00  0.00           O  
ATOM    739  HG  SER    53     110.957 111.864  79.273  1.00  0.00           H  
ATOM    740  C   SER    53     111.680 108.636  80.241  1.00  0.00           C  
ATOM    741  O   SER    53     111.722 107.518  79.838  1.00  0.00           O  
ATOM    742  N   SER    54     110.727 109.098  81.081  1.00  0.00           N  
ATOM    743  H   SER    54     110.762 110.102  81.185  1.00  0.00           H  
ATOM    744  CA  SER    54     109.549 108.266  81.535  1.00  0.00           C  
ATOM    745  HA  SER    54     109.975 107.343  81.927  1.00  0.00           H  
ATOM    746  CB  SER    54     108.710 108.978  82.624  1.00  0.00           C  
ATOM    747  HB2 SER    54     108.317 109.912  82.221  1.00  0.00           H  
ATOM    748  HB3 SER    54     107.847 108.359  82.869  1.00  0.00           H  
ATOM    749  OG  SER    54     109.446 109.234  83.746  1.00  0.00           O  
ATOM    750  HG  SER    54     108.734 109.565  84.297  1.00  0.00           H  
ATOM    751  C   SER    54     108.618 107.916  80.332  1.00  0.00           C  
ATOM    752  O   SER    54     107.780 107.034  80.481  1.00  0.00           O  
ATOM    753  N   TYR    55     108.784 108.732  79.277  1.00  0.00           N  
ATOM    754  H   TYR    55     109.598 109.317  79.145  1.00  0.00           H  
ATOM    755  CA  TYR    55     107.822 108.736  78.171  1.00  0.00           C  
ATOM    756  HA  TYR    55     107.035 107.998  78.325  1.00  0.00           H  
ATOM    757  CB  TYR    55     107.174 110.188  78.056  1.00  0.00           C  
ATOM    758  HB2 TYR    55     107.936 110.866  77.673  1.00  0.00           H  
ATOM    759  HB3 TYR    55     106.383 110.229  77.306  1.00  0.00           H  
ATOM    760  CG  TYR    55     106.695 110.773  79.391  1.00  0.00           C  
ATOM    761  CD1 TYR    55     107.406 111.749  80.095  1.00  0.00           C  
ATOM    762  HD1 TYR    55     108.376 112.087  79.762  1.00  0.00           H  
ATOM    763  CE1 TYR    55     106.905 112.110  81.340  1.00  0.00           C  
ATOM    764  HE1 TYR    55     107.484 112.742  81.997  1.00  0.00           H  
ATOM    765  CZ  TYR    55     105.673 111.686  81.800  1.00  0.00           C  
ATOM    766  OH  TYR    55     105.139 112.047  83.039  1.00  0.00           O  
ATOM    767  HH  TYR    55     104.206 111.822  83.022  1.00  0.00           H  
ATOM    768  CE2 TYR    55     104.897 110.886  80.965  1.00  0.00           C  
ATOM    769  HE2 TYR    55     103.909 110.548  81.243  1.00  0.00           H  
ATOM    770  CD2 TYR    55     105.435 110.323  79.820  1.00  0.00           C  
ATOM    771  HD2 TYR    55     104.786 109.648  79.282  1.00  0.00           H  
ATOM    772  C   TYR    55     108.597 108.413  76.849  1.00  0.00           C  
ATOM    773  O   TYR    55     109.627 109.079  76.636  1.00  0.00           O  
ATOM    774  N   SER    56     108.146 107.539  75.950  1.00  0.00           N  
ATOM    775  H   SER    56     108.661 107.520  75.082  1.00  0.00           H  
ATOM    776  CA  SER    56     106.906 106.738  75.989  1.00  0.00           C  
ATOM    777  HA  SER    56     106.816 106.212  75.038  1.00  0.00           H  
ATOM    778  CB  SER    56     107.138 105.523  76.937  1.00  0.00           C  
ATOM    779  HB2 SER    56     108.180 105.228  76.813  1.00  0.00           H  
ATOM    780  HB3 SER    56     106.950 105.874  77.952  1.00  0.00           H  
ATOM    781  OG  SER    56     106.229 104.485  76.641  1.00  0.00           O  
ATOM    782  HG  SER    56     106.427 104.105  75.782  1.00  0.00           H  
ATOM    783  C   SER    56     105.586 107.567  76.241  1.00  0.00           C  
ATOM    784  O   SER    56     105.009 107.444  77.244  1.00  0.00           O  
ATOM    785  N   SER    57     105.010 108.287  75.309  1.00  0.00           N  
ATOM    786  H   SER    57     104.169 108.766  75.599  1.00  0.00           H  
ATOM    787  CA  SER    57     105.597 108.844  74.112  1.00  0.00           C  
ATOM    788  HA  SER    57     106.283 108.121  73.669  1.00  0.00           H  
ATOM    789  CB  SER    57     104.442 109.252  73.123  1.00  0.00           C  
ATOM    790  HB2 SER    57     104.972 109.674  72.269  1.00  0.00           H  
ATOM    791  HB3 SER    57     103.866 108.406  72.748  1.00  0.00           H  
ATOM    792  OG  SER    57     103.599 110.218  73.667  1.00  0.00           O  
ATOM    793  HG  SER    57     103.149 109.858  74.435  1.00  0.00           H  
ATOM    794  C   SER    57     106.418 110.061  74.396  1.00  0.00           C  
ATOM    795  O   SER    57     105.984 110.936  75.127  1.00  0.00           O  
ATOM    796  N   TYR    58     107.627 110.194  73.834  1.00  0.00           N  
ATOM    797  H   TYR    58     108.040 109.390  73.383  1.00  0.00           H  
ATOM    798  CA  TYR    58     108.526 111.353  74.111  1.00  0.00           C  
ATOM    799  HA  TYR    58     108.606 111.426  75.196  1.00  0.00           H  
ATOM    800  CB  TYR    58     109.895 111.030  73.534  1.00  0.00           C  
ATOM    801  HB2 TYR    58     110.179 110.128  74.076  1.00  0.00           H  
ATOM    802  HB3 TYR    58     109.852 110.841  72.461  1.00  0.00           H  
ATOM    803  CG  TYR    58     111.019 112.129  73.785  1.00  0.00           C  
ATOM    804  CD1 TYR    58     111.158 113.253  72.990  1.00  0.00           C  
ATOM    805  HD1 TYR    58     110.637 113.342  72.048  1.00  0.00           H  
ATOM    806  CE1 TYR    58     112.024 114.302  73.415  1.00  0.00           C  
ATOM    807  HE1 TYR    58     112.125 115.125  72.724  1.00  0.00           H  
ATOM    808  CZ  TYR    58     112.662 114.200  74.691  1.00  0.00           C  
ATOM    809  OH  TYR    58     113.395 115.188  75.187  1.00  0.00           O  
ATOM    810  HH  TYR    58     113.090 116.070  74.964  1.00  0.00           H  
ATOM    811  CE2 TYR    58     112.413 113.067  75.555  1.00  0.00           C  
ATOM    812  HE2 TYR    58     113.008 112.966  76.451  1.00  0.00           H  
ATOM    813  CD2 TYR    58     111.674 111.985  75.005  1.00  0.00           C  
ATOM    814  HD2 TYR    58     111.611 111.115  75.642  1.00  0.00           H  
ATOM    815  C   TYR    58     107.943 112.742  73.575  1.00  0.00           C  
ATOM    816  O   TYR    58     107.402 112.762  72.416  1.00  0.00           O  
ATOM    817  N   GLY    59     108.190 113.825  74.306  1.00  0.00           N  
ATOM    818  H   GLY    59     108.018 114.731  73.894  1.00  0.00           H  
ATOM    819  CA  GLY    59     108.712 113.952  75.625  1.00  0.00           C  
ATOM    820  HA2 GLY    59     108.021 113.518  76.348  1.00  0.00           H  
ATOM    821  HA3 GLY    59     109.691 113.482  75.720  1.00  0.00           H  
ATOM    822  C   GLY    59     109.018 115.434  75.885  1.00  0.00           C  
ATOM    823  O   GLY    59     109.129 116.225  74.957  1.00  0.00           O  
ATOM    824  N   GLN    60     109.064 115.863  77.168  1.00  0.00           N  
ATOM    825  H   GLN    60     109.347 116.822  77.308  1.00  0.00           H  
ATOM    826  CA  GLN    60     108.922 115.019  78.407  1.00  0.00           C  
ATOM    827  HA  GLN    60     109.174 113.988  78.157  1.00  0.00           H  
ATOM    828  CB  GLN    60     109.851 115.758  79.307  1.00  0.00           C  
ATOM    829  HB2 GLN    60     109.402 116.751  79.335  1.00  0.00           H  
ATOM    830  HB3 GLN    60     109.809 115.277  80.284  1.00  0.00           H  
ATOM    831  CG  GLN    60     111.347 115.876  79.017  1.00  0.00           C  
ATOM    832  HG2 GLN    60     111.439 116.292  78.013  1.00  0.00           H  
ATOM    833  HG3 GLN    60     111.840 116.544  79.723  1.00  0.00           H  
ATOM    834  CD  GLN    60     112.094 114.539  79.254  1.00  0.00           C  
ATOM    835  OE1 GLN    60     111.515 113.546  79.567  1.00  0.00           O  
ATOM    836  NE2 GLN    60     113.422 114.473  78.939  1.00  0.00           N  
ATOM    837 HE21 GLN    60     113.796 115.391  78.744  1.00  0.00           H  
ATOM    838 HE22 GLN    60     114.030 113.703  79.180  1.00  0.00           H  
ATOM    839  C   GLN    60     107.451 115.027  78.965  1.00  0.00           C  
ATOM    840  O   GLN    60     106.596 114.529  78.207  1.00  0.00           O  
ATOM    841  N   SER    61     107.143 115.419  80.215  1.00  0.00           N  
ATOM    842  H   SER    61     107.857 115.803  80.818  1.00  0.00           H  
ATOM    843  CA  SER    61     105.683 115.448  80.686  1.00  0.00           C  
ATOM    844  HA  SER    61     105.217 114.469  80.573  1.00  0.00           H  
ATOM    845  CB  SER    61     105.542 115.569  82.202  1.00  0.00           C  
ATOM    846  HB2 SER    61     105.922 114.651  82.649  1.00  0.00           H  
ATOM    847  HB3 SER    61     106.182 116.394  82.516  1.00  0.00           H  
ATOM    848  OG  SER    61     104.162 115.676  82.504  1.00  0.00           O  
ATOM    849  HG  SER    61     104.090 115.466  83.438  1.00  0.00           H  
ATOM    850  C   SER    61     104.837 116.460  79.977  1.00  0.00           C  
ATOM    851  O   SER    61     105.251 117.519  79.536  1.00  0.00           O  
ATOM    852  N   GLN    62     103.480 116.184  79.837  1.00  0.00           N  
ATOM    853  H   GLN    62     103.166 115.284  80.169  1.00  0.00           H  
ATOM    854  CA  GLN    62     102.460 117.032  79.212  1.00  0.00           C  
ATOM    855  HA  GLN    62     102.925 117.318  78.268  1.00  0.00           H  
ATOM    856  CB  GLN    62     101.203 116.176  78.834  1.00  0.00           C  
ATOM    857  HB2 GLN    62     101.018 115.384  79.559  1.00  0.00           H  
ATOM    858  HB3 GLN    62     100.328 116.823  78.772  1.00  0.00           H  
ATOM    859  CG  GLN    62     101.362 115.464  77.420  1.00  0.00           C  
ATOM    860  HG2 GLN    62     102.329 114.962  77.381  1.00  0.00           H  
ATOM    861  HG3 GLN    62     100.616 114.671  77.373  1.00  0.00           H  
ATOM    862  CD  GLN    62     101.178 116.504  76.302  1.00  0.00           C  
ATOM    863  OE1 GLN    62     100.185 116.962  75.797  1.00  0.00           O  
ATOM    864  NE2 GLN    62     102.245 116.868  75.663  1.00  0.00           N  
ATOM    865 HE21 GLN    62     102.158 117.571  74.944  1.00  0.00           H  
ATOM    866 HE22 GLN    62     103.158 116.630  76.022  1.00  0.00           H  
ATOM    867  C   GLN    62     102.065 118.252  80.020  1.00  0.00           C  
ATOM    868  O   GLN    62     101.231 119.082  79.598  1.00  0.00           O  
ATOM    869  N   ASN    63     102.568 118.344  81.283  1.00  0.00           N  
ATOM    870  H   ASN    63     103.065 117.588  81.732  1.00  0.00           H  
ATOM    871  CA  ASN    63     102.603 119.619  81.955  1.00  0.00           C  
ATOM    872  HA  ASN    63     101.950 120.301  81.410  1.00  0.00           H  
ATOM    873  CB  ASN    63     101.948 119.457  83.352  1.00  0.00           C  
ATOM    874  HB2 ASN    63     101.941 120.440  83.824  1.00  0.00           H  
ATOM    875  HB3 ASN    63     100.908 119.133  83.343  1.00  0.00           H  
ATOM    876  CG  ASN    63     102.650 118.506  84.343  1.00  0.00           C  
ATOM    877  OD1 ASN    63     103.781 118.723  84.642  1.00  0.00           O  
ATOM    878  ND2 ASN    63     102.165 117.340  84.740  1.00  0.00           N  
ATOM    879 HD21 ASN    63     102.698 116.715  85.328  1.00  0.00           H  
ATOM    880 HD22 ASN    63     101.163 117.282  84.626  1.00  0.00           H  
ATOM    881  C   ASN    63     103.989 120.224  82.030  1.00  0.00           C  
ATOM    882  O   ASN    63     104.144 121.238  82.693  1.00  0.00           O  
ATOM    883  N   THR    64     105.011 119.486  81.540  1.00  0.00           N  
ATOM    884  H   THR    64     104.881 118.850  80.765  1.00  0.00           H  
ATOM    885  CA  THR    64     106.362 119.928  81.646  1.00  0.00           C  
ATOM    886  HA  THR    64     106.327 120.998  81.847  1.00  0.00           H  
ATOM    887  CB  THR    64     107.074 119.350  82.885  1.00  0.00           C  
ATOM    888  HB  THR    64     107.110 118.262  82.845  1.00  0.00           H  
ATOM    889  CG2 THR    64     108.465 119.854  83.195  1.00  0.00           C  
ATOM    890 HG21 THR    64     108.408 120.939  83.111  1.00  0.00           H  
ATOM    891 HG22 THR    64     108.801 119.470  84.159  1.00  0.00           H  
ATOM    892 HG23 THR    64     109.276 119.551  82.533  1.00  0.00           H  
ATOM    893  OG1 THR    64     106.322 119.708  83.944  1.00  0.00           O  
ATOM    894  HG1 THR    64     105.484 119.244  83.883  1.00  0.00           H  
ATOM    895  C   THR    64     107.142 119.770  80.337  1.00  0.00           C  
ATOM    896  O   THR    64     107.884 118.859  80.115  1.00  0.00           O  
ATOM    897  N   GLY    65     106.811 120.537  79.362  1.00  0.00           N  
ATOM    898  H   GLY    65     107.343 120.202  78.571  1.00  0.00           H  
ATOM    899  CA  GLY    65     106.055 121.833  79.339  1.00  0.00           C  
ATOM    900  HA2 GLY    65     106.361 122.332  80.259  1.00  0.00           H  
ATOM    901  HA3 GLY    65     106.444 122.416  78.504  1.00  0.00           H  
ATOM    902  C   GLY    65     104.550 121.764  79.178  1.00  0.00           C  
ATOM    903  O   GLY    65     103.986 120.645  79.090  1.00  0.00           O  
ATOM    904  N   TYR    66     103.722 122.834  78.943  1.00  0.00           N  
ATOM    905  H   TYR    66     104.129 123.752  78.826  1.00  0.00           H  
ATOM    906  CA  TYR    66     102.258 122.765  78.785  1.00  0.00           C  
ATOM    907  HA  TYR    66     101.884 122.222  79.653  1.00  0.00           H  
ATOM    908  CB  TYR    66     101.596 124.151  78.951  1.00  0.00           C  
ATOM    909  HB2 TYR    66     102.061 124.624  79.816  1.00  0.00           H  
ATOM    910  HB3 TYR    66     101.856 124.650  78.017  1.00  0.00           H  
ATOM    911  CG  TYR    66     100.068 124.103  79.081  1.00  0.00           C  
ATOM    912  CD1 TYR    66      99.454 123.374  80.096  1.00  0.00           C  
ATOM    913  HD1 TYR    66     100.091 122.806  80.758  1.00  0.00           H  
ATOM    914  CE1 TYR    66      98.055 123.403  80.267  1.00  0.00           C  
ATOM    915  HE1 TYR    66      97.600 122.814  81.050  1.00  0.00           H  
ATOM    916  CZ  TYR    66      97.277 124.170  79.395  1.00  0.00           C  
ATOM    917  OH  TYR    66      95.913 124.116  79.563  1.00  0.00           O  
ATOM    918  HH  TYR    66      95.508 124.783  79.003  1.00  0.00           H  
ATOM    919  CE2 TYR    66      97.901 124.974  78.436  1.00  0.00           C  
ATOM    920  HE2 TYR    66      97.264 125.596  77.825  1.00  0.00           H  
ATOM    921  CD2 TYR    66      99.314 124.926  78.268  1.00  0.00           C  
ATOM    922  HD2 TYR    66      99.843 125.542  77.556  1.00  0.00           H  
ATOM    923  C   TYR    66     101.791 122.116  77.451  1.00  0.00           C  
ATOM    924  O   TYR    66     102.441 122.285  76.435  1.00  0.00           O  
ATOM    925  N   GLY    67     100.805 121.281  77.493  1.00  0.00           N  
ATOM    926  H   GLY    67     100.189 121.347  78.290  1.00  0.00           H  
ATOM    927  CA  GLY    67     100.283 120.625  76.300  1.00  0.00           C  
ATOM    928  HA2 GLY    67     101.011 119.942  75.862  1.00  0.00           H  
ATOM    929  HA3 GLY    67      99.325 120.200  76.599  1.00  0.00           H  
ATOM    930  C   GLY    67     100.093 121.645  75.182  1.00  0.00           C  
ATOM    931  O   GLY    67      99.721 122.783  75.412  1.00  0.00           O  
ATOM    932  N   THR    68     100.323 121.252  73.887  1.00  0.00           N  
ATOM    933  H   THR    68     100.804 120.367  73.812  1.00  0.00           H  
ATOM    934  CA  THR    68     100.271 122.058  72.636  1.00  0.00           C  
ATOM    935  HA  THR    68      99.598 122.911  72.729  1.00  0.00           H  
ATOM    936  CB  THR    68     101.660 122.643  72.386  1.00  0.00           C  
ATOM    937  HB  THR    68     102.465 121.914  72.484  1.00  0.00           H  
ATOM    938  CG2 THR    68     101.889 123.323  71.028  1.00  0.00           C  
ATOM    939 HG21 THR    68     102.848 123.837  71.089  1.00  0.00           H  
ATOM    940 HG22 THR    68     101.899 122.503  70.310  1.00  0.00           H  
ATOM    941 HG23 THR    68     101.071 124.028  70.878  1.00  0.00           H  
ATOM    942  OG1 THR    68     102.005 123.544  73.420  1.00  0.00           O  
ATOM    943  HG1 THR    68     102.316 122.981  74.132  1.00  0.00           H  
ATOM    944  C   THR    68      99.900 121.143  71.483  1.00  0.00           C  
ATOM    945  O   THR    68     100.570 120.217  71.051  1.00  0.00           O  
ATOM    946  N   GLN    69      98.729 121.451  70.941  1.00  0.00           N  
ATOM    947  H   GLN    69      98.271 122.340  71.080  1.00  0.00           H  
ATOM    948  CA  GLN    69      97.973 120.548  70.013  1.00  0.00           C  
ATOM    949  HA  GLN    69      98.617 119.814  69.528  1.00  0.00           H  
ATOM    950  CB  GLN    69      96.912 119.812  70.892  1.00  0.00           C  
ATOM    951  HB2 GLN    69      96.520 120.549  71.593  1.00  0.00           H  
ATOM    952  HB3 GLN    69      96.170 119.489  70.162  1.00  0.00           H  
ATOM    953  CG  GLN    69      97.447 118.624  71.674  1.00  0.00           C  
ATOM    954  HG2 GLN    69      97.263 117.776  71.014  1.00  0.00           H  
ATOM    955  HG3 GLN    69      98.533 118.689  71.612  1.00  0.00           H  
ATOM    956  CD  GLN    69      97.042 118.393  73.115  1.00  0.00           C  
ATOM    957  OE1 GLN    69      96.724 119.218  73.991  1.00  0.00           O  
ATOM    958  NE2 GLN    69      96.972 117.117  73.458  1.00  0.00           N  
ATOM    959 HE21 GLN    69      97.103 116.334  72.833  1.00  0.00           H  
ATOM    960 HE22 GLN    69      96.620 116.910  74.381  1.00  0.00           H  
ATOM    961  C   GLN    69      97.221 121.404  68.918  1.00  0.00           C  
ATOM    962  O   GLN    69      96.604 122.442  69.303  1.00  0.00           O  
ATOM    963  N   SER    70      97.358 121.068  67.643  1.00  0.00           N  
ATOM    964  H   SER    70      97.948 120.291  67.381  1.00  0.00           H  
ATOM    965  CA  SER    70      96.755 121.913  66.571  1.00  0.00           C  
ATOM    966  HA  SER    70      95.779 122.252  66.918  1.00  0.00           H  
ATOM    967  CB  SER    70      97.504 123.177  66.314  1.00  0.00           C  
ATOM    968  HB2 SER    70      96.831 123.782  65.705  1.00  0.00           H  
ATOM    969  HB3 SER    70      97.675 123.544  67.326  1.00  0.00           H  
ATOM    970  OG  SER    70      98.726 122.955  65.719  1.00  0.00           O  
ATOM    971  HG  SER    70      98.544 123.491  64.944  1.00  0.00           H  
ATOM    972  C   SER    70      96.451 121.157  65.323  1.00  0.00           C  
ATOM    973  O   SER    70      96.378 121.744  64.264  1.00  0.00           O  
ATOM    974  N   THR    71      96.210 119.825  65.411  1.00  0.00           N  
ATOM    975  H   THR    71      96.185 119.452  66.349  1.00  0.00           H  
ATOM    976  CA  THR    71      96.024 118.849  64.343  1.00  0.00           C  
ATOM    977  HA  THR    71      95.927 119.249  63.334  1.00  0.00           H  
ATOM    978  CB  THR    71      97.281 117.914  64.212  1.00  0.00           C  
ATOM    979  HB  THR    71      97.351 117.218  65.048  1.00  0.00           H  
ATOM    980  CG2 THR    71      97.231 116.878  62.991  1.00  0.00           C  
ATOM    981 HG21 THR    71      98.017 116.124  63.037  1.00  0.00           H  
ATOM    982 HG22 THR    71      96.275 116.366  62.882  1.00  0.00           H  
ATOM    983 HG23 THR    71      97.263 117.380  62.024  1.00  0.00           H  
ATOM    984  OG1 THR    71      98.436 118.654  64.031  1.00  0.00           O  
ATOM    985  HG1 THR    71      98.214 119.308  63.365  1.00  0.00           H  
ATOM    986  C   THR    71      94.769 118.097  64.590  1.00  0.00           C  
ATOM    987  O   THR    71      94.813 117.172  65.484  1.00  0.00           O  
ATOM    988  N   PRO    72      93.618 118.459  64.038  1.00  0.00           N  
ATOM    989  CD  PRO    72      93.419 119.759  63.347  1.00  0.00           C  
ATOM    990  HD2 PRO    72      93.781 119.637  62.326  1.00  0.00           H  
ATOM    991  HD3 PRO    72      93.929 120.622  63.777  1.00  0.00           H  
ATOM    992  CG  PRO    72      91.925 119.969  63.278  1.00  0.00           C  
ATOM    993  HG2 PRO    72      91.636 120.421  62.330  1.00  0.00           H  
ATOM    994  HG3 PRO    72      91.544 120.590  64.089  1.00  0.00           H  
ATOM    995  CB  PRO    72      91.396 118.503  63.261  1.00  0.00           C  
ATOM    996  HB2 PRO    72      91.094 118.088  62.299  1.00  0.00           H  
ATOM    997  HB3 PRO    72      90.489 118.551  63.863  1.00  0.00           H  
ATOM    998  CA  PRO    72      92.414 117.622  64.042  1.00  0.00           C  
ATOM    999  HA  PRO    72      92.047 117.591  65.068  1.00  0.00           H  
ATOM   1000  C   PRO    72      92.606 116.229  63.424  1.00  0.00           C  
ATOM   1001  O   PRO    72      93.471 116.001  62.594  1.00  0.00           O  
ATOM   1002  N   GLN    73      91.862 115.181  63.812  1.00  0.00           N  
ATOM   1003  H   GLN    73      91.188 115.431  64.522  1.00  0.00           H  
ATOM   1004  CA  GLN    73      91.761 113.810  63.329  1.00  0.00           C  
ATOM   1005  HA  GLN    73      92.683 113.340  63.671  1.00  0.00           H  
ATOM   1006  CB  GLN    73      90.582 112.988  63.934  1.00  0.00           C  
ATOM   1007  HB2 GLN    73      89.634 113.335  63.524  1.00  0.00           H  
ATOM   1008  HB3 GLN    73      90.789 111.972  63.596  1.00  0.00           H  
ATOM   1009  CG  GLN    73      90.639 112.989  65.510  1.00  0.00           C  
ATOM   1010  HG2 GLN    73      91.643 112.623  65.722  1.00  0.00           H  
ATOM   1011  HG3 GLN    73      90.657 114.001  65.917  1.00  0.00           H  
ATOM   1012  CD  GLN    73      89.631 112.088  66.271  1.00  0.00           C  
ATOM   1013  OE1 GLN    73      88.673 111.598  65.776  1.00  0.00           O  
ATOM   1014  NE2 GLN    73      89.760 111.966  67.578  1.00  0.00           N  
ATOM   1015 HE21 GLN    73      90.549 112.326  68.096  1.00  0.00           H  
ATOM   1016 HE22 GLN    73      89.016 111.610  68.161  1.00  0.00           H  
ATOM   1017  C   GLN    73      91.755 113.860  61.791  1.00  0.00           C  
ATOM   1018  O   GLN    73      91.112 114.709  61.200  1.00  0.00           O  
ATOM   1019  N   GLY    74      92.332 112.871  61.085  1.00  0.00           N  
ATOM   1020  H   GLY    74      92.647 112.121  61.684  1.00  0.00           H  
ATOM   1021  CA  GLY    74      92.669 112.976  59.623  1.00  0.00           C  
ATOM   1022  HA2 GLY    74      93.232 113.901  59.499  1.00  0.00           H  
ATOM   1023  HA3 GLY    74      93.221 112.125  59.223  1.00  0.00           H  
ATOM   1024  C   GLY    74      91.444 113.098  58.697  1.00  0.00           C  
ATOM   1025  O   GLY    74      91.631 113.753  57.680  1.00  0.00           O  
ATOM   1026  N   TYR    75      90.305 112.525  58.958  1.00  0.00           N  
ATOM   1027  H   TYR    75      90.302 111.972  59.803  1.00  0.00           H  
ATOM   1028  CA  TYR    75      89.032 112.642  58.265  1.00  0.00           C  
ATOM   1029  HA  TYR    75      89.233 113.130  57.312  1.00  0.00           H  
ATOM   1030  CB  TYR    75      88.318 111.332  57.870  1.00  0.00           C  
ATOM   1031  HB2 TYR    75      87.627 110.981  58.637  1.00  0.00           H  
ATOM   1032  HB3 TYR    75      87.738 111.494  56.962  1.00  0.00           H  
ATOM   1033  CG  TYR    75      89.058 110.114  57.492  1.00  0.00           C  
ATOM   1034  CD1 TYR    75      89.119 108.967  58.352  1.00  0.00           C  
ATOM   1035  HD1 TYR    75      88.759 109.028  59.369  1.00  0.00           H  
ATOM   1036  CE1 TYR    75      89.811 107.804  57.957  1.00  0.00           C  
ATOM   1037  HE1 TYR    75      89.844 106.948  58.615  1.00  0.00           H  
ATOM   1038  CZ  TYR    75      90.398 107.757  56.670  1.00  0.00           C  
ATOM   1039  OH  TYR    75      91.007 106.615  56.374  1.00  0.00           O  
ATOM   1040  HH  TYR    75      91.705 106.634  55.716  1.00  0.00           H  
ATOM   1041  CE2 TYR    75      90.390 108.879  55.850  1.00  0.00           C  
ATOM   1042  HE2 TYR    75      90.797 108.835  54.850  1.00  0.00           H  
ATOM   1043  CD2 TYR    75      89.683 110.054  56.281  1.00  0.00           C  
ATOM   1044  HD2 TYR    75      89.524 110.914  55.648  1.00  0.00           H  
ATOM   1045  C   TYR    75      87.992 113.631  58.909  1.00  0.00           C  
ATOM   1046  O   TYR    75      86.854 113.626  58.393  1.00  0.00           O  
ATOM   1047  N   GLY    76      88.364 114.386  59.948  1.00  0.00           N  
ATOM   1048  H   GLY    76      89.313 114.357  60.293  1.00  0.00           H  
ATOM   1049  CA  GLY    76      87.510 115.334  60.705  1.00  0.00           C  
ATOM   1050  HA2 GLY    76      88.174 116.083  61.137  1.00  0.00           H  
ATOM   1051  HA3 GLY    76      86.744 115.674  60.009  1.00  0.00           H  
ATOM   1052  C   GLY    76      86.890 114.620  61.784  1.00  0.00           C  
ATOM   1053  O   GLY    76      87.336 113.586  62.253  1.00  0.00           O  
ATOM   1054  N   SER    77      85.758 115.162  62.290  1.00  0.00           N  
ATOM   1055  H   SER    77      85.514 116.089  61.970  1.00  0.00           H  
ATOM   1056  CA  SER    77      85.120 114.700  63.531  1.00  0.00           C  
ATOM   1057  HA  SER    77      85.674 113.899  64.019  1.00  0.00           H  
ATOM   1058  CB  SER    77      84.926 115.893  64.499  1.00  0.00           C  
ATOM   1059  HB2 SER    77      85.839 116.477  64.618  1.00  0.00           H  
ATOM   1060  HB3 SER    77      84.206 116.649  64.183  1.00  0.00           H  
ATOM   1061  OG  SER    77      84.571 115.352  65.753  1.00  0.00           O  
ATOM   1062  HG  SER    77      84.758 116.027  66.409  1.00  0.00           H  
ATOM   1063  C   SER    77      83.775 114.022  63.242  1.00  0.00           C  
ATOM   1064  O   SER    77      82.815 114.778  63.122  1.00  0.00           O  
ATOM   1065  N   THR    78      83.643 112.749  63.187  1.00  0.00           N  
ATOM   1066  H   THR    78      82.732 112.462  62.857  1.00  0.00           H  
ATOM   1067  CA  THR    78      84.515 111.644  63.645  1.00  0.00           C  
ATOM   1068  HA  THR    78      85.530 112.037  63.575  1.00  0.00           H  
ATOM   1069  CB  THR    78      84.298 111.175  65.050  1.00  0.00           C  
ATOM   1070  HB  THR    78      83.305 110.804  65.302  1.00  0.00           H  
ATOM   1071  CG2 THR    78      85.209 110.103  65.586  1.00  0.00           C  
ATOM   1072 HG21 THR    78      84.941 109.159  65.112  1.00  0.00           H  
ATOM   1073 HG22 THR    78      86.278 110.290  65.479  1.00  0.00           H  
ATOM   1074 HG23 THR    78      84.902 109.859  66.604  1.00  0.00           H  
ATOM   1075  OG1 THR    78      84.403 112.301  65.935  1.00  0.00           O  
ATOM   1076  HG1 THR    78      83.606 112.830  65.848  1.00  0.00           H  
ATOM   1077  C   THR    78      84.362 110.473  62.632  1.00  0.00           C  
ATOM   1078  O   THR    78      83.258 110.027  62.450  1.00  0.00           O  
ATOM   1079  N   GLY    79      85.514 109.931  62.227  1.00  0.00           N  
ATOM   1080  H   GLY    79      86.394 110.250  62.607  1.00  0.00           H  
ATOM   1081  CA  GLY    79      85.549 108.733  61.361  1.00  0.00           C  
ATOM   1082  HA2 GLY    79      84.938 108.943  60.483  1.00  0.00           H  
ATOM   1083  HA3 GLY    79      86.570 108.697  60.982  1.00  0.00           H  
ATOM   1084  C   GLY    79      85.060 107.408  61.934  1.00  0.00           C  
ATOM   1085  O   GLY    79      85.054 107.374  63.137  1.00  0.00           O  
ATOM   1086  N   GLY    80      84.811 106.357  61.178  1.00  0.00           N  
ATOM   1087  H   GLY    80      84.478 105.545  61.678  1.00  0.00           H  
ATOM   1088  CA  GLY    80      84.758 106.293  59.708  1.00  0.00           C  
ATOM   1089  HA2 GLY    80      85.613 106.812  59.274  1.00  0.00           H  
ATOM   1090  HA3 GLY    80      84.837 105.329  59.206  1.00  0.00           H  
ATOM   1091  C   GLY    80      83.434 106.937  59.211  1.00  0.00           C  
ATOM   1092  O   GLY    80      82.525 107.193  60.047  1.00  0.00           O  
ATOM   1093  N   TYR    81      83.266 107.198  57.860  1.00  0.00           N  
ATOM   1094  H   TYR    81      83.952 106.970  57.155  1.00  0.00           H  
ATOM   1095  CA  TYR    81      81.995 107.793  57.362  1.00  0.00           C  
ATOM   1096  HA  TYR    81      81.321 107.941  58.205  1.00  0.00           H  
ATOM   1097  CB  TYR    81      82.429 109.102  56.656  1.00  0.00           C  
ATOM   1098  HB2 TYR    81      83.100 108.857  55.833  1.00  0.00           H  
ATOM   1099  HB3 TYR    81      81.485 109.367  56.180  1.00  0.00           H  
ATOM   1100  CG  TYR    81      82.868 110.255  57.486  1.00  0.00           C  
ATOM   1101  CD1 TYR    81      81.930 111.236  57.884  1.00  0.00           C  
ATOM   1102  HD1 TYR    81      80.930 111.128  57.491  1.00  0.00           H  
ATOM   1103  CE1 TYR    81      82.303 112.359  58.685  1.00  0.00           C  
ATOM   1104  HE1 TYR    81      81.523 113.069  58.917  1.00  0.00           H  
ATOM   1105  CZ  TYR    81      83.636 112.489  59.146  1.00  0.00           C  
ATOM   1106  OH  TYR    81      83.992 113.508  60.037  1.00  0.00           O  
ATOM   1107  HH  TYR    81      83.179 113.836  60.430  1.00  0.00           H  
ATOM   1108  CE2 TYR    81      84.564 111.439  58.833  1.00  0.00           C  
ATOM   1109  HE2 TYR    81      85.535 111.541  59.295  1.00  0.00           H  
ATOM   1110  CD2 TYR    81      84.196 110.323  58.004  1.00  0.00           C  
ATOM   1111  HD2 TYR    81      84.846 109.465  57.910  1.00  0.00           H  
ATOM   1112  C   TYR    81      81.201 106.874  56.314  1.00  0.00           C  
ATOM   1113  O   TYR    81      81.754 105.993  55.655  1.00  0.00           O  
ATOM   1114  N   GLY    82      79.881 107.072  56.222  1.00  0.00           N  
ATOM   1115  H   GLY    82      79.437 106.528  55.496  1.00  0.00           H  
ATOM   1116  CA  GLY    82      78.990 108.065  56.828  1.00  0.00           C  
ATOM   1117  HA2 GLY    82      78.044 107.581  57.073  1.00  0.00           H  
ATOM   1118  HA3 GLY    82      79.359 108.421  57.790  1.00  0.00           H  
ATOM   1119  C   GLY    82      78.769 109.400  56.112  1.00  0.00           C  
ATOM   1120  O   GLY    82      79.018 109.538  54.923  1.00  0.00           O  
ATOM   1121  N   SER    83      78.295 110.442  56.781  1.00  0.00           N  
ATOM   1122  H   SER    83      78.076 110.335  57.762  1.00  0.00           H  
ATOM   1123  CA  SER    83      77.827 111.772  56.119  1.00  0.00           C  
ATOM   1124  HA  SER    83      76.951 112.051  56.704  1.00  0.00           H  
ATOM   1125  CB  SER    83      78.937 112.889  56.118  1.00  0.00           C  
ATOM   1126  HB2 SER    83      79.862 112.449  55.745  1.00  0.00           H  
ATOM   1127  HB3 SER    83      78.543 113.682  55.482  1.00  0.00           H  
ATOM   1128  OG  SER    83      79.064 113.208  57.514  1.00  0.00           O  
ATOM   1129  HG  SER    83      78.340 113.761  57.817  1.00  0.00           H  
ATOM   1130  C   SER    83      77.165 111.643  54.651  1.00  0.00           C  
ATOM   1131  O   SER    83      77.604 112.208  53.636  1.00  0.00           O  
ATOM   1132  N   SER    84      75.924 111.021  54.472  1.00  0.00           N  
ATOM   1133  H   SER    84      75.688 111.049  53.490  1.00  0.00           H  
ATOM   1134  CA  SER    84      75.075 110.087  55.205  1.00  0.00           C  
ATOM   1135  HA  SER    84      75.043 110.440  56.236  1.00  0.00           H  
ATOM   1136  CB  SER    84      73.656 110.282  54.684  1.00  0.00           C  
ATOM   1137  HB2 SER    84      73.405 111.341  54.757  1.00  0.00           H  
ATOM   1138  HB3 SER    84      73.769 110.218  53.602  1.00  0.00           H  
ATOM   1139  OG  SER    84      72.677 109.385  55.159  1.00  0.00           O  
ATOM   1140  HG  SER    84      72.521 109.844  55.988  1.00  0.00           H  
ATOM   1141  C   SER    84      75.471 108.626  55.125  1.00  0.00           C  
ATOM   1142  O   SER    84      75.868 108.148  54.055  1.00  0.00           O  
ATOM   1143  N   GLN    85      75.305 107.805  56.172  1.00  0.00           N  
ATOM   1144  H   GLN    85      75.155 108.255  57.064  1.00  0.00           H  
ATOM   1145  CA  GLN    85      75.183 106.287  56.142  1.00  0.00           C  
ATOM   1146  HA  GLN    85      76.124 105.847  55.811  1.00  0.00           H  
ATOM   1147  CB  GLN    85      75.101 105.825  57.640  1.00  0.00           C  
ATOM   1148  HB2 GLN    85      75.911 106.252  58.232  1.00  0.00           H  
ATOM   1149  HB3 GLN    85      74.188 106.256  58.051  1.00  0.00           H  
ATOM   1150  CG  GLN    85      74.982 104.323  57.766  1.00  0.00           C  
ATOM   1151  HG2 GLN    85      74.057 104.024  57.273  1.00  0.00           H  
ATOM   1152  HG3 GLN    85      75.872 103.902  57.298  1.00  0.00           H  
ATOM   1153  CD  GLN    85      74.830 103.904  59.242  1.00  0.00           C  
ATOM   1154  OE1 GLN    85      74.839 104.647  60.201  1.00  0.00           O  
ATOM   1155  NE2 GLN    85      74.774 102.628  59.545  1.00  0.00           N  
ATOM   1156 HE21 GLN    85      74.642 102.446  60.529  1.00  0.00           H  
ATOM   1157 HE22 GLN    85      74.904 101.900  58.856  1.00  0.00           H  
ATOM   1158  C   GLN    85      74.019 105.753  55.271  1.00  0.00           C  
ATOM   1159  O   GLN    85      74.138 104.644  54.721  1.00  0.00           O  
ATOM   1160  N   SER    86      72.885 106.545  55.121  1.00  0.00           N  
ATOM   1161  H   SER    86      72.822 107.466  55.532  1.00  0.00           H  
ATOM   1162  CA  SER    86      71.695 106.063  54.264  1.00  0.00           C  
ATOM   1163  HA  SER    86      70.929 106.801  54.499  1.00  0.00           H  
ATOM   1164  CB  SER    86      71.991 106.080  52.753  1.00  0.00           C  
ATOM   1165  HB2 SER    86      72.665 105.250  52.540  1.00  0.00           H  
ATOM   1166  HB3 SER    86      71.076 105.809  52.226  1.00  0.00           H  
ATOM   1167  OG  SER    86      72.400 107.415  52.356  1.00  0.00           O  
ATOM   1168  HG  SER    86      73.343 107.574  52.272  1.00  0.00           H  
ATOM   1169  C   SER    86      71.172 104.771  54.848  1.00  0.00           C  
ATOM   1170  O   SER    86      71.306 103.710  54.293  1.00  0.00           O  
ATOM   1171  N   SER    87      70.834 104.772  56.098  1.00  0.00           N  
ATOM   1172  H   SER    87      70.798 105.698  56.499  1.00  0.00           H  
ATOM   1173  CA  SER    87      70.651 103.603  56.984  1.00  0.00           C  
ATOM   1174  HA  SER    87      71.566 103.026  56.847  1.00  0.00           H  
ATOM   1175  CB  SER    87      70.556 104.148  58.442  1.00  0.00           C  
ATOM   1176  HB2 SER    87      71.420 104.774  58.664  1.00  0.00           H  
ATOM   1177  HB3 SER    87      69.606 104.679  58.497  1.00  0.00           H  
ATOM   1178  OG  SER    87      70.578 103.042  59.307  1.00  0.00           O  
ATOM   1179  HG  SER    87      70.719 103.409  60.183  1.00  0.00           H  
ATOM   1180  C   SER    87      69.468 102.705  56.542  1.00  0.00           C  
ATOM   1181  O   SER    87      68.471 103.144  55.923  1.00  0.00           O  
ATOM   1182  N   GLN    88      69.606 101.382  56.740  1.00  0.00           N  
ATOM   1183  H   GLN    88      70.456 101.123  57.220  1.00  0.00           H  
ATOM   1184  CA  GLN    88      68.693 100.491  55.968  1.00  0.00           C  
ATOM   1185  HA  GLN    88      68.740 100.825  54.932  1.00  0.00           H  
ATOM   1186  CB  GLN    88      69.213  99.001  56.129  1.00  0.00           C  
ATOM   1187  HB2 GLN    88      69.049  98.636  57.143  1.00  0.00           H  
ATOM   1188  HB3 GLN    88      68.620  98.428  55.416  1.00  0.00           H  
ATOM   1189  CG  GLN    88      70.686  98.771  55.747  1.00  0.00           C  
ATOM   1190  HG2 GLN    88      71.308  99.473  56.302  1.00  0.00           H  
ATOM   1191  HG3 GLN    88      70.873  97.774  56.145  1.00  0.00           H  
ATOM   1192  CD  GLN    88      70.816  98.807  54.269  1.00  0.00           C  
ATOM   1193  OE1 GLN    88      70.186  98.095  53.540  1.00  0.00           O  
ATOM   1194  NE2 GLN    88      71.503  99.773  53.749  1.00  0.00           N  
ATOM   1195 HE21 GLN    88      71.901 100.450  54.385  1.00  0.00           H  
ATOM   1196 HE22 GLN    88      71.562  99.937  52.754  1.00  0.00           H  
ATOM   1197  C   GLN    88      67.231 100.484  56.433  1.00  0.00           C  
ATOM   1198  O   GLN    88      66.908 100.253  57.575  1.00  0.00           O  
ATOM   1199  N   SER    89      66.346 100.678  55.453  1.00  0.00           N  
ATOM   1200  H   SER    89      66.704 100.730  54.510  1.00  0.00           H  
ATOM   1201  CA  SER    89      64.893 100.395  55.552  1.00  0.00           C  
ATOM   1202  HA  SER    89      64.504 101.271  56.070  1.00  0.00           H  
ATOM   1203  CB  SER    89      64.322 100.202  54.059  1.00  0.00           C  
ATOM   1204  HB2 SER    89      64.878  99.426  53.532  1.00  0.00           H  
ATOM   1205  HB3 SER    89      63.275  99.907  54.126  1.00  0.00           H  
ATOM   1206  OG  SER    89      64.469 101.331  53.326  1.00  0.00           O  
ATOM   1207  HG  SER    89      65.392 101.563  53.200  1.00  0.00           H  
ATOM   1208  C   SER    89      64.588  99.067  56.335  1.00  0.00           C  
ATOM   1209  O   SER    89      65.346  98.121  56.208  1.00  0.00           O  
ATOM   1210  N   SER    90      63.521  99.075  57.108  1.00  0.00           N  
ATOM   1211  H   SER    90      63.057  99.950  57.305  1.00  0.00           H  
ATOM   1212  CA  SER    90      63.151  97.998  58.062  1.00  0.00           C  
ATOM   1213  HA  SER    90      64.085  97.757  58.569  1.00  0.00           H  
ATOM   1214  CB  SER    90      62.085  98.626  58.987  1.00  0.00           C  
ATOM   1215  HB2 SER    90      61.110  98.639  58.499  1.00  0.00           H  
ATOM   1216  HB3 SER    90      61.839  97.944  59.801  1.00  0.00           H  
ATOM   1217  OG  SER    90      62.482  99.857  59.595  1.00  0.00           O  
ATOM   1218  HG  SER    90      63.404  99.766  59.847  1.00  0.00           H  
ATOM   1219  C   SER    90      62.604  96.717  57.302  1.00  0.00           C  
ATOM   1220  O   SER    90      61.400  96.548  57.098  1.00  0.00           O  
ATOM   1221  N   TYR    91      63.543  95.908  56.803  1.00  0.00           N  
ATOM   1222  H   TYR    91      64.515  96.181  56.824  1.00  0.00           H  
ATOM   1223  CA  TYR    91      63.404  94.543  56.183  1.00  0.00           C  
ATOM   1224  HA  TYR    91      62.653  93.992  56.749  1.00  0.00           H  
ATOM   1225  CB  TYR    91      62.983  94.719  54.716  1.00  0.00           C  
ATOM   1226  HB2 TYR    91      62.093  95.349  54.713  1.00  0.00           H  
ATOM   1227  HB3 TYR    91      63.645  95.326  54.099  1.00  0.00           H  
ATOM   1228  CG  TYR    91      62.752  93.417  53.945  1.00  0.00           C  
ATOM   1229  CD1 TYR    91      63.605  93.236  52.807  1.00  0.00           C  
ATOM   1230  HD1 TYR    91      64.360  93.940  52.489  1.00  0.00           H  
ATOM   1231  CE1 TYR    91      63.323  92.094  51.971  1.00  0.00           C  
ATOM   1232  HE1 TYR    91      63.998  91.813  51.176  1.00  0.00           H  
ATOM   1233  CZ  TYR    91      62.220  91.215  52.266  1.00  0.00           C  
ATOM   1234  OH  TYR    91      61.918  90.259  51.377  1.00  0.00           O  
ATOM   1235  HH  TYR    91      61.323  89.646  51.816  1.00  0.00           H  
ATOM   1236  CE2 TYR    91      61.430  91.517  53.400  1.00  0.00           C  
ATOM   1237  HE2 TYR    91      60.617  90.881  53.716  1.00  0.00           H  
ATOM   1238  CD2 TYR    91      61.699  92.568  54.236  1.00  0.00           C  
ATOM   1239  HD2 TYR    91      61.129  92.734  55.139  1.00  0.00           H  
ATOM   1240  C   TYR    91      64.739  93.712  56.261  1.00  0.00           C  
ATOM   1241  O   TYR    91      65.927  94.222  56.373  1.00  0.00           O  
ATOM   1242  N   GLY    92      64.718  92.355  56.429  1.00  0.00           N  
ATOM   1243  H   GLY    92      65.669  92.050  56.577  1.00  0.00           H  
ATOM   1244  CA  GLY    92      63.646  91.407  56.710  1.00  0.00           C  
ATOM   1245  HA2 GLY    92      63.669  91.083  57.750  1.00  0.00           H  
ATOM   1246  HA3 GLY    92      62.682  91.819  56.408  1.00  0.00           H  
ATOM   1247  C   GLY    92      63.718  90.068  55.925  1.00  0.00           C  
ATOM   1248  O   GLY    92      64.454  89.944  54.924  1.00  0.00           O  
ATOM   1249  N   GLN    93      62.799  89.055  56.180  1.00  0.00           N  
ATOM   1250  H   GLN    93      62.129  89.149  56.930  1.00  0.00           H  
ATOM   1251  CA  GLN    93      62.729  87.764  55.563  1.00  0.00           C  
ATOM   1252  HA  GLN    93      62.563  87.966  54.505  1.00  0.00           H  
ATOM   1253  CB  GLN    93      63.973  86.911  55.653  1.00  0.00           C  
ATOM   1254  HB2 GLN    93      63.653  85.937  55.284  1.00  0.00           H  
ATOM   1255  HB3 GLN    93      64.795  87.364  55.098  1.00  0.00           H  
ATOM   1256  CG  GLN    93      64.506  86.731  57.132  1.00  0.00           C  
ATOM   1257  HG2 GLN    93      63.644  86.410  57.716  1.00  0.00           H  
ATOM   1258  HG3 GLN    93      65.241  85.929  57.207  1.00  0.00           H  
ATOM   1259  CD  GLN    93      65.156  87.917  57.807  1.00  0.00           C  
ATOM   1260  OE1 GLN    93      66.217  88.303  57.397  1.00  0.00           O  
ATOM   1261  NE2 GLN    93      64.657  88.499  58.832  1.00  0.00           N  
ATOM   1262 HE21 GLN    93      65.248  89.284  59.068  1.00  0.00           H  
ATOM   1263 HE22 GLN    93      63.723  88.369  59.193  1.00  0.00           H  
ATOM   1264  C   GLN    93      61.382  86.955  55.708  1.00  0.00           C  
ATOM   1265  O   GLN    93      60.657  87.083  56.731  1.00  0.00           O  
ATOM   1266  N   GLN    94      61.046  86.074  54.679  1.00  0.00           N  
ATOM   1267  H   GLN    94      61.532  86.102  53.794  1.00  0.00           H  
ATOM   1268  CA  GLN    94      59.970  85.109  54.709  1.00  0.00           C  
ATOM   1269  HA  GLN    94      59.877  84.813  55.754  1.00  0.00           H  
ATOM   1270  CB  GLN    94      58.607  85.726  54.284  1.00  0.00           C  
ATOM   1271  HB2 GLN    94      58.250  86.337  55.113  1.00  0.00           H  
ATOM   1272  HB3 GLN    94      58.696  86.326  53.378  1.00  0.00           H  
ATOM   1273  CG  GLN    94      57.480  84.743  54.014  1.00  0.00           C  
ATOM   1274  HG2 GLN    94      57.639  84.082  53.162  1.00  0.00           H  
ATOM   1275  HG3 GLN    94      57.525  84.045  54.850  1.00  0.00           H  
ATOM   1276  CD  GLN    94      56.156  85.338  53.999  1.00  0.00           C  
ATOM   1277  OE1 GLN    94      55.474  85.297  55.058  1.00  0.00           O  
ATOM   1278  NE2 GLN    94      55.695  85.937  52.931  1.00  0.00           N  
ATOM   1279 HE21 GLN    94      56.135  85.907  52.022  1.00  0.00           H  
ATOM   1280 HE22 GLN    94      54.697  86.065  53.015  1.00  0.00           H  
ATOM   1281  C   GLN    94      60.332  83.855  53.868  1.00  0.00           C  
ATOM   1282  O   GLN    94      60.424  83.919  52.654  1.00  0.00           O  
ATOM   1283  N   SER    95      60.378  82.671  54.546  1.00  0.00           N  
ATOM   1284  H   SER    95      60.236  82.739  55.544  1.00  0.00           H  
ATOM   1285  CA  SER    95      60.530  81.373  53.969  1.00  0.00           C  
ATOM   1286  HA  SER    95      61.448  81.331  53.383  1.00  0.00           H  
ATOM   1287  CB  SER    95      60.649  80.329  55.164  1.00  0.00           C  
ATOM   1288  HB2 SER    95      61.453  80.605  55.845  1.00  0.00           H  
ATOM   1289  HB3 SER    95      59.721  80.474  55.718  1.00  0.00           H  
ATOM   1290  OG  SER    95      60.833  79.072  54.652  1.00  0.00           O  
ATOM   1291  HG  SER    95      61.780  78.946  54.560  1.00  0.00           H  
ATOM   1292  C   SER    95      59.399  81.075  52.938  1.00  0.00           C  
ATOM   1293  O   SER    95      58.335  81.611  53.043  1.00  0.00           O  
ATOM   1294  N   SER    96      59.771  80.349  51.892  1.00  0.00           N  
ATOM   1295  H   SER    96      60.720  80.007  51.939  1.00  0.00           H  
ATOM   1296  CA  SER    96      59.256  80.106  50.594  1.00  0.00           C  
ATOM   1297  HA  SER    96      59.352  81.014  50.000  1.00  0.00           H  
ATOM   1298  CB  SER    96      60.191  78.959  50.065  1.00  0.00           C  
ATOM   1299  HB2 SER    96      60.005  78.080  50.681  1.00  0.00           H  
ATOM   1300  HB3 SER    96      60.000  78.819  49.001  1.00  0.00           H  
ATOM   1301  OG  SER    96      61.573  79.362  50.228  1.00  0.00           O  
ATOM   1302  HG  SER    96      62.061  78.766  49.655  1.00  0.00           H  
ATOM   1303  C   SER    96      57.789  79.547  50.681  1.00  0.00           C  
ATOM   1304  O   SER    96      57.525  78.860  51.660  1.00  0.00           O  
ATOM   1305  N   TYR    97      56.858  79.741  49.774  1.00  0.00           N  
ATOM   1306  H   TYR    97      55.963  79.349  50.028  1.00  0.00           H  
ATOM   1307  CA  TYR    97      56.879  80.586  48.597  1.00  0.00           C  
ATOM   1308  HA  TYR    97      55.925  80.449  48.088  1.00  0.00           H  
ATOM   1309  CB  TYR    97      56.815  82.127  48.935  1.00  0.00           C  
ATOM   1310  HB2 TYR    97      57.722  82.480  49.425  1.00  0.00           H  
ATOM   1311  HB3 TYR    97      56.726  82.709  48.017  1.00  0.00           H  
ATOM   1312  CG  TYR    97      55.635  82.606  49.775  1.00  0.00           C  
ATOM   1313  CD1 TYR    97      54.384  82.733  49.093  1.00  0.00           C  
ATOM   1314  HD1 TYR    97      54.279  82.431  48.062  1.00  0.00           H  
ATOM   1315  CE1 TYR    97      53.201  82.975  49.815  1.00  0.00           C  
ATOM   1316  HE1 TYR    97      52.239  83.038  49.328  1.00  0.00           H  
ATOM   1317  CZ  TYR    97      53.290  83.236  51.158  1.00  0.00           C  
ATOM   1318  OH  TYR    97      52.162  83.691  51.669  1.00  0.00           O  
ATOM   1319  HH  TYR    97      51.477  83.172  51.241  1.00  0.00           H  
ATOM   1320  CE2 TYR    97      54.563  83.174  51.843  1.00  0.00           C  
ATOM   1321  HE2 TYR    97      54.639  83.335  52.908  1.00  0.00           H  
ATOM   1322  CD2 TYR    97      55.723  82.828  51.097  1.00  0.00           C  
ATOM   1323  HD2 TYR    97      56.664  82.674  51.604  1.00  0.00           H  
ATOM   1324  C   TYR    97      57.917  80.191  47.559  1.00  0.00           C  
ATOM   1325  O   TYR    97      58.895  80.846  47.329  1.00  0.00           O  
ATOM   1326  N   PRO    98      57.832  79.016  46.976  1.00  0.00           N  
ATOM   1327  CD  PRO    98      58.825  78.519  46.001  1.00  0.00           C  
ATOM   1328  HD2 PRO    98      59.801  78.305  46.438  1.00  0.00           H  
ATOM   1329  HD3 PRO    98      58.952  79.254  45.207  1.00  0.00           H  
ATOM   1330  CG  PRO    98      58.187  77.315  45.349  1.00  0.00           C  
ATOM   1331  HG2 PRO    98      58.818  76.495  45.692  1.00  0.00           H  
ATOM   1332  HG3 PRO    98      58.305  77.314  44.265  1.00  0.00           H  
ATOM   1333  CB  PRO    98      56.777  77.188  45.938  1.00  0.00           C  
ATOM   1334  HB2 PRO    98      56.407  76.163  45.956  1.00  0.00           H  
ATOM   1335  HB3 PRO    98      56.127  77.779  45.293  1.00  0.00           H  
ATOM   1336  CA  PRO    98      56.885  77.917  47.256  1.00  0.00           C  
ATOM   1337  HA  PRO    98      55.944  78.375  47.562  1.00  0.00           H  
ATOM   1338  C   PRO    98      57.351  76.995  48.420  1.00  0.00           C  
ATOM   1339  O   PRO    98      58.586  76.813  48.613  1.00  0.00           O  
ATOM   1340  N   GLY    99      56.385  76.489  49.162  1.00  0.00           N  
ATOM   1341  H   GLY    99      55.423  76.751  48.995  1.00  0.00           H  
ATOM   1342  CA  GLY    99      56.651  75.531  50.225  1.00  0.00           C  
ATOM   1343  HA2 GLY    99      57.333  76.128  50.830  1.00  0.00           H  
ATOM   1344  HA3 GLY    99      55.779  75.266  50.824  1.00  0.00           H  
ATOM   1345  C   GLY    99      57.308  74.259  49.767  1.00  0.00           C  
ATOM   1346  O   GLY    99      57.457  73.901  48.590  1.00  0.00           O  
ATOM   1347  N   TYR   100      57.807  73.490  50.740  1.00  0.00           N  
ATOM   1348  H   TYR   100      57.526  73.761  51.672  1.00  0.00           H  
ATOM   1349  CA  TYR   100      58.754  72.413  50.746  1.00  0.00           C  
ATOM   1350  HA  TYR   100      58.724  71.964  49.753  1.00  0.00           H  
ATOM   1351  CB  TYR   100      60.134  73.160  50.769  1.00  0.00           C  
ATOM   1352  HB2 TYR   100      60.904  72.392  50.833  1.00  0.00           H  
ATOM   1353  HB3 TYR   100      60.234  73.743  49.853  1.00  0.00           H  
ATOM   1354  CG  TYR   100      60.247  74.154  51.955  1.00  0.00           C  
ATOM   1355  CD1 TYR   100      59.926  75.513  51.779  1.00  0.00           C  
ATOM   1356  HD1 TYR   100      59.706  75.841  50.774  1.00  0.00           H  
ATOM   1357  CE1 TYR   100      59.778  76.393  52.850  1.00  0.00           C  
ATOM   1358  HE1 TYR   100      59.548  77.437  52.699  1.00  0.00           H  
ATOM   1359  CZ  TYR   100      59.867  75.844  54.186  1.00  0.00           C  
ATOM   1360  OH  TYR   100      59.736  76.598  55.330  1.00  0.00           O  
ATOM   1361  HH  TYR   100      59.966  77.521  55.200  1.00  0.00           H  
ATOM   1362  CE2 TYR   100      60.098  74.478  54.342  1.00  0.00           C  
ATOM   1363  HE2 TYR   100      60.036  74.107  55.355  1.00  0.00           H  
ATOM   1364  CD2 TYR   100      60.230  73.609  53.252  1.00  0.00           C  
ATOM   1365  HD2 TYR   100      60.297  72.538  53.365  1.00  0.00           H  
ATOM   1366  C   TYR   100      58.488  71.458  51.897  1.00  0.00           C  
ATOM   1367  O   TYR   100      59.148  70.419  51.912  1.00  0.00           O  
ATOM   1368  N   GLY   101      57.559  71.716  52.770  1.00  0.00           N  
ATOM   1369  H   GLY   101      56.968  72.489  52.500  1.00  0.00           H  
ATOM   1370  CA  GLY   101      57.214  70.867  53.894  1.00  0.00           C  
ATOM   1371  HA2 GLY   101      58.052  70.830  54.590  1.00  0.00           H  
ATOM   1372  HA3 GLY   101      56.401  71.321  54.461  1.00  0.00           H  
ATOM   1373  C   GLY   101      56.742  69.420  53.527  1.00  0.00           C  
ATOM   1374  O   GLY   101      57.007  68.494  54.325  1.00  0.00           O  
ATOM   1375  N   GLN   102      56.151  69.228  52.364  1.00  0.00           N  
ATOM   1376  H   GLN   102      55.933  70.037  51.799  1.00  0.00           H  
ATOM   1377  CA  GLN   102      55.989  67.862  51.752  1.00  0.00           C  
ATOM   1378  HA  GLN   102      55.814  67.241  52.630  1.00  0.00           H  
ATOM   1379  CB  GLN   102      54.863  67.885  50.679  1.00  0.00           C  
ATOM   1380  HB2 GLN   102      54.606  68.927  50.487  1.00  0.00           H  
ATOM   1381  HB3 GLN   102      55.320  67.513  49.762  1.00  0.00           H  
ATOM   1382  CG  GLN   102      53.509  67.161  51.111  1.00  0.00           C  
ATOM   1383  HG2 GLN   102      52.846  67.773  51.723  1.00  0.00           H  
ATOM   1384  HG3 GLN   102      52.883  66.843  50.278  1.00  0.00           H  
ATOM   1385  CD  GLN   102      53.784  65.844  51.799  1.00  0.00           C  
ATOM   1386  OE1 GLN   102      54.821  65.236  51.689  1.00  0.00           O  
ATOM   1387  NE2 GLN   102      52.713  65.279  52.293  1.00  0.00           N  
ATOM   1388 HE21 GLN   102      51.856  65.799  52.167  1.00  0.00           H  
ATOM   1389 HE22 GLN   102      52.843  64.370  52.714  1.00  0.00           H  
ATOM   1390  C   GLN   102      57.346  67.511  51.133  1.00  0.00           C  
ATOM   1391  O   GLN   102      57.618  68.000  50.022  1.00  0.00           O  
ATOM   1392  N   GLN   103      58.137  66.717  51.766  1.00  0.00           N  
ATOM   1393  H   GLN   103      57.716  66.403  52.629  1.00  0.00           H  
ATOM   1394  CA  GLN   103      59.504  66.302  51.340  1.00  0.00           C  
ATOM   1395  HA  GLN   103      60.025  67.146  50.888  1.00  0.00           H  
ATOM   1396  CB  GLN   103      60.261  65.792  52.571  1.00  0.00           C  
ATOM   1397  HB2 GLN   103      60.220  66.632  53.265  1.00  0.00           H  
ATOM   1398  HB3 GLN   103      59.680  64.917  52.862  1.00  0.00           H  
ATOM   1399  CG  GLN   103      61.697  65.342  52.420  1.00  0.00           C  
ATOM   1400  HG2 GLN   103      61.908  64.768  53.322  1.00  0.00           H  
ATOM   1401  HG3 GLN   103      61.827  64.773  51.499  1.00  0.00           H  
ATOM   1402  CD  GLN   103      62.648  66.564  52.383  1.00  0.00           C  
ATOM   1403  OE1 GLN   103      62.334  67.662  52.057  1.00  0.00           O  
ATOM   1404  NE2 GLN   103      63.944  66.397  52.475  1.00  0.00           N  
ATOM   1405 HE21 GLN   103      64.438  67.229  52.764  1.00  0.00           H  
ATOM   1406 HE22 GLN   103      64.295  65.476  52.694  1.00  0.00           H  
ATOM   1407  C   GLN   103      59.307  65.223  50.321  1.00  0.00           C  
ATOM   1408  O   GLN   103      58.465  64.302  50.528  1.00  0.00           O  
ATOM   1409  N   PRO   104      60.088  65.235  49.221  1.00  0.00           N  
ATOM   1410  CD  PRO   104      60.922  66.302  48.678  1.00  0.00           C  
ATOM   1411  HD2 PRO   104      61.908  66.285  49.142  1.00  0.00           H  
ATOM   1412  HD3 PRO   104      60.396  67.227  48.915  1.00  0.00           H  
ATOM   1413  CG  PRO   104      61.146  66.049  47.175  1.00  0.00           C  
ATOM   1414  HG2 PRO   104      62.111  66.345  46.763  1.00  0.00           H  
ATOM   1415  HG3 PRO   104      60.182  66.302  46.734  1.00  0.00           H  
ATOM   1416  CB  PRO   104      61.165  64.532  47.217  1.00  0.00           C  
ATOM   1417  HB2 PRO   104      62.107  64.107  47.564  1.00  0.00           H  
ATOM   1418  HB3 PRO   104      60.851  64.046  46.293  1.00  0.00           H  
ATOM   1419  CA  PRO   104      60.092  64.128  48.283  1.00  0.00           C  
ATOM   1420  HA  PRO   104      59.058  64.043  47.949  1.00  0.00           H  
ATOM   1421  C   PRO   104      60.379  62.756  48.850  1.00  0.00           C  
ATOM   1422  O   PRO   104      61.098  62.629  49.817  1.00  0.00           O  
ATOM   1423  N   ALA   105      59.831  61.744  48.226  1.00  0.00           N  
ATOM   1424  H   ALA   105      59.326  61.846  47.357  1.00  0.00           H  
ATOM   1425  CA  ALA   105      60.038  60.394  48.656  1.00  0.00           C  
ATOM   1426  HA  ALA   105      59.767  60.396  49.711  1.00  0.00           H  
ATOM   1427  CB  ALA   105      59.089  59.528  47.957  1.00  0.00           C  
ATOM   1428  HB1 ALA   105      58.060  59.709  48.267  1.00  0.00           H  
ATOM   1429  HB2 ALA   105      59.104  59.700  46.881  1.00  0.00           H  
ATOM   1430  HB3 ALA   105      59.309  58.500  48.248  1.00  0.00           H  
ATOM   1431  C   ALA   105      61.531  59.907  48.482  1.00  0.00           C  
ATOM   1432  O   ALA   105      62.236  60.350  47.575  1.00  0.00           O  
ATOM   1433  N   PRO   106      62.011  59.075  49.385  1.00  0.00           N  
ATOM   1434  CD  PRO   106      61.582  58.670  50.698  1.00  0.00           C  
ATOM   1435  HD2 PRO   106      60.533  58.389  50.605  1.00  0.00           H  
ATOM   1436  HD3 PRO   106      61.719  59.570  51.299  1.00  0.00           H  
ATOM   1437  CG  PRO   106      62.405  57.532  51.268  1.00  0.00           C  
ATOM   1438  HG2 PRO   106      62.040  56.536  51.018  1.00  0.00           H  
ATOM   1439  HG3 PRO   106      62.498  57.539  52.354  1.00  0.00           H  
ATOM   1440  CB  PRO   106      63.699  57.790  50.577  1.00  0.00           C  
ATOM   1441  HB2 PRO   106      64.335  56.908  50.500  1.00  0.00           H  
ATOM   1442  HB3 PRO   106      64.162  58.628  51.098  1.00  0.00           H  
ATOM   1443  CA  PRO   106      63.272  58.319  49.175  1.00  0.00           C  
ATOM   1444  HA  PRO   106      64.034  58.998  48.792  1.00  0.00           H  
ATOM   1445  C   PRO   106      63.117  57.178  48.168  1.00  0.00           C  
ATOM   1446  O   PRO   106      62.124  56.408  48.196  1.00  0.00           O  
ATOM   1447  N   SER   107      64.086  56.998  47.336  1.00  0.00           N  
ATOM   1448  H   SER   107      64.916  57.566  47.423  1.00  0.00           H  
ATOM   1449  CA  SER   107      64.218  55.846  46.399  1.00  0.00           C  
ATOM   1450  HA  SER   107      63.198  55.630  46.081  1.00  0.00           H  
ATOM   1451  CB  SER   107      65.012  56.316  45.198  1.00  0.00           C  
ATOM   1452  HB2 SER   107      65.019  55.540  44.432  1.00  0.00           H  
ATOM   1453  HB3 SER   107      64.668  57.300  44.881  1.00  0.00           H  
ATOM   1454  OG  SER   107      66.372  56.376  45.673  1.00  0.00           O  
ATOM   1455  HG  SER   107      66.511  57.048  46.344  1.00  0.00           H  
ATOM   1456  C   SER   107      64.760  54.604  47.058  1.00  0.00           C  
ATOM   1457  O   SER   107      65.402  54.663  48.084  1.00  0.00           O  
ATOM   1458  N   SER   108      64.373  53.425  46.515  1.00  0.00           N  
ATOM   1459  H   SER   108      63.880  53.402  45.634  1.00  0.00           H  
ATOM   1460  CA  SER   108      64.714  52.127  47.137  1.00  0.00           C  
ATOM   1461  HA  SER   108      65.275  52.172  48.070  1.00  0.00           H  
ATOM   1462  CB  SER   108      63.419  51.349  47.469  1.00  0.00           C  
ATOM   1463  HB2 SER   108      62.832  51.789  48.275  1.00  0.00           H  
ATOM   1464  HB3 SER   108      62.871  51.241  46.534  1.00  0.00           H  
ATOM   1465  OG  SER   108      63.665  50.061  47.964  1.00  0.00           O  
ATOM   1466  HG  SER   108      62.816  49.622  47.877  1.00  0.00           H  
ATOM   1467  C   SER   108      65.500  51.272  46.197  1.00  0.00           C  
ATOM   1468  O   SER   108      65.367  51.201  45.000  1.00  0.00           O  
ATOM   1469  N   THR   109      66.535  50.660  46.790  1.00  0.00           N  
ATOM   1470  H   THR   109      66.745  50.879  47.754  1.00  0.00           H  
ATOM   1471  CA  THR   109      67.417  49.643  46.246  1.00  0.00           C  
ATOM   1472  HA  THR   109      66.848  49.182  45.438  1.00  0.00           H  
ATOM   1473  CB  THR   109      68.708  50.191  45.720  1.00  0.00           C  
ATOM   1474  HB  THR   109      69.216  50.866  46.408  1.00  0.00           H  
ATOM   1475  CG2 THR   109      69.761  49.212  45.141  1.00  0.00           C  
ATOM   1476 HG21 THR   109      69.356  48.755  44.238  1.00  0.00           H  
ATOM   1477 HG22 THR   109      70.704  49.669  44.840  1.00  0.00           H  
ATOM   1478 HG23 THR   109      69.961  48.352  45.780  1.00  0.00           H  
ATOM   1479  OG1 THR   109      68.365  51.058  44.604  1.00  0.00           O  
ATOM   1480  HG1 THR   109      67.785  51.791  44.825  1.00  0.00           H  
ATOM   1481  C   THR   109      67.538  48.627  47.339  1.00  0.00           C  
ATOM   1482  O   THR   109      68.650  48.419  47.845  1.00  0.00           O  
ATOM   1483  N   SER   110      66.460  47.937  47.696  1.00  0.00           N  
ATOM   1484  H   SER   110      65.597  48.174  47.228  1.00  0.00           H  
ATOM   1485  CA  SER   110      66.341  46.943  48.756  1.00  0.00           C  
ATOM   1486  HA  SER   110      66.546  47.435  49.706  1.00  0.00           H  
ATOM   1487  CB  SER   110      64.874  46.433  48.724  1.00  0.00           C  
ATOM   1488  HB2 SER   110      64.699  45.958  49.690  1.00  0.00           H  
ATOM   1489  HB3 SER   110      64.248  47.325  48.757  1.00  0.00           H  
ATOM   1490  OG  SER   110      64.605  45.758  47.487  1.00  0.00           O  
ATOM   1491  HG  SER   110      64.463  44.817  47.613  1.00  0.00           H  
ATOM   1492  C   SER   110      67.400  45.874  48.578  1.00  0.00           C  
ATOM   1493  O   SER   110      67.715  45.534  47.393  1.00  0.00           O  
ATOM   1494  N   GLY   111      67.947  45.306  49.645  1.00  0.00           N  
ATOM   1495  H   GLY   111      67.750  45.647  50.575  1.00  0.00           H  
ATOM   1496  CA  GLY   111      69.030  44.321  49.425  1.00  0.00           C  
ATOM   1497  HA2 GLY   111      69.697  44.656  48.630  1.00  0.00           H  
ATOM   1498  HA3 GLY   111      69.640  44.262  50.326  1.00  0.00           H  
ATOM   1499  C   GLY   111      68.523  42.849  49.277  1.00  0.00           C  
ATOM   1500  O   GLY   111      67.389  42.578  49.674  1.00  0.00           O  
ATOM   1501  N   SER   112      69.139  41.999  48.563  1.00  0.00           N  
ATOM   1502  H   SER   112      68.755  41.071  48.672  1.00  0.00           H  
ATOM   1503  CA  SER   112      70.425  42.076  47.882  1.00  0.00           C  
ATOM   1504  HA  SER   112      70.638  41.074  47.510  1.00  0.00           H  
ATOM   1505  CB  SER   112      70.304  42.851  46.518  1.00  0.00           C  
ATOM   1506  HB2 SER   112      69.953  43.857  46.745  1.00  0.00           H  
ATOM   1507  HB3 SER   112      71.310  42.929  46.104  1.00  0.00           H  
ATOM   1508  OG  SER   112      69.422  42.136  45.639  1.00  0.00           O  
ATOM   1509  HG  SER   112      68.608  42.644  45.605  1.00  0.00           H  
ATOM   1510  C   SER   112      71.546  42.560  48.788  1.00  0.00           C  
ATOM   1511  O   SER   112      71.955  43.691  48.736  1.00  0.00           O  
ATOM   1512  N   TYR   113      71.936  41.746  49.811  1.00  0.00           N  
ATOM   1513  H   TYR   113      72.537  42.219  50.470  1.00  0.00           H  
ATOM   1514  CA  TYR   113      71.352  40.478  50.307  1.00  0.00           C  
ATOM   1515  HA  TYR   113      70.397  40.306  49.811  1.00  0.00           H  
ATOM   1516  CB  TYR   113      72.326  39.315  49.914  1.00  0.00           C  
ATOM   1517  HB2 TYR   113      73.059  39.382  50.717  1.00  0.00           H  
ATOM   1518  HB3 TYR   113      71.848  38.343  50.037  1.00  0.00           H  
ATOM   1519  CG  TYR   113      72.836  39.251  48.520  1.00  0.00           C  
ATOM   1520  CD1 TYR   113      72.314  38.368  47.566  1.00  0.00           C  
ATOM   1521  HD1 TYR   113      71.554  37.686  47.919  1.00  0.00           H  
ATOM   1522  CE1 TYR   113      72.820  38.309  46.277  1.00  0.00           C  
ATOM   1523  HE1 TYR   113      72.355  37.593  45.616  1.00  0.00           H  
ATOM   1524  CZ  TYR   113      73.846  39.198  45.857  1.00  0.00           C  
ATOM   1525  OH  TYR   113      74.160  39.166  44.525  1.00  0.00           O  
ATOM   1526  HH  TYR   113      74.877  39.800  44.453  1.00  0.00           H  
ATOM   1527  CE2 TYR   113      74.357  40.076  46.782  1.00  0.00           C  
ATOM   1528  HE2 TYR   113      75.179  40.678  46.426  1.00  0.00           H  
ATOM   1529  CD2 TYR   113      73.927  40.048  48.121  1.00  0.00           C  
ATOM   1530  HD2 TYR   113      74.478  40.625  48.848  1.00  0.00           H  
ATOM   1531  C   TYR   113      71.071  40.521  51.801  1.00  0.00           C  
ATOM   1532  O   TYR   113      71.905  41.002  52.573  1.00  0.00           O  
ATOM   1533  N   GLY   114      69.801  40.238  52.214  1.00  0.00           N  
ATOM   1534  H   GLY   114      69.167  39.747  51.599  1.00  0.00           H  
ATOM   1535  CA  GLY   114      69.271  40.726  53.484  1.00  0.00           C  
ATOM   1536  HA2 GLY   114      68.255  40.331  53.499  1.00  0.00           H  
ATOM   1537  HA3 GLY   114      69.799  40.294  54.333  1.00  0.00           H  
ATOM   1538  C   GLY   114      69.126  42.281  53.638  1.00  0.00           C  
ATOM   1539  O   GLY   114      69.260  42.963  52.589  1.00  0.00           O  
ATOM   1540  N   SER   115      68.816  42.944  54.801  1.00  0.00           N  
ATOM   1541  H   SER   115      69.034  43.930  54.780  1.00  0.00           H  
ATOM   1542  CA  SER   115      68.580  42.305  56.131  1.00  0.00           C  
ATOM   1543  HA  SER   115      68.381  41.257  55.904  1.00  0.00           H  
ATOM   1544  CB  SER   115      69.773  42.411  57.175  1.00  0.00           C  
ATOM   1545  HB2 SER   115      70.035  43.422  57.488  1.00  0.00           H  
ATOM   1546  HB3 SER   115      69.396  41.890  58.054  1.00  0.00           H  
ATOM   1547  OG  SER   115      70.942  41.711  56.730  1.00  0.00           O  
ATOM   1548  HG  SER   115      71.400  42.383  56.221  1.00  0.00           H  
ATOM   1549  C   SER   115      67.210  42.675  56.798  1.00  0.00           C  
ATOM   1550  O   SER   115      66.732  42.147  57.832  1.00  0.00           O  
ATOM   1551  N   SER   116      66.483  43.583  56.187  1.00  0.00           N  
ATOM   1552  H   SER   116      66.652  43.859  55.230  1.00  0.00           H  
ATOM   1553  CA  SER   116      65.316  44.256  56.718  1.00  0.00           C  
ATOM   1554  HA  SER   116      65.062  45.049  56.014  1.00  0.00           H  
ATOM   1555  CB  SER   116      64.195  43.213  56.731  1.00  0.00           C  
ATOM   1556  HB2 SER   116      64.447  42.402  57.414  1.00  0.00           H  
ATOM   1557  HB3 SER   116      63.295  43.594  57.214  1.00  0.00           H  
ATOM   1558  OG  SER   116      63.862  42.663  55.465  1.00  0.00           O  
ATOM   1559  HG  SER   116      62.916  42.722  55.314  1.00  0.00           H  
ATOM   1560  C   SER   116      65.581  44.958  58.040  1.00  0.00           C  
ATOM   1561  O   SER   116      64.713  45.211  58.875  1.00  0.00           O  
ATOM   1562  N   SER   117      66.759  45.595  58.075  1.00  0.00           N  
ATOM   1563  H   SER   117      67.365  45.312  57.318  1.00  0.00           H  
ATOM   1564  CA  SER   117      67.222  46.659  59.044  1.00  0.00           C  
ATOM   1565  HA  SER   117      67.223  46.300  60.073  1.00  0.00           H  
ATOM   1566  CB  SER   117      68.589  47.161  58.724  1.00  0.00           C  
ATOM   1567  HB2 SER   117      68.574  47.738  57.800  1.00  0.00           H  
ATOM   1568  HB3 SER   117      68.983  47.658  59.611  1.00  0.00           H  
ATOM   1569  OG  SER   117      69.434  45.981  58.605  1.00  0.00           O  
ATOM   1570  HG  SER   117      69.601  45.637  59.485  1.00  0.00           H  
ATOM   1571  C   SER   117      66.170  47.798  58.865  1.00  0.00           C  
ATOM   1572  O   SER   117      65.737  48.086  57.785  1.00  0.00           O  
ATOM   1573  N   GLN   118      65.910  48.534  59.938  1.00  0.00           N  
ATOM   1574  H   GLN   118      66.552  48.375  60.702  1.00  0.00           H  
ATOM   1575  CA  GLN   118      64.895  49.602  60.156  1.00  0.00           C  
ATOM   1576  HA  GLN   118      64.968  49.986  61.174  1.00  0.00           H  
ATOM   1577  CB  GLN   118      65.112  50.837  59.312  1.00  0.00           C  
ATOM   1578  HB2 GLN   118      65.017  50.494  58.282  1.00  0.00           H  
ATOM   1579  HB3 GLN   118      64.353  51.555  59.621  1.00  0.00           H  
ATOM   1580  CG  GLN   118      66.575  51.400  59.434  1.00  0.00           C  
ATOM   1581  HG2 GLN   118      66.480  52.483  59.511  1.00  0.00           H  
ATOM   1582  HG3 GLN   118      67.125  51.055  60.310  1.00  0.00           H  
ATOM   1583  CD  GLN   118      67.470  51.085  58.195  1.00  0.00           C  
ATOM   1584  OE1 GLN   118      68.616  50.691  58.292  1.00  0.00           O  
ATOM   1585  NE2 GLN   118      67.078  51.448  57.037  1.00  0.00           N  
ATOM   1586 HE21 GLN   118      66.132  51.760  56.870  1.00  0.00           H  
ATOM   1587 HE22 GLN   118      67.735  51.208  56.309  1.00  0.00           H  
ATOM   1588  C   GLN   118      63.526  48.871  59.823  1.00  0.00           C  
ATOM   1589  O   GLN   118      63.157  48.964  58.675  1.00  0.00           O  
ATOM   1590  N   SER   119      62.750  48.280  60.840  1.00  0.00           N  
ATOM   1591  H   SER   119      61.940  47.750  60.548  1.00  0.00           H  
ATOM   1592  CA  SER   119      63.103  48.306  62.232  1.00  0.00           C  
ATOM   1593  HA  SER   119      64.192  48.275  62.265  1.00  0.00           H  
ATOM   1594  CB  SER   119      62.573  49.521  62.918  1.00  0.00           C  
ATOM   1595  HB2 SER   119      62.785  50.343  62.235  1.00  0.00           H  
ATOM   1596  HB3 SER   119      61.493  49.624  63.026  1.00  0.00           H  
ATOM   1597  OG  SER   119      63.097  49.842  64.189  1.00  0.00           O  
ATOM   1598  HG  SER   119      62.698  50.603  64.617  1.00  0.00           H  
ATOM   1599  C   SER   119      62.788  47.014  62.934  1.00  0.00           C  
ATOM   1600  O   SER   119      62.175  46.151  62.235  1.00  0.00           O  
ATOM   1601  N   SER   120      63.157  46.829  64.182  1.00  0.00           N  
ATOM   1602  H   SER   120      63.402  47.666  64.691  1.00  0.00           H  
ATOM   1603  CA  SER   120      62.604  45.697  64.939  1.00  0.00           C  
ATOM   1604  HA  SER   120      62.805  44.739  64.459  1.00  0.00           H  
ATOM   1605  CB  SER   120      63.308  45.689  66.265  1.00  0.00           C  
ATOM   1606  HB2 SER   120      62.908  44.872  66.866  1.00  0.00           H  
ATOM   1607  HB3 SER   120      64.392  45.637  66.163  1.00  0.00           H  
ATOM   1608  OG  SER   120      63.078  46.781  67.072  1.00  0.00           O  
ATOM   1609  HG  SER   120      63.789  47.386  66.848  1.00  0.00           H  
ATOM   1610  C   SER   120      61.122  45.817  65.217  1.00  0.00           C  
ATOM   1611  O   SER   120      60.570  46.914  65.210  1.00  0.00           O  
ATOM   1612  N   SER   121      60.389  44.715  65.464  1.00  0.00           N  
ATOM   1613  H   SER   121      59.471  44.887  65.848  1.00  0.00           H  
ATOM   1614  CA  SER   121      60.790  43.367  65.602  1.00  0.00           C  
ATOM   1615  HA  SER   121      61.459  43.185  66.443  1.00  0.00           H  
ATOM   1616  CB  SER   121      59.541  42.550  65.992  1.00  0.00           C  
ATOM   1617  HB2 SER   121      58.679  42.634  65.331  1.00  0.00           H  
ATOM   1618  HB3 SER   121      59.690  41.475  66.093  1.00  0.00           H  
ATOM   1619  OG  SER   121      59.067  42.822  67.271  1.00  0.00           O  
ATOM   1620  HG  SER   121      59.558  42.304  67.913  1.00  0.00           H  
ATOM   1621  C   SER   121      61.424  42.716  64.399  1.00  0.00           C  
ATOM   1622  O   SER   121      61.060  43.095  63.257  1.00  0.00           O  
ATOM   1623  N   TYR   122      62.373  41.872  64.609  1.00  0.00           N  
ATOM   1624  H   TYR   122      62.651  41.732  65.570  1.00  0.00           H  
ATOM   1625  CA  TYR   122      62.940  40.902  63.712  1.00  0.00           C  
ATOM   1626  HA  TYR   122      62.514  41.112  62.731  1.00  0.00           H  
ATOM   1627  CB  TYR   122      64.439  41.009  63.702  1.00  0.00           C  
ATOM   1628  HB2 TYR   122      65.009  40.498  64.478  1.00  0.00           H  
ATOM   1629  HB3 TYR   122      64.846  40.533  62.810  1.00  0.00           H  
ATOM   1630  CG  TYR   122      64.938  42.410  63.524  1.00  0.00           C  
ATOM   1631  CD1 TYR   122      66.066  42.902  64.300  1.00  0.00           C  
ATOM   1632  HD1 TYR   122      66.553  42.308  65.059  1.00  0.00           H  
ATOM   1633  CE1 TYR   122      66.461  44.274  64.184  1.00  0.00           C  
ATOM   1634  HE1 TYR   122      67.124  44.728  64.905  1.00  0.00           H  
ATOM   1635  CZ  TYR   122      65.933  45.062  63.170  1.00  0.00           C  
ATOM   1636  OH  TYR   122      66.231  46.361  63.096  1.00  0.00           O  
ATOM   1637  HH  TYR   122      66.762  46.657  63.839  1.00  0.00           H  
ATOM   1638  CE2 TYR   122      64.916  44.514  62.345  1.00  0.00           C  
ATOM   1639  HE2 TYR   122      64.584  45.169  61.554  1.00  0.00           H  
ATOM   1640  CD2 TYR   122      64.463  43.237  62.479  1.00  0.00           C  
ATOM   1641  HD2 TYR   122      63.599  42.911  61.921  1.00  0.00           H  
ATOM   1642  C   TYR   122      62.384  39.512  64.016  1.00  0.00           C  
ATOM   1643  O   TYR   122      61.843  39.252  65.104  1.00  0.00           O  
ATOM   1644  N   GLY   123      62.496  38.548  63.113  1.00  0.00           N  
ATOM   1645  H   GLY   123      61.985  37.697  63.296  1.00  0.00           H  
ATOM   1646  CA  GLY   123      63.039  38.658  61.749  1.00  0.00           C  
ATOM   1647  HA2 GLY   123      62.648  37.926  61.041  1.00  0.00           H  
ATOM   1648  HA3 GLY   123      62.835  39.603  61.246  1.00  0.00           H  
ATOM   1649  C   GLY   123      64.532  38.233  61.670  1.00  0.00           C  
ATOM   1650  O   GLY   123      65.166  38.015  62.693  1.00  0.00           O  
ATOM   1651  N   GLN   124      65.063  38.168  60.521  1.00  0.00           N  
ATOM   1652  H   GLN   124      64.493  38.509  59.759  1.00  0.00           H  
ATOM   1653  CA  GLN   124      66.473  37.881  60.332  1.00  0.00           C  
ATOM   1654  HA  GLN   124      66.644  36.917  60.810  1.00  0.00           H  
ATOM   1655  CB  GLN   124      66.758  37.784  58.843  1.00  0.00           C  
ATOM   1656  HB2 GLN   124      66.161  36.974  58.423  1.00  0.00           H  
ATOM   1657  HB3 GLN   124      66.476  38.785  58.516  1.00  0.00           H  
ATOM   1658  CG  GLN   124      68.268  37.550  58.418  1.00  0.00           C  
ATOM   1659  HG2 GLN   124      68.915  38.342  58.794  1.00  0.00           H  
ATOM   1660  HG3 GLN   124      68.490  36.561  58.818  1.00  0.00           H  
ATOM   1661  CD  GLN   124      68.507  37.385  56.894  1.00  0.00           C  
ATOM   1662  OE1 GLN   124      69.578  36.998  56.444  1.00  0.00           O  
ATOM   1663  NE2 GLN   124      67.584  37.715  56.029  1.00  0.00           N  
ATOM   1664 HE21 GLN   124      66.780  38.247  56.330  1.00  0.00           H  
ATOM   1665 HE22 GLN   124      67.904  37.743  55.071  1.00  0.00           H  
ATOM   1666  C   GLN   124      67.419  39.028  60.879  1.00  0.00           C  
ATOM   1667  O   GLN   124      67.056  40.187  60.848  1.00  0.00           O  
ATOM   1668  N   PRO   125      68.553  38.664  61.486  1.00  0.00           N  
ATOM   1669  CD  PRO   125      69.606  39.631  61.720  1.00  0.00           C  
ATOM   1670  HD2 PRO   125      69.576  40.083  62.712  1.00  0.00           H  
ATOM   1671  HD3 PRO   125      69.738  40.403  60.962  1.00  0.00           H  
ATOM   1672  CG  PRO   125      70.903  38.835  61.603  1.00  0.00           C  
ATOM   1673  HG2 PRO   125      71.702  39.131  62.283  1.00  0.00           H  
ATOM   1674  HG3 PRO   125      71.365  38.916  60.619  1.00  0.00           H  
ATOM   1675  CB  PRO   125      70.525  37.395  61.848  1.00  0.00           C  
ATOM   1676  HB2 PRO   125      70.903  37.094  62.824  1.00  0.00           H  
ATOM   1677  HB3 PRO   125      70.951  36.791  61.047  1.00  0.00           H  
ATOM   1678  CA  PRO   125      69.013  37.312  61.795  1.00  0.00           C  
ATOM   1679  HA  PRO   125      68.775  36.632  60.977  1.00  0.00           H  
ATOM   1680  C   PRO   125      68.551  36.654  63.077  1.00  0.00           C  
ATOM   1681  O   PRO   125      68.512  37.313  64.134  1.00  0.00           O  
ATOM   1682  N   GLN   126      68.071  35.424  63.030  1.00  0.00           N  
ATOM   1683  H   GLN   126      68.235  34.918  62.171  1.00  0.00           H  
ATOM   1684  CA  GLN   126      67.429  34.745  64.212  1.00  0.00           C  
ATOM   1685  HA  GLN   126      66.521  35.323  64.384  1.00  0.00           H  
ATOM   1686  CB  GLN   126      67.081  33.282  63.837  1.00  0.00           C  
ATOM   1687  HB2 GLN   126      68.023  32.737  63.781  1.00  0.00           H  
ATOM   1688  HB3 GLN   126      66.534  32.774  64.630  1.00  0.00           H  
ATOM   1689  CG  GLN   126      66.394  33.185  62.524  1.00  0.00           C  
ATOM   1690  HG2 GLN   126      67.173  33.220  61.763  1.00  0.00           H  
ATOM   1691  HG3 GLN   126      65.949  32.193  62.445  1.00  0.00           H  
ATOM   1692  CD  GLN   126      65.257  34.187  62.183  1.00  0.00           C  
ATOM   1693  OE1 GLN   126      64.407  34.557  62.975  1.00  0.00           O  
ATOM   1694  NE2 GLN   126      65.064  34.529  60.909  1.00  0.00           N  
ATOM   1695 HE21 GLN   126      65.666  34.112  60.213  1.00  0.00           H  
ATOM   1696 HE22 GLN   126      64.152  34.899  60.685  1.00  0.00           H  
ATOM   1697  C   GLN   126      68.194  34.759  65.533  1.00  0.00           C  
ATOM   1698  O   GLN   126      69.412  34.832  65.583  1.00  0.00           O  
ATOM   1699  N   SER   127      67.458  34.891  66.629  1.00  0.00           N  
ATOM   1700  H   SER   127      66.467  34.932  66.439  1.00  0.00           H  
ATOM   1701  CA  SER   127      67.768  34.836  68.065  1.00  0.00           C  
ATOM   1702  HA  SER   127      66.924  34.408  68.606  1.00  0.00           H  
ATOM   1703  CB  SER   127      68.963  33.905  68.396  1.00  0.00           C  
ATOM   1704  HB2 SER   127      69.781  34.311  67.802  1.00  0.00           H  
ATOM   1705  HB3 SER   127      69.202  33.768  69.450  1.00  0.00           H  
ATOM   1706  OG  SER   127      68.648  32.578  67.902  1.00  0.00           O  
ATOM   1707  HG  SER   127      69.179  32.325  67.144  1.00  0.00           H  
ATOM   1708  C   SER   127      67.985  36.193  68.703  1.00  0.00           C  
ATOM   1709  O   SER   127      67.458  36.397  69.785  1.00  0.00           O  
ATOM   1710  N   GLY   128      68.698  37.050  67.910  1.00  0.00           N  
ATOM   1711  H   GLY   128      68.947  36.659  67.012  1.00  0.00           H  
ATOM   1712  CA  GLY   128      69.039  38.378  68.291  1.00  0.00           C  
ATOM   1713  HA2 GLY   128      68.352  39.069  67.802  1.00  0.00           H  
ATOM   1714  HA3 GLY   128      69.034  38.441  69.379  1.00  0.00           H  
ATOM   1715  C   GLY   128      70.387  38.928  67.716  1.00  0.00           C  
ATOM   1716  O   GLY   128      71.235  38.202  67.316  1.00  0.00           O  
ATOM   1717  N   SER   129      70.612  40.253  67.579  1.00  0.00           N  
ATOM   1718  H   SER   129      71.549  40.458  67.264  1.00  0.00           H  
ATOM   1719  CA  SER   129      69.649  41.428  67.671  1.00  0.00           C  
ATOM   1720  HA  SER   129      70.345  42.265  67.737  1.00  0.00           H  
ATOM   1721  CB  SER   129      68.803  41.396  66.430  1.00  0.00           C  
ATOM   1722  HB2 SER   129      68.389  40.391  66.345  1.00  0.00           H  
ATOM   1723  HB3 SER   129      68.045  42.168  66.554  1.00  0.00           H  
ATOM   1724  OG  SER   129      69.634  41.799  65.346  1.00  0.00           O  
ATOM   1725  HG  SER   129      70.161  41.054  65.047  1.00  0.00           H  
ATOM   1726  C   SER   129      68.823  41.364  68.933  1.00  0.00           C  
ATOM   1727  O   SER   129      67.615  41.734  68.848  1.00  0.00           O  
ATOM   1728  N   TYR   130      69.370  41.189  70.087  1.00  0.00           N  
ATOM   1729  H   TYR   130      70.379  41.143  70.069  1.00  0.00           H  
ATOM   1730  CA  TYR   130      68.711  40.843  71.364  1.00  0.00           C  
ATOM   1731  HA  TYR   130      67.961  40.088  71.130  1.00  0.00           H  
ATOM   1732  CB  TYR   130      69.665  40.186  72.335  1.00  0.00           C  
ATOM   1733  HB2 TYR   130      70.397  40.896  72.721  1.00  0.00           H  
ATOM   1734  HB3 TYR   130      69.090  39.892  73.212  1.00  0.00           H  
ATOM   1735  CG  TYR   130      70.498  38.987  71.880  1.00  0.00           C  
ATOM   1736  CD1 TYR   130      71.673  39.214  71.139  1.00  0.00           C  
ATOM   1737  HD1 TYR   130      72.167  40.174  71.114  1.00  0.00           H  
ATOM   1738  CE1 TYR   130      72.346  38.127  70.619  1.00  0.00           C  
ATOM   1739  HE1 TYR   130      73.282  38.289  70.105  1.00  0.00           H  
ATOM   1740  CZ  TYR   130      71.768  36.847  70.557  1.00  0.00           C  
ATOM   1741  OH  TYR   130      72.382  35.769  69.984  1.00  0.00           O  
ATOM   1742  HH  TYR   130      73.134  36.052  69.460  1.00  0.00           H  
ATOM   1743  CE2 TYR   130      70.591  36.631  71.344  1.00  0.00           C  
ATOM   1744  HE2 TYR   130      70.090  35.677  71.265  1.00  0.00           H  
ATOM   1745  CD2 TYR   130      70.024  37.683  72.018  1.00  0.00           C  
ATOM   1746  HD2 TYR   130      69.135  37.481  72.598  1.00  0.00           H  
ATOM   1747  C   TYR   130      68.115  42.013  72.048  1.00  0.00           C  
ATOM   1748  O   TYR   130      68.774  43.013  72.264  1.00  0.00           O  
ATOM   1749  N   SER   131      66.832  42.029  72.539  1.00  0.00           N  
ATOM   1750  H   SER   131      66.534  42.924  72.899  1.00  0.00           H  
ATOM   1751  CA  SER   131      65.700  41.097  72.401  1.00  0.00           C  
ATOM   1752  HA  SER   131      64.883  41.701  72.796  1.00  0.00           H  
ATOM   1753  CB  SER   131      65.225  40.907  70.944  1.00  0.00           C  
ATOM   1754  HB2 SER   131      65.182  41.858  70.414  1.00  0.00           H  
ATOM   1755  HB3 SER   131      65.902  40.231  70.422  1.00  0.00           H  
ATOM   1756  OG  SER   131      63.973  40.189  70.810  1.00  0.00           O  
ATOM   1757  HG  SER   131      63.369  40.717  71.337  1.00  0.00           H  
ATOM   1758  C   SER   131      65.671  39.794  73.207  1.00  0.00           C  
ATOM   1759  O   SER   131      65.961  38.784  72.585  1.00  0.00           O  
ATOM   1760  N   GLN   132      65.360  39.702  74.502  1.00  0.00           N  
ATOM   1761  H   GLN   132      65.391  38.776  74.904  1.00  0.00           H  
ATOM   1762  CA  GLN   132      64.736  40.760  75.333  1.00  0.00           C  
ATOM   1763  HA  GLN   132      64.979  41.754  74.955  1.00  0.00           H  
ATOM   1764  CB  GLN   132      63.228  40.593  75.340  1.00  0.00           C  
ATOM   1765  HB2 GLN   132      62.968  40.470  74.289  1.00  0.00           H  
ATOM   1766  HB3 GLN   132      62.953  39.700  75.900  1.00  0.00           H  
ATOM   1767  CG  GLN   132      62.509  41.776  75.970  1.00  0.00           C  
ATOM   1768  HG2 GLN   132      61.485  41.404  76.002  1.00  0.00           H  
ATOM   1769  HG3 GLN   132      62.799  41.998  76.997  1.00  0.00           H  
ATOM   1770  CD  GLN   132      62.422  43.049  75.107  1.00  0.00           C  
ATOM   1771  OE1 GLN   132      63.092  43.244  74.074  1.00  0.00           O  
ATOM   1772  NE2 GLN   132      61.502  43.949  75.327  1.00  0.00           N  
ATOM   1773 HE21 GLN   132      60.898  43.902  76.136  1.00  0.00           H  
ATOM   1774 HE22 GLN   132      61.516  44.782  74.756  1.00  0.00           H  
ATOM   1775  C   GLN   132      65.322  40.661  76.737  1.00  0.00           C  
ATOM   1776  O   GLN   132      65.473  39.567  77.264  1.00  0.00           O  
ATOM   1777  N   GLN   133      65.723  41.870  77.269  1.00  0.00           N  
ATOM   1778  H   GLN   133      65.538  42.684  76.700  1.00  0.00           H  
ATOM   1779  CA  GLN   133      66.486  42.057  78.499  1.00  0.00           C  
ATOM   1780  HA  GLN   133      66.945  43.039  78.385  1.00  0.00           H  
ATOM   1781  CB  GLN   133      65.472  42.210  79.644  1.00  0.00           C  
ATOM   1782  HB2 GLN   133      64.687  41.455  79.606  1.00  0.00           H  
ATOM   1783  HB3 GLN   133      65.995  42.069  80.590  1.00  0.00           H  
ATOM   1784  CG  GLN   133      64.690  43.521  79.592  1.00  0.00           C  
ATOM   1785  HG2 GLN   133      65.324  44.398  79.465  1.00  0.00           H  
ATOM   1786  HG3 GLN   133      64.010  43.520  78.740  1.00  0.00           H  
ATOM   1787  CD  GLN   133      63.869  43.731  80.874  1.00  0.00           C  
ATOM   1788  OE1 GLN   133      64.378  43.702  81.967  1.00  0.00           O  
ATOM   1789  NE2 GLN   133      62.569  43.692  80.750  1.00  0.00           N  
ATOM   1790 HE21 GLN   133      62.189  43.542  79.827  1.00  0.00           H  
ATOM   1791 HE22 GLN   133      62.004  43.609  81.584  1.00  0.00           H  
ATOM   1792  C   GLN   133      67.515  40.992  78.843  1.00  0.00           C  
ATOM   1793  O   GLN   133      67.219  40.038  79.590  1.00  0.00           O  
ATOM   1794  N   PRO   134      68.680  40.936  78.234  1.00  0.00           N  
ATOM   1795  CD  PRO   134      69.763  40.034  78.718  1.00  0.00           C  
ATOM   1796  HD2 PRO   134      69.433  39.020  78.492  1.00  0.00           H  
ATOM   1797  HD3 PRO   134      69.898  40.180  79.789  1.00  0.00           H  
ATOM   1798  CG  PRO   134      70.952  40.442  77.969  1.00  0.00           C  
ATOM   1799  HG2 PRO   134      70.998  39.824  77.073  1.00  0.00           H  
ATOM   1800  HG3 PRO   134      71.808  40.228  78.610  1.00  0.00           H  
ATOM   1801  CB  PRO   134      70.713  41.890  77.568  1.00  0.00           C  
ATOM   1802  HB2 PRO   134      71.182  41.971  76.588  1.00  0.00           H  
ATOM   1803  HB3 PRO   134      71.184  42.599  78.249  1.00  0.00           H  
ATOM   1804  CA  PRO   134      69.226  42.105  77.423  1.00  0.00           C  
ATOM   1805  HA  PRO   134      68.995  43.091  77.828  1.00  0.00           H  
ATOM   1806  C   PRO   134      68.812  42.188  75.898  1.00  0.00           C  
ATOM   1807  O   PRO   134      68.181  41.247  75.326  1.00  0.00           O  
ATOM   1808  N   SER   135      69.132  43.315  75.163  1.00  0.00           N  
ATOM   1809  H   SER   135      68.958  43.282  74.168  1.00  0.00           H  
ATOM   1810  CA  SER   135      69.495  44.576  75.723  1.00  0.00           C  
ATOM   1811  HA  SER   135      70.386  44.456  76.340  1.00  0.00           H  
ATOM   1812  CB  SER   135      69.931  45.516  74.565  1.00  0.00           C  
ATOM   1813  HB2 SER   135      69.063  45.718  73.938  1.00  0.00           H  
ATOM   1814  HB3 SER   135      70.250  46.512  74.875  1.00  0.00           H  
ATOM   1815  OG  SER   135      70.986  45.001  73.875  1.00  0.00           O  
ATOM   1816  HG  SER   135      71.789  45.389  74.229  1.00  0.00           H  
ATOM   1817  C   SER   135      68.476  45.293  76.610  1.00  0.00           C  
ATOM   1818  O   SER   135      67.301  44.954  76.622  1.00  0.00           O  
ATOM   1819  N   TYR   136      68.976  46.300  77.370  1.00  0.00           N  
ATOM   1820  H   TYR   136      69.937  46.552  77.189  1.00  0.00           H  
ATOM   1821  CA  TYR   136      68.251  47.207  78.202  1.00  0.00           C  
ATOM   1822  HA  TYR   136      67.251  46.816  78.388  1.00  0.00           H  
ATOM   1823  CB  TYR   136      68.951  47.178  79.524  1.00  0.00           C  
ATOM   1824  HB2 TYR   136      69.967  47.513  79.317  1.00  0.00           H  
ATOM   1825  HB3 TYR   136      68.600  47.961  80.197  1.00  0.00           H  
ATOM   1826  CG  TYR   136      68.994  45.782  80.056  1.00  0.00           C  
ATOM   1827  CD1 TYR   136      67.900  45.336  80.842  1.00  0.00           C  
ATOM   1828  HD1 TYR   136      66.999  45.923  80.740  1.00  0.00           H  
ATOM   1829  CE1 TYR   136      67.902  44.110  81.552  1.00  0.00           C  
ATOM   1830  HE1 TYR   136      66.985  43.872  82.072  1.00  0.00           H  
ATOM   1831  CZ  TYR   136      68.905  43.187  81.387  1.00  0.00           C  
ATOM   1832  OH  TYR   136      68.846  42.001  82.045  1.00  0.00           O  
ATOM   1833  HH  TYR   136      69.706  41.576  82.078  1.00  0.00           H  
ATOM   1834  CE2 TYR   136      70.081  43.588  80.603  1.00  0.00           C  
ATOM   1835  HE2 TYR   136      70.957  42.956  80.601  1.00  0.00           H  
ATOM   1836  CD2 TYR   136      70.126  44.946  79.999  1.00  0.00           C  
ATOM   1837  HD2 TYR   136      70.990  45.376  79.515  1.00  0.00           H  
ATOM   1838  C   TYR   136      68.093  48.643  77.595  1.00  0.00           C  
ATOM   1839  O   TYR   136      69.095  49.338  77.297  1.00  0.00           O  
ATOM   1840  N   GLY   137      66.882  49.176  77.412  1.00  0.00           N  
ATOM   1841  H   GLY   137      66.877  50.086  76.974  1.00  0.00           H  
ATOM   1842  CA  GLY   137      65.588  48.507  77.740  1.00  0.00           C  
ATOM   1843  HA2 GLY   137      64.708  48.942  77.265  1.00  0.00           H  
ATOM   1844  HA3 GLY   137      65.610  47.494  77.339  1.00  0.00           H  
ATOM   1845  C   GLY   137      65.305  48.358  79.253  1.00  0.00           C  
ATOM   1846  O   GLY   137      65.872  49.131  79.992  1.00  0.00           O  
ATOM   1847  N   GLY   138      64.464  47.407  79.547  1.00  0.00           N  
ATOM   1848  H   GLY   138      64.007  46.935  78.780  1.00  0.00           H  
ATOM   1849  CA  GLY   138      64.068  47.190  80.930  1.00  0.00           C  
ATOM   1850  HA2 GLY   138      63.316  46.404  81.001  1.00  0.00           H  
ATOM   1851  HA3 GLY   138      64.944  47.066  81.565  1.00  0.00           H  
ATOM   1852  C   GLY   138      63.384  48.362  81.604  1.00  0.00           C  
ATOM   1853  O   GLY   138      62.831  49.290  80.962  1.00  0.00           O  
ATOM   1854  N   GLN   139      63.472  48.599  82.958  1.00  0.00           N  
ATOM   1855  H   GLN   139      63.255  49.555  83.199  1.00  0.00           H  
ATOM   1856  CA  GLN   139      64.345  47.885  83.959  1.00  0.00           C  
ATOM   1857  HA  GLN   139      64.405  46.854  83.611  1.00  0.00           H  
ATOM   1858  CB  GLN   139      65.781  48.310  83.896  1.00  0.00           C  
ATOM   1859  HB2 GLN   139      66.189  47.674  84.682  1.00  0.00           H  
ATOM   1860  HB3 GLN   139      66.254  48.114  82.934  1.00  0.00           H  
ATOM   1861  CG  GLN   139      66.000  49.805  84.066  1.00  0.00           C  
ATOM   1862  HG2 GLN   139      65.457  50.168  83.193  1.00  0.00           H  
ATOM   1863  HG3 GLN   139      65.460  50.000  84.992  1.00  0.00           H  
ATOM   1864  CD  GLN   139      67.442  50.173  84.111  1.00  0.00           C  
ATOM   1865  OE1 GLN   139      68.363  49.656  83.465  1.00  0.00           O  
ATOM   1866  NE2 GLN   139      67.786  51.030  85.044  1.00  0.00           N  
ATOM   1867 HE21 GLN   139      67.074  51.555  85.531  1.00  0.00           H  
ATOM   1868 HE22 GLN   139      68.730  51.386  84.998  1.00  0.00           H  
ATOM   1869  C   GLN   139      63.671  47.937  85.394  1.00  0.00           C  
ATOM   1870  O   GLN   139      64.256  47.559  86.407  1.00  0.00           O  
ATOM   1871  N   GLN   140      62.408  48.384  85.427  1.00  0.00           N  
ATOM   1872  H   GLN   140      61.986  48.633  84.543  1.00  0.00           H  
ATOM   1873  CA  GLN   140      61.611  48.576  86.647  1.00  0.00           C  
ATOM   1874  HA  GLN   140      60.582  48.834  86.395  1.00  0.00           H  
ATOM   1875  CB  GLN   140      61.347  47.294  87.489  1.00  0.00           C  
ATOM   1876  HB2 GLN   140      62.205  47.020  88.103  1.00  0.00           H  
ATOM   1877  HB3 GLN   140      60.516  47.501  88.163  1.00  0.00           H  
ATOM   1878  CG  GLN   140      60.984  46.048  86.654  1.00  0.00           C  
ATOM   1879  HG2 GLN   140      61.798  45.855  85.956  1.00  0.00           H  
ATOM   1880  HG3 GLN   140      60.900  45.196  87.328  1.00  0.00           H  
ATOM   1881  CD  GLN   140      59.664  46.204  85.881  1.00  0.00           C  
ATOM   1882  OE1 GLN   140      59.584  45.755  84.752  1.00  0.00           O  
ATOM   1883  NE2 GLN   140      58.673  46.925  86.389  1.00  0.00           N  
ATOM   1884 HE21 GLN   140      58.743  47.329  87.312  1.00  0.00           H  
ATOM   1885 HE22 GLN   140      57.954  47.133  85.711  1.00  0.00           H  
ATOM   1886  C   GLN   140      62.093  49.853  87.438  1.00  0.00           C  
ATOM   1887  O   GLN   140      61.527  50.101  88.487  1.00  0.00           O  
ATOM   1888  N   GLN   141      63.118  50.558  86.952  1.00  0.00           N  
ATOM   1889  H   GLN   141      63.405  50.330  86.011  1.00  0.00           H  
ATOM   1890  CA  GLN   141      63.939  51.470  87.775  1.00  0.00           C  
ATOM   1891  HA  GLN   141      63.346  51.887  88.589  1.00  0.00           H  
ATOM   1892  CB  GLN   141      65.029  50.655  88.417  1.00  0.00           C  
ATOM   1893  HB2 GLN   141      65.538  50.131  87.608  1.00  0.00           H  
ATOM   1894  HB3 GLN   141      65.727  51.348  88.885  1.00  0.00           H  
ATOM   1895  CG  GLN   141      64.710  49.579  89.505  1.00  0.00           C  
ATOM   1896  HG2 GLN   141      64.038  48.846  89.059  1.00  0.00           H  
ATOM   1897  HG3 GLN   141      65.634  49.101  89.829  1.00  0.00           H  
ATOM   1898  CD  GLN   141      64.027  50.187  90.748  1.00  0.00           C  
ATOM   1899  OE1 GLN   141      63.677  51.393  90.812  1.00  0.00           O  
ATOM   1900  NE2 GLN   141      63.825  49.366  91.778  1.00  0.00           N  
ATOM   1901 HE21 GLN   141      64.166  48.415  91.770  1.00  0.00           H  
ATOM   1902 HE22 GLN   141      63.657  49.877  92.632  1.00  0.00           H  
ATOM   1903  C   GLN   141      64.466  52.617  86.902  1.00  0.00           C  
ATOM   1904  O   GLN   141      65.348  52.469  85.999  1.00  0.00           O  
ATOM   1905  N   SER   142      63.943  53.879  87.041  1.00  0.00           N  
ATOM   1906  H   SER   142      64.472  54.625  86.612  1.00  0.00           H  
ATOM   1907  CA  SER   142      62.927  54.404  88.022  1.00  0.00           C  
ATOM   1908  HA  SER   142      62.898  55.467  87.783  1.00  0.00           H  
ATOM   1909  CB  SER   142      61.446  53.916  87.652  1.00  0.00           C  
ATOM   1910  HB2 SER   142      61.408  54.073  86.574  1.00  0.00           H  
ATOM   1911  HB3 SER   142      61.418  52.863  87.933  1.00  0.00           H  
ATOM   1912  OG  SER   142      60.423  54.675  88.249  1.00  0.00           O  
ATOM   1913  HG  SER   142      60.211  55.409  87.668  1.00  0.00           H  
ATOM   1914  C   SER   142      63.267  54.490  89.554  1.00  0.00           C  
ATOM   1915  O   SER   142      62.357  54.542  90.397  1.00  0.00           O  
ATOM   1916  N   TYR   143      64.540  54.484  89.796  1.00  0.00           N  
ATOM   1917  H   TYR   143      65.145  54.268  89.017  1.00  0.00           H  
ATOM   1918  CA  TYR   143      65.179  54.730  91.140  1.00  0.00           C  
ATOM   1919  HA  TYR   143      64.861  53.898  91.769  1.00  0.00           H  
ATOM   1920  CB  TYR   143      66.736  54.649  90.807  1.00  0.00           C  
ATOM   1921  HB2 TYR   143      66.952  55.430  90.078  1.00  0.00           H  
ATOM   1922  HB3 TYR   143      67.171  54.940  91.764  1.00  0.00           H  
ATOM   1923  CG  TYR   143      67.296  53.340  90.267  1.00  0.00           C  
ATOM   1924  CD1 TYR   143      67.058  52.117  90.934  1.00  0.00           C  
ATOM   1925  HD1 TYR   143      66.557  52.058  91.889  1.00  0.00           H  
ATOM   1926  CE1 TYR   143      67.689  50.884  90.519  1.00  0.00           C  
ATOM   1927  HE1 TYR   143      67.798  50.031  91.173  1.00  0.00           H  
ATOM   1928  CZ  TYR   143      68.500  50.953  89.379  1.00  0.00           C  
ATOM   1929  OH  TYR   143      69.032  49.744  88.963  1.00  0.00           O  
ATOM   1930  HH  TYR   143      68.914  49.139  89.700  1.00  0.00           H  
ATOM   1931  CE2 TYR   143      68.461  52.040  88.563  1.00  0.00           C  
ATOM   1932  HE2 TYR   143      69.050  52.100  87.660  1.00  0.00           H  
ATOM   1933  CD2 TYR   143      67.988  53.301  89.052  1.00  0.00           C  
ATOM   1934  HD2 TYR   143      68.032  54.206  88.465  1.00  0.00           H  
ATOM   1935  C   TYR   143      64.720  56.013  91.880  1.00  0.00           C  
ATOM   1936  O   TYR   143      64.436  56.961  91.276  1.00  0.00           O  
ATOM   1937  N   GLY   144      64.727  56.046  93.249  1.00  0.00           N  
ATOM   1938  H   GLY   144      65.130  55.299  93.796  1.00  0.00           H  
ATOM   1939  CA  GLY   144      64.403  57.203  94.125  1.00  0.00           C  
ATOM   1940  HA2 GLY   144      65.057  57.241  94.996  1.00  0.00           H  
ATOM   1941  HA3 GLY   144      64.444  58.107  93.517  1.00  0.00           H  
ATOM   1942  C   GLY   144      62.922  57.238  94.488  1.00  0.00           C  
ATOM   1943  O   GLY   144      61.987  56.692  93.880  1.00  0.00           O  
ATOM   1944  N   GLN   145      62.657  57.942  95.579  1.00  0.00           N  
ATOM   1945  H   GLN   145      63.523  58.322  95.932  1.00  0.00           H  
ATOM   1946  CA  GLN   145      61.414  58.531  95.975  1.00  0.00           C  
ATOM   1947  HA  GLN   145      60.712  57.846  95.501  1.00  0.00           H  
ATOM   1948  CB  GLN   145      61.268  58.673  97.524  1.00  0.00           C  
ATOM   1949  HB2 GLN   145      62.115  59.294  97.815  1.00  0.00           H  
ATOM   1950  HB3 GLN   145      60.376  59.238  97.795  1.00  0.00           H  
ATOM   1951  CG  GLN   145      61.387  57.339  98.250  1.00  0.00           C  
ATOM   1952  HG2 GLN   145      62.303  56.851  97.916  1.00  0.00           H  
ATOM   1953  HG3 GLN   145      61.447  57.566  99.315  1.00  0.00           H  
ATOM   1954  CD  GLN   145      60.267  56.263  98.104  1.00  0.00           C  
ATOM   1955  OE1 GLN   145      59.214  56.335  97.522  1.00  0.00           O  
ATOM   1956  NE2 GLN   145      60.475  55.149  98.733  1.00  0.00           N  
ATOM   1957 HE21 GLN   145      59.749  54.450  98.675  1.00  0.00           H  
ATOM   1958 HE22 GLN   145      61.332  54.923  99.216  1.00  0.00           H  
ATOM   1959  C   GLN   145      61.260  59.900  95.264  1.00  0.00           C  
ATOM   1960  O   GLN   145      62.312  60.520  94.996  1.00  0.00           O  
ATOM   1961  N   GLN   146      60.088  60.415  95.099  1.00  0.00           N  
ATOM   1962  H   GLN   146      59.308  59.793  95.257  1.00  0.00           H  
ATOM   1963  CA  GLN   146      59.841  61.767  94.803  1.00  0.00           C  
ATOM   1964  HA  GLN   146      60.763  62.272  94.516  1.00  0.00           H  
ATOM   1965  CB  GLN   146      58.857  61.811  93.561  1.00  0.00           C  
ATOM   1966  HB2 GLN   146      57.925  61.294  93.789  1.00  0.00           H  
ATOM   1967  HB3 GLN   146      58.591  62.857  93.412  1.00  0.00           H  
ATOM   1968  CG  GLN   146      59.383  61.304  92.238  1.00  0.00           C  
ATOM   1969  HG2 GLN   146      58.489  61.280  91.615  1.00  0.00           H  
ATOM   1970  HG3 GLN   146      60.166  61.945  91.833  1.00  0.00           H  
ATOM   1971  CD  GLN   146      60.031  59.945  92.153  1.00  0.00           C  
ATOM   1972  OE1 GLN   146      59.428  58.885  92.184  1.00  0.00           O  
ATOM   1973  NE2 GLN   146      61.379  59.859  92.105  1.00  0.00           N  
ATOM   1974 HE21 GLN   146      61.902  60.718  92.197  1.00  0.00           H  
ATOM   1975 HE22 GLN   146      61.828  59.017  91.773  1.00  0.00           H  
ATOM   1976  C   GLN   146      59.175  62.566  95.971  1.00  0.00           C  
ATOM   1977  O   GLN   146      58.399  61.893  96.694  1.00  0.00           O  
ATOM   1978  N   GLN   147      59.751  63.723  96.260  1.00  0.00           N  
ATOM   1979  H   GLN   147      60.433  64.058  95.594  1.00  0.00           H  
ATOM   1980  CA  GLN   147      59.668  64.563  97.448  1.00  0.00           C  
ATOM   1981  HA  GLN   147      59.824  63.864  98.270  1.00  0.00           H  
ATOM   1982  CB  GLN   147      60.821  65.601  97.532  1.00  0.00           C  
ATOM   1983  HB2 GLN   147      60.837  65.993  98.549  1.00  0.00           H  
ATOM   1984  HB3 GLN   147      61.745  65.048  97.366  1.00  0.00           H  
ATOM   1985  CG  GLN   147      60.746  66.714  96.524  1.00  0.00           C  
ATOM   1986  HG2 GLN   147      60.824  66.107  95.622  1.00  0.00           H  
ATOM   1987  HG3 GLN   147      59.904  67.405  96.565  1.00  0.00           H  
ATOM   1988  CD  GLN   147      62.034  67.510  96.454  1.00  0.00           C  
ATOM   1989  OE1 GLN   147      62.673  67.574  95.356  1.00  0.00           O  
ATOM   1990  NE2 GLN   147      62.483  68.048  97.537  1.00  0.00           N  
ATOM   1991 HE21 GLN   147      61.986  67.835  98.390  1.00  0.00           H  
ATOM   1992 HE22 GLN   147      63.330  68.585  97.413  1.00  0.00           H  
ATOM   1993  C   GLN   147      58.377  65.190  97.621  1.00  0.00           C  
ATOM   1994  O   GLN   147      57.852  65.872  96.749  1.00  0.00           O  
ATOM   1995  N   SER   148      57.741  65.140  98.824  1.00  0.00           N  
ATOM   1996  H   SER   148      58.160  64.610  99.574  1.00  0.00           H  
ATOM   1997  CA  SER   148      56.510  65.866  99.232  1.00  0.00           C  
ATOM   1998  HA  SER   148      55.691  65.460  98.638  1.00  0.00           H  
ATOM   1999  CB  SER   148      56.249  65.515 100.761  1.00  0.00           C  
ATOM   2000  HB2 SER   148      55.359  66.011 101.150  1.00  0.00           H  
ATOM   2001  HB3 SER   148      56.148  64.448 100.957  1.00  0.00           H  
ATOM   2002  OG  SER   148      57.278  66.062 101.544  1.00  0.00           O  
ATOM   2003  HG  SER   148      56.891  66.313 102.386  1.00  0.00           H  
ATOM   2004  C   SER   148      56.486  67.375  99.000  1.00  0.00           C  
ATOM   2005  O   SER   148      57.505  68.054  99.134  1.00  0.00           O  
ATOM   2006  N   TYR   149      55.249  67.999  98.817  1.00  0.00           N  
ATOM   2007  H   TYR   149      54.420  67.428  98.901  1.00  0.00           H  
ATOM   2008  CA  TYR   149      54.990  69.398  98.728  1.00  0.00           C  
ATOM   2009  HA  TYR   149      55.656  69.938  98.054  1.00  0.00           H  
ATOM   2010  CB  TYR   149      53.572  69.625  98.181  1.00  0.00           C  
ATOM   2011  HB2 TYR   149      53.343  69.049  97.284  1.00  0.00           H  
ATOM   2012  HB3 TYR   149      52.850  69.197  98.877  1.00  0.00           H  
ATOM   2013  CG  TYR   149      53.164  71.051  97.992  1.00  0.00           C  
ATOM   2014  CD1 TYR   149      52.126  71.610  98.712  1.00  0.00           C  
ATOM   2015  HD1 TYR   149      51.612  71.055  99.482  1.00  0.00           H  
ATOM   2016  CE1 TYR   149      51.746  72.899  98.478  1.00  0.00           C  
ATOM   2017  HE1 TYR   149      50.912  73.290  99.041  1.00  0.00           H  
ATOM   2018  CZ  TYR   149      52.438  73.626  97.458  1.00  0.00           C  
ATOM   2019  OH  TYR   149      52.254  74.973  97.258  1.00  0.00           O  
ATOM   2020  HH  TYR   149      51.721  75.372  97.950  1.00  0.00           H  
ATOM   2021  CE2 TYR   149      53.481  73.028  96.668  1.00  0.00           C  
ATOM   2022  HE2 TYR   149      53.958  73.563  95.860  1.00  0.00           H  
ATOM   2023  CD2 TYR   149      53.805  71.688  96.922  1.00  0.00           C  
ATOM   2024  HD2 TYR   149      54.605  71.221  96.367  1.00  0.00           H  
ATOM   2025  C   TYR   149      55.172  70.044 100.115  1.00  0.00           C  
ATOM   2026  O   TYR   149      54.699  69.594 101.140  1.00  0.00           O  
ATOM   2027  N   ASN   150      55.878  71.195 100.062  1.00  0.00           N  
ATOM   2028  H   ASN   150      56.209  71.534  99.170  1.00  0.00           H  
ATOM   2029  CA  ASN   150      56.035  72.104 101.199  1.00  0.00           C  
ATOM   2030  HA  ASN   150      55.680  71.686 102.140  1.00  0.00           H  
ATOM   2031  CB  ASN   150      57.533  72.252 101.441  1.00  0.00           C  
ATOM   2032  HB2 ASN   150      57.970  71.257 101.520  1.00  0.00           H  
ATOM   2033  HB3 ASN   150      57.926  72.814 100.593  1.00  0.00           H  
ATOM   2034  CG  ASN   150      57.862  73.039 102.655  1.00  0.00           C  
ATOM   2035  OD1 ASN   150      57.204  73.925 103.196  1.00  0.00           O  
ATOM   2036  ND2 ASN   150      59.046  72.659 103.240  1.00  0.00           N  
ATOM   2037 HD21 ASN   150      59.249  73.006 104.166  1.00  0.00           H  
ATOM   2038 HD22 ASN   150      59.540  71.915 102.767  1.00  0.00           H  
ATOM   2039  C   ASN   150      55.337  73.449 100.857  1.00  0.00           C  
ATOM   2040  O   ASN   150      55.747  74.152  99.915  1.00  0.00           O  
ATOM   2041  N   PRO   151      54.336  73.923 101.605  1.00  0.00           N  
ATOM   2042  CD  PRO   151      53.565  73.163 102.517  1.00  0.00           C  
ATOM   2043  HD2 PRO   151      54.124  72.866 103.405  1.00  0.00           H  
ATOM   2044  HD3 PRO   151      53.295  72.209 102.064  1.00  0.00           H  
ATOM   2045  CG  PRO   151      52.299  73.999 102.942  1.00  0.00           C  
ATOM   2046  HG2 PRO   151      52.085  73.720 103.974  1.00  0.00           H  
ATOM   2047  HG3 PRO   151      51.443  73.699 102.337  1.00  0.00           H  
ATOM   2048  CB  PRO   151      52.714  75.413 102.600  1.00  0.00           C  
ATOM   2049  HB2 PRO   151      53.125  75.815 103.526  1.00  0.00           H  
ATOM   2050  HB3 PRO   151      51.822  75.993 102.362  1.00  0.00           H  
ATOM   2051  CA  PRO   151      53.723  75.189 101.457  1.00  0.00           C  
ATOM   2052  HA  PRO   151      53.162  75.204 100.522  1.00  0.00           H  
ATOM   2053  C   PRO   151      54.735  76.331 101.508  1.00  0.00           C  
ATOM   2054  O   PRO   151      55.627  76.304 102.354  1.00  0.00           O  
ATOM   2055  N   PRO   152      54.648  77.265 100.566  1.00  0.00           N  
ATOM   2056  CD  PRO   152      53.747  77.330  99.474  1.00  0.00           C  
ATOM   2057  HD2 PRO   152      52.778  77.552  99.920  1.00  0.00           H  
ATOM   2058  HD3 PRO   152      53.712  76.378  98.943  1.00  0.00           H  
ATOM   2059  CG  PRO   152      54.139  78.529  98.618  1.00  0.00           C  
ATOM   2060  HG2 PRO   152      53.335  79.116  98.174  1.00  0.00           H  
ATOM   2061  HG3 PRO   152      54.638  78.183  97.713  1.00  0.00           H  
ATOM   2062  CB  PRO   152      54.963  79.384  99.550  1.00  0.00           C  
ATOM   2063  HB2 PRO   152      54.269  80.044 100.070  1.00  0.00           H  
ATOM   2064  HB3 PRO   152      55.595  80.080  98.997  1.00  0.00           H  
ATOM   2065  CA  PRO   152      55.638  78.367 100.457  1.00  0.00           C  
ATOM   2066  HA  PRO   152      56.493  77.977  99.905  1.00  0.00           H  
ATOM   2067  C   PRO   152      56.201  78.991 101.744  1.00  0.00           C  
ATOM   2068  O   PRO   152      55.496  79.450 102.650  1.00  0.00           O  
ATOM   2069  N   GLN   153      57.534  78.978 101.823  1.00  0.00           N  
ATOM   2070  H   GLN   153      58.034  78.459 101.116  1.00  0.00           H  
ATOM   2071  CA  GLN   153      58.378  79.462 102.912  1.00  0.00           C  
ATOM   2072  HA  GLN   153      57.766  79.939 103.678  1.00  0.00           H  
ATOM   2073  CB  GLN   153      59.259  78.327 103.405  1.00  0.00           C  
ATOM   2074  HB2 GLN   153      59.842  77.999 102.545  1.00  0.00           H  
ATOM   2075  HB3 GLN   153      59.915  78.773 104.153  1.00  0.00           H  
ATOM   2076  CG  GLN   153      58.465  77.239 104.150  1.00  0.00           C  
ATOM   2077  HG2 GLN   153      58.040  76.598 103.378  1.00  0.00           H  
ATOM   2078  HG3 GLN   153      59.051  76.591 104.801  1.00  0.00           H  
ATOM   2079  CD  GLN   153      57.407  77.744 105.065  1.00  0.00           C  
ATOM   2080  OE1 GLN   153      57.728  78.463 105.998  1.00  0.00           O  
ATOM   2081  NE2 GLN   153      56.132  77.448 104.837  1.00  0.00           N  
ATOM   2082 HE21 GLN   153      55.816  76.969 104.006  1.00  0.00           H  
ATOM   2083 HE22 GLN   153      55.503  78.034 105.368  1.00  0.00           H  
ATOM   2084  C   GLN   153      59.326  80.630 102.442  1.00  0.00           C  
ATOM   2085  O   GLN   153      59.849  81.488 103.243  1.00  0.00           O  
ATOM   2086  N   GLY   154      59.671  80.628 101.171  1.00  0.00           N  
ATOM   2087  H   GLY   154      59.147  79.965 100.620  1.00  0.00           H  
ATOM   2088  CA  GLY   154      60.584  81.593 100.505  1.00  0.00           C  
ATOM   2089  HA2 GLY   154      61.594  81.381 100.856  1.00  0.00           H  
ATOM   2090  HA3 GLY   154      60.563  81.342  99.444  1.00  0.00           H  
ATOM   2091  C   GLY   154      60.384  83.111 100.529  1.00  0.00           C  
ATOM   2092  O   GLY   154      59.263  83.511 100.206  1.00  0.00           O  
ATOM   2093  N   TYR   155      61.404  83.920 100.757  1.00  0.00           N  
ATOM   2094  H   TYR   155      62.296  83.474 100.916  1.00  0.00           H  
ATOM   2095  CA  TYR   155      61.324  85.344 100.769  1.00  0.00           C  
ATOM   2096  HA  TYR   155      60.422  85.561 101.341  1.00  0.00           H  
ATOM   2097  CB  TYR   155      62.680  85.883 101.331  1.00  0.00           C  
ATOM   2098  HB2 TYR   155      63.529  85.652 100.688  1.00  0.00           H  
ATOM   2099  HB3 TYR   155      62.655  86.968 101.427  1.00  0.00           H  
ATOM   2100  CG  TYR   155      63.018  85.122 102.612  1.00  0.00           C  
ATOM   2101  CD1 TYR   155      62.117  84.788 103.622  1.00  0.00           C  
ATOM   2102  HD1 TYR   155      61.062  84.927 103.439  1.00  0.00           H  
ATOM   2103  CE1 TYR   155      62.596  84.388 104.859  1.00  0.00           C  
ATOM   2104  HE1 TYR   155      61.936  84.058 105.647  1.00  0.00           H  
ATOM   2105  CZ  TYR   155      63.974  84.284 105.080  1.00  0.00           C  
ATOM   2106  OH  TYR   155      64.448  83.725 106.235  1.00  0.00           O  
ATOM   2107  HH  TYR   155      65.396  83.576 106.228  1.00  0.00           H  
ATOM   2108  CE2 TYR   155      64.911  84.609 104.115  1.00  0.00           C  
ATOM   2109  HE2 TYR   155      65.980  84.467 104.159  1.00  0.00           H  
ATOM   2110  CD2 TYR   155      64.410  85.049 102.874  1.00  0.00           C  
ATOM   2111  HD2 TYR   155      65.148  85.403 102.170  1.00  0.00           H  
ATOM   2112  C   TYR   155      61.147  85.892  99.314  1.00  0.00           C  
ATOM   2113  O   TYR   155      61.780  85.379  98.361  1.00  0.00           O  
ATOM   2114  N   GLY   156      60.367  86.936  99.151  1.00  0.00           N  
ATOM   2115  H   GLY   156      60.489  87.326  98.227  1.00  0.00           H  
ATOM   2116  CA  GLY   156      59.939  87.927 100.188  1.00  0.00           C  
ATOM   2117  HA2 GLY   156      59.393  87.337 100.925  1.00  0.00           H  
ATOM   2118  HA3 GLY   156      60.730  88.491 100.683  1.00  0.00           H  
ATOM   2119  C   GLY   156      59.114  89.055  99.614  1.00  0.00           C  
ATOM   2120  O   GLY   156      59.626  89.735  98.743  1.00  0.00           O  
ATOM   2121  N   GLN   157      57.910  89.233 100.145  1.00  0.00           N  
ATOM   2122  H   GLN   157      57.616  88.632 100.902  1.00  0.00           H  
ATOM   2123  CA  GLN   157      56.959  90.234  99.680  1.00  0.00           C  
ATOM   2124  HA  GLN   157      57.398  90.565  98.739  1.00  0.00           H  
ATOM   2125  CB  GLN   157      55.490  89.641  99.552  1.00  0.00           C  
ATOM   2126  HB2 GLN   157      55.210  89.108 100.460  1.00  0.00           H  
ATOM   2127  HB3 GLN   157      54.747  90.432  99.451  1.00  0.00           H  
ATOM   2128  CG  GLN   157      55.374  88.769  98.355  1.00  0.00           C  
ATOM   2129  HG2 GLN   157      56.005  87.888  98.473  1.00  0.00           H  
ATOM   2130  HG3 GLN   157      54.344  88.437  98.229  1.00  0.00           H  
ATOM   2131  CD  GLN   157      55.691  89.559  97.053  1.00  0.00           C  
ATOM   2132  OE1 GLN   157      56.593  89.253  96.332  1.00  0.00           O  
ATOM   2133  NE2 GLN   157      55.066  90.625  96.737  1.00  0.00           N  
ATOM   2134 HE21 GLN   157      54.286  90.955  97.287  1.00  0.00           H  
ATOM   2135 HE22 GLN   157      55.191  91.066  95.837  1.00  0.00           H  
ATOM   2136  C   GLN   157      57.030  91.547 100.561  1.00  0.00           C  
ATOM   2137  O   GLN   157      57.409  91.450 101.699  1.00  0.00           O  
ATOM   2138  N   GLN   158      56.409  92.786 100.340  1.00  0.00           N  
ATOM   2139  H   GLN   158      56.499  93.464 101.084  1.00  0.00           H  
ATOM   2140  CA  GLN   158      56.019  93.253  98.997  1.00  0.00           C  
ATOM   2141  HA  GLN   158      55.384  92.561  98.443  1.00  0.00           H  
ATOM   2142  CB  GLN   158      55.180  94.520  99.086  1.00  0.00           C  
ATOM   2143  HB2 GLN   158      54.738  94.614  98.094  1.00  0.00           H  
ATOM   2144  HB3 GLN   158      54.396  94.324  99.817  1.00  0.00           H  
ATOM   2145  CG  GLN   158      56.013  95.763  99.599  1.00  0.00           C  
ATOM   2146  HG2 GLN   158      56.783  96.137  98.924  1.00  0.00           H  
ATOM   2147  HG3 GLN   158      55.359  96.635  99.609  1.00  0.00           H  
ATOM   2148  CD  GLN   158      56.546  95.682 101.052  1.00  0.00           C  
ATOM   2149  OE1 GLN   158      55.870  95.154 101.962  1.00  0.00           O  
ATOM   2150  NE2 GLN   158      57.772  96.080 101.405  1.00  0.00           N  
ATOM   2151 HE21 GLN   158      58.368  96.520 100.719  1.00  0.00           H  
ATOM   2152 HE22 GLN   158      58.175  95.838 102.299  1.00  0.00           H  
ATOM   2153  C   GLN   158      57.160  93.304  97.962  1.00  0.00           C  
ATOM   2154  O   GLN   158      58.332  93.244  98.377  1.00  0.00           O  
ATOM   2155  N   ASN   159      56.883  93.257  96.665  1.00  0.00           N  
ATOM   2156  H   ASN   159      55.928  93.458  96.405  1.00  0.00           H  
ATOM   2157  CA  ASN   159      57.884  93.195  95.651  1.00  0.00           C  
ATOM   2158  HA  ASN   159      58.149  92.150  95.486  1.00  0.00           H  
ATOM   2159  CB  ASN   159      57.255  93.741  94.284  1.00  0.00           C  
ATOM   2160  HB2 ASN   159      57.021  94.800  94.390  1.00  0.00           H  
ATOM   2161  HB3 ASN   159      58.040  93.741  93.527  1.00  0.00           H  
ATOM   2162  CG  ASN   159      56.135  92.993  93.726  1.00  0.00           C  
ATOM   2163  OD1 ASN   159      55.769  91.936  94.197  1.00  0.00           O  
ATOM   2164  ND2 ASN   159      55.576  93.333  92.523  1.00  0.00           N  
ATOM   2165 HD21 ASN   159      55.730  94.203  92.034  1.00  0.00           H  
ATOM   2166 HD22 ASN   159      54.754  92.832  92.218  1.00  0.00           H  
ATOM   2167  C   ASN   159      59.158  94.007  95.912  1.00  0.00           C  
ATOM   2168  O   ASN   159      59.169  95.234  96.229  1.00  0.00           O  
ATOM   2169  N   GLN   160      60.396  93.495  95.834  1.00  0.00           N  
ATOM   2170  H   GLN   160      61.210  94.070  95.997  1.00  0.00           H  
ATOM   2171  CA  GLN   160      60.845  92.122  95.509  1.00  0.00           C  
ATOM   2172  HA  GLN   160      60.060  91.420  95.790  1.00  0.00           H  
ATOM   2173  CB  GLN   160      61.140  91.990  93.963  1.00  0.00           C  
ATOM   2174  HB2 GLN   160      60.241  92.167  93.373  1.00  0.00           H  
ATOM   2175  HB3 GLN   160      61.779  92.802  93.616  1.00  0.00           H  
ATOM   2176  CG  GLN   160      61.696  90.672  93.414  1.00  0.00           C  
ATOM   2177  HG2 GLN   160      61.688  90.766  92.328  1.00  0.00           H  
ATOM   2178  HG3 GLN   160      62.703  90.482  93.787  1.00  0.00           H  
ATOM   2179  CD  GLN   160      60.803  89.526  93.747  1.00  0.00           C  
ATOM   2180  OE1 GLN   160      60.892  88.974  94.810  1.00  0.00           O  
ATOM   2181  NE2 GLN   160      59.770  89.298  92.947  1.00  0.00           N  
ATOM   2182 HE21 GLN   160      59.691  89.921  92.156  1.00  0.00           H  
ATOM   2183 HE22 GLN   160      59.154  88.527  93.161  1.00  0.00           H  
ATOM   2184  C   GLN   160      62.149  91.783  96.286  1.00  0.00           C  
ATOM   2185  O   GLN   160      63.159  92.428  96.130  1.00  0.00           O  
ATOM   2186  N   TYR   161      62.164  90.684  97.032  1.00  0.00           N  
ATOM   2187  H   TYR   161      61.245  90.345  97.281  1.00  0.00           H  
ATOM   2188  CA  TYR   161      63.346  90.358  97.860  1.00  0.00           C  
ATOM   2189  HA  TYR   161      63.628  91.118  98.588  1.00  0.00           H  
ATOM   2190  CB  TYR   161      63.197  89.068  98.807  1.00  0.00           C  
ATOM   2191  HB2 TYR   161      62.329  89.076  99.468  1.00  0.00           H  
ATOM   2192  HB3 TYR   161      63.018  88.213  98.155  1.00  0.00           H  
ATOM   2193  CG  TYR   161      64.336  88.781  99.808  1.00  0.00           C  
ATOM   2194  CD1 TYR   161      65.334  87.783  99.571  1.00  0.00           C  
ATOM   2195  HD1 TYR   161      65.363  87.325  98.593  1.00  0.00           H  
ATOM   2196  CE1 TYR   161      66.352  87.554 100.501  1.00  0.00           C  
ATOM   2197  HE1 TYR   161      67.136  86.831 100.333  1.00  0.00           H  
ATOM   2198  CZ  TYR   161      66.303  88.173 101.782  1.00  0.00           C  
ATOM   2199  OH  TYR   161      67.243  87.853 102.728  1.00  0.00           O  
ATOM   2200  HH  TYR   161      67.933  87.277 102.391  1.00  0.00           H  
ATOM   2201  CE2 TYR   161      65.269  89.096 102.049  1.00  0.00           C  
ATOM   2202  HE2 TYR   161      65.153  89.572 103.012  1.00  0.00           H  
ATOM   2203  CD2 TYR   161      64.262  89.366 101.113  1.00  0.00           C  
ATOM   2204  HD2 TYR   161      63.557  90.155 101.330  1.00  0.00           H  
ATOM   2205  C   TYR   161      64.604  90.108  97.051  1.00  0.00           C  
ATOM   2206  O   TYR   161      65.704  90.386  97.597  1.00  0.00           O  
ATOM   2207  N   ASN   162      64.524  89.494  95.847  1.00  0.00           N  
ATOM   2208  H   ASN   162      63.583  89.253  95.571  1.00  0.00           H  
ATOM   2209  CA  ASN   162      65.627  89.322  94.914  1.00  0.00           C  
ATOM   2210  HA  ASN   162      66.514  89.237  95.541  1.00  0.00           H  
ATOM   2211  CB  ASN   162      65.399  87.988  94.195  1.00  0.00           C  
ATOM   2212  HB2 ASN   162      64.500  87.983  93.579  1.00  0.00           H  
ATOM   2213  HB3 ASN   162      66.285  87.826  93.581  1.00  0.00           H  
ATOM   2214  CG  ASN   162      65.377  86.796  95.139  1.00  0.00           C  
ATOM   2215  OD1 ASN   162      66.261  86.396  95.817  1.00  0.00           O  
ATOM   2216  ND2 ASN   162      64.244  86.117  95.065  1.00  0.00           N  
ATOM   2217 HD21 ASN   162      63.998  85.421  95.754  1.00  0.00           H  
ATOM   2218 HD22 ASN   162      63.426  86.240  94.486  1.00  0.00           H  
ATOM   2219  C   ASN   162      65.842  90.523  93.986  1.00  0.00           C  
ATOM   2220  O   ASN   162      65.039  91.456  93.986  1.00  0.00           O  
ATOM   2221  N   SER   163      67.051  90.631  93.389  1.00  0.00           N  
ATOM   2222  H   SER   163      67.798  89.980  93.585  1.00  0.00           H  
ATOM   2223  CA  SER   163      67.324  91.777  92.496  1.00  0.00           C  
ATOM   2224  HA  SER   163      67.275  92.738  93.007  1.00  0.00           H  
ATOM   2225  CB  SER   163      68.764  91.773  92.000  1.00  0.00           C  
ATOM   2226  HB2 SER   163      69.346  91.656  92.915  1.00  0.00           H  
ATOM   2227  HB3 SER   163      68.932  91.022  91.229  1.00  0.00           H  
ATOM   2228  OG  SER   163      69.018  93.084  91.452  1.00  0.00           O  
ATOM   2229  HG  SER   163      69.416  93.613  92.147  1.00  0.00           H  
ATOM   2230  C   SER   163      66.351  91.787  91.302  1.00  0.00           C  
ATOM   2231  O   SER   163      66.172  90.739  90.641  1.00  0.00           O  
ATOM   2232  N   SER   164      65.656  92.933  91.037  1.00  0.00           N  
ATOM   2233  H   SER   164      66.042  93.784  91.419  1.00  0.00           H  
ATOM   2234  CA  SER   164      64.531  93.107  90.071  1.00  0.00           C  
ATOM   2235  HA  SER   164      64.244  94.158  90.083  1.00  0.00           H  
ATOM   2236  CB  SER   164      63.426  92.099  90.447  1.00  0.00           C  
ATOM   2237  HB2 SER   164      63.703  91.137  90.016  1.00  0.00           H  
ATOM   2238  HB3 SER   164      63.402  92.042  91.536  1.00  0.00           H  
ATOM   2239  OG  SER   164      62.238  92.624  89.959  1.00  0.00           O  
ATOM   2240  HG  SER   164      62.404  93.568  90.004  1.00  0.00           H  
ATOM   2241  C   SER   164      65.031  92.920  88.605  1.00  0.00           C  
ATOM   2242  O   SER   164      66.229  93.031  88.270  1.00  0.00           O  
ATOM   2243  N   SER   165      64.149  92.645  87.621  1.00  0.00           N  
ATOM   2244  H   SER   165      63.142  92.671  87.684  1.00  0.00           H  
ATOM   2245  CA  SER   165      64.612  92.064  86.256  1.00  0.00           C  
ATOM   2246  HA  SER   165      65.116  91.127  86.493  1.00  0.00           H  
ATOM   2247  CB  SER   165      63.487  91.757  85.253  1.00  0.00           C  
ATOM   2248  HB2 SER   165      62.855  92.578  84.917  1.00  0.00           H  
ATOM   2249  HB3 SER   165      63.949  91.270  84.395  1.00  0.00           H  
ATOM   2250  OG  SER   165      62.582  90.868  85.873  1.00  0.00           O  
ATOM   2251  HG  SER   165      62.971  89.992  85.814  1.00  0.00           H  
ATOM   2252  C   SER   165      65.686  92.930  85.579  1.00  0.00           C  
ATOM   2253  O   SER   165      65.697  94.163  85.777  1.00  0.00           O  
ATOM   2254  N   GLY   166      66.642  92.320  84.815  1.00  0.00           N  
ATOM   2255  H   GLY   166      66.597  91.345  84.555  1.00  0.00           H  
ATOM   2256  CA  GLY   166      67.790  93.036  84.171  1.00  0.00           C  
ATOM   2257  HA2 GLY   166      67.865  92.687  83.141  1.00  0.00           H  
ATOM   2258  HA3 GLY   166      67.491  94.079  84.067  1.00  0.00           H  
ATOM   2259  C   GLY   166      69.183  92.922  84.858  1.00  0.00           C  
ATOM   2260  O   GLY   166      69.950  91.938  84.814  1.00  0.00           O  
ATOM   2261  N   GLY   167      69.451  93.991  85.624  1.00  0.00           N  
ATOM   2262  H   GLY   167      68.856  94.805  85.571  1.00  0.00           H  
ATOM   2263  CA  GLY   167      70.718  94.140  86.278  1.00  0.00           C  
ATOM   2264  HA2 GLY   167      70.634  95.032  86.899  1.00  0.00           H  
ATOM   2265  HA3 GLY   167      70.970  93.208  86.784  1.00  0.00           H  
ATOM   2266  C   GLY   167      71.927  94.344  85.345  1.00  0.00           C  
ATOM   2267  O   GLY   167      71.692  94.711  84.174  1.00  0.00           O  
ATOM   2268  N   GLY   168      73.145  94.112  85.928  1.00  0.00           N  
ATOM   2269  H   GLY   168      73.167  93.860  86.906  1.00  0.00           H  
ATOM   2270  CA  GLY   168      74.378  94.069  85.237  1.00  0.00           C  
ATOM   2271  HA2 GLY   168      74.325  94.900  84.533  1.00  0.00           H  
ATOM   2272  HA3 GLY   168      75.224  94.309  85.882  1.00  0.00           H  
ATOM   2273  C   GLY   168      74.682  92.740  84.467  1.00  0.00           C  
ATOM   2274  O   GLY   168      73.744  92.180  83.922  1.00  0.00           O  
ATOM   2275  N   GLY   169      75.946  92.223  84.415  1.00  0.00           N  
ATOM   2276  H   GLY   169      76.028  91.330  83.952  1.00  0.00           H  
ATOM   2277  CA  GLY   169      77.185  92.924  84.821  1.00  0.00           C  
ATOM   2278  HA2 GLY   169      77.140  93.987  84.586  1.00  0.00           H  
ATOM   2279  HA3 GLY   169      77.238  92.957  85.909  1.00  0.00           H  
ATOM   2280  C   GLY   169      78.427  92.203  84.254  1.00  0.00           C  
ATOM   2281  O   GLY   169      78.551  90.971  84.269  1.00  0.00           O  
ATOM   2282  N   GLY   170      79.426  93.040  83.915  1.00  0.00           N  
ATOM   2283  H   GLY   170      79.090  93.992  83.916  1.00  0.00           H  
ATOM   2284  CA  GLY   170      80.755  92.740  83.400  1.00  0.00           C  
ATOM   2285  HA2 GLY   170      80.655  92.074  82.543  1.00  0.00           H  
ATOM   2286  HA3 GLY   170      81.274  93.629  83.043  1.00  0.00           H  
ATOM   2287  C   GLY   170      81.701  92.052  84.368  1.00  0.00           C  
ATOM   2288  O   GLY   170      81.342  91.789  85.546  1.00  0.00           O  
ATOM   2289  N   GLY   171      82.975  91.723  83.978  1.00  0.00           N  
ATOM   2290  H   GLY   171      83.541  91.203  84.633  1.00  0.00           H  
ATOM   2291  CA  GLY   171      83.717  92.146  82.787  1.00  0.00           C  
ATOM   2292  HA2 GLY   171      84.667  91.618  82.713  1.00  0.00           H  
ATOM   2293  HA3 GLY   171      83.115  92.017  81.888  1.00  0.00           H  
ATOM   2294  C   GLY   171      84.017  93.655  82.937  1.00  0.00           C  
ATOM   2295  O   GLY   171      83.743  94.272  83.960  1.00  0.00           O  
ATOM   2296  N   GLY   172      84.600  94.334  81.909  1.00  0.00           N  
ATOM   2297  H   GLY   172      85.053  95.211  82.123  1.00  0.00           H  
ATOM   2298  CA  GLY   172      84.850  93.834  80.572  1.00  0.00           C  
ATOM   2299  HA2 GLY   172      85.436  94.510  79.949  1.00  0.00           H  
ATOM   2300  HA3 GLY   172      85.445  92.921  80.601  1.00  0.00           H  
ATOM   2301  C   GLY   172      83.627  93.578  79.680  1.00  0.00           C  
ATOM   2302  O   GLY   172      82.468  93.791  80.083  1.00  0.00           O  
ATOM   2303  N   GLY   173      83.886  93.148  78.440  1.00  0.00           N  
ATOM   2304  H   GLY   173      84.837  92.851  78.271  1.00  0.00           H  
ATOM   2305  CA  GLY   173      82.852  92.908  77.383  1.00  0.00           C  
ATOM   2306  HA2 GLY   173      82.124  92.295  77.915  1.00  0.00           H  
ATOM   2307  HA3 GLY   173      82.366  93.838  77.090  1.00  0.00           H  
ATOM   2308  C   GLY   173      83.396  92.135  76.193  1.00  0.00           C  
ATOM   2309  O   GLY   173      84.572  91.771  76.067  1.00  0.00           O  
ATOM   2310  N   GLY   174      82.540  91.888  75.190  1.00  0.00           N  
ATOM   2311  H   GLY   174      82.922  91.306  74.458  1.00  0.00           H  
ATOM   2312  CA  GLY   174      81.163  92.386  74.979  1.00  0.00           C  
ATOM   2313  HA2 GLY   174      80.685  91.649  74.332  1.00  0.00           H  
ATOM   2314  HA3 GLY   174      80.717  92.467  75.970  1.00  0.00           H  
ATOM   2315  C   GLY   174      81.245  93.797  74.317  1.00  0.00           C  
ATOM   2316  O   GLY   174      82.255  94.514  74.302  1.00  0.00           O  
ATOM   2317  N   GLY   175      80.074  94.163  73.757  1.00  0.00           N  
ATOM   2318  H   GLY   175      79.322  93.505  73.901  1.00  0.00           H  
ATOM   2319  CA  GLY   175      79.856  95.383  73.107  1.00  0.00           C  
ATOM   2320  HA2 GLY   175      78.780  95.551  73.142  1.00  0.00           H  
ATOM   2321  HA3 GLY   175      80.422  96.154  73.630  1.00  0.00           H  
ATOM   2322  C   GLY   175      80.340  95.562  71.604  1.00  0.00           C  
ATOM   2323  O   GLY   175      81.081  94.789  71.045  1.00  0.00           O  
ATOM   2324  N   ASN   176      80.051  96.722  71.027  1.00  0.00           N  
ATOM   2325  H   ASN   176      79.336  97.260  71.496  1.00  0.00           H  
ATOM   2326  CA  ASN   176      80.444  97.052  69.662  1.00  0.00           C  
ATOM   2327  HA  ASN   176      81.486  96.810  69.451  1.00  0.00           H  
ATOM   2328  CB  ASN   176      79.589  96.181  68.728  1.00  0.00           C  
ATOM   2329  HB2 ASN   176      79.685  95.109  68.899  1.00  0.00           H  
ATOM   2330  HB3 ASN   176      78.524  96.395  68.822  1.00  0.00           H  
ATOM   2331  CG  ASN   176      79.894  96.574  67.277  1.00  0.00           C  
ATOM   2332  OD1 ASN   176      79.196  97.336  66.643  1.00  0.00           O  
ATOM   2333  ND2 ASN   176      80.890  95.984  66.750  1.00  0.00           N  
ATOM   2334 HD21 ASN   176      81.056  96.172  65.772  1.00  0.00           H  
ATOM   2335 HD22 ASN   176      81.284  95.198  67.248  1.00  0.00           H  
ATOM   2336  C   ASN   176      80.192  98.547  69.424  1.00  0.00           C  
ATOM   2337  O   ASN   176      79.373  99.149  70.134  1.00  0.00           O  
ATOM   2338  N   TYR   177      80.901  99.137  68.469  1.00  0.00           N  
ATOM   2339  H   TYR   177      81.701  98.685  68.051  1.00  0.00           H  
ATOM   2340  CA  TYR   177      80.519 100.513  68.006  1.00  0.00           C  
ATOM   2341  HA  TYR   177      79.798 100.901  68.726  1.00  0.00           H  
ATOM   2342  CB  TYR   177      81.719 101.444  68.198  1.00  0.00           C  
ATOM   2343  HB2 TYR   177      82.517 101.273  67.475  1.00  0.00           H  
ATOM   2344  HB3 TYR   177      81.400 102.428  67.853  1.00  0.00           H  
ATOM   2345  CG  TYR   177      82.313 101.584  69.625  1.00  0.00           C  
ATOM   2346  CD1 TYR   177      81.728 102.394  70.614  1.00  0.00           C  
ATOM   2347  HD1 TYR   177      80.834 102.974  70.440  1.00  0.00           H  
ATOM   2348  CE1 TYR   177      82.330 102.525  71.854  1.00  0.00           C  
ATOM   2349  HE1 TYR   177      81.935 103.269  72.530  1.00  0.00           H  
ATOM   2350  CZ  TYR   177      83.580 101.957  72.074  1.00  0.00           C  
ATOM   2351  OH  TYR   177      84.205 102.163  73.277  1.00  0.00           O  
ATOM   2352  HH  TYR   177      83.868 102.925  73.754  1.00  0.00           H  
ATOM   2353  CE2 TYR   177      84.128 101.014  71.159  1.00  0.00           C  
ATOM   2354  HE2 TYR   177      85.043 100.517  71.446  1.00  0.00           H  
ATOM   2355  CD2 TYR   177      83.493 100.812  69.919  1.00  0.00           C  
ATOM   2356  HD2 TYR   177      83.791 100.009  69.262  1.00  0.00           H  
ATOM   2357  C   TYR   177      79.906 100.527  66.594  1.00  0.00           C  
ATOM   2358  O   TYR   177      80.591 100.391  65.595  1.00  0.00           O  
ATOM   2359  N   GLY   178      78.538 100.569  66.569  1.00  0.00           N  
ATOM   2360  H   GLY   178      78.169 100.463  65.635  1.00  0.00           H  
ATOM   2361  CA  GLY   178      77.558 100.904  67.629  1.00  0.00           C  
ATOM   2362  HA2 GLY   178      76.563 100.661  67.255  1.00  0.00           H  
ATOM   2363  HA3 GLY   178      77.730 100.326  68.537  1.00  0.00           H  
ATOM   2364  C   GLY   178      77.513 102.349  68.067  1.00  0.00           C  
ATOM   2365  O   GLY   178      78.534 103.065  67.843  1.00  0.00           O  
ATOM   2366  N   GLN   179      76.537 102.779  68.889  1.00  0.00           N  
ATOM   2367  H   GLN   179      75.800 102.143  69.161  1.00  0.00           H  
ATOM   2368  CA  GLN   179      76.727 103.978  69.675  1.00  0.00           C  
ATOM   2369  HA  GLN   179      76.951 104.821  69.021  1.00  0.00           H  
ATOM   2370  CB  GLN   179      75.368 104.469  70.103  1.00  0.00           C  
ATOM   2371  HB2 GLN   179      74.838 103.693  70.655  1.00  0.00           H  
ATOM   2372  HB3 GLN   179      75.549 105.249  70.842  1.00  0.00           H  
ATOM   2373  CG  GLN   179      74.536 104.963  68.871  1.00  0.00           C  
ATOM   2374  HG2 GLN   179      74.925 105.828  68.333  1.00  0.00           H  
ATOM   2375  HG3 GLN   179      74.605 104.067  68.254  1.00  0.00           H  
ATOM   2376  CD  GLN   179      73.047 105.172  69.344  1.00  0.00           C  
ATOM   2377  OE1 GLN   179      72.072 104.557  68.931  1.00  0.00           O  
ATOM   2378  NE2 GLN   179      72.770 106.137  70.228  1.00  0.00           N  
ATOM   2379 HE21 GLN   179      73.435 106.783  70.629  1.00  0.00           H  
ATOM   2380 HE22 GLN   179      71.880 106.101  70.705  1.00  0.00           H  
ATOM   2381  C   GLN   179      77.693 103.874  70.882  1.00  0.00           C  
ATOM   2382  O   GLN   179      77.642 102.993  71.728  1.00  0.00           O  
ATOM   2383  N   ASP   180      78.721 104.716  70.861  1.00  0.00           N  
ATOM   2384  H   ASP   180      79.232 104.714  71.732  1.00  0.00           H  
ATOM   2385  CA  ASP   180      79.307 105.628  69.781  1.00  0.00           C  
ATOM   2386  HA  ASP   180      79.244 105.152  68.802  1.00  0.00           H  
ATOM   2387  CB  ASP   180      78.616 106.988  69.806  1.00  0.00           C  
ATOM   2388  HB2 ASP   180      77.553 106.749  69.781  1.00  0.00           H  
ATOM   2389  HB3 ASP   180      78.740 107.435  70.792  1.00  0.00           H  
ATOM   2390  CG  ASP   180      79.026 108.020  68.763  1.00  0.00           C  
ATOM   2391  OD1 ASP   180      78.495 109.162  68.752  1.00  0.00           O  
ATOM   2392  OD2 ASP   180      79.790 107.742  67.791  1.00  0.00           O  
ATOM   2393  C   ASP   180      80.886 105.699  70.055  1.00  0.00           C  
ATOM   2394  O   ASP   180      81.245 105.809  71.239  1.00  0.00           O  
ATOM   2395  N   GLN   181      81.732 105.614  69.068  1.00  0.00           N  
ATOM   2396  H   GLN   181      81.368 105.388  68.153  1.00  0.00           H  
ATOM   2397  CA  GLN   181      83.128 105.897  69.136  1.00  0.00           C  
ATOM   2398  HA  GLN   181      83.672 105.256  69.830  1.00  0.00           H  
ATOM   2399  CB  GLN   181      83.774 105.610  67.802  1.00  0.00           C  
ATOM   2400  HB2 GLN   181      83.415 106.312  67.050  1.00  0.00           H  
ATOM   2401  HB3 GLN   181      84.850 105.664  67.966  1.00  0.00           H  
ATOM   2402  CG  GLN   181      83.477 104.197  67.331  1.00  0.00           C  
ATOM   2403  HG2 GLN   181      83.457 103.591  68.237  1.00  0.00           H  
ATOM   2404  HG3 GLN   181      82.473 104.078  66.922  1.00  0.00           H  
ATOM   2405  CD  GLN   181      84.362 103.643  66.254  1.00  0.00           C  
ATOM   2406  OE1 GLN   181      85.007 102.571  66.389  1.00  0.00           O  
ATOM   2407  NE2 GLN   181      84.549 104.316  65.110  1.00  0.00           N  
ATOM   2408 HE21 GLN   181      84.158 105.244  65.024  1.00  0.00           H  
ATOM   2409 HE22 GLN   181      85.219 103.957  64.445  1.00  0.00           H  
ATOM   2410  C   GLN   181      83.288 107.339  69.678  1.00  0.00           C  
ATOM   2411  O   GLN   181      84.248 107.638  70.428  1.00  0.00           O  
ATOM   2412  N   SER   182      82.589 108.254  69.073  1.00  0.00           N  
ATOM   2413  H   SER   182      81.850 107.982  68.441  1.00  0.00           H  
ATOM   2414  CA  SER   182      82.812 109.734  69.357  1.00  0.00           C  
ATOM   2415  HA  SER   182      83.857 109.930  69.116  1.00  0.00           H  
ATOM   2416  CB  SER   182      81.959 110.606  68.414  1.00  0.00           C  
ATOM   2417  HB2 SER   182      82.188 110.321  67.387  1.00  0.00           H  
ATOM   2418  HB3 SER   182      80.900 110.382  68.544  1.00  0.00           H  
ATOM   2419  OG  SER   182      82.153 112.015  68.617  1.00  0.00           O  
ATOM   2420  HG  SER   182      82.179 112.247  67.685  1.00  0.00           H  
ATOM   2421  C   SER   182      82.528 110.170  70.822  1.00  0.00           C  
ATOM   2422  O   SER   182      81.613 109.725  71.444  1.00  0.00           O  
ATOM   2423  N   SER   183      83.254 111.177  71.364  1.00  0.00           N  
ATOM   2424  H   SER   183      82.946 111.340  72.312  1.00  0.00           H  
ATOM   2425  CA  SER   183      84.444 111.971  70.958  1.00  0.00           C  
ATOM   2426  HA  SER   183      84.631 111.647  69.934  1.00  0.00           H  
ATOM   2427  CB  SER   183      84.144 113.422  71.066  1.00  0.00           C  
ATOM   2428  HB2 SER   183      83.101 113.555  70.778  1.00  0.00           H  
ATOM   2429  HB3 SER   183      84.315 113.784  72.080  1.00  0.00           H  
ATOM   2430  OG  SER   183      84.991 114.216  70.205  1.00  0.00           O  
ATOM   2431  HG  SER   183      84.436 114.946  69.919  1.00  0.00           H  
ATOM   2432  C   SER   183      85.635 111.730  71.917  1.00  0.00           C  
ATOM   2433  O   SER   183      85.554 110.861  72.750  1.00  0.00           O  
ATOM   2434  N   MET   184      86.773 112.354  71.613  1.00  0.00           N  
ATOM   2435  H   MET   184      86.572 113.095  70.956  1.00  0.00           H  
ATOM   2436  CA  MET   184      88.011 112.603  72.372  1.00  0.00           C  
ATOM   2437  HA  MET   184      87.838 112.605  73.448  1.00  0.00           H  
ATOM   2438  CB  MET   184      89.136 111.530  71.917  1.00  0.00           C  
ATOM   2439  HB2 MET   184      88.784 110.519  72.125  1.00  0.00           H  
ATOM   2440  HB3 MET   184      89.398 111.611  70.862  1.00  0.00           H  
ATOM   2441  CG  MET   184      90.502 111.513  72.736  1.00  0.00           C  
ATOM   2442  HG2 MET   184      90.151 111.506  73.768  1.00  0.00           H  
ATOM   2443  HG3 MET   184      91.062 110.632  72.422  1.00  0.00           H  
ATOM   2444  SD  MET   184      91.599 112.952  72.700  1.00  0.00           S  
ATOM   2445  CE  MET   184      92.849 112.367  73.856  1.00  0.00           C  
ATOM   2446  HE1 MET   184      92.563 111.477  74.417  1.00  0.00           H  
ATOM   2447  HE2 MET   184      93.615 112.078  73.137  1.00  0.00           H  
ATOM   2448  HE3 MET   184      93.277 113.208  74.401  1.00  0.00           H  
ATOM   2449  C   MET   184      88.524 113.953  71.879  1.00  0.00           C  
ATOM   2450  O   MET   184      88.523 114.167  70.666  1.00  0.00           O  
ATOM   2451  N   SER   185      88.976 114.868  72.762  1.00  0.00           N  
ATOM   2452  H   SER   185      89.130 114.510  73.693  1.00  0.00           H  
ATOM   2453  CA  SER   185      89.215 116.274  72.446  1.00  0.00           C  
ATOM   2454  HA  SER   185      88.254 116.629  72.073  1.00  0.00           H  
ATOM   2455  CB  SER   185      89.521 117.166  73.646  1.00  0.00           C  
ATOM   2456  HB2 SER   185      88.797 117.107  74.458  1.00  0.00           H  
ATOM   2457  HB3 SER   185      90.485 116.859  74.053  1.00  0.00           H  
ATOM   2458  OG  SER   185      89.780 118.571  73.269  1.00  0.00           O  
ATOM   2459  HG  SER   185      88.969 118.883  72.862  1.00  0.00           H  
ATOM   2460  C   SER   185      90.270 116.508  71.313  1.00  0.00           C  
ATOM   2461  O   SER   185      91.441 116.074  71.356  1.00  0.00           O  
ATOM   2462  N   SER   186      89.778 117.216  70.245  1.00  0.00           N  
ATOM   2463  H   SER   186      88.828 117.554  70.193  1.00  0.00           H  
ATOM   2464  CA  SER   186      90.511 117.486  68.981  1.00  0.00           C  
ATOM   2465  HA  SER   186      91.554 117.678  69.234  1.00  0.00           H  
ATOM   2466  CB  SER   186      90.493 116.146  68.326  1.00  0.00           C  
ATOM   2467  HB2 SER   186      90.910 115.437  69.040  1.00  0.00           H  
ATOM   2468  HB3 SER   186      89.454 115.857  68.167  1.00  0.00           H  
ATOM   2469  OG  SER   186      91.174 116.151  67.086  1.00  0.00           O  
ATOM   2470  HG  SER   186      90.530 116.346  66.402  1.00  0.00           H  
ATOM   2471  C   SER   186      89.887 118.577  68.199  1.00  0.00           C  
ATOM   2472  O   SER   186      88.650 118.722  68.033  1.00  0.00           O  
ATOM   2473  N   GLY   187      90.648 119.428  67.457  1.00  0.00           N  
ATOM   2474  H   GLY   187      90.186 120.044  66.803  1.00  0.00           H  
ATOM   2475  CA  GLY   187      92.157 119.503  67.446  1.00  0.00           C  
ATOM   2476  HA2 GLY   187      92.569 119.203  68.409  1.00  0.00           H  
ATOM   2477  HA3 GLY   187      92.554 118.739  66.777  1.00  0.00           H  
ATOM   2478  C   GLY   187      92.701 120.835  66.944  1.00  0.00           C  
ATOM   2479  O   GLY   187      93.871 120.901  66.558  1.00  0.00           O  
ATOM   2480  N   GLY   188      91.945 121.965  66.914  1.00  0.00           N  
ATOM   2481  H   GLY   188      90.966 121.861  67.140  1.00  0.00           H  
ATOM   2482  CA  GLY   188      92.342 123.106  66.170  1.00  0.00           C  
ATOM   2483  HA2 GLY   188      92.412 122.737  65.147  1.00  0.00           H  
ATOM   2484  HA3 GLY   188      91.585 123.882  66.285  1.00  0.00           H  
ATOM   2485  C   GLY   188      93.626 123.831  66.580  1.00  0.00           C  
ATOM   2486  O   GLY   188      94.078 123.727  67.716  1.00  0.00           O  
ATOM   2487  N   GLY   189      94.318 124.495  65.690  1.00  0.00           N  
ATOM   2488  H   GLY   189      95.196 124.878  66.010  1.00  0.00           H  
ATOM   2489  CA  GLY   189      93.834 124.747  64.319  1.00  0.00           C  
ATOM   2490  HA2 GLY   189      94.692 125.143  63.775  1.00  0.00           H  
ATOM   2491  HA3 GLY   189      93.505 123.795  63.903  1.00  0.00           H  
ATOM   2492  C   GLY   189      92.698 125.799  64.271  1.00  0.00           C  
ATOM   2493  O   GLY   189      92.044 126.037  65.274  1.00  0.00           O  
ATOM   2494  N   SER   190      92.620 126.575  63.173  1.00  0.00           N  
ATOM   2495  H   SER   190      93.274 126.464  62.412  1.00  0.00           H  
ATOM   2496  CA  SER   190      91.655 127.604  62.925  1.00  0.00           C  
ATOM   2497  HA  SER   190      91.988 128.090  62.008  1.00  0.00           H  
ATOM   2498  CB  SER   190      90.364 126.922  62.627  1.00  0.00           C  
ATOM   2499  HB2 SER   190      90.058 126.285  63.456  1.00  0.00           H  
ATOM   2500  HB3 SER   190      89.743 127.795  62.426  1.00  0.00           H  
ATOM   2501  OG  SER   190      90.461 126.153  61.497  1.00  0.00           O  
ATOM   2502  HG  SER   190      90.724 126.705  60.757  1.00  0.00           H  
ATOM   2503  C   SER   190      91.527 128.654  64.035  1.00  0.00           C  
ATOM   2504  O   SER   190      90.515 128.681  64.754  1.00  0.00           O  
ATOM   2505  N   GLY   191      92.631 129.443  64.394  1.00  0.00           N  
ATOM   2506  H   GLY   191      92.535 129.996  65.234  1.00  0.00           H  
ATOM   2507  CA  GLY   191      93.941 129.442  63.851  1.00  0.00           C  
ATOM   2508  HA2 GLY   191      94.512 130.289  64.231  1.00  0.00           H  
ATOM   2509  HA3 GLY   191      94.415 128.504  64.140  1.00  0.00           H  
ATOM   2510  C   GLY   191      94.057 129.596  62.290  1.00  0.00           C  
ATOM   2511  O   GLY   191      93.277 130.327  61.739  1.00  0.00           O  
ATOM   2512  N   GLY   192      95.032 128.981  61.602  1.00  0.00           N  
ATOM   2513  H   GLY   192      95.819 128.559  62.073  1.00  0.00           H  
ATOM   2514  CA  GLY   192      95.064 128.878  60.152  1.00  0.00           C  
ATOM   2515  HA2 GLY   192      94.944 129.854  59.682  1.00  0.00           H  
ATOM   2516  HA3 GLY   192      96.025 128.563  59.746  1.00  0.00           H  
ATOM   2517  C   GLY   192      94.066 127.843  59.586  1.00  0.00           C  
ATOM   2518  O   GLY   192      93.729 126.943  60.389  1.00  0.00           O  
ATOM   2519  N   GLY   193      93.666 127.877  58.297  1.00  0.00           N  
ATOM   2520  H   GLY   193      93.925 128.589  57.629  1.00  0.00           H  
ATOM   2521  CA  GLY   193      92.801 126.795  57.702  1.00  0.00           C  
ATOM   2522  HA2 GLY   193      92.601 127.195  56.708  1.00  0.00           H  
ATOM   2523  HA3 GLY   193      93.374 125.870  57.647  1.00  0.00           H  
ATOM   2524  C   GLY   193      91.474 126.537  58.393  1.00  0.00           C  
ATOM   2525  O   GLY   193      91.138 127.303  59.301  1.00  0.00           O  
ATOM   2526  N   TYR   194      90.723 125.515  57.963  1.00  0.00           N  
ATOM   2527  H   TYR   194      91.017 125.038  57.122  1.00  0.00           H  
ATOM   2528  CA  TYR   194      89.333 125.439  58.469  1.00  0.00           C  
ATOM   2529  HA  TYR   194      89.201 125.985  59.403  1.00  0.00           H  
ATOM   2530  CB  TYR   194      88.389 125.953  57.400  1.00  0.00           C  
ATOM   2531  HB2 TYR   194      88.599 125.383  56.495  1.00  0.00           H  
ATOM   2532  HB3 TYR   194      87.370 125.729  57.715  1.00  0.00           H  
ATOM   2533  CG  TYR   194      88.428 127.446  57.105  1.00  0.00           C  
ATOM   2534  CD1 TYR   194      87.710 128.313  57.942  1.00  0.00           C  
ATOM   2535  HD1 TYR   194      87.389 127.939  58.903  1.00  0.00           H  
ATOM   2536  CE1 TYR   194      87.609 129.668  57.611  1.00  0.00           C  
ATOM   2537  HE1 TYR   194      87.104 130.372  58.255  1.00  0.00           H  
ATOM   2538  CZ  TYR   194      88.383 130.220  56.528  1.00  0.00           C  
ATOM   2539  OH  TYR   194      88.444 131.577  56.235  1.00  0.00           O  
ATOM   2540  HH  TYR   194      87.745 132.024  56.718  1.00  0.00           H  
ATOM   2541  CE2 TYR   194      89.194 129.324  55.831  1.00  0.00           C  
ATOM   2542  HE2 TYR   194      89.764 129.661  54.979  1.00  0.00           H  
ATOM   2543  CD2 TYR   194      89.152 127.948  56.045  1.00  0.00           C  
ATOM   2544  HD2 TYR   194      89.746 127.301  55.415  1.00  0.00           H  
ATOM   2545  C   TYR   194      88.859 124.002  58.850  1.00  0.00           C  
ATOM   2546  O   TYR   194      89.339 123.017  58.264  1.00  0.00           O  
ATOM   2547  N   GLY   195      87.982 123.772  59.821  1.00  0.00           N  
ATOM   2548  H   GLY   195      87.704 122.816  59.990  1.00  0.00           H  
ATOM   2549  CA  GLY   195      87.465 124.765  60.809  1.00  0.00           C  
ATOM   2550  HA2 GLY   195      88.357 125.003  61.389  1.00  0.00           H  
ATOM   2551  HA3 GLY   195      87.076 125.689  60.381  1.00  0.00           H  
ATOM   2552  C   GLY   195      86.248 124.226  61.486  1.00  0.00           C  
ATOM   2553  O   GLY   195      86.063 123.050  61.617  1.00  0.00           O  
ATOM   2554  N   ASN   196      85.318 125.066  61.961  1.00  0.00           N  
ATOM   2555  H   ASN   196      85.457 126.065  61.893  1.00  0.00           H  
ATOM   2556  CA  ASN   196      84.078 124.580  62.608  1.00  0.00           C  
ATOM   2557  HA  ASN   196      84.398 123.703  63.170  1.00  0.00           H  
ATOM   2558  CB  ASN   196      83.514 125.666  63.447  1.00  0.00           C  
ATOM   2559  HB2 ASN   196      84.206 125.917  64.251  1.00  0.00           H  
ATOM   2560  HB3 ASN   196      83.286 126.618  62.969  1.00  0.00           H  
ATOM   2561  CG  ASN   196      82.210 125.327  64.118  1.00  0.00           C  
ATOM   2562  OD1 ASN   196      81.700 124.262  63.874  1.00  0.00           O  
ATOM   2563  ND2 ASN   196      81.608 126.206  64.864  1.00  0.00           N  
ATOM   2564 HD21 ASN   196      80.786 125.975  65.404  1.00  0.00           H  
ATOM   2565 HD22 ASN   196      82.040 127.118  64.898  1.00  0.00           H  
ATOM   2566  C   ASN   196      83.214 123.992  61.434  1.00  0.00           C  
ATOM   2567  O   ASN   196      82.976 124.757  60.417  1.00  0.00           O  
ATOM   2568  N   GLN   197      82.807 122.733  61.649  1.00  0.00           N  
ATOM   2569  H   GLN   197      83.134 122.246  62.471  1.00  0.00           H  
ATOM   2570  CA  GLN   197      82.029 121.912  60.688  1.00  0.00           C  
ATOM   2571  HA  GLN   197      81.569 122.520  59.909  1.00  0.00           H  
ATOM   2572  CB  GLN   197      82.999 120.846  60.114  1.00  0.00           C  
ATOM   2573  HB2 GLN   197      83.554 120.433  60.957  1.00  0.00           H  
ATOM   2574  HB3 GLN   197      82.449 120.049  59.614  1.00  0.00           H  
ATOM   2575  CG  GLN   197      84.100 121.463  59.220  1.00  0.00           C  
ATOM   2576  HG2 GLN   197      83.666 121.607  58.231  1.00  0.00           H  
ATOM   2577  HG3 GLN   197      84.502 122.330  59.744  1.00  0.00           H  
ATOM   2578  CD  GLN   197      85.276 120.510  58.945  1.00  0.00           C  
ATOM   2579  OE1 GLN   197      85.121 119.289  59.055  1.00  0.00           O  
ATOM   2580  NE2 GLN   197      86.430 121.090  58.693  1.00  0.00           N  
ATOM   2581 HE21 GLN   197      86.338 122.010  58.288  1.00  0.00           H  
ATOM   2582 HE22 GLN   197      87.080 120.532  58.157  1.00  0.00           H  
ATOM   2583  C   GLN   197      80.945 121.159  61.416  1.00  0.00           C  
ATOM   2584  O   GLN   197      80.333 120.230  60.902  1.00  0.00           O  
ATOM   2585  N   ASP   198      80.670 121.551  62.690  1.00  0.00           N  
ATOM   2586  H   ASP   198      81.170 122.319  63.115  1.00  0.00           H  
ATOM   2587  CA  ASP   198      79.516 121.052  63.463  1.00  0.00           C  
ATOM   2588  HA  ASP   198      79.666 119.990  63.658  1.00  0.00           H  
ATOM   2589  CB  ASP   198      79.206 121.762  64.850  1.00  0.00           C  
ATOM   2590  HB2 ASP   198      78.946 122.790  64.599  1.00  0.00           H  
ATOM   2591  HB3 ASP   198      78.296 121.352  65.288  1.00  0.00           H  
ATOM   2592  CG  ASP   198      80.391 121.681  65.811  1.00  0.00           C  
ATOM   2593  OD1 ASP   198      81.339 120.944  65.516  1.00  0.00           O  
ATOM   2594  OD2 ASP   198      80.468 122.420  66.842  1.00  0.00           O  
ATOM   2595  C   ASP   198      78.164 121.051  62.742  1.00  0.00           C  
ATOM   2596  O   ASP   198      77.888 121.975  62.021  1.00  0.00           O  
ATOM   2597  N   GLN   199      77.380 119.996  63.030  1.00  0.00           N  
ATOM   2598  H   GLN   199      77.836 119.286  63.585  1.00  0.00           H  
ATOM   2599  CA  GLN   199      76.164 119.632  62.261  1.00  0.00           C  
ATOM   2600  HA  GLN   199      75.522 120.513  62.243  1.00  0.00           H  
ATOM   2601  CB  GLN   199      76.526 119.176  60.842  1.00  0.00           C  
ATOM   2602  HB2 GLN   199      77.122 119.948  60.355  1.00  0.00           H  
ATOM   2603  HB3 GLN   199      77.187 118.311  60.887  1.00  0.00           H  
ATOM   2604  CG  GLN   199      75.315 118.704  59.990  1.00  0.00           C  
ATOM   2605  HG2 GLN   199      75.163 117.625  60.012  1.00  0.00           H  
ATOM   2606  HG3 GLN   199      74.461 119.355  60.177  1.00  0.00           H  
ATOM   2607  CD  GLN   199      75.620 118.855  58.535  1.00  0.00           C  
ATOM   2608  OE1 GLN   199      76.644 118.389  57.988  1.00  0.00           O  
ATOM   2609  NE2 GLN   199      74.778 119.549  57.811  1.00  0.00           N  
ATOM   2610 HE21 GLN   199      73.911 119.903  58.189  1.00  0.00           H  
ATOM   2611 HE22 GLN   199      74.950 119.636  56.820  1.00  0.00           H  
ATOM   2612  C   GLN   199      75.414 118.520  62.957  1.00  0.00           C  
ATOM   2613  O   GLN   199      75.973 117.481  63.147  1.00  0.00           O  
ATOM   2614  N   SER   200      74.210 118.688  63.438  1.00  0.00           N  
ATOM   2615  H   SER   200      73.856 117.862  63.898  1.00  0.00           H  
ATOM   2616  CA  SER   200      73.479 119.932  63.587  1.00  0.00           C  
ATOM   2617  HA  SER   200      73.179 120.254  62.589  1.00  0.00           H  
ATOM   2618  CB  SER   200      72.235 119.678  64.418  1.00  0.00           C  
ATOM   2619  HB2 SER   200      71.728 118.847  63.928  1.00  0.00           H  
ATOM   2620  HB3 SER   200      72.463 119.448  65.459  1.00  0.00           H  
ATOM   2621  OG  SER   200      71.524 120.893  64.237  1.00  0.00           O  
ATOM   2622  HG  SER   200      70.834 120.685  63.603  1.00  0.00           H  
ATOM   2623  C   SER   200      74.351 121.082  64.258  1.00  0.00           C  
ATOM   2624  O   SER   200      75.036 120.862  65.271  1.00  0.00           O  
ATOM   2625  N   GLY   201      74.232 122.272  63.694  1.00  0.00           N  
ATOM   2626  H   GLY   201      73.656 122.335  62.868  1.00  0.00           H  
ATOM   2627  CA  GLY   201      75.202 123.321  63.934  1.00  0.00           C  
ATOM   2628  HA2 GLY   201      75.694 123.225  64.902  1.00  0.00           H  
ATOM   2629  HA3 GLY   201      76.043 123.241  63.246  1.00  0.00           H  
ATOM   2630  C   GLY   201      74.615 124.734  63.856  1.00  0.00           C  
ATOM   2631  O   GLY   201      73.442 124.922  64.256  1.00  0.00           O  
ATOM   2632  N   GLY   202      75.256 125.738  63.339  1.00  0.00           N  
ATOM   2633  H   GLY   202      74.735 126.604  63.343  1.00  0.00           H  
ATOM   2634  CA  GLY   202      76.616 125.735  62.732  1.00  0.00           C  
ATOM   2635  HA2 GLY   202      76.619 125.223  61.770  1.00  0.00           H  
ATOM   2636  HA3 GLY   202      76.784 126.746  62.360  1.00  0.00           H  
ATOM   2637  C   GLY   202      77.685 125.367  63.747  1.00  0.00           C  
ATOM   2638  O   GLY   202      77.398 125.240  64.948  1.00  0.00           O  
ATOM   2639  N   GLY   203      78.899 125.213  63.314  1.00  0.00           N  
ATOM   2640  H   GLY   203      79.427 124.712  64.014  1.00  0.00           H  
ATOM   2641  CA  GLY   203      79.437 125.196  61.918  1.00  0.00           C  
ATOM   2642  HA2 GLY   203      80.396 124.687  62.015  1.00  0.00           H  
ATOM   2643  HA3 GLY   203      78.813 124.612  61.241  1.00  0.00           H  
ATOM   2644  C   GLY   203      79.698 126.588  61.226  1.00  0.00           C  
ATOM   2645  O   GLY   203      78.793 127.463  61.233  1.00  0.00           O  
ATOM   2646  N   GLY   204      80.807 126.678  60.521  1.00  0.00           N  
ATOM   2647  H   GLY   204      81.463 125.912  60.583  1.00  0.00           H  
ATOM   2648  CA  GLY   204      81.308 127.875  59.870  1.00  0.00           C  
ATOM   2649  HA2 GLY   204      81.889 127.673  58.971  1.00  0.00           H  
ATOM   2650  HA3 GLY   204      80.505 128.501  59.480  1.00  0.00           H  
ATOM   2651  C   GLY   204      82.141 128.801  60.809  1.00  0.00           C  
ATOM   2652  O   GLY   204      82.196 128.595  62.001  1.00  0.00           O  
ATOM   2653  N   SER   205      82.886 129.807  60.317  1.00  0.00           N  
ATOM   2654  H   SER   205      83.497 130.343  60.916  1.00  0.00           H  
ATOM   2655  CA  SER   205      82.767 130.308  58.889  1.00  0.00           C  
ATOM   2656  HA  SER   205      81.719 130.242  58.596  1.00  0.00           H  
ATOM   2657  CB  SER   205      83.107 131.807  58.817  1.00  0.00           C  
ATOM   2658  HB2 SER   205      83.207 132.130  57.781  1.00  0.00           H  
ATOM   2659  HB3 SER   205      82.343 132.390  59.333  1.00  0.00           H  
ATOM   2660  OG  SER   205      84.385 132.055  59.369  1.00  0.00           O  
ATOM   2661  HG  SER   205      84.234 131.909  60.306  1.00  0.00           H  
ATOM   2662  C   SER   205      83.573 129.452  57.896  1.00  0.00           C  
ATOM   2663  O   SER   205      84.337 128.658  58.399  1.00  0.00           O  
ATOM   2664  N   GLY   206      83.455 129.634  56.626  1.00  0.00           N  
ATOM   2665  H   GLY   206      82.723 130.249  56.302  1.00  0.00           H  
ATOM   2666  CA  GLY   206      84.178 128.945  55.581  1.00  0.00           C  
ATOM   2667  HA2 GLY   206      84.729 129.626  54.931  1.00  0.00           H  
ATOM   2668  HA3 GLY   206      84.880 128.316  56.128  1.00  0.00           H  
ATOM   2669  C   GLY   206      83.269 127.985  54.772  1.00  0.00           C  
ATOM   2670  O   GLY   206      82.105 128.342  54.621  1.00  0.00           O  
ATOM   2671  N   GLY   207      83.707 126.795  54.351  1.00  0.00           N  
ATOM   2672  H   GLY   207      83.132 126.196  53.776  1.00  0.00           H  
ATOM   2673  CA  GLY   207      85.061 126.249  54.457  1.00  0.00           C  
ATOM   2674  HA2 GLY   207      85.472 126.262  55.466  1.00  0.00           H  
ATOM   2675  HA3 GLY   207      84.945 125.175  54.318  1.00  0.00           H  
ATOM   2676  C   GLY   207      85.948 126.759  53.338  1.00  0.00           C  
ATOM   2677  O   GLY   207      85.981 127.971  53.075  1.00  0.00           O  
ATOM   2678  N   TYR   208      86.656 125.813  52.697  1.00  0.00           N  
ATOM   2679  H   TYR   208      86.433 124.893  53.050  1.00  0.00           H  
ATOM   2680  CA  TYR   208      87.553 125.922  51.576  1.00  0.00           C  
ATOM   2681  HA  TYR   208      87.086 126.484  50.767  1.00  0.00           H  
ATOM   2682  CB  TYR   208      88.738 126.810  51.909  1.00  0.00           C  
ATOM   2683  HB2 TYR   208      88.357 127.766  52.267  1.00  0.00           H  
ATOM   2684  HB3 TYR   208      89.122 126.380  52.834  1.00  0.00           H  
ATOM   2685  CG  TYR   208      89.896 127.033  50.960  1.00  0.00           C  
ATOM   2686  CD1 TYR   208      90.067 128.291  50.282  1.00  0.00           C  
ATOM   2687  HD1 TYR   208      89.283 129.032  50.334  1.00  0.00           H  
ATOM   2688  CE1 TYR   208      91.164 128.517  49.428  1.00  0.00           C  
ATOM   2689  HE1 TYR   208      91.173 129.459  48.901  1.00  0.00           H  
ATOM   2690  CZ  TYR   208      92.194 127.569  49.324  1.00  0.00           C  
ATOM   2691  OH  TYR   208      93.324 127.800  48.662  1.00  0.00           O  
ATOM   2692  HH  TYR   208      93.212 128.679  48.292  1.00  0.00           H  
ATOM   2693  CE2 TYR   208      91.986 126.289  50.006  1.00  0.00           C  
ATOM   2694  HE2 TYR   208      92.820 125.606  49.948  1.00  0.00           H  
ATOM   2695  CD2 TYR   208      90.902 125.973  50.803  1.00  0.00           C  
ATOM   2696  HD2 TYR   208      90.956 125.097  51.433  1.00  0.00           H  
ATOM   2697  C   TYR   208      88.023 124.526  51.047  1.00  0.00           C  
ATOM   2698  O   TYR   208      88.176 123.529  51.799  1.00  0.00           O  
ATOM   2699  N   GLY   209      88.183 124.393  49.713  1.00  0.00           N  
ATOM   2700  H   GLY   209      88.144 125.237  49.160  1.00  0.00           H  
ATOM   2701  CA  GLY   209      88.318 123.209  48.876  1.00  0.00           C  
ATOM   2702  HA2 GLY   209      87.594 122.438  49.140  1.00  0.00           H  
ATOM   2703  HA3 GLY   209      88.180 123.557  47.853  1.00  0.00           H  
ATOM   2704  C   GLY   209      89.750 122.657  48.866  1.00  0.00           C  
ATOM   2705  O   GLY   209      90.633 123.150  49.569  1.00  0.00           O  
ATOM   2706  N   GLN   210      90.106 121.673  48.028  1.00  0.00           N  
ATOM   2707  H   GLN   210      91.054 121.346  48.150  1.00  0.00           H  
ATOM   2708  CA  GLN   210      89.267 120.918  47.022  1.00  0.00           C  
ATOM   2709  HA  GLN   210      89.932 120.337  46.383  1.00  0.00           H  
ATOM   2710  CB  GLN   210      88.359 119.880  47.723  1.00  0.00           C  
ATOM   2711  HB2 GLN   210      87.614 120.432  48.297  1.00  0.00           H  
ATOM   2712  HB3 GLN   210      87.743 119.364  46.987  1.00  0.00           H  
ATOM   2713  CG  GLN   210      89.169 118.864  48.471  1.00  0.00           C  
ATOM   2714  HG2 GLN   210      90.130 118.577  48.043  1.00  0.00           H  
ATOM   2715  HG3 GLN   210      89.291 119.196  49.502  1.00  0.00           H  
ATOM   2716  CD  GLN   210      88.262 117.617  48.618  1.00  0.00           C  
ATOM   2717  OE1 GLN   210      87.171 117.694  49.103  1.00  0.00           O  
ATOM   2718  NE2 GLN   210      88.844 116.506  48.299  1.00  0.00           N  
ATOM   2719 HE21 GLN   210      88.399 115.643  48.576  1.00  0.00           H  
ATOM   2720 HE22 GLN   210      89.799 116.396  47.989  1.00  0.00           H  
ATOM   2721  C   GLN   210      88.533 121.847  46.062  1.00  0.00           C  
ATOM   2722  O   GLN   210      87.278 121.874  46.097  1.00  0.00           O  
ATOM   2723  N   GLN   211      89.231 122.681  45.239  1.00  0.00           N  
ATOM   2724  H   GLN   211      90.221 122.736  45.431  1.00  0.00           H  
ATOM   2725  CA  GLN   211      88.724 123.404  44.080  1.00  0.00           C  
ATOM   2726  HA  GLN   211      87.646 123.539  44.167  1.00  0.00           H  
ATOM   2727  CB  GLN   211      89.282 124.854  43.999  1.00  0.00           C  
ATOM   2728  HB2 GLN   211      90.260 124.813  43.519  1.00  0.00           H  
ATOM   2729  HB3 GLN   211      88.738 125.445  43.262  1.00  0.00           H  
ATOM   2730  CG  GLN   211      89.236 125.685  45.305  1.00  0.00           C  
ATOM   2731  HG2 GLN   211      89.401 126.752  45.159  1.00  0.00           H  
ATOM   2732  HG3 GLN   211      88.272 125.544  45.793  1.00  0.00           H  
ATOM   2733  CD  GLN   211      90.284 125.224  46.388  1.00  0.00           C  
ATOM   2734  OE1 GLN   211      91.284 124.541  46.202  1.00  0.00           O  
ATOM   2735  NE2 GLN   211      89.954 125.587  47.629  1.00  0.00           N  
ATOM   2736 HE21 GLN   211      89.150 126.186  47.745  1.00  0.00           H  
ATOM   2737 HE22 GLN   211      90.589 125.309  48.364  1.00  0.00           H  
ATOM   2738  C   GLN   211      89.078 122.835  42.702  1.00  0.00           C  
ATOM   2739  O   GLN   211      88.752 123.350  41.627  1.00  0.00           O  
ATOM   2740  N   ASP   212      89.728 121.650  42.680  1.00  0.00           N  
ATOM   2741  H   ASP   212      89.803 121.204  43.583  1.00  0.00           H  
ATOM   2742  CA  ASP   212      89.997 120.928  41.442  1.00  0.00           C  
ATOM   2743  HA  ASP   212      90.445 121.569  40.682  1.00  0.00           H  
ATOM   2744  CB  ASP   212      90.964 119.774  41.573  1.00  0.00           C  
ATOM   2745  HB2 ASP   212      90.537 118.889  42.044  1.00  0.00           H  
ATOM   2746  HB3 ASP   212      91.268 119.432  40.583  1.00  0.00           H  
ATOM   2747  CG  ASP   212      92.285 120.347  42.152  1.00  0.00           C  
ATOM   2748  OD1 ASP   212      92.839 119.834  43.168  1.00  0.00           O  
ATOM   2749  OD2 ASP   212      92.897 121.264  41.539  1.00  0.00           O  
ATOM   2750  C   ASP   212      88.733 120.269  40.819  1.00  0.00           C  
ATOM   2751  O   ASP   212      88.617 120.144  39.570  1.00  0.00           O  
ATOM   2752  N   ARG   213      87.746 119.817  41.635  1.00  0.00           N  
ATOM   2753  H   ARG   213      87.865 119.922  42.633  1.00  0.00           H  
ATOM   2754  CA  ARG   213      86.514 119.088  41.215  1.00  0.00           C  
ATOM   2755  HA  ARG   213      86.355 119.381  40.177  1.00  0.00           H  
ATOM   2756  CB  ARG   213      86.856 117.580  41.160  1.00  0.00           C  
ATOM   2757  HB2 ARG   213      87.850 117.445  40.735  1.00  0.00           H  
ATOM   2758  HB3 ARG   213      86.850 117.172  42.171  1.00  0.00           H  
ATOM   2759  CG  ARG   213      85.803 116.722  40.333  1.00  0.00           C  
ATOM   2760  HG2 ARG   213      84.856 116.764  40.869  1.00  0.00           H  
ATOM   2761  HG3 ARG   213      85.644 117.147  39.342  1.00  0.00           H  
ATOM   2762  CD  ARG   213      86.098 115.232  40.190  1.00  0.00           C  
ATOM   2763  HD2 ARG   213      85.379 114.641  39.622  1.00  0.00           H  
ATOM   2764  HD3 ARG   213      87.094 115.250  39.746  1.00  0.00           H  
ATOM   2765  NE  ARG   213      86.283 114.608  41.504  1.00  0.00           N  
ATOM   2766  HE  ARG   213      86.177 115.261  42.266  1.00  0.00           H  
ATOM   2767  CZ  ARG   213      86.263 113.356  41.795  1.00  0.00           C  
ATOM   2768  NH1 ARG   213      86.367 112.361  40.898  1.00  0.00           N  
ATOM   2769 HH11 ARG   213      86.168 111.428  41.232  1.00  0.00           H  
ATOM   2770 HH12 ARG   213      86.136 112.541  39.931  1.00  0.00           H  
ATOM   2771  NH2 ARG   213      86.272 112.963  43.030  1.00  0.00           N  
ATOM   2772 HH21 ARG   213      86.238 111.967  43.194  1.00  0.00           H  
ATOM   2773 HH22 ARG   213      86.098 113.755  43.632  1.00  0.00           H  
ATOM   2774  C   ARG   213      85.204 119.416  41.946  1.00  0.00           C  
ATOM   2775  O   ARG   213      84.516 118.603  42.508  1.00  0.00           O  
ATOM   2776  N   GLY   214      84.850 120.721  42.152  1.00  0.00           N  
ATOM   2777  H   GLY   214      83.986 120.851  42.659  1.00  0.00           H  
ATOM   2778  CA  GLY   214      85.525 121.959  41.624  1.00  0.00           C  
ATOM   2779  HA2 GLY   214      86.438 122.185  42.174  1.00  0.00           H  
ATOM   2780  HA3 GLY   214      85.750 121.682  40.594  1.00  0.00           H  
ATOM   2781  C   GLY   214      84.714 123.217  41.651  1.00  0.00           C  
ATOM   2782  O   GLY   214      84.969 124.168  40.839  1.00  0.00           O  
ATOM   2783  OXT GLY   214      83.757 123.361  42.428  1.00  0.00           O  
TER    2784      GLY   214 
END   
