# Supplementary material for: Visualization of oligomerization, clustering, and density transition of intrinsically disordered proteins
Source: Natl Sci Rev. 2026 Feb 14;13(7):nwag107. doi: 10.1093/nsr/nwag107 (PMC13114874; doi:10.1093/nsr/nwag107)
Supplement: nwag107_Supplemental_Files [file nwag107_supplemental_files.zip › SI-MD-Structures/MD-Sturctures/frame164.pdb]

CRYST1  135.073  149.233  136.836  90.00  90.00  90.00               1
ATOM      1  N   MET     1      26.256  85.263  84.918  1.00  0.00           N  
ATOM      2  H1  MET     1      26.563  84.399  84.496  1.00  0.00           H  
ATOM      3  H2  MET     1      26.594  85.333  85.867  1.00  0.00           H  
ATOM      4  H3  MET     1      25.251  85.212  85.011  1.00  0.00           H  
ATOM      5  CA  MET     1      26.610  86.493  84.055  1.00  0.00           C  
ATOM      6  HA  MET     1      26.510  87.355  84.715  1.00  0.00           H  
ATOM      7  CB  MET     1      28.095  86.448  83.692  1.00  0.00           C  
ATOM      8  HB2 MET     1      28.322  85.519  83.169  1.00  0.00           H  
ATOM      9  HB3 MET     1      28.272  87.283  83.014  1.00  0.00           H  
ATOM     10  CG  MET     1      28.991  86.539  84.951  1.00  0.00           C  
ATOM     11  HG2 MET     1      28.466  87.226  85.614  1.00  0.00           H  
ATOM     12  HG3 MET     1      29.034  85.574  85.454  1.00  0.00           H  
ATOM     13  SD  MET     1      30.643  87.307  84.735  1.00  0.00           S  
ATOM     14  CE  MET     1      31.348  85.829  83.880  1.00  0.00           C  
ATOM     15  HE1 MET     1      31.213  84.916  84.460  1.00  0.00           H  
ATOM     16  HE2 MET     1      30.838  85.711  82.924  1.00  0.00           H  
ATOM     17  HE3 MET     1      32.407  86.034  83.723  1.00  0.00           H  
ATOM     18  C   MET     1      25.839  86.613  82.711  1.00  0.00           C  
ATOM     19  O   MET     1      25.620  85.592  82.048  1.00  0.00           O  
ATOM     20  N   ALA     2      25.512  87.756  82.194  1.00  0.00           N  
ATOM     21  H   ALA     2      25.092  87.593  81.290  1.00  0.00           H  
ATOM     22  CA  ALA     2      25.499  89.018  82.796  1.00  0.00           C  
ATOM     23  HA  ALA     2      25.012  89.694  82.094  1.00  0.00           H  
ATOM     24  CB  ALA     2      24.510  89.113  84.012  1.00  0.00           C  
ATOM     25  HB1 ALA     2      23.507  88.869  83.661  1.00  0.00           H  
ATOM     26  HB2 ALA     2      24.784  88.446  84.829  1.00  0.00           H  
ATOM     27  HB3 ALA     2      24.427  90.158  84.310  1.00  0.00           H  
ATOM     28  C   ALA     2      26.820  89.664  83.071  1.00  0.00           C  
ATOM     29  O   ALA     2      27.388  89.467  84.124  1.00  0.00           O  
ATOM     30  N   SER     3      27.514  90.373  82.122  1.00  0.00           N  
ATOM     31  H   SER     3      28.459  90.640  82.359  1.00  0.00           H  
ATOM     32  CA  SER     3      26.949  90.937  80.852  1.00  0.00           C  
ATOM     33  HA  SER     3      26.186  91.711  80.941  1.00  0.00           H  
ATOM     34  CB  SER     3      28.074  91.736  80.269  1.00  0.00           C  
ATOM     35  HB2 SER     3      28.486  92.463  80.968  1.00  0.00           H  
ATOM     36  HB3 SER     3      28.855  91.055  79.932  1.00  0.00           H  
ATOM     37  OG  SER     3      27.525  92.524  79.175  1.00  0.00           O  
ATOM     38  HG  SER     3      27.944  93.383  79.268  1.00  0.00           H  
ATOM     39  C   SER     3      26.543  89.882  79.756  1.00  0.00           C  
ATOM     40  O   SER     3      27.084  88.738  79.670  1.00  0.00           O  
ATOM     41  N   ASN     4      25.602  90.133  78.820  1.00  0.00           N  
ATOM     42  H   ASN     4      25.193  91.056  78.794  1.00  0.00           H  
ATOM     43  CA  ASN     4      25.245  89.257  77.711  1.00  0.00           C  
ATOM     44  HA  ASN     4      25.829  88.337  77.710  1.00  0.00           H  
ATOM     45  CB  ASN     4      23.755  88.798  78.023  1.00  0.00           C  
ATOM     46  HB2 ASN     4      23.198  89.689  78.315  1.00  0.00           H  
ATOM     47  HB3 ASN     4      23.259  88.383  77.146  1.00  0.00           H  
ATOM     48  CG  ASN     4      23.689  87.834  79.125  1.00  0.00           C  
ATOM     49  OD1 ASN     4      24.640  87.094  79.454  1.00  0.00           O  
ATOM     50  ND2 ASN     4      22.604  87.793  79.815  1.00  0.00           N  
ATOM     51 HD21 ASN     4      22.544  87.381  80.736  1.00  0.00           H  
ATOM     52 HD22 ASN     4      21.871  88.447  79.582  1.00  0.00           H  
ATOM     53  C   ASN     4      25.347  90.022  76.385  1.00  0.00           C  
ATOM     54  O   ASN     4      24.416  90.398  75.718  1.00  0.00           O  
ATOM     55  N   ASP     5      26.562  90.308  75.876  1.00  0.00           N  
ATOM     56  H   ASP     5      26.597  90.709  74.950  1.00  0.00           H  
ATOM     57  CA  ASP     5      27.952  89.904  76.308  1.00  0.00           C  
ATOM     58  HA  ASP     5      27.933  89.312  77.223  1.00  0.00           H  
ATOM     59  CB  ASP     5      28.572  88.999  75.238  1.00  0.00           C  
ATOM     60  HB2 ASP     5      28.003  89.175  74.326  1.00  0.00           H  
ATOM     61  HB3 ASP     5      29.612  89.259  75.040  1.00  0.00           H  
ATOM     62  CG  ASP     5      28.480  87.508  75.511  1.00  0.00           C  
ATOM     63  OD1 ASP     5      28.656  87.100  76.703  1.00  0.00           O  
ATOM     64  OD2 ASP     5      28.357  86.683  74.582  1.00  0.00           O  
ATOM     65  C   ASP     5      28.843  91.151  76.524  1.00  0.00           C  
ATOM     66  O   ASP     5      28.715  92.161  75.827  1.00  0.00           O  
ATOM     67  N   TYR     6      29.904  91.085  77.353  1.00  0.00           N  
ATOM     68  H   TYR     6      30.064  90.232  77.870  1.00  0.00           H  
ATOM     69  CA  TYR     6      30.992  92.059  77.344  1.00  0.00           C  
ATOM     70  HA  TYR     6      30.448  92.972  77.588  1.00  0.00           H  
ATOM     71  CB  TYR     6      32.143  91.859  78.335  1.00  0.00           C  
ATOM     72  HB2 TYR     6      32.618  90.904  78.112  1.00  0.00           H  
ATOM     73  HB3 TYR     6      32.861  92.669  78.204  1.00  0.00           H  
ATOM     74  CG  TYR     6      31.688  91.813  79.783  1.00  0.00           C  
ATOM     75  CD1 TYR     6      31.652  90.586  80.519  1.00  0.00           C  
ATOM     76  HD1 TYR     6      31.921  89.668  80.017  1.00  0.00           H  
ATOM     77  CE1 TYR     6      31.314  90.661  81.907  1.00  0.00           C  
ATOM     78  HE1 TYR     6      31.267  89.718  82.432  1.00  0.00           H  
ATOM     79  CZ  TYR     6      30.898  91.916  82.507  1.00  0.00           C  
ATOM     80  OH  TYR     6      30.474  92.029  83.812  1.00  0.00           O  
ATOM     81  HH  TYR     6      30.135  92.883  84.090  1.00  0.00           H  
ATOM     82  CE2 TYR     6      31.021  93.136  81.697  1.00  0.00           C  
ATOM     83  HE2 TYR     6      30.659  94.075  82.087  1.00  0.00           H  
ATOM     84  CD2 TYR     6      31.423  93.012  80.368  1.00  0.00           C  
ATOM     85  HD2 TYR     6      31.376  93.884  79.733  1.00  0.00           H  
ATOM     86  C   TYR     6      31.677  92.021  75.943  1.00  0.00           C  
ATOM     87  O   TYR     6      31.651  90.988  75.222  1.00  0.00           O  
ATOM     88  N   THR     7      32.272  93.183  75.539  1.00  0.00           N  
ATOM     89  H   THR     7      32.151  94.017  76.096  1.00  0.00           H  
ATOM     90  CA  THR     7      33.114  93.278  74.327  1.00  0.00           C  
ATOM     91  HA  THR     7      32.595  92.680  73.578  1.00  0.00           H  
ATOM     92  CB  THR     7      33.133  94.717  73.750  1.00  0.00           C  
ATOM     93  HB  THR     7      32.158  95.177  73.909  1.00  0.00           H  
ATOM     94  CG2 THR     7      34.239  95.610  74.321  1.00  0.00           C  
ATOM     95 HG21 THR     7      34.104  95.536  75.400  1.00  0.00           H  
ATOM     96 HG22 THR     7      35.180  95.137  74.039  1.00  0.00           H  
ATOM     97 HG23 THR     7      34.276  96.639  73.963  1.00  0.00           H  
ATOM     98  OG1 THR     7      33.379  94.571  72.380  1.00  0.00           O  
ATOM     99  HG1 THR     7      32.573  94.550  71.860  1.00  0.00           H  
ATOM    100  C   THR     7      34.529  92.686  74.645  1.00  0.00           C  
ATOM    101  O   THR     7      34.836  92.487  75.818  1.00  0.00           O  
ATOM    102  N   GLN     8      35.285  92.372  73.603  1.00  0.00           N  
ATOM    103  H   GLN     8      35.048  92.598  72.648  1.00  0.00           H  
ATOM    104  CA  GLN     8      36.426  91.572  73.746  1.00  0.00           C  
ATOM    105  HA  GLN     8      36.685  91.379  74.788  1.00  0.00           H  
ATOM    106  CB  GLN     8      36.250  90.124  73.231  1.00  0.00           C  
ATOM    107  HB2 GLN     8      35.917  90.027  72.198  1.00  0.00           H  
ATOM    108  HB3 GLN     8      37.208  89.604  73.211  1.00  0.00           H  
ATOM    109  CG  GLN     8      35.347  89.261  74.070  1.00  0.00           C  
ATOM    110  HG2 GLN     8      35.317  89.653  75.087  1.00  0.00           H  
ATOM    111  HG3 GLN     8      34.353  89.325  73.629  1.00  0.00           H  
ATOM    112  CD  GLN     8      35.724  87.797  74.160  1.00  0.00           C  
ATOM    113  OE1 GLN     8      35.746  87.101  73.146  1.00  0.00           O  
ATOM    114  NE2 GLN     8      36.030  87.275  75.342  1.00  0.00           N  
ATOM    115 HE21 GLN     8      35.990  87.850  76.172  1.00  0.00           H  
ATOM    116 HE22 GLN     8      36.417  86.346  75.428  1.00  0.00           H  
ATOM    117  C   GLN     8      37.663  92.194  73.004  1.00  0.00           C  
ATOM    118  O   GLN     8      37.721  92.314  71.793  1.00  0.00           O  
ATOM    119  N   GLN     9      38.798  92.500  73.685  1.00  0.00           N  
ATOM    120  H   GLN     9      39.530  92.883  73.103  1.00  0.00           H  
ATOM    121  CA  GLN     9      39.222  92.511  75.149  1.00  0.00           C  
ATOM    122  HA  GLN     9      40.151  93.058  75.306  1.00  0.00           H  
ATOM    123  CB  GLN     9      38.244  93.289  76.080  1.00  0.00           C  
ATOM    124  HB2 GLN     9      37.232  92.883  76.089  1.00  0.00           H  
ATOM    125  HB3 GLN     9      38.707  93.332  77.066  1.00  0.00           H  
ATOM    126  CG  GLN     9      38.033  94.729  75.648  1.00  0.00           C  
ATOM    127  HG2 GLN     9      39.006  95.168  75.430  1.00  0.00           H  
ATOM    128  HG3 GLN     9      37.408  94.714  74.755  1.00  0.00           H  
ATOM    129  CD  GLN     9      37.358  95.622  76.662  1.00  0.00           C  
ATOM    130  OE1 GLN     9      36.864  95.224  77.705  1.00  0.00           O  
ATOM    131  NE2 GLN     9      37.261  96.908  76.331  1.00  0.00           N  
ATOM    132 HE21 GLN     9      37.646  97.256  75.464  1.00  0.00           H  
ATOM    133 HE22 GLN     9      36.931  97.595  76.993  1.00  0.00           H  
ATOM    134  C   GLN     9      39.524  91.076  75.634  1.00  0.00           C  
ATOM    135  O   GLN     9      38.614  90.319  75.830  1.00  0.00           O  
ATOM    136  N   ALA    10      40.734  90.635  75.833  1.00  0.00           N  
ATOM    137  H   ALA    10      40.819  89.635  75.953  1.00  0.00           H  
ATOM    138  CA  ALA    10      42.065  91.168  75.658  1.00  0.00           C  
ATOM    139  HA  ALA    10      41.996  91.932  74.884  1.00  0.00           H  
ATOM    140  CB  ALA    10      42.407  91.860  76.946  1.00  0.00           C  
ATOM    141  HB1 ALA    10      42.390  91.133  77.758  1.00  0.00           H  
ATOM    142  HB2 ALA    10      43.436  92.217  76.903  1.00  0.00           H  
ATOM    143  HB3 ALA    10      41.722  92.697  77.084  1.00  0.00           H  
ATOM    144  C   ALA    10      43.124  90.145  75.266  1.00  0.00           C  
ATOM    145  O   ALA    10      43.413  89.152  75.959  1.00  0.00           O  
ATOM    146  N   THR    11      43.713  90.378  74.044  1.00  0.00           N  
ATOM    147  H   THR    11      43.349  91.116  73.458  1.00  0.00           H  
ATOM    148  CA  THR    11      44.763  89.495  73.489  1.00  0.00           C  
ATOM    149  HA  THR    11      45.005  88.718  74.214  1.00  0.00           H  
ATOM    150  CB  THR    11      44.224  88.762  72.243  1.00  0.00           C  
ATOM    151  HB  THR    11      43.671  89.379  71.535  1.00  0.00           H  
ATOM    152  CG2 THR    11      45.211  88.026  71.416  1.00  0.00           C  
ATOM    153 HG21 THR    11      45.785  87.225  71.882  1.00  0.00           H  
ATOM    154 HG22 THR    11      44.778  87.613  70.505  1.00  0.00           H  
ATOM    155 HG23 THR    11      45.998  88.683  71.045  1.00  0.00           H  
ATOM    156  OG1 THR    11      43.336  87.762  72.688  1.00  0.00           O  
ATOM    157  HG1 THR    11      42.644  88.380  72.934  1.00  0.00           H  
ATOM    158  C   THR    11      46.021  90.207  73.117  1.00  0.00           C  
ATOM    159  O   THR    11      45.999  91.374  72.628  1.00  0.00           O  
ATOM    160  N   GLN    12      47.213  89.586  73.116  1.00  0.00           N  
ATOM    161  H   GLN    12      47.966  90.067  72.645  1.00  0.00           H  
ATOM    162  CA  GLN    12      47.559  88.492  74.101  1.00  0.00           C  
ATOM    163  HA  GLN    12      47.063  87.597  73.725  1.00  0.00           H  
ATOM    164  CB  GLN    12      49.113  88.222  74.124  1.00  0.00           C  
ATOM    165  HB2 GLN    12      49.493  88.824  74.949  1.00  0.00           H  
ATOM    166  HB3 GLN    12      49.284  87.171  74.358  1.00  0.00           H  
ATOM    167  CG  GLN    12      49.854  88.523  72.878  1.00  0.00           C  
ATOM    168  HG2 GLN    12      49.942  89.607  72.805  1.00  0.00           H  
ATOM    169  HG3 GLN    12      50.858  88.143  73.067  1.00  0.00           H  
ATOM    170  CD  GLN    12      49.359  87.790  71.663  1.00  0.00           C  
ATOM    171  OE1 GLN    12      48.515  86.935  71.700  1.00  0.00           O  
ATOM    172  NE2 GLN    12      49.978  88.001  70.562  1.00  0.00           N  
ATOM    173 HE21 GLN    12      49.696  87.434  69.774  1.00  0.00           H  
ATOM    174 HE22 GLN    12      50.663  88.734  70.671  1.00  0.00           H  
ATOM    175  C   GLN    12      47.058  88.822  75.532  1.00  0.00           C  
ATOM    176  O   GLN    12      47.265  89.936  76.005  1.00  0.00           O  
ATOM    177  N   SER    13      46.410  87.894  76.214  1.00  0.00           N  
ATOM    178  H   SER    13      46.238  86.988  75.804  1.00  0.00           H  
ATOM    179  CA  SER    13      45.895  88.089  77.577  1.00  0.00           C  
ATOM    180  HA  SER    13      45.197  88.924  77.643  1.00  0.00           H  
ATOM    181  CB  SER    13      45.052  86.848  77.879  1.00  0.00           C  
ATOM    182  HB2 SER    13      44.338  86.620  77.087  1.00  0.00           H  
ATOM    183  HB3 SER    13      45.778  86.048  77.740  1.00  0.00           H  
ATOM    184  OG  SER    13      44.368  86.831  79.140  1.00  0.00           O  
ATOM    185  HG  SER    13      43.591  87.374  78.983  1.00  0.00           H  
ATOM    186  C   SER    13      46.953  88.248  78.675  1.00  0.00           C  
ATOM    187  O   SER    13      48.149  88.147  78.368  1.00  0.00           O  
ATOM    188  N   TYR    14      46.615  88.593  79.868  1.00  0.00           N  
ATOM    189  H   TYR    14      45.644  88.850  79.965  1.00  0.00           H  
ATOM    190  CA  TYR    14      47.566  88.913  80.899  1.00  0.00           C  
ATOM    191  HA  TYR    14      48.543  88.511  80.628  1.00  0.00           H  
ATOM    192  CB  TYR    14      47.716  90.457  80.857  1.00  0.00           C  
ATOM    193  HB2 TYR    14      48.114  90.857  79.924  1.00  0.00           H  
ATOM    194  HB3 TYR    14      46.716  90.880  80.960  1.00  0.00           H  
ATOM    195  CG  TYR    14      48.618  91.076  81.913  1.00  0.00           C  
ATOM    196  CD1 TYR    14      50.014  91.173  81.632  1.00  0.00           C  
ATOM    197  HD1 TYR    14      50.479  90.875  80.704  1.00  0.00           H  
ATOM    198  CE1 TYR    14      50.758  91.768  82.701  1.00  0.00           C  
ATOM    199  HE1 TYR    14      51.814  91.949  82.561  1.00  0.00           H  
ATOM    200  CZ  TYR    14      50.189  92.128  83.993  1.00  0.00           C  
ATOM    201  OH  TYR    14      50.930  92.661  84.968  1.00  0.00           O  
ATOM    202  HH  TYR    14      51.786  92.902  84.608  1.00  0.00           H  
ATOM    203  CE2 TYR    14      48.815  92.077  84.091  1.00  0.00           C  
ATOM    204  HE2 TYR    14      48.282  92.315  85.000  1.00  0.00           H  
ATOM    205  CD2 TYR    14      48.020  91.517  83.095  1.00  0.00           C  
ATOM    206  HD2 TYR    14      46.966  91.363  83.273  1.00  0.00           H  
ATOM    207  C   TYR    14      47.242  88.369  82.279  1.00  0.00           C  
ATOM    208  O   TYR    14      46.086  88.366  82.710  1.00  0.00           O  
ATOM    209  N   GLY    15      48.166  87.745  83.069  1.00  0.00           N  
ATOM    210  H   GLY    15      47.758  87.520  83.965  1.00  0.00           H  
ATOM    211  CA  GLY    15      49.646  87.605  82.951  1.00  0.00           C  
ATOM    212  HA2 GLY    15      49.977  86.575  82.820  1.00  0.00           H  
ATOM    213  HA3 GLY    15      49.863  88.195  82.060  1.00  0.00           H  
ATOM    214  C   GLY    15      50.504  88.241  84.076  1.00  0.00           C  
ATOM    215  O   GLY    15      51.724  88.556  83.792  1.00  0.00           O  
ATOM    216  N   ALA    16      49.886  88.540  85.270  1.00  0.00           N  
ATOM    217  H   ALA    16      48.891  88.383  85.339  1.00  0.00           H  
ATOM    218  CA  ALA    16      50.458  89.267  86.355  1.00  0.00           C  
ATOM    219  HA  ALA    16      50.912  90.144  85.894  1.00  0.00           H  
ATOM    220  CB  ALA    16      49.218  89.797  87.173  1.00  0.00           C  
ATOM    221  HB1 ALA    16      49.488  90.504  87.957  1.00  0.00           H  
ATOM    222  HB2 ALA    16      48.397  90.145  86.547  1.00  0.00           H  
ATOM    223  HB3 ALA    16      48.811  88.864  87.564  1.00  0.00           H  
ATOM    224  C   ALA    16      51.549  88.590  87.183  1.00  0.00           C  
ATOM    225  O   ALA    16      52.101  89.323  87.981  1.00  0.00           O  
ATOM    226  N   TYR    17      51.801  87.308  86.975  1.00  0.00           N  
ATOM    227  H   TYR    17      51.241  86.840  86.276  1.00  0.00           H  
ATOM    228  CA  TYR    17      52.894  86.540  87.546  1.00  0.00           C  
ATOM    229  HA  TYR    17      52.523  86.217  88.518  1.00  0.00           H  
ATOM    230  CB  TYR    17      53.044  85.246  86.814  1.00  0.00           C  
ATOM    231  HB2 TYR    17      52.352  84.465  87.131  1.00  0.00           H  
ATOM    232  HB3 TYR    17      52.850  85.451  85.761  1.00  0.00           H  
ATOM    233  CG  TYR    17      54.488  84.669  86.849  1.00  0.00           C  
ATOM    234  CD1 TYR    17      55.344  84.807  85.721  1.00  0.00           C  
ATOM    235  HD1 TYR    17      54.910  85.199  84.813  1.00  0.00           H  
ATOM    236  CE1 TYR    17      56.671  84.384  85.772  1.00  0.00           C  
ATOM    237  HE1 TYR    17      57.248  84.504  84.867  1.00  0.00           H  
ATOM    238  CZ  TYR    17      57.142  83.738  86.947  1.00  0.00           C  
ATOM    239  OH  TYR    17      58.468  83.426  87.136  1.00  0.00           O  
ATOM    240  HH  TYR    17      58.501  83.043  88.015  1.00  0.00           H  
ATOM    241  CE2 TYR    17      56.260  83.496  88.031  1.00  0.00           C  
ATOM    242  HE2 TYR    17      56.703  83.225  88.978  1.00  0.00           H  
ATOM    243  CD2 TYR    17      54.928  83.881  87.972  1.00  0.00           C  
ATOM    244  HD2 TYR    17      54.287  83.719  88.827  1.00  0.00           H  
ATOM    245  C   TYR    17      54.231  87.324  87.680  1.00  0.00           C  
ATOM    246  O   TYR    17      54.780  87.741  86.651  1.00  0.00           O  
ATOM    247  N   PRO    18      54.897  87.389  88.873  1.00  0.00           N  
ATOM    248  CD  PRO    18      54.348  86.996  90.114  1.00  0.00           C  
ATOM    249  HD2 PRO    18      54.035  85.957  90.219  1.00  0.00           H  
ATOM    250  HD3 PRO    18      53.523  87.595  90.501  1.00  0.00           H  
ATOM    251  CG  PRO    18      55.565  87.112  91.152  1.00  0.00           C  
ATOM    252  HG2 PRO    18      56.227  86.246  91.128  1.00  0.00           H  
ATOM    253  HG3 PRO    18      55.299  87.381  92.174  1.00  0.00           H  
ATOM    254  CB  PRO    18      56.363  88.168  90.519  1.00  0.00           C  
ATOM    255  HB2 PRO    18      57.374  88.253  90.918  1.00  0.00           H  
ATOM    256  HB3 PRO    18      55.841  89.098  90.744  1.00  0.00           H  
ATOM    257  CA  PRO    18      56.291  87.953  89.037  1.00  0.00           C  
ATOM    258  HA  PRO    18      56.490  88.906  88.546  1.00  0.00           H  
ATOM    259  C   PRO    18      57.418  87.017  88.483  1.00  0.00           C  
ATOM    260  O   PRO    18      57.744  85.988  89.087  1.00  0.00           O  
ATOM    261  N   THR    19      58.051  87.426  87.422  1.00  0.00           N  
ATOM    262  H   THR    19      57.653  88.237  86.970  1.00  0.00           H  
ATOM    263  CA  THR    19      59.214  86.765  86.834  1.00  0.00           C  
ATOM    264  HA  THR    19      58.821  85.863  86.366  1.00  0.00           H  
ATOM    265  CB  THR    19      59.819  87.588  85.674  1.00  0.00           C  
ATOM    266  HB  THR    19      60.756  87.087  85.428  1.00  0.00           H  
ATOM    267  CG2 THR    19      58.912  87.636  84.468  1.00  0.00           C  
ATOM    268 HG21 THR    19      58.581  86.624  84.236  1.00  0.00           H  
ATOM    269 HG22 THR    19      58.092  88.262  84.820  1.00  0.00           H  
ATOM    270 HG23 THR    19      59.420  88.158  83.657  1.00  0.00           H  
ATOM    271  OG1 THR    19      60.039  88.974  86.037  1.00  0.00           O  
ATOM    272  HG1 THR    19      60.792  88.888  86.626  1.00  0.00           H  
ATOM    273  C   THR    19      60.277  86.267  87.840  1.00  0.00           C  
ATOM    274  O   THR    19      60.524  86.833  88.952  1.00  0.00           O  
ATOM    275  N   GLN    20      60.910  85.166  87.511  1.00  0.00           N  
ATOM    276  H   GLN    20      60.740  84.826  86.575  1.00  0.00           H  
ATOM    277  CA  GLN    20      61.834  84.519  88.429  1.00  0.00           C  
ATOM    278  HA  GLN    20      61.214  84.178  89.258  1.00  0.00           H  
ATOM    279  CB  GLN    20      62.352  83.307  87.634  1.00  0.00           C  
ATOM    280  HB2 GLN    20      61.459  82.689  87.537  1.00  0.00           H  
ATOM    281  HB3 GLN    20      62.803  83.621  86.693  1.00  0.00           H  
ATOM    282  CG  GLN    20      63.439  82.440  88.304  1.00  0.00           C  
ATOM    283  HG2 GLN    20      63.799  81.788  87.509  1.00  0.00           H  
ATOM    284  HG3 GLN    20      64.301  82.999  88.668  1.00  0.00           H  
ATOM    285  CD  GLN    20      62.825  81.516  89.398  1.00  0.00           C  
ATOM    286  OE1 GLN    20      61.644  81.390  89.540  1.00  0.00           O  
ATOM    287  NE2 GLN    20      63.612  81.187  90.345  1.00  0.00           N  
ATOM    288 HE21 GLN    20      64.608  81.352  90.313  1.00  0.00           H  
ATOM    289 HE22 GLN    20      63.224  80.866  91.221  1.00  0.00           H  
ATOM    290  C   GLN    20      63.069  85.451  88.857  1.00  0.00           C  
ATOM    291  O   GLN    20      63.597  86.090  87.935  1.00  0.00           O  
ATOM    292  N   PRO    21      63.563  85.412  90.116  1.00  0.00           N  
ATOM    293  CD  PRO    21      62.984  84.664  91.218  1.00  0.00           C  
ATOM    294  HD2 PRO    21      63.403  83.658  91.205  1.00  0.00           H  
ATOM    295  HD3 PRO    21      61.895  84.702  91.203  1.00  0.00           H  
ATOM    296  CG  PRO    21      63.491  85.370  92.460  1.00  0.00           C  
ATOM    297  HG2 PRO    21      63.494  84.657  93.284  1.00  0.00           H  
ATOM    298  HG3 PRO    21      62.891  86.255  92.671  1.00  0.00           H  
ATOM    299  CB  PRO    21      64.878  85.724  91.999  1.00  0.00           C  
ATOM    300  HB2 PRO    21      65.518  84.854  92.149  1.00  0.00           H  
ATOM    301  HB3 PRO    21      65.412  86.452  92.610  1.00  0.00           H  
ATOM    302  CA  PRO    21      64.708  86.243  90.567  1.00  0.00           C  
ATOM    303  HA  PRO    21      64.381  87.276  90.686  1.00  0.00           H  
ATOM    304  C   PRO    21      65.974  86.119  89.698  1.00  0.00           C  
ATOM    305  O   PRO    21      66.392  85.007  89.408  1.00  0.00           O  
ATOM    306  N   GLY    22      66.679  87.229  89.273  1.00  0.00           N  
ATOM    307  H   GLY    22      66.327  88.141  89.528  1.00  0.00           H  
ATOM    308  CA  GLY    22      67.914  87.292  88.455  1.00  0.00           C  
ATOM    309  HA2 GLY    22      67.817  86.504  87.708  1.00  0.00           H  
ATOM    310  HA3 GLY    22      67.868  88.315  88.081  1.00  0.00           H  
ATOM    311  C   GLY    22      69.257  87.213  89.310  1.00  0.00           C  
ATOM    312  O   GLY    22      69.395  86.328  90.181  1.00  0.00           O  
ATOM    313  N   GLN    23      70.166  88.107  89.053  1.00  0.00           N  
ATOM    314  H   GLN    23      69.975  88.731  88.281  1.00  0.00           H  
ATOM    315  CA  GLN    23      71.485  88.183  89.611  1.00  0.00           C  
ATOM    316  HA  GLN    23      71.504  87.535  90.487  1.00  0.00           H  
ATOM    317  CB  GLN    23      72.385  87.462  88.595  1.00  0.00           C  
ATOM    318  HB2 GLN    23      72.085  86.425  88.439  1.00  0.00           H  
ATOM    319  HB3 GLN    23      72.300  87.947  87.622  1.00  0.00           H  
ATOM    320  CG  GLN    23      73.817  87.174  89.045  1.00  0.00           C  
ATOM    321  HG2 GLN    23      74.346  88.106  89.241  1.00  0.00           H  
ATOM    322  HG3 GLN    23      73.749  86.604  89.972  1.00  0.00           H  
ATOM    323  CD  GLN    23      74.522  86.250  88.043  1.00  0.00           C  
ATOM    324  OE1 GLN    23      74.692  85.031  88.286  1.00  0.00           O  
ATOM    325  NE2 GLN    23      75.040  86.810  87.026  1.00  0.00           N  
ATOM    326 HE21 GLN    23      74.712  87.734  86.783  1.00  0.00           H  
ATOM    327 HE22 GLN    23      75.673  86.379  86.367  1.00  0.00           H  
ATOM    328  C   GLN    23      71.944  89.608  89.927  1.00  0.00           C  
ATOM    329  O   GLN    23      71.952  90.495  89.028  1.00  0.00           O  
ATOM    330  N   GLY    24      72.409  89.781  91.159  1.00  0.00           N  
ATOM    331  H   GLY    24      72.233  89.077  91.861  1.00  0.00           H  
ATOM    332  CA  GLY    24      73.087  91.006  91.623  1.00  0.00           C  
ATOM    333  HA2 GLY    24      72.546  91.843  91.181  1.00  0.00           H  
ATOM    334  HA3 GLY    24      73.054  90.976  92.712  1.00  0.00           H  
ATOM    335  C   GLY    24      74.552  91.019  91.040  1.00  0.00           C  
ATOM    336  O   GLY    24      75.123  89.955  90.841  1.00  0.00           O  
ATOM    337  N   TYR    25      74.962  92.216  90.637  1.00  0.00           N  
ATOM    338  H   TYR    25      74.330  92.977  90.844  1.00  0.00           H  
ATOM    339  CA  TYR    25      76.174  92.567  89.910  1.00  0.00           C  
ATOM    340  HA  TYR    25      77.013  91.966  90.259  1.00  0.00           H  
ATOM    341  CB  TYR    25      75.849  92.268  88.502  1.00  0.00           C  
ATOM    342  HB2 TYR    25      75.692  91.202  88.335  1.00  0.00           H  
ATOM    343  HB3 TYR    25      74.907  92.686  88.148  1.00  0.00           H  
ATOM    344  CG  TYR    25      76.983  92.782  87.700  1.00  0.00           C  
ATOM    345  CD1 TYR    25      78.302  92.341  87.872  1.00  0.00           C  
ATOM    346  HD1 TYR    25      78.442  91.404  88.390  1.00  0.00           H  
ATOM    347  CE1 TYR    25      79.349  93.051  87.300  1.00  0.00           C  
ATOM    348  HE1 TYR    25      80.373  92.708  87.259  1.00  0.00           H  
ATOM    349  CZ  TYR    25      79.213  94.222  86.527  1.00  0.00           C  
ATOM    350  OH  TYR    25      80.303  94.777  85.892  1.00  0.00           O  
ATOM    351  HH  TYR    25      80.001  95.540  85.394  1.00  0.00           H  
ATOM    352  CE2 TYR    25      77.871  94.699  86.250  1.00  0.00           C  
ATOM    353  HE2 TYR    25      77.707  95.506  85.552  1.00  0.00           H  
ATOM    354  CD2 TYR    25      76.817  93.891  86.852  1.00  0.00           C  
ATOM    355  HD2 TYR    25      75.796  94.162  86.626  1.00  0.00           H  
ATOM    356  C   TYR    25      76.553  94.039  90.178  1.00  0.00           C  
ATOM    357  O   TYR    25      75.760  94.986  89.954  1.00  0.00           O  
ATOM    358  N   SER    26      77.785  94.203  90.625  1.00  0.00           N  
ATOM    359  H   SER    26      78.460  93.452  90.640  1.00  0.00           H  
ATOM    360  CA  SER    26      78.327  95.503  90.867  1.00  0.00           C  
ATOM    361  HA  SER    26      77.538  96.254  90.840  1.00  0.00           H  
ATOM    362  CB  SER    26      78.914  95.437  92.270  1.00  0.00           C  
ATOM    363  HB2 SER    26      78.037  95.346  92.910  1.00  0.00           H  
ATOM    364  HB3 SER    26      79.504  94.529  92.404  1.00  0.00           H  
ATOM    365  OG  SER    26      79.614  96.600  92.656  1.00  0.00           O  
ATOM    366  HG  SER    26      79.245  96.781  93.524  1.00  0.00           H  
ATOM    367  C   SER    26      79.442  95.854  89.876  1.00  0.00           C  
ATOM    368  O   SER    26      80.481  95.133  89.780  1.00  0.00           O  
ATOM    369  N   GLN    27      79.402  97.072  89.236  1.00  0.00           N  
ATOM    370  H   GLN    27      78.764  97.824  89.456  1.00  0.00           H  
ATOM    371  CA  GLN    27      80.375  97.474  88.245  1.00  0.00           C  
ATOM    372  HA  GLN    27      80.551  96.645  87.559  1.00  0.00           H  
ATOM    373  CB  GLN    27      79.820  98.661  87.440  1.00  0.00           C  
ATOM    374  HB2 GLN    27      78.873  98.392  86.972  1.00  0.00           H  
ATOM    375  HB3 GLN    27      79.813  99.523  88.108  1.00  0.00           H  
ATOM    376  CG  GLN    27      80.783  98.908  86.206  1.00  0.00           C  
ATOM    377  HG2 GLN    27      81.801  99.146  86.512  1.00  0.00           H  
ATOM    378  HG3 GLN    27      80.853  97.937  85.716  1.00  0.00           H  
ATOM    379  CD  GLN    27      80.268  99.913  85.206  1.00  0.00           C  
ATOM    380  OE1 GLN    27      79.139 100.303  85.251  1.00  0.00           O  
ATOM    381  NE2 GLN    27      81.086 100.450  84.338  1.00  0.00           N  
ATOM    382 HE21 GLN    27      82.050 100.155  84.282  1.00  0.00           H  
ATOM    383 HE22 GLN    27      80.682 101.133  83.713  1.00  0.00           H  
ATOM    384  C   GLN    27      81.761  97.805  88.938  1.00  0.00           C  
ATOM    385  O   GLN    27      82.803  97.634  88.315  1.00  0.00           O  
ATOM    386  N   GLN    28      81.712  98.086  90.249  1.00  0.00           N  
ATOM    387  H   GLN    28      80.856  98.003  90.779  1.00  0.00           H  
ATOM    388  CA  GLN    28      82.906  98.193  91.106  1.00  0.00           C  
ATOM    389  HA  GLN    28      83.610  98.907  90.677  1.00  0.00           H  
ATOM    390  CB  GLN    28      82.523  98.628  92.532  1.00  0.00           C  
ATOM    391  HB2 GLN    28      81.933  97.814  92.951  1.00  0.00           H  
ATOM    392  HB3 GLN    28      83.447  98.721  93.103  1.00  0.00           H  
ATOM    393  CG  GLN    28      81.771  99.937  92.624  1.00  0.00           C  
ATOM    394  HG2 GLN    28      82.530 100.719  92.621  1.00  0.00           H  
ATOM    395  HG3 GLN    28      81.113 100.066  91.764  1.00  0.00           H  
ATOM    396  CD  GLN    28      80.904  99.984  93.871  1.00  0.00           C  
ATOM    397  OE1 GLN    28      81.236  99.361  94.899  1.00  0.00           O  
ATOM    398  NE2 GLN    28      79.757 100.682  93.908  1.00  0.00           N  
ATOM    399 HE21 GLN    28      79.278 100.849  94.781  1.00  0.00           H  
ATOM    400 HE22 GLN    28      79.345 100.939  93.022  1.00  0.00           H  
ATOM    401  C   GLN    28      83.842  96.967  91.101  1.00  0.00           C  
ATOM    402  O   GLN    28      85.088  96.975  91.361  1.00  0.00           O  
ATOM    403  N   SER    29      83.272  95.835  90.712  1.00  0.00           N  
ATOM    404  H   SER    29      82.266  95.841  90.624  1.00  0.00           H  
ATOM    405  CA  SER    29      84.039  94.602  90.510  1.00  0.00           C  
ATOM    406  HA  SER    29      84.872  94.572  91.214  1.00  0.00           H  
ATOM    407  CB  SER    29      83.036  93.488  90.784  1.00  0.00           C  
ATOM    408  HB2 SER    29      83.666  92.636  91.038  1.00  0.00           H  
ATOM    409  HB3 SER    29      82.367  93.633  91.632  1.00  0.00           H  
ATOM    410  OG  SER    29      82.308  93.227  89.599  1.00  0.00           O  
ATOM    411  HG  SER    29      81.456  93.671  89.607  1.00  0.00           H  
ATOM    412  C   SER    29      84.796  94.408  89.249  1.00  0.00           C  
ATOM    413  O   SER    29      85.401  93.438  88.945  1.00  0.00           O  
ATOM    414  N   SER    30      84.687  95.357  88.296  1.00  0.00           N  
ATOM    415  H   SER    30      84.083  96.131  88.532  1.00  0.00           H  
ATOM    416  CA  SER    30      85.135  95.315  86.898  1.00  0.00           C  
ATOM    417  HA  SER    30      85.683  94.417  86.611  1.00  0.00           H  
ATOM    418  CB  SER    30      83.922  95.302  85.857  1.00  0.00           C  
ATOM    419  HB2 SER    30      83.330  94.448  86.183  1.00  0.00           H  
ATOM    420  HB3 SER    30      83.264  96.132  86.113  1.00  0.00           H  
ATOM    421  OG  SER    30      84.259  95.314  84.546  1.00  0.00           O  
ATOM    422  HG  SER    30      83.498  95.701  84.108  1.00  0.00           H  
ATOM    423  C   SER    30      85.940  96.553  86.560  1.00  0.00           C  
ATOM    424  O   SER    30      85.382  97.583  86.220  1.00  0.00           O  
ATOM    425  N   GLN    31      87.270  96.528  86.601  1.00  0.00           N  
ATOM    426  H   GLN    31      87.728  97.285  86.113  1.00  0.00           H  
ATOM    427  CA  GLN    31      88.119  95.574  87.352  1.00  0.00           C  
ATOM    428  HA  GLN    31      87.933  94.552  87.024  1.00  0.00           H  
ATOM    429  CB  GLN    31      89.543  96.048  87.117  1.00  0.00           C  
ATOM    430  HB2 GLN    31      90.266  95.306  87.456  1.00  0.00           H  
ATOM    431  HB3 GLN    31      89.717  96.276  86.066  1.00  0.00           H  
ATOM    432  CG  GLN    31      89.950  97.418  87.817  1.00  0.00           C  
ATOM    433  HG2 GLN    31      89.220  98.172  87.525  1.00  0.00           H  
ATOM    434  HG3 GLN    31      89.944  97.288  88.899  1.00  0.00           H  
ATOM    435  CD  GLN    31      91.258  97.988  87.288  1.00  0.00           C  
ATOM    436  OE1 GLN    31      91.281  98.923  86.499  1.00  0.00           O  
ATOM    437  NE2 GLN    31      92.388  97.609  87.678  1.00  0.00           N  
ATOM    438 HE21 GLN    31      93.111  98.196  87.288  1.00  0.00           H  
ATOM    439 HE22 GLN    31      92.419  96.827  88.316  1.00  0.00           H  
ATOM    440  C   GLN    31      87.859  95.690  88.896  1.00  0.00           C  
ATOM    441  O   GLN    31      87.341  96.662  89.382  1.00  0.00           O  
ATOM    442  N   PRO    32      88.247  94.618  89.652  1.00  0.00           N  
ATOM    443  CD  PRO    32      88.911  93.390  89.152  1.00  0.00           C  
ATOM    444  HD2 PRO    32      89.971  93.555  89.347  1.00  0.00           H  
ATOM    445  HD3 PRO    32      88.672  93.111  88.125  1.00  0.00           H  
ATOM    446  CG  PRO    32      88.443  92.281  90.183  1.00  0.00           C  
ATOM    447  HG2 PRO    32      89.177  91.480  90.271  1.00  0.00           H  
ATOM    448  HG3 PRO    32      87.478  91.862  89.899  1.00  0.00           H  
ATOM    449  CB  PRO    32      88.280  93.108  91.466  1.00  0.00           C  
ATOM    450  HB2 PRO    32      89.190  92.817  91.990  1.00  0.00           H  
ATOM    451  HB3 PRO    32      87.517  92.647  92.093  1.00  0.00           H  
ATOM    452  CA  PRO    32      88.105  94.582  91.080  1.00  0.00           C  
ATOM    453  HA  PRO    32      87.067  94.780  91.349  1.00  0.00           H  
ATOM    454  C   PRO    32      89.197  95.475  91.813  1.00  0.00           C  
ATOM    455  O   PRO    32      90.209  95.815  91.201  1.00  0.00           O  
ATOM    456  N   TYR    33      88.883  95.735  93.053  1.00  0.00           N  
ATOM    457  H   TYR    33      87.967  95.414  93.336  1.00  0.00           H  
ATOM    458  CA  TYR    33      89.667  96.483  93.942  1.00  0.00           C  
ATOM    459  HA  TYR    33      90.692  96.459  93.573  1.00  0.00           H  
ATOM    460  CB  TYR    33      89.299  98.005  93.995  1.00  0.00           C  
ATOM    461  HB2 TYR    33      88.221  98.108  93.871  1.00  0.00           H  
ATOM    462  HB3 TYR    33      89.562  98.454  94.953  1.00  0.00           H  
ATOM    463  CG  TYR    33      90.052  98.794  92.880  1.00  0.00           C  
ATOM    464  CD1 TYR    33      91.244  99.514  93.233  1.00  0.00           C  
ATOM    465  HD1 TYR    33      91.673  99.437  94.221  1.00  0.00           H  
ATOM    466  CE1 TYR    33      91.906 100.188  92.244  1.00  0.00           C  
ATOM    467  HE1 TYR    33      92.803 100.760  92.434  1.00  0.00           H  
ATOM    468  CZ  TYR    33      91.388 100.229  90.957  1.00  0.00           C  
ATOM    469  OH  TYR    33      92.051 100.867  89.946  1.00  0.00           O  
ATOM    470  HH  TYR    33      91.584 100.989  89.116  1.00  0.00           H  
ATOM    471  CE2 TYR    33      90.113  99.627  90.664  1.00  0.00           C  
ATOM    472  HE2 TYR    33      89.675  99.658  89.677  1.00  0.00           H  
ATOM    473  CD2 TYR    33      89.451  98.861  91.626  1.00  0.00           C  
ATOM    474  HD2 TYR    33      88.516  98.397  91.351  1.00  0.00           H  
ATOM    475  C   TYR    33      89.564  95.791  95.342  1.00  0.00           C  
ATOM    476  O   TYR    33      88.816  96.156  96.272  1.00  0.00           O  
ATOM    477  N   GLY    34      90.172  94.595  95.330  1.00  0.00           N  
ATOM    478  H   GLY    34      90.696  94.362  94.498  1.00  0.00           H  
ATOM    479  CA  GLY    34      89.921  93.638  96.437  1.00  0.00           C  
ATOM    480  HA2 GLY    34      90.641  92.823  96.371  1.00  0.00           H  
ATOM    481  HA3 GLY    34      89.946  94.203  97.369  1.00  0.00           H  
ATOM    482  C   GLY    34      88.556  92.987  96.249  1.00  0.00           C  
ATOM    483  O   GLY    34      87.813  93.232  95.309  1.00  0.00           O  
ATOM    484  N   GLN    35      88.301  92.055  97.131  1.00  0.00           N  
ATOM    485  H   GLN    35      89.028  91.930  97.821  1.00  0.00           H  
ATOM    486  CA  GLN    35      87.232  91.086  96.958  1.00  0.00           C  
ATOM    487  HA  GLN    35      86.557  91.375  96.152  1.00  0.00           H  
ATOM    488  CB  GLN    35      87.812  89.755  96.451  1.00  0.00           C  
ATOM    489  HB2 GLN    35      88.748  89.505  96.951  1.00  0.00           H  
ATOM    490  HB3 GLN    35      87.159  88.909  96.662  1.00  0.00           H  
ATOM    491  CG  GLN    35      88.143  89.714  94.943  1.00  0.00           C  
ATOM    492  HG2 GLN    35      88.672  90.603  94.600  1.00  0.00           H  
ATOM    493  HG3 GLN    35      88.849  88.884  94.949  1.00  0.00           H  
ATOM    494  CD  GLN    35      87.038  89.272  94.006  1.00  0.00           C  
ATOM    495  OE1 GLN    35      85.792  89.272  94.188  1.00  0.00           O  
ATOM    496  NE2 GLN    35      87.368  89.110  92.750  1.00  0.00           N  
ATOM    497 HE21 GLN    35      88.336  89.245  92.494  1.00  0.00           H  
ATOM    498 HE22 GLN    35      86.700  89.177  91.996  1.00  0.00           H  
ATOM    499  C   GLN    35      86.575  90.838  98.359  1.00  0.00           C  
ATOM    500  O   GLN    35      87.132  90.232  99.287  1.00  0.00           O  
ATOM    501  N   GLN    36      85.407  91.343  98.558  1.00  0.00           N  
ATOM    502  H   GLN    36      84.991  91.262  99.475  1.00  0.00           H  
ATOM    503  CA  GLN    36      84.525  92.113  97.638  1.00  0.00           C  
ATOM    504  HA  GLN    36      84.651  91.638  96.665  1.00  0.00           H  
ATOM    505  CB  GLN    36      83.058  92.031  98.138  1.00  0.00           C  
ATOM    506  HB2 GLN    36      82.829  92.431  99.125  1.00  0.00           H  
ATOM    507  HB3 GLN    36      82.512  92.720  97.494  1.00  0.00           H  
ATOM    508  CG  GLN    36      82.623  90.519  97.855  1.00  0.00           C  
ATOM    509  HG2 GLN    36      82.595  90.364  96.777  1.00  0.00           H  
ATOM    510  HG3 GLN    36      83.375  89.862  98.294  1.00  0.00           H  
ATOM    511  CD  GLN    36      81.379  90.236  98.697  1.00  0.00           C  
ATOM    512  OE1 GLN    36      80.490  91.047  98.946  1.00  0.00           O  
ATOM    513  NE2 GLN    36      81.272  89.053  99.183  1.00  0.00           N  
ATOM    514 HE21 GLN    36      81.908  88.286  99.019  1.00  0.00           H  
ATOM    515 HE22 GLN    36      80.453  88.957  99.767  1.00  0.00           H  
ATOM    516  C   GLN    36      85.030  93.585  97.413  1.00  0.00           C  
ATOM    517  O   GLN    36      85.526  94.277  98.333  1.00  0.00           O  
ATOM    518  N   SER    37      84.791  94.140  96.222  1.00  0.00           N  
ATOM    519  H   SER    37      84.237  93.573  95.596  1.00  0.00           H  
ATOM    520  CA  SER    37      85.310  95.475  95.790  1.00  0.00           C  
ATOM    521  HA  SER    37      86.369  95.397  96.038  1.00  0.00           H  
ATOM    522  CB  SER    37      85.147  95.446  94.305  1.00  0.00           C  
ATOM    523  HB2 SER    37      85.358  94.448  93.920  1.00  0.00           H  
ATOM    524  HB3 SER    37      84.137  95.723  94.003  1.00  0.00           H  
ATOM    525  OG  SER    37      86.090  96.375  93.789  1.00  0.00           O  
ATOM    526  HG  SER    37      85.811  96.660  92.916  1.00  0.00           H  
ATOM    527  C   SER    37      84.587  96.617  96.564  1.00  0.00           C  
ATOM    528  O   SER    37      83.676  96.322  97.315  1.00  0.00           O  
ATOM    529  N   TYR    38      84.999  97.874  96.268  1.00  0.00           N  
ATOM    530  H   TYR    38      85.679  97.889  95.521  1.00  0.00           H  
ATOM    531  CA  TYR    38      84.330  99.137  96.734  1.00  0.00           C  
ATOM    532  HA  TYR    38      83.299  98.860  96.953  1.00  0.00           H  
ATOM    533  CB  TYR    38      85.041  99.515  98.044  1.00  0.00           C  
ATOM    534  HB2 TYR    38      84.430 100.247  98.571  1.00  0.00           H  
ATOM    535  HB3 TYR    38      85.091  98.574  98.593  1.00  0.00           H  
ATOM    536  CG  TYR    38      86.418 100.143  97.852  1.00  0.00           C  
ATOM    537  CD1 TYR    38      86.670 101.490  98.236  1.00  0.00           C  
ATOM    538  HD1 TYR    38      85.831 102.165  98.314  1.00  0.00           H  
ATOM    539  CE1 TYR    38      87.969 101.951  98.249  1.00  0.00           C  
ATOM    540  HE1 TYR    38      88.239 102.978  98.443  1.00  0.00           H  
ATOM    541  CZ  TYR    38      89.028 101.122  97.829  1.00  0.00           C  
ATOM    542  OH  TYR    38      90.276 101.589  97.817  1.00  0.00           O  
ATOM    543  HH  TYR    38      90.918 100.877  97.874  1.00  0.00           H  
ATOM    544  CE2 TYR    38      88.783  99.813  97.405  1.00  0.00           C  
ATOM    545  HE2 TYR    38      89.600  99.199  97.057  1.00  0.00           H  
ATOM    546  CD2 TYR    38      87.466  99.307  97.535  1.00  0.00           C  
ATOM    547  HD2 TYR    38      87.393  98.265  97.259  1.00  0.00           H  
ATOM    548  C   TYR    38      84.326 100.234  95.726  1.00  0.00           C  
ATOM    549  O   TYR    38      85.205 100.211  94.854  1.00  0.00           O  
ATOM    550  N   SER    39      83.411 101.235  95.878  1.00  0.00           N  
ATOM    551  H   SER    39      82.824 101.224  96.700  1.00  0.00           H  
ATOM    552  CA  SER    39      83.419 102.466  95.093  1.00  0.00           C  
ATOM    553  HA  SER    39      83.406 102.254  94.024  1.00  0.00           H  
ATOM    554  CB  SER    39      82.117 103.227  95.353  1.00  0.00           C  
ATOM    555  HB2 SER    39      81.197 102.651  95.242  1.00  0.00           H  
ATOM    556  HB3 SER    39      82.037 103.583  96.380  1.00  0.00           H  
ATOM    557  OG  SER    39      82.010 104.482  94.669  1.00  0.00           O  
ATOM    558  HG  SER    39      81.558 104.322  93.837  1.00  0.00           H  
ATOM    559  C   SER    39      84.616 103.365  95.324  1.00  0.00           C  
ATOM    560  O   SER    39      84.777 103.804  96.488  1.00  0.00           O  
ATOM    561  N   GLY    40      85.285 103.729  94.266  1.00  0.00           N  
ATOM    562  H   GLY    40      84.991 103.471  93.335  1.00  0.00           H  
ATOM    563  CA  GLY    40      86.319 104.699  94.311  1.00  0.00           C  
ATOM    564  HA2 GLY    40      86.252 105.392  95.149  1.00  0.00           H  
ATOM    565  HA3 GLY    40      87.204 104.068  94.392  1.00  0.00           H  
ATOM    566  C   GLY    40      86.519 105.516  92.962  1.00  0.00           C  
ATOM    567  O   GLY    40      85.596 105.645  92.146  1.00  0.00           O  
ATOM    568  N   TYR    41      87.755 106.117  92.798  1.00  0.00           N  
ATOM    569  H   TYR    41      87.796 106.861  92.116  1.00  0.00           H  
ATOM    570  CA  TYR    41      89.066 105.628  93.338  1.00  0.00           C  
ATOM    571  HA  TYR    41      88.849 105.233  94.331  1.00  0.00           H  
ATOM    572  CB  TYR    41      89.577 104.477  92.459  1.00  0.00           C  
ATOM    573  HB2 TYR    41      89.674 104.966  91.489  1.00  0.00           H  
ATOM    574  HB3 TYR    41      90.616 104.204  92.644  1.00  0.00           H  
ATOM    575  CG  TYR    41      88.781 103.224  92.349  1.00  0.00           C  
ATOM    576  CD1 TYR    41      88.754 102.293  93.415  1.00  0.00           C  
ATOM    577  HD1 TYR    41      89.508 102.457  94.170  1.00  0.00           H  
ATOM    578  CE1 TYR    41      87.920 101.157  93.381  1.00  0.00           C  
ATOM    579  HE1 TYR    41      88.035 100.372  94.114  1.00  0.00           H  
ATOM    580  CZ  TYR    41      86.921 101.092  92.321  1.00  0.00           C  
ATOM    581  OH  TYR    41      85.970 100.106  92.283  1.00  0.00           O  
ATOM    582  HH  TYR    41      85.652  99.915  93.169  1.00  0.00           H  
ATOM    583  CE2 TYR    41      86.869 102.056  91.272  1.00  0.00           C  
ATOM    584  HE2 TYR    41      86.056 102.123  90.565  1.00  0.00           H  
ATOM    585  CD2 TYR    41      87.858 103.094  91.248  1.00  0.00           C  
ATOM    586  HD2 TYR    41      87.822 103.839  90.467  1.00  0.00           H  
ATOM    587  C   TYR    41      90.094 106.808  93.504  1.00  0.00           C  
ATOM    588  O   TYR    41      90.056 107.889  92.846  1.00  0.00           O  
ATOM    589  N   SER    42      91.076 106.487  94.393  1.00  0.00           N  
ATOM    590  H   SER    42      90.976 105.628  94.913  1.00  0.00           H  
ATOM    591  CA  SER    42      92.248 107.315  94.753  1.00  0.00           C  
ATOM    592  HA  SER    42      92.168 108.380  94.535  1.00  0.00           H  
ATOM    593  CB  SER    42      92.535 107.191  96.260  1.00  0.00           C  
ATOM    594  HB2 SER    42      91.610 107.383  96.805  1.00  0.00           H  
ATOM    595  HB3 SER    42      92.899 106.232  96.630  1.00  0.00           H  
ATOM    596  OG  SER    42      93.582 108.048  96.471  1.00  0.00           O  
ATOM    597  HG  SER    42      93.587 108.118  97.429  1.00  0.00           H  
ATOM    598  C   SER    42      93.402 106.940  93.864  1.00  0.00           C  
ATOM    599  O   SER    42      94.398 106.300  94.199  1.00  0.00           O  
ATOM    600  N   GLN    43      93.344 107.445  92.634  1.00  0.00           N  
ATOM    601  H   GLN    43      92.556 108.059  92.482  1.00  0.00           H  
ATOM    602  CA  GLN    43      94.307 107.234  91.544  1.00  0.00           C  
ATOM    603  HA  GLN    43      95.330 107.223  91.922  1.00  0.00           H  
ATOM    604  CB  GLN    43      94.085 105.877  90.935  1.00  0.00           C  
ATOM    605  HB2 GLN    43      94.941 105.446  90.417  1.00  0.00           H  
ATOM    606  HB3 GLN    43      94.038 105.165  91.759  1.00  0.00           H  
ATOM    607  CG  GLN    43      92.897 105.583  90.081  1.00  0.00           C  
ATOM    608  HG2 GLN    43      91.965 105.825  90.591  1.00  0.00           H  
ATOM    609  HG3 GLN    43      93.020 106.231  89.213  1.00  0.00           H  
ATOM    610  CD  GLN    43      92.677 104.164  89.608  1.00  0.00           C  
ATOM    611  OE1 GLN    43      93.528 103.324  89.753  1.00  0.00           O  
ATOM    612  NE2 GLN    43      91.646 103.937  88.818  1.00  0.00           N  
ATOM    613 HE21 GLN    43      90.923 104.628  88.674  1.00  0.00           H  
ATOM    614 HE22 GLN    43      91.585 103.054  88.332  1.00  0.00           H  
ATOM    615  C   GLN    43      94.208 108.521  90.612  1.00  0.00           C  
ATOM    616  O   GLN    43      93.227 109.240  90.591  1.00  0.00           O  
ATOM    617  N   SER    44      95.292 108.718  89.890  1.00  0.00           N  
ATOM    618  H   SER    44      96.092 108.114  90.010  1.00  0.00           H  
ATOM    619  CA  SER    44      95.480 109.808  88.852  1.00  0.00           C  
ATOM    620  HA  SER    44      94.912 110.657  89.234  1.00  0.00           H  
ATOM    621  CB  SER    44      96.892 110.337  88.757  1.00  0.00           C  
ATOM    622  HB2 SER    44      97.183 110.789  89.706  1.00  0.00           H  
ATOM    623  HB3 SER    44      97.571 109.520  88.513  1.00  0.00           H  
ATOM    624  OG  SER    44      97.069 111.335  87.774  1.00  0.00           O  
ATOM    625  HG  SER    44      98.020 111.384  87.656  1.00  0.00           H  
ATOM    626  C   SER    44      94.915 109.443  87.512  1.00  0.00           C  
ATOM    627  O   SER    44      94.927 108.247  87.152  1.00  0.00           O  
ATOM    628  N   THR    45      94.373 110.382  86.752  1.00  0.00           N  
ATOM    629  H   THR    45      94.272 111.327  87.095  1.00  0.00           H  
ATOM    630  CA  THR    45      94.057 110.074  85.368  1.00  0.00           C  
ATOM    631  HA  THR    45      93.604 109.085  85.436  1.00  0.00           H  
ATOM    632  CB  THR    45      93.029 110.933  84.741  1.00  0.00           C  
ATOM    633  HB  THR    45      92.314 111.301  85.478  1.00  0.00           H  
ATOM    634  CG2 THR    45      93.596 112.133  84.006  1.00  0.00           C  
ATOM    635 HG21 THR    45      92.737 112.671  83.606  1.00  0.00           H  
ATOM    636 HG22 THR    45      94.235 112.763  84.625  1.00  0.00           H  
ATOM    637 HG23 THR    45      94.131 111.795  83.119  1.00  0.00           H  
ATOM    638  OG1 THR    45      92.265 110.217  83.851  1.00  0.00           O  
ATOM    639  HG1 THR    45      91.762 109.550  84.323  1.00  0.00           H  
ATOM    640  C   THR    45      95.335 109.851  84.522  1.00  0.00           C  
ATOM    641  O   THR    45      95.260 109.034  83.615  1.00  0.00           O  
ATOM    642  N   ASP    46      96.488 110.527  84.777  1.00  0.00           N  
ATOM    643  H   ASP    46      96.486 111.268  85.464  1.00  0.00           H  
ATOM    644  CA  ASP    46      97.743 110.243  84.232  1.00  0.00           C  
ATOM    645  HA  ASP    46      97.688 110.273  83.144  1.00  0.00           H  
ATOM    646  CB  ASP    46      98.591 111.455  84.600  1.00  0.00           C  
ATOM    647  HB2 ASP    46      98.457 112.220  83.835  1.00  0.00           H  
ATOM    648  HB3 ASP    46      98.278 111.940  85.524  1.00  0.00           H  
ATOM    649  CG  ASP    46     100.020 111.128  84.486  1.00  0.00           C  
ATOM    650  OD1 ASP    46     100.702 110.928  85.521  1.00  0.00           O  
ATOM    651  OD2 ASP    46     100.579 110.998  83.395  1.00  0.00           O  
ATOM    652  C   ASP    46      98.411 108.927  84.676  1.00  0.00           C  
ATOM    653  O   ASP    46      98.405 108.606  85.894  1.00  0.00           O  
ATOM    654  N   THR    47      99.070 108.175  83.756  1.00  0.00           N  
ATOM    655  H   THR    47      99.067 108.496  82.799  1.00  0.00           H  
ATOM    656  CA  THR    47      99.815 106.877  84.032  1.00  0.00           C  
ATOM    657  HA  THR    47      99.927 106.802  85.114  1.00  0.00           H  
ATOM    658  CB  THR    47      98.990 105.748  83.530  1.00  0.00           C  
ATOM    659  HB  THR    47      99.442 104.819  83.879  1.00  0.00           H  
ATOM    660  CG2 THR    47      97.543 105.681  84.053  1.00  0.00           C  
ATOM    661 HG21 THR    47      97.567 105.944  85.111  1.00  0.00           H  
ATOM    662 HG22 THR    47      96.940 106.367  83.459  1.00  0.00           H  
ATOM    663 HG23 THR    47      97.282 104.660  83.772  1.00  0.00           H  
ATOM    664  OG1 THR    47      98.925 105.926  82.138  1.00  0.00           O  
ATOM    665  HG1 THR    47      99.319 105.166  81.702  1.00  0.00           H  
ATOM    666  C   THR    47     101.238 106.775  83.439  1.00  0.00           C  
ATOM    667  O   THR    47     101.906 105.705  83.454  1.00  0.00           O  
ATOM    668  N   SER    48     101.735 107.864  82.808  1.00  0.00           N  
ATOM    669  H   SER    48     101.212 108.727  82.856  1.00  0.00           H  
ATOM    670  CA  SER    48     103.030 107.990  82.140  1.00  0.00           C  
ATOM    671  HA  SER    48     103.052 107.314  81.285  1.00  0.00           H  
ATOM    672  CB  SER    48     103.212 109.394  81.601  1.00  0.00           C  
ATOM    673  HB2 SER    48     104.170 109.485  81.089  1.00  0.00           H  
ATOM    674  HB3 SER    48     102.439 109.629  80.869  1.00  0.00           H  
ATOM    675  OG  SER    48     103.213 110.356  82.581  1.00  0.00           O  
ATOM    676  HG  SER    48     102.309 110.525  82.857  1.00  0.00           H  
ATOM    677  C   SER    48     104.164 107.673  83.148  1.00  0.00           C  
ATOM    678  O   SER    48     104.134 108.046  84.346  1.00  0.00           O  
ATOM    679  N   GLY    49     105.236 106.964  82.597  1.00  0.00           N  
ATOM    680  H   GLY    49     105.050 106.574  81.684  1.00  0.00           H  
ATOM    681  CA  GLY    49     106.339 106.371  83.340  1.00  0.00           C  
ATOM    682  HA2 GLY    49     107.278 106.522  82.808  1.00  0.00           H  
ATOM    683  HA3 GLY    49     106.521 106.916  84.266  1.00  0.00           H  
ATOM    684  C   GLY    49     106.154 104.889  83.583  1.00  0.00           C  
ATOM    685  O   GLY    49     105.071 104.400  83.424  1.00  0.00           O  
ATOM    686  N   TYR    50     107.176 104.050  83.804  1.00  0.00           N  
ATOM    687  H   TYR    50     106.989 103.071  83.644  1.00  0.00           H  
ATOM    688  CA  TYR    50     108.594 104.416  84.011  1.00  0.00           C  
ATOM    689  HA  TYR    50     108.735 105.379  83.520  1.00  0.00           H  
ATOM    690  CB  TYR    50     108.855 104.587  85.535  1.00  0.00           C  
ATOM    691  HB2 TYR    50     108.150 105.304  85.956  1.00  0.00           H  
ATOM    692  HB3 TYR    50     108.707 103.623  86.022  1.00  0.00           H  
ATOM    693  CG  TYR    50     110.294 105.110  85.769  1.00  0.00           C  
ATOM    694  CD1 TYR    50     111.164 104.214  86.381  1.00  0.00           C  
ATOM    695  HD1 TYR    50     110.864 103.195  86.576  1.00  0.00           H  
ATOM    696  CE1 TYR    50     112.470 104.712  86.660  1.00  0.00           C  
ATOM    697  HE1 TYR    50     113.248 104.051  87.012  1.00  0.00           H  
ATOM    698  CZ  TYR    50     112.911 106.020  86.296  1.00  0.00           C  
ATOM    699  OH  TYR    50     114.136 106.433  86.592  1.00  0.00           O  
ATOM    700  HH  TYR    50     114.718 105.710  86.835  1.00  0.00           H  
ATOM    701  CE2 TYR    50     111.979 106.913  85.768  1.00  0.00           C  
ATOM    702  HE2 TYR    50     112.323 107.902  85.502  1.00  0.00           H  
ATOM    703  CD2 TYR    50     110.679 106.455  85.457  1.00  0.00           C  
ATOM    704  HD2 TYR    50     109.927 107.086  85.008  1.00  0.00           H  
ATOM    705  C   TYR    50     109.413 103.366  83.282  1.00  0.00           C  
ATOM    706  O   TYR    50     109.240 102.164  83.474  1.00  0.00           O  
ATOM    707  N   GLY    51     110.327 103.704  82.420  1.00  0.00           N  
ATOM    708  H   GLY    51     110.791 102.906  82.010  1.00  0.00           H  
ATOM    709  CA  GLY    51     110.982 105.031  82.111  1.00  0.00           C  
ATOM    710  HA2 GLY    51     110.226 105.702  81.705  1.00  0.00           H  
ATOM    711  HA3 GLY    51     111.422 105.446  83.019  1.00  0.00           H  
ATOM    712  C   GLY    51     112.043 104.978  81.035  1.00  0.00           C  
ATOM    713  O   GLY    51     112.182 103.913  80.425  1.00  0.00           O  
ATOM    714  N   GLN    52     112.668 106.059  80.675  1.00  0.00           N  
ATOM    715  H   GLN    52     112.564 106.921  81.190  1.00  0.00           H  
ATOM    716  CA  GLN    52     113.767 106.072  79.601  1.00  0.00           C  
ATOM    717  HA  GLN    52     114.038 107.121  79.483  1.00  0.00           H  
ATOM    718  CB  GLN    52     114.980 105.379  80.176  1.00  0.00           C  
ATOM    719  HB2 GLN    52     114.888 105.785  81.183  1.00  0.00           H  
ATOM    720  HB3 GLN    52     114.711 104.324  80.122  1.00  0.00           H  
ATOM    721  CG  GLN    52     116.328 105.566  79.428  1.00  0.00           C  
ATOM    722  HG2 GLN    52     117.172 105.007  79.830  1.00  0.00           H  
ATOM    723  HG3 GLN    52     116.299 105.163  78.416  1.00  0.00           H  
ATOM    724  CD  GLN    52     116.741 107.040  79.399  1.00  0.00           C  
ATOM    725  OE1 GLN    52     116.560 107.714  78.437  1.00  0.00           O  
ATOM    726  NE2 GLN    52     117.324 107.596  80.470  1.00  0.00           N  
ATOM    727 HE21 GLN    52     117.558 107.004  81.254  1.00  0.00           H  
ATOM    728 HE22 GLN    52     117.634 108.557  80.477  1.00  0.00           H  
ATOM    729  C   GLN    52     113.300 105.541  78.240  1.00  0.00           C  
ATOM    730  O   GLN    52     113.466 104.398  77.893  1.00  0.00           O  
ATOM    731  N   SER    53     112.479 106.292  77.512  1.00  0.00           N  
ATOM    732  H   SER    53     112.302 105.900  76.598  1.00  0.00           H  
ATOM    733  CA  SER    53     111.690 107.439  77.995  1.00  0.00           C  
ATOM    734  HA  SER    53     112.289 108.002  78.711  1.00  0.00           H  
ATOM    735  CB  SER    53     111.359 108.406  76.897  1.00  0.00           C  
ATOM    736  HB2 SER    53     112.257 108.403  76.280  1.00  0.00           H  
ATOM    737  HB3 SER    53     110.474 108.089  76.344  1.00  0.00           H  
ATOM    738  OG  SER    53     111.125 109.686  77.433  1.00  0.00           O  
ATOM    739  HG  SER    53     111.939 110.010  77.826  1.00  0.00           H  
ATOM    740  C   SER    53     110.446 107.047  78.768  1.00  0.00           C  
ATOM    741  O   SER    53     110.084 105.872  78.676  1.00  0.00           O  
ATOM    742  N   SER    54     109.676 108.006  79.299  1.00  0.00           N  
ATOM    743  H   SER    54     110.074 108.934  79.279  1.00  0.00           H  
ATOM    744  CA  SER    54     108.315 107.796  79.889  1.00  0.00           C  
ATOM    745  HA  SER    54     108.285 106.735  80.137  1.00  0.00           H  
ATOM    746  CB  SER    54     108.370 108.596  81.232  1.00  0.00           C  
ATOM    747  HB2 SER    54     108.653 109.630  81.035  1.00  0.00           H  
ATOM    748  HB3 SER    54     107.374 108.544  81.672  1.00  0.00           H  
ATOM    749  OG  SER    54     109.355 108.013  82.077  1.00  0.00           O  
ATOM    750  HG  SER    54     110.153 108.537  82.181  1.00  0.00           H  
ATOM    751  C   SER    54     107.208 108.163  78.867  1.00  0.00           C  
ATOM    752  O   SER    54     106.060 108.136  79.326  1.00  0.00           O  
ATOM    753  N   TYR    55     107.539 108.505  77.583  1.00  0.00           N  
ATOM    754  H   TYR    55     108.527 108.445  77.383  1.00  0.00           H  
ATOM    755  CA  TYR    55     106.680 109.218  76.644  1.00  0.00           C  
ATOM    756  HA  TYR    55     105.666 108.974  76.960  1.00  0.00           H  
ATOM    757  CB  TYR    55     106.966 110.747  76.746  1.00  0.00           C  
ATOM    758  HB2 TYR    55     108.036 110.889  76.594  1.00  0.00           H  
ATOM    759  HB3 TYR    55     106.365 111.129  75.921  1.00  0.00           H  
ATOM    760  CG  TYR    55     106.481 111.333  78.053  1.00  0.00           C  
ATOM    761  CD1 TYR    55     107.400 111.652  79.081  1.00  0.00           C  
ATOM    762  HD1 TYR    55     108.458 111.684  78.867  1.00  0.00           H  
ATOM    763  CE1 TYR    55     106.909 112.100  80.342  1.00  0.00           C  
ATOM    764  HE1 TYR    55     107.619 112.375  81.108  1.00  0.00           H  
ATOM    765  CZ  TYR    55     105.534 112.083  80.587  1.00  0.00           C  
ATOM    766  OH  TYR    55     105.079 112.388  81.820  1.00  0.00           O  
ATOM    767  HH  TYR    55     104.124 112.299  81.853  1.00  0.00           H  
ATOM    768  CE2 TYR    55     104.617 111.896  79.437  1.00  0.00           C  
ATOM    769  HE2 TYR    55     103.567 112.032  79.649  1.00  0.00           H  
ATOM    770  CD2 TYR    55     105.074 111.457  78.213  1.00  0.00           C  
ATOM    771  HD2 TYR    55     104.406 111.289  77.381  1.00  0.00           H  
ATOM    772  C   TYR    55     106.932 108.662  75.224  1.00  0.00           C  
ATOM    773  O   TYR    55     108.009 108.676  74.708  1.00  0.00           O  
ATOM    774  N   SER    56     105.924 108.235  74.513  1.00  0.00           N  
ATOM    775  H   SER    56     106.150 108.183  73.530  1.00  0.00           H  
ATOM    776  CA  SER    56     104.543 107.932  74.756  1.00  0.00           C  
ATOM    777  HA  SER    56     104.041 107.528  73.877  1.00  0.00           H  
ATOM    778  CB  SER    56     104.230 106.876  75.797  1.00  0.00           C  
ATOM    779  HB2 SER    56     104.867 106.006  75.640  1.00  0.00           H  
ATOM    780  HB3 SER    56     104.395 107.257  76.805  1.00  0.00           H  
ATOM    781  OG  SER    56     102.862 106.434  75.558  1.00  0.00           O  
ATOM    782  HG  SER    56     102.623 106.078  76.417  1.00  0.00           H  
ATOM    783  C   SER    56     103.597 109.208  74.952  1.00  0.00           C  
ATOM    784  O   SER    56     103.247 109.480  76.107  1.00  0.00           O  
ATOM    785  N   SER    57     103.395 110.046  73.897  1.00  0.00           N  
ATOM    786  H   SER    57     102.768 110.802  74.133  1.00  0.00           H  
ATOM    787  CA  SER    57     104.062 110.034  72.620  1.00  0.00           C  
ATOM    788  HA  SER    57     104.080 108.984  72.330  1.00  0.00           H  
ATOM    789  CB  SER    57     103.179 110.773  71.642  1.00  0.00           C  
ATOM    790  HB2 SER    57     103.839 110.776  70.775  1.00  0.00           H  
ATOM    791  HB3 SER    57     102.197 110.311  71.545  1.00  0.00           H  
ATOM    792  OG  SER    57     102.833 112.016  72.080  1.00  0.00           O  
ATOM    793  HG  SER    57     102.218 112.246  71.379  1.00  0.00           H  
ATOM    794  C   SER    57     105.477 110.683  72.726  1.00  0.00           C  
ATOM    795  O   SER    57     105.658 111.588  73.522  1.00  0.00           O  
ATOM    796  N   TYR    58     106.500 110.200  71.968  1.00  0.00           N  
ATOM    797  H   TYR    58     106.333 109.492  71.267  1.00  0.00           H  
ATOM    798  CA  TYR    58     107.878 110.682  72.108  1.00  0.00           C  
ATOM    799  HA  TYR    58     108.257 110.785  73.125  1.00  0.00           H  
ATOM    800  CB  TYR    58     108.828 109.690  71.427  1.00  0.00           C  
ATOM    801  HB2 TYR    58     108.553 108.654  71.629  1.00  0.00           H  
ATOM    802  HB3 TYR    58     108.649 109.762  70.354  1.00  0.00           H  
ATOM    803  CG  TYR    58     110.275 109.866  71.706  1.00  0.00           C  
ATOM    804  CD1 TYR    58     111.109 110.135  70.563  1.00  0.00           C  
ATOM    805  HD1 TYR    58     110.688 110.134  69.569  1.00  0.00           H  
ATOM    806  CE1 TYR    58     112.528 110.306  70.698  1.00  0.00           C  
ATOM    807  HE1 TYR    58     113.165 110.578  69.869  1.00  0.00           H  
ATOM    808  CZ  TYR    58     113.039 110.298  72.056  1.00  0.00           C  
ATOM    809  OH  TYR    58     114.358 110.458  72.262  1.00  0.00           O  
ATOM    810  HH  TYR    58     114.601 110.196  73.153  1.00  0.00           H  
ATOM    811  CE2 TYR    58     112.226 110.023  73.127  1.00  0.00           C  
ATOM    812  HE2 TYR    58     112.713 110.151  74.083  1.00  0.00           H  
ATOM    813  CD2 TYR    58     110.825 109.811  73.016  1.00  0.00           C  
ATOM    814  HD2 TYR    58     110.210 109.703  73.897  1.00  0.00           H  
ATOM    815  C   TYR    58     108.017 112.069  71.494  1.00  0.00           C  
ATOM    816  O   TYR    58     107.953 112.129  70.274  1.00  0.00           O  
ATOM    817  N   GLY    59     108.350 113.199  72.152  1.00  0.00           N  
ATOM    818  H   GLY    59     108.793 113.944  71.633  1.00  0.00           H  
ATOM    819  CA  GLY    59     108.320 113.370  73.658  1.00  0.00           C  
ATOM    820  HA2 GLY    59     107.518 112.892  74.221  1.00  0.00           H  
ATOM    821  HA3 GLY    59     109.281 112.957  73.964  1.00  0.00           H  
ATOM    822  C   GLY    59     108.323 114.857  73.987  1.00  0.00           C  
ATOM    823  O   GLY    59     108.244 115.748  73.180  1.00  0.00           O  
ATOM    824  N   GLN    60     108.289 115.254  75.283  1.00  0.00           N  
ATOM    825  H   GLN    60     108.237 116.261  75.335  1.00  0.00           H  
ATOM    826  CA  GLN    60     108.053 114.477  76.502  1.00  0.00           C  
ATOM    827  HA  GLN    60     108.089 113.442  76.165  1.00  0.00           H  
ATOM    828  CB  GLN    60     109.231 114.548  77.506  1.00  0.00           C  
ATOM    829  HB2 GLN    60     109.521 115.567  77.760  1.00  0.00           H  
ATOM    830  HB3 GLN    60     108.929 113.969  78.379  1.00  0.00           H  
ATOM    831  CG  GLN    60     110.538 113.831  77.074  1.00  0.00           C  
ATOM    832  HG2 GLN    60     110.360 112.763  76.947  1.00  0.00           H  
ATOM    833  HG3 GLN    60     110.936 114.198  76.128  1.00  0.00           H  
ATOM    834  CD  GLN    60     111.595 113.867  78.111  1.00  0.00           C  
ATOM    835  OE1 GLN    60     111.564 114.561  79.093  1.00  0.00           O  
ATOM    836  NE2 GLN    60     112.495 112.932  78.055  1.00  0.00           N  
ATOM    837 HE21 GLN    60     112.631 112.351  77.239  1.00  0.00           H  
ATOM    838 HE22 GLN    60     113.359 112.919  78.579  1.00  0.00           H  
ATOM    839  C   GLN    60     106.701 114.682  77.117  1.00  0.00           C  
ATOM    840  O   GLN    60     105.688 114.345  76.435  1.00  0.00           O  
ATOM    841  N   SER    61     106.620 115.123  78.333  1.00  0.00           N  
ATOM    842  H   SER    61     107.425 115.487  78.824  1.00  0.00           H  
ATOM    843  CA  SER    61     105.347 115.407  79.017  1.00  0.00           C  
ATOM    844  HA  SER    61     104.677 114.571  79.214  1.00  0.00           H  
ATOM    845  CB  SER    61     105.642 115.943  80.427  1.00  0.00           C  
ATOM    846  HB2 SER    61     106.442 115.382  80.910  1.00  0.00           H  
ATOM    847  HB3 SER    61     105.833 117.013  80.341  1.00  0.00           H  
ATOM    848  OG  SER    61     104.435 115.699  81.179  1.00  0.00           O  
ATOM    849  HG  SER    61     104.572 116.090  82.045  1.00  0.00           H  
ATOM    850  C   SER    61     104.500 116.357  78.235  1.00  0.00           C  
ATOM    851  O   SER    61     105.079 117.366  77.719  1.00  0.00           O  
ATOM    852  N   GLN    62     103.213 116.115  78.109  1.00  0.00           N  
ATOM    853  H   GLN    62     102.857 115.339  78.648  1.00  0.00           H  
ATOM    854  CA  GLN    62     102.331 116.920  77.266  1.00  0.00           C  
ATOM    855  HA  GLN    62     102.929 117.084  76.369  1.00  0.00           H  
ATOM    856  CB  GLN    62     101.068 116.008  76.898  1.00  0.00           C  
ATOM    857  HB2 GLN    62     100.581 115.519  77.742  1.00  0.00           H  
ATOM    858  HB3 GLN    62     100.332 116.708  76.502  1.00  0.00           H  
ATOM    859  CG  GLN    62     101.334 114.968  75.828  1.00  0.00           C  
ATOM    860  HG2 GLN    62     102.323 114.567  76.050  1.00  0.00           H  
ATOM    861  HG3 GLN    62     100.577 114.253  76.152  1.00  0.00           H  
ATOM    862  CD  GLN    62     101.160 115.346  74.362  1.00  0.00           C  
ATOM    863  OE1 GLN    62     100.891 116.501  74.006  1.00  0.00           O  
ATOM    864  NE2 GLN    62     101.376 114.443  73.454  1.00  0.00           N  
ATOM    865 HE21 GLN    62     101.541 114.847  72.543  1.00  0.00           H  
ATOM    866 HE22 GLN    62     101.757 113.613  73.884  1.00  0.00           H  
ATOM    867  C   GLN    62     101.968 118.328  77.790  1.00  0.00           C  
ATOM    868  O   GLN    62     101.249 119.060  77.119  1.00  0.00           O  
ATOM    869  N   ASN    63     102.279 118.682  79.027  1.00  0.00           N  
ATOM    870  H   ASN    63     102.759 118.009  79.608  1.00  0.00           H  
ATOM    871  CA  ASN    63     102.080 120.053  79.556  1.00  0.00           C  
ATOM    872  HA  ASN    63     101.581 120.694  78.830  1.00  0.00           H  
ATOM    873  CB  ASN    63     101.273 119.984  80.868  1.00  0.00           C  
ATOM    874  HB2 ASN    63     101.221 121.007  81.242  1.00  0.00           H  
ATOM    875  HB3 ASN    63     100.285 119.557  80.696  1.00  0.00           H  
ATOM    876  CG  ASN    63     101.990 119.135  81.933  1.00  0.00           C  
ATOM    877  OD1 ASN    63     103.157 118.808  81.888  1.00  0.00           O  
ATOM    878  ND2 ASN    63     101.314 118.947  83.037  1.00  0.00           N  
ATOM    879 HD21 ASN    63     101.700 118.412  83.802  1.00  0.00           H  
ATOM    880 HD22 ASN    63     100.478 119.507  83.126  1.00  0.00           H  
ATOM    881  C   ASN    63     103.414 120.778  79.732  1.00  0.00           C  
ATOM    882  O   ASN    63     103.362 121.954  80.072  1.00  0.00           O  
ATOM    883  N   THR    64     104.577 120.153  79.591  1.00  0.00           N  
ATOM    884  H   THR    64     104.472 119.239  79.173  1.00  0.00           H  
ATOM    885  CA  THR    64     105.886 120.697  79.935  1.00  0.00           C  
ATOM    886  HA  THR    64     105.845 121.786  79.937  1.00  0.00           H  
ATOM    887  CB  THR    64     106.312 120.115  81.342  1.00  0.00           C  
ATOM    888  HB  THR    64     106.466 119.037  81.381  1.00  0.00           H  
ATOM    889  CG2 THR    64     107.578 120.590  82.023  1.00  0.00           C  
ATOM    890 HG21 THR    64     107.729 121.670  82.033  1.00  0.00           H  
ATOM    891 HG22 THR    64     107.728 120.157  83.012  1.00  0.00           H  
ATOM    892 HG23 THR    64     108.445 120.305  81.427  1.00  0.00           H  
ATOM    893  OG1 THR    64     105.359 120.503  82.319  1.00  0.00           O  
ATOM    894  HG1 THR    64     104.642 119.926  82.046  1.00  0.00           H  
ATOM    895  C   THR    64     106.879 120.204  78.866  1.00  0.00           C  
ATOM    896  O   THR    64     107.545 119.216  79.002  1.00  0.00           O  
ATOM    897  N   GLY    65     106.988 120.769  77.705  1.00  0.00           N  
ATOM    898  H   GLY    65     107.795 120.483  77.170  1.00  0.00           H  
ATOM    899  CA  GLY    65     106.063 121.752  77.199  1.00  0.00           C  
ATOM    900  HA2 GLY    65     105.950 122.588  77.888  1.00  0.00           H  
ATOM    901  HA3 GLY    65     106.625 122.116  76.339  1.00  0.00           H  
ATOM    902  C   GLY    65     104.615 121.405  76.812  1.00  0.00           C  
ATOM    903  O   GLY    65     104.348 120.209  76.564  1.00  0.00           O  
ATOM    904  N   TYR    66     103.757 122.376  76.583  1.00  0.00           N  
ATOM    905  H   TYR    66     104.095 123.296  76.825  1.00  0.00           H  
ATOM    906  CA  TYR    66     102.394 122.270  75.959  1.00  0.00           C  
ATOM    907  HA  TYR    66     101.893 121.314  76.111  1.00  0.00           H  
ATOM    908  CB  TYR    66     101.457 123.398  76.518  1.00  0.00           C  
ATOM    909  HB2 TYR    66     101.417 123.296  77.602  1.00  0.00           H  
ATOM    910  HB3 TYR    66     101.882 124.393  76.388  1.00  0.00           H  
ATOM    911  CG  TYR    66     100.064 123.214  75.916  1.00  0.00           C  
ATOM    912  CD1 TYR    66      99.194 122.272  76.465  1.00  0.00           C  
ATOM    913  HD1 TYR    66      99.491 121.718  77.344  1.00  0.00           H  
ATOM    914  CE1 TYR    66      97.897 122.036  75.956  1.00  0.00           C  
ATOM    915  HE1 TYR    66      97.265 121.336  76.481  1.00  0.00           H  
ATOM    916  CZ  TYR    66      97.433 122.880  74.917  1.00  0.00           C  
ATOM    917  OH  TYR    66      96.190 122.732  74.382  1.00  0.00           O  
ATOM    918  HH  TYR    66      96.157 123.334  73.635  1.00  0.00           H  
ATOM    919  CE2 TYR    66      98.353 123.763  74.276  1.00  0.00           C  
ATOM    920  HE2 TYR    66      98.032 124.384  73.452  1.00  0.00           H  
ATOM    921  CD2 TYR    66      99.635 123.946  74.829  1.00  0.00           C  
ATOM    922  HD2 TYR    66     100.190 124.785  74.437  1.00  0.00           H  
ATOM    923  C   TYR    66     102.607 122.209  74.392  1.00  0.00           C  
ATOM    924  O   TYR    66     103.191 123.178  73.836  1.00  0.00           O  
ATOM    925  N   GLY    67     102.159 121.158  73.683  1.00  0.00           N  
ATOM    926  H   GLY    67     101.651 120.466  74.216  1.00  0.00           H  
ATOM    927  CA  GLY    67     102.388 120.921  72.277  1.00  0.00           C  
ATOM    928  HA2 GLY    67     103.463 120.843  72.115  1.00  0.00           H  
ATOM    929  HA3 GLY    67     102.071 119.899  72.072  1.00  0.00           H  
ATOM    930  C   GLY    67     101.767 121.900  71.245  1.00  0.00           C  
ATOM    931  O   GLY    67     100.874 122.652  71.567  1.00  0.00           O  
ATOM    932  N   THR    68     102.115 121.717  69.949  1.00  0.00           N  
ATOM    933  H   THR    68     102.747 120.952  69.764  1.00  0.00           H  
ATOM    934  CA  THR    68     101.688 122.566  68.816  1.00  0.00           C  
ATOM    935  HA  THR    68     101.075 123.354  69.253  1.00  0.00           H  
ATOM    936  CB  THR    68     102.886 123.135  68.059  1.00  0.00           C  
ATOM    937  HB  THR    68     103.403 122.344  67.515  1.00  0.00           H  
ATOM    938  CG2 THR    68     102.510 124.151  67.083  1.00  0.00           C  
ATOM    939 HG21 THR    68     102.234 125.072  67.596  1.00  0.00           H  
ATOM    940 HG22 THR    68     103.280 124.311  66.328  1.00  0.00           H  
ATOM    941 HG23 THR    68     101.654 123.729  66.557  1.00  0.00           H  
ATOM    942  OG1 THR    68     103.800 123.746  68.854  1.00  0.00           O  
ATOM    943  HG1 THR    68     104.184 122.973  69.274  1.00  0.00           H  
ATOM    944  C   THR    68     100.721 121.745  67.917  1.00  0.00           C  
ATOM    945  O   THR    68     101.141 120.883  67.130  1.00  0.00           O  
ATOM    946  N   GLN    69      99.363 121.975  68.070  1.00  0.00           N  
ATOM    947  H   GLN    69      98.973 122.633  68.729  1.00  0.00           H  
ATOM    948  CA  GLN    69      98.394 121.464  67.128  1.00  0.00           C  
ATOM    949  HA  GLN    69      98.916 120.893  66.359  1.00  0.00           H  
ATOM    950  CB  GLN    69      97.424 120.582  67.805  1.00  0.00           C  
ATOM    951  HB2 GLN    69      96.917 121.143  68.590  1.00  0.00           H  
ATOM    952  HB3 GLN    69      96.665 120.279  67.084  1.00  0.00           H  
ATOM    953  CG  GLN    69      98.101 119.384  68.470  1.00  0.00           C  
ATOM    954  HG2 GLN    69      98.845 119.675  69.212  1.00  0.00           H  
ATOM    955  HG3 GLN    69      97.285 119.079  69.125  1.00  0.00           H  
ATOM    956  CD  GLN    69      98.539 118.184  67.524  1.00  0.00           C  
ATOM    957  OE1 GLN    69      98.086 117.996  66.384  1.00  0.00           O  
ATOM    958  NE2 GLN    69      99.455 117.402  67.983  1.00  0.00           N  
ATOM    959 HE21 GLN    69      99.668 117.586  68.952  1.00  0.00           H  
ATOM    960 HE22 GLN    69      99.592 116.510  67.528  1.00  0.00           H  
ATOM    961  C   GLN    69      97.542 122.579  66.481  1.00  0.00           C  
ATOM    962  O   GLN    69      96.821 123.321  67.150  1.00  0.00           O  
ATOM    963  N   SER    70      97.635 122.774  65.110  1.00  0.00           N  
ATOM    964  H   SER    70      98.311 122.241  64.582  1.00  0.00           H  
ATOM    965  CA  SER    70      96.928 123.854  64.383  1.00  0.00           C  
ATOM    966  HA  SER    70      96.145 124.252  65.029  1.00  0.00           H  
ATOM    967  CB  SER    70      97.884 125.064  64.064  1.00  0.00           C  
ATOM    968  HB2 SER    70      97.387 125.878  63.536  1.00  0.00           H  
ATOM    969  HB3 SER    70      98.280 125.345  65.039  1.00  0.00           H  
ATOM    970  OG  SER    70      98.870 124.641  63.198  1.00  0.00           O  
ATOM    971  HG  SER    70      99.448 124.020  63.648  1.00  0.00           H  
ATOM    972  C   SER    70      96.206 123.364  63.141  1.00  0.00           C  
ATOM    973  O   SER    70      95.625 124.087  62.352  1.00  0.00           O  
ATOM    974  N   THR    71      96.113 122.025  63.011  1.00  0.00           N  
ATOM    975  H   THR    71      96.479 121.526  63.809  1.00  0.00           H  
ATOM    976  CA  THR    71      95.415 121.377  61.914  1.00  0.00           C  
ATOM    977  HA  THR    71      95.023 122.112  61.211  1.00  0.00           H  
ATOM    978  CB  THR    71      96.385 120.528  61.100  1.00  0.00           C  
ATOM    979  HB  THR    71      96.493 119.669  61.763  1.00  0.00           H  
ATOM    980  CG2 THR    71      95.924 120.172  59.666  1.00  0.00           C  
ATOM    981 HG21 THR    71      94.864 119.931  59.748  1.00  0.00           H  
ATOM    982 HG22 THR    71      96.007 121.090  59.085  1.00  0.00           H  
ATOM    983 HG23 THR    71      96.554 119.353  59.319  1.00  0.00           H  
ATOM    984  OG1 THR    71      97.539 121.257  60.880  1.00  0.00           O  
ATOM    985  HG1 THR    71      98.074 121.253  61.677  1.00  0.00           H  
ATOM    986  C   THR    71      94.358 120.418  62.452  1.00  0.00           C  
ATOM    987  O   THR    71      94.515 119.695  63.438  1.00  0.00           O  
ATOM    988  N   PRO    72      93.125 120.470  61.879  1.00  0.00           N  
ATOM    989  CD  PRO    72      92.590 121.582  61.154  1.00  0.00           C  
ATOM    990  HD2 PRO    72      93.198 121.747  60.265  1.00  0.00           H  
ATOM    991  HD3 PRO    72      92.471 122.441  61.815  1.00  0.00           H  
ATOM    992  CG  PRO    72      91.263 121.114  60.574  1.00  0.00           C  
ATOM    993  HG2 PRO    72      91.334 120.590  59.621  1.00  0.00           H  
ATOM    994  HG3 PRO    72      90.611 121.973  60.412  1.00  0.00           H  
ATOM    995  CB  PRO    72      90.774 120.182  61.725  1.00  0.00           C  
ATOM    996  HB2 PRO    72      90.053 119.434  61.393  1.00  0.00           H  
ATOM    997  HB3 PRO    72      90.476 120.741  62.612  1.00  0.00           H  
ATOM    998  CA  PRO    72      92.084 119.503  62.115  1.00  0.00           C  
ATOM    999  HA  PRO    72      91.998 119.142  63.140  1.00  0.00           H  
ATOM   1000  C   PRO    72      92.304 118.292  61.204  1.00  0.00           C  
ATOM   1001  O   PRO    72      92.842 118.387  60.125  1.00  0.00           O  
ATOM   1002  N   GLN    73      91.988 117.098  61.714  1.00  0.00           N  
ATOM   1003  H   GLN    73      91.545 117.018  62.618  1.00  0.00           H  
ATOM   1004  CA  GLN    73      92.063 115.849  60.809  1.00  0.00           C  
ATOM   1005  HA  GLN    73      93.133 115.710  60.656  1.00  0.00           H  
ATOM   1006  CB  GLN    73      91.515 114.605  61.494  1.00  0.00           C  
ATOM   1007  HB2 GLN    73      91.711 113.708  60.908  1.00  0.00           H  
ATOM   1008  HB3 GLN    73      92.072 114.408  62.410  1.00  0.00           H  
ATOM   1009  CG  GLN    73      89.926 114.820  61.707  1.00  0.00           C  
ATOM   1010  HG2 GLN    73      89.646 115.871  61.636  1.00  0.00           H  
ATOM   1011  HG3 GLN    73      89.515 114.256  60.869  1.00  0.00           H  
ATOM   1012  CD  GLN    73      89.345 114.182  63.047  1.00  0.00           C  
ATOM   1013  OE1 GLN    73      89.871 113.325  63.707  1.00  0.00           O  
ATOM   1014  NE2 GLN    73      88.177 114.642  63.437  1.00  0.00           N  
ATOM   1015 HE21 GLN    73      87.770 115.466  63.020  1.00  0.00           H  
ATOM   1016 HE22 GLN    73      87.646 114.278  64.216  1.00  0.00           H  
ATOM   1017  C   GLN    73      91.476 116.089  59.396  1.00  0.00           C  
ATOM   1018  O   GLN    73      90.358 116.637  59.278  1.00  0.00           O  
ATOM   1019  N   GLY    74      92.148 115.503  58.409  1.00  0.00           N  
ATOM   1020  H   GLY    74      92.945 114.947  58.685  1.00  0.00           H  
ATOM   1021  CA  GLY    74      91.979 115.775  56.990  1.00  0.00           C  
ATOM   1022  HA2 GLY    74      92.157 116.828  56.771  1.00  0.00           H  
ATOM   1023  HA3 GLY    74      92.701 115.125  56.494  1.00  0.00           H  
ATOM   1024  C   GLY    74      90.584 115.274  56.567  1.00  0.00           C  
ATOM   1025  O   GLY    74      90.011 115.977  55.777  1.00  0.00           O  
ATOM   1026  N   TYR    75      90.013 114.177  57.030  1.00  0.00           N  
ATOM   1027  H   TYR    75      90.465 113.705  57.800  1.00  0.00           H  
ATOM   1028  CA  TYR    75      88.613 113.655  56.814  1.00  0.00           C  
ATOM   1029  HA  TYR    75      88.308 113.755  55.773  1.00  0.00           H  
ATOM   1030  CB  TYR    75      88.480 112.165  57.253  1.00  0.00           C  
ATOM   1031  HB2 TYR    75      88.627 112.048  58.327  1.00  0.00           H  
ATOM   1032  HB3 TYR    75      87.476 111.812  57.021  1.00  0.00           H  
ATOM   1033  CG  TYR    75      89.450 111.250  56.556  1.00  0.00           C  
ATOM   1034  CD1 TYR    75      90.719 111.006  57.047  1.00  0.00           C  
ATOM   1035  HD1 TYR    75      91.024 111.301  58.040  1.00  0.00           H  
ATOM   1036  CE1 TYR    75      91.579 110.106  56.347  1.00  0.00           C  
ATOM   1037  HE1 TYR    75      92.591 109.897  56.662  1.00  0.00           H  
ATOM   1038  CZ  TYR    75      91.234 109.582  55.083  1.00  0.00           C  
ATOM   1039  OH  TYR    75      92.084 108.780  54.419  1.00  0.00           O  
ATOM   1040  HH  TYR    75      91.951 108.709  53.470  1.00  0.00           H  
ATOM   1041  CE2 TYR    75      89.912 109.750  54.607  1.00  0.00           C  
ATOM   1042  HE2 TYR    75      89.545 109.270  53.712  1.00  0.00           H  
ATOM   1043  CD2 TYR    75      89.051 110.640  55.358  1.00  0.00           C  
ATOM   1044  HD2 TYR    75      88.008 110.765  55.110  1.00  0.00           H  
ATOM   1045  C   TYR    75      87.487 114.435  57.490  1.00  0.00           C  
ATOM   1046  O   TYR    75      86.359 114.178  57.116  1.00  0.00           O  
ATOM   1047  N   GLY    76      87.899 115.350  58.398  1.00  0.00           N  
ATOM   1048  H   GLY    76      88.874 115.369  58.659  1.00  0.00           H  
ATOM   1049  CA  GLY    76      86.954 116.148  59.181  1.00  0.00           C  
ATOM   1050  HA2 GLY    76      87.405 117.035  59.626  1.00  0.00           H  
ATOM   1051  HA3 GLY    76      86.218 116.599  58.515  1.00  0.00           H  
ATOM   1052  C   GLY    76      86.323 115.391  60.275  1.00  0.00           C  
ATOM   1053  O   GLY    76      86.365 114.207  60.287  1.00  0.00           O  
ATOM   1054  N   SER    77      85.678 116.098  61.227  1.00  0.00           N  
ATOM   1055  H   SER    77      85.545 117.095  61.134  1.00  0.00           H  
ATOM   1056  CA  SER    77      85.114 115.521  62.411  1.00  0.00           C  
ATOM   1057  HA  SER    77      85.696 114.628  62.637  1.00  0.00           H  
ATOM   1058  CB  SER    77      85.248 116.431  63.663  1.00  0.00           C  
ATOM   1059  HB2 SER    77      86.291 116.499  63.973  1.00  0.00           H  
ATOM   1060  HB3 SER    77      85.000 117.452  63.374  1.00  0.00           H  
ATOM   1061  OG  SER    77      84.518 115.982  64.799  1.00  0.00           O  
ATOM   1062  HG  SER    77      83.601 116.257  64.876  1.00  0.00           H  
ATOM   1063  C   SER    77      83.657 115.164  62.205  1.00  0.00           C  
ATOM   1064  O   SER    77      82.867 116.026  61.860  1.00  0.00           O  
ATOM   1065  N   THR    78      83.120 113.977  62.404  1.00  0.00           N  
ATOM   1066  H   THR    78      82.116 113.994  62.292  1.00  0.00           H  
ATOM   1067  CA  THR    78      83.777 112.700  62.615  1.00  0.00           C  
ATOM   1068  HA  THR    78      84.814 112.783  62.290  1.00  0.00           H  
ATOM   1069  CB  THR    78      83.686 112.427  64.089  1.00  0.00           C  
ATOM   1070  HB  THR    78      82.663 112.595  64.425  1.00  0.00           H  
ATOM   1071  CG2 THR    78      84.216 111.067  64.522  1.00  0.00           C  
ATOM   1072 HG21 THR    78      84.466 111.066  65.583  1.00  0.00           H  
ATOM   1073 HG22 THR    78      83.555 110.218  64.353  1.00  0.00           H  
ATOM   1074 HG23 THR    78      85.181 110.864  64.055  1.00  0.00           H  
ATOM   1075  OG1 THR    78      84.446 113.312  64.913  1.00  0.00           O  
ATOM   1076  HG1 THR    78      84.288 114.229  64.677  1.00  0.00           H  
ATOM   1077  C   THR    78      83.114 111.516  61.857  1.00  0.00           C  
ATOM   1078  O   THR    78      81.941 111.563  61.567  1.00  0.00           O  
ATOM   1079  N   GLY    79      83.862 110.406  61.632  1.00  0.00           N  
ATOM   1080  H   GLY    79      84.843 110.357  61.867  1.00  0.00           H  
ATOM   1081  CA  GLY    79      83.428 109.274  60.792  1.00  0.00           C  
ATOM   1082  HA2 GLY    79      82.889 109.616  59.909  1.00  0.00           H  
ATOM   1083  HA3 GLY    79      84.343 108.828  60.402  1.00  0.00           H  
ATOM   1084  C   GLY    79      82.467 108.302  61.543  1.00  0.00           C  
ATOM   1085  O   GLY    79      81.868 108.710  62.503  1.00  0.00           O  
ATOM   1086  N   GLY    80      82.337 106.999  61.115  1.00  0.00           N  
ATOM   1087  H   GLY    80      81.582 106.498  61.562  1.00  0.00           H  
ATOM   1088  CA  GLY    80      82.814 106.463  59.867  1.00  0.00           C  
ATOM   1089  HA2 GLY    80      83.896 106.595  59.857  1.00  0.00           H  
ATOM   1090  HA3 GLY    80      82.852 105.375  59.921  1.00  0.00           H  
ATOM   1091  C   GLY    80      82.164 106.992  58.552  1.00  0.00           C  
ATOM   1092  O   GLY    80      81.118 107.645  58.573  1.00  0.00           O  
ATOM   1093  N   TYR    81      82.797 106.720  57.433  1.00  0.00           N  
ATOM   1094  H   TYR    81      83.529 106.025  57.463  1.00  0.00           H  
ATOM   1095  CA  TYR    81      82.372 107.256  56.151  1.00  0.00           C  
ATOM   1096  HA  TYR    81      81.429 107.799  56.084  1.00  0.00           H  
ATOM   1097  CB  TYR    81      83.453 108.214  55.718  1.00  0.00           C  
ATOM   1098  HB2 TYR    81      84.454 107.786  55.661  1.00  0.00           H  
ATOM   1099  HB3 TYR    81      83.250 108.598  54.718  1.00  0.00           H  
ATOM   1100  CG  TYR    81      83.672 109.443  56.615  1.00  0.00           C  
ATOM   1101  CD1 TYR    81      82.649 110.410  56.710  1.00  0.00           C  
ATOM   1102  HD1 TYR    81      81.713 110.151  56.239  1.00  0.00           H  
ATOM   1103  CE1 TYR    81      82.852 111.517  57.466  1.00  0.00           C  
ATOM   1104  HE1 TYR    81      82.119 112.300  57.595  1.00  0.00           H  
ATOM   1105  CZ  TYR    81      84.078 111.782  58.087  1.00  0.00           C  
ATOM   1106  OH  TYR    81      84.285 112.993  58.698  1.00  0.00           O  
ATOM   1107  HH  TYR    81      85.232 113.104  58.812  1.00  0.00           H  
ATOM   1108  CE2 TYR    81      85.090 110.836  58.048  1.00  0.00           C  
ATOM   1109  HE2 TYR    81      85.875 110.998  58.772  1.00  0.00           H  
ATOM   1110  CD2 TYR    81      84.903 109.625  57.368  1.00  0.00           C  
ATOM   1111  HD2 TYR    81      85.671 108.867  57.314  1.00  0.00           H  
ATOM   1112  C   TYR    81      82.173 106.058  55.134  1.00  0.00           C  
ATOM   1113  O   TYR    81      83.023 105.650  54.387  1.00  0.00           O  
ATOM   1114  N   GLY    82      81.024 105.363  55.290  1.00  0.00           N  
ATOM   1115  H   GLY    82      81.076 104.489  54.786  1.00  0.00           H  
ATOM   1116  CA  GLY    82      79.835 105.613  56.080  1.00  0.00           C  
ATOM   1117  HA2 GLY    82      79.127 104.834  55.794  1.00  0.00           H  
ATOM   1118  HA3 GLY    82      80.111 105.500  57.128  1.00  0.00           H  
ATOM   1119  C   GLY    82      79.069 106.938  55.903  1.00  0.00           C  
ATOM   1120  O   GLY    82      79.074 107.402  54.772  1.00  0.00           O  
ATOM   1121  N   SER    83      78.482 107.412  56.994  1.00  0.00           N  
ATOM   1122  H   SER    83      78.763 106.991  57.869  1.00  0.00           H  
ATOM   1123  CA  SER    83      77.859 108.717  57.074  1.00  0.00           C  
ATOM   1124  HA  SER    83      77.118 108.565  57.859  1.00  0.00           H  
ATOM   1125  CB  SER    83      78.791 109.813  57.557  1.00  0.00           C  
ATOM   1126  HB2 SER    83      79.668 109.638  56.934  1.00  0.00           H  
ATOM   1127  HB3 SER    83      78.303 110.785  57.491  1.00  0.00           H  
ATOM   1128  OG  SER    83      79.290 109.625  58.821  1.00  0.00           O  
ATOM   1129  HG  SER    83      79.980 108.998  58.594  1.00  0.00           H  
ATOM   1130  C   SER    83      77.085 109.295  55.842  1.00  0.00           C  
ATOM   1131  O   SER    83      77.460 110.317  55.266  1.00  0.00           O  
ATOM   1132  N   SER    84      75.899 108.807  55.500  1.00  0.00           N  
ATOM   1133  H   SER    84      75.463 109.154  54.658  1.00  0.00           H  
ATOM   1134  CA  SER    84      75.161 107.690  56.182  1.00  0.00           C  
ATOM   1135  HA  SER    84      75.305 107.780  57.259  1.00  0.00           H  
ATOM   1136  CB  SER    84      73.676 107.813  55.991  1.00  0.00           C  
ATOM   1137  HB2 SER    84      73.317 107.011  56.635  1.00  0.00           H  
ATOM   1138  HB3 SER    84      73.347 108.803  56.308  1.00  0.00           H  
ATOM   1139  OG  SER    84      73.351 107.526  54.680  1.00  0.00           O  
ATOM   1140  HG  SER    84      73.108 108.367  54.286  1.00  0.00           H  
ATOM   1141  C   SER    84      75.642 106.314  55.744  1.00  0.00           C  
ATOM   1142  O   SER    84      76.547 106.153  54.900  1.00  0.00           O  
ATOM   1143  N   GLN    85      75.225 105.177  56.342  1.00  0.00           N  
ATOM   1144  H   GLN    85      74.432 105.130  56.967  1.00  0.00           H  
ATOM   1145  CA  GLN    85      75.736 103.809  55.975  1.00  0.00           C  
ATOM   1146  HA  GLN    85      76.819 103.908  55.897  1.00  0.00           H  
ATOM   1147  CB  GLN    85      75.408 102.843  57.183  1.00  0.00           C  
ATOM   1148  HB2 GLN    85      75.868 103.267  58.076  1.00  0.00           H  
ATOM   1149  HB3 GLN    85      74.326 102.766  57.289  1.00  0.00           H  
ATOM   1150  CG  GLN    85      75.990 101.500  57.044  1.00  0.00           C  
ATOM   1151  HG2 GLN    85      75.893 101.094  56.037  1.00  0.00           H  
ATOM   1152  HG3 GLN    85      77.053 101.495  57.283  1.00  0.00           H  
ATOM   1153  CD  GLN    85      75.357 100.463  58.030  1.00  0.00           C  
ATOM   1154  OE1 GLN    85      74.423 100.769  58.734  1.00  0.00           O  
ATOM   1155  NE2 GLN    85      75.910  99.266  58.096  1.00  0.00           N  
ATOM   1156 HE21 GLN    85      75.567  98.559  58.731  1.00  0.00           H  
ATOM   1157 HE22 GLN    85      76.713  99.037  57.528  1.00  0.00           H  
ATOM   1158  C   GLN    85      75.238 103.264  54.638  1.00  0.00           C  
ATOM   1159  O   GLN    85      75.786 102.372  54.018  1.00  0.00           O  
ATOM   1160  N   SER    86      74.110 103.897  54.185  1.00  0.00           N  
ATOM   1161  H   SER    86      73.820 104.724  54.687  1.00  0.00           H  
ATOM   1162  CA  SER    86      73.139 103.167  53.353  1.00  0.00           C  
ATOM   1163  HA  SER    86      72.224 103.742  53.206  1.00  0.00           H  
ATOM   1164  CB  SER    86      73.652 102.833  51.858  1.00  0.00           C  
ATOM   1165  HB2 SER    86      74.576 102.258  51.801  1.00  0.00           H  
ATOM   1166  HB3 SER    86      72.904 102.361  51.221  1.00  0.00           H  
ATOM   1167  OG  SER    86      73.931 104.166  51.320  1.00  0.00           O  
ATOM   1168  HG  SER    86      74.768 104.379  51.739  1.00  0.00           H  
ATOM   1169  C   SER    86      72.668 101.887  54.013  1.00  0.00           C  
ATOM   1170  O   SER    86      72.958 100.842  53.479  1.00  0.00           O  
ATOM   1171  N   SER    87      72.179 101.944  55.240  1.00  0.00           N  
ATOM   1172  H   SER    87      71.841 102.810  55.635  1.00  0.00           H  
ATOM   1173  CA  SER    87      71.835 100.720  56.098  1.00  0.00           C  
ATOM   1174  HA  SER    87      72.800 100.229  56.223  1.00  0.00           H  
ATOM   1175  CB  SER    87      71.126 101.178  57.373  1.00  0.00           C  
ATOM   1176  HB2 SER    87      71.716 102.038  57.689  1.00  0.00           H  
ATOM   1177  HB3 SER    87      70.154 101.607  57.131  1.00  0.00           H  
ATOM   1178  OG  SER    87      71.137 100.177  58.350  1.00  0.00           O  
ATOM   1179  HG  SER    87      70.348 100.302  58.882  1.00  0.00           H  
ATOM   1180  C   SER    87      71.018  99.602  55.432  1.00  0.00           C  
ATOM   1181  O   SER    87      70.206  99.803  54.548  1.00  0.00           O  
ATOM   1182  N   GLN    88      71.298  98.339  55.876  1.00  0.00           N  
ATOM   1183  H   GLN    88      72.033  98.195  56.553  1.00  0.00           H  
ATOM   1184  CA  GLN    88      70.616  97.179  55.367  1.00  0.00           C  
ATOM   1185  HA  GLN    88      70.733  97.228  54.285  1.00  0.00           H  
ATOM   1186  CB  GLN    88      71.214  95.839  55.827  1.00  0.00           C  
ATOM   1187  HB2 GLN    88      71.249  95.893  56.915  1.00  0.00           H  
ATOM   1188  HB3 GLN    88      70.607  95.061  55.364  1.00  0.00           H  
ATOM   1189  CG  GLN    88      72.669  95.780  55.373  1.00  0.00           C  
ATOM   1190  HG2 GLN    88      72.761  95.975  54.305  1.00  0.00           H  
ATOM   1191  HG3 GLN    88      73.165  96.463  56.063  1.00  0.00           H  
ATOM   1192  CD  GLN    88      73.299  94.402  55.680  1.00  0.00           C  
ATOM   1193  OE1 GLN    88      72.703  93.473  56.191  1.00  0.00           O  
ATOM   1194  NE2 GLN    88      74.515  94.086  55.364  1.00  0.00           N  
ATOM   1195 HE21 GLN    88      75.080  94.827  54.975  1.00  0.00           H  
ATOM   1196 HE22 GLN    88      74.874  93.144  55.435  1.00  0.00           H  
ATOM   1197  C   GLN    88      69.113  97.195  55.734  1.00  0.00           C  
ATOM   1198  O   GLN    88      68.708  97.858  56.683  1.00  0.00           O  
ATOM   1199  N   SER    89      68.344  96.451  54.958  1.00  0.00           N  
ATOM   1200  H   SER    89      68.783  95.899  54.236  1.00  0.00           H  
ATOM   1201  CA  SER    89      66.913  96.284  55.235  1.00  0.00           C  
ATOM   1202  HA  SER    89      66.391  97.185  54.914  1.00  0.00           H  
ATOM   1203  CB  SER    89      66.292  95.201  54.364  1.00  0.00           C  
ATOM   1204  HB2 SER    89      66.874  94.301  54.562  1.00  0.00           H  
ATOM   1205  HB3 SER    89      65.269  95.098  54.728  1.00  0.00           H  
ATOM   1206  OG  SER    89      66.408  95.529  52.982  1.00  0.00           O  
ATOM   1207  HG  SER    89      67.352  95.455  52.825  1.00  0.00           H  
ATOM   1208  C   SER    89      66.692  95.918  56.697  1.00  0.00           C  
ATOM   1209  O   SER    89      67.425  95.068  57.234  1.00  0.00           O  
ATOM   1210  N   SER    90      65.600  96.367  57.306  1.00  0.00           N  
ATOM   1211  H   SER    90      65.020  96.924  56.695  1.00  0.00           H  
ATOM   1212  CA  SER    90      65.109  96.038  58.620  1.00  0.00           C  
ATOM   1213  HA  SER    90      66.002  96.023  59.244  1.00  0.00           H  
ATOM   1214  CB  SER    90      64.216  97.128  59.241  1.00  0.00           C  
ATOM   1215  HB2 SER    90      63.203  97.045  58.849  1.00  0.00           H  
ATOM   1216  HB3 SER    90      64.161  97.036  60.326  1.00  0.00           H  
ATOM   1217  OG  SER    90      64.668  98.427  58.884  1.00  0.00           O  
ATOM   1218  HG  SER    90      65.620  98.505  58.979  1.00  0.00           H  
ATOM   1219  C   SER    90      64.672  94.630  58.691  1.00  0.00           C  
ATOM   1220  O   SER    90      65.293  93.839  59.350  1.00  0.00           O  
ATOM   1221  N   TYR    91      63.748  94.278  57.830  1.00  0.00           N  
ATOM   1222  H   TYR    91      63.519  94.969  57.130  1.00  0.00           H  
ATOM   1223  CA  TYR    91      63.384  92.896  57.596  1.00  0.00           C  
ATOM   1224  HA  TYR    91      63.385  92.422  58.578  1.00  0.00           H  
ATOM   1225  CB  TYR    91      61.989  92.856  56.922  1.00  0.00           C  
ATOM   1226  HB2 TYR    91      61.204  93.063  57.649  1.00  0.00           H  
ATOM   1227  HB3 TYR    91      61.952  93.581  56.109  1.00  0.00           H  
ATOM   1228  CG  TYR    91      61.547  91.596  56.234  1.00  0.00           C  
ATOM   1229  CD1 TYR    91      62.035  91.376  54.939  1.00  0.00           C  
ATOM   1230  HD1 TYR    91      62.720  92.109  54.540  1.00  0.00           H  
ATOM   1231  CE1 TYR    91      61.696  90.208  54.202  1.00  0.00           C  
ATOM   1232  HE1 TYR    91      62.040  90.149  53.180  1.00  0.00           H  
ATOM   1233  CZ  TYR    91      60.860  89.250  54.814  1.00  0.00           C  
ATOM   1234  OH  TYR    91      60.569  88.092  54.212  1.00  0.00           O  
ATOM   1235  HH  TYR    91      61.301  87.785  53.672  1.00  0.00           H  
ATOM   1236  CE2 TYR    91      60.477  89.463  56.151  1.00  0.00           C  
ATOM   1237  HE2 TYR    91      59.942  88.656  56.630  1.00  0.00           H  
ATOM   1238  CD2 TYR    91      60.762  90.617  56.791  1.00  0.00           C  
ATOM   1239  HD2 TYR    91      60.316  90.722  57.768  1.00  0.00           H  
ATOM   1240  C   TYR    91      64.485  92.197  56.710  1.00  0.00           C  
ATOM   1241  O   TYR    91      65.061  92.754  55.799  1.00  0.00           O  
ATOM   1242  N   GLY    92      64.758  90.919  56.810  1.00  0.00           N  
ATOM   1243  H   GLY    92      65.482  90.621  56.171  1.00  0.00           H  
ATOM   1244  CA  GLY    92      64.184  89.848  57.624  1.00  0.00           C  
ATOM   1245  HA2 GLY    92      64.762  89.765  58.545  1.00  0.00           H  
ATOM   1246  HA3 GLY    92      63.161  90.095  57.907  1.00  0.00           H  
ATOM   1247  C   GLY    92      64.322  88.469  56.911  1.00  0.00           C  
ATOM   1248  O   GLY    92      65.208  88.263  56.155  1.00  0.00           O  
ATOM   1249  N   GLN    93      63.388  87.589  57.273  1.00  0.00           N  
ATOM   1250  H   GLN    93      62.599  88.010  57.743  1.00  0.00           H  
ATOM   1251  CA  GLN    93      63.311  86.193  56.864  1.00  0.00           C  
ATOM   1252  HA  GLN    93      63.869  86.095  55.932  1.00  0.00           H  
ATOM   1253  CB  GLN    93      64.087  85.339  57.888  1.00  0.00           C  
ATOM   1254  HB2 GLN    93      64.227  84.331  57.497  1.00  0.00           H  
ATOM   1255  HB3 GLN    93      65.082  85.783  57.932  1.00  0.00           H  
ATOM   1256  CG  GLN    93      63.671  85.219  59.314  1.00  0.00           C  
ATOM   1257  HG2 GLN    93      64.545  84.874  59.867  1.00  0.00           H  
ATOM   1258  HG3 GLN    93      63.339  86.206  59.634  1.00  0.00           H  
ATOM   1259  CD  GLN    93      62.583  84.203  59.625  1.00  0.00           C  
ATOM   1260  OE1 GLN    93      62.238  83.249  58.947  1.00  0.00           O  
ATOM   1261  NE2 GLN    93      62.065  84.287  60.848  1.00  0.00           N  
ATOM   1262 HE21 GLN    93      61.445  83.546  61.141  1.00  0.00           H  
ATOM   1263 HE22 GLN    93      62.185  85.037  61.514  1.00  0.00           H  
ATOM   1264  C   GLN    93      61.867  85.638  56.587  1.00  0.00           C  
ATOM   1265  O   GLN    93      60.915  86.289  57.132  1.00  0.00           O  
ATOM   1266  N   GLN    94      61.696  84.514  55.913  1.00  0.00           N  
ATOM   1267  H   GLN    94      62.502  84.160  55.418  1.00  0.00           H  
ATOM   1268  CA  GLN    94      60.416  83.930  55.653  1.00  0.00           C  
ATOM   1269  HA  GLN    94      60.000  83.632  56.615  1.00  0.00           H  
ATOM   1270  CB  GLN    94      59.453  84.876  54.871  1.00  0.00           C  
ATOM   1271  HB2 GLN    94      59.004  85.697  55.430  1.00  0.00           H  
ATOM   1272  HB3 GLN    94      60.081  85.353  54.118  1.00  0.00           H  
ATOM   1273  CG  GLN    94      58.341  84.100  54.109  1.00  0.00           C  
ATOM   1274  HG2 GLN    94      58.529  83.890  53.056  1.00  0.00           H  
ATOM   1275  HG3 GLN    94      58.198  83.149  54.623  1.00  0.00           H  
ATOM   1276  CD  GLN    94      56.976  84.760  54.191  1.00  0.00           C  
ATOM   1277  OE1 GLN    94      56.065  84.289  54.822  1.00  0.00           O  
ATOM   1278  NE2 GLN    94      56.751  85.825  53.466  1.00  0.00           N  
ATOM   1279 HE21 GLN    94      57.476  86.245  52.901  1.00  0.00           H  
ATOM   1280 HE22 GLN    94      55.981  86.391  53.791  1.00  0.00           H  
ATOM   1281  C   GLN    94      60.762  82.747  54.858  1.00  0.00           C  
ATOM   1282  O   GLN    94      61.522  82.723  53.880  1.00  0.00           O  
ATOM   1283  N   SER    95      60.414  81.603  55.446  1.00  0.00           N  
ATOM   1284  H   SER    95      59.919  81.715  56.319  1.00  0.00           H  
ATOM   1285  CA  SER    95      60.539  80.242  54.897  1.00  0.00           C  
ATOM   1286  HA  SER    95      61.593  79.968  54.861  1.00  0.00           H  
ATOM   1287  CB  SER    95      59.885  79.121  55.825  1.00  0.00           C  
ATOM   1288  HB2 SER    95      59.892  79.519  56.839  1.00  0.00           H  
ATOM   1289  HB3 SER    95      58.852  79.047  55.482  1.00  0.00           H  
ATOM   1290  OG  SER    95      60.653  77.936  55.751  1.00  0.00           O  
ATOM   1291  HG  SER    95      61.508  77.987  56.185  1.00  0.00           H  
ATOM   1292  C   SER    95      59.990  80.097  53.483  1.00  0.00           C  
ATOM   1293  O   SER    95      58.856  80.541  53.284  1.00  0.00           O  
ATOM   1294  N   SER    96      60.725  79.610  52.530  1.00  0.00           N  
ATOM   1295  H   SER    96      61.569  79.194  52.897  1.00  0.00           H  
ATOM   1296  CA  SER    96      60.284  79.534  51.144  1.00  0.00           C  
ATOM   1297  HA  SER    96      60.268  80.524  50.688  1.00  0.00           H  
ATOM   1298  CB  SER    96      61.389  78.701  50.403  1.00  0.00           C  
ATOM   1299  HB2 SER    96      61.627  77.739  50.857  1.00  0.00           H  
ATOM   1300  HB3 SER    96      61.125  78.414  49.386  1.00  0.00           H  
ATOM   1301  OG  SER    96      62.550  79.576  50.281  1.00  0.00           O  
ATOM   1302  HG  SER    96      63.055  79.146  49.587  1.00  0.00           H  
ATOM   1303  C   SER    96      58.865  78.858  51.039  1.00  0.00           C  
ATOM   1304  O   SER    96      58.672  77.954  51.820  1.00  0.00           O  
ATOM   1305  N   TYR    97      57.939  79.164  50.172  1.00  0.00           N  
ATOM   1306  H   TYR    97      57.093  78.679  50.433  1.00  0.00           H  
ATOM   1307  CA  TYR    97      57.783  80.148  49.097  1.00  0.00           C  
ATOM   1308  HA  TYR    97      56.954  79.863  48.449  1.00  0.00           H  
ATOM   1309  CB  TYR    97      57.544  81.595  49.625  1.00  0.00           C  
ATOM   1310  HB2 TYR    97      58.380  81.640  50.323  1.00  0.00           H  
ATOM   1311  HB3 TYR    97      57.703  82.300  48.809  1.00  0.00           H  
ATOM   1312  CG  TYR    97      56.209  81.652  50.269  1.00  0.00           C  
ATOM   1313  CD1 TYR    97      55.059  82.013  49.499  1.00  0.00           C  
ATOM   1314  HD1 TYR    97      55.111  82.016  48.420  1.00  0.00           H  
ATOM   1315  CE1 TYR    97      53.767  82.196  50.184  1.00  0.00           C  
ATOM   1316  HE1 TYR    97      52.854  82.460  49.671  1.00  0.00           H  
ATOM   1317  CZ  TYR    97      53.743  81.976  51.570  1.00  0.00           C  
ATOM   1318  OH  TYR    97      52.665  82.323  52.350  1.00  0.00           O  
ATOM   1319  HH  TYR    97      52.855  82.594  53.251  1.00  0.00           H  
ATOM   1320  CE2 TYR    97      54.849  81.473  52.254  1.00  0.00           C  
ATOM   1321  HE2 TYR    97      54.736  81.239  53.303  1.00  0.00           H  
ATOM   1322  CD2 TYR    97      56.055  81.378  51.660  1.00  0.00           C  
ATOM   1323  HD2 TYR    97      56.896  80.983  52.210  1.00  0.00           H  
ATOM   1324  C   TYR    97      59.056  80.063  48.257  1.00  0.00           C  
ATOM   1325  O   TYR    97      59.853  81.009  48.171  1.00  0.00           O  
ATOM   1326  N   PRO    98      59.259  78.917  47.571  1.00  0.00           N  
ATOM   1327  CD  PRO    98      60.296  78.896  46.589  1.00  0.00           C  
ATOM   1328  HD2 PRO    98      61.225  79.064  47.133  1.00  0.00           H  
ATOM   1329  HD3 PRO    98      60.170  79.641  45.803  1.00  0.00           H  
ATOM   1330  CG  PRO    98      60.253  77.476  45.999  1.00  0.00           C  
ATOM   1331  HG2 PRO    98      60.936  76.951  46.667  1.00  0.00           H  
ATOM   1332  HG3 PRO    98      60.665  77.471  44.990  1.00  0.00           H  
ATOM   1333  CB  PRO    98      58.811  77.033  46.105  1.00  0.00           C  
ATOM   1334  HB2 PRO    98      58.701  75.953  46.204  1.00  0.00           H  
ATOM   1335  HB3 PRO    98      58.209  77.395  45.272  1.00  0.00           H  
ATOM   1336  CA  PRO    98      58.448  77.743  47.399  1.00  0.00           C  
ATOM   1337  HA  PRO    98      57.426  78.103  47.280  1.00  0.00           H  
ATOM   1338  C   PRO    98      58.500  76.678  48.539  1.00  0.00           C  
ATOM   1339  O   PRO    98      59.513  76.417  49.172  1.00  0.00           O  
ATOM   1340  N   GLY    99      57.348  76.003  48.684  1.00  0.00           N  
ATOM   1341  H   GLY    99      56.522  76.116  48.113  1.00  0.00           H  
ATOM   1342  CA  GLY    99      57.100  75.035  49.748  1.00  0.00           C  
ATOM   1343  HA2 GLY    99      57.345  75.575  50.662  1.00  0.00           H  
ATOM   1344  HA3 GLY    99      56.068  74.698  49.655  1.00  0.00           H  
ATOM   1345  C   GLY    99      57.958  73.722  49.854  1.00  0.00           C  
ATOM   1346  O   GLY    99      58.546  73.422  48.811  1.00  0.00           O  
ATOM   1347  N   TYR   100      58.168  72.932  50.970  1.00  0.00           N  
ATOM   1348  H   TYR   100      57.667  73.201  51.805  1.00  0.00           H  
ATOM   1349  CA  TYR   100      58.929  71.646  51.063  1.00  0.00           C  
ATOM   1350  HA  TYR   100      58.662  71.161  50.124  1.00  0.00           H  
ATOM   1351  CB  TYR   100      60.458  71.918  51.089  1.00  0.00           C  
ATOM   1352  HB2 TYR   100      61.132  71.062  51.102  1.00  0.00           H  
ATOM   1353  HB3 TYR   100      60.715  72.296  50.099  1.00  0.00           H  
ATOM   1354  CG  TYR   100      61.071  72.898  52.046  1.00  0.00           C  
ATOM   1355  CD1 TYR   100      60.774  74.307  51.911  1.00  0.00           C  
ATOM   1356  HD1 TYR   100      60.074  74.636  51.157  1.00  0.00           H  
ATOM   1357  CE1 TYR   100      61.358  75.176  52.855  1.00  0.00           C  
ATOM   1358  HE1 TYR   100      61.192  76.241  52.781  1.00  0.00           H  
ATOM   1359  CZ  TYR   100      62.138  74.711  53.909  1.00  0.00           C  
ATOM   1360  OH  TYR   100      62.663  75.590  54.754  1.00  0.00           O  
ATOM   1361  HH  TYR   100      62.638  76.470  54.370  1.00  0.00           H  
ATOM   1362  CE2 TYR   100      62.406  73.323  54.122  1.00  0.00           C  
ATOM   1363  HE2 TYR   100      63.117  72.945  54.841  1.00  0.00           H  
ATOM   1364  CD2 TYR   100      61.837  72.458  53.173  1.00  0.00           C  
ATOM   1365  HD2 TYR   100      62.097  71.410  53.216  1.00  0.00           H  
ATOM   1366  C   TYR   100      58.557  70.743  52.312  1.00  0.00           C  
ATOM   1367  O   TYR   100      59.399  70.100  52.985  1.00  0.00           O  
ATOM   1368  N   GLY   101      57.282  70.836  52.772  1.00  0.00           N  
ATOM   1369  H   GLY   101      56.612  71.451  52.333  1.00  0.00           H  
ATOM   1370  CA  GLY   101      56.749  70.142  53.948  1.00  0.00           C  
ATOM   1371  HA2 GLY   101      57.418  70.423  54.761  1.00  0.00           H  
ATOM   1372  HA3 GLY   101      55.760  70.496  54.241  1.00  0.00           H  
ATOM   1373  C   GLY   101      56.743  68.563  53.909  1.00  0.00           C  
ATOM   1374  O   GLY   101      56.874  67.969  54.958  1.00  0.00           O  
ATOM   1375  N   GLN   102      56.676  68.041  52.673  1.00  0.00           N  
ATOM   1376  H   GLN   102      56.518  68.637  51.873  1.00  0.00           H  
ATOM   1377  CA  GLN   102      56.808  66.584  52.337  1.00  0.00           C  
ATOM   1378  HA  GLN   102      57.029  66.065  53.270  1.00  0.00           H  
ATOM   1379  CB  GLN   102      55.490  66.072  51.890  1.00  0.00           C  
ATOM   1380  HB2 GLN   102      55.118  66.626  51.028  1.00  0.00           H  
ATOM   1381  HB3 GLN   102      55.522  65.061  51.485  1.00  0.00           H  
ATOM   1382  CG  GLN   102      54.315  66.167  52.813  1.00  0.00           C  
ATOM   1383  HG2 GLN   102      54.152  67.233  52.965  1.00  0.00           H  
ATOM   1384  HG3 GLN   102      53.452  65.854  52.226  1.00  0.00           H  
ATOM   1385  CD  GLN   102      54.375  65.317  54.054  1.00  0.00           C  
ATOM   1386  OE1 GLN   102      55.205  64.531  54.218  1.00  0.00           O  
ATOM   1387  NE2 GLN   102      53.508  65.566  55.045  1.00  0.00           N  
ATOM   1388 HE21 GLN   102      52.814  66.245  54.768  1.00  0.00           H  
ATOM   1389 HE22 GLN   102      53.464  65.014  55.889  1.00  0.00           H  
ATOM   1390  C   GLN   102      57.947  66.281  51.329  1.00  0.00           C  
ATOM   1391  O   GLN   102      57.727  66.549  50.148  1.00  0.00           O  
ATOM   1392  N   GLN   103      59.112  65.775  51.817  1.00  0.00           N  
ATOM   1393  H   GLN   103      59.172  65.669  52.819  1.00  0.00           H  
ATOM   1394  CA  GLN   103      60.089  65.180  50.941  1.00  0.00           C  
ATOM   1395  HA  GLN   103      60.368  65.974  50.247  1.00  0.00           H  
ATOM   1396  CB  GLN   103      61.390  64.774  51.724  1.00  0.00           C  
ATOM   1397  HB2 GLN   103      61.782  65.687  52.172  1.00  0.00           H  
ATOM   1398  HB3 GLN   103      61.042  64.087  52.496  1.00  0.00           H  
ATOM   1399  CG  GLN   103      62.492  64.123  50.958  1.00  0.00           C  
ATOM   1400  HG2 GLN   103      63.004  63.474  51.668  1.00  0.00           H  
ATOM   1401  HG3 GLN   103      62.134  63.478  50.155  1.00  0.00           H  
ATOM   1402  CD  GLN   103      63.428  65.259  50.442  1.00  0.00           C  
ATOM   1403  OE1 GLN   103      63.122  65.995  49.504  1.00  0.00           O  
ATOM   1404  NE2 GLN   103      64.638  65.332  50.943  1.00  0.00           N  
ATOM   1405 HE21 GLN   103      65.240  65.728  50.235  1.00  0.00           H  
ATOM   1406 HE22 GLN   103      64.987  64.566  51.502  1.00  0.00           H  
ATOM   1407  C   GLN   103      59.474  63.965  50.196  1.00  0.00           C  
ATOM   1408  O   GLN   103      58.918  63.082  50.865  1.00  0.00           O  
ATOM   1409  N   PRO   104      59.462  63.842  48.860  1.00  0.00           N  
ATOM   1410  CD  PRO   104      59.784  64.909  47.971  1.00  0.00           C  
ATOM   1411  HD2 PRO   104      60.834  65.191  48.059  1.00  0.00           H  
ATOM   1412  HD3 PRO   104      59.231  65.826  48.177  1.00  0.00           H  
ATOM   1413  CG  PRO   104      59.374  64.498  46.475  1.00  0.00           C  
ATOM   1414  HG2 PRO   104      60.079  64.856  45.725  1.00  0.00           H  
ATOM   1415  HG3 PRO   104      58.345  64.794  46.267  1.00  0.00           H  
ATOM   1416  CB  PRO   104      59.475  62.956  46.680  1.00  0.00           C  
ATOM   1417  HB2 PRO   104      60.524  62.751  46.465  1.00  0.00           H  
ATOM   1418  HB3 PRO   104      58.848  62.423  45.965  1.00  0.00           H  
ATOM   1419  CA  PRO   104      58.977  62.705  48.098  1.00  0.00           C  
ATOM   1420  HA  PRO   104      57.887  62.717  48.106  1.00  0.00           H  
ATOM   1421  C   PRO   104      59.522  61.376  48.676  1.00  0.00           C  
ATOM   1422  O   PRO   104      60.704  61.311  49.012  1.00  0.00           O  
ATOM   1423  N   ALA   105      58.638  60.409  48.619  1.00  0.00           N  
ATOM   1424  H   ALA   105      57.706  60.530  48.248  1.00  0.00           H  
ATOM   1425  CA  ALA   105      58.921  59.052  49.060  1.00  0.00           C  
ATOM   1426  HA  ALA   105      59.258  59.159  50.091  1.00  0.00           H  
ATOM   1427  CB  ALA   105      57.753  58.104  49.152  1.00  0.00           C  
ATOM   1428  HB1 ALA   105      56.929  58.658  49.603  1.00  0.00           H  
ATOM   1429  HB2 ALA   105      57.433  57.890  48.132  1.00  0.00           H  
ATOM   1430  HB3 ALA   105      58.056  57.190  49.664  1.00  0.00           H  
ATOM   1431  C   ALA   105      60.044  58.423  48.202  1.00  0.00           C  
ATOM   1432  O   ALA   105      59.980  58.536  46.933  1.00  0.00           O  
ATOM   1433  N   PRO   106      61.135  57.911  48.808  1.00  0.00           N  
ATOM   1434  CD  PRO   106      61.338  57.812  50.219  1.00  0.00           C  
ATOM   1435  HD2 PRO   106      60.562  57.135  50.576  1.00  0.00           H  
ATOM   1436  HD3 PRO   106      61.243  58.771  50.728  1.00  0.00           H  
ATOM   1437  CG  PRO   106      62.658  57.113  50.460  1.00  0.00           C  
ATOM   1438  HG2 PRO   106      62.499  56.039  50.553  1.00  0.00           H  
ATOM   1439  HG3 PRO   106      63.201  57.559  51.293  1.00  0.00           H  
ATOM   1440  CB  PRO   106      63.374  57.377  49.177  1.00  0.00           C  
ATOM   1441  HB2 PRO   106      64.157  56.655  48.944  1.00  0.00           H  
ATOM   1442  HB3 PRO   106      63.778  58.389  49.211  1.00  0.00           H  
ATOM   1443  CA  PRO   106      62.312  57.454  48.090  1.00  0.00           C  
ATOM   1444  HA  PRO   106      62.493  58.229  47.346  1.00  0.00           H  
ATOM   1445  C   PRO   106      62.280  56.175  47.349  1.00  0.00           C  
ATOM   1446  O   PRO   106      61.665  55.257  47.877  1.00  0.00           O  
ATOM   1447  N   SER   107      62.986  56.061  46.223  1.00  0.00           N  
ATOM   1448  H   SER   107      63.617  56.792  45.927  1.00  0.00           H  
ATOM   1449  CA  SER   107      63.263  54.780  45.482  1.00  0.00           C  
ATOM   1450  HA  SER   107      62.237  54.463  45.292  1.00  0.00           H  
ATOM   1451  CB  SER   107      63.936  55.021  44.149  1.00  0.00           C  
ATOM   1452  HB2 SER   107      63.975  54.101  43.565  1.00  0.00           H  
ATOM   1453  HB3 SER   107      63.267  55.617  43.528  1.00  0.00           H  
ATOM   1454  OG  SER   107      65.258  55.541  44.323  1.00  0.00           O  
ATOM   1455  HG  SER   107      65.746  55.489  43.498  1.00  0.00           H  
ATOM   1456  C   SER   107      63.884  53.681  46.354  1.00  0.00           C  
ATOM   1457  O   SER   107      64.567  53.989  47.279  1.00  0.00           O  
ATOM   1458  N   SER   108      63.765  52.420  45.973  1.00  0.00           N  
ATOM   1459  H   SER   108      63.338  52.162  45.095  1.00  0.00           H  
ATOM   1460  CA  SER   108      64.544  51.328  46.531  1.00  0.00           C  
ATOM   1461  HA  SER   108      65.259  51.761  47.230  1.00  0.00           H  
ATOM   1462  CB  SER   108      63.699  50.292  47.332  1.00  0.00           C  
ATOM   1463  HB2 SER   108      63.212  50.838  48.140  1.00  0.00           H  
ATOM   1464  HB3 SER   108      62.837  49.891  46.799  1.00  0.00           H  
ATOM   1465  OG  SER   108      64.413  49.323  47.979  1.00  0.00           O  
ATOM   1466  HG  SER   108      63.854  48.551  48.096  1.00  0.00           H  
ATOM   1467  C   SER   108      65.412  50.622  45.417  1.00  0.00           C  
ATOM   1468  O   SER   108      65.181  50.912  44.259  1.00  0.00           O  
ATOM   1469  N   THR   109      66.262  49.654  45.826  1.00  0.00           N  
ATOM   1470  H   THR   109      66.192  49.407  46.803  1.00  0.00           H  
ATOM   1471  CA  THR   109      66.815  48.636  44.953  1.00  0.00           C  
ATOM   1472  HA  THR   109      66.293  48.670  43.996  1.00  0.00           H  
ATOM   1473  CB  THR   109      68.272  49.024  44.656  1.00  0.00           C  
ATOM   1474  HB  THR   109      68.888  48.981  45.554  1.00  0.00           H  
ATOM   1475  CG2 THR   109      68.932  48.055  43.678  1.00  0.00           C  
ATOM   1476 HG21 THR   109      68.939  47.046  44.091  1.00  0.00           H  
ATOM   1477 HG22 THR   109      68.433  48.106  42.710  1.00  0.00           H  
ATOM   1478 HG23 THR   109      69.976  48.314  43.505  1.00  0.00           H  
ATOM   1479  OG1 THR   109      68.386  50.299  44.087  1.00  0.00           O  
ATOM   1480  HG1 THR   109      68.198  50.872  44.834  1.00  0.00           H  
ATOM   1481  C   THR   109      66.681  47.246  45.618  1.00  0.00           C  
ATOM   1482  O   THR   109      67.032  47.169  46.781  1.00  0.00           O  
ATOM   1483  N   SER   110      66.063  46.332  44.921  1.00  0.00           N  
ATOM   1484  H   SER   110      65.770  46.568  43.984  1.00  0.00           H  
ATOM   1485  CA  SER   110      65.980  44.925  45.262  1.00  0.00           C  
ATOM   1486  HA  SER   110      65.597  44.841  46.279  1.00  0.00           H  
ATOM   1487  CB  SER   110      64.960  44.236  44.256  1.00  0.00           C  
ATOM   1488  HB2 SER   110      64.736  43.251  44.666  1.00  0.00           H  
ATOM   1489  HB3 SER   110      64.090  44.891  44.215  1.00  0.00           H  
ATOM   1490  OG  SER   110      65.352  44.133  42.909  1.00  0.00           O  
ATOM   1491  HG  SER   110      65.090  44.977  42.533  1.00  0.00           H  
ATOM   1492  C   SER   110      67.338  44.231  45.194  1.00  0.00           C  
ATOM   1493  O   SER   110      68.241  44.743  44.519  1.00  0.00           O  
ATOM   1494  N   GLY   111      67.499  43.118  45.942  1.00  0.00           N  
ATOM   1495  H   GLY   111      66.766  42.736  46.523  1.00  0.00           H  
ATOM   1496  CA  GLY   111      68.791  42.475  46.112  1.00  0.00           C  
ATOM   1497  HA2 GLY   111      69.326  42.608  45.171  1.00  0.00           H  
ATOM   1498  HA3 GLY   111      69.363  42.932  46.919  1.00  0.00           H  
ATOM   1499  C   GLY   111      68.639  40.967  46.429  1.00  0.00           C  
ATOM   1500  O   GLY   111      67.550  40.388  46.193  1.00  0.00           O  
ATOM   1501  N   SER   112      69.713  40.255  46.899  1.00  0.00           N  
ATOM   1502  H   SER   112      69.454  39.282  46.979  1.00  0.00           H  
ATOM   1503  CA  SER   112      71.150  40.477  47.267  1.00  0.00           C  
ATOM   1504  HA  SER   112      71.432  39.573  47.809  1.00  0.00           H  
ATOM   1505  CB  SER   112      72.035  40.562  46.022  1.00  0.00           C  
ATOM   1506  HB2 SER   112      71.824  41.504  45.517  1.00  0.00           H  
ATOM   1507  HB3 SER   112      73.073  40.521  46.354  1.00  0.00           H  
ATOM   1508  OG  SER   112      71.728  39.475  45.146  1.00  0.00           O  
ATOM   1509  HG  SER   112      70.894  39.717  44.737  1.00  0.00           H  
ATOM   1510  C   SER   112      71.425  41.560  48.335  1.00  0.00           C  
ATOM   1511  O   SER   112      72.293  42.416  48.176  1.00  0.00           O  
ATOM   1512  N   TYR   113      70.851  41.556  49.553  1.00  0.00           N  
ATOM   1513  H   TYR   113      71.083  42.363  50.115  1.00  0.00           H  
ATOM   1514  CA  TYR   113      70.229  40.464  50.318  1.00  0.00           C  
ATOM   1515  HA  TYR   113      69.560  39.899  49.669  1.00  0.00           H  
ATOM   1516  CB  TYR   113      71.332  39.588  50.981  1.00  0.00           C  
ATOM   1517  HB2 TYR   113      72.167  40.197  51.328  1.00  0.00           H  
ATOM   1518  HB3 TYR   113      70.878  39.031  51.800  1.00  0.00           H  
ATOM   1519  CG  TYR   113      72.001  38.584  50.029  1.00  0.00           C  
ATOM   1520  CD1 TYR   113      71.358  37.402  49.709  1.00  0.00           C  
ATOM   1521  HD1 TYR   113      70.399  37.221  50.173  1.00  0.00           H  
ATOM   1522  CE1 TYR   113      71.770  36.558  48.648  1.00  0.00           C  
ATOM   1523  HE1 TYR   113      71.248  35.625  48.495  1.00  0.00           H  
ATOM   1524  CZ  TYR   113      72.924  36.899  47.928  1.00  0.00           C  
ATOM   1525  OH  TYR   113      73.293  36.123  46.866  1.00  0.00           O  
ATOM   1526  HH  TYR   113      74.169  36.438  46.634  1.00  0.00           H  
ATOM   1527  CE2 TYR   113      73.562  38.101  48.277  1.00  0.00           C  
ATOM   1528  HE2 TYR   113      74.469  38.306  47.727  1.00  0.00           H  
ATOM   1529  CD2 TYR   113      73.105  38.941  49.310  1.00  0.00           C  
ATOM   1530  HD2 TYR   113      73.711  39.794  49.581  1.00  0.00           H  
ATOM   1531  C   TYR   113      69.417  41.081  51.463  1.00  0.00           C  
ATOM   1532  O   TYR   113      69.964  41.993  52.144  1.00  0.00           O  
ATOM   1533  N   GLY   114      68.186  40.613  51.688  1.00  0.00           N  
ATOM   1534  H   GLY   114      67.844  40.034  50.934  1.00  0.00           H  
ATOM   1535  CA  GLY   114      67.313  40.878  52.846  1.00  0.00           C  
ATOM   1536  HA2 GLY   114      66.373  40.325  52.834  1.00  0.00           H  
ATOM   1537  HA3 GLY   114      67.742  40.439  53.747  1.00  0.00           H  
ATOM   1538  C   GLY   114      66.888  42.353  52.993  1.00  0.00           C  
ATOM   1539  O   GLY   114      66.940  43.050  51.992  1.00  0.00           O  
ATOM   1540  N   SER   115      66.318  42.801  54.107  1.00  0.00           N  
ATOM   1541  H   SER   115      66.060  43.775  54.173  1.00  0.00           H  
ATOM   1542  CA  SER   115      66.187  42.083  55.445  1.00  0.00           C  
ATOM   1543  HA  SER   115      66.340  41.016  55.284  1.00  0.00           H  
ATOM   1544  CB  SER   115      67.368  42.563  56.432  1.00  0.00           C  
ATOM   1545  HB2 SER   115      67.248  43.642  56.530  1.00  0.00           H  
ATOM   1546  HB3 SER   115      67.157  42.167  57.425  1.00  0.00           H  
ATOM   1547  OG  SER   115      68.617  42.185  55.982  1.00  0.00           O  
ATOM   1548  HG  SER   115      69.096  42.491  56.756  1.00  0.00           H  
ATOM   1549  C   SER   115      64.851  42.291  56.183  1.00  0.00           C  
ATOM   1550  O   SER   115      64.655  41.880  57.309  1.00  0.00           O  
ATOM   1551  N   SER   116      63.957  43.097  55.528  1.00  0.00           N  
ATOM   1552  H   SER   116      64.085  43.250  54.538  1.00  0.00           H  
ATOM   1553  CA  SER   116      62.788  43.801  56.109  1.00  0.00           C  
ATOM   1554  HA  SER   116      62.274  44.418  55.372  1.00  0.00           H  
ATOM   1555  CB  SER   116      61.645  42.895  56.613  1.00  0.00           C  
ATOM   1556  HB2 SER   116      61.874  42.455  57.584  1.00  0.00           H  
ATOM   1557  HB3 SER   116      60.713  43.459  56.607  1.00  0.00           H  
ATOM   1558  OG  SER   116      61.440  41.892  55.554  1.00  0.00           O  
ATOM   1559  HG  SER   116      61.273  42.421  54.770  1.00  0.00           H  
ATOM   1560  C   SER   116      63.195  44.816  57.234  1.00  0.00           C  
ATOM   1561  O   SER   116      62.587  44.910  58.327  1.00  0.00           O  
ATOM   1562  N   SER   117      64.317  45.489  57.010  1.00  0.00           N  
ATOM   1563  H   SER   117      64.671  45.507  56.064  1.00  0.00           H  
ATOM   1564  CA  SER   117      65.015  46.358  57.930  1.00  0.00           C  
ATOM   1565  HA  SER   117      65.483  45.779  58.726  1.00  0.00           H  
ATOM   1566  CB  SER   117      66.021  47.104  57.031  1.00  0.00           C  
ATOM   1567  HB2 SER   117      65.424  47.554  56.237  1.00  0.00           H  
ATOM   1568  HB3 SER   117      66.600  47.836  57.594  1.00  0.00           H  
ATOM   1569  OG  SER   117      67.002  46.241  56.488  1.00  0.00           O  
ATOM   1570  HG  SER   117      67.565  46.714  55.871  1.00  0.00           H  
ATOM   1571  C   SER   117      64.098  47.383  58.551  1.00  0.00           C  
ATOM   1572  O   SER   117      63.260  47.966  57.909  1.00  0.00           O  
ATOM   1573  N   GLN   118      64.382  47.670  59.844  1.00  0.00           N  
ATOM   1574  H   GLN   118      65.076  47.134  60.344  1.00  0.00           H  
ATOM   1575  CA  GLN   118      63.513  48.531  60.770  1.00  0.00           C  
ATOM   1576  HA  GLN   118      63.968  48.371  61.748  1.00  0.00           H  
ATOM   1577  CB  GLN   118      63.607  50.024  60.509  1.00  0.00           C  
ATOM   1578  HB2 GLN   118      63.202  50.233  59.519  1.00  0.00           H  
ATOM   1579  HB3 GLN   118      63.004  50.484  61.292  1.00  0.00           H  
ATOM   1580  CG  GLN   118      65.010  50.666  60.729  1.00  0.00           C  
ATOM   1581  HG2 GLN   118      64.823  51.733  60.848  1.00  0.00           H  
ATOM   1582  HG3 GLN   118      65.363  50.348  61.710  1.00  0.00           H  
ATOM   1583  CD  GLN   118      65.977  50.488  59.584  1.00  0.00           C  
ATOM   1584  OE1 GLN   118      67.142  50.347  59.848  1.00  0.00           O  
ATOM   1585  NE2 GLN   118      65.675  50.380  58.342  1.00  0.00           N  
ATOM   1586 HE21 GLN   118      64.776  50.769  58.096  1.00  0.00           H  
ATOM   1587 HE22 GLN   118      66.410  50.186  57.677  1.00  0.00           H  
ATOM   1588  C   GLN   118      62.066  48.152  61.047  1.00  0.00           C  
ATOM   1589  O   GLN   118      61.156  48.712  60.461  1.00  0.00           O  
ATOM   1590  N   SER   119      61.717  47.098  61.803  1.00  0.00           N  
ATOM   1591  H   SER   119      60.750  46.925  62.036  1.00  0.00           H  
ATOM   1592  CA  SER   119      62.630  46.572  62.812  1.00  0.00           C  
ATOM   1593  HA  SER   119      63.594  46.536  62.303  1.00  0.00           H  
ATOM   1594  CB  SER   119      62.735  47.618  63.979  1.00  0.00           C  
ATOM   1595  HB2 SER   119      62.959  48.584  63.526  1.00  0.00           H  
ATOM   1596  HB3 SER   119      61.773  47.698  64.486  1.00  0.00           H  
ATOM   1597  OG  SER   119      63.743  47.248  64.855  1.00  0.00           O  
ATOM   1598  HG  SER   119      64.638  47.459  64.579  1.00  0.00           H  
ATOM   1599  C   SER   119      62.292  45.143  63.340  1.00  0.00           C  
ATOM   1600  O   SER   119      61.766  44.417  62.505  1.00  0.00           O  
ATOM   1601  N   SER   120      62.586  44.746  64.607  1.00  0.00           N  
ATOM   1602  H   SER   120      63.080  45.435  65.156  1.00  0.00           H  
ATOM   1603  CA  SER   120      61.818  43.671  65.346  1.00  0.00           C  
ATOM   1604  HA  SER   120      62.161  42.654  65.154  1.00  0.00           H  
ATOM   1605  CB  SER   120      61.971  43.888  66.865  1.00  0.00           C  
ATOM   1606  HB2 SER   120      61.254  43.210  67.329  1.00  0.00           H  
ATOM   1607  HB3 SER   120      62.921  43.537  67.270  1.00  0.00           H  
ATOM   1608  OG  SER   120      61.715  45.299  67.189  1.00  0.00           O  
ATOM   1609  HG  SER   120      61.626  45.246  68.143  1.00  0.00           H  
ATOM   1610  C   SER   120      60.310  43.724  65.025  1.00  0.00           C  
ATOM   1611  O   SER   120      59.791  44.808  64.651  1.00  0.00           O  
ATOM   1612  N   SER   121      59.642  42.540  65.061  1.00  0.00           N  
ATOM   1613  H   SER   121      58.648  42.606  64.896  1.00  0.00           H  
ATOM   1614  CA  SER   121      60.177  41.181  65.232  1.00  0.00           C  
ATOM   1615  HA  SER   121      60.822  41.062  66.102  1.00  0.00           H  
ATOM   1616  CB  SER   121      58.965  40.174  65.407  1.00  0.00           C  
ATOM   1617  HB2 SER   121      58.278  40.147  64.561  1.00  0.00           H  
ATOM   1618  HB3 SER   121      59.383  39.188  65.611  1.00  0.00           H  
ATOM   1619  OG  SER   121      58.183  40.579  66.499  1.00  0.00           O  
ATOM   1620  HG  SER   121      57.273  40.734  66.234  1.00  0.00           H  
ATOM   1621  C   SER   121      60.949  40.653  63.980  1.00  0.00           C  
ATOM   1622  O   SER   121      60.882  41.274  62.892  1.00  0.00           O  
ATOM   1623  N   TYR   122      61.621  39.557  64.040  1.00  0.00           N  
ATOM   1624  H   TYR   122      61.654  39.093  64.937  1.00  0.00           H  
ATOM   1625  CA  TYR   122      62.424  38.959  62.942  1.00  0.00           C  
ATOM   1626  HA  TYR   122      62.320  39.658  62.112  1.00  0.00           H  
ATOM   1627  CB  TYR   122      63.867  38.929  63.512  1.00  0.00           C  
ATOM   1628  HB2 TYR   122      63.926  38.270  64.378  1.00  0.00           H  
ATOM   1629  HB3 TYR   122      64.658  38.503  62.894  1.00  0.00           H  
ATOM   1630  CG  TYR   122      64.373  40.346  63.966  1.00  0.00           C  
ATOM   1631  CD1 TYR   122      64.568  40.549  65.360  1.00  0.00           C  
ATOM   1632  HD1 TYR   122      64.409  39.768  66.088  1.00  0.00           H  
ATOM   1633  CE1 TYR   122      64.929  41.828  65.841  1.00  0.00           C  
ATOM   1634  HE1 TYR   122      65.201  41.937  66.881  1.00  0.00           H  
ATOM   1635  CZ  TYR   122      65.163  42.868  64.982  1.00  0.00           C  
ATOM   1636  OH  TYR   122      65.721  44.041  65.417  1.00  0.00           O  
ATOM   1637  HH  TYR   122      65.403  44.105  66.320  1.00  0.00           H  
ATOM   1638  CE2 TYR   122      65.009  42.690  63.578  1.00  0.00           C  
ATOM   1639  HE2 TYR   122      65.279  43.541  62.971  1.00  0.00           H  
ATOM   1640  CD2 TYR   122      64.526  41.466  63.111  1.00  0.00           C  
ATOM   1641  HD2 TYR   122      64.459  41.228  62.059  1.00  0.00           H  
ATOM   1642  C   TYR   122      61.912  37.606  62.529  1.00  0.00           C  
ATOM   1643  O   TYR   122      61.314  36.907  63.306  1.00  0.00           O  
ATOM   1644  N   GLY   123      61.984  37.150  61.324  1.00  0.00           N  
ATOM   1645  H   GLY   123      61.511  36.267  61.196  1.00  0.00           H  
ATOM   1646  CA  GLY   123      62.787  37.707  60.203  1.00  0.00           C  
ATOM   1647  HA2 GLY   123      62.452  37.336  59.235  1.00  0.00           H  
ATOM   1648  HA3 GLY   123      62.552  38.771  60.249  1.00  0.00           H  
ATOM   1649  C   GLY   123      64.261  37.542  60.205  1.00  0.00           C  
ATOM   1650  O   GLY   123      64.891  36.738  60.845  1.00  0.00           O  
ATOM   1651  N   GLN   124      64.907  38.357  59.357  1.00  0.00           N  
ATOM   1652  H   GLN   124      64.337  39.018  58.848  1.00  0.00           H  
ATOM   1653  CA  GLN   124      66.370  38.408  59.116  1.00  0.00           C  
ATOM   1654  HA  GLN   124      66.855  37.478  59.416  1.00  0.00           H  
ATOM   1655  CB  GLN   124      66.561  38.492  57.601  1.00  0.00           C  
ATOM   1656  HB2 GLN   124      65.942  37.725  57.136  1.00  0.00           H  
ATOM   1657  HB3 GLN   124      66.240  39.456  57.208  1.00  0.00           H  
ATOM   1658  CG  GLN   124      67.989  38.249  57.082  1.00  0.00           C  
ATOM   1659  HG2 GLN   124      68.702  38.952  57.512  1.00  0.00           H  
ATOM   1660  HG3 GLN   124      68.482  37.342  57.432  1.00  0.00           H  
ATOM   1661  CD  GLN   124      68.153  38.249  55.534  1.00  0.00           C  
ATOM   1662  OE1 GLN   124      69.268  38.057  55.027  1.00  0.00           O  
ATOM   1663  NE2 GLN   124      67.124  38.236  54.734  1.00  0.00           N  
ATOM   1664 HE21 GLN   124      66.208  38.476  55.085  1.00  0.00           H  
ATOM   1665 HE22 GLN   124      67.382  38.271  53.758  1.00  0.00           H  
ATOM   1666  C   GLN   124      66.991  39.658  59.748  1.00  0.00           C  
ATOM   1667  O   GLN   124      66.544  40.765  59.453  1.00  0.00           O  
ATOM   1668  N   PRO   125      68.047  39.621  60.565  1.00  0.00           N  
ATOM   1669  CD  PRO   125      68.670  40.825  61.126  1.00  0.00           C  
ATOM   1670  HD2 PRO   125      67.810  41.420  61.432  1.00  0.00           H  
ATOM   1671  HD3 PRO   125      69.269  41.395  60.415  1.00  0.00           H  
ATOM   1672  CG  PRO   125      69.518  40.371  62.276  1.00  0.00           C  
ATOM   1673  HG2 PRO   125      69.004  40.414  63.236  1.00  0.00           H  
ATOM   1674  HG3 PRO   125      70.443  40.941  62.366  1.00  0.00           H  
ATOM   1675  CB  PRO   125      69.835  38.948  61.870  1.00  0.00           C  
ATOM   1676  HB2 PRO   125      70.171  38.372  62.732  1.00  0.00           H  
ATOM   1677  HB3 PRO   125      70.626  39.122  61.141  1.00  0.00           H  
ATOM   1678  CA  PRO   125      68.663  38.442  61.130  1.00  0.00           C  
ATOM   1679  HA  PRO   125      69.031  37.802  60.327  1.00  0.00           H  
ATOM   1680  C   PRO   125      67.736  37.695  62.103  1.00  0.00           C  
ATOM   1681  O   PRO   125      67.110  38.292  62.969  1.00  0.00           O  
ATOM   1682  N   GLN   126      67.721  36.303  62.132  1.00  0.00           N  
ATOM   1683  H   GLN   126      68.275  35.808  61.448  1.00  0.00           H  
ATOM   1684  CA  GLN   126      66.956  35.455  63.004  1.00  0.00           C  
ATOM   1685  HA  GLN   126      65.949  35.867  62.943  1.00  0.00           H  
ATOM   1686  CB  GLN   126      66.969  33.998  62.444  1.00  0.00           C  
ATOM   1687  HB2 GLN   126      67.999  33.654  62.352  1.00  0.00           H  
ATOM   1688  HB3 GLN   126      66.391  33.354  63.106  1.00  0.00           H  
ATOM   1689  CG  GLN   126      66.302  33.837  61.070  1.00  0.00           C  
ATOM   1690  HG2 GLN   126      66.659  34.694  60.499  1.00  0.00           H  
ATOM   1691  HG3 GLN   126      66.616  32.902  60.606  1.00  0.00           H  
ATOM   1692  CD  GLN   126      64.755  33.867  60.964  1.00  0.00           C  
ATOM   1693  OE1 GLN   126      64.031  33.619  61.925  1.00  0.00           O  
ATOM   1694  NE2 GLN   126      64.186  34.069  59.804  1.00  0.00           N  
ATOM   1695 HE21 GLN   126      64.844  34.198  59.049  1.00  0.00           H  
ATOM   1696 HE22 GLN   126      63.202  34.282  59.724  1.00  0.00           H  
ATOM   1697  C   GLN   126      67.585  35.497  64.434  1.00  0.00           C  
ATOM   1698  O   GLN   126      68.785  35.422  64.645  1.00  0.00           O  
ATOM   1699  N   SER   127      66.701  35.805  65.347  1.00  0.00           N  
ATOM   1700  H   SER   127      65.789  36.080  65.012  1.00  0.00           H  
ATOM   1701  CA  SER   127      66.877  35.992  66.787  1.00  0.00           C  
ATOM   1702  HA  SER   127      66.016  35.700  67.389  1.00  0.00           H  
ATOM   1703  CB  SER   127      68.036  35.087  67.351  1.00  0.00           C  
ATOM   1704  HB2 SER   127      68.960  35.444  66.898  1.00  0.00           H  
ATOM   1705  HB3 SER   127      68.050  35.384  68.400  1.00  0.00           H  
ATOM   1706  OG  SER   127      67.686  33.755  67.089  1.00  0.00           O  
ATOM   1707  HG  SER   127      68.172  33.465  66.314  1.00  0.00           H  
ATOM   1708  C   SER   127      67.262  37.453  67.032  1.00  0.00           C  
ATOM   1709  O   SER   127      67.593  37.806  68.206  1.00  0.00           O  
ATOM   1710  N   GLY   128      67.435  38.340  66.003  1.00  0.00           N  
ATOM   1711  H   GLY   128      67.102  38.083  65.085  1.00  0.00           H  
ATOM   1712  CA  GLY   128      67.961  39.720  66.067  1.00  0.00           C  
ATOM   1713  HA2 GLY   128      67.617  40.142  65.122  1.00  0.00           H  
ATOM   1714  HA3 GLY   128      67.424  40.163  66.905  1.00  0.00           H  
ATOM   1715  C   GLY   128      69.409  39.652  66.322  1.00  0.00           C  
ATOM   1716  O   GLY   128      70.127  38.740  66.129  1.00  0.00           O  
ATOM   1717  N   SER   129      69.978  40.802  66.729  1.00  0.00           N  
ATOM   1718  H   SER   129      70.987  40.799  66.779  1.00  0.00           H  
ATOM   1719  CA  SER   129      69.382  42.143  66.798  1.00  0.00           C  
ATOM   1720  HA  SER   129      70.243  42.795  66.949  1.00  0.00           H  
ATOM   1721  CB  SER   129      68.710  42.819  65.515  1.00  0.00           C  
ATOM   1722  HB2 SER   129      67.739  42.349  65.360  1.00  0.00           H  
ATOM   1723  HB3 SER   129      68.639  43.858  65.837  1.00  0.00           H  
ATOM   1724  OG  SER   129      69.485  42.776  64.370  1.00  0.00           O  
ATOM   1725  HG  SER   129      68.927  43.176  63.698  1.00  0.00           H  
ATOM   1726  C   SER   129      68.528  42.286  67.982  1.00  0.00           C  
ATOM   1727  O   SER   129      67.435  42.882  67.946  1.00  0.00           O  
ATOM   1728  N   TYR   130      68.993  41.668  69.061  1.00  0.00           N  
ATOM   1729  H   TYR   130      69.938  41.313  69.079  1.00  0.00           H  
ATOM   1730  CA  TYR   130      68.190  41.675  70.338  1.00  0.00           C  
ATOM   1731  HA  TYR   130      67.396  40.941  70.199  1.00  0.00           H  
ATOM   1732  CB  TYR   130      69.181  41.077  71.307  1.00  0.00           C  
ATOM   1733  HB2 TYR   130      70.067  41.698  71.440  1.00  0.00           H  
ATOM   1734  HB3 TYR   130      68.742  41.199  72.297  1.00  0.00           H  
ATOM   1735  CG  TYR   130      69.595  39.555  71.031  1.00  0.00           C  
ATOM   1736  CD1 TYR   130      70.790  39.226  70.426  1.00  0.00           C  
ATOM   1737  HD1 TYR   130      71.545  39.944  70.141  1.00  0.00           H  
ATOM   1738  CE1 TYR   130      71.049  37.872  70.089  1.00  0.00           C  
ATOM   1739  HE1 TYR   130      71.937  37.634  69.524  1.00  0.00           H  
ATOM   1740  CZ  TYR   130      70.139  36.862  70.354  1.00  0.00           C  
ATOM   1741  OH  TYR   130      70.393  35.675  69.782  1.00  0.00           O  
ATOM   1742  HH  TYR   130      70.985  35.836  69.044  1.00  0.00           H  
ATOM   1743  CE2 TYR   130      69.001  37.166  71.111  1.00  0.00           C  
ATOM   1744  HE2 TYR   130      68.261  36.383  71.189  1.00  0.00           H  
ATOM   1745  CD2 TYR   130      68.761  38.495  71.480  1.00  0.00           C  
ATOM   1746  HD2 TYR   130      67.838  38.789  71.958  1.00  0.00           H  
ATOM   1747  C   TYR   130      67.743  43.087  70.801  1.00  0.00           C  
ATOM   1748  O   TYR   130      68.431  44.125  70.586  1.00  0.00           O  
ATOM   1749  N   SER   131      66.531  43.253  71.365  1.00  0.00           N  
ATOM   1750  H   SER   131      66.283  44.220  71.517  1.00  0.00           H  
ATOM   1751  CA  SER   131      65.341  42.323  71.324  1.00  0.00           C  
ATOM   1752  HA  SER   131      64.555  42.955  71.736  1.00  0.00           H  
ATOM   1753  CB  SER   131      64.845  42.075  69.888  1.00  0.00           C  
ATOM   1754  HB2 SER   131      64.392  42.964  69.449  1.00  0.00           H  
ATOM   1755  HB3 SER   131      65.613  41.708  69.207  1.00  0.00           H  
ATOM   1756  OG  SER   131      63.908  41.074  69.926  1.00  0.00           O  
ATOM   1757  HG  SER   131      63.261  41.193  69.227  1.00  0.00           H  
ATOM   1758  C   SER   131      65.444  41.103  72.273  1.00  0.00           C  
ATOM   1759  O   SER   131      65.775  40.013  71.814  1.00  0.00           O  
ATOM   1760  N   GLN   132      65.606  41.208  73.588  1.00  0.00           N  
ATOM   1761  H   GLN   132      65.933  40.383  74.070  1.00  0.00           H  
ATOM   1762  CA  GLN   132      65.085  42.276  74.493  1.00  0.00           C  
ATOM   1763  HA  GLN   132      64.929  43.203  73.941  1.00  0.00           H  
ATOM   1764  CB  GLN   132      63.635  41.878  74.961  1.00  0.00           C  
ATOM   1765  HB2 GLN   132      62.921  41.718  74.153  1.00  0.00           H  
ATOM   1766  HB3 GLN   132      63.644  40.953  75.537  1.00  0.00           H  
ATOM   1767  CG  GLN   132      62.961  42.931  75.841  1.00  0.00           C  
ATOM   1768  HG2 GLN   132      63.435  43.129  76.802  1.00  0.00           H  
ATOM   1769  HG3 GLN   132      63.000  43.866  75.281  1.00  0.00           H  
ATOM   1770  CD  GLN   132      61.489  42.726  76.181  1.00  0.00           C  
ATOM   1771  OE1 GLN   132      60.972  41.679  75.984  1.00  0.00           O  
ATOM   1772  NE2 GLN   132      60.768  43.681  76.793  1.00  0.00           N  
ATOM   1773 HE21 GLN   132      61.209  44.564  77.007  1.00  0.00           H  
ATOM   1774 HE22 GLN   132      59.861  43.445  77.169  1.00  0.00           H  
ATOM   1775  C   GLN   132      65.981  42.518  75.703  1.00  0.00           C  
ATOM   1776  O   GLN   132      66.369  41.605  76.391  1.00  0.00           O  
ATOM   1777  N   GLN   133      66.318  43.814  75.961  1.00  0.00           N  
ATOM   1778  H   GLN   133      65.845  44.549  75.455  1.00  0.00           H  
ATOM   1779  CA  GLN   133      67.147  44.332  77.069  1.00  0.00           C  
ATOM   1780  HA  GLN   133      67.301  45.392  76.866  1.00  0.00           H  
ATOM   1781  CB  GLN   133      66.464  44.298  78.401  1.00  0.00           C  
ATOM   1782  HB2 GLN   133      66.139  43.274  78.587  1.00  0.00           H  
ATOM   1783  HB3 GLN   133      67.106  44.610  79.226  1.00  0.00           H  
ATOM   1784  CG  GLN   133      65.163  45.168  78.418  1.00  0.00           C  
ATOM   1785  HG2 GLN   133      65.393  46.220  78.247  1.00  0.00           H  
ATOM   1786  HG3 GLN   133      64.491  44.987  77.579  1.00  0.00           H  
ATOM   1787  CD  GLN   133      64.375  45.018  79.730  1.00  0.00           C  
ATOM   1788  OE1 GLN   133      64.904  44.806  80.847  1.00  0.00           O  
ATOM   1789  NE2 GLN   133      63.008  45.139  79.628  1.00  0.00           N  
ATOM   1790 HE21 GLN   133      62.547  45.392  78.765  1.00  0.00           H  
ATOM   1791 HE22 GLN   133      62.503  45.063  80.500  1.00  0.00           H  
ATOM   1792  C   GLN   133      68.601  43.672  77.111  1.00  0.00           C  
ATOM   1793  O   GLN   133      68.840  42.850  78.040  1.00  0.00           O  
ATOM   1794  N   PRO   134      69.586  44.018  76.280  1.00  0.00           N  
ATOM   1795  CD  PRO   134      70.874  43.408  76.465  1.00  0.00           C  
ATOM   1796  HD2 PRO   134      70.839  42.328  76.319  1.00  0.00           H  
ATOM   1797  HD3 PRO   134      71.315  43.693  77.420  1.00  0.00           H  
ATOM   1798  CG  PRO   134      71.803  44.111  75.456  1.00  0.00           C  
ATOM   1799  HG2 PRO   134      71.853  43.569  74.512  1.00  0.00           H  
ATOM   1800  HG3 PRO   134      72.804  44.216  75.874  1.00  0.00           H  
ATOM   1801  CB  PRO   134      71.032  45.435  75.210  1.00  0.00           C  
ATOM   1802  HB2 PRO   134      71.434  45.944  74.334  1.00  0.00           H  
ATOM   1803  HB3 PRO   134      71.360  46.188  75.927  1.00  0.00           H  
ATOM   1804  CA  PRO   134      69.537  45.134  75.300  1.00  0.00           C  
ATOM   1805  HA  PRO   134      69.098  46.035  75.728  1.00  0.00           H  
ATOM   1806  C   PRO   134      68.786  44.704  74.043  1.00  0.00           C  
ATOM   1807  O   PRO   134      68.722  43.549  73.734  1.00  0.00           O  
ATOM   1808  N   SER   135      68.262  45.607  73.201  1.00  0.00           N  
ATOM   1809  H   SER   135      67.934  45.258  72.312  1.00  0.00           H  
ATOM   1810  CA  SER   135      67.960  46.994  73.438  1.00  0.00           C  
ATOM   1811  HA  SER   135      68.876  47.582  73.502  1.00  0.00           H  
ATOM   1812  CB  SER   135      67.147  47.463  72.253  1.00  0.00           C  
ATOM   1813  HB2 SER   135      66.303  46.795  72.084  1.00  0.00           H  
ATOM   1814  HB3 SER   135      66.724  48.450  72.440  1.00  0.00           H  
ATOM   1815  OG  SER   135      68.066  47.472  71.101  1.00  0.00           O  
ATOM   1816  HG  SER   135      67.710  48.042  70.416  1.00  0.00           H  
ATOM   1817  C   SER   135      67.065  47.302  74.629  1.00  0.00           C  
ATOM   1818  O   SER   135      66.246  46.454  74.963  1.00  0.00           O  
ATOM   1819  N   TYR   136      67.099  48.544  75.051  1.00  0.00           N  
ATOM   1820  H   TYR   136      67.748  49.183  74.614  1.00  0.00           H  
ATOM   1821  CA  TYR   136      66.302  49.211  76.113  1.00  0.00           C  
ATOM   1822  HA  TYR   136      65.728  48.414  76.585  1.00  0.00           H  
ATOM   1823  CB  TYR   136      67.278  49.773  77.186  1.00  0.00           C  
ATOM   1824  HB2 TYR   136      68.192  50.092  76.686  1.00  0.00           H  
ATOM   1825  HB3 TYR   136      66.911  50.646  77.726  1.00  0.00           H  
ATOM   1826  CG  TYR   136      67.741  48.717  78.238  1.00  0.00           C  
ATOM   1827  CD1 TYR   136      67.098  48.598  79.424  1.00  0.00           C  
ATOM   1828  HD1 TYR   136      66.217  49.140  79.733  1.00  0.00           H  
ATOM   1829  CE1 TYR   136      67.568  47.675  80.417  1.00  0.00           C  
ATOM   1830  HE1 TYR   136      67.063  47.600  81.369  1.00  0.00           H  
ATOM   1831  CZ  TYR   136      68.620  46.801  80.088  1.00  0.00           C  
ATOM   1832  OH  TYR   136      69.133  46.085  81.127  1.00  0.00           O  
ATOM   1833  HH  TYR   136      69.314  45.214  80.766  1.00  0.00           H  
ATOM   1834  CE2 TYR   136      69.196  46.870  78.816  1.00  0.00           C  
ATOM   1835  HE2 TYR   136      69.970  46.158  78.571  1.00  0.00           H  
ATOM   1836  CD2 TYR   136      68.750  47.861  77.920  1.00  0.00           C  
ATOM   1837  HD2 TYR   136      69.137  47.894  76.912  1.00  0.00           H  
ATOM   1838  C   TYR   136      65.467  50.346  75.661  1.00  0.00           C  
ATOM   1839  O   TYR   136      65.948  51.366  75.175  1.00  0.00           O  
ATOM   1840  N   GLY   137      64.171  50.419  75.875  1.00  0.00           N  
ATOM   1841  H   GLY   137      63.804  51.349  75.736  1.00  0.00           H  
ATOM   1842  CA  GLY   137      63.311  49.460  76.607  1.00  0.00           C  
ATOM   1843  HA2 GLY   137      62.270  49.668  76.358  1.00  0.00           H  
ATOM   1844  HA3 GLY   137      63.522  48.440  76.283  1.00  0.00           H  
ATOM   1845  C   GLY   137      63.481  49.448  78.059  1.00  0.00           C  
ATOM   1846  O   GLY   137      64.207  50.233  78.650  1.00  0.00           O  
ATOM   1847  N   GLY   138      62.725  48.580  78.780  1.00  0.00           N  
ATOM   1848  H   GLY   138      62.113  47.966  78.262  1.00  0.00           H  
ATOM   1849  CA  GLY   138      62.591  48.512  80.231  1.00  0.00           C  
ATOM   1850  HA2 GLY   138      61.881  47.692  80.338  1.00  0.00           H  
ATOM   1851  HA3 GLY   138      63.546  48.195  80.648  1.00  0.00           H  
ATOM   1852  C   GLY   138      62.226  49.741  81.008  1.00  0.00           C  
ATOM   1853  O   GLY   138      61.494  50.628  80.622  1.00  0.00           O  
ATOM   1854  N   GLN   139      62.605  49.752  82.289  1.00  0.00           N  
ATOM   1855  H   GLN   139      62.146  50.537  82.727  1.00  0.00           H  
ATOM   1856  CA  GLN   139      63.654  48.970  82.981  1.00  0.00           C  
ATOM   1857  HA  GLN   139      63.658  47.952  82.593  1.00  0.00           H  
ATOM   1858  CB  GLN   139      65.027  49.567  82.604  1.00  0.00           C  
ATOM   1859  HB2 GLN   139      65.712  49.002  83.237  1.00  0.00           H  
ATOM   1860  HB3 GLN   139      65.151  49.420  81.531  1.00  0.00           H  
ATOM   1861  CG  GLN   139      65.160  51.029  82.874  1.00  0.00           C  
ATOM   1862  HG2 GLN   139      64.285  51.520  82.448  1.00  0.00           H  
ATOM   1863  HG3 GLN   139      65.219  51.308  83.926  1.00  0.00           H  
ATOM   1864  CD  GLN   139      66.414  51.700  82.308  1.00  0.00           C  
ATOM   1865  OE1 GLN   139      67.201  51.060  81.557  1.00  0.00           O  
ATOM   1866  NE2 GLN   139      66.712  52.956  82.423  1.00  0.00           N  
ATOM   1867 HE21 GLN   139      66.085  53.598  82.886  1.00  0.00           H  
ATOM   1868 HE22 GLN   139      67.573  53.232  81.974  1.00  0.00           H  
ATOM   1869  C   GLN   139      63.478  48.937  84.476  1.00  0.00           C  
ATOM   1870  O   GLN   139      64.369  48.513  85.284  1.00  0.00           O  
ATOM   1871  N   GLN   140      62.361  49.450  85.009  1.00  0.00           N  
ATOM   1872  H   GLN   140      61.571  49.645  84.410  1.00  0.00           H  
ATOM   1873  CA  GLN   140      61.993  49.762  86.399  1.00  0.00           C  
ATOM   1874  HA  GLN   140      61.026  50.263  86.458  1.00  0.00           H  
ATOM   1875  CB  GLN   140      61.853  48.447  87.270  1.00  0.00           C  
ATOM   1876  HB2 GLN   140      62.816  47.965  87.434  1.00  0.00           H  
ATOM   1877  HB3 GLN   140      61.417  48.621  88.254  1.00  0.00           H  
ATOM   1878  CG  GLN   140      61.077  47.338  86.553  1.00  0.00           C  
ATOM   1879  HG2 GLN   140      61.481  47.079  85.574  1.00  0.00           H  
ATOM   1880  HG3 GLN   140      61.063  46.486  87.232  1.00  0.00           H  
ATOM   1881  CD  GLN   140      59.597  47.688  86.244  1.00  0.00           C  
ATOM   1882  OE1 GLN   140      59.078  48.765  86.568  1.00  0.00           O  
ATOM   1883  NE2 GLN   140      58.863  46.743  85.725  1.00  0.00           N  
ATOM   1884 HE21 GLN   140      59.318  45.846  85.630  1.00  0.00           H  
ATOM   1885 HE22 GLN   140      57.863  46.794  85.594  1.00  0.00           H  
ATOM   1886  C   GLN   140      62.960  50.724  87.087  1.00  0.00           C  
ATOM   1887  O   GLN   140      63.130  50.810  88.309  1.00  0.00           O  
ATOM   1888  N   GLN   141      63.415  51.721  86.312  1.00  0.00           N  
ATOM   1889  H   GLN   141      63.245  51.643  85.320  1.00  0.00           H  
ATOM   1890  CA  GLN   141      64.302  52.779  86.732  1.00  0.00           C  
ATOM   1891  HA  GLN   141      63.996  53.089  87.731  1.00  0.00           H  
ATOM   1892  CB  GLN   141      65.779  52.369  86.813  1.00  0.00           C  
ATOM   1893  HB2 GLN   141      65.975  51.865  85.867  1.00  0.00           H  
ATOM   1894  HB3 GLN   141      66.436  53.238  86.846  1.00  0.00           H  
ATOM   1895  CG  GLN   141      66.210  51.354  87.919  1.00  0.00           C  
ATOM   1896  HG2 GLN   141      66.002  50.322  87.638  1.00  0.00           H  
ATOM   1897  HG3 GLN   141      67.282  51.366  88.112  1.00  0.00           H  
ATOM   1898  CD  GLN   141      65.870  51.678  89.358  1.00  0.00           C  
ATOM   1899  OE1 GLN   141      65.634  52.813  89.736  1.00  0.00           O  
ATOM   1900  NE2 GLN   141      65.852  50.674  90.292  1.00  0.00           N  
ATOM   1901 HE21 GLN   141      65.967  49.699  90.055  1.00  0.00           H  
ATOM   1902 HE22 GLN   141      65.446  50.975  91.166  1.00  0.00           H  
ATOM   1903  C   GLN   141      64.242  53.934  85.756  1.00  0.00           C  
ATOM   1904  O   GLN   141      64.532  53.786  84.581  1.00  0.00           O  
ATOM   1905  N   SER   142      63.627  55.164  86.041  1.00  0.00           N  
ATOM   1906  H   SER   142      63.516  55.766  85.237  1.00  0.00           H  
ATOM   1907  CA  SER   142      63.017  55.654  87.281  1.00  0.00           C  
ATOM   1908  HA  SER   142      62.795  56.692  87.031  1.00  0.00           H  
ATOM   1909  CB  SER   142      61.685  54.899  87.584  1.00  0.00           C  
ATOM   1910  HB2 SER   142      61.050  54.970  86.701  1.00  0.00           H  
ATOM   1911  HB3 SER   142      61.926  53.847  87.736  1.00  0.00           H  
ATOM   1912  OG  SER   142      60.989  55.559  88.555  1.00  0.00           O  
ATOM   1913  HG  SER   142      60.621  56.393  88.253  1.00  0.00           H  
ATOM   1914  C   SER   142      63.952  55.688  88.453  1.00  0.00           C  
ATOM   1915  O   SER   142      63.634  55.308  89.601  1.00  0.00           O  
ATOM   1916  N   TYR   143      65.222  56.086  88.185  1.00  0.00           N  
ATOM   1917  H   TYR   143      65.354  56.373  87.226  1.00  0.00           H  
ATOM   1918  CA  TYR   143      66.310  56.341  89.171  1.00  0.00           C  
ATOM   1919  HA  TYR   143      66.360  55.439  89.781  1.00  0.00           H  
ATOM   1920  CB  TYR   143      67.686  56.594  88.525  1.00  0.00           C  
ATOM   1921  HB2 TYR   143      67.580  57.542  87.997  1.00  0.00           H  
ATOM   1922  HB3 TYR   143      68.403  56.929  89.275  1.00  0.00           H  
ATOM   1923  CG  TYR   143      68.196  55.549  87.553  1.00  0.00           C  
ATOM   1924  CD1 TYR   143      69.154  54.589  87.980  1.00  0.00           C  
ATOM   1925  HD1 TYR   143      69.493  54.618  89.005  1.00  0.00           H  
ATOM   1926  CE1 TYR   143      69.693  53.658  87.071  1.00  0.00           C  
ATOM   1927  HE1 TYR   143      70.526  53.056  87.401  1.00  0.00           H  
ATOM   1928  CZ  TYR   143      69.283  53.646  85.725  1.00  0.00           C  
ATOM   1929  OH  TYR   143      69.821  52.789  84.867  1.00  0.00           O  
ATOM   1930  HH  TYR   143      69.771  53.023  83.937  1.00  0.00           H  
ATOM   1931  CE2 TYR   143      68.321  54.566  85.300  1.00  0.00           C  
ATOM   1932  HE2 TYR   143      68.039  54.504  84.259  1.00  0.00           H  
ATOM   1933  CD2 TYR   143      67.843  55.554  86.159  1.00  0.00           C  
ATOM   1934  HD2 TYR   143      67.238  56.363  85.777  1.00  0.00           H  
ATOM   1935  C   TYR   143      66.090  57.434  90.154  1.00  0.00           C  
ATOM   1936  O   TYR   143      65.281  58.292  89.925  1.00  0.00           O  
ATOM   1937  N   GLY   144      66.793  57.434  91.336  1.00  0.00           N  
ATOM   1938  H   GLY   144      67.463  56.686  91.449  1.00  0.00           H  
ATOM   1939  CA  GLY   144      66.686  58.415  92.459  1.00  0.00           C  
ATOM   1940  HA2 GLY   144      67.534  58.258  93.126  1.00  0.00           H  
ATOM   1941  HA3 GLY   144      66.521  59.458  92.190  1.00  0.00           H  
ATOM   1942  C   GLY   144      65.442  58.114  93.255  1.00  0.00           C  
ATOM   1943  O   GLY   144      64.674  57.252  92.790  1.00  0.00           O  
ATOM   1944  N   GLN   145      65.167  58.837  94.301  1.00  0.00           N  
ATOM   1945  H   GLN   145      65.805  59.606  94.452  1.00  0.00           H  
ATOM   1946  CA  GLN   145      64.019  58.679  95.165  1.00  0.00           C  
ATOM   1947  HA  GLN   145      63.200  58.246  94.590  1.00  0.00           H  
ATOM   1948  CB  GLN   145      64.327  57.813  96.444  1.00  0.00           C  
ATOM   1949  HB2 GLN   145      65.214  58.155  96.977  1.00  0.00           H  
ATOM   1950  HB3 GLN   145      63.502  57.879  97.155  1.00  0.00           H  
ATOM   1951  CG  GLN   145      64.548  56.279  96.307  1.00  0.00           C  
ATOM   1952  HG2 GLN   145      63.640  55.906  95.834  1.00  0.00           H  
ATOM   1953  HG3 GLN   145      65.374  56.120  95.613  1.00  0.00           H  
ATOM   1954  CD  GLN   145      64.612  55.511  97.639  1.00  0.00           C  
ATOM   1955  OE1 GLN   145      64.571  56.075  98.747  1.00  0.00           O  
ATOM   1956  NE2 GLN   145      64.585  54.189  97.642  1.00  0.00           N  
ATOM   1957 HE21 GLN   145      64.318  53.712  98.492  1.00  0.00           H  
ATOM   1958 HE22 GLN   145      64.447  53.774  96.732  1.00  0.00           H  
ATOM   1959  C   GLN   145      63.611  60.072  95.661  1.00  0.00           C  
ATOM   1960  O   GLN   145      64.244  60.753  96.474  1.00  0.00           O  
ATOM   1961  N   GLN   146      62.415  60.494  95.268  1.00  0.00           N  
ATOM   1962  H   GLN   146      61.785  59.859  94.799  1.00  0.00           H  
ATOM   1963  CA  GLN   146      62.114  61.954  95.333  1.00  0.00           C  
ATOM   1964  HA  GLN   146      62.949  62.459  95.818  1.00  0.00           H  
ATOM   1965  CB  GLN   146      61.982  62.462  93.939  1.00  0.00           C  
ATOM   1966  HB2 GLN   146      61.000  62.183  93.557  1.00  0.00           H  
ATOM   1967  HB3 GLN   146      61.892  63.546  93.999  1.00  0.00           H  
ATOM   1968  CG  GLN   146      63.037  62.212  92.820  1.00  0.00           C  
ATOM   1969  HG2 GLN   146      62.753  62.883  92.009  1.00  0.00           H  
ATOM   1970  HG3 GLN   146      64.029  62.536  93.133  1.00  0.00           H  
ATOM   1971  CD  GLN   146      63.138  60.773  92.294  1.00  0.00           C  
ATOM   1972  OE1 GLN   146      62.377  59.853  92.537  1.00  0.00           O  
ATOM   1973  NE2 GLN   146      64.122  60.478  91.551  1.00  0.00           N  
ATOM   1974 HE21 GLN   146      64.724  61.280  91.435  1.00  0.00           H  
ATOM   1975 HE22 GLN   146      64.246  59.612  91.046  1.00  0.00           H  
ATOM   1976  C   GLN   146      60.811  62.176  96.156  1.00  0.00           C  
ATOM   1977  O   GLN   146      59.795  61.566  95.935  1.00  0.00           O  
ATOM   1978  N   GLN   147      60.853  63.043  97.180  1.00  0.00           N  
ATOM   1979  H   GLN   147      61.791  63.402  97.286  1.00  0.00           H  
ATOM   1980  CA  GLN   147      59.894  63.470  98.135  1.00  0.00           C  
ATOM   1981  HA  GLN   147      59.287  62.619  98.445  1.00  0.00           H  
ATOM   1982  CB  GLN   147      60.630  63.957  99.346  1.00  0.00           C  
ATOM   1983  HB2 GLN   147      59.872  64.163 100.103  1.00  0.00           H  
ATOM   1984  HB3 GLN   147      61.234  63.132  99.724  1.00  0.00           H  
ATOM   1985  CG  GLN   147      61.599  65.195  99.299  1.00  0.00           C  
ATOM   1986  HG2 GLN   147      61.116  66.062  98.846  1.00  0.00           H  
ATOM   1987  HG3 GLN   147      61.916  65.327 100.333  1.00  0.00           H  
ATOM   1988  CD  GLN   147      62.958  65.068  98.655  1.00  0.00           C  
ATOM   1989  OE1 GLN   147      63.302  64.096  98.061  1.00  0.00           O  
ATOM   1990  NE2 GLN   147      63.842  66.133  98.694  1.00  0.00           N  
ATOM   1991 HE21 GLN   147      63.619  66.955  99.236  1.00  0.00           H  
ATOM   1992 HE22 GLN   147      64.688  66.045  98.148  1.00  0.00           H  
ATOM   1993  C   GLN   147      58.852  64.471  97.575  1.00  0.00           C  
ATOM   1994  O   GLN   147      58.902  65.007  96.481  1.00  0.00           O  
ATOM   1995  N   SER   148      57.741  64.660  98.309  1.00  0.00           N  
ATOM   1996  H   SER   148      57.871  64.251  99.223  1.00  0.00           H  
ATOM   1997  CA  SER   148      56.562  65.414  97.923  1.00  0.00           C  
ATOM   1998  HA  SER   148      56.079  64.959  97.058  1.00  0.00           H  
ATOM   1999  CB  SER   148      55.664  65.265  99.161  1.00  0.00           C  
ATOM   2000  HB2 SER   148      54.802  65.905  98.975  1.00  0.00           H  
ATOM   2001  HB3 SER   148      55.263  64.252  99.197  1.00  0.00           H  
ATOM   2002  OG  SER   148      56.233  65.624 100.420  1.00  0.00           O  
ATOM   2003  HG  SER   148      55.711  66.362 100.743  1.00  0.00           H  
ATOM   2004  C   SER   148      56.822  66.907  97.683  1.00  0.00           C  
ATOM   2005  O   SER   148      57.730  67.514  98.206  1.00  0.00           O  
ATOM   2006  N   TYR   149      55.980  67.586  96.895  1.00  0.00           N  
ATOM   2007  H   TYR   149      55.210  67.102  96.455  1.00  0.00           H  
ATOM   2008  CA  TYR   149      55.948  69.000  96.744  1.00  0.00           C  
ATOM   2009  HA  TYR   149      56.893  69.425  96.407  1.00  0.00           H  
ATOM   2010  CB  TYR   149      54.810  69.496  95.839  1.00  0.00           C  
ATOM   2011  HB2 TYR   149      55.165  69.040  94.915  1.00  0.00           H  
ATOM   2012  HB3 TYR   149      53.928  69.000  96.245  1.00  0.00           H  
ATOM   2013  CG  TYR   149      54.607  70.992  95.763  1.00  0.00           C  
ATOM   2014  CD1 TYR   149      53.541  71.512  96.525  1.00  0.00           C  
ATOM   2015  HD1 TYR   149      52.820  70.957  97.109  1.00  0.00           H  
ATOM   2016  CE1 TYR   149      53.221  72.866  96.335  1.00  0.00           C  
ATOM   2017  HE1 TYR   149      52.364  73.371  96.756  1.00  0.00           H  
ATOM   2018  CZ  TYR   149      53.948  73.719  95.473  1.00  0.00           C  
ATOM   2019  OH  TYR   149      53.587  75.004  95.218  1.00  0.00           O  
ATOM   2020  HH  TYR   149      52.731  75.271  95.563  1.00  0.00           H  
ATOM   2021  CE2 TYR   149      55.091  73.152  94.743  1.00  0.00           C  
ATOM   2022  HE2 TYR   149      55.631  73.868  94.141  1.00  0.00           H  
ATOM   2023  CD2 TYR   149      55.343  71.776  94.852  1.00  0.00           C  
ATOM   2024  HD2 TYR   149      56.160  71.365  94.277  1.00  0.00           H  
ATOM   2025  C   TYR   149      55.784  69.767  98.062  1.00  0.00           C  
ATOM   2026  O   TYR   149      54.814  69.540  98.806  1.00  0.00           O  
ATOM   2027  N   ASN   150      56.715  70.667  98.312  1.00  0.00           N  
ATOM   2028  H   ASN   150      57.399  70.876  97.600  1.00  0.00           H  
ATOM   2029  CA  ASN   150      56.808  71.495  99.492  1.00  0.00           C  
ATOM   2030  HA  ASN   150      56.234  71.072 100.316  1.00  0.00           H  
ATOM   2031  CB  ASN   150      58.268  71.520  99.966  1.00  0.00           C  
ATOM   2032  HB2 ASN   150      58.631  70.492  99.995  1.00  0.00           H  
ATOM   2033  HB3 ASN   150      58.913  72.005  99.234  1.00  0.00           H  
ATOM   2034  CG  ASN   150      58.513  72.105 101.321  1.00  0.00           C  
ATOM   2035  OD1 ASN   150      57.800  72.878 101.813  1.00  0.00           O  
ATOM   2036  ND2 ASN   150      59.500  71.633 102.009  1.00  0.00           N  
ATOM   2037 HD21 ASN   150      59.548  71.920 102.976  1.00  0.00           H  
ATOM   2038 HD22 ASN   150      60.124  70.940 101.621  1.00  0.00           H  
ATOM   2039  C   ASN   150      56.379  72.969  99.160  1.00  0.00           C  
ATOM   2040  O   ASN   150      57.097  73.689  98.432  1.00  0.00           O  
ATOM   2041  N   PRO   151      55.263  73.480  99.729  1.00  0.00           N  
ATOM   2042  CD  PRO   151      54.354  72.699 100.537  1.00  0.00           C  
ATOM   2043  HD2 PRO   151      54.696  72.413 101.531  1.00  0.00           H  
ATOM   2044  HD3 PRO   151      54.051  71.762 100.070  1.00  0.00           H  
ATOM   2045  CG  PRO   151      53.020  73.512 100.637  1.00  0.00           C  
ATOM   2046  HG2 PRO   151      52.494  73.243 101.553  1.00  0.00           H  
ATOM   2047  HG3 PRO   151      52.469  73.308  99.719  1.00  0.00           H  
ATOM   2048  CB  PRO   151      53.530  74.938 100.608  1.00  0.00           C  
ATOM   2049  HB2 PRO   151      53.926  75.293 101.559  1.00  0.00           H  
ATOM   2050  HB3 PRO   151      52.850  75.637 100.120  1.00  0.00           H  
ATOM   2051  CA  PRO   151      54.700  74.880  99.594  1.00  0.00           C  
ATOM   2052  HA  PRO   151      54.327  74.883  98.570  1.00  0.00           H  
ATOM   2053  C   PRO   151      55.802  75.993  99.838  1.00  0.00           C  
ATOM   2054  O   PRO   151      56.662  75.825 100.699  1.00  0.00           O  
ATOM   2055  N   PRO   152      55.644  77.143  99.118  1.00  0.00           N  
ATOM   2056  CD  PRO   152      54.491  77.584  98.311  1.00  0.00           C  
ATOM   2057  HD2 PRO   152      53.566  77.159  98.702  1.00  0.00           H  
ATOM   2058  HD3 PRO   152      54.683  77.145  97.332  1.00  0.00           H  
ATOM   2059  CG  PRO   152      54.466  79.049  98.138  1.00  0.00           C  
ATOM   2060  HG2 PRO   152      53.894  79.552  98.918  1.00  0.00           H  
ATOM   2061  HG3 PRO   152      54.123  79.375  97.156  1.00  0.00           H  
ATOM   2062  CB  PRO   152      55.956  79.237  98.241  1.00  0.00           C  
ATOM   2063  HB2 PRO   152      56.296  80.267  98.352  1.00  0.00           H  
ATOM   2064  HB3 PRO   152      56.383  79.008  97.265  1.00  0.00           H  
ATOM   2065  CA  PRO   152      56.464  78.310  99.287  1.00  0.00           C  
ATOM   2066  HA  PRO   152      57.492  77.996  99.110  1.00  0.00           H  
ATOM   2067  C   PRO   152      56.448  78.898 100.704  1.00  0.00           C  
ATOM   2068  O   PRO   152      55.367  79.034 101.263  1.00  0.00           O  
ATOM   2069  N   GLN   153      57.605  79.137 101.354  1.00  0.00           N  
ATOM   2070  H   GLN   153      58.483  78.784 101.002  1.00  0.00           H  
ATOM   2071  CA  GLN   153      57.784  79.876 102.583  1.00  0.00           C  
ATOM   2072  HA  GLN   153      56.877  80.382 102.915  1.00  0.00           H  
ATOM   2073  CB  GLN   153      58.215  79.000 103.771  1.00  0.00           C  
ATOM   2074  HB2 GLN   153      59.082  78.368 103.577  1.00  0.00           H  
ATOM   2075  HB3 GLN   153      58.506  79.640 104.604  1.00  0.00           H  
ATOM   2076  CG  GLN   153      57.112  78.161 104.280  1.00  0.00           C  
ATOM   2077  HG2 GLN   153      56.617  77.682 103.435  1.00  0.00           H  
ATOM   2078  HG3 GLN   153      57.515  77.340 104.873  1.00  0.00           H  
ATOM   2079  CD  GLN   153      56.144  78.921 105.088  1.00  0.00           C  
ATOM   2080  OE1 GLN   153      56.061  80.172 105.124  1.00  0.00           O  
ATOM   2081  NE2 GLN   153      55.343  78.313 105.979  1.00  0.00           N  
ATOM   2082 HE21 GLN   153      55.421  77.317 106.129  1.00  0.00           H  
ATOM   2083 HE22 GLN   153      54.751  78.818 106.622  1.00  0.00           H  
ATOM   2084  C   GLN   153      58.819  81.040 102.435  1.00  0.00           C  
ATOM   2085  O   GLN   153      58.919  81.947 103.267  1.00  0.00           O  
ATOM   2086  N   GLY   154      59.687  81.088 101.441  1.00  0.00           N  
ATOM   2087  H   GLY   154      59.634  80.417 100.688  1.00  0.00           H  
ATOM   2088  CA  GLY   154      60.822  82.009 101.397  1.00  0.00           C  
ATOM   2089  HA2 GLY   154      61.286  82.038 102.383  1.00  0.00           H  
ATOM   2090  HA3 GLY   154      61.444  81.629 100.586  1.00  0.00           H  
ATOM   2091  C   GLY   154      60.581  83.503 101.180  1.00  0.00           C  
ATOM   2092  O   GLY   154      59.538  83.841 100.561  1.00  0.00           O  
ATOM   2093  N   TYR   155      61.395  84.414 101.667  1.00  0.00           N  
ATOM   2094  H   TYR   155      62.241  84.179 102.166  1.00  0.00           H  
ATOM   2095  CA  TYR   155      61.130  85.841 101.699  1.00  0.00           C  
ATOM   2096  HA  TYR   155      60.167  85.947 102.198  1.00  0.00           H  
ATOM   2097  CB  TYR   155      62.248  86.527 102.580  1.00  0.00           C  
ATOM   2098  HB2 TYR   155      63.193  86.428 102.046  1.00  0.00           H  
ATOM   2099  HB3 TYR   155      62.049  87.598 102.613  1.00  0.00           H  
ATOM   2100  CG  TYR   155      62.481  86.085 103.973  1.00  0.00           C  
ATOM   2101  CD1 TYR   155      61.673  86.501 105.003  1.00  0.00           C  
ATOM   2102  HD1 TYR   155      60.887  87.184 104.717  1.00  0.00           H  
ATOM   2103  CE1 TYR   155      61.820  85.975 106.330  1.00  0.00           C  
ATOM   2104  HE1 TYR   155      61.168  86.236 107.150  1.00  0.00           H  
ATOM   2105  CZ  TYR   155      62.831  85.023 106.507  1.00  0.00           C  
ATOM   2106  OH  TYR   155      63.089  84.578 107.784  1.00  0.00           O  
ATOM   2107  HH  TYR   155      63.650  83.800 107.758  1.00  0.00           H  
ATOM   2108  CE2 TYR   155      63.681  84.599 105.475  1.00  0.00           C  
ATOM   2109  HE2 TYR   155      64.438  83.846 105.641  1.00  0.00           H  
ATOM   2110  CD2 TYR   155      63.473  85.121 104.199  1.00  0.00           C  
ATOM   2111  HD2 TYR   155      64.076  84.799 103.363  1.00  0.00           H  
ATOM   2112  C   TYR   155      60.835  86.435 100.283  1.00  0.00           C  
ATOM   2113  O   TYR   155      61.357  85.907  99.266  1.00  0.00           O  
ATOM   2114  N   GLY   156      59.986  87.444 100.206  1.00  0.00           N  
ATOM   2115  H   GLY   156      59.754  87.765  99.277  1.00  0.00           H  
ATOM   2116  CA  GLY   156      59.703  88.462 101.228  1.00  0.00           C  
ATOM   2117  HA2 GLY   156      59.008  87.982 101.918  1.00  0.00           H  
ATOM   2118  HA3 GLY   156      60.568  88.874 101.746  1.00  0.00           H  
ATOM   2119  C   GLY   156      59.029  89.663 100.501  1.00  0.00           C  
ATOM   2120  O   GLY   156      59.504  90.108  99.488  1.00  0.00           O  
ATOM   2121  N   GLN   157      57.945  90.091 101.055  1.00  0.00           N  
ATOM   2122  H   GLN   157      57.664  89.609 101.896  1.00  0.00           H  
ATOM   2123  CA  GLN   157      56.980  91.046 100.509  1.00  0.00           C  
ATOM   2124  HA  GLN   157      57.376  91.393  99.555  1.00  0.00           H  
ATOM   2125  CB  GLN   157      55.653  90.251 100.335  1.00  0.00           C  
ATOM   2126  HB2 GLN   157      55.362  89.774 101.271  1.00  0.00           H  
ATOM   2127  HB3 GLN   157      54.888  91.015 100.190  1.00  0.00           H  
ATOM   2128  CG  GLN   157      55.677  89.224  99.268  1.00  0.00           C  
ATOM   2129  HG2 GLN   157      56.220  88.285  99.374  1.00  0.00           H  
ATOM   2130  HG3 GLN   157      54.625  89.066  99.028  1.00  0.00           H  
ATOM   2131  CD  GLN   157      56.153  89.710  97.889  1.00  0.00           C  
ATOM   2132  OE1 GLN   157      56.886  89.028  97.162  1.00  0.00           O  
ATOM   2133  NE2 GLN   157      55.837  90.907  97.424  1.00  0.00           N  
ATOM   2134 HE21 GLN   157      54.908  91.162  97.727  1.00  0.00           H  
ATOM   2135 HE22 GLN   157      56.208  91.141  96.514  1.00  0.00           H  
ATOM   2136  C   GLN   157      56.807  92.298 101.499  1.00  0.00           C  
ATOM   2137  O   GLN   157      57.061  92.023 102.698  1.00  0.00           O  
ATOM   2138  N   GLN   158      56.446  93.469 101.017  1.00  0.00           N  
ATOM   2139  H   GLN   158      56.305  94.170 101.731  1.00  0.00           H  
ATOM   2140  CA  GLN   158      56.220  93.872  99.695  1.00  0.00           C  
ATOM   2141  HA  GLN   158      55.319  93.344  99.384  1.00  0.00           H  
ATOM   2142  CB  GLN   158      55.796  95.399  99.775  1.00  0.00           C  
ATOM   2143  HB2 GLN   158      56.610  95.867 100.329  1.00  0.00           H  
ATOM   2144  HB3 GLN   158      55.684  95.763  98.754  1.00  0.00           H  
ATOM   2145  CG  GLN   158      54.485  95.639 100.536  1.00  0.00           C  
ATOM   2146  HG2 GLN   158      53.679  95.184  99.959  1.00  0.00           H  
ATOM   2147  HG3 GLN   158      54.517  95.107 101.487  1.00  0.00           H  
ATOM   2148  CD  GLN   158      54.176  97.093 100.774  1.00  0.00           C  
ATOM   2149  OE1 GLN   158      54.315  97.924  99.864  1.00  0.00           O  
ATOM   2150  NE2 GLN   158      53.658  97.443 101.927  1.00  0.00           N  
ATOM   2151 HE21 GLN   158      53.442  96.689 102.563  1.00  0.00           H  
ATOM   2152 HE22 GLN   158      53.389  98.403 102.087  1.00  0.00           H  
ATOM   2153  C   GLN   158      57.456  93.809  98.762  1.00  0.00           C  
ATOM   2154  O   GLN   158      58.550  93.620  99.224  1.00  0.00           O  
ATOM   2155  N   ASN   159      57.140  93.998  97.515  1.00  0.00           N  
ATOM   2156  H   ASN   159      56.192  94.183  97.223  1.00  0.00           H  
ATOM   2157  CA  ASN   159      58.161  93.815  96.511  1.00  0.00           C  
ATOM   2158  HA  ASN   159      58.429  92.760  96.577  1.00  0.00           H  
ATOM   2159  CB  ASN   159      57.489  94.138  95.125  1.00  0.00           C  
ATOM   2160  HB2 ASN   159      57.012  95.112  95.242  1.00  0.00           H  
ATOM   2161  HB3 ASN   159      58.186  94.379  94.322  1.00  0.00           H  
ATOM   2162  CG  ASN   159      56.665  92.988  94.621  1.00  0.00           C  
ATOM   2163  OD1 ASN   159      56.901  91.826  94.825  1.00  0.00           O  
ATOM   2164  ND2 ASN   159      55.689  93.278  93.858  1.00  0.00           N  
ATOM   2165 HD21 ASN   159      55.585  94.279  93.766  1.00  0.00           H  
ATOM   2166 HD22 ASN   159      55.344  92.547  93.252  1.00  0.00           H  
ATOM   2167  C   ASN   159      59.437  94.668  96.713  1.00  0.00           C  
ATOM   2168  O   ASN   159      59.413  95.893  96.942  1.00  0.00           O  
ATOM   2169  N   GLN   160      60.612  94.074  96.762  1.00  0.00           N  
ATOM   2170  H   GLN   160      61.453  94.632  96.809  1.00  0.00           H  
ATOM   2171  CA  GLN   160      60.864  92.615  96.655  1.00  0.00           C  
ATOM   2172  HA  GLN   160      60.023  91.987  96.947  1.00  0.00           H  
ATOM   2173  CB  GLN   160      61.008  92.364  95.096  1.00  0.00           C  
ATOM   2174  HB2 GLN   160      60.028  92.496  94.637  1.00  0.00           H  
ATOM   2175  HB3 GLN   160      61.733  93.086  94.721  1.00  0.00           H  
ATOM   2176  CG  GLN   160      61.570  91.034  94.647  1.00  0.00           C  
ATOM   2177  HG2 GLN   160      61.616  90.998  93.558  1.00  0.00           H  
ATOM   2178  HG3 GLN   160      62.560  90.954  95.096  1.00  0.00           H  
ATOM   2179  CD  GLN   160      60.719  89.882  95.115  1.00  0.00           C  
ATOM   2180  OE1 GLN   160      61.063  89.161  96.006  1.00  0.00           O  
ATOM   2181  NE2 GLN   160      59.524  89.770  94.599  1.00  0.00           N  
ATOM   2182 HE21 GLN   160      59.490  90.169  93.672  1.00  0.00           H  
ATOM   2183 HE22 GLN   160      58.919  89.033  94.931  1.00  0.00           H  
ATOM   2184  C   GLN   160      62.138  92.173  97.299  1.00  0.00           C  
ATOM   2185  O   GLN   160      63.146  92.818  97.062  1.00  0.00           O  
ATOM   2186  N   TYR   161      62.140  91.114  98.125  1.00  0.00           N  
ATOM   2187  H   TYR   161      61.293  90.641  98.407  1.00  0.00           H  
ATOM   2188  CA  TYR   161      63.359  90.650  98.830  1.00  0.00           C  
ATOM   2189  HA  TYR   161      63.819  91.477  99.371  1.00  0.00           H  
ATOM   2190  CB  TYR   161      62.976  89.516  99.745  1.00  0.00           C  
ATOM   2191  HB2 TYR   161      62.289  89.848 100.524  1.00  0.00           H  
ATOM   2192  HB3 TYR   161      62.395  88.796  99.170  1.00  0.00           H  
ATOM   2193  CG  TYR   161      64.139  88.869 100.494  1.00  0.00           C  
ATOM   2194  CD1 TYR   161      64.743  87.690 100.013  1.00  0.00           C  
ATOM   2195  HD1 TYR   161      64.382  87.168  99.139  1.00  0.00           H  
ATOM   2196  CE1 TYR   161      65.838  87.117 100.662  1.00  0.00           C  
ATOM   2197  HE1 TYR   161      66.384  86.240 100.347  1.00  0.00           H  
ATOM   2198  CZ  TYR   161      66.316  87.772 101.785  1.00  0.00           C  
ATOM   2199  OH  TYR   161      67.410  87.254 102.367  1.00  0.00           O  
ATOM   2200  HH  TYR   161      67.797  87.845 103.018  1.00  0.00           H  
ATOM   2201  CE2 TYR   161      65.835  89.080 102.209  1.00  0.00           C  
ATOM   2202  HE2 TYR   161      66.289  89.550 103.069  1.00  0.00           H  
ATOM   2203  CD2 TYR   161      64.650  89.545 101.602  1.00  0.00           C  
ATOM   2204  HD2 TYR   161      64.185  90.494 101.827  1.00  0.00           H  
ATOM   2205  C   TYR   161      64.465  90.165  97.857  1.00  0.00           C  
ATOM   2206  O   TYR   161      65.574  90.633  97.869  1.00  0.00           O  
ATOM   2207  N   ASN   162      64.129  89.268  96.959  1.00  0.00           N  
ATOM   2208  H   ASN   162      63.310  88.742  97.230  1.00  0.00           H  
ATOM   2209  CA  ASN   162      65.037  88.610  95.984  1.00  0.00           C  
ATOM   2210  HA  ASN   162      65.955  88.291  96.477  1.00  0.00           H  
ATOM   2211  CB  ASN   162      64.214  87.463  95.281  1.00  0.00           C  
ATOM   2212  HB2 ASN   162      63.427  87.889  94.659  1.00  0.00           H  
ATOM   2213  HB3 ASN   162      64.918  86.982  94.602  1.00  0.00           H  
ATOM   2214  CG  ASN   162      63.498  86.464  96.276  1.00  0.00           C  
ATOM   2215  OD1 ASN   162      64.081  85.592  96.834  1.00  0.00           O  
ATOM   2216  ND2 ASN   162      62.211  86.726  96.468  1.00  0.00           N  
ATOM   2217 HD21 ASN   162      61.797  86.247  97.255  1.00  0.00           H  
ATOM   2218 HD22 ASN   162      61.735  87.527  96.077  1.00  0.00           H  
ATOM   2219  C   ASN   162      65.629  89.595  94.932  1.00  0.00           C  
ATOM   2220  O   ASN   162      65.090  90.631  94.672  1.00  0.00           O  
ATOM   2221  N   SER   163      66.776  89.342  94.307  1.00  0.00           N  
ATOM   2222  H   SER   163      67.355  88.551  94.547  1.00  0.00           H  
ATOM   2223  CA  SER   163      67.154  90.110  93.143  1.00  0.00           C  
ATOM   2224  HA  SER   163      67.362  91.122  93.488  1.00  0.00           H  
ATOM   2225  CB  SER   163      68.577  89.704  92.612  1.00  0.00           C  
ATOM   2226  HB2 SER   163      69.289  89.673  93.437  1.00  0.00           H  
ATOM   2227  HB3 SER   163      68.552  88.681  92.237  1.00  0.00           H  
ATOM   2228  OG  SER   163      68.941  90.614  91.627  1.00  0.00           O  
ATOM   2229  HG  SER   163      69.561  91.246  91.999  1.00  0.00           H  
ATOM   2230  C   SER   163      66.182  90.137  91.986  1.00  0.00           C  
ATOM   2231  O   SER   163      65.612  89.068  91.627  1.00  0.00           O  
ATOM   2232  N   SER   164      65.928  91.239  91.367  1.00  0.00           N  
ATOM   2233  H   SER   164      66.538  92.012  91.591  1.00  0.00           H  
ATOM   2234  CA  SER   164      64.920  91.355  90.283  1.00  0.00           C  
ATOM   2235  HA  SER   164      64.904  92.357  89.854  1.00  0.00           H  
ATOM   2236  CB  SER   164      63.525  91.052  90.810  1.00  0.00           C  
ATOM   2237  HB2 SER   164      63.268  90.008  90.628  1.00  0.00           H  
ATOM   2238  HB3 SER   164      63.411  91.197  91.884  1.00  0.00           H  
ATOM   2239  OG  SER   164      62.572  91.997  90.291  1.00  0.00           O  
ATOM   2240  HG  SER   164      62.542  92.778  90.848  1.00  0.00           H  
ATOM   2241  C   SER   164      65.331  90.547  89.013  1.00  0.00           C  
ATOM   2242  O   SER   164      66.513  90.327  88.809  1.00  0.00           O  
ATOM   2243  N   SER   165      64.403  90.141  88.203  1.00  0.00           N  
ATOM   2244  H   SER   165      63.466  90.414  88.464  1.00  0.00           H  
ATOM   2245  CA  SER   165      64.644  89.218  87.040  1.00  0.00           C  
ATOM   2246  HA  SER   165      64.913  88.215  87.372  1.00  0.00           H  
ATOM   2247  CB  SER   165      63.289  88.962  86.339  1.00  0.00           C  
ATOM   2248  HB2 SER   165      62.948  89.864  85.831  1.00  0.00           H  
ATOM   2249  HB3 SER   165      63.475  88.185  85.597  1.00  0.00           H  
ATOM   2250  OG  SER   165      62.426  88.446  87.305  1.00  0.00           O  
ATOM   2251  HG  SER   165      62.849  87.663  87.665  1.00  0.00           H  
ATOM   2252  C   SER   165      65.604  89.681  85.954  1.00  0.00           C  
ATOM   2253  O   SER   165      65.722  90.893  85.704  1.00  0.00           O  
ATOM   2254  N   GLY   166      66.367  88.774  85.439  1.00  0.00           N  
ATOM   2255  H   GLY   166      66.224  87.792  85.631  1.00  0.00           H  
ATOM   2256  CA  GLY   166      67.641  89.070  84.734  1.00  0.00           C  
ATOM   2257  HA2 GLY   166      68.002  88.156  84.263  1.00  0.00           H  
ATOM   2258  HA3 GLY   166      67.465  89.773  83.919  1.00  0.00           H  
ATOM   2259  C   GLY   166      68.799  89.632  85.603  1.00  0.00           C  
ATOM   2260  O   GLY   166      69.513  88.805  86.190  1.00  0.00           O  
ATOM   2261  N   GLY   167      68.985  90.941  85.624  1.00  0.00           N  
ATOM   2262  H   GLY   167      68.270  91.534  85.226  1.00  0.00           H  
ATOM   2263  CA  GLY   167      70.148  91.627  86.191  1.00  0.00           C  
ATOM   2264  HA2 GLY   167      70.029  92.699  86.034  1.00  0.00           H  
ATOM   2265  HA3 GLY   167      70.248  91.521  87.271  1.00  0.00           H  
ATOM   2266  C   GLY   167      71.426  91.229  85.477  1.00  0.00           C  
ATOM   2267  O   GLY   167      71.417  90.959  84.252  1.00  0.00           O  
ATOM   2268  N   GLY   168      72.556  91.315  86.157  1.00  0.00           N  
ATOM   2269  H   GLY   168      72.537  91.641  87.113  1.00  0.00           H  
ATOM   2270  CA  GLY   168      73.876  91.444  85.491  1.00  0.00           C  
ATOM   2271  HA2 GLY   168      73.734  91.938  84.529  1.00  0.00           H  
ATOM   2272  HA3 GLY   168      74.545  91.935  86.197  1.00  0.00           H  
ATOM   2273  C   GLY   168      74.639  90.187  85.166  1.00  0.00           C  
ATOM   2274  O   GLY   168      74.221  89.123  85.545  1.00  0.00           O  
ATOM   2275  N   GLY   169      75.832  90.231  84.618  1.00  0.00           N  
ATOM   2276  H   GLY   169      76.173  89.349  84.263  1.00  0.00           H  
ATOM   2277  CA  GLY   169      76.580  91.430  84.282  1.00  0.00           C  
ATOM   2278  HA2 GLY   169      76.168  91.832  83.357  1.00  0.00           H  
ATOM   2279  HA3 GLY   169      76.532  92.148  85.101  1.00  0.00           H  
ATOM   2280  C   GLY   169      78.093  91.171  83.963  1.00  0.00           C  
ATOM   2281  O   GLY   169      78.392  90.206  83.256  1.00  0.00           O  
ATOM   2282  N   GLY   170      79.030  91.949  84.536  1.00  0.00           N  
ATOM   2283  H   GLY   170      78.717  92.741  85.080  1.00  0.00           H  
ATOM   2284  CA  GLY   170      80.435  91.627  84.428  1.00  0.00           C  
ATOM   2285  HA2 GLY   170      80.539  91.667  83.344  1.00  0.00           H  
ATOM   2286  HA3 GLY   170      80.982  92.464  84.863  1.00  0.00           H  
ATOM   2287  C   GLY   170      80.932  90.258  84.909  1.00  0.00           C  
ATOM   2288  O   GLY   170      80.258  89.561  85.667  1.00  0.00           O  
ATOM   2289  N   GLY   171      82.123  89.728  84.552  1.00  0.00           N  
ATOM   2290  H   GLY   171      82.147  88.732  84.718  1.00  0.00           H  
ATOM   2291  CA  GLY   171      83.172  90.389  83.706  1.00  0.00           C  
ATOM   2292  HA2 GLY   171      84.055  89.752  83.739  1.00  0.00           H  
ATOM   2293  HA3 GLY   171      82.777  90.495  82.695  1.00  0.00           H  
ATOM   2294  C   GLY   171      83.646  91.753  84.210  1.00  0.00           C  
ATOM   2295  O   GLY   171      83.550  91.998  85.372  1.00  0.00           O  
ATOM   2296  N   GLY   172      84.042  92.687  83.316  1.00  0.00           N  
ATOM   2297  H   GLY   172      84.189  93.606  83.708  1.00  0.00           H  
ATOM   2298  CA  GLY   172      84.211  92.630  81.847  1.00  0.00           C  
ATOM   2299  HA2 GLY   172      84.735  93.534  81.537  1.00  0.00           H  
ATOM   2300  HA3 GLY   172      84.780  91.810  81.409  1.00  0.00           H  
ATOM   2301  C   GLY   172      82.965  92.802  81.118  1.00  0.00           C  
ATOM   2302  O   GLY   172      81.915  92.299  81.552  1.00  0.00           O  
ATOM   2303  N   GLY   173      82.957  93.442  79.907  1.00  0.00           N  
ATOM   2304  H   GLY   173      83.829  93.862  79.619  1.00  0.00           H  
ATOM   2305  CA  GLY   173      81.727  93.724  79.077  1.00  0.00           C  
ATOM   2306  HA2 GLY   173      82.080  93.868  78.056  1.00  0.00           H  
ATOM   2307  HA3 GLY   173      81.029  92.894  79.187  1.00  0.00           H  
ATOM   2308  C   GLY   173      80.972  94.994  79.618  1.00  0.00           C  
ATOM   2309  O   GLY   173      81.123  95.410  80.723  1.00  0.00           O  
ATOM   2310  N   GLY   174      80.133  95.668  78.844  1.00  0.00           N  
ATOM   2311  H   GLY   174      79.888  96.564  79.240  1.00  0.00           H  
ATOM   2312  CA  GLY   174      79.821  95.361  77.437  1.00  0.00           C  
ATOM   2313  HA2 GLY   174      80.717  95.125  76.862  1.00  0.00           H  
ATOM   2314  HA3 GLY   174      79.177  94.484  77.382  1.00  0.00           H  
ATOM   2315  C   GLY   174      79.045  96.402  76.645  1.00  0.00           C  
ATOM   2316  O   GLY   174      78.180  97.113  77.085  1.00  0.00           O  
ATOM   2317  N   GLY   175      79.367  96.450  75.362  1.00  0.00           N  
ATOM   2318  H   GLY   175      80.039  95.769  75.038  1.00  0.00           H  
ATOM   2319  CA  GLY   175      78.929  97.297  74.277  1.00  0.00           C  
ATOM   2320  HA2 GLY   175      77.928  96.975  73.989  1.00  0.00           H  
ATOM   2321  HA3 GLY   175      78.898  98.286  74.735  1.00  0.00           H  
ATOM   2322  C   GLY   175      79.913  97.281  72.998  1.00  0.00           C  
ATOM   2323  O   GLY   175      80.931  96.565  73.065  1.00  0.00           O  
ATOM   2324  N   ASN   176      79.587  98.066  72.004  1.00  0.00           N  
ATOM   2325  H   ASN   176      78.739  98.612  72.055  1.00  0.00           H  
ATOM   2326  CA  ASN   176      80.421  98.268  70.765  1.00  0.00           C  
ATOM   2327  HA  ASN   176      81.430  98.518  71.092  1.00  0.00           H  
ATOM   2328  CB  ASN   176      80.388  96.993  69.916  1.00  0.00           C  
ATOM   2329  HB2 ASN   176      81.006  96.245  70.412  1.00  0.00           H  
ATOM   2330  HB3 ASN   176      79.426  96.485  69.986  1.00  0.00           H  
ATOM   2331  CG  ASN   176      80.883  97.253  68.423  1.00  0.00           C  
ATOM   2332  OD1 ASN   176      82.011  97.631  68.111  1.00  0.00           O  
ATOM   2333  ND2 ASN   176      80.233  97.002  67.310  1.00  0.00           N  
ATOM   2334 HD21 ASN   176      80.699  97.279  66.458  1.00  0.00           H  
ATOM   2335 HD22 ASN   176      79.290  96.660  67.429  1.00  0.00           H  
ATOM   2336  C   ASN   176      79.927  99.447  69.989  1.00  0.00           C  
ATOM   2337  O   ASN   176      78.754  99.588  69.743  1.00  0.00           O  
ATOM   2338  N   TYR   177      80.802 100.363  69.560  1.00  0.00           N  
ATOM   2339  H   TYR   177      81.778 100.238  69.789  1.00  0.00           H  
ATOM   2340  CA  TYR   177      80.515 101.514  68.768  1.00  0.00           C  
ATOM   2341  HA  TYR   177      79.642 101.931  69.270  1.00  0.00           H  
ATOM   2342  CB  TYR   177      81.734 102.478  68.908  1.00  0.00           C  
ATOM   2343  HB2 TYR   177      82.675 102.033  68.584  1.00  0.00           H  
ATOM   2344  HB3 TYR   177      81.547 103.303  68.221  1.00  0.00           H  
ATOM   2345  CG  TYR   177      81.865 103.112  70.308  1.00  0.00           C  
ATOM   2346  CD1 TYR   177      80.777 103.811  70.779  1.00  0.00           C  
ATOM   2347  HD1 TYR   177      79.938 103.925  70.109  1.00  0.00           H  
ATOM   2348  CE1 TYR   177      80.839 104.457  72.042  1.00  0.00           C  
ATOM   2349  HE1 TYR   177      80.069 105.145  72.358  1.00  0.00           H  
ATOM   2350  CZ  TYR   177      81.974 104.397  72.782  1.00  0.00           C  
ATOM   2351  OH  TYR   177      82.092 105.090  73.966  1.00  0.00           O  
ATOM   2352  HH  TYR   177      82.968 105.006  74.350  1.00  0.00           H  
ATOM   2353  CE2 TYR   177      83.107 103.645  72.333  1.00  0.00           C  
ATOM   2354  HE2 TYR   177      83.973 103.681  72.978  1.00  0.00           H  
ATOM   2355  CD2 TYR   177      82.984 102.937  71.133  1.00  0.00           C  
ATOM   2356  HD2 TYR   177      83.881 102.392  70.877  1.00  0.00           H  
ATOM   2357  C   TYR   177      80.209 101.144  67.295  1.00  0.00           C  
ATOM   2358  O   TYR   177      81.081 100.678  66.582  1.00  0.00           O  
ATOM   2359  N   GLY   178      79.031 101.473  66.815  1.00  0.00           N  
ATOM   2360  H   GLY   178      78.819 101.059  65.919  1.00  0.00           H  
ATOM   2361  CA  GLY   178      77.895 102.035  67.445  1.00  0.00           C  
ATOM   2362  HA2 GLY   178      76.989 101.873  66.861  1.00  0.00           H  
ATOM   2363  HA3 GLY   178      77.705 101.501  68.376  1.00  0.00           H  
ATOM   2364  C   GLY   178      77.930 103.573  67.686  1.00  0.00           C  
ATOM   2365  O   GLY   178      78.961 104.260  67.431  1.00  0.00           O  
ATOM   2366  N   GLN   179      76.884 103.990  68.363  1.00  0.00           N  
ATOM   2367  H   GLN   179      76.236 103.224  68.482  1.00  0.00           H  
ATOM   2368  CA  GLN   179      76.643 105.336  68.761  1.00  0.00           C  
ATOM   2369  HA  GLN   179      77.071 106.043  68.049  1.00  0.00           H  
ATOM   2370  CB  GLN   179      75.101 105.716  68.891  1.00  0.00           C  
ATOM   2371  HB2 GLN   179      74.523 104.900  69.324  1.00  0.00           H  
ATOM   2372  HB3 GLN   179      75.036 106.618  69.499  1.00  0.00           H  
ATOM   2373  CG  GLN   179      74.613 105.997  67.463  1.00  0.00           C  
ATOM   2374  HG2 GLN   179      74.935 106.999  67.181  1.00  0.00           H  
ATOM   2375  HG3 GLN   179      75.132 105.395  66.717  1.00  0.00           H  
ATOM   2376  CD  GLN   179      73.136 105.960  67.231  1.00  0.00           C  
ATOM   2377  OE1 GLN   179      72.291 105.824  68.166  1.00  0.00           O  
ATOM   2378  NE2 GLN   179      72.677 106.233  66.050  1.00  0.00           N  
ATOM   2379 HE21 GLN   179      73.341 106.338  65.296  1.00  0.00           H  
ATOM   2380 HE22 GLN   179      71.672 106.264  65.963  1.00  0.00           H  
ATOM   2381  C   GLN   179      77.380 105.728  70.090  1.00  0.00           C  
ATOM   2382  O   GLN   179      77.180 104.964  71.034  1.00  0.00           O  
ATOM   2383  N   ASP   180      78.168 106.769  70.279  1.00  0.00           N  
ATOM   2384  H   ASP   180      78.532 106.797  71.221  1.00  0.00           H  
ATOM   2385  CA  ASP   180      78.780 107.717  69.306  1.00  0.00           C  
ATOM   2386  HA  ASP   180      78.932 107.270  68.324  1.00  0.00           H  
ATOM   2387  CB  ASP   180      77.868 109.019  69.077  1.00  0.00           C  
ATOM   2388  HB2 ASP   180      76.912 108.774  68.614  1.00  0.00           H  
ATOM   2389  HB3 ASP   180      77.612 109.557  69.990  1.00  0.00           H  
ATOM   2390  CG  ASP   180      78.311 110.036  68.021  1.00  0.00           C  
ATOM   2391  OD1 ASP   180      77.833 111.237  68.008  1.00  0.00           O  
ATOM   2392  OD2 ASP   180      79.295 109.788  67.292  1.00  0.00           O  
ATOM   2393  C   ASP   180      80.101 108.140  69.960  1.00  0.00           C  
ATOM   2394  O   ASP   180      80.201 108.248  71.187  1.00  0.00           O  
ATOM   2395  N   GLN   181      81.160 108.281  69.169  1.00  0.00           N  
ATOM   2396  H   GLN   181      81.056 108.341  68.166  1.00  0.00           H  
ATOM   2397  CA  GLN   181      82.472 108.740  69.561  1.00  0.00           C  
ATOM   2398  HA  GLN   181      82.413 108.772  70.649  1.00  0.00           H  
ATOM   2399  CB  GLN   181      83.496 107.633  69.148  1.00  0.00           C  
ATOM   2400  HB2 GLN   181      83.364 107.249  68.136  1.00  0.00           H  
ATOM   2401  HB3 GLN   181      84.550 107.903  69.212  1.00  0.00           H  
ATOM   2402  CG  GLN   181      83.193 106.366  70.040  1.00  0.00           C  
ATOM   2403  HG2 GLN   181      82.501 106.645  70.834  1.00  0.00           H  
ATOM   2404  HG3 GLN   181      82.795 105.533  69.460  1.00  0.00           H  
ATOM   2405  CD  GLN   181      84.526 105.904  70.666  1.00  0.00           C  
ATOM   2406  OE1 GLN   181      84.906 106.412  71.655  1.00  0.00           O  
ATOM   2407  NE2 GLN   181      85.296 105.072  70.001  1.00  0.00           N  
ATOM   2408 HE21 GLN   181      84.956 104.773  69.098  1.00  0.00           H  
ATOM   2409 HE22 GLN   181      86.122 104.726  70.469  1.00  0.00           H  
ATOM   2410  C   GLN   181      82.858 110.075  68.931  1.00  0.00           C  
ATOM   2411  O   GLN   181      84.055 110.418  68.965  1.00  0.00           O  
ATOM   2412  N   SER   182      81.825 110.907  68.603  1.00  0.00           N  
ATOM   2413  H   SER   182      80.890 110.547  68.729  1.00  0.00           H  
ATOM   2414  CA  SER   182      82.002 112.329  68.177  1.00  0.00           C  
ATOM   2415  HA  SER   182      82.936 112.416  67.621  1.00  0.00           H  
ATOM   2416  CB  SER   182      80.819 112.766  67.269  1.00  0.00           C  
ATOM   2417  HB2 SER   182      80.814 112.226  66.322  1.00  0.00           H  
ATOM   2418  HB3 SER   182      79.906 112.544  67.821  1.00  0.00           H  
ATOM   2419  OG  SER   182      80.814 114.212  67.108  1.00  0.00           O  
ATOM   2420  HG  SER   182      80.202 114.419  66.399  1.00  0.00           H  
ATOM   2421  C   SER   182      82.095 113.239  69.510  1.00  0.00           C  
ATOM   2422  O   SER   182      81.119 113.391  70.195  1.00  0.00           O  
ATOM   2423  N   SER   183      83.239 113.829  69.888  1.00  0.00           N  
ATOM   2424  H   SER   183      83.141 114.399  70.716  1.00  0.00           H  
ATOM   2425  CA  SER   183      84.535 113.819  69.186  1.00  0.00           C  
ATOM   2426  HA  SER   183      84.692 112.920  68.591  1.00  0.00           H  
ATOM   2427  CB  SER   183      84.366 115.032  68.153  1.00  0.00           C  
ATOM   2428  HB2 SER   183      83.487 114.987  67.509  1.00  0.00           H  
ATOM   2429  HB3 SER   183      84.357 116.004  68.646  1.00  0.00           H  
ATOM   2430  OG  SER   183      85.495 115.083  67.264  1.00  0.00           O  
ATOM   2431  HG  SER   183      85.356 114.683  66.402  1.00  0.00           H  
ATOM   2432  C   SER   183      85.740 113.988  70.202  1.00  0.00           C  
ATOM   2433  O   SER   183      85.487 114.548  71.324  1.00  0.00           O  
ATOM   2434  N   MET   184      86.958 113.696  69.788  1.00  0.00           N  
ATOM   2435  H   MET   184      86.972 113.545  68.789  1.00  0.00           H  
ATOM   2436  CA  MET   184      88.248 114.077  70.410  1.00  0.00           C  
ATOM   2437  HA  MET   184      88.252 113.862  71.478  1.00  0.00           H  
ATOM   2438  CB  MET   184      89.413 113.405  69.667  1.00  0.00           C  
ATOM   2439  HB2 MET   184      89.400 113.642  68.603  1.00  0.00           H  
ATOM   2440  HB3 MET   184      90.301 113.879  70.086  1.00  0.00           H  
ATOM   2441  CG  MET   184      89.534 111.903  69.912  1.00  0.00           C  
ATOM   2442  HG2 MET   184      88.742 111.469  69.300  1.00  0.00           H  
ATOM   2443  HG3 MET   184      90.490 111.613  69.477  1.00  0.00           H  
ATOM   2444  SD  MET   184      89.638 111.502  71.643  1.00  0.00           S  
ATOM   2445  CE  MET   184      91.223 112.182  72.251  1.00  0.00           C  
ATOM   2446  HE1 MET   184      91.456 111.702  73.202  1.00  0.00           H  
ATOM   2447  HE2 MET   184      92.009 112.115  71.499  1.00  0.00           H  
ATOM   2448  HE3 MET   184      91.016 113.227  72.481  1.00  0.00           H  
ATOM   2449  C   MET   184      88.381 115.619  70.267  1.00  0.00           C  
ATOM   2450  O   MET   184      87.967 116.255  69.317  1.00  0.00           O  
ATOM   2451  N   SER   185      89.119 116.172  71.185  1.00  0.00           N  
ATOM   2452  H   SER   185      89.423 115.734  72.043  1.00  0.00           H  
ATOM   2453  CA  SER   185      89.339 117.576  71.104  1.00  0.00           C  
ATOM   2454  HA  SER   185      88.416 118.156  71.078  1.00  0.00           H  
ATOM   2455  CB  SER   185      90.079 118.091  72.322  1.00  0.00           C  
ATOM   2456  HB2 SER   185      89.625 117.694  73.230  1.00  0.00           H  
ATOM   2457  HB3 SER   185      91.104 117.739  72.206  1.00  0.00           H  
ATOM   2458  OG  SER   185      89.994 119.474  72.367  1.00  0.00           O  
ATOM   2459  HG  SER   185      89.437 119.678  73.121  1.00  0.00           H  
ATOM   2460  C   SER   185      90.041 117.951  69.770  1.00  0.00           C  
ATOM   2461  O   SER   185      90.976 117.304  69.294  1.00  0.00           O  
ATOM   2462  N   SER   186      89.632 119.029  69.074  1.00  0.00           N  
ATOM   2463  H   SER   186      88.737 119.423  69.327  1.00  0.00           H  
ATOM   2464  CA  SER   186      90.317 119.734  67.931  1.00  0.00           C  
ATOM   2465  HA  SER   186      90.858 118.985  67.353  1.00  0.00           H  
ATOM   2466  CB  SER   186      89.275 120.582  67.262  1.00  0.00           C  
ATOM   2467  HB2 SER   186      88.538 119.879  66.874  1.00  0.00           H  
ATOM   2468  HB3 SER   186      88.863 121.276  67.994  1.00  0.00           H  
ATOM   2469  OG  SER   186      89.842 121.299  66.189  1.00  0.00           O  
ATOM   2470  HG  SER   186      89.122 121.561  65.610  1.00  0.00           H  
ATOM   2471  C   SER   186      91.368 120.680  68.488  1.00  0.00           C  
ATOM   2472  O   SER   186      91.101 121.222  69.597  1.00  0.00           O  
ATOM   2473  N   GLY   187      92.573 120.793  67.942  1.00  0.00           N  
ATOM   2474  H   GLY   187      93.066 121.583  68.333  1.00  0.00           H  
ATOM   2475  CA  GLY   187      93.163 120.429  66.632  1.00  0.00           C  
ATOM   2476  HA2 GLY   187      94.059 119.822  66.756  1.00  0.00           H  
ATOM   2477  HA3 GLY   187      92.528 119.726  66.093  1.00  0.00           H  
ATOM   2478  C   GLY   187      93.494 121.707  65.837  1.00  0.00           C  
ATOM   2479  O   GLY   187      94.622 122.019  65.541  1.00  0.00           O  
ATOM   2480  N   GLY   188      92.476 122.445  65.370  1.00  0.00           N  
ATOM   2481  H   GLY   188      91.537 122.074  65.360  1.00  0.00           H  
ATOM   2482  CA  GLY   188      92.564 123.825  64.862  1.00  0.00           C  
ATOM   2483  HA2 GLY   188      93.413 123.744  64.183  1.00  0.00           H  
ATOM   2484  HA3 GLY   188      91.672 124.197  64.358  1.00  0.00           H  
ATOM   2485  C   GLY   188      93.080 124.828  65.907  1.00  0.00           C  
ATOM   2486  O   GLY   188      93.172 124.604  67.093  1.00  0.00           O  
ATOM   2487  N   GLY   189      93.644 125.979  65.522  1.00  0.00           N  
ATOM   2488  H   GLY   189      93.971 126.596  66.252  1.00  0.00           H  
ATOM   2489  CA  GLY   189      93.244 126.666  64.274  1.00  0.00           C  
ATOM   2490  HA2 GLY   189      93.975 127.409  63.956  1.00  0.00           H  
ATOM   2491  HA3 GLY   189      93.249 126.044  63.379  1.00  0.00           H  
ATOM   2492  C   GLY   189      91.864 127.371  64.326  1.00  0.00           C  
ATOM   2493  O   GLY   189      91.206 127.095  65.321  1.00  0.00           O  
ATOM   2494  N   SER   190      91.494 128.222  63.345  1.00  0.00           N  
ATOM   2495  H   SER   190      92.119 128.312  62.557  1.00  0.00           H  
ATOM   2496  CA  SER   190      90.187 128.830  63.147  1.00  0.00           C  
ATOM   2497  HA  SER   190      90.317 129.485  62.286  1.00  0.00           H  
ATOM   2498  CB  SER   190      89.103 127.833  62.726  1.00  0.00           C  
ATOM   2499  HB2 SER   190      88.837 127.035  63.420  1.00  0.00           H  
ATOM   2500  HB3 SER   190      88.169 128.321  62.448  1.00  0.00           H  
ATOM   2501  OG  SER   190      89.583 127.342  61.485  1.00  0.00           O  
ATOM   2502  HG  SER   190      89.522 128.046  60.836  1.00  0.00           H  
ATOM   2503  C   SER   190      89.639 129.613  64.365  1.00  0.00           C  
ATOM   2504  O   SER   190      88.703 129.141  65.074  1.00  0.00           O  
ATOM   2505  N   GLY   191      90.273 130.602  64.854  1.00  0.00           N  
ATOM   2506  H   GLY   191      89.954 130.844  65.781  1.00  0.00           H  
ATOM   2507  CA  GLY   191      91.385 131.379  64.209  1.00  0.00           C  
ATOM   2508  HA2 GLY   191      91.660 132.141  64.938  1.00  0.00           H  
ATOM   2509  HA3 GLY   191      92.295 130.813  64.009  1.00  0.00           H  
ATOM   2510  C   GLY   191      91.053 132.113  62.945  1.00  0.00           C  
ATOM   2511  O   GLY   191      89.885 132.114  62.534  1.00  0.00           O  
ATOM   2512  N   GLY   192      92.052 132.566  62.227  1.00  0.00           N  
ATOM   2513  H   GLY   192      92.986 132.472  62.599  1.00  0.00           H  
ATOM   2514  CA  GLY   192      92.028 132.743  60.805  1.00  0.00           C  
ATOM   2515  HA2 GLY   192      91.146 133.360  60.634  1.00  0.00           H  
ATOM   2516  HA3 GLY   192      92.906 133.277  60.441  1.00  0.00           H  
ATOM   2517  C   GLY   192      91.763 131.355  60.111  1.00  0.00           C  
ATOM   2518  O   GLY   192      92.101 130.279  60.605  1.00  0.00           O  
ATOM   2519  N   GLY   193      90.970 131.382  58.982  1.00  0.00           N  
ATOM   2520  H   GLY   193      90.556 132.212  58.581  1.00  0.00           H  
ATOM   2521  CA  GLY   193      90.715 130.208  58.173  1.00  0.00           C  
ATOM   2522  HA2 GLY   193      90.609 130.561  57.147  1.00  0.00           H  
ATOM   2523  HA3 GLY   193      91.614 129.592  58.217  1.00  0.00           H  
ATOM   2524  C   GLY   193      89.532 129.403  58.575  1.00  0.00           C  
ATOM   2525  O   GLY   193      89.093 129.341  59.759  1.00  0.00           O  
ATOM   2526  N   TYR   194      88.822 128.852  57.653  1.00  0.00           N  
ATOM   2527  H   TYR   194      89.132 128.839  56.691  1.00  0.00           H  
ATOM   2528  CA  TYR   194      87.615 128.034  57.913  1.00  0.00           C  
ATOM   2529  HA  TYR   194      86.885 128.537  58.547  1.00  0.00           H  
ATOM   2530  CB  TYR   194      86.919 127.711  56.685  1.00  0.00           C  
ATOM   2531  HB2 TYR   194      87.546 127.053  56.082  1.00  0.00           H  
ATOM   2532  HB3 TYR   194      86.023 127.143  56.934  1.00  0.00           H  
ATOM   2533  CG  TYR   194      86.464 128.891  55.831  1.00  0.00           C  
ATOM   2534  CD1 TYR   194      85.422 129.731  56.207  1.00  0.00           C  
ATOM   2535  HD1 TYR   194      85.006 129.587  57.193  1.00  0.00           H  
ATOM   2536  CE1 TYR   194      84.999 130.799  55.404  1.00  0.00           C  
ATOM   2537  HE1 TYR   194      84.244 131.506  55.714  1.00  0.00           H  
ATOM   2538  CZ  TYR   194      85.622 130.950  54.199  1.00  0.00           C  
ATOM   2539  OH  TYR   194      85.156 131.869  53.328  1.00  0.00           O  
ATOM   2540  HH  TYR   194      84.421 132.330  53.738  1.00  0.00           H  
ATOM   2541  CE2 TYR   194      86.781 130.180  53.829  1.00  0.00           C  
ATOM   2542  HE2 TYR   194      87.260 130.441  52.897  1.00  0.00           H  
ATOM   2543  CD2 TYR   194      87.234 129.176  54.695  1.00  0.00           C  
ATOM   2544  HD2 TYR   194      88.004 128.514  54.325  1.00  0.00           H  
ATOM   2545  C   TYR   194      87.950 126.681  58.749  1.00  0.00           C  
ATOM   2546  O   TYR   194      88.948 126.040  58.448  1.00  0.00           O  
ATOM   2547  N   GLY   195      87.212 126.267  59.764  1.00  0.00           N  
ATOM   2548  H   GLY   195      87.283 125.313  60.088  1.00  0.00           H  
ATOM   2549  CA  GLY   195      85.930 126.872  60.080  1.00  0.00           C  
ATOM   2550  HA2 GLY   195      86.102 127.895  60.416  1.00  0.00           H  
ATOM   2551  HA3 GLY   195      85.405 126.932  59.127  1.00  0.00           H  
ATOM   2552  C   GLY   195      85.010 126.119  60.987  1.00  0.00           C  
ATOM   2553  O   GLY   195      85.534 125.259  61.690  1.00  0.00           O  
ATOM   2554  N   ASN   196      83.784 126.538  61.144  1.00  0.00           N  
ATOM   2555  H   ASN   196      83.402 127.395  60.770  1.00  0.00           H  
ATOM   2556  CA  ASN   196      82.701 125.779  61.717  1.00  0.00           C  
ATOM   2557  HA  ASN   196      83.117 125.135  62.492  1.00  0.00           H  
ATOM   2558  CB  ASN   196      81.742 126.778  62.263  1.00  0.00           C  
ATOM   2559  HB2 ASN   196      82.296 127.502  62.861  1.00  0.00           H  
ATOM   2560  HB3 ASN   196      81.322 127.365  61.447  1.00  0.00           H  
ATOM   2561  CG  ASN   196      80.707 126.147  63.114  1.00  0.00           C  
ATOM   2562  OD1 ASN   196      79.763 125.616  62.540  1.00  0.00           O  
ATOM   2563  ND2 ASN   196      80.564 126.358  64.404  1.00  0.00           N  
ATOM   2564 HD21 ASN   196      79.861 125.826  64.896  1.00  0.00           H  
ATOM   2565 HD22 ASN   196      81.248 126.968  64.828  1.00  0.00           H  
ATOM   2566  C   ASN   196      82.028 124.924  60.604  1.00  0.00           C  
ATOM   2567  O   ASN   196      81.695 125.455  59.541  1.00  0.00           O  
ATOM   2568  N   GLN   197      81.746 123.662  60.903  1.00  0.00           N  
ATOM   2569  H   GLN   197      82.031 123.289  61.797  1.00  0.00           H  
ATOM   2570  CA  GLN   197      80.936 122.833  60.056  1.00  0.00           C  
ATOM   2571  HA  GLN   197      80.540 123.502  59.292  1.00  0.00           H  
ATOM   2572  CB  GLN   197      81.805 121.749  59.309  1.00  0.00           C  
ATOM   2573  HB2 GLN   197      82.131 121.063  60.091  1.00  0.00           H  
ATOM   2574  HB3 GLN   197      81.046 121.304  58.667  1.00  0.00           H  
ATOM   2575  CG  GLN   197      82.904 122.369  58.408  1.00  0.00           C  
ATOM   2576  HG2 GLN   197      82.388 122.879  57.595  1.00  0.00           H  
ATOM   2577  HG3 GLN   197      83.415 123.117  59.014  1.00  0.00           H  
ATOM   2578  CD  GLN   197      83.880 121.247  57.927  1.00  0.00           C  
ATOM   2579  OE1 GLN   197      84.709 120.613  58.616  1.00  0.00           O  
ATOM   2580  NE2 GLN   197      83.761 120.894  56.719  1.00  0.00           N  
ATOM   2581 HE21 GLN   197      83.205 121.436  56.073  1.00  0.00           H  
ATOM   2582 HE22 GLN   197      84.536 120.357  56.357  1.00  0.00           H  
ATOM   2583  C   GLN   197      79.723 122.189  60.818  1.00  0.00           C  
ATOM   2584  O   GLN   197      79.307 121.086  60.467  1.00  0.00           O  
ATOM   2585  N   ASP   198      79.100 122.841  61.796  1.00  0.00           N  
ATOM   2586  H   ASP   198      79.559 123.715  62.007  1.00  0.00           H  
ATOM   2587  CA  ASP   198      77.827 122.412  62.432  1.00  0.00           C  
ATOM   2588  HA  ASP   198      78.076 121.535  63.029  1.00  0.00           H  
ATOM   2589  CB  ASP   198      77.287 123.484  63.373  1.00  0.00           C  
ATOM   2590  HB2 ASP   198      77.043 124.323  62.721  1.00  0.00           H  
ATOM   2591  HB3 ASP   198      76.318 123.210  63.790  1.00  0.00           H  
ATOM   2592  CG  ASP   198      78.364 123.847  64.499  1.00  0.00           C  
ATOM   2593  OD1 ASP   198      79.368 123.106  64.822  1.00  0.00           O  
ATOM   2594  OD2 ASP   198      78.162 124.823  65.261  1.00  0.00           O  
ATOM   2595  C   ASP   198      76.700 121.948  61.451  1.00  0.00           C  
ATOM   2596  O   ASP   198      76.476 122.644  60.429  1.00  0.00           O  
ATOM   2597  N   GLN   199      75.972 120.884  61.635  1.00  0.00           N  
ATOM   2598  H   GLN   199      76.367 120.243  62.308  1.00  0.00           H  
ATOM   2599  CA  GLN   199      74.934 120.301  60.805  1.00  0.00           C  
ATOM   2600  HA  GLN   199      74.274 121.112  60.498  1.00  0.00           H  
ATOM   2601  CB  GLN   199      75.568 119.621  59.574  1.00  0.00           C  
ATOM   2602  HB2 GLN   199      75.761 120.463  58.910  1.00  0.00           H  
ATOM   2603  HB3 GLN   199      76.508 119.112  59.782  1.00  0.00           H  
ATOM   2604  CG  GLN   199      74.597 118.710  58.838  1.00  0.00           C  
ATOM   2605  HG2 GLN   199      75.066 118.428  57.896  1.00  0.00           H  
ATOM   2606  HG3 GLN   199      74.487 117.747  59.337  1.00  0.00           H  
ATOM   2607  CD  GLN   199      73.263 119.310  58.513  1.00  0.00           C  
ATOM   2608  OE1 GLN   199      72.230 118.666  58.701  1.00  0.00           O  
ATOM   2609  NE2 GLN   199      73.147 120.534  58.135  1.00  0.00           N  
ATOM   2610 HE21 GLN   199      73.947 121.135  57.996  1.00  0.00           H  
ATOM   2611 HE22 GLN   199      72.304 120.900  57.715  1.00  0.00           H  
ATOM   2612  C   GLN   199      74.106 119.292  61.685  1.00  0.00           C  
ATOM   2613  O   GLN   199      74.499 118.151  61.899  1.00  0.00           O  
ATOM   2614  N   SER   200      72.862 119.546  62.166  1.00  0.00           N  
ATOM   2615  H   SER   200      72.572 118.828  62.813  1.00  0.00           H  
ATOM   2616  CA  SER   200      72.127 120.809  62.319  1.00  0.00           C  
ATOM   2617  HA  SER   200      71.654 121.021  61.360  1.00  0.00           H  
ATOM   2618  CB  SER   200      71.004 120.592  63.272  1.00  0.00           C  
ATOM   2619  HB2 SER   200      70.504 119.700  62.894  1.00  0.00           H  
ATOM   2620  HB3 SER   200      71.295 120.335  64.290  1.00  0.00           H  
ATOM   2621  OG  SER   200      69.970 121.590  63.293  1.00  0.00           O  
ATOM   2622  HG  SER   200      70.211 122.250  63.947  1.00  0.00           H  
ATOM   2623  C   SER   200      73.058 121.866  62.836  1.00  0.00           C  
ATOM   2624  O   SER   200      73.955 121.644  63.693  1.00  0.00           O  
ATOM   2625  N   GLY   201      72.891 123.098  62.286  1.00  0.00           N  
ATOM   2626  H   GLY   201      72.328 123.347  61.486  1.00  0.00           H  
ATOM   2627  CA  GLY   201      73.767 124.247  62.600  1.00  0.00           C  
ATOM   2628  HA2 GLY   201      73.875 124.373  63.677  1.00  0.00           H  
ATOM   2629  HA3 GLY   201      74.767 124.011  62.238  1.00  0.00           H  
ATOM   2630  C   GLY   201      73.015 125.429  61.856  1.00  0.00           C  
ATOM   2631  O   GLY   201      71.878 125.704  62.182  1.00  0.00           O  
ATOM   2632  N   GLY   202      73.699 126.310  61.027  1.00  0.00           N  
ATOM   2633  H   GLY   202      73.148 127.110  60.750  1.00  0.00           H  
ATOM   2634  CA  GLY   202      74.937 126.063  60.342  1.00  0.00           C  
ATOM   2635  HA2 GLY   202      74.999 125.083  59.869  1.00  0.00           H  
ATOM   2636  HA3 GLY   202      75.101 126.866  59.623  1.00  0.00           H  
ATOM   2637  C   GLY   202      76.155 126.295  61.216  1.00  0.00           C  
ATOM   2638  O   GLY   202      76.055 126.933  62.274  1.00  0.00           O  
ATOM   2639  N   GLY   203      77.355 125.849  60.748  1.00  0.00           N  
ATOM   2640  H   GLY   203      78.157 126.149  61.284  1.00  0.00           H  
ATOM   2641  CA  GLY   203      77.636 125.438  59.382  1.00  0.00           C  
ATOM   2642  HA2 GLY   203      78.466 124.742  59.504  1.00  0.00           H  
ATOM   2643  HA3 GLY   203      76.781 124.945  58.919  1.00  0.00           H  
ATOM   2644  C   GLY   203      78.057 126.707  58.610  1.00  0.00           C  
ATOM   2645  O   GLY   203      77.368 127.713  58.626  1.00  0.00           O  
ATOM   2646  N   GLY   204      79.300 126.799  58.057  1.00  0.00           N  
ATOM   2647  H   GLY   204      79.916 126.008  58.181  1.00  0.00           H  
ATOM   2648  CA  GLY   204      79.756 127.966  57.362  1.00  0.00           C  
ATOM   2649  HA2 GLY   204      80.488 127.593  56.645  1.00  0.00           H  
ATOM   2650  HA3 GLY   204      78.917 128.451  56.864  1.00  0.00           H  
ATOM   2651  C   GLY   204      80.240 129.085  58.301  1.00  0.00           C  
ATOM   2652  O   GLY   204      80.465 128.793  59.478  1.00  0.00           O  
ATOM   2653  N   SER   205      80.461 130.330  57.946  1.00  0.00           N  
ATOM   2654  H   SER   205      80.684 130.937  58.722  1.00  0.00           H  
ATOM   2655  CA  SER   205      80.679 130.856  56.604  1.00  0.00           C  
ATOM   2656  HA  SER   205      79.744 130.823  56.044  1.00  0.00           H  
ATOM   2657  CB  SER   205      81.034 132.359  56.643  1.00  0.00           C  
ATOM   2658  HB2 SER   205      81.097 132.560  55.574  1.00  0.00           H  
ATOM   2659  HB3 SER   205      80.235 133.044  56.928  1.00  0.00           H  
ATOM   2660  OG  SER   205      82.368 132.639  57.165  1.00  0.00           O  
ATOM   2661  HG  SER   205      82.477 132.372  58.081  1.00  0.00           H  
ATOM   2662  C   SER   205      81.767 130.093  55.798  1.00  0.00           C  
ATOM   2663  O   SER   205      82.494 129.267  56.240  1.00  0.00           O  
ATOM   2664  N   GLY   206      81.735 130.354  54.456  1.00  0.00           N  
ATOM   2665  H   GLY   206      81.074 131.045  54.129  1.00  0.00           H  
ATOM   2666  CA  GLY   206      82.449 129.612  53.396  1.00  0.00           C  
ATOM   2667  HA2 GLY   206      82.043 129.992  52.459  1.00  0.00           H  
ATOM   2668  HA3 GLY   206      83.522 129.806  53.428  1.00  0.00           H  
ATOM   2669  C   GLY   206      82.143 128.101  53.473  1.00  0.00           C  
ATOM   2670  O   GLY   206      81.009 127.653  53.805  1.00  0.00           O  
ATOM   2671  N   GLY   207      83.021 127.163  53.271  1.00  0.00           N  
ATOM   2672  H   GLY   207      82.568 126.267  53.376  1.00  0.00           H  
ATOM   2673  CA  GLY   207      84.420 127.250  53.098  1.00  0.00           C  
ATOM   2674  HA2 GLY   207      84.770 127.945  53.861  1.00  0.00           H  
ATOM   2675  HA3 GLY   207      84.767 126.234  53.287  1.00  0.00           H  
ATOM   2676  C   GLY   207      84.999 127.867  51.724  1.00  0.00           C  
ATOM   2677  O   GLY   207      84.303 128.659  51.078  1.00  0.00           O  
ATOM   2678  N   TYR   208      86.155 127.490  51.259  1.00  0.00           N  
ATOM   2679  H   TYR   208      86.650 126.801  51.808  1.00  0.00           H  
ATOM   2680  CA  TYR   208      86.791 127.938  50.021  1.00  0.00           C  
ATOM   2681  HA  TYR   208      85.997 128.004  49.276  1.00  0.00           H  
ATOM   2682  CB  TYR   208      87.549 129.270  50.269  1.00  0.00           C  
ATOM   2683  HB2 TYR   208      86.821 130.059  50.462  1.00  0.00           H  
ATOM   2684  HB3 TYR   208      88.244 129.163  51.102  1.00  0.00           H  
ATOM   2685  CG  TYR   208      88.233 129.709  48.966  1.00  0.00           C  
ATOM   2686  CD1 TYR   208      87.482 130.373  47.938  1.00  0.00           C  
ATOM   2687  HD1 TYR   208      86.411 130.360  48.071  1.00  0.00           H  
ATOM   2688  CE1 TYR   208      88.046 130.725  46.723  1.00  0.00           C  
ATOM   2689  HE1 TYR   208      87.415 131.076  45.919  1.00  0.00           H  
ATOM   2690  CZ  TYR   208      89.413 130.540  46.504  1.00  0.00           C  
ATOM   2691  OH  TYR   208      89.943 130.769  45.250  1.00  0.00           O  
ATOM   2692  HH  TYR   208      89.438 131.426  44.766  1.00  0.00           H  
ATOM   2693  CE2 TYR   208      90.162 129.910  47.520  1.00  0.00           C  
ATOM   2694  HE2 TYR   208      91.203 129.685  47.339  1.00  0.00           H  
ATOM   2695  CD2 TYR   208      89.589 129.594  48.781  1.00  0.00           C  
ATOM   2696  HD2 TYR   208      90.195 129.238  49.601  1.00  0.00           H  
ATOM   2697  C   TYR   208      87.705 126.829  49.485  1.00  0.00           C  
ATOM   2698  O   TYR   208      88.479 126.209  50.227  1.00  0.00           O  
ATOM   2699  N   GLY   209      87.606 126.511  48.201  1.00  0.00           N  
ATOM   2700  H   GLY   209      86.838 127.029  47.800  1.00  0.00           H  
ATOM   2701  CA  GLY   209      88.155 125.396  47.436  1.00  0.00           C  
ATOM   2702  HA2 GLY   209      87.647 124.506  47.808  1.00  0.00           H  
ATOM   2703  HA3 GLY   209      87.669 125.385  46.460  1.00  0.00           H  
ATOM   2704  C   GLY   209      89.655 125.247  47.296  1.00  0.00           C  
ATOM   2705  O   GLY   209      90.422 125.954  47.939  1.00  0.00           O  
ATOM   2706  N   GLN   210      90.215 124.272  46.544  1.00  0.00           N  
ATOM   2707  H   GLN   210      91.209 124.375  46.397  1.00  0.00           H  
ATOM   2708  CA  GLN   210      89.665 123.294  45.593  1.00  0.00           C  
ATOM   2709  HA  GLN   210      90.557 122.735  45.310  1.00  0.00           H  
ATOM   2710  CB  GLN   210      88.787 122.240  46.281  1.00  0.00           C  
ATOM   2711  HB2 GLN   210      88.018 122.782  46.832  1.00  0.00           H  
ATOM   2712  HB3 GLN   210      88.306 121.626  45.519  1.00  0.00           H  
ATOM   2713  CG  GLN   210      89.518 121.280  47.301  1.00  0.00           C  
ATOM   2714  HG2 GLN   210      90.303 120.750  46.762  1.00  0.00           H  
ATOM   2715  HG3 GLN   210      89.899 121.809  48.174  1.00  0.00           H  
ATOM   2716  CD  GLN   210      88.498 120.319  47.937  1.00  0.00           C  
ATOM   2717  OE1 GLN   210      87.315 120.154  47.562  1.00  0.00           O  
ATOM   2718  NE2 GLN   210      88.832 119.774  49.073  1.00  0.00           N  
ATOM   2719 HE21 GLN   210      88.118 119.185  49.478  1.00  0.00           H  
ATOM   2720 HE22 GLN   210      89.819 119.843  49.275  1.00  0.00           H  
ATOM   2721  C   GLN   210      88.948 123.919  44.411  1.00  0.00           C  
ATOM   2722  O   GLN   210      87.874 123.405  44.006  1.00  0.00           O  
ATOM   2723  N   GLN   211      89.334 125.076  43.908  1.00  0.00           N  
ATOM   2724  H   GLN   211      90.289 125.256  44.181  1.00  0.00           H  
ATOM   2725  CA  GLN   211      88.885 125.793  42.726  1.00  0.00           C  
ATOM   2726  HA  GLN   211      87.965 126.363  42.857  1.00  0.00           H  
ATOM   2727  CB  GLN   211      90.011 126.792  42.322  1.00  0.00           C  
ATOM   2728  HB2 GLN   211      90.919 126.282  42.000  1.00  0.00           H  
ATOM   2729  HB3 GLN   211      89.693 127.338  41.434  1.00  0.00           H  
ATOM   2730  CG  GLN   211      90.375 127.898  43.292  1.00  0.00           C  
ATOM   2731  HG2 GLN   211      90.634 128.771  42.693  1.00  0.00           H  
ATOM   2732  HG3 GLN   211      89.501 128.145  43.895  1.00  0.00           H  
ATOM   2733  CD  GLN   211      91.470 127.495  44.304  1.00  0.00           C  
ATOM   2734  OE1 GLN   211      92.055 126.408  44.111  1.00  0.00           O  
ATOM   2735  NE2 GLN   211      91.820 128.218  45.345  1.00  0.00           N  
ATOM   2736 HE21 GLN   211      91.307 129.075  45.490  1.00  0.00           H  
ATOM   2737 HE22 GLN   211      92.626 127.965  45.899  1.00  0.00           H  
ATOM   2738  C   GLN   211      88.498 124.967  41.486  1.00  0.00           C  
ATOM   2739  O   GLN   211      87.458 125.184  40.885  1.00  0.00           O  
ATOM   2740  N   ASP   212      89.340 123.960  41.242  1.00  0.00           N  
ATOM   2741  H   ASP   212      90.067 123.842  41.933  1.00  0.00           H  
ATOM   2742  CA  ASP   212      89.247 123.022  40.128  1.00  0.00           C  
ATOM   2743  HA  ASP   212      88.956 123.393  39.145  1.00  0.00           H  
ATOM   2744  CB  ASP   212      90.680 122.564  39.883  1.00  0.00           C  
ATOM   2745  HB2 ASP   212      90.980 122.134  40.839  1.00  0.00           H  
ATOM   2746  HB3 ASP   212      90.636 121.796  39.111  1.00  0.00           H  
ATOM   2747  CG  ASP   212      91.725 123.589  39.384  1.00  0.00           C  
ATOM   2748  OD1 ASP   212      92.873 123.278  38.947  1.00  0.00           O  
ATOM   2749  OD2 ASP   212      91.413 124.747  39.418  1.00  0.00           O  
ATOM   2750  C   ASP   212      88.316 121.806  40.405  1.00  0.00           C  
ATOM   2751  O   ASP   212      88.067 121.050  39.476  1.00  0.00           O  
ATOM   2752  N   ARG   213      87.735 121.777  41.616  1.00  0.00           N  
ATOM   2753  H   ARG   213      87.825 122.573  42.231  1.00  0.00           H  
ATOM   2754  CA  ARG   213      86.690 120.763  41.928  1.00  0.00           C  
ATOM   2755  HA  ARG   213      86.148 120.582  40.999  1.00  0.00           H  
ATOM   2756  CB  ARG   213      87.233 119.390  42.322  1.00  0.00           C  
ATOM   2757  HB2 ARG   213      88.091 119.194  41.680  1.00  0.00           H  
ATOM   2758  HB3 ARG   213      87.650 119.475  43.325  1.00  0.00           H  
ATOM   2759  CG  ARG   213      86.333 118.123  42.156  1.00  0.00           C  
ATOM   2760  HG2 ARG   213      85.421 118.285  42.730  1.00  0.00           H  
ATOM   2761  HG3 ARG   213      86.062 117.990  41.109  1.00  0.00           H  
ATOM   2762  CD  ARG   213      86.862 116.759  42.742  1.00  0.00           C  
ATOM   2763  HD2 ARG   213      86.175 115.961  42.461  1.00  0.00           H  
ATOM   2764  HD3 ARG   213      87.828 116.550  42.283  1.00  0.00           H  
ATOM   2765  NE  ARG   213      87.088 116.757  44.184  1.00  0.00           N  
ATOM   2766  HE  ARG   213      86.266 116.546  44.730  1.00  0.00           H  
ATOM   2767  CZ  ARG   213      88.245 116.704  44.869  1.00  0.00           C  
ATOM   2768  NH1 ARG   213      89.417 116.857  44.403  1.00  0.00           N  
ATOM   2769 HH11 ARG   213      90.177 117.030  45.045  1.00  0.00           H  
ATOM   2770 HH12 ARG   213      89.550 117.003  43.413  1.00  0.00           H  
ATOM   2771  NH2 ARG   213      88.163 116.772  46.182  1.00  0.00           N  
ATOM   2772 HH21 ARG   213      88.997 117.105  46.644  1.00  0.00           H  
ATOM   2773 HH22 ARG   213      87.225 116.955  46.509  1.00  0.00           H  
ATOM   2774  C   ARG   213      85.735 121.211  42.996  1.00  0.00           C  
ATOM   2775  O   ARG   213      85.837 120.894  44.187  1.00  0.00           O  
ATOM   2776  N   GLY   214      84.670 121.876  42.629  1.00  0.00           N  
ATOM   2777  H   GLY   214      84.182 122.048  43.496  1.00  0.00           H  
ATOM   2778  CA  GLY   214      84.387 122.308  41.256  1.00  0.00           C  
ATOM   2779  HA2 GLY   214      85.271 122.829  40.889  1.00  0.00           H  
ATOM   2780  HA3 GLY   214      84.145 121.475  40.596  1.00  0.00           H  
ATOM   2781  C   GLY   214      83.125 123.162  41.226  1.00  0.00           C  
ATOM   2782  O   GLY   214      83.289 124.413  41.133  1.00  0.00           O  
ATOM   2783  OXT GLY   214      82.070 122.559  41.172  1.00  0.00           O  
TER    2784      GLY   214 
END   
