# Supplementary material for: Visualization of oligomerization, clustering, and density transition of intrinsically disordered proteins
Source: Natl Sci Rev. 2026 Feb 14;13(7):nwag107. doi: 10.1093/nsr/nwag107 (PMC13114874; doi:10.1093/nsr/nwag107)
Supplement: nwag107_Supplemental_Files [file nwag107_supplemental_files.zip › SI-MD-Structures/MD-Sturctures/frame165.pdb]

CRYST1  135.045  149.202  136.807  90.00  90.00  90.00               1
ATOM      1  N   MET     1      27.309  85.412  81.070  1.00  0.00           N  
ATOM      2  H1  MET     1      26.486  84.959  81.441  1.00  0.00           H  
ATOM      3  H2  MET     1      27.315  85.095  80.111  1.00  0.00           H  
ATOM      4  H3  MET     1      28.109  84.989  81.519  1.00  0.00           H  
ATOM      5  CA  MET     1      27.431  86.906  81.195  1.00  0.00           C  
ATOM      6  HA  MET     1      26.857  87.309  82.029  1.00  0.00           H  
ATOM      7  CB  MET     1      28.912  87.265  81.346  1.00  0.00           C  
ATOM      8  HB2 MET     1      29.519  86.636  80.695  1.00  0.00           H  
ATOM      9  HB3 MET     1      29.092  88.300  81.054  1.00  0.00           H  
ATOM     10  CG  MET     1      29.476  87.075  82.770  1.00  0.00           C  
ATOM     11  HG2 MET     1      28.811  87.509  83.517  1.00  0.00           H  
ATOM     12  HG3 MET     1      29.541  85.995  82.895  1.00  0.00           H  
ATOM     13  SD  MET     1      31.041  87.905  83.140  1.00  0.00           S  
ATOM     14  CE  MET     1      32.175  87.163  81.913  1.00  0.00           C  
ATOM     15  HE1 MET     1      31.947  86.098  81.939  1.00  0.00           H  
ATOM     16  HE2 MET     1      31.951  87.615  80.947  1.00  0.00           H  
ATOM     17  HE3 MET     1      33.225  87.239  82.198  1.00  0.00           H  
ATOM     18  C   MET     1      26.905  87.485  79.916  1.00  0.00           C  
ATOM     19  O   MET     1      27.316  86.966  78.882  1.00  0.00           O  
ATOM     20  N   ALA     2      26.022  88.468  79.820  1.00  0.00           N  
ATOM     21  H   ALA     2      25.743  88.733  78.887  1.00  0.00           H  
ATOM     22  CA  ALA     2      25.392  89.328  80.843  1.00  0.00           C  
ATOM     23  HA  ALA     2      24.713  89.943  80.251  1.00  0.00           H  
ATOM     24  CB  ALA     2      24.427  88.557  81.795  1.00  0.00           C  
ATOM     25  HB1 ALA     2      24.991  87.765  82.287  1.00  0.00           H  
ATOM     26  HB2 ALA     2      24.103  89.278  82.545  1.00  0.00           H  
ATOM     27  HB3 ALA     2      23.596  88.102  81.257  1.00  0.00           H  
ATOM     28  C   ALA     2      26.377  90.187  81.661  1.00  0.00           C  
ATOM     29  O   ALA     2      26.743  89.816  82.781  1.00  0.00           O  
ATOM     30  N   SER     3      26.996  91.192  81.063  1.00  0.00           N  
ATOM     31  H   SER     3      27.640  91.657  81.686  1.00  0.00           H  
ATOM     32  CA  SER     3      26.730  91.872  79.769  1.00  0.00           C  
ATOM     33  HA  SER     3      25.648  91.950  79.658  1.00  0.00           H  
ATOM     34  CB  SER     3      27.309  93.285  79.856  1.00  0.00           C  
ATOM     35  HB2 SER     3      27.067  93.762  80.806  1.00  0.00           H  
ATOM     36  HB3 SER     3      28.378  93.211  79.658  1.00  0.00           H  
ATOM     37  OG  SER     3      26.947  93.995  78.688  1.00  0.00           O  
ATOM     38  HG  SER     3      27.194  94.913  78.820  1.00  0.00           H  
ATOM     39  C   SER     3      27.313  91.252  78.510  1.00  0.00           C  
ATOM     40  O   SER     3      28.160  90.407  78.611  1.00  0.00           O  
ATOM     41  N   ASN     4      26.695  91.535  77.326  1.00  0.00           N  
ATOM     42  H   ASN     4      26.089  92.341  77.374  1.00  0.00           H  
ATOM     43  CA  ASN     4      26.840  90.820  76.059  1.00  0.00           C  
ATOM     44  HA  ASN     4      27.470  89.948  76.232  1.00  0.00           H  
ATOM     45  CB  ASN     4      25.487  90.366  75.645  1.00  0.00           C  
ATOM     46  HB2 ASN     4      24.839  91.240  75.584  1.00  0.00           H  
ATOM     47  HB3 ASN     4      25.517  89.964  74.632  1.00  0.00           H  
ATOM     48  CG  ASN     4      25.020  89.254  76.503  1.00  0.00           C  
ATOM     49  OD1 ASN     4      25.686  88.221  76.612  1.00  0.00           O  
ATOM     50  ND2 ASN     4      23.853  89.395  77.045  1.00  0.00           N  
ATOM     51 HD21 ASN     4      23.380  88.687  77.588  1.00  0.00           H  
ATOM     52 HD22 ASN     4      23.312  90.201  76.768  1.00  0.00           H  
ATOM     53  C   ASN     4      27.322  91.889  75.068  1.00  0.00           C  
ATOM     54  O   ASN     4      26.461  92.555  74.392  1.00  0.00           O  
ATOM     55  N   ASP     5      28.579  92.132  74.863  1.00  0.00           N  
ATOM     56  H   ASP     5      28.820  92.807  74.151  1.00  0.00           H  
ATOM     57  CA  ASP     5      29.815  91.569  75.540  1.00  0.00           C  
ATOM     58  HA  ASP     5      29.473  90.792  76.224  1.00  0.00           H  
ATOM     59  CB  ASP     5      30.701  90.862  74.579  1.00  0.00           C  
ATOM     60  HB2 ASP     5      30.932  91.517  73.739  1.00  0.00           H  
ATOM     61  HB3 ASP     5      31.636  90.648  75.096  1.00  0.00           H  
ATOM     62  CG  ASP     5      29.987  89.616  73.971  1.00  0.00           C  
ATOM     63  OD1 ASP     5      28.774  89.358  74.173  1.00  0.00           O  
ATOM     64  OD2 ASP     5      30.666  88.821  73.265  1.00  0.00           O  
ATOM     65  C   ASP     5      30.719  92.595  76.198  1.00  0.00           C  
ATOM     66  O   ASP     5      30.835  93.675  75.729  1.00  0.00           O  
ATOM     67  N   TYR     6      31.260  92.408  77.432  1.00  0.00           N  
ATOM     68  H   TYR     6      31.037  91.511  77.838  1.00  0.00           H  
ATOM     69  CA  TYR     6      32.268  93.227  78.084  1.00  0.00           C  
ATOM     70  HA  TYR     6      31.793  94.168  78.361  1.00  0.00           H  
ATOM     71  CB  TYR     6      32.829  92.585  79.409  1.00  0.00           C  
ATOM     72  HB2 TYR     6      33.278  91.626  79.148  1.00  0.00           H  
ATOM     73  HB3 TYR     6      33.607  93.263  79.761  1.00  0.00           H  
ATOM     74  CG  TYR     6      31.772  92.468  80.494  1.00  0.00           C  
ATOM     75  CD1 TYR     6      31.201  91.192  80.756  1.00  0.00           C  
ATOM     76  HD1 TYR     6      31.568  90.237  80.412  1.00  0.00           H  
ATOM     77  CE1 TYR     6      30.115  91.189  81.614  1.00  0.00           C  
ATOM     78  HE1 TYR     6      29.657  90.275  81.962  1.00  0.00           H  
ATOM     79  CZ  TYR     6      29.640  92.268  82.285  1.00  0.00           C  
ATOM     80  OH  TYR     6      28.681  92.199  83.197  1.00  0.00           O  
ATOM     81  HH  TYR     6      28.265  93.041  83.395  1.00  0.00           H  
ATOM     82  CE2 TYR     6      30.141  93.569  81.967  1.00  0.00           C  
ATOM     83  HE2 TYR     6      29.707  94.434  82.446  1.00  0.00           H  
ATOM     84  CD2 TYR     6      31.235  93.595  81.134  1.00  0.00           C  
ATOM     85  HD2 TYR     6      31.713  94.524  80.861  1.00  0.00           H  
ATOM     86  C   TYR     6      33.460  93.406  77.103  1.00  0.00           C  
ATOM     87  O   TYR     6      34.000  92.493  76.494  1.00  0.00           O  
ATOM     88  N   THR     7      34.006  94.611  76.994  1.00  0.00           N  
ATOM     89  H   THR     7      33.586  95.387  77.486  1.00  0.00           H  
ATOM     90  CA  THR     7      35.292  94.890  76.343  1.00  0.00           C  
ATOM     91  HA  THR     7      35.376  94.493  75.331  1.00  0.00           H  
ATOM     92  CB  THR     7      35.500  96.396  76.136  1.00  0.00           C  
ATOM     93  HB  THR     7      34.574  96.805  75.731  1.00  0.00           H  
ATOM     94  CG2 THR     7      35.703  97.102  77.407  1.00  0.00           C  
ATOM     95 HG21 THR     7      36.008  98.108  77.120  1.00  0.00           H  
ATOM     96 HG22 THR     7      34.792  97.288  77.977  1.00  0.00           H  
ATOM     97 HG23 THR     7      36.435  96.660  78.083  1.00  0.00           H  
ATOM     98  OG1 THR     7      36.620  96.656  75.347  1.00  0.00           O  
ATOM     99  HG1 THR     7      36.506  95.965  74.690  1.00  0.00           H  
ATOM    100  C   THR     7      36.493  94.223  77.088  1.00  0.00           C  
ATOM    101  O   THR     7      36.408  93.924  78.258  1.00  0.00           O  
ATOM    102  N   GLN     8      37.605  93.963  76.460  1.00  0.00           N  
ATOM    103  H   GLN     8      37.605  94.111  75.461  1.00  0.00           H  
ATOM    104  CA  GLN     8      38.880  93.431  77.039  1.00  0.00           C  
ATOM    105  HA  GLN     8      38.868  93.791  78.068  1.00  0.00           H  
ATOM    106  CB  GLN     8      38.893  91.897  76.928  1.00  0.00           C  
ATOM    107  HB2 GLN     8      38.756  91.521  75.914  1.00  0.00           H  
ATOM    108  HB3 GLN     8      39.875  91.510  77.203  1.00  0.00           H  
ATOM    109  CG  GLN     8      37.894  91.139  77.852  1.00  0.00           C  
ATOM    110  HG2 GLN     8      37.749  91.762  78.735  1.00  0.00           H  
ATOM    111  HG3 GLN     8      36.888  91.074  77.438  1.00  0.00           H  
ATOM    112  CD  GLN     8      38.428  89.692  78.201  1.00  0.00           C  
ATOM    113  OE1 GLN     8      39.108  89.045  77.426  1.00  0.00           O  
ATOM    114  NE2 GLN     8      38.036  89.128  79.362  1.00  0.00           N  
ATOM    115 HE21 GLN     8      37.255  89.541  79.851  1.00  0.00           H  
ATOM    116 HE22 GLN     8      38.169  88.138  79.510  1.00  0.00           H  
ATOM    117  C   GLN     8      40.056  94.279  76.374  1.00  0.00           C  
ATOM    118  O   GLN     8      39.976  94.588  75.190  1.00  0.00           O  
ATOM    119  N   GLN     9      41.157  94.604  77.005  1.00  0.00           N  
ATOM    120  H   GLN     9      41.810  95.133  76.446  1.00  0.00           H  
ATOM    121  CA  GLN     9      41.488  94.553  78.428  1.00  0.00           C  
ATOM    122  HA  GLN     9      42.509  94.932  78.469  1.00  0.00           H  
ATOM    123  CB  GLN     9      40.680  95.669  79.261  1.00  0.00           C  
ATOM    124  HB2 GLN     9      39.660  95.285  79.267  1.00  0.00           H  
ATOM    125  HB3 GLN     9      40.909  95.695  80.327  1.00  0.00           H  
ATOM    126  CG  GLN     9      40.762  97.110  78.746  1.00  0.00           C  
ATOM    127  HG2 GLN     9      41.821  97.363  78.694  1.00  0.00           H  
ATOM    128  HG3 GLN     9      40.387  97.097  77.723  1.00  0.00           H  
ATOM    129  CD  GLN     9      40.166  98.084  79.777  1.00  0.00           C  
ATOM    130  OE1 GLN     9      39.773  97.707  80.866  1.00  0.00           O  
ATOM    131  NE2 GLN     9      40.376  99.367  79.530  1.00  0.00           N  
ATOM    132 HE21 GLN     9      40.891  99.614  78.697  1.00  0.00           H  
ATOM    133 HE22 GLN     9      39.982 100.055  80.156  1.00  0.00           H  
ATOM    134  C   GLN     9      41.599  93.156  79.033  1.00  0.00           C  
ATOM    135  O   GLN     9      40.833  92.916  79.972  1.00  0.00           O  
ATOM    136  N   ALA    10      42.465  92.232  78.582  1.00  0.00           N  
ATOM    137  H   ALA    10      42.497  91.381  79.125  1.00  0.00           H  
ATOM    138  CA  ALA    10      43.545  92.417  77.662  1.00  0.00           C  
ATOM    139  HA  ALA    10      43.204  93.097  76.881  1.00  0.00           H  
ATOM    140  CB  ALA    10      44.706  92.995  78.516  1.00  0.00           C  
ATOM    141  HB1 ALA    10      44.452  93.899  79.068  1.00  0.00           H  
ATOM    142  HB2 ALA    10      44.954  92.250  79.272  1.00  0.00           H  
ATOM    143  HB3 ALA    10      45.530  93.153  77.820  1.00  0.00           H  
ATOM    144  C   ALA    10      43.910  91.141  76.890  1.00  0.00           C  
ATOM    145  O   ALA    10      43.407  90.083  77.241  1.00  0.00           O  
ATOM    146  N   THR    11      44.783  91.239  75.829  1.00  0.00           N  
ATOM    147  H   THR    11      45.009  92.173  75.518  1.00  0.00           H  
ATOM    148  CA  THR    11      45.456  90.146  75.200  1.00  0.00           C  
ATOM    149  HA  THR    11      45.604  89.364  75.944  1.00  0.00           H  
ATOM    150  CB  THR    11      44.627  89.580  74.014  1.00  0.00           C  
ATOM    151  HB  THR    11      44.725  90.314  73.214  1.00  0.00           H  
ATOM    152  CG2 THR    11      45.191  88.291  73.622  1.00  0.00           C  
ATOM    153 HG21 THR    11      46.255  88.376  73.402  1.00  0.00           H  
ATOM    154 HG22 THR    11      45.031  87.517  74.373  1.00  0.00           H  
ATOM    155 HG23 THR    11      44.719  87.955  72.699  1.00  0.00           H  
ATOM    156  OG1 THR    11      43.287  89.355  74.407  1.00  0.00           O  
ATOM    157  HG1 THR    11      43.006  90.207  74.747  1.00  0.00           H  
ATOM    158  C   THR    11      46.807  90.650  74.764  1.00  0.00           C  
ATOM    159  O   THR    11      46.926  91.496  73.945  1.00  0.00           O  
ATOM    160  N   GLN    12      47.961  90.233  75.233  1.00  0.00           N  
ATOM    161  H   GLN    12      48.686  90.891  74.987  1.00  0.00           H  
ATOM    162  CA  GLN    12      48.194  89.255  76.369  1.00  0.00           C  
ATOM    163  HA  GLN    12      47.842  88.256  76.112  1.00  0.00           H  
ATOM    164  CB  GLN    12      49.711  89.150  76.646  1.00  0.00           C  
ATOM    165  HB2 GLN    12      49.973  90.061  77.184  1.00  0.00           H  
ATOM    166  HB3 GLN    12      49.958  88.329  77.320  1.00  0.00           H  
ATOM    167  CG  GLN    12      50.565  88.937  75.429  1.00  0.00           C  
ATOM    168  HG2 GLN    12      50.343  89.657  74.641  1.00  0.00           H  
ATOM    169  HG3 GLN    12      51.613  89.054  75.707  1.00  0.00           H  
ATOM    170  CD  GLN    12      50.357  87.513  74.813  1.00  0.00           C  
ATOM    171  OE1 GLN    12      49.240  87.004  74.700  1.00  0.00           O  
ATOM    172  NE2 GLN    12      51.373  86.741  74.477  1.00  0.00           N  
ATOM    173 HE21 GLN    12      51.147  85.868  74.024  1.00  0.00           H  
ATOM    174 HE22 GLN    12      52.309  87.120  74.471  1.00  0.00           H  
ATOM    175  C   GLN    12      47.403  89.738  77.637  1.00  0.00           C  
ATOM    176  O   GLN    12      47.232  90.955  77.917  1.00  0.00           O  
ATOM    177  N   SER    13      46.938  88.739  78.350  1.00  0.00           N  
ATOM    178  H   SER    13      46.682  87.923  77.814  1.00  0.00           H  
ATOM    179  CA  SER    13      46.477  88.766  79.708  1.00  0.00           C  
ATOM    180  HA  SER    13      45.645  89.469  79.655  1.00  0.00           H  
ATOM    181  CB  SER    13      45.993  87.405  80.196  1.00  0.00           C  
ATOM    182  HB2 SER    13      45.487  86.838  79.414  1.00  0.00           H  
ATOM    183  HB3 SER    13      46.886  86.841  80.468  1.00  0.00           H  
ATOM    184  OG  SER    13      45.119  87.485  81.326  1.00  0.00           O  
ATOM    185  HG  SER    13      44.489  86.772  81.194  1.00  0.00           H  
ATOM    186  C   SER    13      47.470  89.314  80.729  1.00  0.00           C  
ATOM    187  O   SER    13      48.608  88.847  80.866  1.00  0.00           O  
ATOM    188  N   TYR    14      46.949  90.162  81.638  1.00  0.00           N  
ATOM    189  H   TYR    14      46.138  90.722  81.415  1.00  0.00           H  
ATOM    190  CA  TYR    14      47.715  90.539  82.907  1.00  0.00           C  
ATOM    191  HA  TYR    14      48.758  90.345  82.655  1.00  0.00           H  
ATOM    192  CB  TYR    14      47.460  92.005  83.329  1.00  0.00           C  
ATOM    193  HB2 TYR    14      47.468  92.650  82.451  1.00  0.00           H  
ATOM    194  HB3 TYR    14      46.395  92.158  83.502  1.00  0.00           H  
ATOM    195  CG  TYR    14      48.231  92.636  84.429  1.00  0.00           C  
ATOM    196  CD1 TYR    14      49.560  92.964  84.124  1.00  0.00           C  
ATOM    197  HD1 TYR    14      50.034  92.908  83.156  1.00  0.00           H  
ATOM    198  CE1 TYR    14      50.356  93.529  85.135  1.00  0.00           C  
ATOM    199  HE1 TYR    14      51.370  93.832  84.920  1.00  0.00           H  
ATOM    200  CZ  TYR    14      49.834  93.747  86.412  1.00  0.00           C  
ATOM    201  OH  TYR    14      50.607  94.355  87.334  1.00  0.00           O  
ATOM    202  HH  TYR    14      51.261  94.936  86.937  1.00  0.00           H  
ATOM    203  CE2 TYR    14      48.569  93.215  86.747  1.00  0.00           C  
ATOM    204  HE2 TYR    14      48.156  93.426  87.722  1.00  0.00           H  
ATOM    205  CD2 TYR    14      47.787  92.626  85.777  1.00  0.00           C  
ATOM    206  HD2 TYR    14      46.743  92.459  86.000  1.00  0.00           H  
ATOM    207  C   TYR    14      47.331  89.631  84.061  1.00  0.00           C  
ATOM    208  O   TYR    14      46.166  89.244  84.191  1.00  0.00           O  
ATOM    209  N   GLY    15      48.278  89.243  84.962  1.00  0.00           N  
ATOM    210  H   GLY    15      48.010  88.622  85.712  1.00  0.00           H  
ATOM    211  CA  GLY    15      49.670  89.696  85.024  1.00  0.00           C  
ATOM    212  HA2 GLY    15      50.380  88.971  84.626  1.00  0.00           H  
ATOM    213  HA3 GLY    15      49.949  90.453  84.291  1.00  0.00           H  
ATOM    214  C   GLY    15      50.134  90.239  86.436  1.00  0.00           C  
ATOM    215  O   GLY    15      51.294  90.564  86.687  1.00  0.00           O  
ATOM    216  N   ALA    16      49.182  90.210  87.450  1.00  0.00           N  
ATOM    217  H   ALA    16      48.223  90.016  87.200  1.00  0.00           H  
ATOM    218  CA  ALA    16      49.386  90.517  88.853  1.00  0.00           C  
ATOM    219  HA  ALA    16      49.827  91.511  88.927  1.00  0.00           H  
ATOM    220  CB  ALA    16      48.012  90.578  89.595  1.00  0.00           C  
ATOM    221  HB1 ALA    16      48.198  90.880  90.626  1.00  0.00           H  
ATOM    222  HB2 ALA    16      47.424  91.338  89.081  1.00  0.00           H  
ATOM    223  HB3 ALA    16      47.515  89.613  89.695  1.00  0.00           H  
ATOM    224  C   ALA    16      50.404  89.504  89.534  1.00  0.00           C  
ATOM    225  O   ALA    16      51.199  89.937  90.373  1.00  0.00           O  
ATOM    226  N   TYR    17      50.466  88.179  89.120  1.00  0.00           N  
ATOM    227  H   TYR    17      49.719  87.846  88.527  1.00  0.00           H  
ATOM    228  CA  TYR    17      51.465  87.315  89.706  1.00  0.00           C  
ATOM    229  HA  TYR    17      51.198  87.319  90.763  1.00  0.00           H  
ATOM    230  CB  TYR    17      51.351  85.927  89.081  1.00  0.00           C  
ATOM    231  HB2 TYR    17      50.318  85.577  89.067  1.00  0.00           H  
ATOM    232  HB3 TYR    17      51.711  85.994  88.054  1.00  0.00           H  
ATOM    233  CG  TYR    17      52.104  84.946  89.957  1.00  0.00           C  
ATOM    234  CD1 TYR    17      53.368  84.423  89.591  1.00  0.00           C  
ATOM    235  HD1 TYR    17      53.763  84.718  88.630  1.00  0.00           H  
ATOM    236  CE1 TYR    17      54.051  83.571  90.456  1.00  0.00           C  
ATOM    237  HE1 TYR    17      54.980  83.102  90.165  1.00  0.00           H  
ATOM    238  CZ  TYR    17      53.457  83.265  91.670  1.00  0.00           C  
ATOM    239  OH  TYR    17      54.140  82.493  92.526  1.00  0.00           O  
ATOM    240  HH  TYR    17      53.693  82.398  93.370  1.00  0.00           H  
ATOM    241  CE2 TYR    17      52.254  83.812  92.107  1.00  0.00           C  
ATOM    242  HE2 TYR    17      51.817  83.616  93.075  1.00  0.00           H  
ATOM    243  CD2 TYR    17      51.547  84.593  91.187  1.00  0.00           C  
ATOM    244  HD2 TYR    17      50.567  84.997  91.395  1.00  0.00           H  
ATOM    245  C   TYR    17      52.920  87.762  89.512  1.00  0.00           C  
ATOM    246  O   TYR    17      53.322  88.027  88.392  1.00  0.00           O  
ATOM    247  N   PRO    18      53.716  87.700  90.612  1.00  0.00           N  
ATOM    248  CD  PRO    18      53.339  87.560  92.005  1.00  0.00           C  
ATOM    249  HD2 PRO    18      53.159  86.495  92.150  1.00  0.00           H  
ATOM    250  HD3 PRO    18      52.456  88.082  92.375  1.00  0.00           H  
ATOM    251  CG  PRO    18      54.518  87.949  92.888  1.00  0.00           C  
ATOM    252  HG2 PRO    18      54.540  87.287  93.753  1.00  0.00           H  
ATOM    253  HG3 PRO    18      54.443  88.996  93.182  1.00  0.00           H  
ATOM    254  CB  PRO    18      55.672  87.669  91.985  1.00  0.00           C  
ATOM    255  HB2 PRO    18      55.974  86.624  92.055  1.00  0.00           H  
ATOM    256  HB3 PRO    18      56.388  88.449  92.246  1.00  0.00           H  
ATOM    257  CA  PRO    18      55.105  88.066  90.588  1.00  0.00           C  
ATOM    258  HA  PRO    18      55.133  89.154  90.530  1.00  0.00           H  
ATOM    259  C   PRO    18      55.878  87.482  89.456  1.00  0.00           C  
ATOM    260  O   PRO    18      55.775  86.341  89.027  1.00  0.00           O  
ATOM    261  N   THR    19      56.759  88.277  88.785  1.00  0.00           N  
ATOM    262  H   THR    19      56.869  89.244  89.054  1.00  0.00           H  
ATOM    263  CA  THR    19      57.599  87.855  87.653  1.00  0.00           C  
ATOM    264  HA  THR    19      56.940  87.269  87.012  1.00  0.00           H  
ATOM    265  CB  THR    19      58.116  89.121  86.946  1.00  0.00           C  
ATOM    266  HB  THR    19      58.854  88.720  86.252  1.00  0.00           H  
ATOM    267  CG2 THR    19      57.097  89.931  86.182  1.00  0.00           C  
ATOM    268 HG21 THR    19      56.534  90.487  86.932  1.00  0.00           H  
ATOM    269 HG22 THR    19      57.644  90.696  85.632  1.00  0.00           H  
ATOM    270 HG23 THR    19      56.444  89.314  85.564  1.00  0.00           H  
ATOM    271  OG1 THR    19      58.582  90.045  87.913  1.00  0.00           O  
ATOM    272  HG1 THR    19      59.234  90.665  87.579  1.00  0.00           H  
ATOM    273  C   THR    19      58.804  87.010  88.119  1.00  0.00           C  
ATOM    274  O   THR    19      59.177  87.133  89.267  1.00  0.00           O  
ATOM    275  N   GLN    20      59.313  86.157  87.261  1.00  0.00           N  
ATOM    276  H   GLN    20      58.977  86.088  86.311  1.00  0.00           H  
ATOM    277  CA  GLN    20      60.414  85.298  87.699  1.00  0.00           C  
ATOM    278  HA  GLN    20      59.948  84.676  88.463  1.00  0.00           H  
ATOM    279  CB  GLN    20      60.761  84.531  86.414  1.00  0.00           C  
ATOM    280  HB2 GLN    20      59.839  84.053  86.083  1.00  0.00           H  
ATOM    281  HB3 GLN    20      61.048  85.242  85.640  1.00  0.00           H  
ATOM    282  CG  GLN    20      61.784  83.381  86.547  1.00  0.00           C  
ATOM    283  HG2 GLN    20      61.895  82.761  85.657  1.00  0.00           H  
ATOM    284  HG3 GLN    20      62.704  83.784  86.969  1.00  0.00           H  
ATOM    285  CD  GLN    20      61.236  82.364  87.488  1.00  0.00           C  
ATOM    286  OE1 GLN    20      60.069  82.196  87.681  1.00  0.00           O  
ATOM    287  NE2 GLN    20      62.050  81.699  88.290  1.00  0.00           N  
ATOM    288 HE21 GLN    20      63.037  81.837  88.128  1.00  0.00           H  
ATOM    289 HE22 GLN    20      61.757  80.954  88.906  1.00  0.00           H  
ATOM    290  C   GLN    20      61.664  86.031  88.221  1.00  0.00           C  
ATOM    291  O   GLN    20      62.089  86.983  87.574  1.00  0.00           O  
ATOM    292  N   PRO    21      62.311  85.504  89.247  1.00  0.00           N  
ATOM    293  CD  PRO    21      61.848  84.516  90.339  1.00  0.00           C  
ATOM    294  HD2 PRO    21      61.530  83.566  89.908  1.00  0.00           H  
ATOM    295  HD3 PRO    21      60.936  84.878  90.813  1.00  0.00           H  
ATOM    296  CG  PRO    21      62.992  84.386  91.354  1.00  0.00           C  
ATOM    297  HG2 PRO    21      63.757  83.645  91.121  1.00  0.00           H  
ATOM    298  HG3 PRO    21      62.582  84.162  92.339  1.00  0.00           H  
ATOM    299  CB  PRO    21      63.635  85.738  91.267  1.00  0.00           C  
ATOM    300  HB2 PRO    21      64.631  85.661  91.702  1.00  0.00           H  
ATOM    301  HB3 PRO    21      63.075  86.412  91.915  1.00  0.00           H  
ATOM    302  CA  PRO    21      63.458  86.222  89.867  1.00  0.00           C  
ATOM    303  HA  PRO    21      63.331  87.305  89.869  1.00  0.00           H  
ATOM    304  C   PRO    21      64.649  85.955  89.030  1.00  0.00           C  
ATOM    305  O   PRO    21      64.785  85.026  88.221  1.00  0.00           O  
ATOM    306  N   GLY    22      65.595  86.930  89.150  1.00  0.00           N  
ATOM    307  H   GLY    22      65.385  87.780  89.653  1.00  0.00           H  
ATOM    308  CA  GLY    22      66.878  86.960  88.468  1.00  0.00           C  
ATOM    309  HA2 GLY    22      66.769  86.334  87.583  1.00  0.00           H  
ATOM    310  HA3 GLY    22      67.147  87.949  88.097  1.00  0.00           H  
ATOM    311  C   GLY    22      68.007  86.366  89.338  1.00  0.00           C  
ATOM    312  O   GLY    22      67.820  85.368  89.998  1.00  0.00           O  
ATOM    313  N   GLN    23      69.106  87.049  89.435  1.00  0.00           N  
ATOM    314  H   GLN    23      69.214  87.820  88.792  1.00  0.00           H  
ATOM    315  CA  GLN    23      70.131  86.971  90.490  1.00  0.00           C  
ATOM    316  HA  GLN    23      69.659  86.722  91.440  1.00  0.00           H  
ATOM    317  CB  GLN    23      71.094  85.781  90.141  1.00  0.00           C  
ATOM    318  HB2 GLN    23      71.662  85.521  91.034  1.00  0.00           H  
ATOM    319  HB3 GLN    23      70.540  84.883  89.867  1.00  0.00           H  
ATOM    320  CG  GLN    23      71.961  86.112  88.956  1.00  0.00           C  
ATOM    321  HG2 GLN    23      71.352  86.504  88.141  1.00  0.00           H  
ATOM    322  HG3 GLN    23      72.672  86.911  89.165  1.00  0.00           H  
ATOM    323  CD  GLN    23      72.753  84.947  88.452  1.00  0.00           C  
ATOM    324  OE1 GLN    23      73.371  84.246  89.263  1.00  0.00           O  
ATOM    325  NE2 GLN    23      72.939  84.832  87.148  1.00  0.00           N  
ATOM    326 HE21 GLN    23      72.598  85.488  86.460  1.00  0.00           H  
ATOM    327 HE22 GLN    23      73.438  84.010  86.839  1.00  0.00           H  
ATOM    328  C   GLN    23      70.853  88.364  90.544  1.00  0.00           C  
ATOM    329  O   GLN    23      71.332  88.844  89.503  1.00  0.00           O  
ATOM    330  N   GLY    24      70.955  88.808  91.824  1.00  0.00           N  
ATOM    331  H   GLY    24      70.805  88.137  92.564  1.00  0.00           H  
ATOM    332  CA  GLY    24      71.560  90.122  92.190  1.00  0.00           C  
ATOM    333  HA2 GLY    24      70.865  90.924  91.941  1.00  0.00           H  
ATOM    334  HA3 GLY    24      71.581  90.103  93.280  1.00  0.00           H  
ATOM    335  C   GLY    24      72.984  90.338  91.697  1.00  0.00           C  
ATOM    336  O   GLY    24      73.745  89.414  91.788  1.00  0.00           O  
ATOM    337  N   TYR    25      73.346  91.607  91.436  1.00  0.00           N  
ATOM    338  H   TYR    25      72.658  92.305  91.192  1.00  0.00           H  
ATOM    339  CA  TYR    25      74.651  92.082  91.061  1.00  0.00           C  
ATOM    340  HA  TYR    25      75.397  91.551  91.652  1.00  0.00           H  
ATOM    341  CB  TYR    25      74.830  91.747  89.563  1.00  0.00           C  
ATOM    342  HB2 TYR    25      74.707  90.669  89.454  1.00  0.00           H  
ATOM    343  HB3 TYR    25      74.009  92.172  88.985  1.00  0.00           H  
ATOM    344  CG  TYR    25      76.069  92.091  88.855  1.00  0.00           C  
ATOM    345  CD1 TYR    25      77.127  91.181  88.779  1.00  0.00           C  
ATOM    346  HD1 TYR    25      77.054  90.209  89.244  1.00  0.00           H  
ATOM    347  CE1 TYR    25      78.278  91.446  88.002  1.00  0.00           C  
ATOM    348  HE1 TYR    25      79.046  90.696  87.881  1.00  0.00           H  
ATOM    349  CZ  TYR    25      78.411  92.672  87.438  1.00  0.00           C  
ATOM    350  OH  TYR    25      79.619  92.874  86.822  1.00  0.00           O  
ATOM    351  HH  TYR    25      79.616  93.752  86.434  1.00  0.00           H  
ATOM    352  CE2 TYR    25      77.347  93.633  87.540  1.00  0.00           C  
ATOM    353  HE2 TYR    25      77.482  94.594  87.066  1.00  0.00           H  
ATOM    354  CD2 TYR    25      76.127  93.329  88.189  1.00  0.00           C  
ATOM    355  HD2 TYR    25      75.318  94.042  88.244  1.00  0.00           H  
ATOM    356  C   TYR    25      74.974  93.606  91.283  1.00  0.00           C  
ATOM    357  O   TYR    25      74.110  94.478  91.409  1.00  0.00           O  
ATOM    358  N   SER    26      76.290  93.823  91.515  1.00  0.00           N  
ATOM    359  H   SER    26      76.834  93.017  91.244  1.00  0.00           H  
ATOM    360  CA  SER    26      76.916  95.162  91.636  1.00  0.00           C  
ATOM    361  HA  SER    26      76.196  95.979  91.692  1.00  0.00           H  
ATOM    362  CB  SER    26      77.573  95.171  93.007  1.00  0.00           C  
ATOM    363  HB2 SER    26      76.736  95.072  93.698  1.00  0.00           H  
ATOM    364  HB3 SER    26      78.317  94.386  93.138  1.00  0.00           H  
ATOM    365  OG  SER    26      78.267  96.448  93.145  1.00  0.00           O  
ATOM    366  HG  SER    26      78.429  96.507  94.090  1.00  0.00           H  
ATOM    367  C   SER    26      77.931  95.394  90.527  1.00  0.00           C  
ATOM    368  O   SER    26      78.955  94.678  90.390  1.00  0.00           O  
ATOM    369  N   GLN    27      77.879  96.531  89.880  1.00  0.00           N  
ATOM    370  H   GLN    27      77.000  97.012  90.004  1.00  0.00           H  
ATOM    371  CA  GLN    27      78.928  97.048  88.956  1.00  0.00           C  
ATOM    372  HA  GLN    27      79.158  96.189  88.326  1.00  0.00           H  
ATOM    373  CB  GLN    27      78.325  98.225  88.101  1.00  0.00           C  
ATOM    374  HB2 GLN    27      77.827  98.924  88.773  1.00  0.00           H  
ATOM    375  HB3 GLN    27      79.139  98.811  87.673  1.00  0.00           H  
ATOM    376  CG  GLN    27      77.344  97.942  86.911  1.00  0.00           C  
ATOM    377  HG2 GLN    27      77.099  96.889  86.769  1.00  0.00           H  
ATOM    378  HG3 GLN    27      76.365  98.352  87.160  1.00  0.00           H  
ATOM    379  CD  GLN    27      77.837  98.500  85.568  1.00  0.00           C  
ATOM    380  OE1 GLN    27      77.356  99.579  85.158  1.00  0.00           O  
ATOM    381  NE2 GLN    27      78.790  97.845  84.876  1.00  0.00           N  
ATOM    382 HE21 GLN    27      79.199  96.976  85.187  1.00  0.00           H  
ATOM    383 HE22 GLN    27      79.033  98.096  83.929  1.00  0.00           H  
ATOM    384  C   GLN    27      80.109  97.602  89.657  1.00  0.00           C  
ATOM    385  O   GLN    27      81.195  97.845  89.053  1.00  0.00           O  
ATOM    386  N   GLN    28      80.056  97.728  91.020  1.00  0.00           N  
ATOM    387  H   GLN    28      79.192  97.519  91.499  1.00  0.00           H  
ATOM    388  CA  GLN    28      81.238  97.947  91.879  1.00  0.00           C  
ATOM    389  HA  GLN    28      81.694  98.866  91.510  1.00  0.00           H  
ATOM    390  CB  GLN    28      80.766  98.425  93.280  1.00  0.00           C  
ATOM    391  HB2 GLN    28      80.411  97.642  93.951  1.00  0.00           H  
ATOM    392  HB3 GLN    28      81.645  98.845  93.770  1.00  0.00           H  
ATOM    393  CG  GLN    28      79.739  99.547  93.241  1.00  0.00           C  
ATOM    394  HG2 GLN    28      80.278 100.372  92.775  1.00  0.00           H  
ATOM    395  HG3 GLN    28      78.838  99.230  92.715  1.00  0.00           H  
ATOM    396  CD  GLN    28      79.164  99.949  94.583  1.00  0.00           C  
ATOM    397  OE1 GLN    28      79.545  99.481  95.606  1.00  0.00           O  
ATOM    398  NE2 GLN    28      78.289 100.903  94.393  1.00  0.00           N  
ATOM    399 HE21 GLN    28      77.756 101.073  95.234  1.00  0.00           H  
ATOM    400 HE22 GLN    28      77.925 101.016  93.458  1.00  0.00           H  
ATOM    401  C   GLN    28      82.119  96.730  91.880  1.00  0.00           C  
ATOM    402  O   GLN    28      83.288  96.865  92.253  1.00  0.00           O  
ATOM    403  N   SER    29      81.684  95.513  91.387  1.00  0.00           N  
ATOM    404  H   SER    29      80.756  95.516  90.988  1.00  0.00           H  
ATOM    405  CA  SER    29      82.521  94.301  91.345  1.00  0.00           C  
ATOM    406  HA  SER    29      83.068  94.145  92.275  1.00  0.00           H  
ATOM    407  CB  SER    29      81.571  93.122  91.224  1.00  0.00           C  
ATOM    408  HB2 SER    29      82.279  92.311  91.392  1.00  0.00           H  
ATOM    409  HB3 SER    29      80.765  93.128  91.958  1.00  0.00           H  
ATOM    410  OG  SER    29      80.988  93.114  89.919  1.00  0.00           O  
ATOM    411  HG  SER    29      80.236  93.709  89.962  1.00  0.00           H  
ATOM    412  C   SER    29      83.616  94.237  90.182  1.00  0.00           C  
ATOM    413  O   SER    29      84.383  93.278  90.170  1.00  0.00           O  
ATOM    414  N   SER    30      83.607  95.179  89.218  1.00  0.00           N  
ATOM    415  H   SER    30      82.969  95.945  89.381  1.00  0.00           H  
ATOM    416  CA  SER    30      84.584  95.225  88.133  1.00  0.00           C  
ATOM    417  HA  SER    30      85.433  94.559  88.284  1.00  0.00           H  
ATOM    418  CB  SER    30      83.977  94.852  86.749  1.00  0.00           C  
ATOM    419  HB2 SER    30      83.547  93.857  86.866  1.00  0.00           H  
ATOM    420  HB3 SER    30      83.215  95.589  86.498  1.00  0.00           H  
ATOM    421  OG  SER    30      84.959  94.932  85.719  1.00  0.00           O  
ATOM    422  HG  SER    30      84.615  94.429  84.977  1.00  0.00           H  
ATOM    423  C   SER    30      85.141  96.638  87.943  1.00  0.00           C  
ATOM    424  O   SER    30      84.417  97.644  87.533  1.00  0.00           O  
ATOM    425  N   GLN    31      86.431  96.906  88.106  1.00  0.00           N  
ATOM    426  H   GLN    31      86.735  97.833  87.846  1.00  0.00           H  
ATOM    427  CA  GLN    31      87.400  96.199  88.940  1.00  0.00           C  
ATOM    428  HA  GLN    31      87.492  95.214  88.483  1.00  0.00           H  
ATOM    429  CB  GLN    31      88.796  96.897  88.845  1.00  0.00           C  
ATOM    430  HB2 GLN    31      89.540  96.303  89.377  1.00  0.00           H  
ATOM    431  HB3 GLN    31      89.227  96.895  87.844  1.00  0.00           H  
ATOM    432  CG  GLN    31      88.817  98.265  89.503  1.00  0.00           C  
ATOM    433  HG2 GLN    31      87.803  98.627  89.676  1.00  0.00           H  
ATOM    434  HG3 GLN    31      89.065  98.082  90.549  1.00  0.00           H  
ATOM    435  CD  GLN    31      89.829  99.208  88.745  1.00  0.00           C  
ATOM    436  OE1 GLN    31      91.061  99.109  88.846  1.00  0.00           O  
ATOM    437  NE2 GLN    31      89.257 100.164  88.029  1.00  0.00           N  
ATOM    438 HE21 GLN    31      89.883 100.827  87.594  1.00  0.00           H  
ATOM    439 HE22 GLN    31      88.255 100.277  87.977  1.00  0.00           H  
ATOM    440  C   GLN    31      86.858  96.157  90.363  1.00  0.00           C  
ATOM    441  O   GLN    31      86.293  97.126  90.880  1.00  0.00           O  
ATOM    442  N   PRO    32      87.089  95.060  91.128  1.00  0.00           N  
ATOM    443  CD  PRO    32      87.532  93.825  90.659  1.00  0.00           C  
ATOM    444  HD2 PRO    32      88.516  93.970  90.213  1.00  0.00           H  
ATOM    445  HD3 PRO    32      86.776  93.385  90.009  1.00  0.00           H  
ATOM    446  CG  PRO    32      87.692  92.968  91.940  1.00  0.00           C  
ATOM    447  HG2 PRO    32      88.672  93.013  92.415  1.00  0.00           H  
ATOM    448  HG3 PRO    32      87.471  91.912  91.784  1.00  0.00           H  
ATOM    449  CB  PRO    32      86.630  93.514  92.850  1.00  0.00           C  
ATOM    450  HB2 PRO    32      86.967  93.410  93.881  1.00  0.00           H  
ATOM    451  HB3 PRO    32      85.630  93.124  92.660  1.00  0.00           H  
ATOM    452  CA  PRO    32      86.622  94.985  92.463  1.00  0.00           C  
ATOM    453  HA  PRO    32      85.641  95.439  92.600  1.00  0.00           H  
ATOM    454  C   PRO    32      87.550  95.744  93.476  1.00  0.00           C  
ATOM    455  O   PRO    32      88.785  95.857  93.227  1.00  0.00           O  
ATOM    456  N   TYR    33      87.041  96.399  94.499  1.00  0.00           N  
ATOM    457  H   TYR    33      86.037  96.378  94.609  1.00  0.00           H  
ATOM    458  CA  TYR    33      87.774  97.060  95.549  1.00  0.00           C  
ATOM    459  HA  TYR    33      88.833  96.900  95.346  1.00  0.00           H  
ATOM    460  CB  TYR    33      87.485  98.529  95.645  1.00  0.00           C  
ATOM    461  HB2 TYR    33      86.444  98.694  95.367  1.00  0.00           H  
ATOM    462  HB3 TYR    33      87.489  98.955  96.648  1.00  0.00           H  
ATOM    463  CG  TYR    33      88.202  99.451  94.637  1.00  0.00           C  
ATOM    464  CD1 TYR    33      89.125 100.385  95.128  1.00  0.00           C  
ATOM    465  HD1 TYR    33      89.350 100.440  96.183  1.00  0.00           H  
ATOM    466  CE1 TYR    33      89.855 101.281  94.250  1.00  0.00           C  
ATOM    467  HE1 TYR    33      90.573 101.982  94.650  1.00  0.00           H  
ATOM    468  CZ  TYR    33      89.551 101.266  92.857  1.00  0.00           C  
ATOM    469  OH  TYR    33      90.148 102.248  91.991  1.00  0.00           O  
ATOM    470  HH  TYR    33      89.702 102.134  91.148  1.00  0.00           H  
ATOM    471  CE2 TYR    33      88.462 100.476  92.382  1.00  0.00           C  
ATOM    472  HE2 TYR    33      88.034 100.646  91.405  1.00  0.00           H  
ATOM    473  CD2 TYR    33      87.849  99.542  93.292  1.00  0.00           C  
ATOM    474  HD2 TYR    33      87.114  98.876  92.865  1.00  0.00           H  
ATOM    475  C   TYR    33      87.444  96.298  96.829  1.00  0.00           C  
ATOM    476  O   TYR    33      86.518  96.667  97.564  1.00  0.00           O  
ATOM    477  N   GLY    34      88.161  95.172  97.031  1.00  0.00           N  
ATOM    478  H   GLY    34      88.862  94.956  96.337  1.00  0.00           H  
ATOM    479  CA  GLY    34      87.710  94.184  97.956  1.00  0.00           C  
ATOM    480  HA2 GLY    34      88.503  93.476  98.196  1.00  0.00           H  
ATOM    481  HA3 GLY    34      87.406  94.640  98.898  1.00  0.00           H  
ATOM    482  C   GLY    34      86.583  93.247  97.403  1.00  0.00           C  
ATOM    483  O   GLY    34      85.926  93.519  96.393  1.00  0.00           O  
ATOM    484  N   GLN    35      86.308  92.128  98.126  1.00  0.00           N  
ATOM    485  H   GLN    35      86.956  91.948  98.879  1.00  0.00           H  
ATOM    486  CA  GLN    35      85.250  91.131  97.829  1.00  0.00           C  
ATOM    487  HA  GLN    35      84.521  91.566  97.144  1.00  0.00           H  
ATOM    488  CB  GLN    35      85.877  89.876  97.154  1.00  0.00           C  
ATOM    489  HB2 GLN    35      86.583  89.468  97.877  1.00  0.00           H  
ATOM    490  HB3 GLN    35      85.156  89.079  96.973  1.00  0.00           H  
ATOM    491  CG  GLN    35      86.641  90.049  95.838  1.00  0.00           C  
ATOM    492  HG2 GLN    35      87.390  90.841  95.856  1.00  0.00           H  
ATOM    493  HG3 GLN    35      87.201  89.119  95.743  1.00  0.00           H  
ATOM    494  CD  GLN    35      85.790  90.101  94.558  1.00  0.00           C  
ATOM    495  OE1 GLN    35      84.539  90.140  94.512  1.00  0.00           O  
ATOM    496  NE2 GLN    35      86.429  90.189  93.463  1.00  0.00           N  
ATOM    497 HE21 GLN    35      87.422  90.369  93.427  1.00  0.00           H  
ATOM    498 HE22 GLN    35      85.873  90.414  92.651  1.00  0.00           H  
ATOM    499  C   GLN    35      84.541  90.853  99.208  1.00  0.00           C  
ATOM    500  O   GLN    35      85.178  90.407 100.134  1.00  0.00           O  
ATOM    501  N   GLN    36      83.284  91.202  99.368  1.00  0.00           N  
ATOM    502  H   GLN    36      82.819  91.091 100.258  1.00  0.00           H  
ATOM    503  CA  GLN    36      82.512  91.906  98.342  1.00  0.00           C  
ATOM    504  HA  GLN    36      82.661  91.505  97.340  1.00  0.00           H  
ATOM    505  CB  GLN    36      81.017  91.801  98.736  1.00  0.00           C  
ATOM    506  HB2 GLN    36      80.861  92.165  99.751  1.00  0.00           H  
ATOM    507  HB3 GLN    36      80.514  92.422  97.994  1.00  0.00           H  
ATOM    508  CG  GLN    36      80.626  90.363  98.564  1.00  0.00           C  
ATOM    509  HG2 GLN    36      81.196  89.785  97.836  1.00  0.00           H  
ATOM    510  HG3 GLN    36      80.858  89.824  99.482  1.00  0.00           H  
ATOM    511  CD  GLN    36      79.144  90.065  98.348  1.00  0.00           C  
ATOM    512  OE1 GLN    36      78.296  90.998  98.341  1.00  0.00           O  
ATOM    513  NE2 GLN    36      78.771  88.824  98.422  1.00  0.00           N  
ATOM    514 HE21 GLN    36      79.497  88.126  98.496  1.00  0.00           H  
ATOM    515 HE22 GLN    36      77.822  88.575  98.182  1.00  0.00           H  
ATOM    516  C   GLN    36      83.024  93.322  98.231  1.00  0.00           C  
ATOM    517  O   GLN    36      83.600  93.819  99.191  1.00  0.00           O  
ATOM    518  N   SER    37      82.875  93.963  97.015  1.00  0.00           N  
ATOM    519  H   SER    37      82.481  93.420  96.260  1.00  0.00           H  
ATOM    520  CA  SER    37      83.397  95.322  96.789  1.00  0.00           C  
ATOM    521  HA  SER    37      84.391  95.383  97.233  1.00  0.00           H  
ATOM    522  CB  SER    37      83.449  95.501  95.274  1.00  0.00           C  
ATOM    523  HB2 SER    37      84.129  94.777  94.824  1.00  0.00           H  
ATOM    524  HB3 SER    37      82.446  95.400  94.859  1.00  0.00           H  
ATOM    525  OG  SER    37      84.076  96.694  94.854  1.00  0.00           O  
ATOM    526  HG  SER    37      83.959  96.849  93.913  1.00  0.00           H  
ATOM    527  C   SER    37      82.549  96.391  97.422  1.00  0.00           C  
ATOM    528  O   SER    37      81.519  96.065  98.004  1.00  0.00           O  
ATOM    529  N   TYR    38      82.955  97.624  97.265  1.00  0.00           N  
ATOM    530  H   TYR    38      83.650  97.787  96.551  1.00  0.00           H  
ATOM    531  CA  TYR    38      82.388  98.847  97.847  1.00  0.00           C  
ATOM    532  HA  TYR    38      81.336  98.631  98.035  1.00  0.00           H  
ATOM    533  CB  TYR    38      83.212  99.210  99.081  1.00  0.00           C  
ATOM    534  HB2 TYR    38      82.497  99.423  99.876  1.00  0.00           H  
ATOM    535  HB3 TYR    38      83.609  98.268  99.459  1.00  0.00           H  
ATOM    536  CG  TYR    38      84.188 100.318  99.031  1.00  0.00           C  
ATOM    537  CD1 TYR    38      83.939 101.467  99.715  1.00  0.00           C  
ATOM    538  HD1 TYR    38      82.935 101.553 100.103  1.00  0.00           H  
ATOM    539  CE1 TYR    38      84.906 102.461  99.928  1.00  0.00           C  
ATOM    540  HE1 TYR    38      84.662 103.416 100.370  1.00  0.00           H  
ATOM    541  CZ  TYR    38      86.185 102.418  99.339  1.00  0.00           C  
ATOM    542  OH  TYR    38      86.961 103.533  99.129  1.00  0.00           O  
ATOM    543  HH  TYR    38      86.720 104.102  99.863  1.00  0.00           H  
ATOM    544  CE2 TYR    38      86.410 101.179  98.647  1.00  0.00           C  
ATOM    545  HE2 TYR    38      87.345 101.021  98.129  1.00  0.00           H  
ATOM    546  CD2 TYR    38      85.455 100.164  98.522  1.00  0.00           C  
ATOM    547  HD2 TYR    38      85.727  99.258  98.001  1.00  0.00           H  
ATOM    548  C   TYR    38      82.402 100.052  96.837  1.00  0.00           C  
ATOM    549  O   TYR    38      82.852  99.892  95.772  1.00  0.00           O  
ATOM    550  N   SER    39      81.767 101.157  97.222  1.00  0.00           N  
ATOM    551  H   SER    39      81.236 101.124  98.080  1.00  0.00           H  
ATOM    552  CA  SER    39      81.651 102.411  96.469  1.00  0.00           C  
ATOM    553  HA  SER    39      81.939 102.162  95.447  1.00  0.00           H  
ATOM    554  CB  SER    39      80.202 102.932  96.480  1.00  0.00           C  
ATOM    555  HB2 SER    39      79.522 102.213  96.023  1.00  0.00           H  
ATOM    556  HB3 SER    39      79.900 103.126  97.509  1.00  0.00           H  
ATOM    557  OG  SER    39      80.108 104.185  95.743  1.00  0.00           O  
ATOM    558  HG  SER    39      79.165 104.324  95.623  1.00  0.00           H  
ATOM    559  C   SER    39      82.682 103.467  96.862  1.00  0.00           C  
ATOM    560  O   SER    39      82.467 104.323  97.777  1.00  0.00           O  
ATOM    561  N   GLY    40      83.934 103.307  96.375  1.00  0.00           N  
ATOM    562  H   GLY    40      84.071 102.604  95.663  1.00  0.00           H  
ATOM    563  CA  GLY    40      85.073 104.195  96.630  1.00  0.00           C  
ATOM    564  HA2 GLY    40      85.012 104.809  97.529  1.00  0.00           H  
ATOM    565  HA3 GLY    40      85.931 103.552  96.826  1.00  0.00           H  
ATOM    566  C   GLY    40      85.271 105.300  95.505  1.00  0.00           C  
ATOM    567  O   GLY    40      84.219 105.710  95.018  1.00  0.00           O  
ATOM    568  N   TYR    41      86.469 105.797  95.130  1.00  0.00           N  
ATOM    569  H   TYR    41      86.483 106.571  94.481  1.00  0.00           H  
ATOM    570  CA  TYR    41      87.749 105.142  95.506  1.00  0.00           C  
ATOM    571  HA  TYR    41      87.539 104.603  96.430  1.00  0.00           H  
ATOM    572  CB  TYR    41      88.135 104.101  94.458  1.00  0.00           C  
ATOM    573  HB2 TYR    41      88.604 104.674  93.658  1.00  0.00           H  
ATOM    574  HB3 TYR    41      88.950 103.479  94.828  1.00  0.00           H  
ATOM    575  CG  TYR    41      86.966 103.233  94.056  1.00  0.00           C  
ATOM    576  CD1 TYR    41      86.563 102.181  94.886  1.00  0.00           C  
ATOM    577  HD1 TYR    41      87.009 101.974  95.847  1.00  0.00           H  
ATOM    578  CE1 TYR    41      85.385 101.437  94.590  1.00  0.00           C  
ATOM    579  HE1 TYR    41      85.169 100.518  95.115  1.00  0.00           H  
ATOM    580  CZ  TYR    41      84.781 101.618  93.362  1.00  0.00           C  
ATOM    581  OH  TYR    41      83.650 101.004  93.052  1.00  0.00           O  
ATOM    582  HH  TYR    41      83.089 100.590  93.711  1.00  0.00           H  
ATOM    583  CE2 TYR    41      85.159 102.693  92.523  1.00  0.00           C  
ATOM    584  HE2 TYR    41      84.629 102.881  91.601  1.00  0.00           H  
ATOM    585  CD2 TYR    41      86.256 103.445  92.871  1.00  0.00           C  
ATOM    586  HD2 TYR    41      86.499 104.322  92.289  1.00  0.00           H  
ATOM    587  C   TYR    41      88.805 106.260  95.626  1.00  0.00           C  
ATOM    588  O   TYR    41      88.994 107.086  94.700  1.00  0.00           O  
ATOM    589  N   SER    42      89.739 106.170  96.607  1.00  0.00           N  
ATOM    590  H   SER    42      89.686 105.294  97.109  1.00  0.00           H  
ATOM    591  CA  SER    42      90.981 106.934  96.791  1.00  0.00           C  
ATOM    592  HA  SER    42      90.786 107.940  96.419  1.00  0.00           H  
ATOM    593  CB  SER    42      91.353 106.984  98.246  1.00  0.00           C  
ATOM    594  HB2 SER    42      90.504 107.490  98.707  1.00  0.00           H  
ATOM    595  HB3 SER    42      91.463 105.975  98.642  1.00  0.00           H  
ATOM    596  OG  SER    42      92.551 107.757  98.582  1.00  0.00           O  
ATOM    597  HG  SER    42      93.202 107.138  98.920  1.00  0.00           H  
ATOM    598  C   SER    42      92.119 106.439  95.802  1.00  0.00           C  
ATOM    599  O   SER    42      93.068 105.746  96.164  1.00  0.00           O  
ATOM    600  N   GLN    43      91.904 106.822  94.545  1.00  0.00           N  
ATOM    601  H   GLN    43      91.027 107.303  94.406  1.00  0.00           H  
ATOM    602  CA  GLN    43      92.775 106.542  93.391  1.00  0.00           C  
ATOM    603  HA  GLN    43      93.778 106.289  93.735  1.00  0.00           H  
ATOM    604  CB  GLN    43      92.204 105.249  92.751  1.00  0.00           C  
ATOM    605  HB2 GLN    43      92.242 104.401  93.436  1.00  0.00           H  
ATOM    606  HB3 GLN    43      91.134 105.407  92.616  1.00  0.00           H  
ATOM    607  CG  GLN    43      92.896 105.056  91.343  1.00  0.00           C  
ATOM    608  HG2 GLN    43      92.510 104.178  90.825  1.00  0.00           H  
ATOM    609  HG3 GLN    43      92.748 105.936  90.717  1.00  0.00           H  
ATOM    610  CD  GLN    43      94.420 104.861  91.573  1.00  0.00           C  
ATOM    611  OE1 GLN    43      94.900 104.299  92.535  1.00  0.00           O  
ATOM    612  NE2 GLN    43      95.194 105.167  90.556  1.00  0.00           N  
ATOM    613 HE21 GLN    43      94.733 105.619  89.779  1.00  0.00           H  
ATOM    614 HE22 GLN    43      96.184 105.112  90.746  1.00  0.00           H  
ATOM    615  C   GLN    43      92.871 107.777  92.485  1.00  0.00           C  
ATOM    616  O   GLN    43      91.939 108.194  91.816  1.00  0.00           O  
ATOM    617  N   SER    44      94.129 108.157  92.321  1.00  0.00           N  
ATOM    618  H   SER    44      94.738 107.973  93.106  1.00  0.00           H  
ATOM    619  CA  SER    44      94.656 109.175  91.394  1.00  0.00           C  
ATOM    620  HA  SER    44      94.226 110.081  91.823  1.00  0.00           H  
ATOM    621  CB  SER    44      96.213 109.313  91.530  1.00  0.00           C  
ATOM    622  HB2 SER    44      96.457 109.440  92.585  1.00  0.00           H  
ATOM    623  HB3 SER    44      96.699 108.399  91.189  1.00  0.00           H  
ATOM    624  OG  SER    44      96.715 110.431  90.798  1.00  0.00           O  
ATOM    625  HG  SER    44      97.666 110.553  90.848  1.00  0.00           H  
ATOM    626  C   SER    44      94.268 109.037  89.870  1.00  0.00           C  
ATOM    627  O   SER    44      94.101 107.896  89.435  1.00  0.00           O  
ATOM    628  N   THR    45      94.195 110.152  89.131  1.00  0.00           N  
ATOM    629  H   THR    45      94.331 111.043  89.587  1.00  0.00           H  
ATOM    630  CA  THR    45      94.076 110.128  87.654  1.00  0.00           C  
ATOM    631  HA  THR    45      93.609 109.171  87.423  1.00  0.00           H  
ATOM    632  CB  THR    45      93.266 111.375  87.125  1.00  0.00           C  
ATOM    633  HB  THR    45      92.363 111.441  87.732  1.00  0.00           H  
ATOM    634  CG2 THR    45      93.926 112.684  87.065  1.00  0.00           C  
ATOM    635 HG21 THR    45      94.776 112.824  86.397  1.00  0.00           H  
ATOM    636 HG22 THR    45      93.139 113.360  86.733  1.00  0.00           H  
ATOM    637 HG23 THR    45      94.239 112.846  88.097  1.00  0.00           H  
ATOM    638  OG1 THR    45      92.806 111.072  85.825  1.00  0.00           O  
ATOM    639  HG1 THR    45      93.585 110.710  85.396  1.00  0.00           H  
ATOM    640  C   THR    45      95.402 110.140  86.864  1.00  0.00           C  
ATOM    641  O   THR    45      95.346 110.100  85.619  1.00  0.00           O  
ATOM    642  N   ASP    46      96.589 110.126  87.533  1.00  0.00           N  
ATOM    643  H   ASP    46      96.527 109.996  88.532  1.00  0.00           H  
ATOM    644  CA  ASP    46      97.841 109.999  86.960  1.00  0.00           C  
ATOM    645  HA  ASP    46      97.763 109.935  85.875  1.00  0.00           H  
ATOM    646  CB  ASP    46      98.734 111.264  87.252  1.00  0.00           C  
ATOM    647  HB2 ASP    46      98.223 112.104  86.782  1.00  0.00           H  
ATOM    648  HB3 ASP    46      98.730 111.473  88.322  1.00  0.00           H  
ATOM    649  CG  ASP    46     100.152 110.973  86.811  1.00  0.00           C  
ATOM    650  OD1 ASP    46     101.135 111.384  87.511  1.00  0.00           O  
ATOM    651  OD2 ASP    46     100.309 110.246  85.769  1.00  0.00           O  
ATOM    652  C   ASP    46      98.489 108.706  87.576  1.00  0.00           C  
ATOM    653  O   ASP    46      98.886 108.738  88.773  1.00  0.00           O  
ATOM    654  N   THR    47      98.758 107.735  86.722  1.00  0.00           N  
ATOM    655  H   THR    47      98.264 107.874  85.852  1.00  0.00           H  
ATOM    656  CA  THR    47      99.538 106.470  87.017  1.00  0.00           C  
ATOM    657  HA  THR    47      99.866 106.483  88.056  1.00  0.00           H  
ATOM    658  CB  THR    47      98.684 105.236  86.819  1.00  0.00           C  
ATOM    659  HB  THR    47      99.321 104.415  87.148  1.00  0.00           H  
ATOM    660  CG2 THR    47      97.301 105.124  87.516  1.00  0.00           C  
ATOM    661 HG21 THR    47      96.809 106.066  87.277  1.00  0.00           H  
ATOM    662 HG22 THR    47      96.702 104.241  87.291  1.00  0.00           H  
ATOM    663 HG23 THR    47      97.409 105.238  88.595  1.00  0.00           H  
ATOM    664  OG1 THR    47      98.341 105.066  85.401  1.00  0.00           O  
ATOM    665  HG1 THR    47      98.485 104.178  85.065  1.00  0.00           H  
ATOM    666  C   THR    47     100.798 106.284  86.176  1.00  0.00           C  
ATOM    667  O   THR    47     101.487 105.216  86.136  1.00  0.00           O  
ATOM    668  N   SER    48     101.225 107.345  85.528  1.00  0.00           N  
ATOM    669  H   SER    48     100.752 108.208  85.753  1.00  0.00           H  
ATOM    670  CA  SER    48     102.428 107.500  84.770  1.00  0.00           C  
ATOM    671  HA  SER    48     102.420 106.810  83.926  1.00  0.00           H  
ATOM    672  CB  SER    48     102.505 108.857  84.165  1.00  0.00           C  
ATOM    673  HB2 SER    48     103.387 109.000  83.540  1.00  0.00           H  
ATOM    674  HB3 SER    48     101.644 109.111  83.547  1.00  0.00           H  
ATOM    675  OG  SER    48     102.722 109.756  85.210  1.00  0.00           O  
ATOM    676  HG  SER    48     101.852 110.080  85.452  1.00  0.00           H  
ATOM    677  C   SER    48     103.728 107.236  85.589  1.00  0.00           C  
ATOM    678  O   SER    48     103.685 107.229  86.847  1.00  0.00           O  
ATOM    679  N   GLY    49     104.837 107.154  84.935  1.00  0.00           N  
ATOM    680  H   GLY    49     104.799 107.112  83.926  1.00  0.00           H  
ATOM    681  CA  GLY    49     106.183 106.865  85.435  1.00  0.00           C  
ATOM    682  HA2 GLY    49     106.807 106.984  84.549  1.00  0.00           H  
ATOM    683  HA3 GLY    49     106.416 107.506  86.285  1.00  0.00           H  
ATOM    684  C   GLY    49     106.483 105.440  85.882  1.00  0.00           C  
ATOM    685  O   GLY    49     105.498 104.636  85.805  1.00  0.00           O  
ATOM    686  N   TYR    50     107.691 105.045  86.319  1.00  0.00           N  
ATOM    687  H   TYR    50     107.799 104.066  86.540  1.00  0.00           H  
ATOM    688  CA  TYR    50     108.887 105.867  86.103  1.00  0.00           C  
ATOM    689  HA  TYR    50     108.675 106.570  85.298  1.00  0.00           H  
ATOM    690  CB  TYR    50     109.056 106.702  87.408  1.00  0.00           C  
ATOM    691  HB2 TYR    50     108.114 107.185  87.667  1.00  0.00           H  
ATOM    692  HB3 TYR    50     109.367 106.006  88.187  1.00  0.00           H  
ATOM    693  CG  TYR    50     110.118 107.747  87.219  1.00  0.00           C  
ATOM    694  CD1 TYR    50     111.425 107.539  87.638  1.00  0.00           C  
ATOM    695  HD1 TYR    50     111.716 106.648  88.174  1.00  0.00           H  
ATOM    696  CE1 TYR    50     112.485 108.542  87.493  1.00  0.00           C  
ATOM    697  HE1 TYR    50     113.464 108.355  87.907  1.00  0.00           H  
ATOM    698  CZ  TYR    50     112.250 109.693  86.762  1.00  0.00           C  
ATOM    699  OH  TYR    50     113.311 110.513  86.514  1.00  0.00           O  
ATOM    700  HH  TYR    50     114.048 110.357  87.109  1.00  0.00           H  
ATOM    701  CE2 TYR    50     110.942 109.857  86.275  1.00  0.00           C  
ATOM    702  HE2 TYR    50     110.642 110.788  85.818  1.00  0.00           H  
ATOM    703  CD2 TYR    50     109.889 108.946  86.448  1.00  0.00           C  
ATOM    704  HD2 TYR    50     108.851 109.127  86.210  1.00  0.00           H  
ATOM    705  C   TYR    50     110.134 104.947  85.731  1.00  0.00           C  
ATOM    706  O   TYR    50     110.238 103.897  86.334  1.00  0.00           O  
ATOM    707  N   GLY    51     111.031 105.369  84.871  1.00  0.00           N  
ATOM    708  H   GLY    51     111.846 104.787  84.744  1.00  0.00           H  
ATOM    709  CA  GLY    51     110.874 106.543  84.050  1.00  0.00           C  
ATOM    710  HA2 GLY    51     109.959 106.434  83.467  1.00  0.00           H  
ATOM    711  HA3 GLY    51     110.762 107.454  84.639  1.00  0.00           H  
ATOM    712  C   GLY    51     112.080 106.819  83.168  1.00  0.00           C  
ATOM    713  O   GLY    51     112.645 105.928  82.588  1.00  0.00           O  
ATOM    714  N   GLN    52     112.517 108.105  83.066  1.00  0.00           N  
ATOM    715  H   GLN    52     112.059 108.734  83.711  1.00  0.00           H  
ATOM    716  CA  GLN    52     113.812 108.566  82.505  1.00  0.00           C  
ATOM    717  HA  GLN    52     113.678 109.629  82.307  1.00  0.00           H  
ATOM    718  CB  GLN    52     114.855 108.313  83.579  1.00  0.00           C  
ATOM    719  HB2 GLN    52     114.336 108.720  84.447  1.00  0.00           H  
ATOM    720  HB3 GLN    52     115.109 107.265  83.733  1.00  0.00           H  
ATOM    721  CG  GLN    52     116.191 109.118  83.455  1.00  0.00           C  
ATOM    722  HG2 GLN    52     116.869 108.608  84.140  1.00  0.00           H  
ATOM    723  HG3 GLN    52     116.530 109.035  82.423  1.00  0.00           H  
ATOM    724  CD  GLN    52     116.111 110.601  83.767  1.00  0.00           C  
ATOM    725  OE1 GLN    52     115.142 111.304  83.446  1.00  0.00           O  
ATOM    726  NE2 GLN    52     117.141 111.176  84.370  1.00  0.00           N  
ATOM    727 HE21 GLN    52     118.077 110.796  84.404  1.00  0.00           H  
ATOM    728 HE22 GLN    52     117.032 112.155  84.590  1.00  0.00           H  
ATOM    729  C   GLN    52     114.187 107.859  81.155  1.00  0.00           C  
ATOM    730  O   GLN    52     115.188 107.108  81.084  1.00  0.00           O  
ATOM    731  N   SER    53     113.393 107.941  80.079  1.00  0.00           N  
ATOM    732  H   SER    53     113.520 107.135  79.484  1.00  0.00           H  
ATOM    733  CA  SER    53     112.248 108.880  79.963  1.00  0.00           C  
ATOM    734  HA  SER    53     112.331 109.691  80.687  1.00  0.00           H  
ATOM    735  CB  SER    53     112.254 109.483  78.567  1.00  0.00           C  
ATOM    736  HB2 SER    53     113.231 109.907  78.338  1.00  0.00           H  
ATOM    737  HB3 SER    53     112.053 108.714  77.821  1.00  0.00           H  
ATOM    738  OG  SER    53     111.272 110.553  78.564  1.00  0.00           O  
ATOM    739  HG  SER    53     110.854 110.496  77.702  1.00  0.00           H  
ATOM    740  C   SER    53     110.900 108.181  80.239  1.00  0.00           C  
ATOM    741  O   SER    53     110.738 107.075  79.705  1.00  0.00           O  
ATOM    742  N   SER    54     109.935 108.820  80.989  1.00  0.00           N  
ATOM    743  H   SER    54     110.163 109.701  81.427  1.00  0.00           H  
ATOM    744  CA  SER    54     108.488 108.427  81.076  1.00  0.00           C  
ATOM    745  HA  SER    54     108.557 107.354  81.251  1.00  0.00           H  
ATOM    746  CB  SER    54     107.914 109.128  82.328  1.00  0.00           C  
ATOM    747  HB2 SER    54     108.103 110.201  82.297  1.00  0.00           H  
ATOM    748  HB3 SER    54     106.865 108.832  82.345  1.00  0.00           H  
ATOM    749  OG  SER    54     108.423 108.651  83.517  1.00  0.00           O  
ATOM    750  HG  SER    54     108.015 109.140  84.236  1.00  0.00           H  
ATOM    751  C   SER    54     107.654 108.812  79.832  1.00  0.00           C  
ATOM    752  O   SER    54     106.540 108.295  79.572  1.00  0.00           O  
ATOM    753  N   TYR    55     108.272 109.548  78.907  1.00  0.00           N  
ATOM    754  H   TYR    55     109.235 109.802  79.076  1.00  0.00           H  
ATOM    755  CA  TYR    55     107.648 110.247  77.705  1.00  0.00           C  
ATOM    756  HA  TYR    55     106.699 109.766  77.470  1.00  0.00           H  
ATOM    757  CB  TYR    55     107.417 111.744  78.076  1.00  0.00           C  
ATOM    758  HB2 TYR    55     108.366 112.262  78.216  1.00  0.00           H  
ATOM    759  HB3 TYR    55     106.769 112.116  77.282  1.00  0.00           H  
ATOM    760  CG  TYR    55     106.617 111.913  79.362  1.00  0.00           C  
ATOM    761  CD1 TYR    55     107.285 112.113  80.556  1.00  0.00           C  
ATOM    762  HD1 TYR    55     108.362 112.049  80.503  1.00  0.00           H  
ATOM    763  CE1 TYR    55     106.554 112.320  81.764  1.00  0.00           C  
ATOM    764  HE1 TYR    55     107.016 112.399  82.737  1.00  0.00           H  
ATOM    765  CZ  TYR    55     105.145 112.375  81.741  1.00  0.00           C  
ATOM    766  OH  TYR    55     104.508 112.372  82.927  1.00  0.00           O  
ATOM    767  HH  TYR    55     103.573 112.560  82.815  1.00  0.00           H  
ATOM    768  CE2 TYR    55     104.485 112.172  80.505  1.00  0.00           C  
ATOM    769  HE2 TYR    55     103.414 112.077  80.603  1.00  0.00           H  
ATOM    770  CD2 TYR    55     105.228 111.948  79.295  1.00  0.00           C  
ATOM    771  HD2 TYR    55     104.805 111.820  78.310  1.00  0.00           H  
ATOM    772  C   TYR    55     108.478 110.123  76.404  1.00  0.00           C  
ATOM    773  O   TYR    55     109.628 110.625  76.383  1.00  0.00           O  
ATOM    774  N   SER    56     107.965 109.575  75.317  1.00  0.00           N  
ATOM    775  H   SER    56     108.764 109.483  74.706  1.00  0.00           H  
ATOM    776  CA  SER    56     106.700 109.056  74.853  1.00  0.00           C  
ATOM    777  HA  SER    56     106.908 108.666  73.856  1.00  0.00           H  
ATOM    778  CB  SER    56     106.350 107.737  75.614  1.00  0.00           C  
ATOM    779  HB2 SER    56     107.254 107.138  75.725  1.00  0.00           H  
ATOM    780  HB3 SER    56     106.044 107.959  76.636  1.00  0.00           H  
ATOM    781  OG  SER    56     105.337 107.035  74.870  1.00  0.00           O  
ATOM    782  HG  SER    56     104.507 107.023  75.353  1.00  0.00           H  
ATOM    783  C   SER    56     105.510 110.025  74.722  1.00  0.00           C  
ATOM    784  O   SER    56     104.568 109.969  75.518  1.00  0.00           O  
ATOM    785  N   SER    57     105.497 110.869  73.665  1.00  0.00           N  
ATOM    786  H   SER    57     104.684 111.452  73.528  1.00  0.00           H  
ATOM    787  CA  SER    57     106.702 111.256  72.901  1.00  0.00           C  
ATOM    788  HA  SER    57     107.234 110.346  72.624  1.00  0.00           H  
ATOM    789  CB  SER    57     106.159 111.820  71.590  1.00  0.00           C  
ATOM    790  HB2 SER    57     106.978 112.131  70.941  1.00  0.00           H  
ATOM    791  HB3 SER    57     105.587 111.056  71.064  1.00  0.00           H  
ATOM    792  OG  SER    57     105.323 112.936  71.933  1.00  0.00           O  
ATOM    793  HG  SER    57     104.415 112.636  72.021  1.00  0.00           H  
ATOM    794  C   SER    57     107.670 112.138  73.663  1.00  0.00           C  
ATOM    795  O   SER    57     107.104 112.753  74.605  1.00  0.00           O  
ATOM    796  N   TYR    58     108.943 112.366  73.281  1.00  0.00           N  
ATOM    797  H   TYR    58     109.330 111.975  72.434  1.00  0.00           H  
ATOM    798  CA  TYR    58     109.849 113.255  74.086  1.00  0.00           C  
ATOM    799  HA  TYR    58     109.664 113.149  75.155  1.00  0.00           H  
ATOM    800  CB  TYR    58     111.320 112.869  73.836  1.00  0.00           C  
ATOM    801  HB2 TYR    58     111.451 111.787  73.848  1.00  0.00           H  
ATOM    802  HB3 TYR    58     111.579 113.110  72.805  1.00  0.00           H  
ATOM    803  CG  TYR    58     112.371 113.372  74.826  1.00  0.00           C  
ATOM    804  CD1 TYR    58     112.964 114.659  74.633  1.00  0.00           C  
ATOM    805  HD1 TYR    58     112.745 115.259  73.762  1.00  0.00           H  
ATOM    806  CE1 TYR    58     113.858 115.142  75.634  1.00  0.00           C  
ATOM    807  HE1 TYR    58     114.346 116.074  75.388  1.00  0.00           H  
ATOM    808  CZ  TYR    58     114.157 114.373  76.752  1.00  0.00           C  
ATOM    809  OH  TYR    58     115.107 114.804  77.668  1.00  0.00           O  
ATOM    810  HH  TYR    58     115.206 114.157  78.369  1.00  0.00           H  
ATOM    811  CE2 TYR    58     113.494 113.150  76.987  1.00  0.00           C  
ATOM    812  HE2 TYR    58     113.698 112.602  77.894  1.00  0.00           H  
ATOM    813  CD2 TYR    58     112.652 112.635  75.969  1.00  0.00           C  
ATOM    814  HD2 TYR    58     112.025 111.760  76.055  1.00  0.00           H  
ATOM    815  C   TYR    58     109.576 114.671  73.693  1.00  0.00           C  
ATOM    816  O   TYR    58     110.045 115.130  72.661  1.00  0.00           O  
ATOM    817  N   GLY    59     109.073 115.569  74.516  1.00  0.00           N  
ATOM    818  H   GLY    59     108.814 116.489  74.188  1.00  0.00           H  
ATOM    819  CA  GLY    59     108.619 115.328  75.903  1.00  0.00           C  
ATOM    820  HA2 GLY    59     107.653 114.822  75.928  1.00  0.00           H  
ATOM    821  HA3 GLY    59     109.371 114.752  76.442  1.00  0.00           H  
ATOM    822  C   GLY    59     108.384 116.656  76.749  1.00  0.00           C  
ATOM    823  O   GLY    59     108.452 117.711  76.186  1.00  0.00           O  
ATOM    824  N   GLN    60     108.304 116.598  78.128  1.00  0.00           N  
ATOM    825  H   GLN    60     108.282 117.566  78.414  1.00  0.00           H  
ATOM    826  CA  GLN    60     107.853 115.561  79.099  1.00  0.00           C  
ATOM    827  HA  GLN    60     108.200 114.586  78.758  1.00  0.00           H  
ATOM    828  CB  GLN    60     108.541 115.790  80.455  1.00  0.00           C  
ATOM    829  HB2 GLN    60     108.119 116.727  80.818  1.00  0.00           H  
ATOM    830  HB3 GLN    60     108.215 115.024  81.158  1.00  0.00           H  
ATOM    831  CG  GLN    60     110.094 115.822  80.583  1.00  0.00           C  
ATOM    832  HG2 GLN    60     110.458 116.541  79.849  1.00  0.00           H  
ATOM    833  HG3 GLN    60     110.320 116.280  81.545  1.00  0.00           H  
ATOM    834  CD  GLN    60     110.864 114.507  80.382  1.00  0.00           C  
ATOM    835  OE1 GLN    60     110.298 113.473  80.037  1.00  0.00           O  
ATOM    836  NE2 GLN    60     112.128 114.514  80.679  1.00  0.00           N  
ATOM    837 HE21 GLN    60     112.571 115.383  80.942  1.00  0.00           H  
ATOM    838 HE22 GLN    60     112.732 113.783  80.331  1.00  0.00           H  
ATOM    839  C   GLN    60     106.306 115.417  79.081  1.00  0.00           C  
ATOM    840  O   GLN    60     105.678 115.160  78.015  1.00  0.00           O  
ATOM    841  N   SER    61     105.727 115.668  80.279  1.00  0.00           N  
ATOM    842  H   SER    61     106.258 115.684  81.138  1.00  0.00           H  
ATOM    843  CA  SER    61     104.261 115.861  80.427  1.00  0.00           C  
ATOM    844  HA  SER    61     103.780 114.946  80.081  1.00  0.00           H  
ATOM    845  CB  SER    61     103.794 116.130  81.891  1.00  0.00           C  
ATOM    846  HB2 SER    61     104.284 115.418  82.554  1.00  0.00           H  
ATOM    847  HB3 SER    61     104.092 117.103  82.282  1.00  0.00           H  
ATOM    848  OG  SER    61     102.408 116.035  81.979  1.00  0.00           O  
ATOM    849  HG  SER    61     102.194 115.923  82.908  1.00  0.00           H  
ATOM    850  C   SER    61     103.662 116.999  79.603  1.00  0.00           C  
ATOM    851  O   SER    61     104.269 118.040  79.407  1.00  0.00           O  
ATOM    852  N   GLN    62     102.472 116.780  79.108  1.00  0.00           N  
ATOM    853  H   GLN    62     102.167 115.833  79.285  1.00  0.00           H  
ATOM    854  CA  GLN    62     101.631 117.720  78.389  1.00  0.00           C  
ATOM    855  HA  GLN    62     102.236 117.999  77.527  1.00  0.00           H  
ATOM    856  CB  GLN    62     100.220 117.135  77.951  1.00  0.00           C  
ATOM    857  HB2 GLN    62      99.601 116.819  78.790  1.00  0.00           H  
ATOM    858  HB3 GLN    62      99.539 117.919  77.619  1.00  0.00           H  
ATOM    859  CG  GLN    62     100.241 115.988  76.883  1.00  0.00           C  
ATOM    860  HG2 GLN    62     100.700 116.345  75.961  1.00  0.00           H  
ATOM    861  HG3 GLN    62     100.700 115.111  77.340  1.00  0.00           H  
ATOM    862  CD  GLN    62      98.829 115.444  76.512  1.00  0.00           C  
ATOM    863  OE1 GLN    62      97.740 116.016  76.765  1.00  0.00           O  
ATOM    864  NE2 GLN    62      98.897 114.341  75.793  1.00  0.00           N  
ATOM    865 HE21 GLN    62      98.063 113.858  75.491  1.00  0.00           H  
ATOM    866 HE22 GLN    62      99.831 114.025  75.578  1.00  0.00           H  
ATOM    867  C   GLN    62     101.325 118.984  79.269  1.00  0.00           C  
ATOM    868  O   GLN    62     101.178 120.088  78.687  1.00  0.00           O  
ATOM    869  N   ASN    63     101.238 118.812  80.597  1.00  0.00           N  
ATOM    870  H   ASN    63     101.174 117.839  80.860  1.00  0.00           H  
ATOM    871  CA  ASN    63     101.076 119.773  81.614  1.00  0.00           C  
ATOM    872  HA  ASN    63     100.169 120.263  81.258  1.00  0.00           H  
ATOM    873  CB  ASN    63     100.761 118.993  82.883  1.00  0.00           C  
ATOM    874  HB2 ASN    63      99.814 118.457  82.830  1.00  0.00           H  
ATOM    875  HB3 ASN    63     101.648 118.403  83.115  1.00  0.00           H  
ATOM    876  CG  ASN    63     100.602 119.838  84.095  1.00  0.00           C  
ATOM    877  OD1 ASN    63     101.566 119.973  84.885  1.00  0.00           O  
ATOM    878  ND2 ASN    63      99.453 120.522  84.296  1.00  0.00           N  
ATOM    879 HD21 ASN    63      99.437 120.951  85.210  1.00  0.00           H  
ATOM    880 HD22 ASN    63      98.709 120.620  83.620  1.00  0.00           H  
ATOM    881  C   ASN    63     102.192 120.775  81.801  1.00  0.00           C  
ATOM    882  O   ASN    63     101.786 121.934  81.831  1.00  0.00           O  
ATOM    883  N   THR    64     103.508 120.434  81.838  1.00  0.00           N  
ATOM    884  H   THR    64     103.734 119.463  81.675  1.00  0.00           H  
ATOM    885  CA  THR    64     104.642 121.318  82.194  1.00  0.00           C  
ATOM    886  HA  THR    64     104.468 122.352  81.897  1.00  0.00           H  
ATOM    887  CB  THR    64     104.882 121.352  83.693  1.00  0.00           C  
ATOM    888  HB  THR    64     104.989 120.358  84.127  1.00  0.00           H  
ATOM    889  CG2 THR    64     106.139 122.101  84.196  1.00  0.00           C  
ATOM    890 HG21 THR    64     107.044 121.657  83.782  1.00  0.00           H  
ATOM    891 HG22 THR    64     106.076 123.046  83.656  1.00  0.00           H  
ATOM    892 HG23 THR    64     106.271 122.043  85.277  1.00  0.00           H  
ATOM    893  OG1 THR    64     103.844 121.917  84.343  1.00  0.00           O  
ATOM    894  HG1 THR    64     103.061 121.372  84.239  1.00  0.00           H  
ATOM    895  C   THR    64     105.924 120.849  81.534  1.00  0.00           C  
ATOM    896  O   THR    64     106.408 119.793  81.928  1.00  0.00           O  
ATOM    897  N   GLY    65     106.498 121.575  80.538  1.00  0.00           N  
ATOM    898  H   GLY    65     107.371 121.204  80.193  1.00  0.00           H  
ATOM    899  CA  GLY    65     106.022 122.766  79.779  1.00  0.00           C  
ATOM    900  HA2 GLY    65     105.828 123.603  80.449  1.00  0.00           H  
ATOM    901  HA3 GLY    65     106.861 123.146  79.195  1.00  0.00           H  
ATOM    902  C   GLY    65     104.770 122.532  78.915  1.00  0.00           C  
ATOM    903  O   GLY    65     104.688 121.447  78.272  1.00  0.00           O  
ATOM    904  N   TYR    66     103.855 123.485  78.778  1.00  0.00           N  
ATOM    905  H   TYR    66     103.917 124.371  79.258  1.00  0.00           H  
ATOM    906  CA  TYR    66     102.490 123.241  78.292  1.00  0.00           C  
ATOM    907  HA  TYR    66     102.119 122.282  78.654  1.00  0.00           H  
ATOM    908  CB  TYR    66     101.690 124.344  78.812  1.00  0.00           C  
ATOM    909  HB2 TYR    66     101.840 124.447  79.887  1.00  0.00           H  
ATOM    910  HB3 TYR    66     102.010 125.320  78.448  1.00  0.00           H  
ATOM    911  CG  TYR    66     100.205 124.093  78.559  1.00  0.00           C  
ATOM    912  CD1 TYR    66      99.548 122.934  79.060  1.00  0.00           C  
ATOM    913  HD1 TYR    66     100.069 122.273  79.737  1.00  0.00           H  
ATOM    914  CE1 TYR    66      98.220 122.653  78.788  1.00  0.00           C  
ATOM    915  HE1 TYR    66      97.641 121.847  79.214  1.00  0.00           H  
ATOM    916  CZ  TYR    66      97.508 123.490  77.925  1.00  0.00           C  
ATOM    917  OH  TYR    66      96.186 123.378  77.644  1.00  0.00           O  
ATOM    918  HH  TYR    66      95.894 123.825  76.846  1.00  0.00           H  
ATOM    919  CE2 TYR    66      98.232 124.592  77.394  1.00  0.00           C  
ATOM    920  HE2 TYR    66      97.634 125.209  76.740  1.00  0.00           H  
ATOM    921  CD2 TYR    66      99.560 124.936  77.736  1.00  0.00           C  
ATOM    922  HD2 TYR    66     100.078 125.786  77.319  1.00  0.00           H  
ATOM    923  C   TYR    66     102.416 123.183  76.725  1.00  0.00           C  
ATOM    924  O   TYR    66     103.358 123.507  75.972  1.00  0.00           O  
ATOM    925  N   GLY    67     101.279 122.671  76.230  1.00  0.00           N  
ATOM    926  H   GLY    67     100.522 122.670  76.898  1.00  0.00           H  
ATOM    927  CA  GLY    67     100.953 122.874  74.824  1.00  0.00           C  
ATOM    928  HA2 GLY    67     101.508 122.174  74.199  1.00  0.00           H  
ATOM    929  HA3 GLY    67      99.929 122.502  74.839  1.00  0.00           H  
ATOM    930  C   GLY    67     101.074 124.346  74.364  1.00  0.00           C  
ATOM    931  O   GLY    67     100.639 125.233  75.087  1.00  0.00           O  
ATOM    932  N   THR    68     101.522 124.471  73.125  1.00  0.00           N  
ATOM    933  H   THR    68     101.775 123.627  72.630  1.00  0.00           H  
ATOM    934  CA  THR    68     101.331 125.643  72.301  1.00  0.00           C  
ATOM    935  HA  THR    68     100.437 126.186  72.606  1.00  0.00           H  
ATOM    936  CB  THR    68     102.647 126.527  72.328  1.00  0.00           C  
ATOM    937  HB  THR    68     103.356 125.974  71.712  1.00  0.00           H  
ATOM    938  CG2 THR    68     102.412 128.042  71.786  1.00  0.00           C  
ATOM    939 HG21 THR    68     103.353 128.536  72.029  1.00  0.00           H  
ATOM    940 HG22 THR    68     102.307 127.973  70.703  1.00  0.00           H  
ATOM    941 HG23 THR    68     101.506 128.440  72.242  1.00  0.00           H  
ATOM    942  OG1 THR    68     103.250 126.610  73.615  1.00  0.00           O  
ATOM    943  HG1 THR    68     102.736 127.206  74.166  1.00  0.00           H  
ATOM    944  C   THR    68     101.000 125.364  70.851  1.00  0.00           C  
ATOM    945  O   THR    68     101.579 125.792  69.913  1.00  0.00           O  
ATOM    946  N   GLN    69     100.023 124.449  70.641  1.00  0.00           N  
ATOM    947  H   GLN    69      99.549 124.225  71.504  1.00  0.00           H  
ATOM    948  CA  GLN    69      99.493 123.959  69.403  1.00  0.00           C  
ATOM    949  HA  GLN    69     100.336 123.751  68.744  1.00  0.00           H  
ATOM    950  CB  GLN    69      98.792 122.591  69.680  1.00  0.00           C  
ATOM    951  HB2 GLN    69      97.994 122.644  70.420  1.00  0.00           H  
ATOM    952  HB3 GLN    69      98.249 122.305  68.779  1.00  0.00           H  
ATOM    953  CG  GLN    69      99.712 121.528  70.262  1.00  0.00           C  
ATOM    954  HG2 GLN    69     100.596 121.531  69.625  1.00  0.00           H  
ATOM    955  HG3 GLN    69     100.059 121.932  71.214  1.00  0.00           H  
ATOM    956  CD  GLN    69      99.198 120.109  70.472  1.00  0.00           C  
ATOM    957  OE1 GLN    69      98.043 119.734  70.195  1.00  0.00           O  
ATOM    958  NE2 GLN    69     100.010 119.215  71.020  1.00  0.00           N  
ATOM    959 HE21 GLN    69     100.928 119.500  71.331  1.00  0.00           H  
ATOM    960 HE22 GLN    69      99.762 118.237  71.074  1.00  0.00           H  
ATOM    961  C   GLN    69      98.475 124.853  68.756  1.00  0.00           C  
ATOM    962  O   GLN    69      97.618 125.475  69.378  1.00  0.00           O  
ATOM    963  N   SER    70      98.481 124.816  67.403  1.00  0.00           N  
ATOM    964  H   SER    70      99.240 124.326  66.951  1.00  0.00           H  
ATOM    965  CA  SER    70      97.671 125.665  66.601  1.00  0.00           C  
ATOM    966  HA  SER    70      96.782 125.908  67.184  1.00  0.00           H  
ATOM    967  CB  SER    70      98.388 126.989  66.403  1.00  0.00           C  
ATOM    968  HB2 SER    70      97.824 127.680  65.777  1.00  0.00           H  
ATOM    969  HB3 SER    70      98.467 127.469  67.379  1.00  0.00           H  
ATOM    970  OG  SER    70      99.641 126.806  65.802  1.00  0.00           O  
ATOM    971  HG  SER    70      99.584 126.768  64.845  1.00  0.00           H  
ATOM    972  C   SER    70      97.249 125.027  65.233  1.00  0.00           C  
ATOM    973  O   SER    70      96.584 125.677  64.390  1.00  0.00           O  
ATOM    974  N   THR    71      97.492 123.737  64.998  1.00  0.00           N  
ATOM    975  H   THR    71      97.870 123.150  65.728  1.00  0.00           H  
ATOM    976  CA  THR    71      96.982 122.852  63.874  1.00  0.00           C  
ATOM    977  HA  THR    71      96.304 123.465  63.281  1.00  0.00           H  
ATOM    978  CB  THR    71      98.076 122.247  62.954  1.00  0.00           C  
ATOM    979  HB  THR    71      98.683 121.530  63.507  1.00  0.00           H  
ATOM    980  CG2 THR    71      97.427 121.423  61.793  1.00  0.00           C  
ATOM    981 HG21 THR    71      96.938 120.574  62.271  1.00  0.00           H  
ATOM    982 HG22 THR    71      96.738 122.116  61.309  1.00  0.00           H  
ATOM    983 HG23 THR    71      98.288 121.344  61.130  1.00  0.00           H  
ATOM    984  OG1 THR    71      98.985 123.163  62.313  1.00  0.00           O  
ATOM    985  HG1 THR    71      99.357 123.778  62.949  1.00  0.00           H  
ATOM    986  C   THR    71      96.133 121.649  64.525  1.00  0.00           C  
ATOM    987  O   THR    71      96.765 120.884  65.218  1.00  0.00           O  
ATOM    988  N   PRO    72      94.812 121.654  64.347  1.00  0.00           N  
ATOM    989  CD  PRO    72      94.031 122.544  63.476  1.00  0.00           C  
ATOM    990  HD2 PRO    72      94.409 122.563  62.454  1.00  0.00           H  
ATOM    991  HD3 PRO    72      94.042 123.564  63.861  1.00  0.00           H  
ATOM    992  CG  PRO    72      92.652 121.931  63.488  1.00  0.00           C  
ATOM    993  HG2 PRO    72      92.568 121.299  62.604  1.00  0.00           H  
ATOM    994  HG3 PRO    72      91.870 122.687  63.562  1.00  0.00           H  
ATOM    995  CB  PRO    72      92.547 120.994  64.665  1.00  0.00           C  
ATOM    996  HB2 PRO    72      91.781 120.221  64.602  1.00  0.00           H  
ATOM    997  HB3 PRO    72      92.266 121.462  65.609  1.00  0.00           H  
ATOM    998  CA  PRO    72      93.934 120.528  64.845  1.00  0.00           C  
ATOM    999  HA  PRO    72      94.118 120.300  65.895  1.00  0.00           H  
ATOM   1000  C   PRO    72      94.074 119.207  64.058  1.00  0.00           C  
ATOM   1001  O   PRO    72      94.445 119.294  62.864  1.00  0.00           O  
ATOM   1002  N   GLN    73      93.636 118.119  64.720  1.00  0.00           N  
ATOM   1003  H   GLN    73      93.441 118.299  65.694  1.00  0.00           H  
ATOM   1004  CA  GLN    73      93.887 116.730  64.220  1.00  0.00           C  
ATOM   1005  HA  GLN    73      94.975 116.668  64.221  1.00  0.00           H  
ATOM   1006  CB  GLN    73      93.211 115.682  65.236  1.00  0.00           C  
ATOM   1007  HB2 GLN    73      93.524 114.663  65.010  1.00  0.00           H  
ATOM   1008  HB3 GLN    73      93.534 116.008  66.225  1.00  0.00           H  
ATOM   1009  CG  GLN    73      91.683 115.666  65.146  1.00  0.00           C  
ATOM   1010  HG2 GLN    73      91.337 116.678  65.356  1.00  0.00           H  
ATOM   1011  HG3 GLN    73      91.381 115.393  64.135  1.00  0.00           H  
ATOM   1012  CD  GLN    73      91.002 114.664  66.124  1.00  0.00           C  
ATOM   1013  OE1 GLN    73      91.593 113.673  66.551  1.00  0.00           O  
ATOM   1014  NE2 GLN    73      89.805 114.959  66.549  1.00  0.00           N  
ATOM   1015 HE21 GLN    73      89.450 115.901  66.459  1.00  0.00           H  
ATOM   1016 HE22 GLN    73      89.411 114.194  67.077  1.00  0.00           H  
ATOM   1017  C   GLN    73      93.392 116.483  62.800  1.00  0.00           C  
ATOM   1018  O   GLN    73      92.300 116.921  62.419  1.00  0.00           O  
ATOM   1019  N   GLY    74      94.219 115.793  62.047  1.00  0.00           N  
ATOM   1020  H   GLY    74      95.103 115.490  62.432  1.00  0.00           H  
ATOM   1021  CA  GLY    74      94.193 115.853  60.611  1.00  0.00           C  
ATOM   1022  HA2 GLY    74      94.394 116.877  60.299  1.00  0.00           H  
ATOM   1023  HA3 GLY    74      95.014 115.265  60.200  1.00  0.00           H  
ATOM   1024  C   GLY    74      92.892 115.449  59.917  1.00  0.00           C  
ATOM   1025  O   GLY    74      92.602 116.110  58.896  1.00  0.00           O  
ATOM   1026  N   TYR    75      92.233 114.361  60.343  1.00  0.00           N  
ATOM   1027  H   TYR    75      92.652 113.797  61.068  1.00  0.00           H  
ATOM   1028  CA  TYR    75      90.885 113.958  59.902  1.00  0.00           C  
ATOM   1029  HA  TYR    75      90.838 114.370  58.894  1.00  0.00           H  
ATOM   1030  CB  TYR    75      90.907 112.424  59.815  1.00  0.00           C  
ATOM   1031  HB2 TYR    75      90.796 111.985  60.806  1.00  0.00           H  
ATOM   1032  HB3 TYR    75      89.972 112.050  59.398  1.00  0.00           H  
ATOM   1033  CG  TYR    75      92.031 111.788  59.057  1.00  0.00           C  
ATOM   1034  CD1 TYR    75      92.733 110.675  59.685  1.00  0.00           C  
ATOM   1035  HD1 TYR    75      92.633 110.303  60.694  1.00  0.00           H  
ATOM   1036  CE1 TYR    75      93.759 110.097  58.943  1.00  0.00           C  
ATOM   1037  HE1 TYR    75      94.359 109.343  59.431  1.00  0.00           H  
ATOM   1038  CZ  TYR    75      94.239 110.655  57.768  1.00  0.00           C  
ATOM   1039  OH  TYR    75      95.289 110.170  57.176  1.00  0.00           O  
ATOM   1040  HH  TYR    75      95.459 109.254  57.407  1.00  0.00           H  
ATOM   1041  CE2 TYR    75      93.543 111.666  57.160  1.00  0.00           C  
ATOM   1042  HE2 TYR    75      93.743 111.964  56.142  1.00  0.00           H  
ATOM   1043  CD2 TYR    75      92.409 112.234  57.771  1.00  0.00           C  
ATOM   1044  HD2 TYR    75      91.829 113.024  57.318  1.00  0.00           H  
ATOM   1045  C   TYR    75      89.673 114.491  60.626  1.00  0.00           C  
ATOM   1046  O   TYR    75      88.581 114.105  60.391  1.00  0.00           O  
ATOM   1047  N   GLY    76      89.907 115.480  61.466  1.00  0.00           N  
ATOM   1048  H   GLY    76      90.900 115.581  61.625  1.00  0.00           H  
ATOM   1049  CA  GLY    76      88.947 116.126  62.374  1.00  0.00           C  
ATOM   1050  HA2 GLY    76      89.424 116.776  63.109  1.00  0.00           H  
ATOM   1051  HA3 GLY    76      88.208 116.561  61.702  1.00  0.00           H  
ATOM   1052  C   GLY    76      88.193 115.124  63.207  1.00  0.00           C  
ATOM   1053  O   GLY    76      88.571 113.974  63.321  1.00  0.00           O  
ATOM   1054  N   SER    77      87.111 115.627  63.814  1.00  0.00           N  
ATOM   1055  H   SER    77      86.943 116.605  63.628  1.00  0.00           H  
ATOM   1056  CA  SER    77      86.139 114.970  64.659  1.00  0.00           C  
ATOM   1057  HA  SER    77      86.684 114.195  65.198  1.00  0.00           H  
ATOM   1058  CB  SER    77      85.601 115.896  65.743  1.00  0.00           C  
ATOM   1059  HB2 SER    77      86.313 116.011  66.560  1.00  0.00           H  
ATOM   1060  HB3 SER    77      85.340 116.907  65.431  1.00  0.00           H  
ATOM   1061  OG  SER    77      84.426 115.406  66.432  1.00  0.00           O  
ATOM   1062  HG  SER    77      83.974 116.198  66.730  1.00  0.00           H  
ATOM   1063  C   SER    77      85.088 114.395  63.678  1.00  0.00           C  
ATOM   1064  O   SER    77      84.450 115.167  62.950  1.00  0.00           O  
ATOM   1065  N   THR    78      84.697 113.116  63.763  1.00  0.00           N  
ATOM   1066  H   THR    78      83.947 112.847  63.143  1.00  0.00           H  
ATOM   1067  CA  THR    78      85.325 111.974  64.431  1.00  0.00           C  
ATOM   1068  HA  THR    78      86.413 112.025  64.389  1.00  0.00           H  
ATOM   1069  CB  THR    78      84.878 111.776  65.924  1.00  0.00           C  
ATOM   1070  HB  THR    78      83.798 111.683  66.030  1.00  0.00           H  
ATOM   1071  CG2 THR    78      85.498 110.559  66.635  1.00  0.00           C  
ATOM   1072 HG21 THR    78      85.046 109.635  66.276  1.00  0.00           H  
ATOM   1073 HG22 THR    78      86.547 110.463  66.353  1.00  0.00           H  
ATOM   1074 HG23 THR    78      85.386 110.661  67.714  1.00  0.00           H  
ATOM   1075  OG1 THR    78      85.314 112.861  66.672  1.00  0.00           O  
ATOM   1076  HG1 THR    78      84.764 113.646  66.616  1.00  0.00           H  
ATOM   1077  C   THR    78      84.886 110.802  63.560  1.00  0.00           C  
ATOM   1078  O   THR    78      83.989 110.815  62.777  1.00  0.00           O  
ATOM   1079  N   GLY    79      85.606 109.685  63.563  1.00  0.00           N  
ATOM   1080  H   GLY    79      86.444 109.723  64.126  1.00  0.00           H  
ATOM   1081  CA  GLY    79      85.364 108.481  62.791  1.00  0.00           C  
ATOM   1082  HA2 GLY    79      85.572 108.649  61.735  1.00  0.00           H  
ATOM   1083  HA3 GLY    79      86.185 107.805  63.028  1.00  0.00           H  
ATOM   1084  C   GLY    79      84.022 107.814  63.048  1.00  0.00           C  
ATOM   1085  O   GLY    79      83.197 108.374  63.761  1.00  0.00           O  
ATOM   1086  N   GLY    80      83.723 106.746  62.310  1.00  0.00           N  
ATOM   1087  H   GLY    80      82.889 106.222  62.538  1.00  0.00           H  
ATOM   1088  CA  GLY    80      84.571 106.191  61.212  1.00  0.00           C  
ATOM   1089  HA2 GLY    80      85.585 106.193  61.611  1.00  0.00           H  
ATOM   1090  HA3 GLY    80      84.180 105.191  61.023  1.00  0.00           H  
ATOM   1091  C   GLY    80      84.559 107.079  59.962  1.00  0.00           C  
ATOM   1092  O   GLY    80      83.976 108.181  59.910  1.00  0.00           O  
ATOM   1093  N   TYR    81      85.156 106.698  58.826  1.00  0.00           N  
ATOM   1094  H   TYR    81      85.736 105.877  58.923  1.00  0.00           H  
ATOM   1095  CA  TYR    81      85.311 107.446  57.566  1.00  0.00           C  
ATOM   1096  HA  TYR    81      84.715 108.357  57.614  1.00  0.00           H  
ATOM   1097  CB  TYR    81      86.754 107.871  57.579  1.00  0.00           C  
ATOM   1098  HB2 TYR    81      87.413 107.024  57.773  1.00  0.00           H  
ATOM   1099  HB3 TYR    81      86.992 108.231  56.578  1.00  0.00           H  
ATOM   1100  CG  TYR    81      87.194 108.907  58.590  1.00  0.00           C  
ATOM   1101  CD1 TYR    81      86.734 110.253  58.491  1.00  0.00           C  
ATOM   1102  HD1 TYR    81      86.296 110.582  57.560  1.00  0.00           H  
ATOM   1103  CE1 TYR    81      86.954 111.219  59.495  1.00  0.00           C  
ATOM   1104  HE1 TYR    81      86.590 112.226  59.360  1.00  0.00           H  
ATOM   1105  CZ  TYR    81      87.466 110.782  60.735  1.00  0.00           C  
ATOM   1106  OH  TYR    81      87.560 111.595  61.846  1.00  0.00           O  
ATOM   1107  HH  TYR    81      87.559 112.525  61.606  1.00  0.00           H  
ATOM   1108  CE2 TYR    81      87.970 109.417  60.858  1.00  0.00           C  
ATOM   1109  HE2 TYR    81      88.538 109.121  61.728  1.00  0.00           H  
ATOM   1110  CD2 TYR    81      87.843 108.514  59.789  1.00  0.00           C  
ATOM   1111  HD2 TYR    81      88.400 107.589  59.764  1.00  0.00           H  
ATOM   1112  C   TYR    81      84.984 106.616  56.332  1.00  0.00           C  
ATOM   1113  O   TYR    81      85.868 106.302  55.533  1.00  0.00           O  
ATOM   1114  N   GLY    82      83.716 106.223  56.159  1.00  0.00           N  
ATOM   1115  H   GLY    82      83.435 105.698  55.344  1.00  0.00           H  
ATOM   1116  CA  GLY    82      82.564 106.656  56.998  1.00  0.00           C  
ATOM   1117  HA2 GLY    82      81.632 106.120  56.821  1.00  0.00           H  
ATOM   1118  HA3 GLY    82      82.670 106.439  58.061  1.00  0.00           H  
ATOM   1119  C   GLY    82      82.193 108.071  56.873  1.00  0.00           C  
ATOM   1120  O   GLY    82      82.433 108.747  55.875  1.00  0.00           O  
ATOM   1121  N   SER    83      81.599 108.680  57.879  1.00  0.00           N  
ATOM   1122  H   SER    83      81.478 108.159  58.737  1.00  0.00           H  
ATOM   1123  CA  SER    83      81.061 110.082  57.929  1.00  0.00           C  
ATOM   1124  HA  SER    83      80.523 110.110  58.877  1.00  0.00           H  
ATOM   1125  CB  SER    83      82.119 111.049  58.066  1.00  0.00           C  
ATOM   1126  HB2 SER    83      82.820 110.963  57.236  1.00  0.00           H  
ATOM   1127  HB3 SER    83      81.660 112.036  58.005  1.00  0.00           H  
ATOM   1128  OG  SER    83      82.830 110.862  59.232  1.00  0.00           O  
ATOM   1129  HG  SER    83      83.446 110.139  59.092  1.00  0.00           H  
ATOM   1130  C   SER    83      80.171 110.433  56.726  1.00  0.00           C  
ATOM   1131  O   SER    83      80.458 111.371  55.931  1.00  0.00           O  
ATOM   1132  N   SER    84      79.007 109.779  56.515  1.00  0.00           N  
ATOM   1133  H   SER    84      78.423 110.053  55.738  1.00  0.00           H  
ATOM   1134  CA  SER    84      78.188 108.893  57.424  1.00  0.00           C  
ATOM   1135  HA  SER    84      78.431 109.194  58.443  1.00  0.00           H  
ATOM   1136  CB  SER    84      76.702 109.262  57.243  1.00  0.00           C  
ATOM   1137  HB2 SER    84      76.053 108.783  57.976  1.00  0.00           H  
ATOM   1138  HB3 SER    84      76.620 110.348  57.287  1.00  0.00           H  
ATOM   1139  OG  SER    84      76.239 108.897  55.926  1.00  0.00           O  
ATOM   1140  HG  SER    84      76.842 109.325  55.313  1.00  0.00           H  
ATOM   1141  C   SER    84      78.414 107.393  57.321  1.00  0.00           C  
ATOM   1142  O   SER    84      79.025 106.895  56.364  1.00  0.00           O  
ATOM   1143  N   GLN    85      77.917 106.687  58.337  1.00  0.00           N  
ATOM   1144  H   GLN    85      77.687 107.166  59.195  1.00  0.00           H  
ATOM   1145  CA  GLN    85      78.097 105.259  58.466  1.00  0.00           C  
ATOM   1146  HA  GLN    85      79.171 105.075  58.467  1.00  0.00           H  
ATOM   1147  CB  GLN    85      77.477 104.829  59.812  1.00  0.00           C  
ATOM   1148  HB2 GLN    85      78.155 105.233  60.564  1.00  0.00           H  
ATOM   1149  HB3 GLN    85      76.421 105.093  59.775  1.00  0.00           H  
ATOM   1150  CG  GLN    85      77.658 103.287  60.084  1.00  0.00           C  
ATOM   1151  HG2 GLN    85      77.064 102.691  59.391  1.00  0.00           H  
ATOM   1152  HG3 GLN    85      78.697 102.958  60.079  1.00  0.00           H  
ATOM   1153  CD  GLN    85      77.143 103.013  61.459  1.00  0.00           C  
ATOM   1154  OE1 GLN    85      77.870 103.078  62.424  1.00  0.00           O  
ATOM   1155  NE2 GLN    85      75.886 102.779  61.676  1.00  0.00           N  
ATOM   1156 HE21 GLN    85      75.642 102.659  62.649  1.00  0.00           H  
ATOM   1157 HE22 GLN    85      75.205 102.846  60.933  1.00  0.00           H  
ATOM   1158  C   GLN    85      77.624 104.436  57.294  1.00  0.00           C  
ATOM   1159  O   GLN    85      78.411 103.693  56.675  1.00  0.00           O  
ATOM   1160  N   SER    86      76.320 104.623  56.947  1.00  0.00           N  
ATOM   1161  H   SER    86      75.648 105.139  57.496  1.00  0.00           H  
ATOM   1162  CA  SER    86      75.668 104.120  55.757  1.00  0.00           C  
ATOM   1163  HA  SER    86      74.667 104.545  55.828  1.00  0.00           H  
ATOM   1164  CB  SER    86      76.223 104.793  54.475  1.00  0.00           C  
ATOM   1165  HB2 SER    86      77.193 104.374  54.206  1.00  0.00           H  
ATOM   1166  HB3 SER    86      75.521 104.734  53.644  1.00  0.00           H  
ATOM   1167  OG  SER    86      76.537 106.156  54.737  1.00  0.00           O  
ATOM   1168  HG  SER    86      77.320 106.240  55.285  1.00  0.00           H  
ATOM   1169  C   SER    86      75.515 102.586  55.533  1.00  0.00           C  
ATOM   1170  O   SER    86      75.600 102.139  54.371  1.00  0.00           O  
ATOM   1171  N   SER    87      75.239 101.847  56.599  1.00  0.00           N  
ATOM   1172  H   SER    87      75.057 102.407  57.420  1.00  0.00           H  
ATOM   1173  CA  SER    87      75.255 100.407  56.689  1.00  0.00           C  
ATOM   1174  HA  SER    87      76.249 100.116  56.350  1.00  0.00           H  
ATOM   1175  CB  SER    87      75.074  99.931  58.086  1.00  0.00           C  
ATOM   1176  HB2 SER    87      74.110 100.296  58.441  1.00  0.00           H  
ATOM   1177  HB3 SER    87      74.900  98.856  58.124  1.00  0.00           H  
ATOM   1178  OG  SER    87      76.188 100.309  58.924  1.00  0.00           O  
ATOM   1179  HG  SER    87      75.835 100.215  59.812  1.00  0.00           H  
ATOM   1180  C   SER    87      74.221  99.796  55.699  1.00  0.00           C  
ATOM   1181  O   SER    87      73.252 100.431  55.341  1.00  0.00           O  
ATOM   1182  N   GLN    88      74.376  98.479  55.498  1.00  0.00           N  
ATOM   1183  H   GLN    88      75.071  97.975  56.029  1.00  0.00           H  
ATOM   1184  CA  GLN    88      73.342  97.606  54.904  1.00  0.00           C  
ATOM   1185  HA  GLN    88      73.261  97.710  53.822  1.00  0.00           H  
ATOM   1186  CB  GLN    88      73.779  96.157  55.138  1.00  0.00           C  
ATOM   1187  HB2 GLN    88      74.009  96.018  56.194  1.00  0.00           H  
ATOM   1188  HB3 GLN    88      73.030  95.392  54.934  1.00  0.00           H  
ATOM   1189  CG  GLN    88      75.110  95.852  54.332  1.00  0.00           C  
ATOM   1190  HG2 GLN    88      75.043  96.271  53.328  1.00  0.00           H  
ATOM   1191  HG3 GLN    88      75.996  96.234  54.838  1.00  0.00           H  
ATOM   1192  CD  GLN    88      75.312  94.334  54.114  1.00  0.00           C  
ATOM   1193  OE1 GLN    88      74.775  93.438  54.684  1.00  0.00           O  
ATOM   1194  NE2 GLN    88      76.211  93.982  53.196  1.00  0.00           N  
ATOM   1195 HE21 GLN    88      76.640  94.576  52.502  1.00  0.00           H  
ATOM   1196 HE22 GLN    88      76.196  92.989  53.008  1.00  0.00           H  
ATOM   1197  C   GLN    88      72.044  97.820  55.686  1.00  0.00           C  
ATOM   1198  O   GLN    88      72.112  97.940  56.941  1.00  0.00           O  
ATOM   1199  N   SER    89      70.991  97.860  54.920  1.00  0.00           N  
ATOM   1200  H   SER    89      70.963  97.773  53.915  1.00  0.00           H  
ATOM   1201  CA  SER    89      69.662  97.931  55.512  1.00  0.00           C  
ATOM   1202  HA  SER    89      69.582  98.903  56.000  1.00  0.00           H  
ATOM   1203  CB  SER    89      68.605  97.781  54.388  1.00  0.00           C  
ATOM   1204  HB2 SER    89      67.619  98.014  54.791  1.00  0.00           H  
ATOM   1205  HB3 SER    89      68.837  98.542  53.643  1.00  0.00           H  
ATOM   1206  OG  SER    89      68.410  96.492  53.819  1.00  0.00           O  
ATOM   1207  HG  SER    89      67.548  96.467  53.398  1.00  0.00           H  
ATOM   1208  C   SER    89      69.421  96.752  56.533  1.00  0.00           C  
ATOM   1209  O   SER    89      70.174  95.766  56.573  1.00  0.00           O  
ATOM   1210  N   SER    90      68.278  96.762  57.223  1.00  0.00           N  
ATOM   1211  H   SER    90      67.669  97.565  57.167  1.00  0.00           H  
ATOM   1212  CA  SER    90      67.933  95.923  58.438  1.00  0.00           C  
ATOM   1213  HA  SER    90      68.789  95.730  59.085  1.00  0.00           H  
ATOM   1214  CB  SER    90      66.887  96.803  59.272  1.00  0.00           C  
ATOM   1215  HB2 SER    90      65.904  96.867  58.804  1.00  0.00           H  
ATOM   1216  HB3 SER    90      66.726  96.406  60.275  1.00  0.00           H  
ATOM   1217  OG  SER    90      67.311  98.147  59.373  1.00  0.00           O  
ATOM   1218  HG  SER    90      68.172  98.180  59.796  1.00  0.00           H  
ATOM   1219  C   SER    90      67.335  94.506  58.082  1.00  0.00           C  
ATOM   1220  O   SER    90      67.366  93.629  58.924  1.00  0.00           O  
ATOM   1221  N   TYR    91      67.009  94.288  56.798  1.00  0.00           N  
ATOM   1222  H   TYR    91      66.952  95.115  56.220  1.00  0.00           H  
ATOM   1223  CA  TYR    91      66.637  93.030  56.266  1.00  0.00           C  
ATOM   1224  HA  TYR    91      65.918  92.604  56.965  1.00  0.00           H  
ATOM   1225  CB  TYR    91      65.866  93.248  54.882  1.00  0.00           C  
ATOM   1226  HB2 TYR    91      64.975  93.867  54.985  1.00  0.00           H  
ATOM   1227  HB3 TYR    91      66.499  93.793  54.182  1.00  0.00           H  
ATOM   1228  CG  TYR    91      65.490  91.881  54.293  1.00  0.00           C  
ATOM   1229  CD1 TYR    91      66.364  91.190  53.375  1.00  0.00           C  
ATOM   1230  HD1 TYR    91      67.228  91.738  53.028  1.00  0.00           H  
ATOM   1231  CE1 TYR    91      65.986  89.953  52.887  1.00  0.00           C  
ATOM   1232  HE1 TYR    91      66.494  89.425  52.094  1.00  0.00           H  
ATOM   1233  CZ  TYR    91      64.813  89.315  53.368  1.00  0.00           C  
ATOM   1234  OH  TYR    91      64.611  88.054  53.012  1.00  0.00           O  
ATOM   1235  HH  TYR    91      65.438  87.586  52.876  1.00  0.00           H  
ATOM   1236  CE2 TYR    91      64.056  89.903  54.429  1.00  0.00           C  
ATOM   1237  HE2 TYR    91      63.107  89.483  54.726  1.00  0.00           H  
ATOM   1238  CD2 TYR    91      64.333  91.214  54.790  1.00  0.00           C  
ATOM   1239  HD2 TYR    91      63.669  91.730  55.467  1.00  0.00           H  
ATOM   1240  C   TYR    91      67.879  92.045  56.119  1.00  0.00           C  
ATOM   1241  O   TYR    91      68.975  92.456  55.677  1.00  0.00           O  
ATOM   1242  N   GLY    92      67.940  90.828  56.717  1.00  0.00           N  
ATOM   1243  H   GLY    92      68.830  90.369  56.587  1.00  0.00           H  
ATOM   1244  CA  GLY    92      66.873  90.107  57.405  1.00  0.00           C  
ATOM   1245  HA2 GLY    92      66.761  90.428  58.441  1.00  0.00           H  
ATOM   1246  HA3 GLY    92      65.984  90.326  56.815  1.00  0.00           H  
ATOM   1247  C   GLY    92      67.122  88.560  57.292  1.00  0.00           C  
ATOM   1248  O   GLY    92      68.263  88.091  57.169  1.00  0.00           O  
ATOM   1249  N   GLN    93      66.076  87.795  57.462  1.00  0.00           N  
ATOM   1250  H   GLN    93      65.203  88.181  57.793  1.00  0.00           H  
ATOM   1251  CA  GLN    93      66.044  86.334  57.439  1.00  0.00           C  
ATOM   1252  HA  GLN    93      66.897  86.042  56.827  1.00  0.00           H  
ATOM   1253  CB  GLN    93      66.430  85.804  58.824  1.00  0.00           C  
ATOM   1254  HB2 GLN    93      66.646  84.736  58.815  1.00  0.00           H  
ATOM   1255  HB3 GLN    93      67.315  86.335  59.175  1.00  0.00           H  
ATOM   1256  CG  GLN    93      65.487  86.135  59.949  1.00  0.00           C  
ATOM   1257  HG2 GLN    93      66.108  86.301  60.829  1.00  0.00           H  
ATOM   1258  HG3 GLN    93      64.975  87.054  59.665  1.00  0.00           H  
ATOM   1259  CD  GLN    93      64.431  85.081  60.282  1.00  0.00           C  
ATOM   1260  OE1 GLN    93      64.280  84.047  59.586  1.00  0.00           O  
ATOM   1261  NE2 GLN    93      63.861  85.257  61.452  1.00  0.00           N  
ATOM   1262 HE21 GLN    93      63.352  84.514  61.909  1.00  0.00           H  
ATOM   1263 HE22 GLN    93      64.180  86.050  61.990  1.00  0.00           H  
ATOM   1264  C   GLN    93      64.679  85.817  56.926  1.00  0.00           C  
ATOM   1265  O   GLN    93      63.644  86.487  57.111  1.00  0.00           O  
ATOM   1266  N   GLN    94      64.713  84.691  56.143  1.00  0.00           N  
ATOM   1267  H   GLN    94      65.624  84.267  56.041  1.00  0.00           H  
ATOM   1268  CA  GLN    94      63.698  84.159  55.206  1.00  0.00           C  
ATOM   1269  HA  GLN    94      62.747  84.476  55.634  1.00  0.00           H  
ATOM   1270  CB  GLN    94      63.906  84.802  53.821  1.00  0.00           C  
ATOM   1271  HB2 GLN    94      64.010  85.886  53.880  1.00  0.00           H  
ATOM   1272  HB3 GLN    94      64.835  84.442  53.378  1.00  0.00           H  
ATOM   1273  CG  GLN    94      62.636  84.477  53.004  1.00  0.00           C  
ATOM   1274  HG2 GLN    94      62.604  83.391  52.912  1.00  0.00           H  
ATOM   1275  HG3 GLN    94      61.714  84.828  53.466  1.00  0.00           H  
ATOM   1276  CD  GLN    94      62.912  84.945  51.551  1.00  0.00           C  
ATOM   1277  OE1 GLN    94      63.021  84.180  50.618  1.00  0.00           O  
ATOM   1278  NE2 GLN    94      63.040  86.243  51.389  1.00  0.00           N  
ATOM   1279 HE21 GLN    94      63.197  86.745  52.251  1.00  0.00           H  
ATOM   1280 HE22 GLN    94      63.042  86.648  50.463  1.00  0.00           H  
ATOM   1281  C   GLN    94      63.587  82.583  55.225  1.00  0.00           C  
ATOM   1282  O   GLN    94      64.305  81.924  54.503  1.00  0.00           O  
ATOM   1283  N   SER    95      62.598  82.128  55.964  1.00  0.00           N  
ATOM   1284  H   SER    95      61.972  82.842  56.306  1.00  0.00           H  
ATOM   1285  CA  SER    95      62.378  80.707  56.043  1.00  0.00           C  
ATOM   1286  HA  SER    95      63.316  80.182  56.225  1.00  0.00           H  
ATOM   1287  CB  SER    95      61.587  80.371  57.324  1.00  0.00           C  
ATOM   1288  HB2 SER    95      62.163  80.703  58.188  1.00  0.00           H  
ATOM   1289  HB3 SER    95      60.643  80.896  57.179  1.00  0.00           H  
ATOM   1290  OG  SER    95      61.492  78.939  57.565  1.00  0.00           O  
ATOM   1291  HG  SER    95      62.383  78.584  57.601  1.00  0.00           H  
ATOM   1292  C   SER    95      61.794  80.149  54.727  1.00  0.00           C  
ATOM   1293  O   SER    95      60.781  80.615  54.181  1.00  0.00           O  
ATOM   1294  N   SER    96      62.486  79.151  54.155  1.00  0.00           N  
ATOM   1295  H   SER    96      63.261  78.844  54.725  1.00  0.00           H  
ATOM   1296  CA  SER    96      62.275  78.692  52.791  1.00  0.00           C  
ATOM   1297  HA  SER    96      62.544  79.558  52.187  1.00  0.00           H  
ATOM   1298  CB  SER    96      63.289  77.597  52.456  1.00  0.00           C  
ATOM   1299  HB2 SER    96      63.103  76.773  53.145  1.00  0.00           H  
ATOM   1300  HB3 SER    96      63.218  77.354  51.396  1.00  0.00           H  
ATOM   1301  OG  SER    96      64.559  78.093  52.563  1.00  0.00           O  
ATOM   1302  HG  SER    96      64.838  78.371  53.438  1.00  0.00           H  
ATOM   1303  C   SER    96      60.855  78.252  52.459  1.00  0.00           C  
ATOM   1304  O   SER    96      60.334  77.508  53.309  1.00  0.00           O  
ATOM   1305  N   TYR    97      60.227  78.617  51.354  1.00  0.00           N  
ATOM   1306  H   TYR    97      59.275  78.295  51.249  1.00  0.00           H  
ATOM   1307  CA  TYR    97      60.639  79.582  50.281  1.00  0.00           C  
ATOM   1308  HA  TYR    97      59.848  79.474  49.540  1.00  0.00           H  
ATOM   1309  CB  TYR    97      60.695  81.096  50.821  1.00  0.00           C  
ATOM   1310  HB2 TYR    97      61.253  81.162  51.755  1.00  0.00           H  
ATOM   1311  HB3 TYR    97      61.250  81.637  50.054  1.00  0.00           H  
ATOM   1312  CG  TYR    97      59.399  81.859  51.237  1.00  0.00           C  
ATOM   1313  CD1 TYR    97      59.277  83.198  50.741  1.00  0.00           C  
ATOM   1314  HD1 TYR    97      59.966  83.657  50.046  1.00  0.00           H  
ATOM   1315  CE1 TYR    97      58.128  83.969  51.040  1.00  0.00           C  
ATOM   1316  HE1 TYR    97      57.918  84.944  50.626  1.00  0.00           H  
ATOM   1317  CZ  TYR    97      57.106  83.404  51.849  1.00  0.00           C  
ATOM   1318  OH  TYR    97      56.013  84.117  52.094  1.00  0.00           O  
ATOM   1319  HH  TYR    97      55.420  83.598  52.641  1.00  0.00           H  
ATOM   1320  CE2 TYR    97      57.286  82.116  52.400  1.00  0.00           C  
ATOM   1321  HE2 TYR    97      56.557  81.746  53.106  1.00  0.00           H  
ATOM   1322  CD2 TYR    97      58.403  81.318  52.132  1.00  0.00           C  
ATOM   1323  HD2 TYR    97      58.546  80.334  52.555  1.00  0.00           H  
ATOM   1324  C   TYR    97      61.942  79.199  49.549  1.00  0.00           C  
ATOM   1325  O   TYR    97      62.937  79.953  49.499  1.00  0.00           O  
ATOM   1326  N   PRO    98      61.909  78.005  48.952  1.00  0.00           N  
ATOM   1327  CD  PRO    98      62.699  77.820  47.740  1.00  0.00           C  
ATOM   1328  HD2 PRO    98      63.282  76.913  47.899  1.00  0.00           H  
ATOM   1329  HD3 PRO    98      63.361  78.672  47.580  1.00  0.00           H  
ATOM   1330  CG  PRO    98      61.823  77.516  46.546  1.00  0.00           C  
ATOM   1331  HG2 PRO    98      62.336  76.889  45.817  1.00  0.00           H  
ATOM   1332  HG3 PRO    98      61.475  78.430  46.065  1.00  0.00           H  
ATOM   1333  CB  PRO    98      60.683  76.811  47.212  1.00  0.00           C  
ATOM   1334  HB2 PRO    98      60.778  75.735  47.067  1.00  0.00           H  
ATOM   1335  HB3 PRO    98      59.706  77.162  46.880  1.00  0.00           H  
ATOM   1336  CA  PRO    98      60.751  77.148  48.713  1.00  0.00           C  
ATOM   1337  HA  PRO    98      59.807  77.605  49.007  1.00  0.00           H  
ATOM   1338  C   PRO    98      61.015  75.891  49.638  1.00  0.00           C  
ATOM   1339  O   PRO    98      62.121  75.557  49.936  1.00  0.00           O  
ATOM   1340  N   GLY    99      59.986  75.389  50.352  1.00  0.00           N  
ATOM   1341  H   GLY    99      59.045  75.732  50.221  1.00  0.00           H  
ATOM   1342  CA  GLY    99      60.240  74.414  51.455  1.00  0.00           C  
ATOM   1343  HA2 GLY    99      60.721  74.861  52.325  1.00  0.00           H  
ATOM   1344  HA3 GLY    99      59.307  74.022  51.859  1.00  0.00           H  
ATOM   1345  C   GLY    99      61.021  73.172  51.146  1.00  0.00           C  
ATOM   1346  O   GLY    99      60.845  72.534  50.069  1.00  0.00           O  
ATOM   1347  N   TYR   100      61.791  72.631  52.084  1.00  0.00           N  
ATOM   1348  H   TYR   100      61.717  73.045  53.003  1.00  0.00           H  
ATOM   1349  CA  TYR   100      62.697  71.541  51.830  1.00  0.00           C  
ATOM   1350  HA  TYR   100      62.579  71.203  50.801  1.00  0.00           H  
ATOM   1351  CB  TYR   100      64.146  72.053  51.975  1.00  0.00           C  
ATOM   1352  HB2 TYR   100      64.825  71.234  51.740  1.00  0.00           H  
ATOM   1353  HB3 TYR   100      64.350  72.795  51.202  1.00  0.00           H  
ATOM   1354  CG  TYR   100      64.500  72.620  53.368  1.00  0.00           C  
ATOM   1355  CD1 TYR   100      64.593  73.999  53.544  1.00  0.00           C  
ATOM   1356  HD1 TYR   100      64.507  74.572  52.633  1.00  0.00           H  
ATOM   1357  CE1 TYR   100      64.918  74.630  54.768  1.00  0.00           C  
ATOM   1358  HE1 TYR   100      65.011  75.705  54.780  1.00  0.00           H  
ATOM   1359  CZ  TYR   100      65.310  73.821  55.826  1.00  0.00           C  
ATOM   1360  OH  TYR   100      65.814  74.440  56.877  1.00  0.00           O  
ATOM   1361  HH  TYR   100      65.529  74.073  57.717  1.00  0.00           H  
ATOM   1362  CE2 TYR   100      65.278  72.371  55.678  1.00  0.00           C  
ATOM   1363  HE2 TYR   100      65.615  71.793  56.526  1.00  0.00           H  
ATOM   1364  CD2 TYR   100      64.834  71.803  54.493  1.00  0.00           C  
ATOM   1365  HD2 TYR   100      64.719  70.730  54.448  1.00  0.00           H  
ATOM   1366  C   TYR   100      62.391  70.324  52.730  1.00  0.00           C  
ATOM   1367  O   TYR   100      63.099  69.310  52.632  1.00  0.00           O  
ATOM   1368  N   GLY   101      61.211  70.266  53.378  1.00  0.00           N  
ATOM   1369  H   GLY   101      60.508  70.954  53.148  1.00  0.00           H  
ATOM   1370  CA  GLY   101      60.906  69.301  54.503  1.00  0.00           C  
ATOM   1371  HA2 GLY   101      61.895  69.114  54.922  1.00  0.00           H  
ATOM   1372  HA3 GLY   101      60.227  69.814  55.184  1.00  0.00           H  
ATOM   1373  C   GLY   101      60.233  67.926  54.060  1.00  0.00           C  
ATOM   1374  O   GLY   101      59.671  67.265  54.920  1.00  0.00           O  
ATOM   1375  N   GLN   102      60.351  67.559  52.795  1.00  0.00           N  
ATOM   1376  H   GLN   102      60.850  68.156  52.151  1.00  0.00           H  
ATOM   1377  CA  GLN   102      60.059  66.249  52.184  1.00  0.00           C  
ATOM   1378  HA  GLN   102      59.382  65.665  52.808  1.00  0.00           H  
ATOM   1379  CB  GLN   102      59.288  66.365  50.870  1.00  0.00           C  
ATOM   1380  HB2 GLN   102      59.837  66.883  50.085  1.00  0.00           H  
ATOM   1381  HB3 GLN   102      59.047  65.368  50.500  1.00  0.00           H  
ATOM   1382  CG  GLN   102      57.956  67.149  51.154  1.00  0.00           C  
ATOM   1383  HG2 GLN   102      58.112  68.078  51.703  1.00  0.00           H  
ATOM   1384  HG3 GLN   102      57.605  67.532  50.196  1.00  0.00           H  
ATOM   1385  CD  GLN   102      56.970  66.360  51.881  1.00  0.00           C  
ATOM   1386  OE1 GLN   102      56.407  65.419  51.314  1.00  0.00           O  
ATOM   1387  NE2 GLN   102      56.591  66.589  53.137  1.00  0.00           N  
ATOM   1388 HE21 GLN   102      57.103  67.249  53.705  1.00  0.00           H  
ATOM   1389 HE22 GLN   102      55.884  66.015  53.575  1.00  0.00           H  
ATOM   1390  C   GLN   102      61.362  65.429  52.121  1.00  0.00           C  
ATOM   1391  O   GLN   102      62.200  65.699  51.267  1.00  0.00           O  
ATOM   1392  N   GLN   103      61.572  64.480  53.003  1.00  0.00           N  
ATOM   1393  H   GLN   103      60.951  64.447  53.799  1.00  0.00           H  
ATOM   1394  CA  GLN   103      62.776  63.634  53.128  1.00  0.00           C  
ATOM   1395  HA  GLN   103      63.696  64.216  53.066  1.00  0.00           H  
ATOM   1396  CB  GLN   103      62.699  62.843  54.441  1.00  0.00           C  
ATOM   1397  HB2 GLN   103      62.574  63.556  55.257  1.00  0.00           H  
ATOM   1398  HB3 GLN   103      61.760  62.290  54.402  1.00  0.00           H  
ATOM   1399  CG  GLN   103      63.941  61.957  54.744  1.00  0.00           C  
ATOM   1400  HG2 GLN   103      63.961  61.475  55.722  1.00  0.00           H  
ATOM   1401  HG3 GLN   103      63.933  61.250  53.914  1.00  0.00           H  
ATOM   1402  CD  GLN   103      65.220  62.696  54.600  1.00  0.00           C  
ATOM   1403  OE1 GLN   103      65.474  63.646  55.331  1.00  0.00           O  
ATOM   1404  NE2 GLN   103      66.123  62.111  53.843  1.00  0.00           N  
ATOM   1405 HE21 GLN   103      67.040  62.531  53.787  1.00  0.00           H  
ATOM   1406 HE22 GLN   103      65.950  61.205  53.433  1.00  0.00           H  
ATOM   1407  C   GLN   103      62.844  62.615  51.907  1.00  0.00           C  
ATOM   1408  O   GLN   103      61.945  61.774  51.787  1.00  0.00           O  
ATOM   1409  N   PRO   104      63.768  62.696  50.949  1.00  0.00           N  
ATOM   1410  CD  PRO   104      64.830  63.684  50.844  1.00  0.00           C  
ATOM   1411  HD2 PRO   104      65.263  63.695  51.845  1.00  0.00           H  
ATOM   1412  HD3 PRO   104      64.506  64.645  50.445  1.00  0.00           H  
ATOM   1413  CG  PRO   104      65.850  63.202  49.826  1.00  0.00           C  
ATOM   1414  HG2 PRO   104      66.656  62.778  50.425  1.00  0.00           H  
ATOM   1415  HG3 PRO   104      66.286  63.975  49.194  1.00  0.00           H  
ATOM   1416  CB  PRO   104      65.134  62.173  49.011  1.00  0.00           C  
ATOM   1417  HB2 PRO   104      65.886  61.463  48.666  1.00  0.00           H  
ATOM   1418  HB3 PRO   104      64.821  62.640  48.078  1.00  0.00           H  
ATOM   1419  CA  PRO   104      63.945  61.711  49.837  1.00  0.00           C  
ATOM   1420  HA  PRO   104      63.101  61.675  49.148  1.00  0.00           H  
ATOM   1421  C   PRO   104      64.171  60.347  50.455  1.00  0.00           C  
ATOM   1422  O   PRO   104      65.164  60.096  51.075  1.00  0.00           O  
ATOM   1423  N   ALA   105      63.273  59.366  50.268  1.00  0.00           N  
ATOM   1424  H   ALA   105      62.582  59.507  49.545  1.00  0.00           H  
ATOM   1425  CA  ALA   105      63.458  58.031  50.807  1.00  0.00           C  
ATOM   1426  HA  ALA   105      63.614  58.167  51.877  1.00  0.00           H  
ATOM   1427  CB  ALA   105      62.204  57.233  50.519  1.00  0.00           C  
ATOM   1428  HB1 ALA   105      61.285  57.737  50.818  1.00  0.00           H  
ATOM   1429  HB2 ALA   105      61.912  57.237  49.468  1.00  0.00           H  
ATOM   1430  HB3 ALA   105      62.349  56.203  50.845  1.00  0.00           H  
ATOM   1431  C   ALA   105      64.596  57.267  50.050  1.00  0.00           C  
ATOM   1432  O   ALA   105      64.826  57.620  48.879  1.00  0.00           O  
ATOM   1433  N   PRO   106      65.415  56.460  50.766  1.00  0.00           N  
ATOM   1434  CD  PRO   106      65.375  56.326  52.171  1.00  0.00           C  
ATOM   1435  HD2 PRO   106      64.382  56.277  52.617  1.00  0.00           H  
ATOM   1436  HD3 PRO   106      65.847  57.173  52.669  1.00  0.00           H  
ATOM   1437  CG  PRO   106      66.069  55.005  52.418  1.00  0.00           C  
ATOM   1438  HG2 PRO   106      65.353  54.184  52.371  1.00  0.00           H  
ATOM   1439  HG3 PRO   106      66.582  54.828  53.364  1.00  0.00           H  
ATOM   1440  CB  PRO   106      67.124  54.867  51.341  1.00  0.00           C  
ATOM   1441  HB2 PRO   106      67.285  53.811  51.125  1.00  0.00           H  
ATOM   1442  HB3 PRO   106      68.085  55.338  51.547  1.00  0.00           H  
ATOM   1443  CA  PRO   106      66.482  55.641  50.155  1.00  0.00           C  
ATOM   1444  HA  PRO   106      67.168  56.405  49.789  1.00  0.00           H  
ATOM   1445  C   PRO   106      65.840  54.732  49.039  1.00  0.00           C  
ATOM   1446  O   PRO   106      64.718  54.173  49.147  1.00  0.00           O  
ATOM   1447  N   SER   107      66.681  54.506  48.053  1.00  0.00           N  
ATOM   1448  H   SER   107      67.594  54.936  48.029  1.00  0.00           H  
ATOM   1449  CA  SER   107      66.434  53.457  47.087  1.00  0.00           C  
ATOM   1450  HA  SER   107      65.415  53.519  46.704  1.00  0.00           H  
ATOM   1451  CB  SER   107      67.289  53.684  45.862  1.00  0.00           C  
ATOM   1452  HB2 SER   107      66.997  53.023  45.046  1.00  0.00           H  
ATOM   1453  HB3 SER   107      67.181  54.737  45.602  1.00  0.00           H  
ATOM   1454  OG  SER   107      68.619  53.420  46.139  1.00  0.00           O  
ATOM   1455  HG  SER   107      68.979  53.971  46.838  1.00  0.00           H  
ATOM   1456  C   SER   107      66.671  52.103  47.663  1.00  0.00           C  
ATOM   1457  O   SER   107      67.425  51.888  48.574  1.00  0.00           O  
ATOM   1458  N   SER   108      66.015  51.110  47.079  1.00  0.00           N  
ATOM   1459  H   SER   108      65.414  51.374  46.312  1.00  0.00           H  
ATOM   1460  CA  SER   108      66.040  49.683  47.502  1.00  0.00           C  
ATOM   1461  HA  SER   108      66.528  49.677  48.477  1.00  0.00           H  
ATOM   1462  CB  SER   108      64.567  49.089  47.533  1.00  0.00           C  
ATOM   1463  HB2 SER   108      64.131  49.548  48.420  1.00  0.00           H  
ATOM   1464  HB3 SER   108      64.017  49.438  46.658  1.00  0.00           H  
ATOM   1465  OG  SER   108      64.489  47.682  47.718  1.00  0.00           O  
ATOM   1466  HG  SER   108      64.634  47.259  46.868  1.00  0.00           H  
ATOM   1467  C   SER   108      66.825  48.918  46.446  1.00  0.00           C  
ATOM   1468  O   SER   108      66.588  49.166  45.194  1.00  0.00           O  
ATOM   1469  N   THR   109      67.609  47.957  46.878  1.00  0.00           N  
ATOM   1470  H   THR   109      67.862  48.001  47.854  1.00  0.00           H  
ATOM   1471  CA  THR   109      68.309  47.011  46.009  1.00  0.00           C  
ATOM   1472  HA  THR   109      67.918  47.196  45.008  1.00  0.00           H  
ATOM   1473  CB  THR   109      69.836  47.322  45.982  1.00  0.00           C  
ATOM   1474  HB  THR   109      70.279  46.871  46.870  1.00  0.00           H  
ATOM   1475  CG2 THR   109      70.530  46.800  44.697  1.00  0.00           C  
ATOM   1476 HG21 THR   109      71.555  47.170  44.682  1.00  0.00           H  
ATOM   1477 HG22 THR   109      70.521  45.712  44.764  1.00  0.00           H  
ATOM   1478 HG23 THR   109      69.974  47.261  43.881  1.00  0.00           H  
ATOM   1479  OG1 THR   109      70.106  48.683  45.996  1.00  0.00           O  
ATOM   1480  HG1 THR   109      69.996  48.997  46.897  1.00  0.00           H  
ATOM   1481  C   THR   109      68.065  45.526  46.476  1.00  0.00           C  
ATOM   1482  O   THR   109      67.420  45.257  47.493  1.00  0.00           O  
ATOM   1483  N   SER   110      68.482  44.561  45.648  1.00  0.00           N  
ATOM   1484  H   SER   110      68.817  44.810  44.728  1.00  0.00           H  
ATOM   1485  CA  SER   110      68.497  43.118  46.020  1.00  0.00           C  
ATOM   1486  HA  SER   110      67.446  42.832  46.055  1.00  0.00           H  
ATOM   1487  CB  SER   110      69.021  42.264  44.903  1.00  0.00           C  
ATOM   1488  HB2 SER   110      68.962  41.223  45.218  1.00  0.00           H  
ATOM   1489  HB3 SER   110      68.532  42.459  43.948  1.00  0.00           H  
ATOM   1490  OG  SER   110      70.396  42.529  44.661  1.00  0.00           O  
ATOM   1491  HG  SER   110      70.532  42.497  43.711  1.00  0.00           H  
ATOM   1492  C   SER   110      69.202  42.876  47.440  1.00  0.00           C  
ATOM   1493  O   SER   110      70.121  43.539  47.885  1.00  0.00           O  
ATOM   1494  N   GLY   111      68.798  41.769  48.004  1.00  0.00           N  
ATOM   1495  H   GLY   111      68.095  41.242  47.505  1.00  0.00           H  
ATOM   1496  CA  GLY   111      69.250  41.223  49.344  1.00  0.00           C  
ATOM   1497  HA2 GLY   111      70.332  41.283  49.454  1.00  0.00           H  
ATOM   1498  HA3 GLY   111      68.783  41.788  50.152  1.00  0.00           H  
ATOM   1499  C   GLY   111      68.644  39.849  49.566  1.00  0.00           C  
ATOM   1500  O   GLY   111      67.405  39.784  49.345  1.00  0.00           O  
ATOM   1501  N   SER   112      69.313  38.816  50.029  1.00  0.00           N  
ATOM   1502  H   SER   112      68.835  37.927  49.985  1.00  0.00           H  
ATOM   1503  CA  SER   112      70.778  38.747  50.388  1.00  0.00           C  
ATOM   1504  HA  SER   112      70.963  37.914  51.067  1.00  0.00           H  
ATOM   1505  CB  SER   112      71.701  38.518  49.084  1.00  0.00           C  
ATOM   1506  HB2 SER   112      71.602  39.208  48.246  1.00  0.00           H  
ATOM   1507  HB3 SER   112      72.732  38.448  49.431  1.00  0.00           H  
ATOM   1508  OG  SER   112      71.343  37.225  48.555  1.00  0.00           O  
ATOM   1509  HG  SER   112      70.520  37.340  48.074  1.00  0.00           H  
ATOM   1510  C   SER   112      71.279  39.964  51.301  1.00  0.00           C  
ATOM   1511  O   SER   112      72.010  40.845  50.860  1.00  0.00           O  
ATOM   1512  N   TYR   113      70.786  40.047  52.555  1.00  0.00           N  
ATOM   1513  H   TYR   113      71.235  40.762  53.109  1.00  0.00           H  
ATOM   1514  CA  TYR   113      70.028  39.025  53.221  1.00  0.00           C  
ATOM   1515  HA  TYR   113      69.791  38.149  52.617  1.00  0.00           H  
ATOM   1516  CB  TYR   113      70.958  38.356  54.375  1.00  0.00           C  
ATOM   1517  HB2 TYR   113      71.087  39.058  55.198  1.00  0.00           H  
ATOM   1518  HB3 TYR   113      70.354  37.537  54.766  1.00  0.00           H  
ATOM   1519  CG  TYR   113      72.362  37.917  54.005  1.00  0.00           C  
ATOM   1520  CD1 TYR   113      72.523  36.679  53.487  1.00  0.00           C  
ATOM   1521  HD1 TYR   113      71.621  36.137  53.241  1.00  0.00           H  
ATOM   1522  CE1 TYR   113      73.817  36.145  53.180  1.00  0.00           C  
ATOM   1523  HE1 TYR   113      74.040  35.189  52.730  1.00  0.00           H  
ATOM   1524  CZ  TYR   113      74.931  37.040  53.424  1.00  0.00           C  
ATOM   1525  OH  TYR   113      76.148  36.592  52.990  1.00  0.00           O  
ATOM   1526  HH  TYR   113      76.055  35.703  52.639  1.00  0.00           H  
ATOM   1527  CE2 TYR   113      74.737  38.276  53.980  1.00  0.00           C  
ATOM   1528  HE2 TYR   113      75.599  38.880  54.226  1.00  0.00           H  
ATOM   1529  CD2 TYR   113      73.477  38.705  54.402  1.00  0.00           C  
ATOM   1530  HD2 TYR   113      73.321  39.605  54.979  1.00  0.00           H  
ATOM   1531  C   TYR   113      68.710  39.429  53.901  1.00  0.00           C  
ATOM   1532  O   TYR   113      67.928  38.512  54.353  1.00  0.00           O  
ATOM   1533  N   GLY   114      68.354  40.683  54.004  1.00  0.00           N  
ATOM   1534  H   GLY   114      68.883  41.464  53.642  1.00  0.00           H  
ATOM   1535  CA  GLY   114      67.262  41.169  54.901  1.00  0.00           C  
ATOM   1536  HA2 GLY   114      66.323  40.832  54.464  1.00  0.00           H  
ATOM   1537  HA3 GLY   114      67.337  40.556  55.800  1.00  0.00           H  
ATOM   1538  C   GLY   114      67.228  42.644  55.249  1.00  0.00           C  
ATOM   1539  O   GLY   114      67.928  43.477  54.721  1.00  0.00           O  
ATOM   1540  N   SER   115      66.316  43.083  56.139  1.00  0.00           N  
ATOM   1541  H   SER   115      66.337  44.038  56.464  1.00  0.00           H  
ATOM   1542  CA  SER   115      65.398  42.172  56.935  1.00  0.00           C  
ATOM   1543  HA  SER   115      65.335  41.177  56.495  1.00  0.00           H  
ATOM   1544  CB  SER   115      65.864  41.822  58.410  1.00  0.00           C  
ATOM   1545  HB2 SER   115      65.763  42.716  59.024  1.00  0.00           H  
ATOM   1546  HB3 SER   115      65.372  40.906  58.738  1.00  0.00           H  
ATOM   1547  OG  SER   115      67.244  41.650  58.441  1.00  0.00           O  
ATOM   1548  HG  SER   115      67.566  41.710  59.344  1.00  0.00           H  
ATOM   1549  C   SER   115      63.969  42.692  56.891  1.00  0.00           C  
ATOM   1550  O   SER   115      63.225  42.384  57.819  1.00  0.00           O  
ATOM   1551  N   SER   116      63.611  43.546  55.934  1.00  0.00           N  
ATOM   1552  H   SER   116      64.062  43.558  55.030  1.00  0.00           H  
ATOM   1553  CA  SER   116      62.418  44.430  55.973  1.00  0.00           C  
ATOM   1554  HA  SER   116      62.466  45.326  55.356  1.00  0.00           H  
ATOM   1555  CB  SER   116      61.206  43.569  55.565  1.00  0.00           C  
ATOM   1556  HB2 SER   116      60.849  42.761  56.204  1.00  0.00           H  
ATOM   1557  HB3 SER   116      60.457  44.307  55.279  1.00  0.00           H  
ATOM   1558  OG  SER   116      61.343  42.961  54.255  1.00  0.00           O  
ATOM   1559  HG  SER   116      61.768  42.125  54.463  1.00  0.00           H  
ATOM   1560  C   SER   116      62.192  44.988  57.395  1.00  0.00           C  
ATOM   1561  O   SER   116      61.147  44.822  58.042  1.00  0.00           O  
ATOM   1562  N   SER   117      63.276  45.596  57.909  1.00  0.00           N  
ATOM   1563  H   SER   117      64.146  45.594  57.396  1.00  0.00           H  
ATOM   1564  CA  SER   117      63.508  45.859  59.370  1.00  0.00           C  
ATOM   1565  HA  SER   117      63.675  44.881  59.821  1.00  0.00           H  
ATOM   1566  CB  SER   117      64.808  46.660  59.600  1.00  0.00           C  
ATOM   1567  HB2 SER   117      64.586  47.665  59.242  1.00  0.00           H  
ATOM   1568  HB3 SER   117      64.860  46.683  60.688  1.00  0.00           H  
ATOM   1569  OG  SER   117      65.989  46.071  59.018  1.00  0.00           O  
ATOM   1570  HG  SER   117      65.962  46.117  58.059  1.00  0.00           H  
ATOM   1571  C   SER   117      62.322  46.573  59.998  1.00  0.00           C  
ATOM   1572  O   SER   117      61.771  47.437  59.360  1.00  0.00           O  
ATOM   1573  N   GLN   118      61.957  46.246  61.234  1.00  0.00           N  
ATOM   1574  H   GLN   118      62.612  45.657  61.728  1.00  0.00           H  
ATOM   1575  CA  GLN   118      60.762  46.694  62.018  1.00  0.00           C  
ATOM   1576  HA  GLN   118      60.984  46.496  63.066  1.00  0.00           H  
ATOM   1577  CB  GLN   118      60.452  48.182  61.945  1.00  0.00           C  
ATOM   1578  HB2 GLN   118      60.425  48.543  60.917  1.00  0.00           H  
ATOM   1579  HB3 GLN   118      59.480  48.490  62.332  1.00  0.00           H  
ATOM   1580  CG  GLN   118      61.577  48.974  62.646  1.00  0.00           C  
ATOM   1581  HG2 GLN   118      61.135  49.827  63.161  1.00  0.00           H  
ATOM   1582  HG3 GLN   118      62.002  48.329  63.415  1.00  0.00           H  
ATOM   1583  CD  GLN   118      62.624  49.631  61.687  1.00  0.00           C  
ATOM   1584  OE1 GLN   118      63.758  49.225  61.546  1.00  0.00           O  
ATOM   1585  NE2 GLN   118      62.296  50.768  61.118  1.00  0.00           N  
ATOM   1586 HE21 GLN   118      61.447  51.279  61.314  1.00  0.00           H  
ATOM   1587 HE22 GLN   118      63.013  51.271  60.617  1.00  0.00           H  
ATOM   1588  C   GLN   118      59.538  45.879  61.646  1.00  0.00           C  
ATOM   1589  O   GLN   118      59.161  45.782  60.497  1.00  0.00           O  
ATOM   1590  N   SER   119      58.824  45.267  62.642  1.00  0.00           N  
ATOM   1591  H   SER   119      58.012  44.782  62.288  1.00  0.00           H  
ATOM   1592  CA  SER   119      58.718  45.326  64.116  1.00  0.00           C  
ATOM   1593  HA  SER   119      59.755  45.510  64.397  1.00  0.00           H  
ATOM   1594  CB  SER   119      57.846  46.561  64.449  1.00  0.00           C  
ATOM   1595  HB2 SER   119      58.432  47.471  64.322  1.00  0.00           H  
ATOM   1596  HB3 SER   119      56.937  46.623  63.851  1.00  0.00           H  
ATOM   1597  OG  SER   119      57.518  46.560  65.848  1.00  0.00           O  
ATOM   1598  HG  SER   119      57.074  47.381  66.070  1.00  0.00           H  
ATOM   1599  C   SER   119      58.145  44.000  64.703  1.00  0.00           C  
ATOM   1600  O   SER   119      57.434  43.267  64.011  1.00  0.00           O  
ATOM   1601  N   SER   120      58.621  43.664  65.948  1.00  0.00           N  
ATOM   1602  H   SER   120      59.161  44.383  66.407  1.00  0.00           H  
ATOM   1603  CA  SER   120      58.046  42.621  66.737  1.00  0.00           C  
ATOM   1604  HA  SER   120      58.195  41.645  66.274  1.00  0.00           H  
ATOM   1605  CB  SER   120      58.701  42.822  68.101  1.00  0.00           C  
ATOM   1606  HB2 SER   120      59.779  42.752  67.956  1.00  0.00           H  
ATOM   1607  HB3 SER   120      58.492  43.790  68.556  1.00  0.00           H  
ATOM   1608  OG  SER   120      58.255  41.758  68.894  1.00  0.00           O  
ATOM   1609  HG  SER   120      57.507  42.035  69.427  1.00  0.00           H  
ATOM   1610  C   SER   120      56.525  42.809  66.921  1.00  0.00           C  
ATOM   1611  O   SER   120      56.101  43.946  67.082  1.00  0.00           O  
ATOM   1612  N   SER   121      55.648  41.817  66.957  1.00  0.00           N  
ATOM   1613  H   SER   121      54.688  42.095  67.098  1.00  0.00           H  
ATOM   1614  CA  SER   121      55.829  40.454  66.568  1.00  0.00           C  
ATOM   1615  HA  SER   121      56.751  40.192  67.088  1.00  0.00           H  
ATOM   1616  CB  SER   121      54.653  39.541  66.855  1.00  0.00           C  
ATOM   1617  HB2 SER   121      53.781  39.896  66.304  1.00  0.00           H  
ATOM   1618  HB3 SER   121      54.981  38.556  66.522  1.00  0.00           H  
ATOM   1619  OG  SER   121      54.517  39.581  68.300  1.00  0.00           O  
ATOM   1620  HG  SER   121      54.669  40.513  68.477  1.00  0.00           H  
ATOM   1621  C   SER   121      56.366  40.245  65.113  1.00  0.00           C  
ATOM   1622  O   SER   121      55.804  40.861  64.175  1.00  0.00           O  
ATOM   1623  N   TYR   122      57.377  39.368  64.906  1.00  0.00           N  
ATOM   1624  H   TYR   122      57.695  38.779  65.661  1.00  0.00           H  
ATOM   1625  CA  TYR   122      58.171  39.178  63.724  1.00  0.00           C  
ATOM   1626  HA  TYR   122      57.938  40.075  63.151  1.00  0.00           H  
ATOM   1627  CB  TYR   122      59.642  39.010  64.018  1.00  0.00           C  
ATOM   1628  HB2 TYR   122      59.821  38.364  64.878  1.00  0.00           H  
ATOM   1629  HB3 TYR   122      60.110  38.497  63.178  1.00  0.00           H  
ATOM   1630  CG  TYR   122      60.183  40.339  64.319  1.00  0.00           C  
ATOM   1631  CD1 TYR   122      60.764  40.541  65.561  1.00  0.00           C  
ATOM   1632  HD1 TYR   122      60.761  39.756  66.303  1.00  0.00           H  
ATOM   1633  CE1 TYR   122      61.354  41.779  65.943  1.00  0.00           C  
ATOM   1634  HE1 TYR   122      61.605  41.942  66.981  1.00  0.00           H  
ATOM   1635  CZ  TYR   122      61.548  42.786  65.015  1.00  0.00           C  
ATOM   1636  OH  TYR   122      62.242  43.938  65.351  1.00  0.00           O  
ATOM   1637  HH  TYR   122      62.338  43.910  66.306  1.00  0.00           H  
ATOM   1638  CE2 TYR   122      61.053  42.560  63.681  1.00  0.00           C  
ATOM   1639  HE2 TYR   122      61.026  43.335  62.929  1.00  0.00           H  
ATOM   1640  CD2 TYR   122      60.362  41.390  63.339  1.00  0.00           C  
ATOM   1641  HD2 TYR   122      59.967  41.264  62.342  1.00  0.00           H  
ATOM   1642  C   TYR   122      57.540  38.018  62.887  1.00  0.00           C  
ATOM   1643  O   TYR   122      56.810  37.228  63.498  1.00  0.00           O  
ATOM   1644  N   GLY   123      57.670  37.955  61.562  1.00  0.00           N  
ATOM   1645  H   GLY   123      57.386  37.038  61.248  1.00  0.00           H  
ATOM   1646  CA  GLY   123      58.469  38.776  60.648  1.00  0.00           C  
ATOM   1647  HA2 GLY   123      57.925  38.925  59.716  1.00  0.00           H  
ATOM   1648  HA3 GLY   123      58.642  39.728  61.151  1.00  0.00           H  
ATOM   1649  C   GLY   123      59.816  38.110  60.455  1.00  0.00           C  
ATOM   1650  O   GLY   123      60.089  37.052  61.104  1.00  0.00           O  
ATOM   1651  N   GLN   124      60.711  38.715  59.684  1.00  0.00           N  
ATOM   1652  H   GLN   124      60.420  39.571  59.234  1.00  0.00           H  
ATOM   1653  CA  GLN   124      62.120  38.314  59.588  1.00  0.00           C  
ATOM   1654  HA  GLN   124      62.260  37.240  59.710  1.00  0.00           H  
ATOM   1655  CB  GLN   124      62.747  38.468  58.156  1.00  0.00           C  
ATOM   1656  HB2 GLN   124      62.145  37.851  57.489  1.00  0.00           H  
ATOM   1657  HB3 GLN   124      62.678  39.526  57.904  1.00  0.00           H  
ATOM   1658  CG  GLN   124      64.186  38.019  58.076  1.00  0.00           C  
ATOM   1659  HG2 GLN   124      64.790  38.433  58.883  1.00  0.00           H  
ATOM   1660  HG3 GLN   124      64.227  36.933  58.160  1.00  0.00           H  
ATOM   1661  CD  GLN   124      64.977  38.427  56.798  1.00  0.00           C  
ATOM   1662  OE1 GLN   124      64.450  39.212  55.991  1.00  0.00           O  
ATOM   1663  NE2 GLN   124      66.243  38.015  56.617  1.00  0.00           N  
ATOM   1664 HE21 GLN   124      66.649  37.475  57.368  1.00  0.00           H  
ATOM   1665 HE22 GLN   124      66.749  38.268  55.780  1.00  0.00           H  
ATOM   1666  C   GLN   124      62.864  39.036  60.679  1.00  0.00           C  
ATOM   1667  O   GLN   124      62.690  40.199  60.808  1.00  0.00           O  
ATOM   1668  N   PRO   125      63.769  38.347  61.420  1.00  0.00           N  
ATOM   1669  CD  PRO   125      64.885  39.008  62.166  1.00  0.00           C  
ATOM   1670  HD2 PRO   125      64.468  39.601  62.980  1.00  0.00           H  
ATOM   1671  HD3 PRO   125      65.435  39.666  61.493  1.00  0.00           H  
ATOM   1672  CG  PRO   125      65.716  38.012  62.775  1.00  0.00           C  
ATOM   1673  HG2 PRO   125      65.368  37.795  63.785  1.00  0.00           H  
ATOM   1674  HG3 PRO   125      66.772  38.228  62.618  1.00  0.00           H  
ATOM   1675  CB  PRO   125      65.368  36.808  62.040  1.00  0.00           C  
ATOM   1676  HB2 PRO   125      65.494  35.906  62.638  1.00  0.00           H  
ATOM   1677  HB3 PRO   125      65.902  36.675  61.099  1.00  0.00           H  
ATOM   1678  CA  PRO   125      63.902  36.896  61.673  1.00  0.00           C  
ATOM   1679  HA  PRO   125      63.705  36.370  60.739  1.00  0.00           H  
ATOM   1680  C   PRO   125      62.903  36.425  62.724  1.00  0.00           C  
ATOM   1681  O   PRO   125      62.540  37.196  63.619  1.00  0.00           O  
ATOM   1682  N   GLN   126      62.493  35.157  62.675  1.00  0.00           N  
ATOM   1683  H   GLN   126      62.909  34.597  61.945  1.00  0.00           H  
ATOM   1684  CA  GLN   126      61.541  34.580  63.621  1.00  0.00           C  
ATOM   1685  HA  GLN   126      60.775  35.354  63.580  1.00  0.00           H  
ATOM   1686  CB  GLN   126      60.990  33.161  63.156  1.00  0.00           C  
ATOM   1687  HB2 GLN   126      61.866  32.593  62.844  1.00  0.00           H  
ATOM   1688  HB3 GLN   126      60.548  32.582  63.967  1.00  0.00           H  
ATOM   1689  CG  GLN   126      59.847  33.247  62.075  1.00  0.00           C  
ATOM   1690  HG2 GLN   126      58.883  33.502  62.514  1.00  0.00           H  
ATOM   1691  HG3 GLN   126      60.065  34.096  61.428  1.00  0.00           H  
ATOM   1692  CD  GLN   126      59.640  32.083  61.093  1.00  0.00           C  
ATOM   1693  OE1 GLN   126      60.476  31.162  60.930  1.00  0.00           O  
ATOM   1694  NE2 GLN   126      58.482  31.981  60.422  1.00  0.00           N  
ATOM   1695 HE21 GLN   126      57.805  32.682  60.688  1.00  0.00           H  
ATOM   1696 HE22 GLN   126      58.349  31.328  59.663  1.00  0.00           H  
ATOM   1697  C   GLN   126      62.111  34.650  65.051  1.00  0.00           C  
ATOM   1698  O   GLN   126      63.279  34.247  65.257  1.00  0.00           O  
ATOM   1699  N   SER   127      61.379  35.286  65.934  1.00  0.00           N  
ATOM   1700  H   SER   127      60.471  35.604  65.629  1.00  0.00           H  
ATOM   1701  CA  SER   127      61.642  35.579  67.312  1.00  0.00           C  
ATOM   1702  HA  SER   127      60.691  35.799  67.797  1.00  0.00           H  
ATOM   1703  CB  SER   127      62.430  34.478  68.091  1.00  0.00           C  
ATOM   1704  HB2 SER   127      63.492  34.537  67.855  1.00  0.00           H  
ATOM   1705  HB3 SER   127      62.363  34.692  69.158  1.00  0.00           H  
ATOM   1706  OG  SER   127      61.917  33.180  67.828  1.00  0.00           O  
ATOM   1707  HG  SER   127      60.996  33.148  68.096  1.00  0.00           H  
ATOM   1708  C   SER   127      62.431  36.916  67.488  1.00  0.00           C  
ATOM   1709  O   SER   127      62.624  37.320  68.652  1.00  0.00           O  
ATOM   1710  N   GLY   128      62.805  37.565  66.380  1.00  0.00           N  
ATOM   1711  H   GLY   128      62.624  37.247  65.439  1.00  0.00           H  
ATOM   1712  CA  GLY   128      63.720  38.672  66.489  1.00  0.00           C  
ATOM   1713  HA2 GLY   128      63.543  39.128  65.515  1.00  0.00           H  
ATOM   1714  HA3 GLY   128      63.366  39.307  67.302  1.00  0.00           H  
ATOM   1715  C   GLY   128      65.237  38.441  66.597  1.00  0.00           C  
ATOM   1716  O   GLY   128      65.728  37.371  66.631  1.00  0.00           O  
ATOM   1717  N   SER   129      66.130  39.458  66.640  1.00  0.00           N  
ATOM   1718  H   SER   129      67.088  39.143  66.575  1.00  0.00           H  
ATOM   1719  CA  SER   129      65.901  40.843  66.992  1.00  0.00           C  
ATOM   1720  HA  SER   129      66.890  41.178  67.305  1.00  0.00           H  
ATOM   1721  CB  SER   129      65.382  41.749  65.838  1.00  0.00           C  
ATOM   1722  HB2 SER   129      64.385  41.363  65.625  1.00  0.00           H  
ATOM   1723  HB3 SER   129      65.434  42.745  66.278  1.00  0.00           H  
ATOM   1724  OG  SER   129      66.154  41.667  64.778  1.00  0.00           O  
ATOM   1725  HG  SER   129      66.058  42.490  64.292  1.00  0.00           H  
ATOM   1726  C   SER   129      65.067  41.035  68.247  1.00  0.00           C  
ATOM   1727  O   SER   129      64.024  41.673  68.201  1.00  0.00           O  
ATOM   1728  N   TYR   130      65.363  40.364  69.341  1.00  0.00           N  
ATOM   1729  H   TYR   130      66.295  39.976  69.348  1.00  0.00           H  
ATOM   1730  CA  TYR   130      64.786  40.547  70.670  1.00  0.00           C  
ATOM   1731  HA  TYR   130      63.736  40.255  70.650  1.00  0.00           H  
ATOM   1732  CB  TYR   130      65.544  39.548  71.523  1.00  0.00           C  
ATOM   1733  HB2 TYR   130      66.611  39.751  71.610  1.00  0.00           H  
ATOM   1734  HB3 TYR   130      65.099  39.636  72.514  1.00  0.00           H  
ATOM   1735  CG  TYR   130      65.375  38.067  71.174  1.00  0.00           C  
ATOM   1736  CD1 TYR   130      66.029  37.437  70.131  1.00  0.00           C  
ATOM   1737  HD1 TYR   130      66.635  38.109  69.541  1.00  0.00           H  
ATOM   1738  CE1 TYR   130      66.098  36.025  69.915  1.00  0.00           C  
ATOM   1739  HE1 TYR   130      66.553  35.595  69.035  1.00  0.00           H  
ATOM   1740  CZ  TYR   130      65.281  35.254  70.696  1.00  0.00           C  
ATOM   1741  OH  TYR   130      65.150  33.881  70.400  1.00  0.00           O  
ATOM   1742  HH  TYR   130      64.435  33.470  70.892  1.00  0.00           H  
ATOM   1743  CE2 TYR   130      64.534  35.862  71.743  1.00  0.00           C  
ATOM   1744  HE2 TYR   130      63.884  35.193  72.288  1.00  0.00           H  
ATOM   1745  CD2 TYR   130      64.579  37.227  71.950  1.00  0.00           C  
ATOM   1746  HD2 TYR   130      64.095  37.740  72.767  1.00  0.00           H  
ATOM   1747  C   TYR   130      64.990  41.971  71.143  1.00  0.00           C  
ATOM   1748  O   TYR   130      66.083  42.507  71.010  1.00  0.00           O  
ATOM   1749  N   SER   131      63.999  42.738  71.609  1.00  0.00           N  
ATOM   1750  H   SER   131      64.348  43.679  71.723  1.00  0.00           H  
ATOM   1751  CA  SER   131      62.652  42.498  71.931  1.00  0.00           C  
ATOM   1752  HA  SER   131      62.352  43.391  72.480  1.00  0.00           H  
ATOM   1753  CB  SER   131      61.739  42.129  70.750  1.00  0.00           C  
ATOM   1754  HB2 SER   131      61.855  42.899  69.987  1.00  0.00           H  
ATOM   1755  HB3 SER   131      61.914  41.160  70.283  1.00  0.00           H  
ATOM   1756  OG  SER   131      60.402  42.105  71.216  1.00  0.00           O  
ATOM   1757  HG  SER   131      60.182  43.020  71.408  1.00  0.00           H  
ATOM   1758  C   SER   131      62.521  41.339  72.995  1.00  0.00           C  
ATOM   1759  O   SER   131      62.459  40.177  72.641  1.00  0.00           O  
ATOM   1760  N   GLN   132      62.416  41.687  74.285  1.00  0.00           N  
ATOM   1761  H   GLN   132      62.440  40.908  74.927  1.00  0.00           H  
ATOM   1762  CA  GLN   132      62.448  42.997  74.979  1.00  0.00           C  
ATOM   1763  HA  GLN   132      62.893  43.797  74.387  1.00  0.00           H  
ATOM   1764  CB  GLN   132      61.059  43.548  75.198  1.00  0.00           C  
ATOM   1765  HB2 GLN   132      60.607  43.713  74.220  1.00  0.00           H  
ATOM   1766  HB3 GLN   132      60.496  42.772  75.716  1.00  0.00           H  
ATOM   1767  CG  GLN   132      61.037  44.777  76.107  1.00  0.00           C  
ATOM   1768  HG2 GLN   132      60.913  44.394  77.120  1.00  0.00           H  
ATOM   1769  HG3 GLN   132      61.974  45.332  76.164  1.00  0.00           H  
ATOM   1770  CD  GLN   132      59.807  45.683  75.767  1.00  0.00           C  
ATOM   1771  OE1 GLN   132      59.400  45.798  74.621  1.00  0.00           O  
ATOM   1772  NE2 GLN   132      59.146  46.318  76.691  1.00  0.00           N  
ATOM   1773 HE21 GLN   132      59.406  46.094  77.641  1.00  0.00           H  
ATOM   1774 HE22 GLN   132      58.640  47.142  76.397  1.00  0.00           H  
ATOM   1775  C   GLN   132      63.210  42.807  76.281  1.00  0.00           C  
ATOM   1776  O   GLN   132      62.757  41.958  77.075  1.00  0.00           O  
ATOM   1777  N   GLN   133      64.391  43.369  76.394  1.00  0.00           N  
ATOM   1778  H   GLN   133      64.660  43.920  75.591  1.00  0.00           H  
ATOM   1779  CA  GLN   133      65.374  43.215  77.542  1.00  0.00           C  
ATOM   1780  HA  GLN   133      66.191  43.866  77.230  1.00  0.00           H  
ATOM   1781  CB  GLN   133      64.780  43.882  78.779  1.00  0.00           C  
ATOM   1782  HB2 GLN   133      63.944  43.265  79.109  1.00  0.00           H  
ATOM   1783  HB3 GLN   133      65.467  43.758  79.616  1.00  0.00           H  
ATOM   1784  CG  GLN   133      64.472  45.377  78.559  1.00  0.00           C  
ATOM   1785  HG2 GLN   133      65.351  45.922  78.216  1.00  0.00           H  
ATOM   1786  HG3 GLN   133      63.701  45.461  77.793  1.00  0.00           H  
ATOM   1787  CD  GLN   133      63.979  45.993  79.864  1.00  0.00           C  
ATOM   1788  OE1 GLN   133      64.429  45.649  80.943  1.00  0.00           O  
ATOM   1789  NE2 GLN   133      63.068  46.938  79.805  1.00  0.00           N  
ATOM   1790 HE21 GLN   133      62.472  46.999  78.992  1.00  0.00           H  
ATOM   1791 HE22 GLN   133      62.715  47.338  80.664  1.00  0.00           H  
ATOM   1792  C   GLN   133      65.938  41.781  77.704  1.00  0.00           C  
ATOM   1793  O   GLN   133      65.382  40.950  78.464  1.00  0.00           O  
ATOM   1794  N   PRO   134      67.007  41.409  76.969  1.00  0.00           N  
ATOM   1795  CD  PRO   134      67.545  40.038  77.145  1.00  0.00           C  
ATOM   1796  HD2 PRO   134      66.818  39.234  77.038  1.00  0.00           H  
ATOM   1797  HD3 PRO   134      67.928  40.006  78.165  1.00  0.00           H  
ATOM   1798  CG  PRO   134      68.743  39.937  76.167  1.00  0.00           C  
ATOM   1799  HG2 PRO   134      68.552  39.393  75.242  1.00  0.00           H  
ATOM   1800  HG3 PRO   134      69.616  39.482  76.636  1.00  0.00           H  
ATOM   1801  CB  PRO   134      69.021  41.381  75.741  1.00  0.00           C  
ATOM   1802  HB2 PRO   134      69.516  41.407  74.770  1.00  0.00           H  
ATOM   1803  HB3 PRO   134      69.731  41.699  76.504  1.00  0.00           H  
ATOM   1804  CA  PRO   134      67.726  42.144  75.876  1.00  0.00           C  
ATOM   1805  HA  PRO   134      68.055  43.140  76.172  1.00  0.00           H  
ATOM   1806  C   PRO   134      66.922  42.171  74.564  1.00  0.00           C  
ATOM   1807  O   PRO   134      66.037  41.304  74.403  1.00  0.00           O  
ATOM   1808  N   SER   135      67.149  43.111  73.645  1.00  0.00           N  
ATOM   1809  H   SER   135      66.560  42.978  72.835  1.00  0.00           H  
ATOM   1810  CA  SER   135      68.160  44.182  73.654  1.00  0.00           C  
ATOM   1811  HA  SER   135      69.123  43.693  73.798  1.00  0.00           H  
ATOM   1812  CB  SER   135      68.168  44.744  72.218  1.00  0.00           C  
ATOM   1813  HB2 SER   135      67.245  45.264  71.965  1.00  0.00           H  
ATOM   1814  HB3 SER   135      68.981  45.470  72.212  1.00  0.00           H  
ATOM   1815  OG  SER   135      68.456  43.739  71.322  1.00  0.00           O  
ATOM   1816  HG  SER   135      67.713  43.146  71.190  1.00  0.00           H  
ATOM   1817  C   SER   135      67.880  45.179  74.736  1.00  0.00           C  
ATOM   1818  O   SER   135      66.701  45.495  75.054  1.00  0.00           O  
ATOM   1819  N   TYR   136      68.982  45.721  75.321  1.00  0.00           N  
ATOM   1820  H   TYR   136      69.863  45.551  74.856  1.00  0.00           H  
ATOM   1821  CA  TYR   136      68.999  46.766  76.285  1.00  0.00           C  
ATOM   1822  HA  TYR   136      68.038  46.824  76.797  1.00  0.00           H  
ATOM   1823  CB  TYR   136      69.982  46.405  77.393  1.00  0.00           C  
ATOM   1824  HB2 TYR   136      70.981  46.184  77.016  1.00  0.00           H  
ATOM   1825  HB3 TYR   136      70.088  47.315  77.983  1.00  0.00           H  
ATOM   1826  CG  TYR   136      69.440  45.405  78.391  1.00  0.00           C  
ATOM   1827  CD1 TYR   136      68.475  45.790  79.311  1.00  0.00           C  
ATOM   1828  HD1 TYR   136      67.993  46.740  79.134  1.00  0.00           H  
ATOM   1829  CE1 TYR   136      68.012  44.852  80.327  1.00  0.00           C  
ATOM   1830  HE1 TYR   136      67.248  45.141  81.034  1.00  0.00           H  
ATOM   1831  CZ  TYR   136      68.459  43.540  80.355  1.00  0.00           C  
ATOM   1832  OH  TYR   136      67.998  42.701  81.305  1.00  0.00           O  
ATOM   1833  HH  TYR   136      68.579  41.938  81.351  1.00  0.00           H  
ATOM   1834  CE2 TYR   136      69.346  43.140  79.319  1.00  0.00           C  
ATOM   1835  HE2 TYR   136      69.772  42.147  79.327  1.00  0.00           H  
ATOM   1836  CD2 TYR   136      69.852  44.071  78.382  1.00  0.00           C  
ATOM   1837  HD2 TYR   136      70.549  43.695  77.648  1.00  0.00           H  
ATOM   1838  C   TYR   136      69.189  48.110  75.521  1.00  0.00           C  
ATOM   1839  O   TYR   136      70.046  48.060  74.626  1.00  0.00           O  
ATOM   1840  N   GLY   137      68.378  49.163  75.729  1.00  0.00           N  
ATOM   1841  H   GLY   137      68.584  49.865  75.033  1.00  0.00           H  
ATOM   1842  CA  GLY   137      67.238  49.279  76.703  1.00  0.00           C  
ATOM   1843  HA2 GLY   137      66.645  50.166  76.480  1.00  0.00           H  
ATOM   1844  HA3 GLY   137      66.592  48.405  76.615  1.00  0.00           H  
ATOM   1845  C   GLY   137      67.552  49.473  78.161  1.00  0.00           C  
ATOM   1846  O   GLY   137      68.698  49.586  78.571  1.00  0.00           O  
ATOM   1847  N   GLY   138      66.415  49.567  78.950  1.00  0.00           N  
ATOM   1848  H   GLY   138      65.528  49.446  78.483  1.00  0.00           H  
ATOM   1849  CA  GLY   138      66.408  49.812  80.377  1.00  0.00           C  
ATOM   1850  HA2 GLY   138      65.814  49.013  80.820  1.00  0.00           H  
ATOM   1851  HA3 GLY   138      67.411  49.649  80.770  1.00  0.00           H  
ATOM   1852  C   GLY   138      65.779  51.148  80.807  1.00  0.00           C  
ATOM   1853  O   GLY   138      65.560  52.003  79.936  1.00  0.00           O  
ATOM   1854  N   GLN   139      65.627  51.498  82.150  1.00  0.00           N  
ATOM   1855  H   GLN   139      65.400  52.461  82.352  1.00  0.00           H  
ATOM   1856  CA  GLN   139      65.645  50.605  83.364  1.00  0.00           C  
ATOM   1857  HA  GLN   139      65.185  49.639  83.152  1.00  0.00           H  
ATOM   1858  CB  GLN   139      67.135  50.457  83.673  1.00  0.00           C  
ATOM   1859  HB2 GLN   139      67.258  49.651  84.396  1.00  0.00           H  
ATOM   1860  HB3 GLN   139      67.633  50.144  82.755  1.00  0.00           H  
ATOM   1861  CG  GLN   139      67.916  51.697  84.155  1.00  0.00           C  
ATOM   1862  HG2 GLN   139      67.947  52.296  83.245  1.00  0.00           H  
ATOM   1863  HG3 GLN   139      67.423  52.188  84.994  1.00  0.00           H  
ATOM   1864  CD  GLN   139      69.296  51.360  84.620  1.00  0.00           C  
ATOM   1865  OE1 GLN   139      69.771  50.228  84.711  1.00  0.00           O  
ATOM   1866  NE2 GLN   139      69.979  52.421  84.960  1.00  0.00           N  
ATOM   1867 HE21 GLN   139      69.450  53.279  84.889  1.00  0.00           H  
ATOM   1868 HE22 GLN   139      70.803  52.321  85.535  1.00  0.00           H  
ATOM   1869  C   GLN   139      64.932  51.189  84.588  1.00  0.00           C  
ATOM   1870  O   GLN   139      65.276  50.776  85.682  1.00  0.00           O  
ATOM   1871  N   GLN   140      64.080  52.187  84.413  1.00  0.00           N  
ATOM   1872  H   GLN   140      64.035  52.617  83.500  1.00  0.00           H  
ATOM   1873  CA  GLN   140      63.207  52.702  85.492  1.00  0.00           C  
ATOM   1874  HA  GLN   140      62.565  53.536  85.206  1.00  0.00           H  
ATOM   1875  CB  GLN   140      62.234  51.645  86.034  1.00  0.00           C  
ATOM   1876  HB2 GLN   140      62.815  50.803  86.409  1.00  0.00           H  
ATOM   1877  HB3 GLN   140      61.566  52.128  86.747  1.00  0.00           H  
ATOM   1878  CG  GLN   140      61.420  51.098  84.894  1.00  0.00           C  
ATOM   1879  HG2 GLN   140      61.002  51.915  84.305  1.00  0.00           H  
ATOM   1880  HG3 GLN   140      62.030  50.454  84.260  1.00  0.00           H  
ATOM   1881  CD  GLN   140      60.355  50.124  85.277  1.00  0.00           C  
ATOM   1882  OE1 GLN   140      60.023  49.747  86.424  1.00  0.00           O  
ATOM   1883  NE2 GLN   140      59.674  49.717  84.266  1.00  0.00           N  
ATOM   1884 HE21 GLN   140      59.805  50.235  83.409  1.00  0.00           H  
ATOM   1885 HE22 GLN   140      58.936  49.043  84.413  1.00  0.00           H  
ATOM   1886  C   GLN   140      63.916  53.466  86.661  1.00  0.00           C  
ATOM   1887  O   GLN   140      63.442  53.472  87.779  1.00  0.00           O  
ATOM   1888  N   GLN   141      65.047  54.065  86.233  1.00  0.00           N  
ATOM   1889  H   GLN   141      65.399  53.935  85.296  1.00  0.00           H  
ATOM   1890  CA  GLN   141      65.832  54.908  87.187  1.00  0.00           C  
ATOM   1891  HA  GLN   141      65.221  54.934  88.090  1.00  0.00           H  
ATOM   1892  CB  GLN   141      67.138  54.190  87.563  1.00  0.00           C  
ATOM   1893  HB2 GLN   141      67.878  54.076  86.771  1.00  0.00           H  
ATOM   1894  HB3 GLN   141      67.674  54.862  88.234  1.00  0.00           H  
ATOM   1895  CG  GLN   141      66.998  52.853  88.281  1.00  0.00           C  
ATOM   1896  HG2 GLN   141      66.441  52.187  87.621  1.00  0.00           H  
ATOM   1897  HG3 GLN   141      67.970  52.379  88.417  1.00  0.00           H  
ATOM   1898  CD  GLN   141      66.183  53.074  89.576  1.00  0.00           C  
ATOM   1899  OE1 GLN   141      66.212  54.091  90.321  1.00  0.00           O  
ATOM   1900  NE2 GLN   141      65.595  52.018  90.029  1.00  0.00           N  
ATOM   1901 HE21 GLN   141      65.439  51.217  89.434  1.00  0.00           H  
ATOM   1902 HE22 GLN   141      64.988  52.145  90.826  1.00  0.00           H  
ATOM   1903  C   GLN   141      66.003  56.378  86.622  1.00  0.00           C  
ATOM   1904  O   GLN   141      66.541  56.465  85.534  1.00  0.00           O  
ATOM   1905  N   SER   142      65.588  57.462  87.217  1.00  0.00           N  
ATOM   1906  H   SER   142      65.705  58.315  86.689  1.00  0.00           H  
ATOM   1907  CA  SER   142      64.814  57.715  88.476  1.00  0.00           C  
ATOM   1908  HA  SER   142      64.728  58.801  88.519  1.00  0.00           H  
ATOM   1909  CB  SER   142      63.332  57.218  88.292  1.00  0.00           C  
ATOM   1910  HB2 SER   142      63.405  56.131  88.277  1.00  0.00           H  
ATOM   1911  HB3 SER   142      62.874  57.621  89.195  1.00  0.00           H  
ATOM   1912  OG  SER   142      62.861  57.839  87.094  1.00  0.00           O  
ATOM   1913  HG  SER   142      62.561  58.707  87.373  1.00  0.00           H  
ATOM   1914  C   SER   142      65.444  57.337  89.811  1.00  0.00           C  
ATOM   1915  O   SER   142      64.766  56.772  90.685  1.00  0.00           O  
ATOM   1916  N   TYR   143      66.774  57.450  89.898  1.00  0.00           N  
ATOM   1917  H   TYR   143      67.296  57.955  89.197  1.00  0.00           H  
ATOM   1918  CA  TYR   143      67.496  56.972  91.033  1.00  0.00           C  
ATOM   1919  HA  TYR   143      67.267  55.960  91.367  1.00  0.00           H  
ATOM   1920  CB  TYR   143      69.020  57.061  90.829  1.00  0.00           C  
ATOM   1921  HB2 TYR   143      69.187  58.014  90.326  1.00  0.00           H  
ATOM   1922  HB3 TYR   143      69.574  57.002  91.766  1.00  0.00           H  
ATOM   1923  CG  TYR   143      69.596  55.977  89.932  1.00  0.00           C  
ATOM   1924  CD1 TYR   143      69.647  54.582  90.324  1.00  0.00           C  
ATOM   1925  HD1 TYR   143      69.131  54.342  91.242  1.00  0.00           H  
ATOM   1926  CE1 TYR   143      70.258  53.628  89.452  1.00  0.00           C  
ATOM   1927  HE1 TYR   143      70.323  52.583  89.718  1.00  0.00           H  
ATOM   1928  CZ  TYR   143      70.861  54.073  88.219  1.00  0.00           C  
ATOM   1929  OH  TYR   143      71.646  53.243  87.541  1.00  0.00           O  
ATOM   1930  HH  TYR   143      72.285  53.711  86.999  1.00  0.00           H  
ATOM   1931  CE2 TYR   143      70.935  55.490  87.902  1.00  0.00           C  
ATOM   1932  HE2 TYR   143      71.377  55.931  87.021  1.00  0.00           H  
ATOM   1933  CD2 TYR   143      70.249  56.332  88.747  1.00  0.00           C  
ATOM   1934  HD2 TYR   143      70.195  57.370  88.452  1.00  0.00           H  
ATOM   1935  C   TYR   143      67.096  57.828  92.245  1.00  0.00           C  
ATOM   1936  O   TYR   143      67.262  59.035  92.204  1.00  0.00           O  
ATOM   1937  N   GLY   144      66.702  57.154  93.374  1.00  0.00           N  
ATOM   1938  H   GLY   144      66.756  56.146  93.418  1.00  0.00           H  
ATOM   1939  CA  GLY   144      66.360  57.770  94.656  1.00  0.00           C  
ATOM   1940  HA2 GLY   144      66.510  57.054  95.464  1.00  0.00           H  
ATOM   1941  HA3 GLY   144      67.041  58.595  94.862  1.00  0.00           H  
ATOM   1942  C   GLY   144      64.936  58.339  94.743  1.00  0.00           C  
ATOM   1943  O   GLY   144      64.155  58.139  93.857  1.00  0.00           O  
ATOM   1944  N   GLN   145      64.630  58.893  95.909  1.00  0.00           N  
ATOM   1945  H   GLN   145      65.291  58.776  96.664  1.00  0.00           H  
ATOM   1946  CA  GLN   145      63.300  59.457  96.259  1.00  0.00           C  
ATOM   1947  HA  GLN   145      62.648  59.331  95.394  1.00  0.00           H  
ATOM   1948  CB  GLN   145      62.692  58.695  97.428  1.00  0.00           C  
ATOM   1949  HB2 GLN   145      63.399  58.829  98.246  1.00  0.00           H  
ATOM   1950  HB3 GLN   145      61.817  59.295  97.679  1.00  0.00           H  
ATOM   1951  CG  GLN   145      62.298  57.251  97.282  1.00  0.00           C  
ATOM   1952  HG2 GLN   145      61.373  57.180  96.709  1.00  0.00           H  
ATOM   1953  HG3 GLN   145      63.130  56.820  96.725  1.00  0.00           H  
ATOM   1954  CD  GLN   145      62.135  56.546  98.623  1.00  0.00           C  
ATOM   1955  OE1 GLN   145      62.011  57.186  99.667  1.00  0.00           O  
ATOM   1956  NE2 GLN   145      62.101  55.201  98.570  1.00  0.00           N  
ATOM   1957 HE21 GLN   145      61.917  54.746  99.453  1.00  0.00           H  
ATOM   1958 HE22 GLN   145      62.140  54.648  97.726  1.00  0.00           H  
ATOM   1959  C   GLN   145      63.355  60.916  96.691  1.00  0.00           C  
ATOM   1960  O   GLN   145      64.351  61.536  97.152  1.00  0.00           O  
ATOM   1961  N   GLN   146      62.191  61.495  96.394  1.00  0.00           N  
ATOM   1962  H   GLN   146      61.509  60.984  95.851  1.00  0.00           H  
ATOM   1963  CA  GLN   146      62.039  62.960  96.501  1.00  0.00           C  
ATOM   1964  HA  GLN   146      62.971  63.502  96.662  1.00  0.00           H  
ATOM   1965  CB  GLN   146      61.697  63.439  95.024  1.00  0.00           C  
ATOM   1966  HB2 GLN   146      60.795  62.903  94.726  1.00  0.00           H  
ATOM   1967  HB3 GLN   146      61.424  64.490  95.115  1.00  0.00           H  
ATOM   1968  CG  GLN   146      62.811  63.367  93.957  1.00  0.00           C  
ATOM   1969  HG2 GLN   146      62.623  64.037  93.118  1.00  0.00           H  
ATOM   1970  HG3 GLN   146      63.763  63.667  94.395  1.00  0.00           H  
ATOM   1971  CD  GLN   146      62.925  61.991  93.352  1.00  0.00           C  
ATOM   1972  OE1 GLN   146      61.971  61.188  93.293  1.00  0.00           O  
ATOM   1973  NE2 GLN   146      64.046  61.619  92.819  1.00  0.00           N  
ATOM   1974 HE21 GLN   146      64.811  62.266  92.946  1.00  0.00           H  
ATOM   1975 HE22 GLN   146      64.033  60.720  92.359  1.00  0.00           H  
ATOM   1976  C   GLN   146      60.940  63.432  97.451  1.00  0.00           C  
ATOM   1977  O   GLN   146      60.043  62.657  97.936  1.00  0.00           O  
ATOM   1978  N   GLN   147      60.860  64.753  97.693  1.00  0.00           N  
ATOM   1979  H   GLN   147      61.574  65.295  97.227  1.00  0.00           H  
ATOM   1980  CA  GLN   147      59.907  65.475  98.567  1.00  0.00           C  
ATOM   1981  HA  GLN   147      59.920  65.014  99.555  1.00  0.00           H  
ATOM   1982  CB  GLN   147      60.335  66.928  98.747  1.00  0.00           C  
ATOM   1983  HB2 GLN   147      59.797  67.349  99.596  1.00  0.00           H  
ATOM   1984  HB3 GLN   147      61.368  66.877  99.092  1.00  0.00           H  
ATOM   1985  CG  GLN   147      60.207  67.937  97.588  1.00  0.00           C  
ATOM   1986  HG2 GLN   147      59.197  67.779  97.210  1.00  0.00           H  
ATOM   1987  HG3 GLN   147      60.240  68.992  97.859  1.00  0.00           H  
ATOM   1988  CD  GLN   147      61.038  67.706  96.371  1.00  0.00           C  
ATOM   1989  OE1 GLN   147      61.926  66.839  96.205  1.00  0.00           O  
ATOM   1990  NE2 GLN   147      60.651  68.472  95.410  1.00  0.00           N  
ATOM   1991 HE21 GLN   147      59.969  69.172  95.666  1.00  0.00           H  
ATOM   1992 HE22 GLN   147      61.099  68.382  94.509  1.00  0.00           H  
ATOM   1993  C   GLN   147      58.551  65.402  97.928  1.00  0.00           C  
ATOM   1994  O   GLN   147      58.411  64.814  96.816  1.00  0.00           O  
ATOM   1995  N   SER   148      57.554  65.983  98.582  1.00  0.00           N  
ATOM   1996  H   SER   148      57.852  66.255  99.508  1.00  0.00           H  
ATOM   1997  CA  SER   148      56.200  66.292  98.172  1.00  0.00           C  
ATOM   1998  HA  SER   148      55.990  65.942  97.162  1.00  0.00           H  
ATOM   1999  CB  SER   148      55.171  65.623  99.020  1.00  0.00           C  
ATOM   2000  HB2 SER   148      54.167  65.549  98.603  1.00  0.00           H  
ATOM   2001  HB3 SER   148      55.423  64.568  99.122  1.00  0.00           H  
ATOM   2002  OG  SER   148      55.153  66.065 100.323  1.00  0.00           O  
ATOM   2003  HG  SER   148      55.481  65.345 100.866  1.00  0.00           H  
ATOM   2004  C   SER   148      55.911  67.819  98.029  1.00  0.00           C  
ATOM   2005  O   SER   148      56.742  68.598  98.492  1.00  0.00           O  
ATOM   2006  N   TYR   149      54.863  68.238  97.322  1.00  0.00           N  
ATOM   2007  H   TYR   149      54.200  67.580  96.937  1.00  0.00           H  
ATOM   2008  CA  TYR   149      54.561  69.696  97.165  1.00  0.00           C  
ATOM   2009  HA  TYR   149      55.400  70.065  96.575  1.00  0.00           H  
ATOM   2010  CB  TYR   149      53.314  69.824  96.256  1.00  0.00           C  
ATOM   2011  HB2 TYR   149      53.316  69.221  95.349  1.00  0.00           H  
ATOM   2012  HB3 TYR   149      52.490  69.377  96.813  1.00  0.00           H  
ATOM   2013  CG  TYR   149      52.948  71.274  96.011  1.00  0.00           C  
ATOM   2014  CD1 TYR   149      51.817  71.873  96.645  1.00  0.00           C  
ATOM   2015  HD1 TYR   149      51.261  71.315  97.384  1.00  0.00           H  
ATOM   2016  CE1 TYR   149      51.334  73.133  96.295  1.00  0.00           C  
ATOM   2017  HE1 TYR   149      50.501  73.570  96.825  1.00  0.00           H  
ATOM   2018  CZ  TYR   149      52.092  73.888  95.317  1.00  0.00           C  
ATOM   2019  OH  TYR   149      51.682  75.156  95.072  1.00  0.00           O  
ATOM   2020  HH  TYR   149      50.799  75.396  95.361  1.00  0.00           H  
ATOM   2021  CE2 TYR   149      53.236  73.336  94.748  1.00  0.00           C  
ATOM   2022  HE2 TYR   149      53.810  73.947  94.067  1.00  0.00           H  
ATOM   2023  CD2 TYR   149      53.639  72.080  95.080  1.00  0.00           C  
ATOM   2024  HD2 TYR   149      54.541  71.737  94.594  1.00  0.00           H  
ATOM   2025  C   TYR   149      54.433  70.457  98.470  1.00  0.00           C  
ATOM   2026  O   TYR   149      53.672  69.987  99.266  1.00  0.00           O  
ATOM   2027  N   ASN   150      55.086  71.631  98.600  1.00  0.00           N  
ATOM   2028  H   ASN   150      55.444  72.007  97.733  1.00  0.00           H  
ATOM   2029  CA  ASN   150      55.098  72.476  99.802  1.00  0.00           C  
ATOM   2030  HA  ASN   150      54.184  72.350 100.383  1.00  0.00           H  
ATOM   2031  CB  ASN   150      56.266  71.893 100.788  1.00  0.00           C  
ATOM   2032  HB2 ASN   150      56.288  70.804 100.764  1.00  0.00           H  
ATOM   2033  HB3 ASN   150      57.243  72.228 100.439  1.00  0.00           H  
ATOM   2034  CG  ASN   150      56.023  72.416 102.188  1.00  0.00           C  
ATOM   2035  OD1 ASN   150      54.996  72.757 102.717  1.00  0.00           O  
ATOM   2036  ND2 ASN   150      57.115  72.495 102.867  1.00  0.00           N  
ATOM   2037 HD21 ASN   150      57.085  72.958 103.764  1.00  0.00           H  
ATOM   2038 HD22 ASN   150      58.001  72.180 102.499  1.00  0.00           H  
ATOM   2039  C   ASN   150      55.375  74.053  99.423  1.00  0.00           C  
ATOM   2040  O   ASN   150      56.500  74.366  98.961  1.00  0.00           O  
ATOM   2041  N   PRO   151      54.423  74.966  99.698  1.00  0.00           N  
ATOM   2042  CD  PRO   151      52.979  74.675  99.836  1.00  0.00           C  
ATOM   2043  HD2 PRO   151      52.887  74.555 100.915  1.00  0.00           H  
ATOM   2044  HD3 PRO   151      52.619  73.832  99.246  1.00  0.00           H  
ATOM   2045  CG  PRO   151      52.275  75.949  99.312  1.00  0.00           C  
ATOM   2046  HG2 PRO   151      51.255  76.057  99.681  1.00  0.00           H  
ATOM   2047  HG3 PRO   151      52.207  75.843  98.229  1.00  0.00           H  
ATOM   2048  CB  PRO   151      53.257  77.121  99.699  1.00  0.00           C  
ATOM   2049  HB2 PRO   151      53.241  77.370 100.760  1.00  0.00           H  
ATOM   2050  HB3 PRO   151      53.190  77.930  98.971  1.00  0.00           H  
ATOM   2051  CA  PRO   151      54.659  76.394  99.596  1.00  0.00           C  
ATOM   2052  HA  PRO   151      54.958  76.578  98.564  1.00  0.00           H  
ATOM   2053  C   PRO   151      55.749  76.920 100.522  1.00  0.00           C  
ATOM   2054  O   PRO   151      55.848  76.392 101.640  1.00  0.00           O  
ATOM   2055  N   PRO   152      56.649  77.912 100.188  1.00  0.00           N  
ATOM   2056  CD  PRO   152      56.674  78.541  98.892  1.00  0.00           C  
ATOM   2057  HD2 PRO   152      55.717  78.802  98.440  1.00  0.00           H  
ATOM   2058  HD3 PRO   152      57.094  77.793  98.220  1.00  0.00           H  
ATOM   2059  CG  PRO   152      57.584  79.744  99.080  1.00  0.00           C  
ATOM   2060  HG2 PRO   152      57.035  80.650  99.338  1.00  0.00           H  
ATOM   2061  HG3 PRO   152      58.048  80.014  98.131  1.00  0.00           H  
ATOM   2062  CB  PRO   152      58.590  79.314 100.149  1.00  0.00           C  
ATOM   2063  HB2 PRO   152      59.041  80.197 100.603  1.00  0.00           H  
ATOM   2064  HB3 PRO   152      59.416  78.867  99.596  1.00  0.00           H  
ATOM   2065  CA  PRO   152      57.763  78.339 101.077  1.00  0.00           C  
ATOM   2066  HA  PRO   152      58.320  77.433 101.317  1.00  0.00           H  
ATOM   2067  C   PRO   152      57.294  79.075 102.353  1.00  0.00           C  
ATOM   2068  O   PRO   152      56.692  80.172 102.271  1.00  0.00           O  
ATOM   2069  N   GLN   153      57.683  78.610 103.581  1.00  0.00           N  
ATOM   2070  H   GLN   153      58.410  77.912 103.523  1.00  0.00           H  
ATOM   2071  CA  GLN   153      57.296  79.126 104.976  1.00  0.00           C  
ATOM   2072  HA  GLN   153      56.277  79.505 104.902  1.00  0.00           H  
ATOM   2073  CB  GLN   153      57.237  77.935 105.932  1.00  0.00           C  
ATOM   2074  HB2 GLN   153      58.241  77.588 106.177  1.00  0.00           H  
ATOM   2075  HB3 GLN   153      56.754  78.233 106.863  1.00  0.00           H  
ATOM   2076  CG  GLN   153      56.467  76.764 105.364  1.00  0.00           C  
ATOM   2077  HG2 GLN   153      57.008  76.391 104.493  1.00  0.00           H  
ATOM   2078  HG3 GLN   153      56.427  75.994 106.134  1.00  0.00           H  
ATOM   2079  CD  GLN   153      55.040  76.960 104.981  1.00  0.00           C  
ATOM   2080  OE1 GLN   153      54.287  77.560 105.697  1.00  0.00           O  
ATOM   2081  NE2 GLN   153      54.552  76.370 103.937  1.00  0.00           N  
ATOM   2082 HE21 GLN   153      55.108  75.874 103.256  1.00  0.00           H  
ATOM   2083 HE22 GLN   153      53.560  76.536 103.846  1.00  0.00           H  
ATOM   2084  C   GLN   153      58.243  80.215 105.426  1.00  0.00           C  
ATOM   2085  O   GLN   153      57.926  81.035 106.292  1.00  0.00           O  
ATOM   2086  N   GLY   154      59.369  80.384 104.758  1.00  0.00           N  
ATOM   2087  H   GLY   154      59.545  79.643 104.095  1.00  0.00           H  
ATOM   2088  CA  GLY   154      60.194  81.591 104.762  1.00  0.00           C  
ATOM   2089  HA2 GLY   154      60.308  81.832 105.819  1.00  0.00           H  
ATOM   2090  HA3 GLY   154      61.201  81.333 104.433  1.00  0.00           H  
ATOM   2091  C   GLY   154      59.605  82.797 104.046  1.00  0.00           C  
ATOM   2092  O   GLY   154      58.411  82.851 103.711  1.00  0.00           O  
ATOM   2093  N   TYR   155      60.445  83.798 103.997  1.00  0.00           N  
ATOM   2094  H   TYR   155      61.298  83.712 104.531  1.00  0.00           H  
ATOM   2095  CA  TYR   155      60.013  85.139 103.527  1.00  0.00           C  
ATOM   2096  HA  TYR   155      59.083  85.342 104.059  1.00  0.00           H  
ATOM   2097  CB  TYR   155      61.076  86.220 103.912  1.00  0.00           C  
ATOM   2098  HB2 TYR   155      62.062  85.863 103.614  1.00  0.00           H  
ATOM   2099  HB3 TYR   155      60.971  87.113 103.296  1.00  0.00           H  
ATOM   2100  CG  TYR   155      61.107  86.497 105.471  1.00  0.00           C  
ATOM   2101  CD1 TYR   155      59.955  86.940 106.174  1.00  0.00           C  
ATOM   2102  HD1 TYR   155      59.003  86.996 105.665  1.00  0.00           H  
ATOM   2103  CE1 TYR   155      60.010  87.278 107.506  1.00  0.00           C  
ATOM   2104  HE1 TYR   155      59.148  87.699 108.002  1.00  0.00           H  
ATOM   2105  CZ  TYR   155      61.171  87.145 108.203  1.00  0.00           C  
ATOM   2106  OH  TYR   155      61.160  87.363 109.547  1.00  0.00           O  
ATOM   2107  HH  TYR   155      61.852  87.011 110.112  1.00  0.00           H  
ATOM   2108  CE2 TYR   155      62.285  86.673 107.524  1.00  0.00           C  
ATOM   2109  HE2 TYR   155      63.213  86.538 108.059  1.00  0.00           H  
ATOM   2110  CD2 TYR   155      62.337  86.416 106.152  1.00  0.00           C  
ATOM   2111  HD2 TYR   155      63.321  86.168 105.784  1.00  0.00           H  
ATOM   2112  C   TYR   155      59.688  85.153 102.061  1.00  0.00           C  
ATOM   2113  O   TYR   155      60.332  84.470 101.313  1.00  0.00           O  
ATOM   2114  N   GLY   156      58.706  85.934 101.573  1.00  0.00           N  
ATOM   2115  H   GLY   156      58.688  85.951 100.563  1.00  0.00           H  
ATOM   2116  CA  GLY   156      58.175  87.098 102.211  1.00  0.00           C  
ATOM   2117  HA2 GLY   156      57.967  86.854 103.253  1.00  0.00           H  
ATOM   2118  HA3 GLY   156      58.895  87.914 102.271  1.00  0.00           H  
ATOM   2119  C   GLY   156      56.784  87.641 101.705  1.00  0.00           C  
ATOM   2120  O   GLY   156      56.506  87.514 100.506  1.00  0.00           O  
ATOM   2121  N   GLN   157      55.949  88.221 102.570  1.00  0.00           N  
ATOM   2122  H   GLN   157      56.192  88.223 103.550  1.00  0.00           H  
ATOM   2123  CA  GLN   157      54.691  88.860 102.277  1.00  0.00           C  
ATOM   2124  HA  GLN   157      54.492  88.833 101.205  1.00  0.00           H  
ATOM   2125  CB  GLN   157      53.442  88.026 102.712  1.00  0.00           C  
ATOM   2126  HB2 GLN   157      53.428  87.894 103.794  1.00  0.00           H  
ATOM   2127  HB3 GLN   157      52.519  88.577 102.534  1.00  0.00           H  
ATOM   2128  CG  GLN   157      53.367  86.593 102.180  1.00  0.00           C  
ATOM   2129  HG2 GLN   157      54.291  86.135 102.533  1.00  0.00           H  
ATOM   2130  HG3 GLN   157      52.516  86.052 102.594  1.00  0.00           H  
ATOM   2131  CD  GLN   157      53.245  86.638 100.704  1.00  0.00           C  
ATOM   2132  OE1 GLN   157      54.006  85.887 100.098  1.00  0.00           O  
ATOM   2133  NE2 GLN   157      52.231  87.240 100.108  1.00  0.00           N  
ATOM   2134 HE21 GLN   157      51.521  87.752 100.612  1.00  0.00           H  
ATOM   2135 HE22 GLN   157      52.327  87.159  99.106  1.00  0.00           H  
ATOM   2136  C   GLN   157      54.585  90.273 102.826  1.00  0.00           C  
ATOM   2137  O   GLN   157      55.145  90.573 103.877  1.00  0.00           O  
ATOM   2138  N   GLN   158      54.028  91.276 102.128  1.00  0.00           N  
ATOM   2139  H   GLN   158      53.916  92.116 102.678  1.00  0.00           H  
ATOM   2140  CA  GLN   158      53.341  91.265 100.831  1.00  0.00           C  
ATOM   2141  HA  GLN   158      52.642  90.429 100.833  1.00  0.00           H  
ATOM   2142  CB  GLN   158      52.493  92.580 100.752  1.00  0.00           C  
ATOM   2143  HB2 GLN   158      53.132  93.461 100.814  1.00  0.00           H  
ATOM   2144  HB3 GLN   158      51.904  92.452  99.844  1.00  0.00           H  
ATOM   2145  CG  GLN   158      51.530  92.700 101.897  1.00  0.00           C  
ATOM   2146  HG2 GLN   158      50.833  91.862 101.926  1.00  0.00           H  
ATOM   2147  HG3 GLN   158      52.046  92.812 102.851  1.00  0.00           H  
ATOM   2148  CD  GLN   158      50.738  93.989 101.830  1.00  0.00           C  
ATOM   2149  OE1 GLN   158      51.181  95.061 101.481  1.00  0.00           O  
ATOM   2150  NE2 GLN   158      49.449  93.907 101.986  1.00  0.00           N  
ATOM   2151 HE21 GLN   158      49.060  93.031 102.305  1.00  0.00           H  
ATOM   2152 HE22 GLN   158      49.023  94.718 102.411  1.00  0.00           H  
ATOM   2153  C   GLN   158      54.446  91.254  99.671  1.00  0.00           C  
ATOM   2154  O   GLN   158      55.489  91.850  99.814  1.00  0.00           O  
ATOM   2155  N   ASN   159      54.153  90.597  98.571  1.00  0.00           N  
ATOM   2156  H   ASN   159      53.231  90.202  98.457  1.00  0.00           H  
ATOM   2157  CA  ASN   159      55.150  90.316  97.545  1.00  0.00           C  
ATOM   2158  HA  ASN   159      55.950  89.745  98.015  1.00  0.00           H  
ATOM   2159  CB  ASN   159      54.556  89.454  96.447  1.00  0.00           C  
ATOM   2160  HB2 ASN   159      53.730  90.027  96.024  1.00  0.00           H  
ATOM   2161  HB3 ASN   159      55.421  89.156  95.855  1.00  0.00           H  
ATOM   2162  CG  ASN   159      53.977  88.161  97.076  1.00  0.00           C  
ATOM   2163  OD1 ASN   159      52.759  87.982  97.347  1.00  0.00           O  
ATOM   2164  ND2 ASN   159      54.888  87.229  97.422  1.00  0.00           N  
ATOM   2165 HD21 ASN   159      55.885  87.269  97.263  1.00  0.00           H  
ATOM   2166 HD22 ASN   159      54.551  86.590  98.128  1.00  0.00           H  
ATOM   2167  C   ASN   159      55.660  91.706  96.982  1.00  0.00           C  
ATOM   2168  O   ASN   159      54.952  92.686  96.810  1.00  0.00           O  
ATOM   2169  N   GLN   160      56.904  91.811  96.573  1.00  0.00           N  
ATOM   2170  H   GLN   160      57.180  92.717  96.221  1.00  0.00           H  
ATOM   2171  CA  GLN   160      57.911  90.740  96.389  1.00  0.00           C  
ATOM   2172  HA  GLN   160      57.461  89.769  96.592  1.00  0.00           H  
ATOM   2173  CB  GLN   160      58.211  90.736  94.881  1.00  0.00           C  
ATOM   2174  HB2 GLN   160      57.398  90.412  94.231  1.00  0.00           H  
ATOM   2175  HB3 GLN   160      58.285  91.783  94.589  1.00  0.00           H  
ATOM   2176  CG  GLN   160      59.501  89.999  94.372  1.00  0.00           C  
ATOM   2177  HG2 GLN   160      59.678  90.364  93.360  1.00  0.00           H  
ATOM   2178  HG3 GLN   160      60.436  90.251  94.872  1.00  0.00           H  
ATOM   2179  CD  GLN   160      59.329  88.527  94.322  1.00  0.00           C  
ATOM   2180  OE1 GLN   160      59.320  87.881  95.372  1.00  0.00           O  
ATOM   2181  NE2 GLN   160      59.155  87.911  93.156  1.00  0.00           N  
ATOM   2182 HE21 GLN   160      59.014  88.427  92.299  1.00  0.00           H  
ATOM   2183 HE22 GLN   160      59.077  86.904  93.136  1.00  0.00           H  
ATOM   2184  C   GLN   160      59.231  90.894  97.171  1.00  0.00           C  
ATOM   2185  O   GLN   160      59.815  91.943  97.286  1.00  0.00           O  
ATOM   2186  N   TYR   161      59.602  89.739  97.643  1.00  0.00           N  
ATOM   2187  H   TYR   161      58.915  89.013  97.499  1.00  0.00           H  
ATOM   2188  CA  TYR   161      60.858  89.546  98.374  1.00  0.00           C  
ATOM   2189  HA  TYR   161      61.100  90.423  98.974  1.00  0.00           H  
ATOM   2190  CB  TYR   161      60.680  88.322  99.360  1.00  0.00           C  
ATOM   2191  HB2 TYR   161      59.889  88.572 100.067  1.00  0.00           H  
ATOM   2192  HB3 TYR   161      60.320  87.478  98.772  1.00  0.00           H  
ATOM   2193  CG  TYR   161      62.033  87.980 100.002  1.00  0.00           C  
ATOM   2194  CD1 TYR   161      62.626  86.786  99.593  1.00  0.00           C  
ATOM   2195  HD1 TYR   161      62.169  86.087  98.908  1.00  0.00           H  
ATOM   2196  CE1 TYR   161      63.866  86.435 100.195  1.00  0.00           C  
ATOM   2197  HE1 TYR   161      64.409  85.521 100.003  1.00  0.00           H  
ATOM   2198  CZ  TYR   161      64.519  87.388 101.048  1.00  0.00           C  
ATOM   2199  OH  TYR   161      65.726  86.998 101.585  1.00  0.00           O  
ATOM   2200  HH  TYR   161      66.047  87.755 102.080  1.00  0.00           H  
ATOM   2201  CE2 TYR   161      63.914  88.573 101.432  1.00  0.00           C  
ATOM   2202  HE2 TYR   161      64.339  89.276 102.134  1.00  0.00           H  
ATOM   2203  CD2 TYR   161      62.642  88.848 100.942  1.00  0.00           C  
ATOM   2204  HD2 TYR   161      62.056  89.704 101.242  1.00  0.00           H  
ATOM   2205  C   TYR   161      62.079  89.374  97.489  1.00  0.00           C  
ATOM   2206  O   TYR   161      63.079  90.052  97.650  1.00  0.00           O  
ATOM   2207  N   ASN   162      61.915  88.514  96.494  1.00  0.00           N  
ATOM   2208  H   ASN   162      61.025  88.044  96.409  1.00  0.00           H  
ATOM   2209  CA  ASN   162      62.990  88.117  95.646  1.00  0.00           C  
ATOM   2210  HA  ASN   162      63.773  87.713  96.288  1.00  0.00           H  
ATOM   2211  CB  ASN   162      62.528  86.897  94.833  1.00  0.00           C  
ATOM   2212  HB2 ASN   162      61.716  87.062  94.126  1.00  0.00           H  
ATOM   2213  HB3 ASN   162      63.363  86.664  94.173  1.00  0.00           H  
ATOM   2214  CG  ASN   162      62.165  85.713  95.764  1.00  0.00           C  
ATOM   2215  OD1 ASN   162      62.940  85.158  96.435  1.00  0.00           O  
ATOM   2216  ND2 ASN   162      60.850  85.497  95.902  1.00  0.00           N  
ATOM   2217 HD21 ASN   162      60.583  84.734  96.508  1.00  0.00           H  
ATOM   2218 HD22 ASN   162      60.156  86.119  95.515  1.00  0.00           H  
ATOM   2219  C   ASN   162      63.580  89.172  94.725  1.00  0.00           C  
ATOM   2220  O   ASN   162      62.833  90.094  94.258  1.00  0.00           O  
ATOM   2221  N   SER   163      64.836  89.083  94.288  1.00  0.00           N  
ATOM   2222  H   SER   163      65.345  88.253  94.555  1.00  0.00           H  
ATOM   2223  CA  SER   163      65.531  89.902  93.284  1.00  0.00           C  
ATOM   2224  HA  SER   163      65.373  90.951  93.532  1.00  0.00           H  
ATOM   2225  CB  SER   163      67.078  89.489  93.184  1.00  0.00           C  
ATOM   2226  HB2 SER   163      67.336  89.316  94.229  1.00  0.00           H  
ATOM   2227  HB3 SER   163      67.304  88.625  92.560  1.00  0.00           H  
ATOM   2228  OG  SER   163      67.837  90.604  92.617  1.00  0.00           O  
ATOM   2229  HG  SER   163      68.069  91.238  93.300  1.00  0.00           H  
ATOM   2230  C   SER   163      64.815  89.843  91.945  1.00  0.00           C  
ATOM   2231  O   SER   163      64.599  88.726  91.473  1.00  0.00           O  
ATOM   2232  N   SER   164      64.450  91.012  91.412  1.00  0.00           N  
ATOM   2233  H   SER   164      64.767  91.855  91.868  1.00  0.00           H  
ATOM   2234  CA  SER   164      63.554  91.113  90.195  1.00  0.00           C  
ATOM   2235  HA  SER   164      63.491  92.190  90.037  1.00  0.00           H  
ATOM   2236  CB  SER   164      62.122  90.675  90.571  1.00  0.00           C  
ATOM   2237  HB2 SER   164      62.088  89.591  90.674  1.00  0.00           H  
ATOM   2238  HB3 SER   164      61.879  91.183  91.505  1.00  0.00           H  
ATOM   2239  OG  SER   164      61.147  91.003  89.607  1.00  0.00           O  
ATOM   2240  HG  SER   164      60.315  90.651  89.932  1.00  0.00           H  
ATOM   2241  C   SER   164      64.125  90.386  88.939  1.00  0.00           C  
ATOM   2242  O   SER   164      65.297  90.037  88.944  1.00  0.00           O  
ATOM   2243  N   SER   165      63.363  90.240  87.862  1.00  0.00           N  
ATOM   2244  H   SER   165      62.456  90.685  87.884  1.00  0.00           H  
ATOM   2245  CA  SER   165      63.813  89.555  86.605  1.00  0.00           C  
ATOM   2246  HA  SER   165      63.949  88.497  86.826  1.00  0.00           H  
ATOM   2247  CB  SER   165      62.815  89.558  85.469  1.00  0.00           C  
ATOM   2248  HB2 SER   165      62.795  90.632  85.284  1.00  0.00           H  
ATOM   2249  HB3 SER   165      63.193  88.963  84.638  1.00  0.00           H  
ATOM   2250  OG  SER   165      61.531  89.068  85.838  1.00  0.00           O  
ATOM   2251  HG  SER   165      61.649  88.250  86.327  1.00  0.00           H  
ATOM   2252  C   SER   165      65.178  90.213  86.021  1.00  0.00           C  
ATOM   2253  O   SER   165      65.318  91.422  86.022  1.00  0.00           O  
ATOM   2254  N   GLY   166      66.100  89.363  85.574  1.00  0.00           N  
ATOM   2255  H   GLY   166      66.037  88.368  85.733  1.00  0.00           H  
ATOM   2256  CA  GLY   166      67.367  89.877  84.965  1.00  0.00           C  
ATOM   2257  HA2 GLY   166      67.577  89.412  84.002  1.00  0.00           H  
ATOM   2258  HA3 GLY   166      67.223  90.877  84.557  1.00  0.00           H  
ATOM   2259  C   GLY   166      68.594  89.770  85.842  1.00  0.00           C  
ATOM   2260  O   GLY   166      69.060  88.652  86.056  1.00  0.00           O  
ATOM   2261  N   GLY   167      69.066  90.885  86.354  1.00  0.00           N  
ATOM   2262  H   GLY   167      68.624  91.756  86.097  1.00  0.00           H  
ATOM   2263  CA  GLY   167      70.255  91.028  87.212  1.00  0.00           C  
ATOM   2264  HA2 GLY   167      70.277  92.043  87.609  1.00  0.00           H  
ATOM   2265  HA3 GLY   167      70.193  90.263  87.986  1.00  0.00           H  
ATOM   2266  C   GLY   167      71.641  90.828  86.482  1.00  0.00           C  
ATOM   2267  O   GLY   167      71.625  91.095  85.300  1.00  0.00           O  
ATOM   2268  N   GLY   168      72.675  90.396  87.119  1.00  0.00           N  
ATOM   2269  H   GLY   168      72.533  90.138  88.085  1.00  0.00           H  
ATOM   2270  CA  GLY   168      74.061  90.410  86.590  1.00  0.00           C  
ATOM   2271  HA2 GLY   168      74.277  91.474  86.492  1.00  0.00           H  
ATOM   2272  HA3 GLY   168      74.712  89.995  87.360  1.00  0.00           H  
ATOM   2273  C   GLY   168      74.267  89.686  85.232  1.00  0.00           C  
ATOM   2274  O   GLY   168      73.493  88.873  84.827  1.00  0.00           O  
ATOM   2275  N   GLY   169      75.319  90.053  84.474  1.00  0.00           N  
ATOM   2276  H   GLY   169      75.368  89.670  83.541  1.00  0.00           H  
ATOM   2277  CA  GLY   169      76.233  91.117  84.778  1.00  0.00           C  
ATOM   2278  HA2 GLY   169      75.809  92.111  84.924  1.00  0.00           H  
ATOM   2279  HA3 GLY   169      76.674  90.735  85.698  1.00  0.00           H  
ATOM   2280  C   GLY   169      77.382  91.229  83.737  1.00  0.00           C  
ATOM   2281  O   GLY   169      77.097  91.208  82.557  1.00  0.00           O  
ATOM   2282  N   GLY   170      78.602  91.285  84.270  1.00  0.00           N  
ATOM   2283  H   GLY   170      78.638  91.249  85.278  1.00  0.00           H  
ATOM   2284  CA  GLY   170      79.885  91.238  83.582  1.00  0.00           C  
ATOM   2285  HA2 GLY   170      79.728  90.586  82.723  1.00  0.00           H  
ATOM   2286  HA3 GLY   170      80.034  92.282  83.306  1.00  0.00           H  
ATOM   2287  C   GLY   170      81.129  90.873  84.390  1.00  0.00           C  
ATOM   2288  O   GLY   170      81.052  90.455  85.538  1.00  0.00           O  
ATOM   2289  N   GLY   171      82.298  90.828  83.805  1.00  0.00           N  
ATOM   2290  H   GLY   171      82.996  90.469  84.441  1.00  0.00           H  
ATOM   2291  CA  GLY   171      82.655  91.448  82.528  1.00  0.00           C  
ATOM   2292  HA2 GLY   171      82.955  90.688  81.806  1.00  0.00           H  
ATOM   2293  HA3 GLY   171      81.737  91.936  82.200  1.00  0.00           H  
ATOM   2294  C   GLY   171      83.729  92.549  82.765  1.00  0.00           C  
ATOM   2295  O   GLY   171      83.864  93.192  83.812  1.00  0.00           O  
ATOM   2296  N   GLY   172      84.630  92.694  81.798  1.00  0.00           N  
ATOM   2297  H   GLY   172      85.180  93.538  81.873  1.00  0.00           H  
ATOM   2298  CA  GLY   172      84.898  91.881  80.669  1.00  0.00           C  
ATOM   2299  HA2 GLY   172      85.966  92.067  80.549  1.00  0.00           H  
ATOM   2300  HA3 GLY   172      84.725  90.864  81.023  1.00  0.00           H  
ATOM   2301  C   GLY   172      84.186  92.200  79.384  1.00  0.00           C  
ATOM   2302  O   GLY   172      83.356  93.138  79.405  1.00  0.00           O  
ATOM   2303  N   GLY   173      84.428  91.521  78.290  1.00  0.00           N  
ATOM   2304  H   GLY   173      84.807  90.597  78.444  1.00  0.00           H  
ATOM   2305  CA  GLY   173      83.984  91.985  76.978  1.00  0.00           C  
ATOM   2306  HA2 GLY   173      84.225  91.183  76.280  1.00  0.00           H  
ATOM   2307  HA3 GLY   173      82.897  92.031  77.045  1.00  0.00           H  
ATOM   2308  C   GLY   173      84.477  93.385  76.479  1.00  0.00           C  
ATOM   2309  O   GLY   173      85.363  93.982  77.162  1.00  0.00           O  
ATOM   2310  N   GLY   174      83.825  93.991  75.491  1.00  0.00           N  
ATOM   2311  H   GLY   174      84.197  94.863  75.144  1.00  0.00           H  
ATOM   2312  CA  GLY   174      82.826  93.341  74.575  1.00  0.00           C  
ATOM   2313  HA2 GLY   174      83.419  92.582  74.064  1.00  0.00           H  
ATOM   2314  HA3 GLY   174      82.084  92.879  75.226  1.00  0.00           H  
ATOM   2315  C   GLY   174      82.179  94.358  73.587  1.00  0.00           C  
ATOM   2316  O   GLY   174      81.771  93.970  72.521  1.00  0.00           O  
ATOM   2317  N   GLY   175      82.077  95.681  73.936  1.00  0.00           N  
ATOM   2318  H   GLY   175      82.572  95.944  74.777  1.00  0.00           H  
ATOM   2319  CA  GLY   175      81.610  96.726  73.022  1.00  0.00           C  
ATOM   2320  HA2 GLY   175      80.557  96.503  72.848  1.00  0.00           H  
ATOM   2321  HA3 GLY   175      81.590  97.660  73.584  1.00  0.00           H  
ATOM   2322  C   GLY   175      82.323  96.914  71.680  1.00  0.00           C  
ATOM   2323  O   GLY   175      83.360  96.245  71.502  1.00  0.00           O  
ATOM   2324  N   ASN   176      81.919  97.983  70.955  1.00  0.00           N  
ATOM   2325  H   ASN   176      81.332  98.673  71.401  1.00  0.00           H  
ATOM   2326  CA  ASN   176      82.682  98.448  69.734  1.00  0.00           C  
ATOM   2327  HA  ASN   176      83.755  98.413  69.923  1.00  0.00           H  
ATOM   2328  CB  ASN   176      82.465  97.421  68.599  1.00  0.00           C  
ATOM   2329  HB2 ASN   176      82.856  96.499  69.029  1.00  0.00           H  
ATOM   2330  HB3 ASN   176      81.390  97.366  68.430  1.00  0.00           H  
ATOM   2331  CG  ASN   176      83.160  97.573  67.272  1.00  0.00           C  
ATOM   2332  OD1 ASN   176      84.269  97.133  66.976  1.00  0.00           O  
ATOM   2333  ND2 ASN   176      82.475  98.230  66.376  1.00  0.00           N  
ATOM   2334 HD21 ASN   176      82.778  98.125  65.418  1.00  0.00           H  
ATOM   2335 HD22 ASN   176      81.488  98.411  66.495  1.00  0.00           H  
ATOM   2336  C   ASN   176      82.264  99.831  69.194  1.00  0.00           C  
ATOM   2337  O   ASN   176      81.097 100.078  68.858  1.00  0.00           O  
ATOM   2338  N   TYR   177      83.097 100.844  69.146  1.00  0.00           N  
ATOM   2339  H   TYR   177      84.070 100.588  69.234  1.00  0.00           H  
ATOM   2340  CA  TYR   177      82.890 102.184  68.655  1.00  0.00           C  
ATOM   2341  HA  TYR   177      81.861 102.422  68.926  1.00  0.00           H  
ATOM   2342  CB  TYR   177      83.759 103.141  69.416  1.00  0.00           C  
ATOM   2343  HB2 TYR   177      84.711 102.628  69.551  1.00  0.00           H  
ATOM   2344  HB3 TYR   177      83.976 103.923  68.688  1.00  0.00           H  
ATOM   2345  CG  TYR   177      83.254 103.665  70.719  1.00  0.00           C  
ATOM   2346  CD1 TYR   177      82.320 104.654  70.828  1.00  0.00           C  
ATOM   2347  HD1 TYR   177      81.756 104.954  69.957  1.00  0.00           H  
ATOM   2348  CE1 TYR   177      82.052 105.297  72.026  1.00  0.00           C  
ATOM   2349  HE1 TYR   177      81.392 106.143  71.906  1.00  0.00           H  
ATOM   2350  CZ  TYR   177      82.734 104.914  73.195  1.00  0.00           C  
ATOM   2351  OH  TYR   177      82.527 105.538  74.381  1.00  0.00           O  
ATOM   2352  HH  TYR   177      82.944 105.108  75.132  1.00  0.00           H  
ATOM   2353  CE2 TYR   177      83.649 103.817  73.156  1.00  0.00           C  
ATOM   2354  HE2 TYR   177      84.153 103.373  74.002  1.00  0.00           H  
ATOM   2355  CD2 TYR   177      83.902 103.305  71.911  1.00  0.00           C  
ATOM   2356  HD2 TYR   177      84.667 102.551  71.804  1.00  0.00           H  
ATOM   2357  C   TYR   177      83.012 102.253  67.111  1.00  0.00           C  
ATOM   2358  O   TYR   177      84.068 102.088  66.490  1.00  0.00           O  
ATOM   2359  N   GLY   178      81.965 102.504  66.394  1.00  0.00           N  
ATOM   2360  H   GLY   178      82.171 102.609  65.410  1.00  0.00           H  
ATOM   2361  CA  GLY   178      80.551 102.982  66.724  1.00  0.00           C  
ATOM   2362  HA2 GLY   178      80.022 102.748  65.800  1.00  0.00           H  
ATOM   2363  HA3 GLY   178      80.112 102.327  67.476  1.00  0.00           H  
ATOM   2364  C   GLY   178      80.298 104.435  67.192  1.00  0.00           C  
ATOM   2365  O   GLY   178      81.225 105.187  67.583  1.00  0.00           O  
ATOM   2366  N   GLN   179      78.996 104.865  67.182  1.00  0.00           N  
ATOM   2367  H   GLN   179      78.278 104.297  66.756  1.00  0.00           H  
ATOM   2368  CA  GLN   179      78.637 106.142  67.798  1.00  0.00           C  
ATOM   2369  HA  GLN   179      79.263 106.858  67.266  1.00  0.00           H  
ATOM   2370  CB  GLN   179      77.232 106.716  67.331  1.00  0.00           C  
ATOM   2371  HB2 GLN   179      76.515 106.007  67.743  1.00  0.00           H  
ATOM   2372  HB3 GLN   179      76.955 107.608  67.892  1.00  0.00           H  
ATOM   2373  CG  GLN   179      76.980 106.926  65.789  1.00  0.00           C  
ATOM   2374  HG2 GLN   179      76.267 107.748  65.720  1.00  0.00           H  
ATOM   2375  HG3 GLN   179      77.877 107.385  65.373  1.00  0.00           H  
ATOM   2376  CD  GLN   179      76.658 105.584  65.003  1.00  0.00           C  
ATOM   2377  OE1 GLN   179      76.720 104.504  65.574  1.00  0.00           O  
ATOM   2378  NE2 GLN   179      76.558 105.703  63.706  1.00  0.00           N  
ATOM   2379 HE21 GLN   179      76.677 106.564  63.192  1.00  0.00           H  
ATOM   2380 HE22 GLN   179      76.706 104.825  63.229  1.00  0.00           H  
ATOM   2381  C   GLN   179      78.813 106.074  69.325  1.00  0.00           C  
ATOM   2382  O   GLN   179      78.434 105.124  70.000  1.00  0.00           O  
ATOM   2383  N   ASP   180      79.425 107.067  70.014  1.00  0.00           N  
ATOM   2384  H   ASP   180      79.352 106.885  71.005  1.00  0.00           H  
ATOM   2385  CA  ASP   180      80.143 108.231  69.468  1.00  0.00           C  
ATOM   2386  HA  ASP   180      80.393 108.007  68.432  1.00  0.00           H  
ATOM   2387  CB  ASP   180      79.183 109.424  69.418  1.00  0.00           C  
ATOM   2388  HB2 ASP   180      78.283 109.126  68.880  1.00  0.00           H  
ATOM   2389  HB3 ASP   180      78.771 109.703  70.388  1.00  0.00           H  
ATOM   2390  CG  ASP   180      79.882 110.641  68.828  1.00  0.00           C  
ATOM   2391  OD1 ASP   180      79.382 111.754  69.152  1.00  0.00           O  
ATOM   2392  OD2 ASP   180      80.878 110.579  68.035  1.00  0.00           O  
ATOM   2393  C   ASP   180      81.358 108.614  70.367  1.00  0.00           C  
ATOM   2394  O   ASP   180      81.310 108.598  71.590  1.00  0.00           O  
ATOM   2395  N   GLN   181      82.513 108.991  69.780  1.00  0.00           N  
ATOM   2396  H   GLN   181      82.554 108.902  68.775  1.00  0.00           H  
ATOM   2397  CA  GLN   181      83.740 109.404  70.476  1.00  0.00           C  
ATOM   2398  HA  GLN   181      83.643 109.123  71.525  1.00  0.00           H  
ATOM   2399  CB  GLN   181      85.011 108.614  70.069  1.00  0.00           C  
ATOM   2400  HB2 GLN   181      84.950 108.517  68.985  1.00  0.00           H  
ATOM   2401  HB3 GLN   181      85.902 109.141  70.413  1.00  0.00           H  
ATOM   2402  CG  GLN   181      84.955 107.232  70.704  1.00  0.00           C  
ATOM   2403  HG2 GLN   181      84.895 107.289  71.790  1.00  0.00           H  
ATOM   2404  HG3 GLN   181      84.030 106.734  70.414  1.00  0.00           H  
ATOM   2405  CD  GLN   181      86.123 106.318  70.328  1.00  0.00           C  
ATOM   2406  OE1 GLN   181      87.071 106.769  69.651  1.00  0.00           O  
ATOM   2407  NE2 GLN   181      86.048 105.115  70.792  1.00  0.00           N  
ATOM   2408 HE21 GLN   181      85.200 104.779  71.226  1.00  0.00           H  
ATOM   2409 HE22 GLN   181      86.786 104.451  70.607  1.00  0.00           H  
ATOM   2410  C   GLN   181      83.939 110.931  70.304  1.00  0.00           C  
ATOM   2411  O   GLN   181      84.941 111.445  70.866  1.00  0.00           O  
ATOM   2412  N   SER   182      83.104 111.669  69.558  1.00  0.00           N  
ATOM   2413  H   SER   182      82.335 111.174  69.129  1.00  0.00           H  
ATOM   2414  CA  SER   182      83.096 113.148  69.396  1.00  0.00           C  
ATOM   2415  HA  SER   182      83.868 113.420  68.676  1.00  0.00           H  
ATOM   2416  CB  SER   182      81.813 113.592  68.653  1.00  0.00           C  
ATOM   2417  HB2 SER   182      80.980 113.401  69.330  1.00  0.00           H  
ATOM   2418  HB3 SER   182      81.949 114.651  68.431  1.00  0.00           H  
ATOM   2419  OG  SER   182      81.687 112.913  67.341  1.00  0.00           O  
ATOM   2420  HG  SER   182      81.382 112.018  67.508  1.00  0.00           H  
ATOM   2421  C   SER   182      83.242 113.785  70.808  1.00  0.00           C  
ATOM   2422  O   SER   182      82.465 113.414  71.735  1.00  0.00           O  
ATOM   2423  N   SER   183      84.105 114.758  71.084  1.00  0.00           N  
ATOM   2424  H   SER   183      84.000 115.143  72.012  1.00  0.00           H  
ATOM   2425  CA  SER   183      84.932 115.532  70.271  1.00  0.00           C  
ATOM   2426  HA  SER   183      85.349 114.853  69.526  1.00  0.00           H  
ATOM   2427  CB  SER   183      84.220 116.771  69.765  1.00  0.00           C  
ATOM   2428  HB2 SER   183      83.390 116.480  69.122  1.00  0.00           H  
ATOM   2429  HB3 SER   183      83.823 117.386  70.572  1.00  0.00           H  
ATOM   2430  OG  SER   183      85.069 117.555  68.985  1.00  0.00           O  
ATOM   2431  HG  SER   183      84.502 118.220  68.586  1.00  0.00           H  
ATOM   2432  C   SER   183      86.210 115.933  70.961  1.00  0.00           C  
ATOM   2433  O   SER   183      86.185 116.548  72.011  1.00  0.00           O  
ATOM   2434  N   MET   184      87.345 115.438  70.444  1.00  0.00           N  
ATOM   2435  H   MET   184      87.295 114.961  69.555  1.00  0.00           H  
ATOM   2436  CA  MET   184      88.682 115.609  71.056  1.00  0.00           C  
ATOM   2437  HA  MET   184      88.648 115.169  72.052  1.00  0.00           H  
ATOM   2438  CB  MET   184      89.747 114.804  70.320  1.00  0.00           C  
ATOM   2439  HB2 MET   184      89.446 113.765  70.177  1.00  0.00           H  
ATOM   2440  HB3 MET   184      89.964 115.236  69.343  1.00  0.00           H  
ATOM   2441  CG  MET   184      91.076 114.699  71.024  1.00  0.00           C  
ATOM   2442  HG2 MET   184      91.421 115.668  71.383  1.00  0.00           H  
ATOM   2443  HG3 MET   184      90.960 114.036  71.881  1.00  0.00           H  
ATOM   2444  SD  MET   184      92.435 114.199  69.900  1.00  0.00           S  
ATOM   2445  CE  MET   184      92.005 112.423  69.635  1.00  0.00           C  
ATOM   2446  HE1 MET   184      91.802 112.096  70.654  1.00  0.00           H  
ATOM   2447  HE2 MET   184      91.043 112.355  69.127  1.00  0.00           H  
ATOM   2448  HE3 MET   184      92.763 111.869  69.082  1.00  0.00           H  
ATOM   2449  C   MET   184      89.109 117.050  71.119  1.00  0.00           C  
ATOM   2450  O   MET   184      89.108 117.858  70.219  1.00  0.00           O  
ATOM   2451  N   SER   185      89.574 117.437  72.341  1.00  0.00           N  
ATOM   2452  H   SER   185      89.727 116.597  72.882  1.00  0.00           H  
ATOM   2453  CA  SER   185      90.111 118.724  72.661  1.00  0.00           C  
ATOM   2454  HA  SER   185      89.335 119.488  72.705  1.00  0.00           H  
ATOM   2455  CB  SER   185      90.591 118.758  74.102  1.00  0.00           C  
ATOM   2456  HB2 SER   185      89.817 118.299  74.717  1.00  0.00           H  
ATOM   2457  HB3 SER   185      91.534 118.257  74.323  1.00  0.00           H  
ATOM   2458  OG  SER   185      90.742 120.062  74.468  1.00  0.00           O  
ATOM   2459  HG  SER   185      89.866 120.268  74.803  1.00  0.00           H  
ATOM   2460  C   SER   185      91.179 119.283  71.698  1.00  0.00           C  
ATOM   2461  O   SER   185      91.986 118.579  71.119  1.00  0.00           O  
ATOM   2462  N   SER   186      91.009 120.604  71.438  1.00  0.00           N  
ATOM   2463  H   SER   186      90.437 121.146  72.069  1.00  0.00           H  
ATOM   2464  CA  SER   186      91.535 121.241  70.220  1.00  0.00           C  
ATOM   2465  HA  SER   186      92.276 120.541  69.833  1.00  0.00           H  
ATOM   2466  CB  SER   186      90.431 121.489  69.244  1.00  0.00           C  
ATOM   2467  HB2 SER   186      89.916 120.543  69.076  1.00  0.00           H  
ATOM   2468  HB3 SER   186      89.780 122.218  69.726  1.00  0.00           H  
ATOM   2469  OG  SER   186      90.905 122.035  68.041  1.00  0.00           O  
ATOM   2470  HG  SER   186      90.308 121.838  67.316  1.00  0.00           H  
ATOM   2471  C   SER   186      92.124 122.580  70.602  1.00  0.00           C  
ATOM   2472  O   SER   186      91.737 123.222  71.625  1.00  0.00           O  
ATOM   2473  N   GLY   187      93.187 123.130  69.972  1.00  0.00           N  
ATOM   2474  H   GLY   187      93.555 123.995  70.340  1.00  0.00           H  
ATOM   2475  CA  GLY   187      94.060 122.519  68.971  1.00  0.00           C  
ATOM   2476  HA2 GLY   187      95.052 122.284  69.357  1.00  0.00           H  
ATOM   2477  HA3 GLY   187      93.546 121.659  68.541  1.00  0.00           H  
ATOM   2478  C   GLY   187      94.235 123.448  67.769  1.00  0.00           C  
ATOM   2479  O   GLY   187      95.312 123.496  67.214  1.00  0.00           O  
ATOM   2480  N   GLY   188      93.132 124.104  67.295  1.00  0.00           N  
ATOM   2481  H   GLY   188      92.269 124.089  67.820  1.00  0.00           H  
ATOM   2482  CA  GLY   188      93.149 125.098  66.225  1.00  0.00           C  
ATOM   2483  HA2 GLY   188      93.887 124.768  65.493  1.00  0.00           H  
ATOM   2484  HA3 GLY   188      92.181 125.091  65.725  1.00  0.00           H  
ATOM   2485  C   GLY   188      93.573 126.476  66.673  1.00  0.00           C  
ATOM   2486  O   GLY   188      93.804 126.770  67.812  1.00  0.00           O  
ATOM   2487  N   GLY   189      93.867 127.415  65.768  1.00  0.00           N  
ATOM   2488  H   GLY   189      94.322 128.212  66.189  1.00  0.00           H  
ATOM   2489  CA  GLY   189      93.618 127.318  64.296  1.00  0.00           C  
ATOM   2490  HA2 GLY   189      94.384 126.751  63.767  1.00  0.00           H  
ATOM   2491  HA3 GLY   189      92.665 126.812  64.138  1.00  0.00           H  
ATOM   2492  C   GLY   189      93.477 128.742  63.646  1.00  0.00           C  
ATOM   2493  O   GLY   189      93.218 129.753  64.284  1.00  0.00           O  
ATOM   2494  N   SER   190      93.624 128.705  62.377  1.00  0.00           N  
ATOM   2495  H   SER   190      93.866 127.822  61.949  1.00  0.00           H  
ATOM   2496  CA  SER   190      93.041 129.718  61.434  1.00  0.00           C  
ATOM   2497  HA  SER   190      93.395 129.338  60.476  1.00  0.00           H  
ATOM   2498  CB  SER   190      91.543 129.598  61.392  1.00  0.00           C  
ATOM   2499  HB2 SER   190      91.062 130.077  62.245  1.00  0.00           H  
ATOM   2500  HB3 SER   190      91.160 130.045  60.474  1.00  0.00           H  
ATOM   2501  OG  SER   190      91.053 128.273  61.284  1.00  0.00           O  
ATOM   2502  HG  SER   190      91.544 127.924  60.537  1.00  0.00           H  
ATOM   2503  C   SER   190      93.523 131.127  61.629  1.00  0.00           C  
ATOM   2504  O   SER   190      92.792 132.098  61.629  1.00  0.00           O  
ATOM   2505  N   GLY   191      94.831 131.445  61.872  1.00  0.00           N  
ATOM   2506  H   GLY   191      95.005 132.433  61.989  1.00  0.00           H  
ATOM   2507  CA  GLY   191      96.003 130.607  61.632  1.00  0.00           C  
ATOM   2508  HA2 GLY   191      96.859 131.281  61.664  1.00  0.00           H  
ATOM   2509  HA3 GLY   191      96.060 129.768  62.325  1.00  0.00           H  
ATOM   2510  C   GLY   191      95.955 129.971  60.216  1.00  0.00           C  
ATOM   2511  O   GLY   191      95.228 130.479  59.291  1.00  0.00           O  
ATOM   2512  N   GLY   192      96.856 128.942  59.970  1.00  0.00           N  
ATOM   2513  H   GLY   192      97.316 128.580  60.793  1.00  0.00           H  
ATOM   2514  CA  GLY   192      96.611 128.078  58.774  1.00  0.00           C  
ATOM   2515  HA2 GLY   192      96.555 128.631  57.836  1.00  0.00           H  
ATOM   2516  HA3 GLY   192      97.445 127.388  58.644  1.00  0.00           H  
ATOM   2517  C   GLY   192      95.363 127.263  58.927  1.00  0.00           C  
ATOM   2518  O   GLY   192      94.971 126.871  60.009  1.00  0.00           O  
ATOM   2519  N   GLY   193      94.656 126.987  57.831  1.00  0.00           N  
ATOM   2520  H   GLY   193      94.875 127.442  56.956  1.00  0.00           H  
ATOM   2521  CA  GLY   193      93.451 126.099  57.730  1.00  0.00           C  
ATOM   2522  HA2 GLY   193      93.290 126.028  56.654  1.00  0.00           H  
ATOM   2523  HA3 GLY   193      93.666 125.143  58.207  1.00  0.00           H  
ATOM   2524  C   GLY   193      92.034 126.642  58.119  1.00  0.00           C  
ATOM   2525  O   GLY   193      91.862 127.804  58.481  1.00  0.00           O  
ATOM   2526  N   TYR   194      91.114 125.711  58.151  1.00  0.00           N  
ATOM   2527  H   TYR   194      91.333 124.906  57.581  1.00  0.00           H  
ATOM   2528  CA  TYR   194      89.669 125.965  58.347  1.00  0.00           C  
ATOM   2529  HA  TYR   194      89.487 126.899  58.877  1.00  0.00           H  
ATOM   2530  CB  TYR   194      88.968 126.128  56.950  1.00  0.00           C  
ATOM   2531  HB2 TYR   194      88.939 125.198  56.383  1.00  0.00           H  
ATOM   2532  HB3 TYR   194      87.966 126.483  57.190  1.00  0.00           H  
ATOM   2533  CG  TYR   194      89.619 127.107  56.015  1.00  0.00           C  
ATOM   2534  CD1 TYR   194      89.229 128.467  56.164  1.00  0.00           C  
ATOM   2535  HD1 TYR   194      88.593 128.759  56.987  1.00  0.00           H  
ATOM   2536  CE1 TYR   194      89.609 129.502  55.330  1.00  0.00           C  
ATOM   2537  HE1 TYR   194      89.296 130.515  55.534  1.00  0.00           H  
ATOM   2538  CZ  TYR   194      90.420 129.207  54.207  1.00  0.00           C  
ATOM   2539  OH  TYR   194      90.747 130.155  53.309  1.00  0.00           O  
ATOM   2540  HH  TYR   194      90.230 130.958  53.410  1.00  0.00           H  
ATOM   2541  CE2 TYR   194      90.837 127.876  53.992  1.00  0.00           C  
ATOM   2542  HE2 TYR   194      91.434 127.499  53.174  1.00  0.00           H  
ATOM   2543  CD2 TYR   194      90.395 126.819  54.903  1.00  0.00           C  
ATOM   2544  HD2 TYR   194      90.757 125.842  54.620  1.00  0.00           H  
ATOM   2545  C   TYR   194      89.059 124.813  59.207  1.00  0.00           C  
ATOM   2546  O   TYR   194      89.377 123.598  59.036  1.00  0.00           O  
ATOM   2547  N   GLY   195      88.296 125.140  60.277  1.00  0.00           N  
ATOM   2548  H   GLY   195      88.071 124.393  60.919  1.00  0.00           H  
ATOM   2549  CA  GLY   195      87.770 126.470  60.650  1.00  0.00           C  
ATOM   2550  HA2 GLY   195      88.469 127.136  61.157  1.00  0.00           H  
ATOM   2551  HA3 GLY   195      87.372 126.868  59.717  1.00  0.00           H  
ATOM   2552  C   GLY   195      86.655 126.332  61.693  1.00  0.00           C  
ATOM   2553  O   GLY   195      86.698 125.386  62.477  1.00  0.00           O  
ATOM   2554  N   ASN   196      85.687 127.224  61.705  1.00  0.00           N  
ATOM   2555  H   ASN   196      85.648 127.950  61.004  1.00  0.00           H  
ATOM   2556  CA  ASN   196      84.394 126.953  62.362  1.00  0.00           C  
ATOM   2557  HA  ASN   196      84.581 126.507  63.339  1.00  0.00           H  
ATOM   2558  CB  ASN   196      83.731 128.380  62.502  1.00  0.00           C  
ATOM   2559  HB2 ASN   196      84.372 129.062  63.061  1.00  0.00           H  
ATOM   2560  HB3 ASN   196      83.514 128.784  61.513  1.00  0.00           H  
ATOM   2561  CG  ASN   196      82.397 128.194  63.275  1.00  0.00           C  
ATOM   2562  OD1 ASN   196      81.586 127.272  63.180  1.00  0.00           O  
ATOM   2563  ND2 ASN   196      82.036 129.191  64.005  1.00  0.00           N  
ATOM   2564 HD21 ASN   196      81.145 129.171  64.480  1.00  0.00           H  
ATOM   2565 HD22 ASN   196      82.715 129.908  64.219  1.00  0.00           H  
ATOM   2566  C   ASN   196      83.558 125.975  61.507  1.00  0.00           C  
ATOM   2567  O   ASN   196      83.245 126.279  60.341  1.00  0.00           O  
ATOM   2568  N   GLN   197      83.086 124.955  62.178  1.00  0.00           N  
ATOM   2569  H   GLN   197      83.415 124.717  63.103  1.00  0.00           H  
ATOM   2570  CA  GLN   197      82.214 123.853  61.595  1.00  0.00           C  
ATOM   2571  HA  GLN   197      81.995 124.167  60.575  1.00  0.00           H  
ATOM   2572  CB  GLN   197      83.006 122.587  61.598  1.00  0.00           C  
ATOM   2573  HB2 GLN   197      83.520 122.599  62.559  1.00  0.00           H  
ATOM   2574  HB3 GLN   197      82.377 121.703  61.490  1.00  0.00           H  
ATOM   2575  CG  GLN   197      84.257 122.520  60.722  1.00  0.00           C  
ATOM   2576  HG2 GLN   197      83.854 122.067  59.816  1.00  0.00           H  
ATOM   2577  HG3 GLN   197      84.626 123.481  60.363  1.00  0.00           H  
ATOM   2578  CD  GLN   197      85.392 121.762  61.402  1.00  0.00           C  
ATOM   2579  OE1 GLN   197      85.311 121.019  62.422  1.00  0.00           O  
ATOM   2580  NE2 GLN   197      86.566 121.762  60.763  1.00  0.00           N  
ATOM   2581 HE21 GLN   197      86.699 122.291  59.913  1.00  0.00           H  
ATOM   2582 HE22 GLN   197      87.297 121.190  61.161  1.00  0.00           H  
ATOM   2583  C   GLN   197      80.927 123.680  62.319  1.00  0.00           C  
ATOM   2584  O   GLN   197      80.194 122.659  62.098  1.00  0.00           O  
ATOM   2585  N   ASP   198      80.490 124.624  63.192  1.00  0.00           N  
ATOM   2586  H   ASP   198      80.966 125.515  63.199  1.00  0.00           H  
ATOM   2587  CA  ASP   198      79.322 124.451  64.089  1.00  0.00           C  
ATOM   2588  HA  ASP   198      79.470 123.523  64.642  1.00  0.00           H  
ATOM   2589  CB  ASP   198      79.270 125.655  65.109  1.00  0.00           C  
ATOM   2590  HB2 ASP   198      79.161 126.642  64.659  1.00  0.00           H  
ATOM   2591  HB3 ASP   198      78.427 125.674  65.800  1.00  0.00           H  
ATOM   2592  CG  ASP   198      80.539 125.732  66.027  1.00  0.00           C  
ATOM   2593  OD1 ASP   198      81.297 124.746  66.205  1.00  0.00           O  
ATOM   2594  OD2 ASP   198      80.843 126.793  66.678  1.00  0.00           O  
ATOM   2595  C   ASP   198      77.967 124.594  63.351  1.00  0.00           C  
ATOM   2596  O   ASP   198      77.873 125.344  62.368  1.00  0.00           O  
ATOM   2597  N   GLN   199      76.872 123.937  63.854  1.00  0.00           N  
ATOM   2598  H   GLN   199      77.095 123.297  64.603  1.00  0.00           H  
ATOM   2599  CA  GLN   199      75.551 123.902  63.146  1.00  0.00           C  
ATOM   2600  HA  GLN   199      75.265 124.808  62.611  1.00  0.00           H  
ATOM   2601  CB  GLN   199      75.587 122.664  62.223  1.00  0.00           C  
ATOM   2602  HB2 GLN   199      76.296 122.907  61.432  1.00  0.00           H  
ATOM   2603  HB3 GLN   199      76.013 121.809  62.750  1.00  0.00           H  
ATOM   2604  CG  GLN   199      74.288 122.236  61.557  1.00  0.00           C  
ATOM   2605  HG2 GLN   199      73.542 121.854  62.254  1.00  0.00           H  
ATOM   2606  HG3 GLN   199      73.823 123.086  61.059  1.00  0.00           H  
ATOM   2607  CD  GLN   199      74.530 121.052  60.645  1.00  0.00           C  
ATOM   2608  OE1 GLN   199      75.587 120.397  60.659  1.00  0.00           O  
ATOM   2609  NE2 GLN   199      73.566 120.644  59.921  1.00  0.00           N  
ATOM   2610 HE21 GLN   199      72.621 120.988  60.017  1.00  0.00           H  
ATOM   2611 HE22 GLN   199      73.791 119.837  59.357  1.00  0.00           H  
ATOM   2612  C   GLN   199      74.445 123.600  64.181  1.00  0.00           C  
ATOM   2613  O   GLN   199      74.547 122.711  65.030  1.00  0.00           O  
ATOM   2614  N   SER   200      73.409 124.423  64.241  1.00  0.00           N  
ATOM   2615  H   SER   200      72.755 124.334  65.005  1.00  0.00           H  
ATOM   2616  CA  SER   200      73.283 125.726  63.506  1.00  0.00           C  
ATOM   2617  HA  SER   200      73.195 125.593  62.428  1.00  0.00           H  
ATOM   2618  CB  SER   200      71.997 126.330  63.953  1.00  0.00           C  
ATOM   2619  HB2 SER   200      71.076 125.845  63.631  1.00  0.00           H  
ATOM   2620  HB3 SER   200      72.064 126.261  65.039  1.00  0.00           H  
ATOM   2621  OG  SER   200      71.862 127.687  63.480  1.00  0.00           O  
ATOM   2622  HG  SER   200      72.052 127.665  62.539  1.00  0.00           H  
ATOM   2623  C   SER   200      74.461 126.711  63.816  1.00  0.00           C  
ATOM   2624  O   SER   200      74.905 126.758  64.988  1.00  0.00           O  
ATOM   2625  N   GLY   201      74.947 127.467  62.826  1.00  0.00           N  
ATOM   2626  H   GLY   201      74.681 127.021  61.959  1.00  0.00           H  
ATOM   2627  CA  GLY   201      76.029 128.474  62.773  1.00  0.00           C  
ATOM   2628  HA2 GLY   201      76.873 128.138  63.376  1.00  0.00           H  
ATOM   2629  HA3 GLY   201      76.389 128.608  61.753  1.00  0.00           H  
ATOM   2630  C   GLY   201      75.526 129.832  63.356  1.00  0.00           C  
ATOM   2631  O   GLY   201      74.571 129.866  64.112  1.00  0.00           O  
ATOM   2632  N   GLY   202      76.158 130.901  63.042  1.00  0.00           N  
ATOM   2633  H   GLY   202      75.918 131.722  63.578  1.00  0.00           H  
ATOM   2634  CA  GLY   202      77.538 130.941  62.501  1.00  0.00           C  
ATOM   2635  HA2 GLY   202      78.191 130.331  63.125  1.00  0.00           H  
ATOM   2636  HA3 GLY   202      77.525 130.375  61.569  1.00  0.00           H  
ATOM   2637  C   GLY   202      78.096 132.371  62.258  1.00  0.00           C  
ATOM   2638  O   GLY   202      77.362 133.366  62.201  1.00  0.00           O  
ATOM   2639  N   GLY   203      79.380 132.467  61.957  1.00  0.00           N  
ATOM   2640  H   GLY   203      79.673 133.396  61.691  1.00  0.00           H  
ATOM   2641  CA  GLY   203      80.358 131.392  61.989  1.00  0.00           C  
ATOM   2642  HA2 GLY   203      80.418 130.798  62.901  1.00  0.00           H  
ATOM   2643  HA3 GLY   203      80.089 130.639  61.249  1.00  0.00           H  
ATOM   2644  C   GLY   203      81.766 131.899  61.767  1.00  0.00           C  
ATOM   2645  O   GLY   203      82.156 132.843  62.441  1.00  0.00           O  
ATOM   2646  N   GLY   204      82.596 131.219  60.966  1.00  0.00           N  
ATOM   2647  H   GLY   204      82.377 130.367  60.470  1.00  0.00           H  
ATOM   2648  CA  GLY   204      83.843 131.710  60.428  1.00  0.00           C  
ATOM   2649  HA2 GLY   204      83.930 131.356  59.401  1.00  0.00           H  
ATOM   2650  HA3 GLY   204      83.920 132.797  60.450  1.00  0.00           H  
ATOM   2651  C   GLY   204      85.089 131.265  61.200  1.00  0.00           C  
ATOM   2652  O   GLY   204      85.204 131.459  62.441  1.00  0.00           O  
ATOM   2653  N   SER   205      86.087 130.791  60.483  1.00  0.00           N  
ATOM   2654  H   SER   205      86.829 130.503  61.105  1.00  0.00           H  
ATOM   2655  CA  SER   205      86.330 130.766  59.064  1.00  0.00           C  
ATOM   2656  HA  SER   205      86.010 131.729  58.667  1.00  0.00           H  
ATOM   2657  CB  SER   205      87.884 130.861  58.954  1.00  0.00           C  
ATOM   2658  HB2 SER   205      88.183 130.982  57.913  1.00  0.00           H  
ATOM   2659  HB3 SER   205      88.288 131.680  59.549  1.00  0.00           H  
ATOM   2660  OG  SER   205      88.442 129.606  59.450  1.00  0.00           O  
ATOM   2661  HG  SER   205      88.761 129.710  60.350  1.00  0.00           H  
ATOM   2662  C   SER   205      85.709 129.712  58.223  1.00  0.00           C  
ATOM   2663  O   SER   205      85.348 128.633  58.650  1.00  0.00           O  
ATOM   2664  N   GLY   206      85.584 130.050  56.937  1.00  0.00           N  
ATOM   2665  H   GLY   206      85.989 130.939  56.680  1.00  0.00           H  
ATOM   2666  CA  GLY   206      85.492 129.016  55.902  1.00  0.00           C  
ATOM   2667  HA2 GLY   206      85.571 129.497  54.927  1.00  0.00           H  
ATOM   2668  HA3 GLY   206      86.245 128.258  56.119  1.00  0.00           H  
ATOM   2669  C   GLY   206      84.200 128.197  56.002  1.00  0.00           C  
ATOM   2670  O   GLY   206      83.230 128.567  56.653  1.00  0.00           O  
ATOM   2671  N   GLY   207      84.182 127.000  55.424  1.00  0.00           N  
ATOM   2672  H   GLY   207      83.279 126.584  55.603  1.00  0.00           H  
ATOM   2673  CA  GLY   207      85.177 126.266  54.613  1.00  0.00           C  
ATOM   2674  HA2 GLY   207      86.114 126.164  55.161  1.00  0.00           H  
ATOM   2675  HA3 GLY   207      84.826 125.239  54.511  1.00  0.00           H  
ATOM   2676  C   GLY   207      85.515 126.890  53.281  1.00  0.00           C  
ATOM   2677  O   GLY   207      84.877 127.817  52.758  1.00  0.00           O  
ATOM   2678  N   TYR   208      86.600 126.293  52.723  1.00  0.00           N  
ATOM   2679  H   TYR   208      86.976 125.476  53.182  1.00  0.00           H  
ATOM   2680  CA  TYR   208      87.046 126.748  51.411  1.00  0.00           C  
ATOM   2681  HA  TYR   208      86.128 126.958  50.862  1.00  0.00           H  
ATOM   2682  CB  TYR   208      87.802 128.028  51.588  1.00  0.00           C  
ATOM   2683  HB2 TYR   208      87.287 128.838  52.105  1.00  0.00           H  
ATOM   2684  HB3 TYR   208      88.648 127.696  52.190  1.00  0.00           H  
ATOM   2685  CG  TYR   208      88.302 128.675  50.380  1.00  0.00           C  
ATOM   2686  CD1 TYR   208      87.328 129.365  49.559  1.00  0.00           C  
ATOM   2687  HD1 TYR   208      86.298 129.362  49.884  1.00  0.00           H  
ATOM   2688  CE1 TYR   208      87.722 129.939  48.359  1.00  0.00           C  
ATOM   2689  HE1 TYR   208      87.183 130.464  47.584  1.00  0.00           H  
ATOM   2690  CZ  TYR   208      89.082 129.783  47.953  1.00  0.00           C  
ATOM   2691  OH  TYR   208      89.515 130.342  46.752  1.00  0.00           O  
ATOM   2692  HH  TYR   208      90.462 130.497  46.732  1.00  0.00           H  
ATOM   2693  CE2 TYR   208      90.036 129.133  48.771  1.00  0.00           C  
ATOM   2694  HE2 TYR   208      91.027 128.873  48.430  1.00  0.00           H  
ATOM   2695  CD2 TYR   208      89.579 128.476  49.889  1.00  0.00           C  
ATOM   2696  HD2 TYR   208      90.212 127.803  50.449  1.00  0.00           H  
ATOM   2697  C   TYR   208      87.888 125.632  50.669  1.00  0.00           C  
ATOM   2698  O   TYR   208      88.584 124.868  51.307  1.00  0.00           O  
ATOM   2699  N   GLY   209      87.878 125.578  49.359  1.00  0.00           N  
ATOM   2700  H   GLY   209      87.367 126.292  48.860  1.00  0.00           H  
ATOM   2701  CA  GLY   209      88.533 124.581  48.597  1.00  0.00           C  
ATOM   2702  HA2 GLY   209      88.330 123.588  48.997  1.00  0.00           H  
ATOM   2703  HA3 GLY   209      88.192 124.738  47.573  1.00  0.00           H  
ATOM   2704  C   GLY   209      90.031 124.531  48.432  1.00  0.00           C  
ATOM   2705  O   GLY   209      90.738 125.290  49.124  1.00  0.00           O  
ATOM   2706  N   GLN   210      90.566 123.627  47.586  1.00  0.00           N  
ATOM   2707  H   GLN   210      91.564 123.525  47.708  1.00  0.00           H  
ATOM   2708  CA  GLN   210      90.059 122.986  46.399  1.00  0.00           C  
ATOM   2709  HA  GLN   210      90.932 122.470  46.001  1.00  0.00           H  
ATOM   2710  CB  GLN   210      89.075 121.851  46.791  1.00  0.00           C  
ATOM   2711  HB2 GLN   210      88.087 122.237  47.042  1.00  0.00           H  
ATOM   2712  HB3 GLN   210      88.876 121.304  45.869  1.00  0.00           H  
ATOM   2713  CG  GLN   210      89.627 120.844  47.832  1.00  0.00           C  
ATOM   2714  HG2 GLN   210      90.583 120.454  47.482  1.00  0.00           H  
ATOM   2715  HG3 GLN   210      89.732 121.422  48.750  1.00  0.00           H  
ATOM   2716  CD  GLN   210      88.671 119.709  48.218  1.00  0.00           C  
ATOM   2717  OE1 GLN   210      87.561 119.845  48.725  1.00  0.00           O  
ATOM   2718  NE2 GLN   210      89.257 118.538  48.208  1.00  0.00           N  
ATOM   2719 HE21 GLN   210      88.707 117.774  48.574  1.00  0.00           H  
ATOM   2720 HE22 GLN   210      90.245 118.378  48.071  1.00  0.00           H  
ATOM   2721  C   GLN   210      89.523 123.942  45.341  1.00  0.00           C  
ATOM   2722  O   GLN   210      88.326 123.939  45.073  1.00  0.00           O  
ATOM   2723  N   GLN   211      90.303 124.969  44.981  1.00  0.00           N  
ATOM   2724  H   GLN   211      91.231 124.859  45.364  1.00  0.00           H  
ATOM   2725  CA  GLN   211      90.039 125.998  43.948  1.00  0.00           C  
ATOM   2726  HA  GLN   211      89.162 126.597  44.197  1.00  0.00           H  
ATOM   2727  CB  GLN   211      91.277 127.010  43.882  1.00  0.00           C  
ATOM   2728  HB2 GLN   211      92.164 126.503  43.501  1.00  0.00           H  
ATOM   2729  HB3 GLN   211      91.026 127.850  43.234  1.00  0.00           H  
ATOM   2730  CG  GLN   211      91.531 127.602  45.328  1.00  0.00           C  
ATOM   2731  HG2 GLN   211      91.774 128.650  45.157  1.00  0.00           H  
ATOM   2732  HG3 GLN   211      90.638 127.599  45.953  1.00  0.00           H  
ATOM   2733  CD  GLN   211      92.646 126.915  46.081  1.00  0.00           C  
ATOM   2734  OE1 GLN   211      92.895 125.699  45.939  1.00  0.00           O  
ATOM   2735  NE2 GLN   211      93.162 127.587  47.111  1.00  0.00           N  
ATOM   2736 HE21 GLN   211      93.167 128.597  47.142  1.00  0.00           H  
ATOM   2737 HE22 GLN   211      93.775 127.044  47.702  1.00  0.00           H  
ATOM   2738  C   GLN   211      89.662 125.383  42.538  1.00  0.00           C  
ATOM   2739  O   GLN   211      88.626 125.770  41.950  1.00  0.00           O  
ATOM   2740  N   ASP   212      90.401 124.348  42.090  1.00  0.00           N  
ATOM   2741  H   ASP   212      91.139 123.973  42.670  1.00  0.00           H  
ATOM   2742  CA  ASP   212      90.215 123.738  40.758  1.00  0.00           C  
ATOM   2743  HA  ASP   212      90.128 124.576  40.066  1.00  0.00           H  
ATOM   2744  CB  ASP   212      91.375 122.815  40.321  1.00  0.00           C  
ATOM   2745  HB2 ASP   212      91.498 121.995  41.028  1.00  0.00           H  
ATOM   2746  HB3 ASP   212      91.073 122.373  39.371  1.00  0.00           H  
ATOM   2747  CG  ASP   212      92.716 123.438  40.045  1.00  0.00           C  
ATOM   2748  OD1 ASP   212      92.784 124.679  39.787  1.00  0.00           O  
ATOM   2749  OD2 ASP   212      93.708 122.670  39.978  1.00  0.00           O  
ATOM   2750  C   ASP   212      88.853 123.020  40.642  1.00  0.00           C  
ATOM   2751  O   ASP   212      88.407 122.814  39.512  1.00  0.00           O  
ATOM   2752  N   ARG   213      88.230 122.610  41.735  1.00  0.00           N  
ATOM   2753  H   ARG   213      88.649 122.878  42.614  1.00  0.00           H  
ATOM   2754  CA  ARG   213      87.100 121.738  41.881  1.00  0.00           C  
ATOM   2755  HA  ARG   213      86.704 121.647  40.870  1.00  0.00           H  
ATOM   2756  CB  ARG   213      87.600 120.279  42.243  1.00  0.00           C  
ATOM   2757  HB2 ARG   213      88.357 119.949  41.532  1.00  0.00           H  
ATOM   2758  HB3 ARG   213      88.030 120.234  43.244  1.00  0.00           H  
ATOM   2759  CG  ARG   213      86.487 119.221  42.067  1.00  0.00           C  
ATOM   2760  HG2 ARG   213      85.603 119.586  42.590  1.00  0.00           H  
ATOM   2761  HG3 ARG   213      86.180 119.203  41.021  1.00  0.00           H  
ATOM   2762  CD  ARG   213      87.081 117.806  42.515  1.00  0.00           C  
ATOM   2763  HD2 ARG   213      86.347 117.112  42.107  1.00  0.00           H  
ATOM   2764  HD3 ARG   213      88.059 117.705  42.045  1.00  0.00           H  
ATOM   2765  NE  ARG   213      86.958 117.692  43.977  1.00  0.00           N  
ATOM   2766  HE  ARG   213      86.432 118.402  44.467  1.00  0.00           H  
ATOM   2767  CZ  ARG   213      87.428 116.684  44.707  1.00  0.00           C  
ATOM   2768  NH1 ARG   213      88.183 115.779  44.265  1.00  0.00           N  
ATOM   2769 HH11 ARG   213      88.400 115.089  44.970  1.00  0.00           H  
ATOM   2770 HH12 ARG   213      88.646 115.857  43.370  1.00  0.00           H  
ATOM   2771  NH2 ARG   213      87.216 116.626  45.977  1.00  0.00           N  
ATOM   2772 HH21 ARG   213      87.521 115.809  46.486  1.00  0.00           H  
ATOM   2773 HH22 ARG   213      86.840 117.377  46.539  1.00  0.00           H  
ATOM   2774  C   ARG   213      86.054 122.342  42.868  1.00  0.00           C  
ATOM   2775  O   ARG   213      86.078 121.985  44.059  1.00  0.00           O  
ATOM   2776  N   GLY   214      85.273 123.252  42.311  1.00  0.00           N  
ATOM   2777  H   GLY   214      84.501 123.570  42.878  1.00  0.00           H  
ATOM   2778  CA  GLY   214      85.170 123.778  41.009  1.00  0.00           C  
ATOM   2779  HA2 GLY   214      86.036 124.308  40.611  1.00  0.00           H  
ATOM   2780  HA3 GLY   214      84.918 122.913  40.396  1.00  0.00           H  
ATOM   2781  C   GLY   214      83.994 124.810  41.032  1.00  0.00           C  
ATOM   2782  O   GLY   214      83.900 125.596  40.084  1.00  0.00           O  
ATOM   2783  OXT GLY   214      83.087 124.780  41.913  1.00  0.00           O  
TER    2784      GLY   214 
END   
