# Supplementary material for: Visualization of oligomerization, clustering, and density transition of intrinsically disordered proteins
Source: Natl Sci Rev. 2026 Feb 14;13(7):nwag107. doi: 10.1093/nsr/nwag107 (PMC13114874; doi:10.1093/nsr/nwag107)
Supplement: nwag107_Supplemental_Files [file nwag107_supplemental_files.zip › SI-MD-Structures/MD-Sturctures/frame166.pdb]

CRYST1  135.067  149.226  136.830  90.00  90.00  90.00               1
ATOM      1  N   MET     1      29.422  84.873  79.798  1.00  0.00           N  
ATOM      2  H1  MET     1      29.467  84.646  78.815  1.00  0.00           H  
ATOM      3  H2  MET     1      30.293  84.471  80.115  1.00  0.00           H  
ATOM      4  H3  MET     1      28.710  84.346  80.282  1.00  0.00           H  
ATOM      5  CA  MET     1      29.347  86.269  80.172  1.00  0.00           C  
ATOM      6  HA  MET     1      28.741  86.325  81.077  1.00  0.00           H  
ATOM      7  CB  MET     1      30.726  86.901  80.333  1.00  0.00           C  
ATOM      8  HB2 MET     1      31.268  86.767  79.396  1.00  0.00           H  
ATOM      9  HB3 MET     1      30.653  87.974  80.509  1.00  0.00           H  
ATOM     10  CG  MET     1      31.545  86.257  81.453  1.00  0.00           C  
ATOM     11  HG2 MET     1      30.945  86.214  82.362  1.00  0.00           H  
ATOM     12  HG3 MET     1      31.719  85.207  81.220  1.00  0.00           H  
ATOM     13  SD  MET     1      33.101  87.019  81.957  1.00  0.00           S  
ATOM     14  CE  MET     1      34.141  86.229  80.645  1.00  0.00           C  
ATOM     15  HE1 MET     1      35.192  86.217  80.934  1.00  0.00           H  
ATOM     16  HE2 MET     1      33.988  85.150  80.679  1.00  0.00           H  
ATOM     17  HE3 MET     1      33.860  86.529  79.635  1.00  0.00           H  
ATOM     18  C   MET     1      28.567  87.006  79.080  1.00  0.00           C  
ATOM     19  O   MET     1      28.647  86.655  77.895  1.00  0.00           O  
ATOM     20  N   ALA     2      27.709  87.981  79.412  1.00  0.00           N  
ATOM     21  H   ALA     2      27.246  88.290  78.569  1.00  0.00           H  
ATOM     22  CA  ALA     2      27.199  88.482  80.744  1.00  0.00           C  
ATOM     23  HA  ALA     2      26.641  89.382  80.487  1.00  0.00           H  
ATOM     24  CB  ALA     2      26.230  87.453  81.350  1.00  0.00           C  
ATOM     25  HB1 ALA     2      25.755  87.841  82.251  1.00  0.00           H  
ATOM     26  HB2 ALA     2      25.381  87.259  80.695  1.00  0.00           H  
ATOM     27  HB3 ALA     2      26.686  86.492  81.589  1.00  0.00           H  
ATOM     28  C   ALA     2      28.233  88.967  81.761  1.00  0.00           C  
ATOM     29  O   ALA     2      28.836  88.238  82.494  1.00  0.00           O  
ATOM     30  N   SER     3      28.601  90.249  81.960  1.00  0.00           N  
ATOM     31  H   SER     3      29.250  90.506  82.691  1.00  0.00           H  
ATOM     32  CA  SER     3      28.308  91.339  81.016  1.00  0.00           C  
ATOM     33  HA  SER     3      27.226  91.302  80.889  1.00  0.00           H  
ATOM     34  CB  SER     3      28.751  92.690  81.637  1.00  0.00           C  
ATOM     35  HB2 SER     3      28.213  92.950  82.548  1.00  0.00           H  
ATOM     36  HB3 SER     3      29.795  92.559  81.921  1.00  0.00           H  
ATOM     37  OG  SER     3      28.789  93.864  80.830  1.00  0.00           O  
ATOM     38  HG  SER     3      29.280  94.502  81.354  1.00  0.00           H  
ATOM     39  C   SER     3      28.926  91.106  79.597  1.00  0.00           C  
ATOM     40  O   SER     3      29.790  90.225  79.485  1.00  0.00           O  
ATOM     41  N   ASN     4      28.313  91.683  78.590  1.00  0.00           N  
ATOM     42  H   ASN     4      27.596  92.367  78.782  1.00  0.00           H  
ATOM     43  CA  ASN     4      28.609  91.595  77.180  1.00  0.00           C  
ATOM     44  HA  ASN     4      29.410  90.859  77.110  1.00  0.00           H  
ATOM     45  CB  ASN     4      27.390  91.191  76.349  1.00  0.00           C  
ATOM     46  HB2 ASN     4      26.620  91.962  76.387  1.00  0.00           H  
ATOM     47  HB3 ASN     4      27.606  91.040  75.292  1.00  0.00           H  
ATOM     48  CG  ASN     4      26.809  89.939  76.894  1.00  0.00           C  
ATOM     49  OD1 ASN     4      27.367  88.863  76.856  1.00  0.00           O  
ATOM     50  ND2 ASN     4      25.583  90.023  77.248  1.00  0.00           N  
ATOM     51 HD21 ASN     4      25.104  89.229  77.648  1.00  0.00           H  
ATOM     52 HD22 ASN     4      25.029  90.841  77.037  1.00  0.00           H  
ATOM     53  C   ASN     4      29.107  92.974  76.736  1.00  0.00           C  
ATOM     54  O   ASN     4      28.285  93.867  76.547  1.00  0.00           O  
ATOM     55  N   ASP     5      30.381  93.323  76.695  1.00  0.00           N  
ATOM     56  H   ASP     5      30.607  94.307  76.663  1.00  0.00           H  
ATOM     57  CA  ASP     5      31.567  92.449  76.745  1.00  0.00           C  
ATOM     58  HA  ASP     5      31.172  91.550  77.219  1.00  0.00           H  
ATOM     59  CB  ASP     5      32.093  92.052  75.324  1.00  0.00           C  
ATOM     60  HB2 ASP     5      32.373  92.956  74.783  1.00  0.00           H  
ATOM     61  HB3 ASP     5      33.000  91.452  75.404  1.00  0.00           H  
ATOM     62  CG  ASP     5      30.940  91.390  74.569  1.00  0.00           C  
ATOM     63  OD1 ASP     5      30.564  90.232  74.815  1.00  0.00           O  
ATOM     64  OD2 ASP     5      30.404  92.040  73.608  1.00  0.00           O  
ATOM     65  C   ASP     5      32.683  93.014  77.555  1.00  0.00           C  
ATOM     66  O   ASP     5      32.972  94.176  77.393  1.00  0.00           O  
ATOM     67  N   TYR     6      33.289  92.292  78.501  1.00  0.00           N  
ATOM     68  H   TYR     6      33.093  91.310  78.635  1.00  0.00           H  
ATOM     69  CA  TYR     6      34.435  92.872  79.282  1.00  0.00           C  
ATOM     70  HA  TYR     6      34.161  93.845  79.691  1.00  0.00           H  
ATOM     71  CB  TYR     6      34.837  91.962  80.417  1.00  0.00           C  
ATOM     72  HB2 TYR     6      35.250  91.029  80.033  1.00  0.00           H  
ATOM     73  HB3 TYR     6      35.677  92.377  80.974  1.00  0.00           H  
ATOM     74  CG  TYR     6      33.742  91.716  81.446  1.00  0.00           C  
ATOM     75  CD1 TYR     6      32.875  90.618  81.338  1.00  0.00           C  
ATOM     76  HD1 TYR     6      33.201  89.807  80.704  1.00  0.00           H  
ATOM     77  CE1 TYR     6      31.783  90.488  82.217  1.00  0.00           C  
ATOM     78  HE1 TYR     6      31.235  89.564  82.318  1.00  0.00           H  
ATOM     79  CZ  TYR     6      31.492  91.410  83.224  1.00  0.00           C  
ATOM     80  OH  TYR     6      30.532  91.205  84.106  1.00  0.00           O  
ATOM     81  HH  TYR     6      30.711  91.681  84.920  1.00  0.00           H  
ATOM     82  CE2 TYR     6      32.237  92.610  83.200  1.00  0.00           C  
ATOM     83  HE2 TYR     6      32.164  93.386  83.947  1.00  0.00           H  
ATOM     84  CD2 TYR     6      33.342  92.717  82.310  1.00  0.00           C  
ATOM     85  HD2 TYR     6      33.942  93.607  82.431  1.00  0.00           H  
ATOM     86  C   TYR     6      35.693  93.165  78.432  1.00  0.00           C  
ATOM     87  O   TYR     6      35.927  92.388  77.478  1.00  0.00           O  
ATOM     88  N   THR     7      36.484  94.169  78.779  1.00  0.00           N  
ATOM     89  H   THR     7      36.145  94.729  79.548  1.00  0.00           H  
ATOM     90  CA  THR     7      37.692  94.485  78.034  1.00  0.00           C  
ATOM     91  HA  THR     7      37.495  94.339  76.972  1.00  0.00           H  
ATOM     92  CB  THR     7      37.964  95.974  78.303  1.00  0.00           C  
ATOM     93  HB  THR     7      37.030  96.512  78.141  1.00  0.00           H  
ATOM     94  CG2 THR     7      38.628  96.310  79.666  1.00  0.00           C  
ATOM     95 HG21 THR     7      39.698  96.122  79.757  1.00  0.00           H  
ATOM     96 HG22 THR     7      38.426  97.353  79.913  1.00  0.00           H  
ATOM     97 HG23 THR     7      38.100  95.727  80.421  1.00  0.00           H  
ATOM     98  OG1 THR     7      38.946  96.392  77.395  1.00  0.00           O  
ATOM     99  HG1 THR     7      38.609  96.542  76.508  1.00  0.00           H  
ATOM    100  C   THR     7      38.979  93.634  78.390  1.00  0.00           C  
ATOM    101  O   THR     7      39.231  93.239  79.510  1.00  0.00           O  
ATOM    102  N   GLN     8      39.852  93.374  77.425  1.00  0.00           N  
ATOM    103  H   GLN     8      39.755  93.939  76.594  1.00  0.00           H  
ATOM    104  CA  GLN     8      41.095  92.504  77.442  1.00  0.00           C  
ATOM    105  HA  GLN     8      41.241  91.999  78.397  1.00  0.00           H  
ATOM    106  CB  GLN     8      40.887  91.464  76.323  1.00  0.00           C  
ATOM    107  HB2 GLN     8      40.391  91.920  75.466  1.00  0.00           H  
ATOM    108  HB3 GLN     8      41.803  90.934  76.063  1.00  0.00           H  
ATOM    109  CG  GLN     8      39.980  90.325  76.843  1.00  0.00           C  
ATOM    110  HG2 GLN     8      39.338  90.701  77.639  1.00  0.00           H  
ATOM    111  HG3 GLN     8      39.256  90.029  76.084  1.00  0.00           H  
ATOM    112  CD  GLN     8      40.771  89.121  77.330  1.00  0.00           C  
ATOM    113  OE1 GLN     8      41.856  89.141  77.933  1.00  0.00           O  
ATOM    114  NE2 GLN     8      40.321  87.896  77.008  1.00  0.00           N  
ATOM    115 HE21 GLN     8      39.382  87.778  76.655  1.00  0.00           H  
ATOM    116 HE22 GLN     8      40.876  87.073  77.196  1.00  0.00           H  
ATOM    117  C   GLN     8      42.414  93.215  77.088  1.00  0.00           C  
ATOM    118  O   GLN     8      42.549  93.758  75.993  1.00  0.00           O  
ATOM    119  N   GLN     9      43.453  93.303  77.870  1.00  0.00           N  
ATOM    120  H   GLN     9      44.196  93.892  77.522  1.00  0.00           H  
ATOM    121  CA  GLN     9      43.720  93.133  79.327  1.00  0.00           C  
ATOM    122  HA  GLN     9      44.741  93.459  79.528  1.00  0.00           H  
ATOM    123  CB  GLN     9      42.876  94.173  80.152  1.00  0.00           C  
ATOM    124  HB2 GLN     9      41.834  94.101  79.841  1.00  0.00           H  
ATOM    125  HB3 GLN     9      42.838  93.956  81.220  1.00  0.00           H  
ATOM    126  CG  GLN     9      43.170  95.713  79.903  1.00  0.00           C  
ATOM    127  HG2 GLN     9      44.203  96.016  80.071  1.00  0.00           H  
ATOM    128  HG3 GLN     9      42.807  95.949  78.902  1.00  0.00           H  
ATOM    129  CD  GLN     9      42.385  96.606  80.872  1.00  0.00           C  
ATOM    130  OE1 GLN     9      41.781  96.174  81.831  1.00  0.00           O  
ATOM    131  NE2 GLN     9      42.428  97.903  80.597  1.00  0.00           N  
ATOM    132 HE21 GLN     9      42.846  98.172  79.717  1.00  0.00           H  
ATOM    133 HE22 GLN     9      41.915  98.515  81.215  1.00  0.00           H  
ATOM    134  C   GLN     9      43.567  91.669  79.823  1.00  0.00           C  
ATOM    135  O   GLN     9      42.561  91.284  80.440  1.00  0.00           O  
ATOM    136  N   ALA    10      44.466  90.758  79.505  1.00  0.00           N  
ATOM    137  H   ALA    10      44.289  89.788  79.724  1.00  0.00           H  
ATOM    138  CA  ALA    10      45.786  91.099  78.940  1.00  0.00           C  
ATOM    139  HA  ALA    10      45.682  91.925  78.237  1.00  0.00           H  
ATOM    140  CB  ALA    10      46.716  91.559  80.061  1.00  0.00           C  
ATOM    141  HB1 ALA    10      47.775  91.547  79.804  1.00  0.00           H  
ATOM    142  HB2 ALA    10      46.420  92.527  80.466  1.00  0.00           H  
ATOM    143  HB3 ALA    10      46.706  90.749  80.789  1.00  0.00           H  
ATOM    144  C   ALA    10      46.385  89.912  78.131  1.00  0.00           C  
ATOM    145  O   ALA    10      45.864  88.828  78.131  1.00  0.00           O  
ATOM    146  N   THR    11      47.452  90.189  77.384  1.00  0.00           N  
ATOM    147  H   THR    11      47.661  91.177  77.346  1.00  0.00           H  
ATOM    148  CA  THR    11      48.381  89.219  76.777  1.00  0.00           C  
ATOM    149  HA  THR    11      48.119  88.167  76.891  1.00  0.00           H  
ATOM    150  CB  THR    11      48.421  89.396  75.287  1.00  0.00           C  
ATOM    151  HB  THR    11      48.744  90.411  75.055  1.00  0.00           H  
ATOM    152  CG2 THR    11      49.310  88.349  74.566  1.00  0.00           C  
ATOM    153 HG21 THR    11      50.326  88.689  74.768  1.00  0.00           H  
ATOM    154 HG22 THR    11      49.090  87.331  74.886  1.00  0.00           H  
ATOM    155 HG23 THR    11      49.169  88.473  73.492  1.00  0.00           H  
ATOM    156  OG1 THR    11      47.125  89.311  74.631  1.00  0.00           O  
ATOM    157  HG1 THR    11      46.782  90.198  74.500  1.00  0.00           H  
ATOM    158  C   THR    11      49.827  89.317  77.243  1.00  0.00           C  
ATOM    159  O   THR    11      50.463  90.374  77.128  1.00  0.00           O  
ATOM    160  N   GLN    12      50.417  88.239  77.836  1.00  0.00           N  
ATOM    161  H   GLN    12      51.365  88.281  78.181  1.00  0.00           H  
ATOM    162  CA  GLN    12      49.747  86.971  78.321  1.00  0.00           C  
ATOM    163  HA  GLN    12      49.362  86.529  77.402  1.00  0.00           H  
ATOM    164  CB  GLN    12      50.724  85.966  79.032  1.00  0.00           C  
ATOM    165  HB2 GLN    12      51.469  86.495  79.627  1.00  0.00           H  
ATOM    166  HB3 GLN    12      50.354  85.190  79.703  1.00  0.00           H  
ATOM    167  CG  GLN    12      51.583  85.247  77.968  1.00  0.00           C  
ATOM    168  HG2 GLN    12      51.686  85.866  77.076  1.00  0.00           H  
ATOM    169  HG3 GLN    12      52.594  85.114  78.352  1.00  0.00           H  
ATOM    170  CD  GLN    12      50.940  83.847  77.615  1.00  0.00           C  
ATOM    171  OE1 GLN    12      49.911  83.441  78.124  1.00  0.00           O  
ATOM    172  NE2 GLN    12      51.513  83.167  76.712  1.00  0.00           N  
ATOM    173 HE21 GLN    12      51.157  82.235  76.557  1.00  0.00           H  
ATOM    174 HE22 GLN    12      52.213  83.575  76.109  1.00  0.00           H  
ATOM    175  C   GLN    12      48.622  87.287  79.391  1.00  0.00           C  
ATOM    176  O   GLN    12      48.744  88.262  80.172  1.00  0.00           O  
ATOM    177  N   SER    13      47.584  86.446  79.415  1.00  0.00           N  
ATOM    178  H   SER    13      47.529  85.630  78.822  1.00  0.00           H  
ATOM    179  CA  SER    13      46.525  86.593  80.427  1.00  0.00           C  
ATOM    180  HA  SER    13      46.121  87.605  80.407  1.00  0.00           H  
ATOM    181  CB  SER    13      45.449  85.620  80.005  1.00  0.00           C  
ATOM    182  HB2 SER    13      45.222  85.834  78.960  1.00  0.00           H  
ATOM    183  HB3 SER    13      45.889  84.630  80.125  1.00  0.00           H  
ATOM    184  OG  SER    13      44.372  85.744  80.867  1.00  0.00           O  
ATOM    185  HG  SER    13      44.103  86.665  80.895  1.00  0.00           H  
ATOM    186  C   SER    13      46.995  86.475  81.894  1.00  0.00           C  
ATOM    187  O   SER    13      47.574  85.459  82.342  1.00  0.00           O  
ATOM    188  N   TYR    14      46.544  87.428  82.691  1.00  0.00           N  
ATOM    189  H   TYR    14      45.874  88.072  82.296  1.00  0.00           H  
ATOM    190  CA  TYR    14      46.876  87.527  84.105  1.00  0.00           C  
ATOM    191  HA  TYR    14      47.955  87.672  84.145  1.00  0.00           H  
ATOM    192  CB  TYR    14      46.205  88.830  84.622  1.00  0.00           C  
ATOM    193  HB2 TYR    14      46.651  89.734  84.207  1.00  0.00           H  
ATOM    194  HB3 TYR    14      45.179  88.736  84.268  1.00  0.00           H  
ATOM    195  CG  TYR    14      46.268  88.973  86.175  1.00  0.00           C  
ATOM    196  CD1 TYR    14      47.292  89.703  86.815  1.00  0.00           C  
ATOM    197  HD1 TYR    14      48.086  90.148  86.234  1.00  0.00           H  
ATOM    198  CE1 TYR    14      47.377  89.793  88.223  1.00  0.00           C  
ATOM    199  HE1 TYR    14      48.268  90.205  88.675  1.00  0.00           H  
ATOM    200  CZ  TYR    14      46.302  89.319  89.013  1.00  0.00           C  
ATOM    201  OH  TYR    14      46.246  89.533  90.371  1.00  0.00           O  
ATOM    202  HH  TYR    14      46.738  90.314  90.635  1.00  0.00           H  
ATOM    203  CE2 TYR    14      45.182  88.788  88.463  1.00  0.00           C  
ATOM    204  HE2 TYR    14      44.339  88.576  89.104  1.00  0.00           H  
ATOM    205  CD2 TYR    14      45.193  88.665  87.018  1.00  0.00           C  
ATOM    206  HD2 TYR    14      44.289  88.311  86.544  1.00  0.00           H  
ATOM    207  C   TYR    14      46.569  86.239  84.907  1.00  0.00           C  
ATOM    208  O   TYR    14      45.457  85.711  84.857  1.00  0.00           O  
ATOM    209  N   GLY    15      47.582  85.709  85.622  1.00  0.00           N  
ATOM    210  H   GLY    15      47.280  84.803  85.950  1.00  0.00           H  
ATOM    211  CA  GLY    15      48.923  86.100  85.986  1.00  0.00           C  
ATOM    212  HA2 GLY    15      49.660  85.303  85.885  1.00  0.00           H  
ATOM    213  HA3 GLY    15      49.249  86.893  85.312  1.00  0.00           H  
ATOM    214  C   GLY    15      49.089  86.630  87.400  1.00  0.00           C  
ATOM    215  O   GLY    15      50.142  87.325  87.638  1.00  0.00           O  
ATOM    216  N   ALA    16      48.125  86.448  88.282  1.00  0.00           N  
ATOM    217  H   ALA    16      47.295  86.018  87.900  1.00  0.00           H  
ATOM    218  CA  ALA    16      48.164  86.602  89.684  1.00  0.00           C  
ATOM    219  HA  ALA    16      48.182  87.660  89.946  1.00  0.00           H  
ATOM    220  CB  ALA    16      46.751  86.006  90.239  1.00  0.00           C  
ATOM    221  HB1 ALA    16      46.703  84.929  90.074  1.00  0.00           H  
ATOM    222  HB2 ALA    16      46.600  86.229  91.295  1.00  0.00           H  
ATOM    223  HB3 ALA    16      45.879  86.499  89.811  1.00  0.00           H  
ATOM    224  C   ALA    16      49.428  86.029  90.418  1.00  0.00           C  
ATOM    225  O   ALA    16      50.137  86.692  91.149  1.00  0.00           O  
ATOM    226  N   TYR    17      49.749  84.785  90.002  1.00  0.00           N  
ATOM    227  H   TYR    17      49.045  84.395  89.392  1.00  0.00           H  
ATOM    228  CA  TYR    17      51.002  84.089  90.427  1.00  0.00           C  
ATOM    229  HA  TYR    17      51.005  84.163  91.515  1.00  0.00           H  
ATOM    230  CB  TYR    17      50.942  82.566  90.074  1.00  0.00           C  
ATOM    231  HB2 TYR    17      50.041  82.219  90.581  1.00  0.00           H  
ATOM    232  HB3 TYR    17      50.873  82.475  88.990  1.00  0.00           H  
ATOM    233  CG  TYR    17      52.047  81.734  90.649  1.00  0.00           C  
ATOM    234  CD1 TYR    17      52.645  80.719  89.800  1.00  0.00           C  
ATOM    235  HD1 TYR    17      52.155  80.417  88.886  1.00  0.00           H  
ATOM    236  CE1 TYR    17      53.751  80.005  90.330  1.00  0.00           C  
ATOM    237  HE1 TYR    17      54.094  79.180  89.725  1.00  0.00           H  
ATOM    238  CZ  TYR    17      54.290  80.264  91.640  1.00  0.00           C  
ATOM    239  OH  TYR    17      55.234  79.407  92.220  1.00  0.00           O  
ATOM    240  HH  TYR    17      55.508  78.704  91.627  1.00  0.00           H  
ATOM    241  CE2 TYR    17      53.674  81.279  92.448  1.00  0.00           C  
ATOM    242  HE2 TYR    17      53.967  81.469  93.470  1.00  0.00           H  
ATOM    243  CD2 TYR    17      52.561  81.963  91.949  1.00  0.00           C  
ATOM    244  HD2 TYR    17      52.077  82.789  92.448  1.00  0.00           H  
ATOM    245  C   TYR    17      52.283  84.778  89.908  1.00  0.00           C  
ATOM    246  O   TYR    17      52.530  84.760  88.674  1.00  0.00           O  
ATOM    247  N   PRO    18      53.282  85.147  90.687  1.00  0.00           N  
ATOM    248  CD  PRO    18      53.183  85.155  92.120  1.00  0.00           C  
ATOM    249  HD2 PRO    18      53.508  84.208  92.551  1.00  0.00           H  
ATOM    250  HD3 PRO    18      52.140  85.335  92.379  1.00  0.00           H  
ATOM    251  CG  PRO    18      54.094  86.258  92.516  1.00  0.00           C  
ATOM    252  HG2 PRO    18      54.661  85.949  93.394  1.00  0.00           H  
ATOM    253  HG3 PRO    18      53.492  87.139  92.739  1.00  0.00           H  
ATOM    254  CB  PRO    18      55.101  86.456  91.357  1.00  0.00           C  
ATOM    255  HB2 PRO    18      56.099  86.086  91.592  1.00  0.00           H  
ATOM    256  HB3 PRO    18      55.238  87.517  91.149  1.00  0.00           H  
ATOM    257  CA  PRO    18      54.457  85.859  90.154  1.00  0.00           C  
ATOM    258  HA  PRO    18      54.125  86.575  89.404  1.00  0.00           H  
ATOM    259  C   PRO    18      55.431  84.945  89.491  1.00  0.00           C  
ATOM    260  O   PRO    18      55.540  83.760  89.763  1.00  0.00           O  
ATOM    261  N   THR    19      56.333  85.488  88.680  1.00  0.00           N  
ATOM    262  H   THR    19      56.221  86.477  88.508  1.00  0.00           H  
ATOM    263  CA  THR    19      57.393  84.802  88.009  1.00  0.00           C  
ATOM    264  HA  THR    19      57.053  83.844  87.615  1.00  0.00           H  
ATOM    265  CB  THR    19      57.738  85.612  86.695  1.00  0.00           C  
ATOM    266  HB  THR    19      58.567  85.087  86.222  1.00  0.00           H  
ATOM    267  CG2 THR    19      56.614  85.633  85.645  1.00  0.00           C  
ATOM    268 HG21 THR    19      56.258  84.608  85.546  1.00  0.00           H  
ATOM    269 HG22 THR    19      55.751  86.273  85.827  1.00  0.00           H  
ATOM    270 HG23 THR    19      57.030  85.932  84.682  1.00  0.00           H  
ATOM    271  OG1 THR    19      58.153  86.975  86.877  1.00  0.00           O  
ATOM    272  HG1 THR    19      59.096  86.851  86.747  1.00  0.00           H  
ATOM    273  C   THR    19      58.602  84.480  88.904  1.00  0.00           C  
ATOM    274  O   THR    19      58.835  85.093  89.974  1.00  0.00           O  
ATOM    275  N   GLN    20      59.432  83.509  88.495  1.00  0.00           N  
ATOM    276  H   GLN    20      59.046  82.929  87.764  1.00  0.00           H  
ATOM    277  CA  GLN    20      60.628  83.029  89.157  1.00  0.00           C  
ATOM    278  HA  GLN    20      60.378  82.559  90.108  1.00  0.00           H  
ATOM    279  CB  GLN    20      61.289  81.977  88.244  1.00  0.00           C  
ATOM    280  HB2 GLN    20      60.709  81.055  88.217  1.00  0.00           H  
ATOM    281  HB3 GLN    20      61.319  82.283  87.198  1.00  0.00           H  
ATOM    282  CG  GLN    20      62.784  81.585  88.524  1.00  0.00           C  
ATOM    283  HG2 GLN    20      62.956  80.826  87.760  1.00  0.00           H  
ATOM    284  HG3 GLN    20      63.482  82.410  88.383  1.00  0.00           H  
ATOM    285  CD  GLN    20      62.958  80.823  89.806  1.00  0.00           C  
ATOM    286  OE1 GLN    20      61.953  80.337  90.369  1.00  0.00           O  
ATOM    287  NE2 GLN    20      64.099  80.734  90.431  1.00  0.00           N  
ATOM    288 HE21 GLN    20      64.928  80.792  89.857  1.00  0.00           H  
ATOM    289 HE22 GLN    20      64.187  80.363  91.366  1.00  0.00           H  
ATOM    290  C   GLN    20      61.520  84.233  89.495  1.00  0.00           C  
ATOM    291  O   GLN    20      61.810  84.903  88.530  1.00  0.00           O  
ATOM    292  N   PRO    21      61.894  84.469  90.765  1.00  0.00           N  
ATOM    293  CD  PRO    21      61.550  83.706  92.011  1.00  0.00           C  
ATOM    294  HD2 PRO    21      62.088  82.760  92.076  1.00  0.00           H  
ATOM    295  HD3 PRO    21      60.492  83.444  92.002  1.00  0.00           H  
ATOM    296  CG  PRO    21      61.969  84.599  93.120  1.00  0.00           C  
ATOM    297  HG2 PRO    21      62.194  84.037  94.026  1.00  0.00           H  
ATOM    298  HG3 PRO    21      61.179  85.322  93.325  1.00  0.00           H  
ATOM    299  CB  PRO    21      63.186  85.451  92.636  1.00  0.00           C  
ATOM    300  HB2 PRO    21      64.122  84.917  92.801  1.00  0.00           H  
ATOM    301  HB3 PRO    21      63.058  86.438  93.081  1.00  0.00           H  
ATOM    302  CA  PRO    21      62.859  85.523  91.129  1.00  0.00           C  
ATOM    303  HA  PRO    21      62.465  86.524  90.954  1.00  0.00           H  
ATOM    304  C   PRO    21      64.103  85.398  90.338  1.00  0.00           C  
ATOM    305  O   PRO    21      64.600  84.354  89.984  1.00  0.00           O  
ATOM    306  N   GLY    22      64.765  86.550  90.048  1.00  0.00           N  
ATOM    307  H   GLY    22      64.416  87.423  90.419  1.00  0.00           H  
ATOM    308  CA  GLY    22      66.174  86.660  89.571  1.00  0.00           C  
ATOM    309  HA2 GLY    22      66.565  85.672  89.329  1.00  0.00           H  
ATOM    310  HA3 GLY    22      66.162  87.178  88.612  1.00  0.00           H  
ATOM    311  C   GLY    22      67.031  87.430  90.497  1.00  0.00           C  
ATOM    312  O   GLY    22      66.830  87.486  91.690  1.00  0.00           O  
ATOM    313  N   GLN    23      68.035  88.073  89.950  1.00  0.00           N  
ATOM    314  H   GLN    23      68.098  88.078  88.942  1.00  0.00           H  
ATOM    315  CA  GLN    23      69.110  88.772  90.728  1.00  0.00           C  
ATOM    316  HA  GLN    23      68.556  89.332  91.482  1.00  0.00           H  
ATOM    317  CB  GLN    23      70.082  87.750  91.319  1.00  0.00           C  
ATOM    318  HB2 GLN    23      70.452  88.221  92.230  1.00  0.00           H  
ATOM    319  HB3 GLN    23      69.477  86.869  91.533  1.00  0.00           H  
ATOM    320  CG  GLN    23      71.259  87.306  90.497  1.00  0.00           C  
ATOM    321  HG2 GLN    23      72.008  88.098  90.471  1.00  0.00           H  
ATOM    322  HG3 GLN    23      71.790  86.512  91.021  1.00  0.00           H  
ATOM    323  CD  GLN    23      70.894  86.858  89.055  1.00  0.00           C  
ATOM    324  OE1 GLN    23      69.887  86.186  88.811  1.00  0.00           O  
ATOM    325  NE2 GLN    23      71.808  86.899  88.050  1.00  0.00           N  
ATOM    326 HE21 GLN    23      72.673  87.412  88.141  1.00  0.00           H  
ATOM    327 HE22 GLN    23      71.404  86.811  87.128  1.00  0.00           H  
ATOM    328  C   GLN    23      69.858  89.902  89.920  1.00  0.00           C  
ATOM    329  O   GLN    23      70.058  89.793  88.739  1.00  0.00           O  
ATOM    330  N   GLY    24      70.229  90.927  90.667  1.00  0.00           N  
ATOM    331  H   GLY    24      69.940  90.922  91.635  1.00  0.00           H  
ATOM    332  CA  GLY    24      70.961  92.017  89.982  1.00  0.00           C  
ATOM    333  HA2 GLY    24      70.507  92.306  89.034  1.00  0.00           H  
ATOM    334  HA3 GLY    24      70.973  92.938  90.564  1.00  0.00           H  
ATOM    335  C   GLY    24      72.451  91.798  89.562  1.00  0.00           C  
ATOM    336  O   GLY    24      73.026  90.656  89.763  1.00  0.00           O  
ATOM    337  N   TYR    25      73.138  92.797  88.955  1.00  0.00           N  
ATOM    338  H   TYR    25      72.680  93.674  88.754  1.00  0.00           H  
ATOM    339  CA  TYR    25      74.541  92.729  88.539  1.00  0.00           C  
ATOM    340  HA  TYR    25      75.060  92.006  89.167  1.00  0.00           H  
ATOM    341  CB  TYR    25      74.878  92.345  87.068  1.00  0.00           C  
ATOM    342  HB2 TYR    25      74.333  91.423  86.865  1.00  0.00           H  
ATOM    343  HB3 TYR    25      74.563  93.211  86.485  1.00  0.00           H  
ATOM    344  CG  TYR    25      76.343  92.186  86.672  1.00  0.00           C  
ATOM    345  CD1 TYR    25      77.076  91.041  86.996  1.00  0.00           C  
ATOM    346  HD1 TYR    25      76.528  90.207  87.408  1.00  0.00           H  
ATOM    347  CE1 TYR    25      78.478  90.978  86.874  1.00  0.00           C  
ATOM    348  HE1 TYR    25      78.935  90.005  86.982  1.00  0.00           H  
ATOM    349  CZ  TYR    25      79.169  91.999  86.225  1.00  0.00           C  
ATOM    350  OH  TYR    25      80.433  91.930  85.859  1.00  0.00           O  
ATOM    351  HH  TYR    25      80.673  92.520  85.141  1.00  0.00           H  
ATOM    352  CE2 TYR    25      78.446  93.186  86.004  1.00  0.00           C  
ATOM    353  HE2 TYR    25      78.882  94.127  85.702  1.00  0.00           H  
ATOM    354  CD2 TYR    25      77.121  93.245  86.222  1.00  0.00           C  
ATOM    355  HD2 TYR    25      76.609  94.158  85.956  1.00  0.00           H  
ATOM    356  C   TYR    25      75.261  94.042  88.897  1.00  0.00           C  
ATOM    357  O   TYR    25      75.407  94.972  88.119  1.00  0.00           O  
ATOM    358  N   SER    26      75.788  94.060  90.139  1.00  0.00           N  
ATOM    359  H   SER    26      75.678  93.189  90.638  1.00  0.00           H  
ATOM    360  CA  SER    26      76.516  95.230  90.773  1.00  0.00           C  
ATOM    361  HA  SER    26      75.798  96.049  90.825  1.00  0.00           H  
ATOM    362  CB  SER    26      76.941  94.871  92.196  1.00  0.00           C  
ATOM    363  HB2 SER    26      76.046  94.651  92.779  1.00  0.00           H  
ATOM    364  HB3 SER    26      77.545  93.982  92.014  1.00  0.00           H  
ATOM    365  OG  SER    26      77.682  95.861  92.840  1.00  0.00           O  
ATOM    366  HG  SER    26      76.955  96.331  93.254  1.00  0.00           H  
ATOM    367  C   SER    26      77.769  95.719  90.002  1.00  0.00           C  
ATOM    368  O   SER    26      78.649  94.930  89.725  1.00  0.00           O  
ATOM    369  N   GLN    27      77.874  97.049  89.652  1.00  0.00           N  
ATOM    370  H   GLN    27      77.205  97.691  90.054  1.00  0.00           H  
ATOM    371  CA  GLN    27      78.861  97.611  88.731  1.00  0.00           C  
ATOM    372  HA  GLN    27      78.762  97.105  87.771  1.00  0.00           H  
ATOM    373  CB  GLN    27      78.543  99.082  88.444  1.00  0.00           C  
ATOM    374  HB2 GLN    27      77.525  99.004  88.062  1.00  0.00           H  
ATOM    375  HB3 GLN    27      78.593  99.727  89.320  1.00  0.00           H  
ATOM    376  CG  GLN    27      79.550  99.726  87.546  1.00  0.00           C  
ATOM    377  HG2 GLN    27      80.411 100.112  88.092  1.00  0.00           H  
ATOM    378  HG3 GLN    27      80.002  99.052  86.818  1.00  0.00           H  
ATOM    379  CD  GLN    27      78.970 100.888  86.781  1.00  0.00           C  
ATOM    380  OE1 GLN    27      78.096 101.637  87.267  1.00  0.00           O  
ATOM    381  NE2 GLN    27      79.529 101.090  85.615  1.00  0.00           N  
ATOM    382 HE21 GLN    27      80.313 100.497  85.385  1.00  0.00           H  
ATOM    383 HE22 GLN    27      79.428 101.934  85.069  1.00  0.00           H  
ATOM    384  C   GLN    27      80.255  97.415  89.362  1.00  0.00           C  
ATOM    385  O   GLN    27      81.241  97.021  88.736  1.00  0.00           O  
ATOM    386  N   GLN    28      80.232  97.624  90.677  1.00  0.00           N  
ATOM    387  H   GLN    28      79.337  97.898  91.055  1.00  0.00           H  
ATOM    388  CA  GLN    28      81.273  97.298  91.678  1.00  0.00           C  
ATOM    389  HA  GLN    28      82.130  97.944  91.485  1.00  0.00           H  
ATOM    390  CB  GLN    28      80.967  97.690  93.092  1.00  0.00           C  
ATOM    391  HB2 GLN    28      80.154  97.018  93.365  1.00  0.00           H  
ATOM    392  HB3 GLN    28      81.869  97.442  93.651  1.00  0.00           H  
ATOM    393  CG  GLN    28      80.502  99.124  93.073  1.00  0.00           C  
ATOM    394  HG2 GLN    28      81.241  99.842  92.717  1.00  0.00           H  
ATOM    395  HG3 GLN    28      79.644  99.284  92.419  1.00  0.00           H  
ATOM    396  CD  GLN    28      80.111  99.597  94.449  1.00  0.00           C  
ATOM    397  OE1 GLN    28      80.145  98.834  95.405  1.00  0.00           O  
ATOM    398  NE2 GLN    28      79.474 100.711  94.562  1.00  0.00           N  
ATOM    399 HE21 GLN    28      79.022 100.908  95.444  1.00  0.00           H  
ATOM    400 HE22 GLN    28      79.280 101.266  93.741  1.00  0.00           H  
ATOM    401  C   GLN    28      81.786  95.873  91.681  1.00  0.00           C  
ATOM    402  O   GLN    28      82.943  95.657  92.089  1.00  0.00           O  
ATOM    403  N   SER    29      81.128  94.864  91.103  1.00  0.00           N  
ATOM    404  H   SER    29      80.220  95.117  90.742  1.00  0.00           H  
ATOM    405  CA  SER    29      81.693  93.563  91.049  1.00  0.00           C  
ATOM    406  HA  SER    29      82.210  93.360  91.986  1.00  0.00           H  
ATOM    407  CB  SER    29      80.585  92.475  90.946  1.00  0.00           C  
ATOM    408  HB2 SER    29      81.032  91.484  91.021  1.00  0.00           H  
ATOM    409  HB3 SER    29      79.828  92.685  91.701  1.00  0.00           H  
ATOM    410  OG  SER    29      79.945  92.335  89.683  1.00  0.00           O  
ATOM    411  HG  SER    29      79.572  93.181  89.422  1.00  0.00           H  
ATOM    412  C   SER    29      82.648  93.345  89.838  1.00  0.00           C  
ATOM    413  O   SER    29      83.384  92.335  89.838  1.00  0.00           O  
ATOM    414  N   SER    30      82.761  94.340  88.962  1.00  0.00           N  
ATOM    415  H   SER    30      82.107  95.101  89.081  1.00  0.00           H  
ATOM    416  CA  SER    30      83.679  94.226  87.825  1.00  0.00           C  
ATOM    417  HA  SER    30      84.446  93.484  88.046  1.00  0.00           H  
ATOM    418  CB  SER    30      82.798  93.669  86.651  1.00  0.00           C  
ATOM    419  HB2 SER    30      82.390  92.798  87.164  1.00  0.00           H  
ATOM    420  HB3 SER    30      81.936  94.234  86.298  1.00  0.00           H  
ATOM    421  OG  SER    30      83.683  93.403  85.616  1.00  0.00           O  
ATOM    422  HG  SER    30      84.233  92.661  85.875  1.00  0.00           H  
ATOM    423  C   SER    30      84.294  95.598  87.449  1.00  0.00           C  
ATOM    424  O   SER    30      83.570  96.477  87.042  1.00  0.00           O  
ATOM    425  N   GLN    31      85.590  95.759  87.668  1.00  0.00           N  
ATOM    426  H   GLN    31      85.960  96.668  87.430  1.00  0.00           H  
ATOM    427  CA  GLN    31      86.456  94.804  88.310  1.00  0.00           C  
ATOM    428  HA  GLN    31      86.339  93.914  87.691  1.00  0.00           H  
ATOM    429  CB  GLN    31      87.886  95.308  88.292  1.00  0.00           C  
ATOM    430  HB2 GLN    31      88.441  94.490  88.751  1.00  0.00           H  
ATOM    431  HB3 GLN    31      88.298  95.428  87.290  1.00  0.00           H  
ATOM    432  CG  GLN    31      88.233  96.590  89.096  1.00  0.00           C  
ATOM    433  HG2 GLN    31      88.134  97.464  88.452  1.00  0.00           H  
ATOM    434  HG3 GLN    31      87.539  96.755  89.921  1.00  0.00           H  
ATOM    435  CD  GLN    31      89.624  96.606  89.527  1.00  0.00           C  
ATOM    436  OE1 GLN    31      90.488  97.212  88.959  1.00  0.00           O  
ATOM    437  NE2 GLN    31      89.970  95.826  90.467  1.00  0.00           N  
ATOM    438 HE21 GLN    31      90.893  95.865  90.874  1.00  0.00           H  
ATOM    439 HE22 GLN    31      89.229  95.287  90.894  1.00  0.00           H  
ATOM    440  C   GLN    31      86.063  94.561  89.763  1.00  0.00           C  
ATOM    441  O   GLN    31      85.497  95.375  90.463  1.00  0.00           O  
ATOM    442  N   PRO    32      86.412  93.388  90.308  1.00  0.00           N  
ATOM    443  CD  PRO    32      86.744  92.167  89.586  1.00  0.00           C  
ATOM    444  HD2 PRO    32      87.464  92.419  88.807  1.00  0.00           H  
ATOM    445  HD3 PRO    32      85.874  91.651  89.180  1.00  0.00           H  
ATOM    446  CG  PRO    32      87.252  91.217  90.667  1.00  0.00           C  
ATOM    447  HG2 PRO    32      88.309  91.450  90.789  1.00  0.00           H  
ATOM    448  HG3 PRO    32      87.332  90.167  90.386  1.00  0.00           H  
ATOM    449  CB  PRO    32      86.417  91.561  91.855  1.00  0.00           C  
ATOM    450  HB2 PRO    32      86.856  91.256  92.805  1.00  0.00           H  
ATOM    451  HB3 PRO    32      85.420  91.180  91.633  1.00  0.00           H  
ATOM    452  CA  PRO    32      86.422  93.068  91.757  1.00  0.00           C  
ATOM    453  HA  PRO    32      85.521  93.431  92.252  1.00  0.00           H  
ATOM    454  C   PRO    32      87.498  93.791  92.463  1.00  0.00           C  
ATOM    455  O   PRO    32      88.642  94.037  91.943  1.00  0.00           O  
ATOM    456  N   TYR    33      87.276  94.124  93.720  1.00  0.00           N  
ATOM    457  H   TYR    33      86.369  94.017  94.150  1.00  0.00           H  
ATOM    458  CA  TYR    33      88.251  94.826  94.611  1.00  0.00           C  
ATOM    459  HA  TYR    33      89.196  94.876  94.071  1.00  0.00           H  
ATOM    460  CB  TYR    33      87.901  96.331  94.788  1.00  0.00           C  
ATOM    461  HB2 TYR    33      86.834  96.505  94.653  1.00  0.00           H  
ATOM    462  HB3 TYR    33      88.233  96.694  95.760  1.00  0.00           H  
ATOM    463  CG  TYR    33      88.547  97.324  93.728  1.00  0.00           C  
ATOM    464  CD1 TYR    33      89.933  97.699  93.870  1.00  0.00           C  
ATOM    465  HD1 TYR    33      90.453  97.396  94.767  1.00  0.00           H  
ATOM    466  CE1 TYR    33      90.619  98.515  92.952  1.00  0.00           C  
ATOM    467  HE1 TYR    33      91.675  98.736  93.012  1.00  0.00           H  
ATOM    468  CZ  TYR    33      89.820  99.087  91.918  1.00  0.00           C  
ATOM    469  OH  TYR    33      90.394  99.880  91.024  1.00  0.00           O  
ATOM    470  HH  TYR    33      89.863 100.149  90.271  1.00  0.00           H  
ATOM    471  CE2 TYR    33      88.430  98.710  91.727  1.00  0.00           C  
ATOM    472  HE2 TYR    33      87.843  99.255  91.003  1.00  0.00           H  
ATOM    473  CD2 TYR    33      87.835  97.855  92.645  1.00  0.00           C  
ATOM    474  HD2 TYR    33      86.769  97.687  92.582  1.00  0.00           H  
ATOM    475  C   TYR    33      88.527  94.036  95.889  1.00  0.00           C  
ATOM    476  O   TYR    33      88.300  94.485  97.010  1.00  0.00           O  
ATOM    477  N   GLY    34      88.912  92.744  95.704  1.00  0.00           N  
ATOM    478  H   GLY    34      89.292  92.451  94.815  1.00  0.00           H  
ATOM    479  CA  GLY    34      88.716  91.715  96.703  1.00  0.00           C  
ATOM    480  HA2 GLY    34      89.235  90.810  96.389  1.00  0.00           H  
ATOM    481  HA3 GLY    34      89.046  92.156  97.643  1.00  0.00           H  
ATOM    482  C   GLY    34      87.228  91.289  96.804  1.00  0.00           C  
ATOM    483  O   GLY    34      86.395  91.634  95.973  1.00  0.00           O  
ATOM    484  N   GLN    35      86.900  90.575  97.865  1.00  0.00           N  
ATOM    485  H   GLN    35      87.585  90.422  98.591  1.00  0.00           H  
ATOM    486  CA  GLN    35      85.579  90.006  98.069  1.00  0.00           C  
ATOM    487  HA  GLN    35      84.818  90.482  97.450  1.00  0.00           H  
ATOM    488  CB  GLN    35      85.615  88.448  97.786  1.00  0.00           C  
ATOM    489  HB2 GLN    35      86.368  87.972  98.413  1.00  0.00           H  
ATOM    490  HB3 GLN    35      84.639  88.109  98.133  1.00  0.00           H  
ATOM    491  CG  GLN    35      85.848  88.112  96.304  1.00  0.00           C  
ATOM    492  HG2 GLN    35      85.091  88.712  95.800  1.00  0.00           H  
ATOM    493  HG3 GLN    35      86.833  88.476  96.012  1.00  0.00           H  
ATOM    494  CD  GLN    35      85.684  86.610  95.961  1.00  0.00           C  
ATOM    495  OE1 GLN    35      85.365  85.792  96.803  1.00  0.00           O  
ATOM    496  NE2 GLN    35      85.931  86.216  94.792  1.00  0.00           N  
ATOM    497 HE21 GLN    35      85.974  86.916  94.065  1.00  0.00           H  
ATOM    498 HE22 GLN    35      85.819  85.215  94.718  1.00  0.00           H  
ATOM    499  C   GLN    35      85.210  90.268  99.572  1.00  0.00           C  
ATOM    500  O   GLN    35      85.884  89.733 100.469  1.00  0.00           O  
ATOM    501  N   GLN    36      84.229  91.077  99.939  1.00  0.00           N  
ATOM    502  H   GLN    36      83.972  91.005 100.913  1.00  0.00           H  
ATOM    503  CA  GLN    36      83.381  91.849  99.056  1.00  0.00           C  
ATOM    504  HA  GLN    36      83.080  91.153  98.273  1.00  0.00           H  
ATOM    505  CB  GLN    36      82.103  92.397  99.676  1.00  0.00           C  
ATOM    506  HB2 GLN    36      82.331  93.108 100.470  1.00  0.00           H  
ATOM    507  HB3 GLN    36      81.752  93.131  98.951  1.00  0.00           H  
ATOM    508  CG  GLN    36      81.074  91.233  99.895  1.00  0.00           C  
ATOM    509  HG2 GLN    36      80.116  91.741  99.786  1.00  0.00           H  
ATOM    510  HG3 GLN    36      81.177  90.629  98.994  1.00  0.00           H  
ATOM    511  CD  GLN    36      81.252  90.353 101.130  1.00  0.00           C  
ATOM    512  OE1 GLN    36      82.364  90.201 101.652  1.00  0.00           O  
ATOM    513  NE2 GLN    36      80.238  89.693 101.631  1.00  0.00           N  
ATOM    514 HE21 GLN    36      79.395  89.783 101.083  1.00  0.00           H  
ATOM    515 HE22 GLN    36      80.371  89.245 102.526  1.00  0.00           H  
ATOM    516  C   GLN    36      84.182  92.971  98.322  1.00  0.00           C  
ATOM    517  O   GLN    36      85.284  93.395  98.780  1.00  0.00           O  
ATOM    518  N   SER    37      83.749  93.534  97.205  1.00  0.00           N  
ATOM    519  H   SER    37      82.859  93.162  96.907  1.00  0.00           H  
ATOM    520  CA  SER    37      84.156  94.784  96.571  1.00  0.00           C  
ATOM    521  HA  SER    37      85.233  94.718  96.725  1.00  0.00           H  
ATOM    522  CB  SER    37      83.788  94.685  95.082  1.00  0.00           C  
ATOM    523  HB2 SER    37      84.221  93.797  94.620  1.00  0.00           H  
ATOM    524  HB3 SER    37      82.704  94.604  95.011  1.00  0.00           H  
ATOM    525  OG  SER    37      84.209  95.860  94.349  1.00  0.00           O  
ATOM    526  HG  SER    37      84.024  95.667  93.428  1.00  0.00           H  
ATOM    527  C   SER    37      83.649  96.030  97.335  1.00  0.00           C  
ATOM    528  O   SER    37      83.132  95.925  98.443  1.00  0.00           O  
ATOM    529  N   TYR    38      83.756  97.212  96.790  1.00  0.00           N  
ATOM    530  H   TYR    38      84.093  97.140  95.840  1.00  0.00           H  
ATOM    531  CA  TYR    38      83.209  98.457  97.436  1.00  0.00           C  
ATOM    532  HA  TYR    38      82.221  98.267  97.854  1.00  0.00           H  
ATOM    533  CB  TYR    38      84.135  98.786  98.601  1.00  0.00           C  
ATOM    534  HB2 TYR    38      83.940  99.786  98.990  1.00  0.00           H  
ATOM    535  HB3 TYR    38      83.953  98.174  99.484  1.00  0.00           H  
ATOM    536  CG  TYR    38      85.621  98.639  98.243  1.00  0.00           C  
ATOM    537  CD1 TYR    38      86.216  99.691  97.503  1.00  0.00           C  
ATOM    538  HD1 TYR    38      85.582 100.469  97.101  1.00  0.00           H  
ATOM    539  CE1 TYR    38      87.589  99.779  97.279  1.00  0.00           C  
ATOM    540  HE1 TYR    38      88.016 100.631  96.770  1.00  0.00           H  
ATOM    541  CZ  TYR    38      88.466  98.718  97.701  1.00  0.00           C  
ATOM    542  OH  TYR    38      89.769  98.794  97.253  1.00  0.00           O  
ATOM    543  HH  TYR    38      89.862  99.124  96.357  1.00  0.00           H  
ATOM    544  CE2 TYR    38      87.910  97.575  98.459  1.00  0.00           C  
ATOM    545  HE2 TYR    38      88.590  96.850  98.882  1.00  0.00           H  
ATOM    546  CD2 TYR    38      86.485  97.588  98.710  1.00  0.00           C  
ATOM    547  HD2 TYR    38      86.110  96.869  99.423  1.00  0.00           H  
ATOM    548  C   TYR    38      83.050  99.624  96.467  1.00  0.00           C  
ATOM    549  O   TYR    38      83.571  99.623  95.301  1.00  0.00           O  
ATOM    550  N   SER    39      82.291 100.660  96.812  1.00  0.00           N  
ATOM    551  H   SER    39      81.862 100.734  97.723  1.00  0.00           H  
ATOM    552  CA  SER    39      82.308 101.920  96.078  1.00  0.00           C  
ATOM    553  HA  SER    39      82.087 101.712  95.031  1.00  0.00           H  
ATOM    554  CB  SER    39      81.199 102.841  96.767  1.00  0.00           C  
ATOM    555  HB2 SER    39      80.227 102.347  96.783  1.00  0.00           H  
ATOM    556  HB3 SER    39      81.449 102.996  97.817  1.00  0.00           H  
ATOM    557  OG  SER    39      81.103 104.108  96.170  1.00  0.00           O  
ATOM    558  HG  SER    39      80.432 104.042  95.486  1.00  0.00           H  
ATOM    559  C   SER    39      83.591 102.694  96.074  1.00  0.00           C  
ATOM    560  O   SER    39      84.263 102.842  97.116  1.00  0.00           O  
ATOM    561  N   GLY    40      83.963 103.239  94.946  1.00  0.00           N  
ATOM    562  H   GLY    40      83.313 103.163  94.176  1.00  0.00           H  
ATOM    563  CA  GLY    40      85.179 104.079  94.806  1.00  0.00           C  
ATOM    564  HA2 GLY    40      85.186 104.919  95.501  1.00  0.00           H  
ATOM    565  HA3 GLY    40      86.024 103.500  95.178  1.00  0.00           H  
ATOM    566  C   GLY    40      85.452 104.828  93.458  1.00  0.00           C  
ATOM    567  O   GLY    40      84.555 105.157  92.674  1.00  0.00           O  
ATOM    568  N   TYR    41      86.671 105.392  93.223  1.00  0.00           N  
ATOM    569  H   TYR    41      86.746 106.014  92.431  1.00  0.00           H  
ATOM    570  CA  TYR    41      87.991 104.877  93.637  1.00  0.00           C  
ATOM    571  HA  TYR    41      87.953 104.837  94.726  1.00  0.00           H  
ATOM    572  CB  TYR    41      88.264 103.558  92.875  1.00  0.00           C  
ATOM    573  HB2 TYR    41      88.447 103.726  91.814  1.00  0.00           H  
ATOM    574  HB3 TYR    41      89.203 103.112  93.205  1.00  0.00           H  
ATOM    575  CG  TYR    41      87.194 102.472  92.914  1.00  0.00           C  
ATOM    576  CD1 TYR    41      87.266 101.410  93.849  1.00  0.00           C  
ATOM    577  HD1 TYR    41      88.011 101.438  94.630  1.00  0.00           H  
ATOM    578  CE1 TYR    41      86.286 100.444  93.840  1.00  0.00           C  
ATOM    579  HE1 TYR    41      86.320  99.747  94.664  1.00  0.00           H  
ATOM    580  CZ  TYR    41      85.321 100.480  92.862  1.00  0.00           C  
ATOM    581  OH  TYR    41      84.327  99.535  92.834  1.00  0.00           O  
ATOM    582  HH  TYR    41      83.990  99.388  93.721  1.00  0.00           H  
ATOM    583  CE2 TYR    41      85.209 101.527  91.880  1.00  0.00           C  
ATOM    584  HE2 TYR    41      84.383 101.518  91.184  1.00  0.00           H  
ATOM    585  CD2 TYR    41      86.216 102.490  91.886  1.00  0.00           C  
ATOM    586  HD2 TYR    41      86.129 103.309  91.187  1.00  0.00           H  
ATOM    587  C   TYR    41      88.970 105.933  93.208  1.00  0.00           C  
ATOM    588  O   TYR    41      89.043 106.327  92.033  1.00  0.00           O  
ATOM    589  N   SER    42      89.765 106.453  94.126  1.00  0.00           N  
ATOM    590  H   SER    42      89.581 106.158  95.075  1.00  0.00           H  
ATOM    591  CA  SER    42      90.960 107.277  93.829  1.00  0.00           C  
ATOM    592  HA  SER    42      90.689 108.309  93.607  1.00  0.00           H  
ATOM    593  CB  SER    42      91.745 107.412  95.142  1.00  0.00           C  
ATOM    594  HB2 SER    42      91.064 107.852  95.871  1.00  0.00           H  
ATOM    595  HB3 SER    42      92.093 106.410  95.394  1.00  0.00           H  
ATOM    596  OG  SER    42      92.746 108.360  94.916  1.00  0.00           O  
ATOM    597  HG  SER    42      93.485 108.120  95.480  1.00  0.00           H  
ATOM    598  C   SER    42      91.873 106.839  92.641  1.00  0.00           C  
ATOM    599  O   SER    42      92.070 105.639  92.331  1.00  0.00           O  
ATOM    600  N   GLN    43      92.445 107.835  91.954  1.00  0.00           N  
ATOM    601  H   GLN    43      92.128 108.691  92.388  1.00  0.00           H  
ATOM    602  CA  GLN    43      93.193 107.670  90.714  1.00  0.00           C  
ATOM    603  HA  GLN    43      93.960 106.901  90.808  1.00  0.00           H  
ATOM    604  CB  GLN    43      92.292 107.199  89.587  1.00  0.00           C  
ATOM    605  HB2 GLN    43      91.958 106.184  89.805  1.00  0.00           H  
ATOM    606  HB3 GLN    43      91.441 107.881  89.590  1.00  0.00           H  
ATOM    607  CG  GLN    43      92.946 107.236  88.216  1.00  0.00           C  
ATOM    608  HG2 GLN    43      92.139 107.132  87.490  1.00  0.00           H  
ATOM    609  HG3 GLN    43      93.290 108.231  87.932  1.00  0.00           H  
ATOM    610  CD  GLN    43      94.037 106.151  87.985  1.00  0.00           C  
ATOM    611  OE1 GLN    43      94.315 105.220  88.732  1.00  0.00           O  
ATOM    612  NE2 GLN    43      94.753 106.340  86.879  1.00  0.00           N  
ATOM    613 HE21 GLN    43      94.457 107.063  86.239  1.00  0.00           H  
ATOM    614 HE22 GLN    43      95.631 105.908  86.632  1.00  0.00           H  
ATOM    615  C   GLN    43      93.922 108.969  90.554  1.00  0.00           C  
ATOM    616  O   GLN    43      93.394 110.063  90.718  1.00  0.00           O  
ATOM    617  N   SER    44      95.214 108.931  90.406  1.00  0.00           N  
ATOM    618  H   SER    44      95.645 108.037  90.590  1.00  0.00           H  
ATOM    619  CA  SER    44      96.083 110.070  90.162  1.00  0.00           C  
ATOM    620  HA  SER    44      95.713 110.724  90.952  1.00  0.00           H  
ATOM    621  CB  SER    44      97.499 109.577  90.233  1.00  0.00           C  
ATOM    622  HB2 SER    44      97.763 109.292  91.251  1.00  0.00           H  
ATOM    623  HB3 SER    44      97.580 108.601  89.755  1.00  0.00           H  
ATOM    624  OG  SER    44      98.489 110.460  89.637  1.00  0.00           O  
ATOM    625  HG  SER    44      99.062 110.762  90.345  1.00  0.00           H  
ATOM    626  C   SER    44      95.667 110.701  88.780  1.00  0.00           C  
ATOM    627  O   SER    44      95.406 109.972  87.812  1.00  0.00           O  
ATOM    628  N   THR    45      95.972 111.945  88.489  1.00  0.00           N  
ATOM    629  H   THR    45      96.326 112.565  89.204  1.00  0.00           H  
ATOM    630  CA  THR    45      95.935 112.413  87.052  1.00  0.00           C  
ATOM    631  HA  THR    45      94.993 112.044  86.646  1.00  0.00           H  
ATOM    632  CB  THR    45      95.803 113.977  86.969  1.00  0.00           C  
ATOM    633  HB  THR    45      94.948 114.068  87.640  1.00  0.00           H  
ATOM    634  CG2 THR    45      96.954 114.891  87.431  1.00  0.00           C  
ATOM    635 HG21 THR    45      97.772 114.624  86.762  1.00  0.00           H  
ATOM    636 HG22 THR    45      96.754 115.931  87.174  1.00  0.00           H  
ATOM    637 HG23 THR    45      97.238 114.585  88.438  1.00  0.00           H  
ATOM    638  OG1 THR    45      95.446 114.396  85.680  1.00  0.00           O  
ATOM    639  HG1 THR    45      94.518 114.210  85.518  1.00  0.00           H  
ATOM    640  C   THR    45      97.050 111.847  86.185  1.00  0.00           C  
ATOM    641  O   THR    45      96.957 111.925  84.966  1.00  0.00           O  
ATOM    642  N   ASP    46      98.083 111.258  86.718  1.00  0.00           N  
ATOM    643  H   ASP    46      98.158 111.118  87.715  1.00  0.00           H  
ATOM    644  CA  ASP    46      99.247 110.657  86.031  1.00  0.00           C  
ATOM    645  HA  ASP    46      98.911 110.378  85.032  1.00  0.00           H  
ATOM    646  CB  ASP    46     100.218 111.784  85.792  1.00  0.00           C  
ATOM    647  HB2 ASP    46      99.843 112.684  85.305  1.00  0.00           H  
ATOM    648  HB3 ASP    46     100.522 112.083  86.794  1.00  0.00           H  
ATOM    649  CG  ASP    46     101.339 111.366  84.878  1.00  0.00           C  
ATOM    650  OD1 ASP    46     101.196 110.552  83.933  1.00  0.00           O  
ATOM    651  OD2 ASP    46     102.493 111.875  85.020  1.00  0.00           O  
ATOM    652  C   ASP    46      99.865 109.405  86.671  1.00  0.00           C  
ATOM    653  O   ASP    46     100.431 109.530  87.738  1.00  0.00           O  
ATOM    654  N   THR    47      99.826 108.271  86.062  1.00  0.00           N  
ATOM    655  H   THR    47      99.446 108.297  85.126  1.00  0.00           H  
ATOM    656  CA  THR    47     100.284 107.007  86.430  1.00  0.00           C  
ATOM    657  HA  THR    47     100.764 106.908  87.403  1.00  0.00           H  
ATOM    658  CB  THR    47      99.125 106.077  86.578  1.00  0.00           C  
ATOM    659  HB  THR    47      99.551 105.127  86.898  1.00  0.00           H  
ATOM    660  CG2 THR    47      98.084 106.474  87.700  1.00  0.00           C  
ATOM    661 HG21 THR    47      97.462 107.336  87.458  1.00  0.00           H  
ATOM    662 HG22 THR    47      97.410 105.634  87.872  1.00  0.00           H  
ATOM    663 HG23 THR    47      98.724 106.631  88.568  1.00  0.00           H  
ATOM    664  OG1 THR    47      98.418 105.925  85.340  1.00  0.00           O  
ATOM    665  HG1 THR    47      97.701 105.286  85.349  1.00  0.00           H  
ATOM    666  C   THR    47     101.237 106.395  85.404  1.00  0.00           C  
ATOM    667  O   THR    47     101.686 105.237  85.610  1.00  0.00           O  
ATOM    668  N   SER    48     101.716 107.186  84.425  1.00  0.00           N  
ATOM    669  H   SER    48     101.282 108.094  84.334  1.00  0.00           H  
ATOM    670  CA  SER    48     102.813 106.950  83.511  1.00  0.00           C  
ATOM    671  HA  SER    48     102.659 106.005  82.990  1.00  0.00           H  
ATOM    672  CB  SER    48     103.129 108.139  82.546  1.00  0.00           C  
ATOM    673  HB2 SER    48     104.038 107.950  81.974  1.00  0.00           H  
ATOM    674  HB3 SER    48     102.316 108.317  81.842  1.00  0.00           H  
ATOM    675  OG  SER    48     103.452 109.352  83.223  1.00  0.00           O  
ATOM    676  HG  SER    48     102.669 109.823  83.518  1.00  0.00           H  
ATOM    677  C   SER    48     104.010 106.701  84.400  1.00  0.00           C  
ATOM    678  O   SER    48     104.162 107.129  85.527  1.00  0.00           O  
ATOM    679  N   GLY    49     105.013 105.946  83.833  1.00  0.00           N  
ATOM    680  H   GLY    49     104.827 105.440  82.979  1.00  0.00           H  
ATOM    681  CA  GLY    49     106.315 105.608  84.484  1.00  0.00           C  
ATOM    682  HA2 GLY    49     107.046 105.791  83.696  1.00  0.00           H  
ATOM    683  HA3 GLY    49     106.432 106.431  85.188  1.00  0.00           H  
ATOM    684  C   GLY    49     106.379 104.360  85.301  1.00  0.00           C  
ATOM    685  O   GLY    49     105.364 103.834  85.676  1.00  0.00           O  
ATOM    686  N   TYR    50     107.553 103.922  85.840  1.00  0.00           N  
ATOM    687  H   TYR    50     107.481 103.248  86.589  1.00  0.00           H  
ATOM    688  CA  TYR    50     108.824 104.590  85.814  1.00  0.00           C  
ATOM    689  HA  TYR    50     108.985 105.362  85.062  1.00  0.00           H  
ATOM    690  CB  TYR    50     109.037 105.427  87.115  1.00  0.00           C  
ATOM    691  HB2 TYR    50     108.077 105.939  87.179  1.00  0.00           H  
ATOM    692  HB3 TYR    50     109.142 104.694  87.914  1.00  0.00           H  
ATOM    693  CG  TYR    50     110.196 106.376  87.020  1.00  0.00           C  
ATOM    694  CD1 TYR    50     111.519 105.897  87.369  1.00  0.00           C  
ATOM    695  HD1 TYR    50     111.629 104.907  87.787  1.00  0.00           H  
ATOM    696  CE1 TYR    50     112.612 106.759  87.209  1.00  0.00           C  
ATOM    697  HE1 TYR    50     113.595 106.490  87.566  1.00  0.00           H  
ATOM    698  CZ  TYR    50     112.419 108.082  86.606  1.00  0.00           C  
ATOM    699  OH  TYR    50     113.492 108.769  86.431  1.00  0.00           O  
ATOM    700  HH  TYR    50     113.414 109.503  85.817  1.00  0.00           H  
ATOM    701  CE2 TYR    50     111.135 108.485  86.213  1.00  0.00           C  
ATOM    702  HE2 TYR    50     111.035 109.356  85.583  1.00  0.00           H  
ATOM    703  CD2 TYR    50     109.987 107.667  86.515  1.00  0.00           C  
ATOM    704  HD2 TYR    50     109.015 108.009  86.191  1.00  0.00           H  
ATOM    705  C   TYR    50     110.011 103.627  85.726  1.00  0.00           C  
ATOM    706  O   TYR    50     110.032 102.653  86.464  1.00  0.00           O  
ATOM    707  N   GLY    51     110.998 103.874  84.899  1.00  0.00           N  
ATOM    708  H   GLY    51     111.746 103.195  84.899  1.00  0.00           H  
ATOM    709  CA  GLY    51     111.165 104.916  83.953  1.00  0.00           C  
ATOM    710  HA2 GLY    51     110.575 104.680  83.067  1.00  0.00           H  
ATOM    711  HA3 GLY    51     110.794 105.821  84.433  1.00  0.00           H  
ATOM    712  C   GLY    51     112.650 105.138  83.496  1.00  0.00           C  
ATOM    713  O   GLY    51     113.310 104.124  83.143  1.00  0.00           O  
ATOM    714  N   GLN    52     113.173 106.343  83.479  1.00  0.00           N  
ATOM    715  H   GLN    52     112.586 107.047  83.903  1.00  0.00           H  
ATOM    716  CA  GLN    52     114.606 106.683  83.160  1.00  0.00           C  
ATOM    717  HA  GLN    52     114.653 107.768  83.069  1.00  0.00           H  
ATOM    718  CB  GLN    52     115.463 106.416  84.372  1.00  0.00           C  
ATOM    719  HB2 GLN    52     115.003 106.839  85.265  1.00  0.00           H  
ATOM    720  HB3 GLN    52     115.612 105.355  84.571  1.00  0.00           H  
ATOM    721  CG  GLN    52     116.976 106.850  84.322  1.00  0.00           C  
ATOM    722  HG2 GLN    52     117.445 106.386  85.190  1.00  0.00           H  
ATOM    723  HG3 GLN    52     117.557 106.564  83.445  1.00  0.00           H  
ATOM    724  CD  GLN    52     117.111 108.378  84.342  1.00  0.00           C  
ATOM    725  OE1 GLN    52     116.214 109.143  84.578  1.00  0.00           O  
ATOM    726  NE2 GLN    52     118.304 108.895  84.041  1.00  0.00           N  
ATOM    727 HE21 GLN    52     119.122 108.369  83.769  1.00  0.00           H  
ATOM    728 HE22 GLN    52     118.283 109.872  83.786  1.00  0.00           H  
ATOM    729  C   GLN    52     115.077 106.189  81.731  1.00  0.00           C  
ATOM    730  O   GLN    52     116.044 105.458  81.581  1.00  0.00           O  
ATOM    731  N   SER    53     114.415 106.628  80.620  1.00  0.00           N  
ATOM    732  H   SER    53     114.704 106.326  79.700  1.00  0.00           H  
ATOM    733  CA  SER    53     113.225 107.475  80.647  1.00  0.00           C  
ATOM    734  HA  SER    53     113.178 108.048  81.573  1.00  0.00           H  
ATOM    735  CB  SER    53     113.366 108.410  79.407  1.00  0.00           C  
ATOM    736  HB2 SER    53     114.138 109.178  79.451  1.00  0.00           H  
ATOM    737  HB3 SER    53     113.339 107.890  78.449  1.00  0.00           H  
ATOM    738  OG  SER    53     112.151 109.192  79.187  1.00  0.00           O  
ATOM    739  HG  SER    53     112.254 110.043  79.620  1.00  0.00           H  
ATOM    740  C   SER    53     111.971 106.628  80.732  1.00  0.00           C  
ATOM    741  O   SER    53     111.975 105.406  80.440  1.00  0.00           O  
ATOM    742  N   SER    54     110.828 107.214  81.172  1.00  0.00           N  
ATOM    743  H   SER    54     110.866 108.215  81.299  1.00  0.00           H  
ATOM    744  CA  SER    54     109.422 106.759  80.979  1.00  0.00           C  
ATOM    745  HA  SER    54     109.348 105.674  81.051  1.00  0.00           H  
ATOM    746  CB  SER    54     108.583 107.433  82.075  1.00  0.00           C  
ATOM    747  HB2 SER    54     108.391 108.495  81.922  1.00  0.00           H  
ATOM    748  HB3 SER    54     107.604 106.953  82.107  1.00  0.00           H  
ATOM    749  OG  SER    54     109.232 107.237  83.335  1.00  0.00           O  
ATOM    750  HG  SER    54     109.951 107.849  83.509  1.00  0.00           H  
ATOM    751  C   SER    54     108.860 107.103  79.601  1.00  0.00           C  
ATOM    752  O   SER    54     107.737 106.768  79.271  1.00  0.00           O  
ATOM    753  N   TYR    55     109.522 107.813  78.744  1.00  0.00           N  
ATOM    754  H   TYR    55     110.464 108.141  78.902  1.00  0.00           H  
ATOM    755  CA  TYR    55     109.032 108.349  77.449  1.00  0.00           C  
ATOM    756  HA  TYR    55     108.081 107.880  77.198  1.00  0.00           H  
ATOM    757  CB  TYR    55     108.674 109.814  77.585  1.00  0.00           C  
ATOM    758  HB2 TYR    55     109.551 110.462  77.600  1.00  0.00           H  
ATOM    759  HB3 TYR    55     108.065 110.050  76.712  1.00  0.00           H  
ATOM    760  CG  TYR    55     107.891 110.279  78.818  1.00  0.00           C  
ATOM    761  CD1 TYR    55     108.529 110.685  79.947  1.00  0.00           C  
ATOM    762  HD1 TYR    55     109.598 110.568  80.042  1.00  0.00           H  
ATOM    763  CE1 TYR    55     107.759 111.140  81.004  1.00  0.00           C  
ATOM    764  HE1 TYR    55     108.259 111.498  81.892  1.00  0.00           H  
ATOM    765  CZ  TYR    55     106.376 111.183  80.924  1.00  0.00           C  
ATOM    766  OH  TYR    55     105.641 111.590  82.011  1.00  0.00           O  
ATOM    767  HH  TYR    55     106.082 111.403  82.844  1.00  0.00           H  
ATOM    768  CE2 TYR    55     105.694 110.743  79.767  1.00  0.00           C  
ATOM    769  HE2 TYR    55     104.615 110.716  79.754  1.00  0.00           H  
ATOM    770  CD2 TYR    55     106.488 110.245  78.711  1.00  0.00           C  
ATOM    771  HD2 TYR    55     106.009 109.907  77.804  1.00  0.00           H  
ATOM    772  C   TYR    55     110.020 108.030  76.317  1.00  0.00           C  
ATOM    773  O   TYR    55     111.150 108.485  76.396  1.00  0.00           O  
ATOM    774  N   SER    56     109.688 107.188  75.317  1.00  0.00           N  
ATOM    775  H   SER    56     110.396 107.190  74.596  1.00  0.00           H  
ATOM    776  CA  SER    56     108.398 106.492  75.024  1.00  0.00           C  
ATOM    777  HA  SER    56     108.407 105.968  74.068  1.00  0.00           H  
ATOM    778  CB  SER    56     108.138 105.306  75.974  1.00  0.00           C  
ATOM    779  HB2 SER    56     108.975 104.610  75.915  1.00  0.00           H  
ATOM    780  HB3 SER    56     108.069 105.641  77.009  1.00  0.00           H  
ATOM    781  OG  SER    56     106.953 104.597  75.592  1.00  0.00           O  
ATOM    782  HG  SER    56     107.152 104.047  74.831  1.00  0.00           H  
ATOM    783  C   SER    56     107.171 107.392  74.902  1.00  0.00           C  
ATOM    784  O   SER    56     106.337 107.325  75.720  1.00  0.00           O  
ATOM    785  N   SER    57     106.940 108.310  73.893  1.00  0.00           N  
ATOM    786  H   SER    57     106.137 108.922  73.935  1.00  0.00           H  
ATOM    787  CA  SER    57     107.932 108.875  72.991  1.00  0.00           C  
ATOM    788  HA  SER    57     108.613 108.073  72.708  1.00  0.00           H  
ATOM    789  CB  SER    57     107.283 109.361  71.735  1.00  0.00           C  
ATOM    790  HB2 SER    57     108.044 109.651  71.009  1.00  0.00           H  
ATOM    791  HB3 SER    57     106.653 108.564  71.339  1.00  0.00           H  
ATOM    792  OG  SER    57     106.347 110.405  71.967  1.00  0.00           O  
ATOM    793  HG  SER    57     105.478 110.104  72.243  1.00  0.00           H  
ATOM    794  C   SER    57     108.841 109.918  73.623  1.00  0.00           C  
ATOM    795  O   SER    57     108.387 110.806  74.394  1.00  0.00           O  
ATOM    796  N   TYR    58     110.119 109.872  73.326  1.00  0.00           N  
ATOM    797  H   TYR    58     110.434 109.002  72.920  1.00  0.00           H  
ATOM    798  CA  TYR    58     111.183 110.701  73.954  1.00  0.00           C  
ATOM    799  HA  TYR    58     110.888 110.623  75.000  1.00  0.00           H  
ATOM    800  CB  TYR    58     112.569 109.964  73.727  1.00  0.00           C  
ATOM    801  HB2 TYR    58     112.346 108.900  73.810  1.00  0.00           H  
ATOM    802  HB3 TYR    58     112.775 110.084  72.664  1.00  0.00           H  
ATOM    803  CG  TYR    58     113.657 110.520  74.586  1.00  0.00           C  
ATOM    804  CD1 TYR    58     114.547 111.536  74.085  1.00  0.00           C  
ATOM    805  HD1 TYR    58     114.496 111.789  73.036  1.00  0.00           H  
ATOM    806  CE1 TYR    58     115.598 112.073  74.891  1.00  0.00           C  
ATOM    807  HE1 TYR    58     116.214 112.850  74.463  1.00  0.00           H  
ATOM    808  CZ  TYR    58     115.758 111.644  76.249  1.00  0.00           C  
ATOM    809  OH  TYR    58     116.703 112.187  76.950  1.00  0.00           O  
ATOM    810  HH  TYR    58     117.031 111.649  77.675  1.00  0.00           H  
ATOM    811  CE2 TYR    58     114.899 110.645  76.774  1.00  0.00           C  
ATOM    812  HE2 TYR    58     115.193 110.330  77.764  1.00  0.00           H  
ATOM    813  CD2 TYR    58     113.876 110.168  75.938  1.00  0.00           C  
ATOM    814  HD2 TYR    58     113.288 109.386  76.395  1.00  0.00           H  
ATOM    815  C   TYR    58     111.095 112.226  73.527  1.00  0.00           C  
ATOM    816  O   TYR    58     111.074 112.554  72.382  1.00  0.00           O  
ATOM    817  N   GLY    59     111.051 113.203  74.400  1.00  0.00           N  
ATOM    818  H   GLY    59     111.038 114.139  74.018  1.00  0.00           H  
ATOM    819  CA  GLY    59     111.350 113.088  75.826  1.00  0.00           C  
ATOM    820  HA2 GLY    59     110.424 112.825  76.336  1.00  0.00           H  
ATOM    821  HA3 GLY    59     112.137 112.364  76.034  1.00  0.00           H  
ATOM    822  C   GLY    59     111.828 114.480  76.349  1.00  0.00           C  
ATOM    823  O   GLY    59     112.513 115.204  75.620  1.00  0.00           O  
ATOM    824  N   GLN    60     111.729 114.728  77.635  1.00  0.00           N  
ATOM    825  H   GLN    60     112.058 115.654  77.868  1.00  0.00           H  
ATOM    826  CA  GLN    60     111.009 113.915  78.605  1.00  0.00           C  
ATOM    827  HA  GLN    60     111.107 112.863  78.337  1.00  0.00           H  
ATOM    828  CB  GLN    60     111.816 114.108  79.977  1.00  0.00           C  
ATOM    829  HB2 GLN    60     111.628 115.176  80.091  1.00  0.00           H  
ATOM    830  HB3 GLN    60     111.301 113.586  80.783  1.00  0.00           H  
ATOM    831  CG  GLN    60     113.276 113.648  80.015  1.00  0.00           C  
ATOM    832  HG2 GLN    60     113.785 113.810  79.065  1.00  0.00           H  
ATOM    833  HG3 GLN    60     113.877 114.243  80.702  1.00  0.00           H  
ATOM    834  CD  GLN    60     113.405 112.237  80.523  1.00  0.00           C  
ATOM    835  OE1 GLN    60     112.493 111.483  80.566  1.00  0.00           O  
ATOM    836  NE2 GLN    60     114.597 111.783  80.880  1.00  0.00           N  
ATOM    837 HE21 GLN    60     115.385 112.413  80.832  1.00  0.00           H  
ATOM    838 HE22 GLN    60     114.623 110.864  81.298  1.00  0.00           H  
ATOM    839  C   GLN    60     109.542 114.131  78.689  1.00  0.00           C  
ATOM    840  O   GLN    60     108.793 113.872  77.761  1.00  0.00           O  
ATOM    841  N   SER    61     109.017 114.545  79.826  1.00  0.00           N  
ATOM    842  H   SER    61     109.568 114.717  80.655  1.00  0.00           H  
ATOM    843  CA  SER    61     107.571 114.733  80.050  1.00  0.00           C  
ATOM    844  HA  SER    61     107.096 113.807  79.725  1.00  0.00           H  
ATOM    845  CB  SER    61     107.307 114.903  81.525  1.00  0.00           C  
ATOM    846  HB2 SER    61     107.523 113.973  82.051  1.00  0.00           H  
ATOM    847  HB3 SER    61     107.870 115.713  81.988  1.00  0.00           H  
ATOM    848  OG  SER    61     105.956 115.241  81.867  1.00  0.00           O  
ATOM    849  HG  SER    61     105.382 114.506  81.638  1.00  0.00           H  
ATOM    850  C   SER    61     107.030 115.976  79.391  1.00  0.00           C  
ATOM    851  O   SER    61     107.547 117.102  79.611  1.00  0.00           O  
ATOM    852  N   GLN    62     106.045 115.713  78.517  1.00  0.00           N  
ATOM    853  H   GLN    62     105.653 114.785  78.588  1.00  0.00           H  
ATOM    854  CA  GLN    62     105.434 116.798  77.713  1.00  0.00           C  
ATOM    855  HA  GLN    62     106.248 117.151  77.080  1.00  0.00           H  
ATOM    856  CB  GLN    62     104.264 116.340  76.749  1.00  0.00           C  
ATOM    857  HB2 GLN    62     103.525 115.917  77.431  1.00  0.00           H  
ATOM    858  HB3 GLN    62     103.934 117.171  76.127  1.00  0.00           H  
ATOM    859  CG  GLN    62     104.662 115.380  75.715  1.00  0.00           C  
ATOM    860  HG2 GLN    62     105.210 115.895  74.926  1.00  0.00           H  
ATOM    861  HG3 GLN    62     105.448 114.771  76.161  1.00  0.00           H  
ATOM    862  CD  GLN    62     103.409 114.624  75.174  1.00  0.00           C  
ATOM    863  OE1 GLN    62     102.283 115.170  75.067  1.00  0.00           O  
ATOM    864  NE2 GLN    62     103.463 113.309  75.056  1.00  0.00           N  
ATOM    865 HE21 GLN    62     102.548 112.908  75.206  1.00  0.00           H  
ATOM    866 HE22 GLN    62     104.356 112.883  75.256  1.00  0.00           H  
ATOM    867  C   GLN    62     105.016 117.961  78.506  1.00  0.00           C  
ATOM    868  O   GLN    62     104.990 119.014  77.913  1.00  0.00           O  
ATOM    869  N   ASN    63     104.649 117.865  79.817  1.00  0.00           N  
ATOM    870  H   ASN    63     104.653 116.981  80.306  1.00  0.00           H  
ATOM    871  CA  ASN    63     104.229 119.041  80.646  1.00  0.00           C  
ATOM    872  HA  ASN    63     103.651 119.736  80.036  1.00  0.00           H  
ATOM    873  CB  ASN    63     103.369 118.298  81.783  1.00  0.00           C  
ATOM    874  HB2 ASN    63     102.714 117.558  81.325  1.00  0.00           H  
ATOM    875  HB3 ASN    63     104.039 117.713  82.414  1.00  0.00           H  
ATOM    876  CG  ASN    63     102.562 119.320  82.587  1.00  0.00           C  
ATOM    877  OD1 ASN    63     102.766 119.538  83.792  1.00  0.00           O  
ATOM    878  ND2 ASN    63     101.672 120.095  81.992  1.00  0.00           N  
ATOM    879 HD21 ASN    63     101.302 120.773  82.643  1.00  0.00           H  
ATOM    880 HD22 ASN    63     101.394 120.027  81.024  1.00  0.00           H  
ATOM    881  C   ASN    63     105.436 119.922  81.213  1.00  0.00           C  
ATOM    882  O   ASN    63     105.160 120.957  81.773  1.00  0.00           O  
ATOM    883  N   THR    64     106.695 119.536  81.111  1.00  0.00           N  
ATOM    884  H   THR    64     106.761 118.582  80.786  1.00  0.00           H  
ATOM    885  CA  THR    64     107.870 120.249  81.674  1.00  0.00           C  
ATOM    886  HA  THR    64     107.673 121.314  81.797  1.00  0.00           H  
ATOM    887  CB  THR    64     108.189 119.796  83.056  1.00  0.00           C  
ATOM    888  HB  THR    64     108.669 118.819  82.993  1.00  0.00           H  
ATOM    889  CG2 THR    64     109.054 120.821  83.728  1.00  0.00           C  
ATOM    890 HG21 THR    64     109.987 121.028  83.204  1.00  0.00           H  
ATOM    891 HG22 THR    64     108.601 121.794  83.922  1.00  0.00           H  
ATOM    892 HG23 THR    64     109.358 120.427  84.697  1.00  0.00           H  
ATOM    893  OG1 THR    64     106.953 119.812  83.794  1.00  0.00           O  
ATOM    894  HG1 THR    64     106.308 120.354  83.335  1.00  0.00           H  
ATOM    895  C   THR    64     109.089 120.210  80.746  1.00  0.00           C  
ATOM    896  O   THR    64     109.810 119.219  80.860  1.00  0.00           O  
ATOM    897  N   GLY    65     109.461 121.183  79.941  1.00  0.00           N  
ATOM    898  H   GLY    65     110.307 120.980  79.428  1.00  0.00           H  
ATOM    899  CA  GLY    65     108.773 122.439  79.638  1.00  0.00           C  
ATOM    900  HA2 GLY    65     108.673 122.848  80.644  1.00  0.00           H  
ATOM    901  HA3 GLY    65     109.363 123.090  78.992  1.00  0.00           H  
ATOM    902  C   GLY    65     107.371 122.203  79.004  1.00  0.00           C  
ATOM    903  O   GLY    65     107.198 121.304  78.159  1.00  0.00           O  
ATOM    904  N   TYR    66     106.443 122.993  79.436  1.00  0.00           N  
ATOM    905  H   TYR    66     106.652 123.779  80.036  1.00  0.00           H  
ATOM    906  CA  TYR    66     105.132 123.208  78.905  1.00  0.00           C  
ATOM    907  HA  TYR    66     104.779 122.333  78.359  1.00  0.00           H  
ATOM    908  CB  TYR    66     104.021 123.690  79.961  1.00  0.00           C  
ATOM    909  HB2 TYR    66     103.924 122.942  80.748  1.00  0.00           H  
ATOM    910  HB3 TYR    66     104.401 124.526  80.547  1.00  0.00           H  
ATOM    911  CG  TYR    66     102.690 124.194  79.422  1.00  0.00           C  
ATOM    912  CD1 TYR    66     101.885 123.382  78.552  1.00  0.00           C  
ATOM    913  HD1 TYR    66     102.094 122.324  78.482  1.00  0.00           H  
ATOM    914  CE1 TYR    66     100.758 123.826  77.863  1.00  0.00           C  
ATOM    915  HE1 TYR    66     100.050 123.207  77.332  1.00  0.00           H  
ATOM    916  CZ  TYR    66     100.390 125.207  78.108  1.00  0.00           C  
ATOM    917  OH  TYR    66      99.254 125.682  77.622  1.00  0.00           O  
ATOM    918  HH  TYR    66      98.955 126.460  78.098  1.00  0.00           H  
ATOM    919  CE2 TYR    66     101.104 126.024  79.006  1.00  0.00           C  
ATOM    920  HE2 TYR    66     100.832 127.039  79.254  1.00  0.00           H  
ATOM    921  CD2 TYR    66     102.289 125.511  79.636  1.00  0.00           C  
ATOM    922  HD2 TYR    66     102.919 126.085  80.299  1.00  0.00           H  
ATOM    923  C   TYR    66     105.365 124.258  77.880  1.00  0.00           C  
ATOM    924  O   TYR    66     105.866 125.331  78.225  1.00  0.00           O  
ATOM    925  N   GLY    67     104.983 124.004  76.637  1.00  0.00           N  
ATOM    926  H   GLY    67     104.704 123.035  76.580  1.00  0.00           H  
ATOM    927  CA  GLY    67     104.882 124.957  75.513  1.00  0.00           C  
ATOM    928  HA2 GLY    67     105.514 125.830  75.677  1.00  0.00           H  
ATOM    929  HA3 GLY    67     105.071 124.451  74.566  1.00  0.00           H  
ATOM    930  C   GLY    67     103.430 125.484  75.353  1.00  0.00           C  
ATOM    931  O   GLY    67     102.870 126.050  76.318  1.00  0.00           O  
ATOM    932  N   THR    68     102.845 125.513  74.129  1.00  0.00           N  
ATOM    933  H   THR    68     103.448 125.276  73.354  1.00  0.00           H  
ATOM    934  CA  THR    68     101.454 126.033  73.820  1.00  0.00           C  
ATOM    935  HA  THR    68     100.700 125.806  74.575  1.00  0.00           H  
ATOM    936  CB  THR    68     101.493 127.565  73.731  1.00  0.00           C  
ATOM    937  HB  THR    68     102.423 127.872  73.252  1.00  0.00           H  
ATOM    938  CG2 THR    68     100.256 128.193  73.060  1.00  0.00           C  
ATOM    939 HG21 THR    68     100.492 128.230  71.996  1.00  0.00           H  
ATOM    940 HG22 THR    68      99.441 127.470  73.073  1.00  0.00           H  
ATOM    941 HG23 THR    68      99.971 129.220  73.291  1.00  0.00           H  
ATOM    942  OG1 THR    68     101.516 128.025  75.106  1.00  0.00           O  
ATOM    943  HG1 THR    68     102.061 127.345  75.511  1.00  0.00           H  
ATOM    944  C   THR    68     100.994 125.453  72.522  1.00  0.00           C  
ATOM    945  O   THR    68     101.650 125.679  71.516  1.00  0.00           O  
ATOM    946  N   GLN    69      99.876 124.711  72.441  1.00  0.00           N  
ATOM    947  H   GLN    69      99.426 124.569  73.334  1.00  0.00           H  
ATOM    948  CA  GLN    69      99.162 124.407  71.218  1.00  0.00           C  
ATOM    949  HA  GLN    69      99.852 123.806  70.626  1.00  0.00           H  
ATOM    950  CB  GLN    69      97.809 123.736  71.573  1.00  0.00           C  
ATOM    951  HB2 GLN    69      97.365 124.303  72.391  1.00  0.00           H  
ATOM    952  HB3 GLN    69      97.255 123.681  70.635  1.00  0.00           H  
ATOM    953  CG  GLN    69      97.825 122.232  72.083  1.00  0.00           C  
ATOM    954  HG2 GLN    69      98.260 121.500  71.403  1.00  0.00           H  
ATOM    955  HG3 GLN    69      98.362 122.156  73.029  1.00  0.00           H  
ATOM    956  CD  GLN    69      96.468 121.747  72.517  1.00  0.00           C  
ATOM    957  OE1 GLN    69      95.923 122.106  73.540  1.00  0.00           O  
ATOM    958  NE2 GLN    69      95.760 121.078  71.640  1.00  0.00           N  
ATOM    959 HE21 GLN    69      96.275 120.662  70.877  1.00  0.00           H  
ATOM    960 HE22 GLN    69      94.767 120.901  71.689  1.00  0.00           H  
ATOM    961  C   GLN    69      98.894 125.713  70.455  1.00  0.00           C  
ATOM    962  O   GLN    69      98.558 126.736  71.054  1.00  0.00           O  
ATOM    963  N   SER    70      98.874 125.691  69.172  1.00  0.00           N  
ATOM    964  H   SER    70      99.250 124.881  68.700  1.00  0.00           H  
ATOM    965  CA  SER    70      98.738 126.859  68.297  1.00  0.00           C  
ATOM    966  HA  SER    70      97.924 127.500  68.635  1.00  0.00           H  
ATOM    967  CB  SER    70      99.995 127.730  68.451  1.00  0.00           C  
ATOM    968  HB2 SER    70      99.949 128.684  67.926  1.00  0.00           H  
ATOM    969  HB3 SER    70     100.063 127.954  69.515  1.00  0.00           H  
ATOM    970  OG  SER    70     101.178 127.009  68.005  1.00  0.00           O  
ATOM    971  HG  SER    70     101.158 126.972  67.046  1.00  0.00           H  
ATOM    972  C   SER    70      98.420 126.427  66.806  1.00  0.00           C  
ATOM    973  O   SER    70      98.289 127.280  65.881  1.00  0.00           O  
ATOM    974  N   THR    71      98.168 125.134  66.478  1.00  0.00           N  
ATOM    975  H   THR    71      98.476 124.340  67.020  1.00  0.00           H  
ATOM    976  CA  THR    71      97.415 124.718  65.244  1.00  0.00           C  
ATOM    977  HA  THR    71      96.859 125.624  65.001  1.00  0.00           H  
ATOM    978  CB  THR    71      98.214 124.418  63.994  1.00  0.00           C  
ATOM    979  HB  THR    71      99.021 123.721  64.219  1.00  0.00           H  
ATOM    980  CG2 THR    71      97.481 123.790  62.824  1.00  0.00           C  
ATOM    981 HG21 THR    71      96.630 124.396  62.510  1.00  0.00           H  
ATOM    982 HG22 THR    71      98.202 123.795  62.006  1.00  0.00           H  
ATOM    983 HG23 THR    71      97.196 122.752  62.995  1.00  0.00           H  
ATOM    984  OG1 THR    71      98.778 125.590  63.571  1.00  0.00           O  
ATOM    985  HG1 THR    71      99.356 125.938  64.253  1.00  0.00           H  
ATOM    986  C   THR    71      96.513 123.492  65.574  1.00  0.00           C  
ATOM    987  O   THR    71      97.053 122.438  65.931  1.00  0.00           O  
ATOM    988  N   PRO    72      95.194 123.525  65.387  1.00  0.00           N  
ATOM    989  CD  PRO    72      94.478 124.684  64.905  1.00  0.00           C  
ATOM    990  HD2 PRO    72      94.961 125.028  63.990  1.00  0.00           H  
ATOM    991  HD3 PRO    72      94.429 125.452  65.677  1.00  0.00           H  
ATOM    992  CG  PRO    72      93.082 124.226  64.592  1.00  0.00           C  
ATOM    993  HG2 PRO    72      93.014 123.925  63.547  1.00  0.00           H  
ATOM    994  HG3 PRO    72      92.428 125.095  64.669  1.00  0.00           H  
ATOM    995  CB  PRO    72      92.838 122.966  65.532  1.00  0.00           C  
ATOM    996  HB2 PRO    72      92.072 122.325  65.094  1.00  0.00           H  
ATOM    997  HB3 PRO    72      92.651 123.359  66.531  1.00  0.00           H  
ATOM    998  CA  PRO    72      94.279 122.398  65.593  1.00  0.00           C  
ATOM    999  HA  PRO    72      94.503 122.096  66.616  1.00  0.00           H  
ATOM   1000  C   PRO    72      94.363 121.262  64.539  1.00  0.00           C  
ATOM   1001  O   PRO    72      94.832 121.375  63.399  1.00  0.00           O  
ATOM   1002  N   GLN    73      93.866 120.047  64.864  1.00  0.00           N  
ATOM   1003  H   GLN    73      93.497 119.972  65.802  1.00  0.00           H  
ATOM   1004  CA  GLN    73      93.692 118.879  63.979  1.00  0.00           C  
ATOM   1005  HA  GLN    73      94.693 118.486  63.804  1.00  0.00           H  
ATOM   1006  CB  GLN    73      92.862 117.906  64.681  1.00  0.00           C  
ATOM   1007  HB2 GLN    73      92.700 117.114  63.949  1.00  0.00           H  
ATOM   1008  HB3 GLN    73      93.470 117.365  65.406  1.00  0.00           H  
ATOM   1009  CG  GLN    73      91.509 118.351  65.295  1.00  0.00           C  
ATOM   1010  HG2 GLN    73      91.674 119.043  66.121  1.00  0.00           H  
ATOM   1011  HG3 GLN    73      91.050 118.930  64.494  1.00  0.00           H  
ATOM   1012  CD  GLN    73      90.632 117.167  65.706  1.00  0.00           C  
ATOM   1013  OE1 GLN    73      90.822 116.036  65.280  1.00  0.00           O  
ATOM   1014  NE2 GLN    73      89.634 117.398  66.536  1.00  0.00           N  
ATOM   1015 HE21 GLN    73      89.477 118.346  66.847  1.00  0.00           H  
ATOM   1016 HE22 GLN    73      88.963 116.674  66.751  1.00  0.00           H  
ATOM   1017  C   GLN    73      93.080 119.204  62.602  1.00  0.00           C  
ATOM   1018  O   GLN    73      92.248 120.068  62.415  1.00  0.00           O  
ATOM   1019  N   GLY    74      93.540 118.448  61.567  1.00  0.00           N  
ATOM   1020  H   GLY    74      94.071 117.599  61.694  1.00  0.00           H  
ATOM   1021  CA  GLY    74      93.397 119.004  60.212  1.00  0.00           C  
ATOM   1022  HA2 GLY    74      93.704 120.049  60.184  1.00  0.00           H  
ATOM   1023  HA3 GLY    74      94.027 118.480  59.493  1.00  0.00           H  
ATOM   1024  C   GLY    74      91.933 118.931  59.685  1.00  0.00           C  
ATOM   1025  O   GLY    74      91.732 119.746  58.767  1.00  0.00           O  
ATOM   1026  N   TYR    75      90.960 118.221  60.248  1.00  0.00           N  
ATOM   1027  H   TYR    75      91.176 117.482  60.901  1.00  0.00           H  
ATOM   1028  CA  TYR    75      89.600 118.324  59.750  1.00  0.00           C  
ATOM   1029  HA  TYR    75      89.615 118.934  58.847  1.00  0.00           H  
ATOM   1030  CB  TYR    75      89.103 116.972  59.297  1.00  0.00           C  
ATOM   1031  HB2 TYR    75      89.259 116.224  60.074  1.00  0.00           H  
ATOM   1032  HB3 TYR    75      88.068 117.024  58.960  1.00  0.00           H  
ATOM   1033  CG  TYR    75      89.755 116.412  58.050  1.00  0.00           C  
ATOM   1034  CD1 TYR    75      90.236 115.072  57.926  1.00  0.00           C  
ATOM   1035  HD1 TYR    75      90.140 114.442  58.798  1.00  0.00           H  
ATOM   1036  CE1 TYR    75      90.730 114.536  56.711  1.00  0.00           C  
ATOM   1037  HE1 TYR    75      91.176 113.552  56.698  1.00  0.00           H  
ATOM   1038  CZ  TYR    75      90.838 115.355  55.587  1.00  0.00           C  
ATOM   1039  OH  TYR    75      91.397 114.831  54.423  1.00  0.00           O  
ATOM   1040  HH  TYR    75      91.830 115.536  53.935  1.00  0.00           H  
ATOM   1041  CE2 TYR    75      90.333 116.657  55.659  1.00  0.00           C  
ATOM   1042  HE2 TYR    75      90.369 117.261  54.765  1.00  0.00           H  
ATOM   1043  CD2 TYR    75      89.811 117.184  56.861  1.00  0.00           C  
ATOM   1044  HD2 TYR    75      89.632 118.249  56.853  1.00  0.00           H  
ATOM   1045  C   TYR    75      88.618 119.052  60.718  1.00  0.00           C  
ATOM   1046  O   TYR    75      87.396 119.059  60.480  1.00  0.00           O  
ATOM   1047  N   GLY    76      89.204 119.692  61.752  1.00  0.00           N  
ATOM   1048  H   GLY    76      90.204 119.777  61.639  1.00  0.00           H  
ATOM   1049  CA  GLY    76      88.540 120.144  62.936  1.00  0.00           C  
ATOM   1050  HA2 GLY    76      89.209 120.599  63.667  1.00  0.00           H  
ATOM   1051  HA3 GLY    76      87.867 120.979  62.741  1.00  0.00           H  
ATOM   1052  C   GLY    76      87.711 119.037  63.661  1.00  0.00           C  
ATOM   1053  O   GLY    76      88.118 117.888  63.675  1.00  0.00           O  
ATOM   1054  N   SER    77      86.649 119.345  64.413  1.00  0.00           N  
ATOM   1055  H   SER    77      86.395 120.320  64.485  1.00  0.00           H  
ATOM   1056  CA  SER    77      85.788 118.297  65.107  1.00  0.00           C  
ATOM   1057  HA  SER    77      86.267 117.362  65.399  1.00  0.00           H  
ATOM   1058  CB  SER    77      85.264 118.996  66.396  1.00  0.00           C  
ATOM   1059  HB2 SER    77      86.114 119.197  67.048  1.00  0.00           H  
ATOM   1060  HB3 SER    77      84.754 119.947  66.241  1.00  0.00           H  
ATOM   1061  OG  SER    77      84.424 118.113  67.193  1.00  0.00           O  
ATOM   1062  HG  SER    77      83.510 118.369  67.046  1.00  0.00           H  
ATOM   1063  C   SER    77      84.544 117.833  64.343  1.00  0.00           C  
ATOM   1064  O   SER    77      83.707 118.636  63.898  1.00  0.00           O  
ATOM   1065  N   THR    78      84.319 116.577  63.989  1.00  0.00           N  
ATOM   1066  H   THR    78      83.449 116.472  63.486  1.00  0.00           H  
ATOM   1067  CA  THR    78      85.043 115.309  64.301  1.00  0.00           C  
ATOM   1068  HA  THR    78      86.124 115.435  64.244  1.00  0.00           H  
ATOM   1069  CB  THR    78      84.703 114.738  65.723  1.00  0.00           C  
ATOM   1070  HB  THR    78      83.629 114.798  65.899  1.00  0.00           H  
ATOM   1071  CG2 THR    78      84.965 113.195  65.862  1.00  0.00           C  
ATOM   1072 HG21 THR    78      86.005 112.935  65.665  1.00  0.00           H  
ATOM   1073 HG22 THR    78      84.755 112.922  66.896  1.00  0.00           H  
ATOM   1074 HG23 THR    78      84.278 112.574  65.288  1.00  0.00           H  
ATOM   1075  OG1 THR    78      85.205 115.470  66.750  1.00  0.00           O  
ATOM   1076  HG1 THR    78      86.113 115.195  66.898  1.00  0.00           H  
ATOM   1077  C   THR    78      84.442 114.269  63.288  1.00  0.00           C  
ATOM   1078  O   THR    78      83.281 114.288  62.928  1.00  0.00           O  
ATOM   1079  N   GLY    79      85.254 113.317  62.795  1.00  0.00           N  
ATOM   1080  H   GLY    79      86.207 113.318  63.129  1.00  0.00           H  
ATOM   1081  CA  GLY    79      84.861 112.288  61.820  1.00  0.00           C  
ATOM   1082  HA2 GLY    79      84.017 112.624  61.217  1.00  0.00           H  
ATOM   1083  HA3 GLY    79      85.673 112.183  61.100  1.00  0.00           H  
ATOM   1084  C   GLY    79      84.447 110.896  62.346  1.00  0.00           C  
ATOM   1085  O   GLY    79      83.817 110.812  63.436  1.00  0.00           O  
ATOM   1086  N   GLY    80      84.632 109.768  61.623  1.00  0.00           N  
ATOM   1087  H   GLY    80      84.196 108.941  62.006  1.00  0.00           H  
ATOM   1088  CA  GLY    80      85.111 109.579  60.302  1.00  0.00           C  
ATOM   1089  HA2 GLY    80      86.182 109.779  60.261  1.00  0.00           H  
ATOM   1090  HA3 GLY    80      85.010 108.515  60.091  1.00  0.00           H  
ATOM   1091  C   GLY    80      84.378 110.213  59.133  1.00  0.00           C  
ATOM   1092  O   GLY    80      83.212 110.660  59.278  1.00  0.00           O  
ATOM   1093  N   TYR    81      85.035 110.313  58.003  1.00  0.00           N  
ATOM   1094  H   TYR    81      86.009 110.045  58.002  1.00  0.00           H  
ATOM   1095  CA  TYR    81      84.522 110.928  56.758  1.00  0.00           C  
ATOM   1096  HA  TYR    81      83.491 111.220  56.958  1.00  0.00           H  
ATOM   1097  CB  TYR    81      85.344 112.228  56.354  1.00  0.00           C  
ATOM   1098  HB2 TYR    81      86.305 111.785  56.095  1.00  0.00           H  
ATOM   1099  HB3 TYR    81      84.831 112.675  55.503  1.00  0.00           H  
ATOM   1100  CG  TYR    81      85.509 113.143  57.548  1.00  0.00           C  
ATOM   1101  CD1 TYR    81      84.517 114.070  57.936  1.00  0.00           C  
ATOM   1102  HD1 TYR    81      83.595 114.243  57.400  1.00  0.00           H  
ATOM   1103  CE1 TYR    81      84.776 115.083  58.906  1.00  0.00           C  
ATOM   1104  HE1 TYR    81      84.028 115.787  59.238  1.00  0.00           H  
ATOM   1105  CZ  TYR    81      86.024 114.995  59.555  1.00  0.00           C  
ATOM   1106  OH  TYR    81      86.372 115.948  60.465  1.00  0.00           O  
ATOM   1107  HH  TYR    81      85.686 116.617  60.533  1.00  0.00           H  
ATOM   1108  CE2 TYR    81      87.007 114.042  59.197  1.00  0.00           C  
ATOM   1109  HE2 TYR    81      87.966 114.035  59.693  1.00  0.00           H  
ATOM   1110  CD2 TYR    81      86.696 113.049  58.244  1.00  0.00           C  
ATOM   1111  HD2 TYR    81      87.493 112.377  57.960  1.00  0.00           H  
ATOM   1112  C   TYR    81      84.412 109.853  55.709  1.00  0.00           C  
ATOM   1113  O   TYR    81      85.204 109.881  54.773  1.00  0.00           O  
ATOM   1114  N   GLY    82      83.432 108.896  55.796  1.00  0.00           N  
ATOM   1115  H   GLY    82      83.778 108.219  55.131  1.00  0.00           H  
ATOM   1116  CA  GLY    82      82.205 108.780  56.631  1.00  0.00           C  
ATOM   1117  HA2 GLY    82      81.626 107.919  56.298  1.00  0.00           H  
ATOM   1118  HA3 GLY    82      82.396 108.678  57.699  1.00  0.00           H  
ATOM   1119  C   GLY    82      81.182 109.941  56.419  1.00  0.00           C  
ATOM   1120  O   GLY    82      81.100 110.468  55.325  1.00  0.00           O  
ATOM   1121  N   SER    83      80.579 110.393  57.469  1.00  0.00           N  
ATOM   1122  H   SER    83      80.807 109.899  58.320  1.00  0.00           H  
ATOM   1123  CA  SER    83      79.693 111.543  57.613  1.00  0.00           C  
ATOM   1124  HA  SER    83      79.314 111.375  58.621  1.00  0.00           H  
ATOM   1125  CB  SER    83      80.480 112.915  57.662  1.00  0.00           C  
ATOM   1126  HB2 SER    83      80.995 113.004  56.705  1.00  0.00           H  
ATOM   1127  HB3 SER    83      79.689 113.655  57.778  1.00  0.00           H  
ATOM   1128  OG  SER    83      81.460 112.920  58.725  1.00  0.00           O  
ATOM   1129  HG  SER    83      82.098 112.206  58.653  1.00  0.00           H  
ATOM   1130  C   SER    83      78.564 111.543  56.563  1.00  0.00           C  
ATOM   1131  O   SER    83      78.583 112.294  55.578  1.00  0.00           O  
ATOM   1132  N   SER    84      77.548 110.688  56.784  1.00  0.00           N  
ATOM   1133  H   SER    84      76.922 110.678  55.991  1.00  0.00           H  
ATOM   1134  CA  SER    84      77.238 109.631  57.740  1.00  0.00           C  
ATOM   1135  HA  SER    84      77.645 109.943  58.702  1.00  0.00           H  
ATOM   1136  CB  SER    84      75.702 109.575  57.967  1.00  0.00           C  
ATOM   1137  HB2 SER    84      75.492 108.830  58.734  1.00  0.00           H  
ATOM   1138  HB3 SER    84      75.277 110.497  58.365  1.00  0.00           H  
ATOM   1139  OG  SER    84      74.945 109.132  56.821  1.00  0.00           O  
ATOM   1140  HG  SER    84      74.586 109.936  56.440  1.00  0.00           H  
ATOM   1141  C   SER    84      77.868 108.264  57.532  1.00  0.00           C  
ATOM   1142  O   SER    84      78.543 108.051  56.499  1.00  0.00           O  
ATOM   1143  N   GLN    85      77.675 107.344  58.462  1.00  0.00           N  
ATOM   1144  H   GLN    85      77.164 107.614  59.291  1.00  0.00           H  
ATOM   1145  CA  GLN    85      78.260 106.033  58.566  1.00  0.00           C  
ATOM   1146  HA  GLN    85      79.332 106.118  58.744  1.00  0.00           H  
ATOM   1147  CB  GLN    85      77.651 105.278  59.807  1.00  0.00           C  
ATOM   1148  HB2 GLN    85      77.643 105.974  60.646  1.00  0.00           H  
ATOM   1149  HB3 GLN    85      76.586 105.091  59.672  1.00  0.00           H  
ATOM   1150  CG  GLN    85      78.390 103.985  60.199  1.00  0.00           C  
ATOM   1151  HG2 GLN    85      77.926 103.608  61.111  1.00  0.00           H  
ATOM   1152  HG3 GLN    85      78.109 103.264  59.431  1.00  0.00           H  
ATOM   1153  CD  GLN    85      79.918 104.111  60.325  1.00  0.00           C  
ATOM   1154  OE1 GLN    85      80.430 105.079  60.908  1.00  0.00           O  
ATOM   1155  NE2 GLN    85      80.654 103.163  59.783  1.00  0.00           N  
ATOM   1156 HE21 GLN    85      81.634 103.405  59.741  1.00  0.00           H  
ATOM   1157 HE22 GLN    85      80.196 102.389  59.324  1.00  0.00           H  
ATOM   1158  C   GLN    85      78.237 105.105  57.296  1.00  0.00           C  
ATOM   1159  O   GLN    85      79.053 104.234  57.092  1.00  0.00           O  
ATOM   1160  N   SER    86      77.272 105.372  56.427  1.00  0.00           N  
ATOM   1161  H   SER    86      76.691 106.181  56.592  1.00  0.00           H  
ATOM   1162  CA  SER    86      77.151 104.834  55.082  1.00  0.00           C  
ATOM   1163  HA  SER    86      76.155 105.121  54.747  1.00  0.00           H  
ATOM   1164  CB  SER    86      78.213 105.385  54.082  1.00  0.00           C  
ATOM   1165  HB2 SER    86      79.227 105.108  54.369  1.00  0.00           H  
ATOM   1166  HB3 SER    86      78.038 105.042  53.062  1.00  0.00           H  
ATOM   1167  OG  SER    86      78.084 106.771  54.063  1.00  0.00           O  
ATOM   1168  HG  SER    86      78.260 107.045  54.966  1.00  0.00           H  
ATOM   1169  C   SER    86      77.083 103.223  55.135  1.00  0.00           C  
ATOM   1170  O   SER    86      77.692 102.520  54.289  1.00  0.00           O  
ATOM   1171  N   SER    87      76.315 102.750  56.103  1.00  0.00           N  
ATOM   1172  H   SER    87      75.872 103.356  56.779  1.00  0.00           H  
ATOM   1173  CA  SER    87      75.957 101.321  56.220  1.00  0.00           C  
ATOM   1174  HA  SER    87      76.868 100.727  56.290  1.00  0.00           H  
ATOM   1175  CB  SER    87      75.167 100.997  57.502  1.00  0.00           C  
ATOM   1176  HB2 SER    87      74.207 101.512  57.466  1.00  0.00           H  
ATOM   1177  HB3 SER    87      75.252  99.922  57.661  1.00  0.00           H  
ATOM   1178  OG  SER    87      75.809 101.589  58.657  1.00  0.00           O  
ATOM   1179  HG  SER    87      75.631 102.530  58.595  1.00  0.00           H  
ATOM   1180  C   SER    87      75.111 100.891  55.026  1.00  0.00           C  
ATOM   1181  O   SER    87      74.445 101.679  54.329  1.00  0.00           O  
ATOM   1182  N   GLN    88      75.057  99.593  54.651  1.00  0.00           N  
ATOM   1183  H   GLN    88      75.619  98.939  55.177  1.00  0.00           H  
ATOM   1184  CA  GLN    88      74.132  99.017  53.673  1.00  0.00           C  
ATOM   1185  HA  GLN    88      73.887  99.725  52.881  1.00  0.00           H  
ATOM   1186  CB  GLN    88      74.626  97.664  53.230  1.00  0.00           C  
ATOM   1187  HB2 GLN    88      74.589  96.935  54.039  1.00  0.00           H  
ATOM   1188  HB3 GLN    88      73.995  97.280  52.429  1.00  0.00           H  
ATOM   1189  CG  GLN    88      75.908  97.709  52.412  1.00  0.00           C  
ATOM   1190  HG2 GLN    88      75.780  98.446  51.619  1.00  0.00           H  
ATOM   1191  HG3 GLN    88      76.777  98.064  52.966  1.00  0.00           H  
ATOM   1192  CD  GLN    88      76.359  96.356  51.760  1.00  0.00           C  
ATOM   1193  OE1 GLN    88      76.020  95.275  52.138  1.00  0.00           O  
ATOM   1194  NE2 GLN    88      77.148  96.475  50.734  1.00  0.00           N  
ATOM   1195 HE21 GLN    88      77.629  97.327  50.482  1.00  0.00           H  
ATOM   1196 HE22 GLN    88      77.483  95.659  50.242  1.00  0.00           H  
ATOM   1197  C   GLN    88      72.729  98.836  54.315  1.00  0.00           C  
ATOM   1198  O   GLN    88      72.482  99.326  55.419  1.00  0.00           O  
ATOM   1199  N   SER    89      71.816  98.172  53.611  1.00  0.00           N  
ATOM   1200  H   SER    89      72.151  97.707  52.779  1.00  0.00           H  
ATOM   1201  CA  SER    89      70.382  97.923  53.928  1.00  0.00           C  
ATOM   1202  HA  SER    89      69.872  98.882  54.017  1.00  0.00           H  
ATOM   1203  CB  SER    89      69.649  97.170  52.824  1.00  0.00           C  
ATOM   1204  HB2 SER    89      68.583  97.370  52.930  1.00  0.00           H  
ATOM   1205  HB3 SER    89      69.985  97.602  51.881  1.00  0.00           H  
ATOM   1206  OG  SER    89      69.793  95.813  52.954  1.00  0.00           O  
ATOM   1207  HG  SER    89      68.979  95.364  52.714  1.00  0.00           H  
ATOM   1208  C   SER    89      70.152  97.252  55.282  1.00  0.00           C  
ATOM   1209  O   SER    89      71.048  96.481  55.664  1.00  0.00           O  
ATOM   1210  N   SER    90      69.007  97.407  55.899  1.00  0.00           N  
ATOM   1211  H   SER    90      68.479  98.175  55.510  1.00  0.00           H  
ATOM   1212  CA  SER    90      68.771  96.966  57.286  1.00  0.00           C  
ATOM   1213  HA  SER    90      69.633  97.053  57.948  1.00  0.00           H  
ATOM   1214  CB  SER    90      67.639  97.808  57.842  1.00  0.00           C  
ATOM   1215  HB2 SER    90      66.761  97.436  57.315  1.00  0.00           H  
ATOM   1216  HB3 SER    90      67.489  97.563  58.894  1.00  0.00           H  
ATOM   1217  OG  SER    90      67.822  99.195  57.528  1.00  0.00           O  
ATOM   1218  HG  SER    90      67.512  99.399  56.642  1.00  0.00           H  
ATOM   1219  C   SER    90      68.358  95.484  57.372  1.00  0.00           C  
ATOM   1220  O   SER    90      67.184  95.060  57.524  1.00  0.00           O  
ATOM   1221  N   TYR    91      69.300  94.609  57.139  1.00  0.00           N  
ATOM   1222  H   TYR    91      70.153  95.052  56.830  1.00  0.00           H  
ATOM   1223  CA  TYR    91      69.187  93.247  56.921  1.00  0.00           C  
ATOM   1224  HA  TYR    91      68.402  92.834  57.555  1.00  0.00           H  
ATOM   1225  CB  TYR    91      68.725  93.039  55.464  1.00  0.00           C  
ATOM   1226  HB2 TYR    91      67.716  93.411  55.284  1.00  0.00           H  
ATOM   1227  HB3 TYR    91      69.288  93.605  54.723  1.00  0.00           H  
ATOM   1228  CG  TYR    91      68.612  91.594  55.079  1.00  0.00           C  
ATOM   1229  CD1 TYR    91      69.675  90.920  54.412  1.00  0.00           C  
ATOM   1230  HD1 TYR    91      70.608  91.421  54.198  1.00  0.00           H  
ATOM   1231  CE1 TYR    91      69.564  89.622  54.023  1.00  0.00           C  
ATOM   1232  HE1 TYR    91      70.317  89.018  53.539  1.00  0.00           H  
ATOM   1233  CZ  TYR    91      68.380  88.958  54.280  1.00  0.00           C  
ATOM   1234  OH  TYR    91      68.320  87.609  53.969  1.00  0.00           O  
ATOM   1235  HH  TYR    91      69.022  87.336  53.374  1.00  0.00           H  
ATOM   1236  CE2 TYR    91      67.248  89.603  54.841  1.00  0.00           C  
ATOM   1237  HE2 TYR    91      66.326  89.108  55.108  1.00  0.00           H  
ATOM   1238  CD2 TYR    91      67.409  90.892  55.310  1.00  0.00           C  
ATOM   1239  HD2 TYR    91      66.631  91.418  55.843  1.00  0.00           H  
ATOM   1240  C   TYR    91      70.558  92.566  57.224  1.00  0.00           C  
ATOM   1241  O   TYR    91      71.579  93.161  56.994  1.00  0.00           O  
ATOM   1242  N   GLY    92      70.551  91.352  57.837  1.00  0.00           N  
ATOM   1243  H   GLY    92      71.407  90.996  58.239  1.00  0.00           H  
ATOM   1244  CA  GLY    92      69.458  90.459  58.049  1.00  0.00           C  
ATOM   1245  HA2 GLY    92      69.154  90.402  59.094  1.00  0.00           H  
ATOM   1246  HA3 GLY    92      68.561  90.813  57.541  1.00  0.00           H  
ATOM   1247  C   GLY    92      69.854  89.088  57.464  1.00  0.00           C  
ATOM   1248  O   GLY    92      70.944  88.823  56.928  1.00  0.00           O  
ATOM   1249  N   GLN    93      68.899  88.178  57.562  1.00  0.00           N  
ATOM   1250  H   GLN    93      68.007  88.576  57.820  1.00  0.00           H  
ATOM   1251  CA  GLN    93      68.936  86.803  57.055  1.00  0.00           C  
ATOM   1252  HA  GLN    93      69.509  86.790  56.128  1.00  0.00           H  
ATOM   1253  CB  GLN    93      69.576  85.860  58.120  1.00  0.00           C  
ATOM   1254  HB2 GLN    93      69.797  84.853  57.766  1.00  0.00           H  
ATOM   1255  HB3 GLN    93      70.551  86.208  58.461  1.00  0.00           H  
ATOM   1256  CG  GLN    93      68.734  85.681  59.436  1.00  0.00           C  
ATOM   1257  HG2 GLN    93      69.373  85.422  60.280  1.00  0.00           H  
ATOM   1258  HG3 GLN    93      68.278  86.645  59.659  1.00  0.00           H  
ATOM   1259  CD  GLN    93      67.627  84.568  59.457  1.00  0.00           C  
ATOM   1260  OE1 GLN    93      67.752  83.688  58.640  1.00  0.00           O  
ATOM   1261  NE2 GLN    93      66.513  84.675  60.203  1.00  0.00           N  
ATOM   1262 HE21 GLN    93      65.841  83.921  60.195  1.00  0.00           H  
ATOM   1263 HE22 GLN    93      66.291  85.518  60.712  1.00  0.00           H  
ATOM   1264  C   GLN    93      67.521  86.259  56.707  1.00  0.00           C  
ATOM   1265  O   GLN    93      66.540  86.723  57.222  1.00  0.00           O  
ATOM   1266  N   GLN    94      67.429  85.155  55.868  1.00  0.00           N  
ATOM   1267  H   GLN    94      68.194  84.841  55.289  1.00  0.00           H  
ATOM   1268  CA  GLN    94      66.182  84.359  55.657  1.00  0.00           C  
ATOM   1269  HA  GLN    94      65.620  84.268  56.587  1.00  0.00           H  
ATOM   1270  CB  GLN    94      65.298  84.965  54.491  1.00  0.00           C  
ATOM   1271  HB2 GLN    94      65.760  84.926  53.504  1.00  0.00           H  
ATOM   1272  HB3 GLN    94      64.382  84.374  54.467  1.00  0.00           H  
ATOM   1273  CG  GLN    94      64.818  86.408  54.840  1.00  0.00           C  
ATOM   1274  HG2 GLN    94      64.463  86.488  55.867  1.00  0.00           H  
ATOM   1275  HG3 GLN    94      65.718  86.994  54.656  1.00  0.00           H  
ATOM   1276  CD  GLN    94      63.739  87.002  53.889  1.00  0.00           C  
ATOM   1277  OE1 GLN    94      63.264  86.395  52.925  1.00  0.00           O  
ATOM   1278  NE2 GLN    94      63.147  88.053  54.305  1.00  0.00           N  
ATOM   1279 HE21 GLN    94      63.381  88.404  55.222  1.00  0.00           H  
ATOM   1280 HE22 GLN    94      62.379  88.367  53.729  1.00  0.00           H  
ATOM   1281  C   GLN    94      66.443  82.983  55.022  1.00  0.00           C  
ATOM   1282  O   GLN    94      67.097  82.914  53.970  1.00  0.00           O  
ATOM   1283  N   SER    95      65.837  81.945  55.578  1.00  0.00           N  
ATOM   1284  H   SER    95      65.098  82.064  56.257  1.00  0.00           H  
ATOM   1285  CA  SER    95      65.970  80.567  55.077  1.00  0.00           C  
ATOM   1286  HA  SER    95      66.996  80.248  54.894  1.00  0.00           H  
ATOM   1287  CB  SER    95      65.442  79.717  56.238  1.00  0.00           C  
ATOM   1288  HB2 SER    95      65.845  79.902  57.234  1.00  0.00           H  
ATOM   1289  HB3 SER    95      64.403  79.988  56.429  1.00  0.00           H  
ATOM   1290  OG  SER    95      65.582  78.351  55.923  1.00  0.00           O  
ATOM   1291  HG  SER    95      64.698  78.006  55.775  1.00  0.00           H  
ATOM   1292  C   SER    95      65.103  80.470  53.734  1.00  0.00           C  
ATOM   1293  O   SER    95      64.032  81.056  53.644  1.00  0.00           O  
ATOM   1294  N   SER    96      65.725  79.884  52.772  1.00  0.00           N  
ATOM   1295  H   SER    96      66.570  79.388  53.019  1.00  0.00           H  
ATOM   1296  CA  SER    96      65.133  79.720  51.397  1.00  0.00           C  
ATOM   1297  HA  SER    96      65.105  80.716  50.953  1.00  0.00           H  
ATOM   1298  CB  SER    96      66.077  78.929  50.524  1.00  0.00           C  
ATOM   1299  HB2 SER    96      66.287  77.961  50.978  1.00  0.00           H  
ATOM   1300  HB3 SER    96      65.625  78.782  49.543  1.00  0.00           H  
ATOM   1301  OG  SER    96      67.382  79.515  50.268  1.00  0.00           O  
ATOM   1302  HG  SER    96      67.972  79.354  51.008  1.00  0.00           H  
ATOM   1303  C   SER    96      63.718  79.076  51.492  1.00  0.00           C  
ATOM   1304  O   SER    96      63.507  78.160  52.289  1.00  0.00           O  
ATOM   1305  N   TYR    97      62.709  79.474  50.727  1.00  0.00           N  
ATOM   1306  H   TYR    97      61.853  78.973  50.918  1.00  0.00           H  
ATOM   1307  CA  TYR    97      62.582  80.542  49.735  1.00  0.00           C  
ATOM   1308  HA  TYR    97      61.583  80.410  49.320  1.00  0.00           H  
ATOM   1309  CB  TYR    97      62.593  81.967  50.340  1.00  0.00           C  
ATOM   1310  HB2 TYR    97      63.543  82.084  50.861  1.00  0.00           H  
ATOM   1311  HB3 TYR    97      62.619  82.751  49.584  1.00  0.00           H  
ATOM   1312  CG  TYR    97      61.509  82.340  51.363  1.00  0.00           C  
ATOM   1313  CD1 TYR    97      61.782  83.189  52.445  1.00  0.00           C  
ATOM   1314  HD1 TYR    97      62.791  83.552  52.568  1.00  0.00           H  
ATOM   1315  CE1 TYR    97      60.807  83.435  53.405  1.00  0.00           C  
ATOM   1316  HE1 TYR    97      61.043  84.041  54.268  1.00  0.00           H  
ATOM   1317  CZ  TYR    97      59.517  82.982  53.163  1.00  0.00           C  
ATOM   1318  OH  TYR    97      58.621  83.029  54.212  1.00  0.00           O  
ATOM   1319  HH  TYR    97      58.003  82.324  54.008  1.00  0.00           H  
ATOM   1320  CE2 TYR    97      59.230  82.066  52.132  1.00  0.00           C  
ATOM   1321  HE2 TYR    97      58.234  81.657  52.047  1.00  0.00           H  
ATOM   1322  CD2 TYR    97      60.267  81.728  51.293  1.00  0.00           C  
ATOM   1323  HD2 TYR    97      60.080  81.042  50.480  1.00  0.00           H  
ATOM   1324  C   TYR    97      63.455  80.479  48.461  1.00  0.00           C  
ATOM   1325  O   TYR    97      64.256  81.381  48.240  1.00  0.00           O  
ATOM   1326  N   PRO    98      63.425  79.290  47.747  1.00  0.00           N  
ATOM   1327  CD  PRO    98      64.320  78.973  46.663  1.00  0.00           C  
ATOM   1328  HD2 PRO    98      65.270  78.712  47.129  1.00  0.00           H  
ATOM   1329  HD3 PRO    98      64.386  79.803  45.959  1.00  0.00           H  
ATOM   1330  CG  PRO    98      63.722  77.719  45.986  1.00  0.00           C  
ATOM   1331  HG2 PRO    98      64.268  76.866  46.389  1.00  0.00           H  
ATOM   1332  HG3 PRO    98      63.870  77.839  44.913  1.00  0.00           H  
ATOM   1333  CB  PRO    98      62.272  77.631  46.399  1.00  0.00           C  
ATOM   1334  HB2 PRO    98      61.961  76.589  46.332  1.00  0.00           H  
ATOM   1335  HB3 PRO    98      61.663  78.352  45.854  1.00  0.00           H  
ATOM   1336  CA  PRO    98      62.475  78.182  47.824  1.00  0.00           C  
ATOM   1337  HA  PRO    98      61.461  78.424  48.144  1.00  0.00           H  
ATOM   1338  C   PRO    98      62.777  77.053  48.789  1.00  0.00           C  
ATOM   1339  O   PRO    98      63.967  76.898  49.117  1.00  0.00           O  
ATOM   1340  N   GLY    99      61.837  76.328  49.360  1.00  0.00           N  
ATOM   1341  H   GLY    99      60.884  76.508  49.080  1.00  0.00           H  
ATOM   1342  CA  GLY    99      62.050  75.251  50.336  1.00  0.00           C  
ATOM   1343  HA2 GLY    99      62.563  75.714  51.180  1.00  0.00           H  
ATOM   1344  HA3 GLY    99      61.089  74.874  50.683  1.00  0.00           H  
ATOM   1345  C   GLY    99      62.831  74.154  49.620  1.00  0.00           C  
ATOM   1346  O   GLY    99      62.617  73.823  48.441  1.00  0.00           O  
ATOM   1347  N   TYR   100      63.603  73.347  50.406  1.00  0.00           N  
ATOM   1348  H   TYR   100      63.663  73.544  51.395  1.00  0.00           H  
ATOM   1349  CA  TYR   100      64.606  72.463  49.836  1.00  0.00           C  
ATOM   1350  HA  TYR   100      64.268  71.941  48.940  1.00  0.00           H  
ATOM   1351  CB  TYR   100      65.859  73.264  49.496  1.00  0.00           C  
ATOM   1352  HB2 TYR   100      66.472  72.600  48.887  1.00  0.00           H  
ATOM   1353  HB3 TYR   100      65.557  74.189  49.004  1.00  0.00           H  
ATOM   1354  CG  TYR   100      66.695  73.758  50.635  1.00  0.00           C  
ATOM   1355  CD1 TYR   100      66.295  74.895  51.337  1.00  0.00           C  
ATOM   1356  HD1 TYR   100      65.388  75.379  51.006  1.00  0.00           H  
ATOM   1357  CE1 TYR   100      66.901  75.263  52.547  1.00  0.00           C  
ATOM   1358  HE1 TYR   100      66.511  75.996  53.237  1.00  0.00           H  
ATOM   1359  CZ  TYR   100      68.061  74.555  52.956  1.00  0.00           C  
ATOM   1360  OH  TYR   100      68.848  75.094  53.956  1.00  0.00           O  
ATOM   1361  HH  TYR   100      68.392  75.716  54.527  1.00  0.00           H  
ATOM   1362  CE2 TYR   100      68.490  73.472  52.186  1.00  0.00           C  
ATOM   1363  HE2 TYR   100      69.399  73.027  52.563  1.00  0.00           H  
ATOM   1364  CD2 TYR   100      67.838  73.035  51.039  1.00  0.00           C  
ATOM   1365  HD2 TYR   100      68.152  72.187  50.448  1.00  0.00           H  
ATOM   1366  C   TYR   100      64.896  71.360  50.878  1.00  0.00           C  
ATOM   1367  O   TYR   100      65.745  70.484  50.676  1.00  0.00           O  
ATOM   1368  N   GLY   101      64.252  71.399  52.026  1.00  0.00           N  
ATOM   1369  H   GLY   101      63.455  72.013  52.119  1.00  0.00           H  
ATOM   1370  CA  GLY   101      64.623  70.651  53.226  1.00  0.00           C  
ATOM   1371  HA2 GLY   101      65.675  70.817  53.457  1.00  0.00           H  
ATOM   1372  HA3 GLY   101      64.101  71.181  54.023  1.00  0.00           H  
ATOM   1373  C   GLY   101      64.207  69.184  53.155  1.00  0.00           C  
ATOM   1374  O   GLY   101      64.747  68.389  53.921  1.00  0.00           O  
ATOM   1375  N   GLN   102      63.348  68.815  52.157  1.00  0.00           N  
ATOM   1376  H   GLN   102      63.410  69.320  51.284  1.00  0.00           H  
ATOM   1377  CA  GLN   102      63.008  67.370  51.926  1.00  0.00           C  
ATOM   1378  HA  GLN   102      62.602  66.986  52.862  1.00  0.00           H  
ATOM   1379  CB  GLN   102      62.124  67.287  50.757  1.00  0.00           C  
ATOM   1380  HB2 GLN   102      62.700  67.584  49.880  1.00  0.00           H  
ATOM   1381  HB3 GLN   102      61.707  66.281  50.728  1.00  0.00           H  
ATOM   1382  CG  GLN   102      60.876  68.122  50.895  1.00  0.00           C  
ATOM   1383  HG2 GLN   102      61.105  69.169  51.094  1.00  0.00           H  
ATOM   1384  HG3 GLN   102      60.390  68.126  49.920  1.00  0.00           H  
ATOM   1385  CD  GLN   102      59.936  67.801  52.118  1.00  0.00           C  
ATOM   1386  OE1 GLN   102      60.014  66.891  52.904  1.00  0.00           O  
ATOM   1387  NE2 GLN   102      58.940  68.693  52.248  1.00  0.00           N  
ATOM   1388 HE21 GLN   102      58.806  69.366  51.506  1.00  0.00           H  
ATOM   1389 HE22 GLN   102      58.320  68.536  53.029  1.00  0.00           H  
ATOM   1390  C   GLN   102      64.223  66.537  51.606  1.00  0.00           C  
ATOM   1391  O   GLN   102      64.943  66.917  50.648  1.00  0.00           O  
ATOM   1392  N   GLN   103      64.513  65.394  52.311  1.00  0.00           N  
ATOM   1393  H   GLN   103      63.771  64.995  52.869  1.00  0.00           H  
ATOM   1394  CA  GLN   103      65.711  64.471  52.157  1.00  0.00           C  
ATOM   1395  HA  GLN   103      66.645  65.028  52.227  1.00  0.00           H  
ATOM   1396  CB  GLN   103      65.568  63.450  53.318  1.00  0.00           C  
ATOM   1397  HB2 GLN   103      65.454  64.023  54.238  1.00  0.00           H  
ATOM   1398  HB3 GLN   103      64.611  62.937  53.227  1.00  0.00           H  
ATOM   1399  CG  GLN   103      66.697  62.362  53.472  1.00  0.00           C  
ATOM   1400  HG2 GLN   103      66.238  61.452  53.859  1.00  0.00           H  
ATOM   1401  HG3 GLN   103      67.222  62.108  52.551  1.00  0.00           H  
ATOM   1402  CD  GLN   103      67.864  62.998  54.241  1.00  0.00           C  
ATOM   1403  OE1 GLN   103      68.312  64.177  54.195  1.00  0.00           O  
ATOM   1404  NE2 GLN   103      68.587  62.146  55.052  1.00  0.00           N  
ATOM   1405 HE21 GLN   103      69.474  62.527  55.350  1.00  0.00           H  
ATOM   1406 HE22 GLN   103      68.325  61.180  55.187  1.00  0.00           H  
ATOM   1407  C   GLN   103      65.526  63.805  50.760  1.00  0.00           C  
ATOM   1408  O   GLN   103      64.412  63.463  50.423  1.00  0.00           O  
ATOM   1409  N   PRO   104      66.641  63.497  50.082  1.00  0.00           N  
ATOM   1410  CD  PRO   104      68.064  63.721  50.372  1.00  0.00           C  
ATOM   1411  HD2 PRO   104      68.313  62.982  51.134  1.00  0.00           H  
ATOM   1412  HD3 PRO   104      68.250  64.725  50.754  1.00  0.00           H  
ATOM   1413  CG  PRO   104      68.742  63.505  49.030  1.00  0.00           C  
ATOM   1414  HG2 PRO   104      69.788  63.204  48.994  1.00  0.00           H  
ATOM   1415  HG3 PRO   104      68.472  64.326  48.365  1.00  0.00           H  
ATOM   1416  CB  PRO   104      67.959  62.370  48.448  1.00  0.00           C  
ATOM   1417  HB2 PRO   104      68.146  61.472  49.037  1.00  0.00           H  
ATOM   1418  HB3 PRO   104      67.999  62.225  47.369  1.00  0.00           H  
ATOM   1419  CA  PRO   104      66.556  62.696  48.859  1.00  0.00           C  
ATOM   1420  HA  PRO   104      66.095  63.368  48.135  1.00  0.00           H  
ATOM   1421  C   PRO   104      65.789  61.402  48.988  1.00  0.00           C  
ATOM   1422  O   PRO   104      65.674  60.865  50.061  1.00  0.00           O  
ATOM   1423  N   ALA   105      65.244  60.982  47.838  1.00  0.00           N  
ATOM   1424  H   ALA   105      65.357  61.531  46.998  1.00  0.00           H  
ATOM   1425  CA  ALA   105      64.463  59.699  47.847  1.00  0.00           C  
ATOM   1426  HA  ALA   105      63.677  59.742  48.601  1.00  0.00           H  
ATOM   1427  CB  ALA   105      63.661  59.654  46.539  1.00  0.00           C  
ATOM   1428  HB1 ALA   105      64.151  60.105  45.676  1.00  0.00           H  
ATOM   1429  HB2 ALA   105      63.403  58.609  46.365  1.00  0.00           H  
ATOM   1430  HB3 ALA   105      62.706  60.114  46.793  1.00  0.00           H  
ATOM   1431  C   ALA   105      65.330  58.468  48.213  1.00  0.00           C  
ATOM   1432  O   ALA   105      66.477  58.339  47.830  1.00  0.00           O  
ATOM   1433  N   PRO   106      64.715  57.474  48.930  1.00  0.00           N  
ATOM   1434  CD  PRO   106      63.420  57.411  49.539  1.00  0.00           C  
ATOM   1435  HD2 PRO   106      62.645  57.764  48.859  1.00  0.00           H  
ATOM   1436  HD3 PRO   106      63.397  58.165  50.326  1.00  0.00           H  
ATOM   1437  CG  PRO   106      63.146  56.030  50.032  1.00  0.00           C  
ATOM   1438  HG2 PRO   106      62.827  55.336  49.255  1.00  0.00           H  
ATOM   1439  HG3 PRO   106      62.457  55.964  50.873  1.00  0.00           H  
ATOM   1440  CB  PRO   106      64.519  55.648  50.512  1.00  0.00           C  
ATOM   1441  HB2 PRO   106      64.644  54.577  50.673  1.00  0.00           H  
ATOM   1442  HB3 PRO   106      64.702  56.238  51.411  1.00  0.00           H  
ATOM   1443  CA  PRO   106      65.402  56.238  49.387  1.00  0.00           C  
ATOM   1444  HA  PRO   106      66.384  56.462  49.804  1.00  0.00           H  
ATOM   1445  C   PRO   106      65.708  55.165  48.266  1.00  0.00           C  
ATOM   1446  O   PRO   106      65.039  55.176  47.211  1.00  0.00           O  
ATOM   1447  N   SER   107      66.747  54.352  48.406  1.00  0.00           N  
ATOM   1448  H   SER   107      67.403  54.553  49.147  1.00  0.00           H  
ATOM   1449  CA  SER   107      67.147  53.299  47.477  1.00  0.00           C  
ATOM   1450  HA  SER   107      66.285  53.002  46.880  1.00  0.00           H  
ATOM   1451  CB  SER   107      67.942  53.807  46.283  1.00  0.00           C  
ATOM   1452  HB2 SER   107      68.024  52.974  45.585  1.00  0.00           H  
ATOM   1453  HB3 SER   107      67.455  54.693  45.876  1.00  0.00           H  
ATOM   1454  OG  SER   107      69.281  54.076  46.678  1.00  0.00           O  
ATOM   1455  HG  SER   107      69.311  54.984  46.988  1.00  0.00           H  
ATOM   1456  C   SER   107      67.766  52.019  48.080  1.00  0.00           C  
ATOM   1457  O   SER   107      68.301  51.919  49.187  1.00  0.00           O  
ATOM   1458  N   SER   108      67.703  50.934  47.335  1.00  0.00           N  
ATOM   1459  H   SER   108      67.161  50.966  46.483  1.00  0.00           H  
ATOM   1460  CA  SER   108      68.327  49.619  47.635  1.00  0.00           C  
ATOM   1461  HA  SER   108      69.377  49.793  47.868  1.00  0.00           H  
ATOM   1462  CB  SER   108      67.690  49.092  48.915  1.00  0.00           C  
ATOM   1463  HB2 SER   108      67.955  49.711  49.773  1.00  0.00           H  
ATOM   1464  HB3 SER   108      66.619  48.958  48.768  1.00  0.00           H  
ATOM   1465  OG  SER   108      68.405  47.860  49.206  1.00  0.00           O  
ATOM   1466  HG  SER   108      67.867  47.134  48.883  1.00  0.00           H  
ATOM   1467  C   SER   108      68.150  48.727  46.423  1.00  0.00           C  
ATOM   1468  O   SER   108      67.077  48.770  45.747  1.00  0.00           O  
ATOM   1469  N   THR   109      69.067  47.827  46.108  1.00  0.00           N  
ATOM   1470  H   THR   109      69.806  47.721  46.789  1.00  0.00           H  
ATOM   1471  CA  THR   109      68.892  46.707  45.206  1.00  0.00           C  
ATOM   1472  HA  THR   109      68.562  47.048  44.225  1.00  0.00           H  
ATOM   1473  CB  THR   109      70.293  46.012  45.096  1.00  0.00           C  
ATOM   1474  HB  THR   109      70.671  45.648  46.052  1.00  0.00           H  
ATOM   1475  CG2 THR   109      70.112  44.828  44.104  1.00  0.00           C  
ATOM   1476 HG21 THR   109      71.044  44.299  43.908  1.00  0.00           H  
ATOM   1477 HG22 THR   109      69.437  44.121  44.587  1.00  0.00           H  
ATOM   1478 HG23 THR   109      69.769  45.283  43.174  1.00  0.00           H  
ATOM   1479  OG1 THR   109      71.268  46.789  44.481  1.00  0.00           O  
ATOM   1480  HG1 THR   109      71.512  47.425  45.156  1.00  0.00           H  
ATOM   1481  C   THR   109      67.750  45.682  45.748  1.00  0.00           C  
ATOM   1482  O   THR   109      67.528  45.481  46.964  1.00  0.00           O  
ATOM   1483  N   SER   110      66.985  45.145  44.761  1.00  0.00           N  
ATOM   1484  H   SER   110      67.089  45.563  43.847  1.00  0.00           H  
ATOM   1485  CA  SER   110      65.961  44.086  44.961  1.00  0.00           C  
ATOM   1486  HA  SER   110      65.063  44.460  45.453  1.00  0.00           H  
ATOM   1487  CB  SER   110      65.611  43.669  43.486  1.00  0.00           C  
ATOM   1488  HB2 SER   110      64.578  43.321  43.456  1.00  0.00           H  
ATOM   1489  HB3 SER   110      65.704  44.501  42.789  1.00  0.00           H  
ATOM   1490  OG  SER   110      66.652  42.742  43.212  1.00  0.00           O  
ATOM   1491  HG  SER   110      67.083  43.169  42.468  1.00  0.00           H  
ATOM   1492  C   SER   110      66.416  42.879  45.824  1.00  0.00           C  
ATOM   1493  O   SER   110      67.578  42.508  45.952  1.00  0.00           O  
ATOM   1494  N   GLY   111      65.442  42.207  46.452  1.00  0.00           N  
ATOM   1495  H   GLY   111      64.477  42.479  46.326  1.00  0.00           H  
ATOM   1496  CA  GLY   111      65.668  41.054  47.309  1.00  0.00           C  
ATOM   1497  HA2 GLY   111      66.095  40.347  46.597  1.00  0.00           H  
ATOM   1498  HA3 GLY   111      66.406  41.256  48.085  1.00  0.00           H  
ATOM   1499  C   GLY   111      64.439  40.484  47.986  1.00  0.00           C  
ATOM   1500  O   GLY   111      63.386  41.112  47.892  1.00  0.00           O  
ATOM   1501  N   SER   112      64.366  39.312  48.643  1.00  0.00           N  
ATOM   1502  H   SER   112      63.384  39.094  48.732  1.00  0.00           H  
ATOM   1503  CA  SER   112      65.395  38.362  48.951  1.00  0.00           C  
ATOM   1504  HA  SER   112      64.952  37.531  49.501  1.00  0.00           H  
ATOM   1505  CB  SER   112      65.879  37.568  47.760  1.00  0.00           C  
ATOM   1506  HB2 SER   112      66.667  38.134  47.264  1.00  0.00           H  
ATOM   1507  HB3 SER   112      66.310  36.621  48.084  1.00  0.00           H  
ATOM   1508  OG  SER   112      64.903  37.226  46.776  1.00  0.00           O  
ATOM   1509  HG  SER   112      65.190  37.576  45.929  1.00  0.00           H  
ATOM   1510  C   SER   112      66.649  38.960  49.692  1.00  0.00           C  
ATOM   1511  O   SER   112      67.659  39.282  49.027  1.00  0.00           O  
ATOM   1512  N   TYR   113      66.629  39.324  50.991  1.00  0.00           N  
ATOM   1513  H   TYR   113      67.379  39.922  51.305  1.00  0.00           H  
ATOM   1514  CA  TYR   113      65.524  39.009  51.974  1.00  0.00           C  
ATOM   1515  HA  TYR   113      64.558  38.854  51.493  1.00  0.00           H  
ATOM   1516  CB  TYR   113      65.920  37.760  52.812  1.00  0.00           C  
ATOM   1517  HB2 TYR   113      66.857  37.977  53.325  1.00  0.00           H  
ATOM   1518  HB3 TYR   113      65.163  37.583  53.575  1.00  0.00           H  
ATOM   1519  CG  TYR   113      66.295  36.489  52.035  1.00  0.00           C  
ATOM   1520  CD1 TYR   113      65.286  35.541  51.673  1.00  0.00           C  
ATOM   1521  HD1 TYR   113      64.239  35.801  51.725  1.00  0.00           H  
ATOM   1522  CE1 TYR   113      65.655  34.429  50.911  1.00  0.00           C  
ATOM   1523  HE1 TYR   113      64.957  33.694  50.539  1.00  0.00           H  
ATOM   1524  CZ  TYR   113      67.055  34.146  50.779  1.00  0.00           C  
ATOM   1525  OH  TYR   113      67.400  32.984  50.177  1.00  0.00           O  
ATOM   1526  HH  TYR   113      68.315  32.976  49.885  1.00  0.00           H  
ATOM   1527  CE2 TYR   113      68.080  34.992  51.239  1.00  0.00           C  
ATOM   1528  HE2 TYR   113      69.112  34.809  50.977  1.00  0.00           H  
ATOM   1529  CD2 TYR   113      67.676  36.222  51.829  1.00  0.00           C  
ATOM   1530  HD2 TYR   113      68.495  36.862  52.121  1.00  0.00           H  
ATOM   1531  C   TYR   113      65.337  40.206  52.931  1.00  0.00           C  
ATOM   1532  O   TYR   113      66.203  40.633  53.749  1.00  0.00           O  
ATOM   1533  N   GLY   114      64.186  40.808  52.804  1.00  0.00           N  
ATOM   1534  H   GLY   114      63.497  40.366  52.213  1.00  0.00           H  
ATOM   1535  CA  GLY   114      63.656  41.857  53.715  1.00  0.00           C  
ATOM   1536  HA2 GLY   114      62.711  42.219  53.309  1.00  0.00           H  
ATOM   1537  HA3 GLY   114      63.405  41.302  54.618  1.00  0.00           H  
ATOM   1538  C   GLY   114      64.562  43.134  53.895  1.00  0.00           C  
ATOM   1539  O   GLY   114      65.279  43.513  52.968  1.00  0.00           O  
ATOM   1540  N   SER   115      64.327  43.908  54.930  1.00  0.00           N  
ATOM   1541  H   SER   115      64.961  44.679  55.085  1.00  0.00           H  
ATOM   1542  CA  SER   115      63.408  43.710  56.082  1.00  0.00           C  
ATOM   1543  HA  SER   115      62.607  43.031  55.787  1.00  0.00           H  
ATOM   1544  CB  SER   115      64.041  43.060  57.272  1.00  0.00           C  
ATOM   1545  HB2 SER   115      64.724  43.782  57.719  1.00  0.00           H  
ATOM   1546  HB3 SER   115      63.285  42.958  58.050  1.00  0.00           H  
ATOM   1547  OG  SER   115      64.651  41.767  57.034  1.00  0.00           O  
ATOM   1548  HG  SER   115      65.541  41.892  56.697  1.00  0.00           H  
ATOM   1549  C   SER   115      62.645  44.954  56.556  1.00  0.00           C  
ATOM   1550  O   SER   115      61.843  44.887  57.453  1.00  0.00           O  
ATOM   1551  N   SER   116      62.835  46.090  55.829  1.00  0.00           N  
ATOM   1552  H   SER   116      63.529  46.178  55.101  1.00  0.00           H  
ATOM   1553  CA  SER   116      62.278  47.435  56.051  1.00  0.00           C  
ATOM   1554  HA  SER   116      62.708  48.189  55.391  1.00  0.00           H  
ATOM   1555  CB  SER   116      60.783  47.558  55.866  1.00  0.00           C  
ATOM   1556  HB2 SER   116      60.264  46.762  56.398  1.00  0.00           H  
ATOM   1557  HB3 SER   116      60.503  48.562  56.186  1.00  0.00           H  
ATOM   1558  OG  SER   116      60.356  47.432  54.495  1.00  0.00           O  
ATOM   1559  HG  SER   116      60.410  48.301  54.093  1.00  0.00           H  
ATOM   1560  C   SER   116      62.790  47.779  57.482  1.00  0.00           C  
ATOM   1561  O   SER   116      61.954  48.132  58.310  1.00  0.00           O  
ATOM   1562  N   SER   117      64.066  47.424  57.738  1.00  0.00           N  
ATOM   1563  H   SER   117      64.548  46.977  56.971  1.00  0.00           H  
ATOM   1564  CA  SER   117      64.856  47.544  59.037  1.00  0.00           C  
ATOM   1565  HA  SER   117      64.441  46.735  59.638  1.00  0.00           H  
ATOM   1566  CB  SER   117      66.342  47.380  58.678  1.00  0.00           C  
ATOM   1567  HB2 SER   117      66.569  48.284  58.113  1.00  0.00           H  
ATOM   1568  HB3 SER   117      66.968  47.460  59.567  1.00  0.00           H  
ATOM   1569  OG  SER   117      66.796  46.121  58.133  1.00  0.00           O  
ATOM   1570  HG  SER   117      66.744  45.467  58.834  1.00  0.00           H  
ATOM   1571  C   SER   117      64.584  48.845  59.747  1.00  0.00           C  
ATOM   1572  O   SER   117      64.334  49.862  59.066  1.00  0.00           O  
ATOM   1573  N   GLN   118      64.496  48.800  61.086  1.00  0.00           N  
ATOM   1574  H   GLN   118      64.442  47.882  61.504  1.00  0.00           H  
ATOM   1575  CA  GLN   118      64.145  49.936  62.000  1.00  0.00           C  
ATOM   1576  HA  GLN   118      64.372  49.498  62.972  1.00  0.00           H  
ATOM   1577  CB  GLN   118      65.157  50.981  61.865  1.00  0.00           C  
ATOM   1578  HB2 GLN   118      65.021  51.554  60.948  1.00  0.00           H  
ATOM   1579  HB3 GLN   118      64.852  51.674  62.650  1.00  0.00           H  
ATOM   1580  CG  GLN   118      66.680  50.651  62.062  1.00  0.00           C  
ATOM   1581  HG2 GLN   118      67.166  51.348  62.745  1.00  0.00           H  
ATOM   1582  HG3 GLN   118      66.748  49.618  62.402  1.00  0.00           H  
ATOM   1583  CD  GLN   118      67.453  50.886  60.818  1.00  0.00           C  
ATOM   1584  OE1 GLN   118      67.736  49.984  60.033  1.00  0.00           O  
ATOM   1585  NE2 GLN   118      67.960  52.081  60.661  1.00  0.00           N  
ATOM   1586 HE21 GLN   118      67.577  52.846  61.198  1.00  0.00           H  
ATOM   1587 HE22 GLN   118      68.546  52.335  59.878  1.00  0.00           H  
ATOM   1588  C   GLN   118      62.685  50.372  61.929  1.00  0.00           C  
ATOM   1589  O   GLN   118      62.305  51.124  60.981  1.00  0.00           O  
ATOM   1590  N   SER   119      61.798  50.137  62.937  1.00  0.00           N  
ATOM   1591  H   SER   119      60.846  50.406  62.732  1.00  0.00           H  
ATOM   1592  CA  SER   119      62.138  49.550  64.270  1.00  0.00           C  
ATOM   1593  HA  SER   119      62.812  48.703  64.140  1.00  0.00           H  
ATOM   1594  CB  SER   119      62.900  50.563  65.140  1.00  0.00           C  
ATOM   1595  HB2 SER   119      63.609  51.110  64.520  1.00  0.00           H  
ATOM   1596  HB3 SER   119      62.116  51.265  65.424  1.00  0.00           H  
ATOM   1597  OG  SER   119      63.470  49.906  66.220  1.00  0.00           O  
ATOM   1598  HG  SER   119      64.204  50.444  66.526  1.00  0.00           H  
ATOM   1599  C   SER   119      60.825  48.950  64.990  1.00  0.00           C  
ATOM   1600  O   SER   119      59.794  48.734  64.319  1.00  0.00           O  
ATOM   1601  N   SER   120      60.932  48.671  66.260  1.00  0.00           N  
ATOM   1602  H   SER   120      61.820  48.876  66.697  1.00  0.00           H  
ATOM   1603  CA  SER   120      59.842  48.294  67.125  1.00  0.00           C  
ATOM   1604  HA  SER   120      59.615  47.290  66.767  1.00  0.00           H  
ATOM   1605  CB  SER   120      60.314  48.089  68.569  1.00  0.00           C  
ATOM   1606  HB2 SER   120      61.392  48.210  68.466  1.00  0.00           H  
ATOM   1607  HB3 SER   120      59.958  48.981  69.085  1.00  0.00           H  
ATOM   1608  OG  SER   120      59.993  46.891  69.330  1.00  0.00           O  
ATOM   1609  HG  SER   120      59.143  47.078  69.737  1.00  0.00           H  
ATOM   1610  C   SER   120      58.606  49.256  67.068  1.00  0.00           C  
ATOM   1611  O   SER   120      58.805  50.469  67.021  1.00  0.00           O  
ATOM   1612  N   SER   121      57.370  48.742  67.108  1.00  0.00           N  
ATOM   1613  H   SER   121      56.672  49.472  67.140  1.00  0.00           H  
ATOM   1614  CA  SER   121      57.024  47.322  67.080  1.00  0.00           C  
ATOM   1615  HA  SER   121      57.770  46.818  67.694  1.00  0.00           H  
ATOM   1616  CB  SER   121      55.635  47.224  67.742  1.00  0.00           C  
ATOM   1617  HB2 SER   121      54.895  47.689  67.090  1.00  0.00           H  
ATOM   1618  HB3 SER   121      55.338  46.185  67.885  1.00  0.00           H  
ATOM   1619  OG  SER   121      55.675  47.825  69.062  1.00  0.00           O  
ATOM   1620  HG  SER   121      54.764  47.886  69.360  1.00  0.00           H  
ATOM   1621  C   SER   121      56.985  46.700  65.662  1.00  0.00           C  
ATOM   1622  O   SER   121      56.606  47.312  64.701  1.00  0.00           O  
ATOM   1623  N   TYR   122      57.518  45.481  65.567  1.00  0.00           N  
ATOM   1624  H   TYR   122      57.856  45.013  66.396  1.00  0.00           H  
ATOM   1625  CA  TYR   122      57.700  44.854  64.213  1.00  0.00           C  
ATOM   1626  HA  TYR   122      58.110  45.619  63.554  1.00  0.00           H  
ATOM   1627  CB  TYR   122      58.772  43.835  64.393  1.00  0.00           C  
ATOM   1628  HB2 TYR   122      58.579  43.122  65.194  1.00  0.00           H  
ATOM   1629  HB3 TYR   122      58.969  43.333  63.445  1.00  0.00           H  
ATOM   1630  CG  TYR   122      60.088  44.461  64.840  1.00  0.00           C  
ATOM   1631  CD1 TYR   122      60.434  44.384  66.236  1.00  0.00           C  
ATOM   1632  HD1 TYR   122      59.853  43.831  66.960  1.00  0.00           H  
ATOM   1633  CE1 TYR   122      61.529  45.040  66.771  1.00  0.00           C  
ATOM   1634  HE1 TYR   122      61.767  44.974  67.822  1.00  0.00           H  
ATOM   1635  CZ  TYR   122      62.339  45.773  65.813  1.00  0.00           C  
ATOM   1636  OH  TYR   122      63.560  46.252  66.271  1.00  0.00           O  
ATOM   1637  HH  TYR   122      63.809  45.824  67.094  1.00  0.00           H  
ATOM   1638  CE2 TYR   122      61.981  45.846  64.417  1.00  0.00           C  
ATOM   1639  HE2 TYR   122      62.728  46.238  63.743  1.00  0.00           H  
ATOM   1640  CD2 TYR   122      60.798  45.216  63.913  1.00  0.00           C  
ATOM   1641  HD2 TYR   122      60.464  45.295  62.889  1.00  0.00           H  
ATOM   1642  C   TYR   122      56.381  44.310  63.566  1.00  0.00           C  
ATOM   1643  O   TYR   122      55.397  44.236  64.244  1.00  0.00           O  
ATOM   1644  N   GLY   123      56.369  43.873  62.328  1.00  0.00           N  
ATOM   1645  H   GLY   123      55.429  43.579  62.104  1.00  0.00           H  
ATOM   1646  CA  GLY   123      57.490  43.960  61.284  1.00  0.00           C  
ATOM   1647  HA2 GLY   123      57.061  44.275  60.333  1.00  0.00           H  
ATOM   1648  HA3 GLY   123      58.235  44.675  61.633  1.00  0.00           H  
ATOM   1649  C   GLY   123      58.180  42.632  61.104  1.00  0.00           C  
ATOM   1650  O   GLY   123      57.800  41.544  61.548  1.00  0.00           O  
ATOM   1651  N   GLN   124      59.321  42.776  60.491  1.00  0.00           N  
ATOM   1652  H   GLN   124      59.557  43.719  60.217  1.00  0.00           H  
ATOM   1653  CA  GLN   124      60.306  41.735  60.227  1.00  0.00           C  
ATOM   1654  HA  GLN   124      59.960  40.809  60.686  1.00  0.00           H  
ATOM   1655  CB  GLN   124      60.338  41.438  58.725  1.00  0.00           C  
ATOM   1656  HB2 GLN   124      59.312  41.247  58.411  1.00  0.00           H  
ATOM   1657  HB3 GLN   124      60.802  42.265  58.189  1.00  0.00           H  
ATOM   1658  CG  GLN   124      61.166  40.229  58.355  1.00  0.00           C  
ATOM   1659  HG2 GLN   124      62.195  40.434  58.651  1.00  0.00           H  
ATOM   1660  HG3 GLN   124      60.879  39.290  58.829  1.00  0.00           H  
ATOM   1661  CD  GLN   124      61.122  39.902  56.841  1.00  0.00           C  
ATOM   1662  OE1 GLN   124      60.250  40.369  56.076  1.00  0.00           O  
ATOM   1663  NE2 GLN   124      62.022  39.006  56.411  1.00  0.00           N  
ATOM   1664 HE21 GLN   124      62.675  38.574  57.051  1.00  0.00           H  
ATOM   1665 HE22 GLN   124      62.222  38.845  55.435  1.00  0.00           H  
ATOM   1666  C   GLN   124      61.722  42.339  60.668  1.00  0.00           C  
ATOM   1667  O   GLN   124      62.132  43.451  60.380  1.00  0.00           O  
ATOM   1668  N   PRO   125      62.456  41.580  61.499  1.00  0.00           N  
ATOM   1669  CD  PRO   125      63.625  42.054  62.147  1.00  0.00           C  
ATOM   1670  HD2 PRO   125      63.314  42.932  62.714  1.00  0.00           H  
ATOM   1671  HD3 PRO   125      64.388  42.442  61.473  1.00  0.00           H  
ATOM   1672  CG  PRO   125      64.225  40.990  63.111  1.00  0.00           C  
ATOM   1673  HG2 PRO   125      63.803  41.229  64.088  1.00  0.00           H  
ATOM   1674  HG3 PRO   125      65.310  40.927  63.018  1.00  0.00           H  
ATOM   1675  CB  PRO   125      63.513  39.740  62.538  1.00  0.00           C  
ATOM   1676  HB2 PRO   125      63.392  39.007  63.335  1.00  0.00           H  
ATOM   1677  HB3 PRO   125      64.171  39.310  61.783  1.00  0.00           H  
ATOM   1678  CA  PRO   125      62.156  40.179  61.924  1.00  0.00           C  
ATOM   1679  HA  PRO   125      61.861  39.582  61.062  1.00  0.00           H  
ATOM   1680  C   PRO   125      61.015  40.005  62.899  1.00  0.00           C  
ATOM   1681  O   PRO   125      60.640  40.883  63.664  1.00  0.00           O  
ATOM   1682  N   GLN   126      60.347  38.863  62.809  1.00  0.00           N  
ATOM   1683  H   GLN   126      60.593  38.146  62.142  1.00  0.00           H  
ATOM   1684  CA  GLN   126      59.243  38.605  63.699  1.00  0.00           C  
ATOM   1685  HA  GLN   126      58.618  39.493  63.608  1.00  0.00           H  
ATOM   1686  CB  GLN   126      58.463  37.372  63.145  1.00  0.00           C  
ATOM   1687  HB2 GLN   126      58.339  37.639  62.096  1.00  0.00           H  
ATOM   1688  HB3 GLN   126      59.096  36.488  63.222  1.00  0.00           H  
ATOM   1689  CG  GLN   126      57.164  36.966  63.712  1.00  0.00           C  
ATOM   1690  HG2 GLN   126      57.246  36.556  64.719  1.00  0.00           H  
ATOM   1691  HG3 GLN   126      56.489  37.816  63.807  1.00  0.00           H  
ATOM   1692  CD  GLN   126      56.472  35.775  62.973  1.00  0.00           C  
ATOM   1693  OE1 GLN   126      57.086  35.174  62.071  1.00  0.00           O  
ATOM   1694  NE2 GLN   126      55.253  35.477  63.244  1.00  0.00           N  
ATOM   1695 HE21 GLN   126      54.976  35.896  64.120  1.00  0.00           H  
ATOM   1696 HE22 GLN   126      54.706  34.801  62.731  1.00  0.00           H  
ATOM   1697  C   GLN   126      59.775  38.356  65.108  1.00  0.00           C  
ATOM   1698  O   GLN   126      60.850  37.802  65.323  1.00  0.00           O  
ATOM   1699  N   SER   127      59.265  39.127  66.054  1.00  0.00           N  
ATOM   1700  H   SER   127      58.518  39.703  65.694  1.00  0.00           H  
ATOM   1701  CA  SER   127      59.650  39.473  67.449  1.00  0.00           C  
ATOM   1702  HA  SER   127      58.927  40.151  67.904  1.00  0.00           H  
ATOM   1703  CB  SER   127      59.587  38.322  68.375  1.00  0.00           C  
ATOM   1704  HB2 SER   127      60.163  37.493  67.963  1.00  0.00           H  
ATOM   1705  HB3 SER   127      59.959  38.573  69.369  1.00  0.00           H  
ATOM   1706  OG  SER   127      58.204  38.075  68.462  1.00  0.00           O  
ATOM   1707  HG  SER   127      57.840  38.794  68.984  1.00  0.00           H  
ATOM   1708  C   SER   127      60.958  40.220  67.557  1.00  0.00           C  
ATOM   1709  O   SER   127      61.559  40.283  68.606  1.00  0.00           O  
ATOM   1710  N   GLY   128      61.445  40.900  66.558  1.00  0.00           N  
ATOM   1711  H   GLY   128      61.010  40.918  65.647  1.00  0.00           H  
ATOM   1712  CA  GLY   128      62.792  41.596  66.677  1.00  0.00           C  
ATOM   1713  HA2 GLY   128      62.889  42.397  65.945  1.00  0.00           H  
ATOM   1714  HA3 GLY   128      62.742  42.140  67.621  1.00  0.00           H  
ATOM   1715  C   GLY   128      63.998  40.633  66.659  1.00  0.00           C  
ATOM   1716  O   GLY   128      63.869  39.435  66.610  1.00  0.00           O  
ATOM   1717  N   SER   129      65.306  41.134  66.738  1.00  0.00           N  
ATOM   1718  H   SER   129      66.025  40.437  66.607  1.00  0.00           H  
ATOM   1719  CA  SER   129      65.685  42.501  66.827  1.00  0.00           C  
ATOM   1720  HA  SER   129      66.759  42.486  67.017  1.00  0.00           H  
ATOM   1721  CB  SER   129      65.462  43.443  65.576  1.00  0.00           C  
ATOM   1722  HB2 SER   129      64.421  43.520  65.261  1.00  0.00           H  
ATOM   1723  HB3 SER   129      65.708  44.493  65.738  1.00  0.00           H  
ATOM   1724  OG  SER   129      66.263  42.985  64.512  1.00  0.00           O  
ATOM   1725  HG  SER   129      66.048  43.556  63.771  1.00  0.00           H  
ATOM   1726  C   SER   129      65.162  43.195  68.170  1.00  0.00           C  
ATOM   1727  O   SER   129      64.837  44.373  68.120  1.00  0.00           O  
ATOM   1728  N   TYR   130      65.356  42.587  69.346  1.00  0.00           N  
ATOM   1729  H   TYR   130      65.579  41.604  69.293  1.00  0.00           H  
ATOM   1730  CA  TYR   130      65.137  43.011  70.731  1.00  0.00           C  
ATOM   1731  HA  TYR   130      64.078  43.100  70.972  1.00  0.00           H  
ATOM   1732  CB  TYR   130      65.553  41.888  71.638  1.00  0.00           C  
ATOM   1733  HB2 TYR   130      66.636  41.885  71.766  1.00  0.00           H  
ATOM   1734  HB3 TYR   130      65.414  42.185  72.678  1.00  0.00           H  
ATOM   1735  CG  TYR   130      64.916  40.550  71.409  1.00  0.00           C  
ATOM   1736  CD1 TYR   130      65.477  39.528  70.598  1.00  0.00           C  
ATOM   1737  HD1 TYR   130      66.515  39.616  70.313  1.00  0.00           H  
ATOM   1738  CE1 TYR   130      64.700  38.411  70.188  1.00  0.00           C  
ATOM   1739  HE1 TYR   130      65.102  37.620  69.573  1.00  0.00           H  
ATOM   1740  CZ  TYR   130      63.337  38.349  70.502  1.00  0.00           C  
ATOM   1741  OH  TYR   130      62.634  37.331  69.859  1.00  0.00           O  
ATOM   1742  HH  TYR   130      63.131  36.885  69.170  1.00  0.00           H  
ATOM   1743  CE2 TYR   130      62.771  39.312  71.406  1.00  0.00           C  
ATOM   1744  HE2 TYR   130      61.713  39.212  71.596  1.00  0.00           H  
ATOM   1745  CD2 TYR   130      63.586  40.395  71.895  1.00  0.00           C  
ATOM   1746  HD2 TYR   130      63.205  41.147  72.570  1.00  0.00           H  
ATOM   1747  C   TYR   130      65.880  44.251  71.136  1.00  0.00           C  
ATOM   1748  O   TYR   130      67.103  44.413  70.962  1.00  0.00           O  
ATOM   1749  N   SER   131      65.309  45.250  71.816  1.00  0.00           N  
ATOM   1750  H   SER   131      65.924  46.040  71.946  1.00  0.00           H  
ATOM   1751  CA  SER   131      63.904  45.425  72.164  1.00  0.00           C  
ATOM   1752  HA  SER   131      63.810  46.322  72.776  1.00  0.00           H  
ATOM   1753  CB  SER   131      63.238  45.696  70.854  1.00  0.00           C  
ATOM   1754  HB2 SER   131      63.833  46.114  70.042  1.00  0.00           H  
ATOM   1755  HB3 SER   131      62.954  44.720  70.461  1.00  0.00           H  
ATOM   1756  OG  SER   131      61.984  46.453  71.007  1.00  0.00           O  
ATOM   1757  HG  SER   131      61.265  46.227  70.412  1.00  0.00           H  
ATOM   1758  C   SER   131      63.380  44.286  73.022  1.00  0.00           C  
ATOM   1759  O   SER   131      62.543  43.478  72.663  1.00  0.00           O  
ATOM   1760  N   GLN   132      63.774  44.226  74.259  1.00  0.00           N  
ATOM   1761  H   GLN   132      63.256  43.476  74.694  1.00  0.00           H  
ATOM   1762  CA  GLN   132      64.518  45.184  75.036  1.00  0.00           C  
ATOM   1763  HA  GLN   132      65.220  45.761  74.435  1.00  0.00           H  
ATOM   1764  CB  GLN   132      63.441  46.197  75.536  1.00  0.00           C  
ATOM   1765  HB2 GLN   132      63.936  46.907  76.198  1.00  0.00           H  
ATOM   1766  HB3 GLN   132      63.050  46.828  74.738  1.00  0.00           H  
ATOM   1767  CG  GLN   132      62.300  45.722  76.449  1.00  0.00           C  
ATOM   1768  HG2 GLN   132      61.783  44.873  76.000  1.00  0.00           H  
ATOM   1769  HG3 GLN   132      62.714  45.318  77.373  1.00  0.00           H  
ATOM   1770  CD  GLN   132      61.243  46.713  76.824  1.00  0.00           C  
ATOM   1771  OE1 GLN   132      61.559  47.667  77.473  1.00  0.00           O  
ATOM   1772  NE2 GLN   132      59.952  46.405  76.735  1.00  0.00           N  
ATOM   1773 HE21 GLN   132      59.677  45.633  76.144  1.00  0.00           H  
ATOM   1774 HE22 GLN   132      59.257  47.010  77.148  1.00  0.00           H  
ATOM   1775  C   GLN   132      65.406  44.553  76.186  1.00  0.00           C  
ATOM   1776  O   GLN   132      65.025  43.501  76.707  1.00  0.00           O  
ATOM   1777  N   GLN   133      66.423  45.338  76.601  1.00  0.00           N  
ATOM   1778  H   GLN   133      66.630  46.187  76.095  1.00  0.00           H  
ATOM   1779  CA  GLN   133      67.311  45.037  77.774  1.00  0.00           C  
ATOM   1780  HA  GLN   133      68.123  45.747  77.622  1.00  0.00           H  
ATOM   1781  CB  GLN   133      66.523  45.434  79.039  1.00  0.00           C  
ATOM   1782  HB2 GLN   133      65.646  44.828  79.269  1.00  0.00           H  
ATOM   1783  HB3 GLN   133      67.116  45.233  79.931  1.00  0.00           H  
ATOM   1784  CG  GLN   133      66.277  46.922  79.014  1.00  0.00           C  
ATOM   1785  HG2 GLN   133      67.205  47.404  78.708  1.00  0.00           H  
ATOM   1786  HG3 GLN   133      65.476  47.219  78.337  1.00  0.00           H  
ATOM   1787  CD  GLN   133      65.912  47.479  80.426  1.00  0.00           C  
ATOM   1788  OE1 GLN   133      66.736  48.105  81.008  1.00  0.00           O  
ATOM   1789  NE2 GLN   133      64.726  47.320  80.882  1.00  0.00           N  
ATOM   1790 HE21 GLN   133      64.119  46.618  80.485  1.00  0.00           H  
ATOM   1791 HE22 GLN   133      64.531  47.630  81.823  1.00  0.00           H  
ATOM   1792  C   GLN   133      67.829  43.526  77.833  1.00  0.00           C  
ATOM   1793  O   GLN   133      67.446  42.877  78.782  1.00  0.00           O  
ATOM   1794  N   PRO   134      68.540  43.025  76.821  1.00  0.00           N  
ATOM   1795  CD  PRO   134      68.991  41.669  76.899  1.00  0.00           C  
ATOM   1796  HD2 PRO   134      68.151  41.073  76.541  1.00  0.00           H  
ATOM   1797  HD3 PRO   134      69.371  41.419  77.889  1.00  0.00           H  
ATOM   1798  CG  PRO   134      70.060  41.495  75.933  1.00  0.00           C  
ATOM   1799  HG2 PRO   134      69.619  40.928  75.113  1.00  0.00           H  
ATOM   1800  HG3 PRO   134      70.911  40.947  76.338  1.00  0.00           H  
ATOM   1801  CB  PRO   134      70.545  42.908  75.496  1.00  0.00           C  
ATOM   1802  HB2 PRO   134      70.801  42.992  74.440  1.00  0.00           H  
ATOM   1803  HB3 PRO   134      71.306  43.399  76.103  1.00  0.00           H  
ATOM   1804  CA  PRO   134      69.264  43.719  75.734  1.00  0.00           C  
ATOM   1805  HA  PRO   134      69.466  44.765  75.965  1.00  0.00           H  
ATOM   1806  C   PRO   134      68.329  43.861  74.512  1.00  0.00           C  
ATOM   1807  O   PRO   134      67.305  43.237  74.386  1.00  0.00           O  
ATOM   1808  N   SER   135      68.699  44.637  73.490  1.00  0.00           N  
ATOM   1809  H   SER   135      68.214  44.260  72.689  1.00  0.00           H  
ATOM   1810  CA  SER   135      69.684  45.826  73.442  1.00  0.00           C  
ATOM   1811  HA  SER   135      70.664  45.428  73.708  1.00  0.00           H  
ATOM   1812  CB  SER   135      69.768  46.305  72.021  1.00  0.00           C  
ATOM   1813  HB2 SER   135      68.895  46.938  71.866  1.00  0.00           H  
ATOM   1814  HB3 SER   135      70.667  46.917  71.947  1.00  0.00           H  
ATOM   1815  OG  SER   135      69.781  45.320  71.009  1.00  0.00           O  
ATOM   1816  HG  SER   135      68.947  44.849  71.087  1.00  0.00           H  
ATOM   1817  C   SER   135      69.439  46.970  74.440  1.00  0.00           C  
ATOM   1818  O   SER   135      68.399  46.950  75.136  1.00  0.00           O  
ATOM   1819  N   TYR   136      70.461  47.791  74.587  1.00  0.00           N  
ATOM   1820  H   TYR   136      71.285  47.617  74.029  1.00  0.00           H  
ATOM   1821  CA  TYR   136      70.392  48.852  75.571  1.00  0.00           C  
ATOM   1822  HA  TYR   136      69.420  48.989  76.046  1.00  0.00           H  
ATOM   1823  CB  TYR   136      71.454  48.505  76.636  1.00  0.00           C  
ATOM   1824  HB2 TYR   136      72.313  48.110  76.093  1.00  0.00           H  
ATOM   1825  HB3 TYR   136      71.806  49.420  77.113  1.00  0.00           H  
ATOM   1826  CG  TYR   136      71.027  47.546  77.705  1.00  0.00           C  
ATOM   1827  CD1 TYR   136      70.232  48.006  78.796  1.00  0.00           C  
ATOM   1828  HD1 TYR   136      69.915  49.038  78.764  1.00  0.00           H  
ATOM   1829  CE1 TYR   136      69.909  47.075  79.806  1.00  0.00           C  
ATOM   1830  HE1 TYR   136      69.258  47.440  80.586  1.00  0.00           H  
ATOM   1831  CZ  TYR   136      70.397  45.760  79.736  1.00  0.00           C  
ATOM   1832  OH  TYR   136      70.031  44.912  80.697  1.00  0.00           O  
ATOM   1833  HH  TYR   136      69.634  45.349  81.454  1.00  0.00           H  
ATOM   1834  CE2 TYR   136      71.174  45.358  78.646  1.00  0.00           C  
ATOM   1835  HE2 TYR   136      71.447  44.315  78.579  1.00  0.00           H  
ATOM   1836  CD2 TYR   136      71.576  46.279  77.637  1.00  0.00           C  
ATOM   1837  HD2 TYR   136      72.153  45.971  76.778  1.00  0.00           H  
ATOM   1838  C   TYR   136      70.692  50.200  74.920  1.00  0.00           C  
ATOM   1839  O   TYR   136      71.705  50.424  74.298  1.00  0.00           O  
ATOM   1840  N   GLY   137      69.795  51.175  74.902  1.00  0.00           N  
ATOM   1841  H   GLY   137      70.107  52.065  74.540  1.00  0.00           H  
ATOM   1842  CA  GLY   137      68.448  51.140  75.515  1.00  0.00           C  
ATOM   1843  HA2 GLY   137      67.877  51.958  75.077  1.00  0.00           H  
ATOM   1844  HA3 GLY   137      67.961  50.202  75.248  1.00  0.00           H  
ATOM   1845  C   GLY   137      68.440  51.205  77.032  1.00  0.00           C  
ATOM   1846  O   GLY   137      69.514  51.142  77.643  1.00  0.00           O  
ATOM   1847  N   GLY   138      67.285  51.231  77.599  1.00  0.00           N  
ATOM   1848  H   GLY   138      66.454  51.185  77.027  1.00  0.00           H  
ATOM   1849  CA  GLY   138      67.082  51.140  79.020  1.00  0.00           C  
ATOM   1850  HA2 GLY   138      66.020  50.897  79.065  1.00  0.00           H  
ATOM   1851  HA3 GLY   138      67.729  50.380  79.458  1.00  0.00           H  
ATOM   1852  C   GLY   138      67.012  52.494  79.734  1.00  0.00           C  
ATOM   1853  O   GLY   138      67.511  53.490  79.214  1.00  0.00           O  
ATOM   1854  N   GLN   139      66.333  52.640  80.906  1.00  0.00           N  
ATOM   1855  H   GLN   139      66.255  53.591  81.238  1.00  0.00           H  
ATOM   1856  CA  GLN   139      65.631  51.590  81.635  1.00  0.00           C  
ATOM   1857  HA  GLN   139      65.322  50.856  80.891  1.00  0.00           H  
ATOM   1858  CB  GLN   139      66.585  50.831  82.601  1.00  0.00           C  
ATOM   1859  HB2 GLN   139      66.104  49.906  82.916  1.00  0.00           H  
ATOM   1860  HB3 GLN   139      67.326  50.305  81.998  1.00  0.00           H  
ATOM   1861  CG  GLN   139      67.139  51.533  83.879  1.00  0.00           C  
ATOM   1862  HG2 GLN   139      66.920  52.599  83.821  1.00  0.00           H  
ATOM   1863  HG3 GLN   139      66.615  51.190  84.771  1.00  0.00           H  
ATOM   1864  CD  GLN   139      68.655  51.314  84.112  1.00  0.00           C  
ATOM   1865  OE1 GLN   139      69.446  51.655  83.219  1.00  0.00           O  
ATOM   1866  NE2 GLN   139      69.054  50.605  85.200  1.00  0.00           N  
ATOM   1867 HE21 GLN   139      68.289  50.385  85.822  1.00  0.00           H  
ATOM   1868 HE22 GLN   139      69.985  50.232  85.321  1.00  0.00           H  
ATOM   1869  C   GLN   139      64.370  52.120  82.425  1.00  0.00           C  
ATOM   1870  O   GLN   139      64.013  51.573  83.440  1.00  0.00           O  
ATOM   1871  N   GLN   140      63.762  53.181  81.828  1.00  0.00           N  
ATOM   1872  H   GLN   140      63.977  53.558  80.916  1.00  0.00           H  
ATOM   1873  CA  GLN   140      62.487  53.767  82.372  1.00  0.00           C  
ATOM   1874  HA  GLN   140      62.153  54.483  81.620  1.00  0.00           H  
ATOM   1875  CB  GLN   140      61.261  52.798  82.523  1.00  0.00           C  
ATOM   1876  HB2 GLN   140      61.484  52.097  83.328  1.00  0.00           H  
ATOM   1877  HB3 GLN   140      60.410  53.446  82.731  1.00  0.00           H  
ATOM   1878  CG  GLN   140      60.970  52.013  81.274  1.00  0.00           C  
ATOM   1879  HG2 GLN   140      60.991  52.728  80.452  1.00  0.00           H  
ATOM   1880  HG3 GLN   140      61.725  51.245  81.108  1.00  0.00           H  
ATOM   1881  CD  GLN   140      59.743  51.215  81.239  1.00  0.00           C  
ATOM   1882  OE1 GLN   140      58.784  51.529  80.521  1.00  0.00           O  
ATOM   1883  NE2 GLN   140      59.630  50.123  81.991  1.00  0.00           N  
ATOM   1884 HE21 GLN   140      60.409  49.761  82.521  1.00  0.00           H  
ATOM   1885 HE22 GLN   140      58.780  49.577  81.973  1.00  0.00           H  
ATOM   1886  C   GLN   140      62.609  54.571  83.637  1.00  0.00           C  
ATOM   1887  O   GLN   140      61.665  54.861  84.320  1.00  0.00           O  
ATOM   1888  N   GLN   141      63.820  54.983  84.049  1.00  0.00           N  
ATOM   1889  H   GLN   141      64.656  54.897  83.490  1.00  0.00           H  
ATOM   1890  CA  GLN   141      64.014  55.852  85.221  1.00  0.00           C  
ATOM   1891  HA  GLN   141      63.086  56.124  85.723  1.00  0.00           H  
ATOM   1892  CB  GLN   141      64.959  55.077  86.201  1.00  0.00           C  
ATOM   1893  HB2 GLN   141      65.858  54.658  85.751  1.00  0.00           H  
ATOM   1894  HB3 GLN   141      65.274  55.796  86.957  1.00  0.00           H  
ATOM   1895  CG  GLN   141      64.357  53.868  86.927  1.00  0.00           C  
ATOM   1896  HG2 GLN   141      64.072  53.155  86.153  1.00  0.00           H  
ATOM   1897  HG3 GLN   141      65.165  53.402  87.490  1.00  0.00           H  
ATOM   1898  CD  GLN   141      63.220  54.300  87.805  1.00  0.00           C  
ATOM   1899  OE1 GLN   141      63.396  54.465  88.991  1.00  0.00           O  
ATOM   1900  NE2 GLN   141      62.070  54.475  87.297  1.00  0.00           N  
ATOM   1901 HE21 GLN   141      61.917  54.493  86.299  1.00  0.00           H  
ATOM   1902 HE22 GLN   141      61.350  54.571  87.999  1.00  0.00           H  
ATOM   1903  C   GLN   141      64.649  57.170  84.777  1.00  0.00           C  
ATOM   1904  O   GLN   141      65.569  57.090  83.975  1.00  0.00           O  
ATOM   1905  N   SER   142      64.215  58.371  85.249  1.00  0.00           N  
ATOM   1906  H   SER   142      64.802  59.133  84.941  1.00  0.00           H  
ATOM   1907  CA  SER   142      63.213  58.773  86.279  1.00  0.00           C  
ATOM   1908  HA  SER   142      63.244  59.854  86.412  1.00  0.00           H  
ATOM   1909  CB  SER   142      61.758  58.470  85.916  1.00  0.00           C  
ATOM   1910  HB2 SER   142      61.643  57.392  85.805  1.00  0.00           H  
ATOM   1911  HB3 SER   142      61.025  58.740  86.677  1.00  0.00           H  
ATOM   1912  OG  SER   142      61.319  59.136  84.716  1.00  0.00           O  
ATOM   1913  HG  SER   142      61.343  58.446  84.049  1.00  0.00           H  
ATOM   1914  C   SER   142      63.535  58.193  87.694  1.00  0.00           C  
ATOM   1915  O   SER   142      62.622  57.676  88.352  1.00  0.00           O  
ATOM   1916  N   TYR   143      64.839  58.266  88.101  1.00  0.00           N  
ATOM   1917  H   TYR   143      65.417  59.004  87.725  1.00  0.00           H  
ATOM   1918  CA  TYR   143      65.361  57.577  89.283  1.00  0.00           C  
ATOM   1919  HA  TYR   143      64.997  56.549  89.264  1.00  0.00           H  
ATOM   1920  CB  TYR   143      66.935  57.534  89.209  1.00  0.00           C  
ATOM   1921  HB2 TYR   143      67.263  58.573  89.170  1.00  0.00           H  
ATOM   1922  HB3 TYR   143      67.376  57.122  90.117  1.00  0.00           H  
ATOM   1923  CG  TYR   143      67.551  56.703  88.059  1.00  0.00           C  
ATOM   1924  CD1 TYR   143      67.895  55.378  88.284  1.00  0.00           C  
ATOM   1925  HD1 TYR   143      67.755  54.836  89.208  1.00  0.00           H  
ATOM   1926  CE1 TYR   143      68.402  54.588  87.225  1.00  0.00           C  
ATOM   1927  HE1 TYR   143      68.800  53.600  87.401  1.00  0.00           H  
ATOM   1928  CZ  TYR   143      68.590  55.209  86.017  1.00  0.00           C  
ATOM   1929  OH  TYR   143      69.188  54.482  85.040  1.00  0.00           O  
ATOM   1930  HH  TYR   143      69.638  55.005  84.372  1.00  0.00           H  
ATOM   1931  CE2 TYR   143      68.374  56.587  85.839  1.00  0.00           C  
ATOM   1932  HE2 TYR   143      68.677  57.061  84.917  1.00  0.00           H  
ATOM   1933  CD2 TYR   143      67.810  57.327  86.843  1.00  0.00           C  
ATOM   1934  HD2 TYR   143      67.547  58.371  86.761  1.00  0.00           H  
ATOM   1935  C   TYR   143      65.141  58.226  90.628  1.00  0.00           C  
ATOM   1936  O   TYR   143      64.792  59.425  90.617  1.00  0.00           O  
ATOM   1937  N   GLY   144      65.244  57.479  91.732  1.00  0.00           N  
ATOM   1938  H   GLY   144      65.392  56.483  91.647  1.00  0.00           H  
ATOM   1939  CA  GLY   144      65.071  57.965  93.130  1.00  0.00           C  
ATOM   1940  HA2 GLY   144      65.134  57.178  93.881  1.00  0.00           H  
ATOM   1941  HA3 GLY   144      65.821  58.709  93.397  1.00  0.00           H  
ATOM   1942  C   GLY   144      63.696  58.599  93.417  1.00  0.00           C  
ATOM   1943  O   GLY   144      62.736  58.595  92.630  1.00  0.00           O  
ATOM   1944  N   GLN   145      63.567  59.001  94.683  1.00  0.00           N  
ATOM   1945  H   GLN   145      64.439  58.969  95.191  1.00  0.00           H  
ATOM   1946  CA  GLN   145      62.326  59.614  95.243  1.00  0.00           C  
ATOM   1947  HA  GLN   145      61.687  59.938  94.422  1.00  0.00           H  
ATOM   1948  CB  GLN   145      61.567  58.478  95.961  1.00  0.00           C  
ATOM   1949  HB2 GLN   145      62.150  57.737  96.508  1.00  0.00           H  
ATOM   1950  HB3 GLN   145      60.856  58.847  96.699  1.00  0.00           H  
ATOM   1951  CG  GLN   145      60.746  57.700  94.940  1.00  0.00           C  
ATOM   1952  HG2 GLN   145      60.218  58.368  94.259  1.00  0.00           H  
ATOM   1953  HG3 GLN   145      61.576  57.181  94.462  1.00  0.00           H  
ATOM   1954  CD  GLN   145      59.757  56.664  95.512  1.00  0.00           C  
ATOM   1955  OE1 GLN   145      60.149  55.613  96.036  1.00  0.00           O  
ATOM   1956  NE2 GLN   145      58.485  56.896  95.501  1.00  0.00           N  
ATOM   1957 HE21 GLN   145      57.898  56.097  95.698  1.00  0.00           H  
ATOM   1958 HE22 GLN   145      58.014  57.748  95.233  1.00  0.00           H  
ATOM   1959  C   GLN   145      62.667  60.711  96.262  1.00  0.00           C  
ATOM   1960  O   GLN   145      63.193  60.424  97.335  1.00  0.00           O  
ATOM   1961  N   GLN   146      62.466  61.953  95.835  1.00  0.00           N  
ATOM   1962  H   GLN   146      62.223  62.071  94.862  1.00  0.00           H  
ATOM   1963  CA  GLN   146      62.922  63.121  96.777  1.00  0.00           C  
ATOM   1964  HA  GLN   146      63.928  62.867  97.112  1.00  0.00           H  
ATOM   1965  CB  GLN   146      62.886  64.439  95.973  1.00  0.00           C  
ATOM   1966  HB2 GLN   146      61.847  64.497  95.649  1.00  0.00           H  
ATOM   1967  HB3 GLN   146      63.124  65.194  96.723  1.00  0.00           H  
ATOM   1968  CG  GLN   146      63.766  64.648  94.713  1.00  0.00           C  
ATOM   1969  HG2 GLN   146      64.069  65.686  94.572  1.00  0.00           H  
ATOM   1970  HG3 GLN   146      64.670  64.109  94.997  1.00  0.00           H  
ATOM   1971  CD  GLN   146      63.241  64.165  93.350  1.00  0.00           C  
ATOM   1972  OE1 GLN   146      62.203  63.600  93.171  1.00  0.00           O  
ATOM   1973  NE2 GLN   146      64.023  64.444  92.281  1.00  0.00           N  
ATOM   1974 HE21 GLN   146      64.970  64.779  92.382  1.00  0.00           H  
ATOM   1975 HE22 GLN   146      63.527  64.348  91.407  1.00  0.00           H  
ATOM   1976  C   GLN   146      62.131  63.208  98.092  1.00  0.00           C  
ATOM   1977  O   GLN   146      61.119  62.491  98.254  1.00  0.00           O  
ATOM   1978  N   GLN   147      62.505  64.153  98.980  1.00  0.00           N  
ATOM   1979  H   GLN   147      63.295  64.730  98.728  1.00  0.00           H  
ATOM   1980  CA  GLN   147      61.720  64.617 100.073  1.00  0.00           C  
ATOM   1981  HA  GLN   147      61.436  63.903 100.846  1.00  0.00           H  
ATOM   1982  CB  GLN   147      62.423  65.803 100.807  1.00  0.00           C  
ATOM   1983  HB2 GLN   147      61.840  65.940 101.718  1.00  0.00           H  
ATOM   1984  HB3 GLN   147      63.464  65.570 101.033  1.00  0.00           H  
ATOM   1985  CG  GLN   147      62.446  67.115 100.036  1.00  0.00           C  
ATOM   1986  HG2 GLN   147      61.439  67.394  99.727  1.00  0.00           H  
ATOM   1987  HG3 GLN   147      62.811  67.889 100.711  1.00  0.00           H  
ATOM   1988  CD  GLN   147      63.413  67.085  98.772  1.00  0.00           C  
ATOM   1989  OE1 GLN   147      64.362  66.307  98.765  1.00  0.00           O  
ATOM   1990  NE2 GLN   147      62.987  67.694  97.736  1.00  0.00           N  
ATOM   1991 HE21 GLN   147      62.157  68.264  97.810  1.00  0.00           H  
ATOM   1992 HE22 GLN   147      63.702  67.734  97.024  1.00  0.00           H  
ATOM   1993  C   GLN   147      60.322  65.140  99.666  1.00  0.00           C  
ATOM   1994  O   GLN   147      60.059  65.513  98.518  1.00  0.00           O  
ATOM   1995  N   SER   148      59.372  65.028 100.554  1.00  0.00           N  
ATOM   1996  H   SER   148      59.471  64.599 101.463  1.00  0.00           H  
ATOM   1997  CA  SER   148      57.953  65.473 100.450  1.00  0.00           C  
ATOM   1998  HA  SER   148      57.542  65.197  99.479  1.00  0.00           H  
ATOM   1999  CB  SER   148      57.085  64.981 101.539  1.00  0.00           C  
ATOM   2000  HB2 SER   148      56.054  65.277 101.344  1.00  0.00           H  
ATOM   2001  HB3 SER   148      57.103  63.903 101.377  1.00  0.00           H  
ATOM   2002  OG  SER   148      57.511  65.207 102.824  1.00  0.00           O  
ATOM   2003  HG  SER   148      58.332  64.735 102.982  1.00  0.00           H  
ATOM   2004  C   SER   148      58.078  67.053 100.523  1.00  0.00           C  
ATOM   2005  O   SER   148      58.964  67.552 101.223  1.00  0.00           O  
ATOM   2006  N   TYR   149      57.146  67.738  99.858  1.00  0.00           N  
ATOM   2007  H   TYR   149      56.362  67.325  99.373  1.00  0.00           H  
ATOM   2008  CA  TYR   149      57.115  69.168  99.898  1.00  0.00           C  
ATOM   2009  HA  TYR   149      58.087  69.579  99.625  1.00  0.00           H  
ATOM   2010  CB  TYR   149      56.187  69.704  98.807  1.00  0.00           C  
ATOM   2011  HB2 TYR   149      56.468  69.327  97.823  1.00  0.00           H  
ATOM   2012  HB3 TYR   149      55.119  69.511  98.903  1.00  0.00           H  
ATOM   2013  CG  TYR   149      56.156  71.190  98.471  1.00  0.00           C  
ATOM   2014  CD1 TYR   149      54.926  71.883  98.343  1.00  0.00           C  
ATOM   2015  HD1 TYR   149      54.016  71.377  98.632  1.00  0.00           H  
ATOM   2016  CE1 TYR   149      54.915  73.149  97.763  1.00  0.00           C  
ATOM   2017  HE1 TYR   149      53.967  73.643  97.606  1.00  0.00           H  
ATOM   2018  CZ  TYR   149      56.110  73.767  97.388  1.00  0.00           C  
ATOM   2019  OH  TYR   149      56.176  75.049  96.990  1.00  0.00           O  
ATOM   2020  HH  TYR   149      55.366  75.521  97.197  1.00  0.00           H  
ATOM   2021  CE2 TYR   149      57.314  73.073  97.577  1.00  0.00           C  
ATOM   2022  HE2 TYR   149      58.237  73.612  97.421  1.00  0.00           H  
ATOM   2023  CD2 TYR   149      57.316  71.762  98.063  1.00  0.00           C  
ATOM   2024  HD2 TYR   149      58.221  71.173  98.031  1.00  0.00           H  
ATOM   2025  C   TYR   149      56.725  69.770 101.276  1.00  0.00           C  
ATOM   2026  O   TYR   149      55.945  69.228 102.035  1.00  0.00           O  
ATOM   2027  N   ASN   150      57.307  70.923 101.605  1.00  0.00           N  
ATOM   2028  H   ASN   150      58.118  71.207 101.074  1.00  0.00           H  
ATOM   2029  CA  ASN   150      56.724  71.943 102.448  1.00  0.00           C  
ATOM   2030  HA  ASN   150      55.651  71.772 102.536  1.00  0.00           H  
ATOM   2031  CB  ASN   150      57.359  71.916 103.881  1.00  0.00           C  
ATOM   2032  HB2 ASN   150      57.335  70.912 104.303  1.00  0.00           H  
ATOM   2033  HB3 ASN   150      58.416  72.177 103.839  1.00  0.00           H  
ATOM   2034  CG  ASN   150      56.638  72.723 104.935  1.00  0.00           C  
ATOM   2035  OD1 ASN   150      55.739  72.315 105.722  1.00  0.00           O  
ATOM   2036  ND2 ASN   150      57.036  73.964 105.022  1.00  0.00           N  
ATOM   2037 HD21 ASN   150      56.682  74.421 105.851  1.00  0.00           H  
ATOM   2038 HD22 ASN   150      57.845  74.170 104.453  1.00  0.00           H  
ATOM   2039  C   ASN   150      56.924  73.290 101.737  1.00  0.00           C  
ATOM   2040  O   ASN   150      58.077  73.512 101.421  1.00  0.00           O  
ATOM   2041  N   PRO   151      55.888  74.167 101.574  1.00  0.00           N  
ATOM   2042  CD  PRO   151      54.509  73.940 101.895  1.00  0.00           C  
ATOM   2043  HD2 PRO   151      54.283  73.850 102.957  1.00  0.00           H  
ATOM   2044  HD3 PRO   151      54.101  73.130 101.292  1.00  0.00           H  
ATOM   2045  CG  PRO   151      53.785  75.198 101.449  1.00  0.00           C  
ATOM   2046  HG2 PRO   151      52.928  75.407 102.089  1.00  0.00           H  
ATOM   2047  HG3 PRO   151      53.446  75.171 100.413  1.00  0.00           H  
ATOM   2048  CB  PRO   151      54.893  76.279 101.481  1.00  0.00           C  
ATOM   2049  HB2 PRO   151      55.109  76.608 102.498  1.00  0.00           H  
ATOM   2050  HB3 PRO   151      54.757  77.178 100.880  1.00  0.00           H  
ATOM   2051  CA  PRO   151      56.153  75.521 101.073  1.00  0.00           C  
ATOM   2052  HA  PRO   151      56.152  75.397  99.990  1.00  0.00           H  
ATOM   2053  C   PRO   151      57.501  76.241 101.589  1.00  0.00           C  
ATOM   2054  O   PRO   151      57.726  76.200 102.804  1.00  0.00           O  
ATOM   2055  N   PRO   152      58.365  76.713 100.645  1.00  0.00           N  
ATOM   2056  CD  PRO   152      58.239  76.839  99.219  1.00  0.00           C  
ATOM   2057  HD2 PRO   152      57.310  77.298  98.879  1.00  0.00           H  
ATOM   2058  HD3 PRO   152      58.369  75.822  98.848  1.00  0.00           H  
ATOM   2059  CG  PRO   152      59.410  77.686  98.596  1.00  0.00           C  
ATOM   2060  HG2 PRO   152      59.016  78.701  98.557  1.00  0.00           H  
ATOM   2061  HG3 PRO   152      59.835  77.326  97.659  1.00  0.00           H  
ATOM   2062  CB  PRO   152      60.459  77.566  99.682  1.00  0.00           C  
ATOM   2063  HB2 PRO   152      61.094  78.449  99.758  1.00  0.00           H  
ATOM   2064  HB3 PRO   152      61.038  76.683  99.413  1.00  0.00           H  
ATOM   2065  CA  PRO   152      59.672  77.299 100.974  1.00  0.00           C  
ATOM   2066  HA  PRO   152      60.145  76.411 101.393  1.00  0.00           H  
ATOM   2067  C   PRO   152      59.573  78.422 101.968  1.00  0.00           C  
ATOM   2068  O   PRO   152      58.691  79.228 101.930  1.00  0.00           O  
ATOM   2069  N   GLN   153      60.522  78.474 102.912  1.00  0.00           N  
ATOM   2070  H   GLN   153      61.316  77.850 102.928  1.00  0.00           H  
ATOM   2071  CA  GLN   153      60.337  79.220 104.183  1.00  0.00           C  
ATOM   2072  HA  GLN   153      59.298  79.514 104.328  1.00  0.00           H  
ATOM   2073  CB  GLN   153      60.704  78.284 105.348  1.00  0.00           C  
ATOM   2074  HB2 GLN   153      61.680  77.831 105.176  1.00  0.00           H  
ATOM   2075  HB3 GLN   153      60.764  78.896 106.248  1.00  0.00           H  
ATOM   2076  CG  GLN   153      59.657  77.245 105.573  1.00  0.00           C  
ATOM   2077  HG2 GLN   153      59.400  76.692 104.670  1.00  0.00           H  
ATOM   2078  HG3 GLN   153      60.014  76.543 106.326  1.00  0.00           H  
ATOM   2079  CD  GLN   153      58.339  77.938 106.066  1.00  0.00           C  
ATOM   2080  OE1 GLN   153      58.301  78.510 107.140  1.00  0.00           O  
ATOM   2081  NE2 GLN   153      57.306  77.792 105.320  1.00  0.00           N  
ATOM   2082 HE21 GLN   153      57.462  77.404 104.400  1.00  0.00           H  
ATOM   2083 HE22 GLN   153      56.487  78.311 105.601  1.00  0.00           H  
ATOM   2084  C   GLN   153      60.991  80.647 104.232  1.00  0.00           C  
ATOM   2085  O   GLN   153      60.959  81.236 105.318  1.00  0.00           O  
ATOM   2086  N   GLY   154      61.496  81.145 103.111  1.00  0.00           N  
ATOM   2087  H   GLY   154      61.294  80.640 102.261  1.00  0.00           H  
ATOM   2088  CA  GLY   154      61.499  82.626 102.845  1.00  0.00           C  
ATOM   2089  HA2 GLY   154      61.830  83.186 103.720  1.00  0.00           H  
ATOM   2090  HA3 GLY   154      62.181  82.801 102.013  1.00  0.00           H  
ATOM   2091  C   GLY   154      60.131  83.214 102.498  1.00  0.00           C  
ATOM   2092  O   GLY   154      59.110  82.609 102.814  1.00  0.00           O  
ATOM   2093  N   TYR   155      60.192  84.423 102.032  1.00  0.00           N  
ATOM   2094  H   TYR   155      61.153  84.709 101.902  1.00  0.00           H  
ATOM   2095  CA  TYR   155      59.015  85.235 101.791  1.00  0.00           C  
ATOM   2096  HA  TYR   155      58.392  85.238 102.685  1.00  0.00           H  
ATOM   2097  CB  TYR   155      59.489  86.669 101.366  1.00  0.00           C  
ATOM   2098  HB2 TYR   155      60.334  86.657 100.677  1.00  0.00           H  
ATOM   2099  HB3 TYR   155      58.696  87.085 100.745  1.00  0.00           H  
ATOM   2100  CG  TYR   155      59.842  87.538 102.548  1.00  0.00           C  
ATOM   2101  CD1 TYR   155      58.858  88.214 103.300  1.00  0.00           C  
ATOM   2102  HD1 TYR   155      57.800  88.102 103.113  1.00  0.00           H  
ATOM   2103  CE1 TYR   155      59.227  89.056 104.296  1.00  0.00           C  
ATOM   2104  HE1 TYR   155      58.448  89.545 104.862  1.00  0.00           H  
ATOM   2105  CZ  TYR   155      60.552  89.123 104.751  1.00  0.00           C  
ATOM   2106  OH  TYR   155      60.849  89.810 105.894  1.00  0.00           O  
ATOM   2107  HH  TYR   155      60.012  90.066 106.288  1.00  0.00           H  
ATOM   2108  CE2 TYR   155      61.577  88.438 104.065  1.00  0.00           C  
ATOM   2109  HE2 TYR   155      62.585  88.531 104.443  1.00  0.00           H  
ATOM   2110  CD2 TYR   155      61.198  87.748 102.862  1.00  0.00           C  
ATOM   2111  HD2 TYR   155      62.011  87.244 102.361  1.00  0.00           H  
ATOM   2112  C   TYR   155      58.200  84.495 100.632  1.00  0.00           C  
ATOM   2113  O   TYR   155      58.812  84.040  99.676  1.00  0.00           O  
ATOM   2114  N   GLY   156      56.860  84.494 100.709  1.00  0.00           N  
ATOM   2115  H   GLY   156      56.355  84.026  99.969  1.00  0.00           H  
ATOM   2116  CA  GLY   156      56.089  85.159 101.744  1.00  0.00           C  
ATOM   2117  HA2 GLY   156      55.650  84.405 102.397  1.00  0.00           H  
ATOM   2118  HA3 GLY   156      56.611  85.798 102.457  1.00  0.00           H  
ATOM   2119  C   GLY   156      54.999  86.057 101.074  1.00  0.00           C  
ATOM   2120  O   GLY   156      55.308  86.998 100.349  1.00  0.00           O  
ATOM   2121  N   GLN   157      53.753  85.898 101.448  1.00  0.00           N  
ATOM   2122  H   GLN   157      53.586  85.130 102.083  1.00  0.00           H  
ATOM   2123  CA  GLN   157      52.678  86.761 101.062  1.00  0.00           C  
ATOM   2124  HA  GLN   157      52.916  87.130 100.064  1.00  0.00           H  
ATOM   2125  CB  GLN   157      51.443  85.901 100.894  1.00  0.00           C  
ATOM   2126  HB2 GLN   157      51.067  85.575 101.864  1.00  0.00           H  
ATOM   2127  HB3 GLN   157      50.702  86.524 100.394  1.00  0.00           H  
ATOM   2128  CG  GLN   157      51.503  84.705  99.900  1.00  0.00           C  
ATOM   2129  HG2 GLN   157      52.274  83.983 100.172  1.00  0.00           H  
ATOM   2130  HG3 GLN   157      50.546  84.183  99.923  1.00  0.00           H  
ATOM   2131  CD  GLN   157      51.898  85.070  98.485  1.00  0.00           C  
ATOM   2132  OE1 GLN   157      52.983  84.934  98.021  1.00  0.00           O  
ATOM   2133  NE2 GLN   157      50.954  85.672  97.748  1.00  0.00           N  
ATOM   2134 HE21 GLN   157      50.012  85.782  98.095  1.00  0.00           H  
ATOM   2135 HE22 GLN   157      51.203  86.134  96.885  1.00  0.00           H  
ATOM   2136  C   GLN   157      52.496  87.953 102.060  1.00  0.00           C  
ATOM   2137  O   GLN   157      52.670  87.685 103.285  1.00  0.00           O  
ATOM   2138  N   GLN   158      52.178  89.180 101.721  1.00  0.00           N  
ATOM   2139  H   GLN   158      52.157  89.849 102.478  1.00  0.00           H  
ATOM   2140  CA  GLN   158      51.768  89.737 100.395  1.00  0.00           C  
ATOM   2141  HA  GLN   158      51.025  89.099  99.916  1.00  0.00           H  
ATOM   2142  CB  GLN   158      51.118  91.124 100.529  1.00  0.00           C  
ATOM   2143  HB2 GLN   158      51.792  91.722 101.142  1.00  0.00           H  
ATOM   2144  HB3 GLN   158      50.986  91.545  99.532  1.00  0.00           H  
ATOM   2145  CG  GLN   158      49.772  91.082 101.285  1.00  0.00           C  
ATOM   2146  HG2 GLN   158      49.082  90.438 100.739  1.00  0.00           H  
ATOM   2147  HG3 GLN   158      49.909  90.624 102.264  1.00  0.00           H  
ATOM   2148  CD  GLN   158      49.089  92.422 101.541  1.00  0.00           C  
ATOM   2149  OE1 GLN   158      49.700  93.425 101.353  1.00  0.00           O  
ATOM   2150  NE2 GLN   158      47.974  92.310 102.205  1.00  0.00           N  
ATOM   2151 HE21 GLN   158      47.684  91.508 102.746  1.00  0.00           H  
ATOM   2152 HE22 GLN   158      47.507  93.189 102.377  1.00  0.00           H  
ATOM   2153  C   GLN   158      52.910  89.867  99.367  1.00  0.00           C  
ATOM   2154  O   GLN   158      54.021  90.225  99.674  1.00  0.00           O  
ATOM   2155  N   ASN   159      52.599  89.596  98.121  1.00  0.00           N  
ATOM   2156  H   ASN   159      51.610  89.496  97.938  1.00  0.00           H  
ATOM   2157  CA  ASN   159      53.478  89.928  96.988  1.00  0.00           C  
ATOM   2158  HA  ASN   159      54.365  89.324  97.180  1.00  0.00           H  
ATOM   2159  CB  ASN   159      52.725  89.413  95.829  1.00  0.00           C  
ATOM   2160  HB2 ASN   159      51.656  89.621  95.788  1.00  0.00           H  
ATOM   2161  HB3 ASN   159      53.246  89.806  94.956  1.00  0.00           H  
ATOM   2162  CG  ASN   159      52.742  87.906  95.701  1.00  0.00           C  
ATOM   2163  OD1 ASN   159      51.736  87.179  95.760  1.00  0.00           O  
ATOM   2164  ND2 ASN   159      53.801  87.325  95.354  1.00  0.00           N  
ATOM   2165 HD21 ASN   159      54.602  87.819  94.989  1.00  0.00           H  
ATOM   2166 HD22 ASN   159      53.735  86.321  95.263  1.00  0.00           H  
ATOM   2167  C   ASN   159      53.757  91.451  96.868  1.00  0.00           C  
ATOM   2168  O   ASN   159      52.967  92.269  97.106  1.00  0.00           O  
ATOM   2169  N   GLN   160      54.897  91.888  96.430  1.00  0.00           N  
ATOM   2170  H   GLN   160      55.026  92.881  96.300  1.00  0.00           H  
ATOM   2171  CA  GLN   160      56.032  91.062  95.905  1.00  0.00           C  
ATOM   2172  HA  GLN   160      55.872  89.993  96.049  1.00  0.00           H  
ATOM   2173  CB  GLN   160      56.009  91.125  94.367  1.00  0.00           C  
ATOM   2174  HB2 GLN   160      55.071  90.674  94.044  1.00  0.00           H  
ATOM   2175  HB3 GLN   160      56.115  92.189  94.152  1.00  0.00           H  
ATOM   2176  CG  GLN   160      57.113  90.372  93.630  1.00  0.00           C  
ATOM   2177  HG2 GLN   160      56.934  90.410  92.555  1.00  0.00           H  
ATOM   2178  HG3 GLN   160      58.028  90.803  94.035  1.00  0.00           H  
ATOM   2179  CD  GLN   160      57.168  88.883  93.895  1.00  0.00           C  
ATOM   2180  OE1 GLN   160      56.205  88.222  94.239  1.00  0.00           O  
ATOM   2181  NE2 GLN   160      58.261  88.219  93.596  1.00  0.00           N  
ATOM   2182 HE21 GLN   160      59.106  88.633  93.229  1.00  0.00           H  
ATOM   2183 HE22 GLN   160      58.155  87.227  93.755  1.00  0.00           H  
ATOM   2184  C   GLN   160      57.479  91.490  96.413  1.00  0.00           C  
ATOM   2185  O   GLN   160      57.999  92.570  96.029  1.00  0.00           O  
ATOM   2186  N   TYR   161      58.113  90.644  97.208  1.00  0.00           N  
ATOM   2187  H   TYR   161      57.607  89.827  97.517  1.00  0.00           H  
ATOM   2188  CA  TYR   161      59.339  90.900  97.920  1.00  0.00           C  
ATOM   2189  HA  TYR   161      59.617  91.951  97.990  1.00  0.00           H  
ATOM   2190  CB  TYR   161      59.147  90.291  99.362  1.00  0.00           C  
ATOM   2191  HB2 TYR   161      58.230  90.661  99.822  1.00  0.00           H  
ATOM   2192  HB3 TYR   161      59.182  89.205  99.278  1.00  0.00           H  
ATOM   2193  CG  TYR   161      60.289  90.561 100.309  1.00  0.00           C  
ATOM   2194  CD1 TYR   161      61.537  89.970 100.153  1.00  0.00           C  
ATOM   2195  HD1 TYR   161      61.716  89.240  99.377  1.00  0.00           H  
ATOM   2196  CE1 TYR   161      62.602  90.234 101.025  1.00  0.00           C  
ATOM   2197  HE1 TYR   161      63.542  89.712 100.926  1.00  0.00           H  
ATOM   2198  CZ  TYR   161      62.440  91.067 102.146  1.00  0.00           C  
ATOM   2199  OH  TYR   161      63.443  91.350 103.002  1.00  0.00           O  
ATOM   2200  HH  TYR   161      62.994  91.841 103.694  1.00  0.00           H  
ATOM   2201  CE2 TYR   161      61.141  91.625 102.384  1.00  0.00           C  
ATOM   2202  HE2 TYR   161      60.912  92.157 103.296  1.00  0.00           H  
ATOM   2203  CD2 TYR   161      60.089  91.371 101.448  1.00  0.00           C  
ATOM   2204  HD2 TYR   161      59.058  91.642 101.622  1.00  0.00           H  
ATOM   2205  C   TYR   161      60.518  90.273  97.216  1.00  0.00           C  
ATOM   2206  O   TYR   161      61.549  90.902  96.971  1.00  0.00           O  
ATOM   2207  N   ASN   162      60.362  89.000  96.737  1.00  0.00           N  
ATOM   2208  H   ASN   162      59.444  88.592  96.850  1.00  0.00           H  
ATOM   2209  CA  ASN   162      61.501  88.355  96.070  1.00  0.00           C  
ATOM   2210  HA  ASN   162      62.332  88.500  96.761  1.00  0.00           H  
ATOM   2211  CB  ASN   162      61.195  86.837  95.798  1.00  0.00           C  
ATOM   2212  HB2 ASN   162      60.438  86.749  95.019  1.00  0.00           H  
ATOM   2213  HB3 ASN   162      62.030  86.376  95.271  1.00  0.00           H  
ATOM   2214  CG  ASN   162      60.862  86.091  97.117  1.00  0.00           C  
ATOM   2215  OD1 ASN   162      61.756  85.743  97.876  1.00  0.00           O  
ATOM   2216  ND2 ASN   162      59.602  85.651  97.314  1.00  0.00           N  
ATOM   2217 HD21 ASN   162      59.310  85.247  98.192  1.00  0.00           H  
ATOM   2218 HD22 ASN   162      58.882  85.766  96.615  1.00  0.00           H  
ATOM   2219  C   ASN   162      61.760  89.101  94.724  1.00  0.00           C  
ATOM   2220  O   ASN   162      60.870  89.468  93.976  1.00  0.00           O  
ATOM   2221  N   SER   163      63.015  89.437  94.451  1.00  0.00           N  
ATOM   2222  H   SER   163      63.745  88.841  94.813  1.00  0.00           H  
ATOM   2223  CA  SER   163      63.310  90.428  93.328  1.00  0.00           C  
ATOM   2224  HA  SER   163      62.778  91.372  93.445  1.00  0.00           H  
ATOM   2225  CB  SER   163      64.754  90.748  93.402  1.00  0.00           C  
ATOM   2226  HB2 SER   163      65.017  91.173  94.370  1.00  0.00           H  
ATOM   2227  HB3 SER   163      65.277  89.791  93.419  1.00  0.00           H  
ATOM   2228  OG  SER   163      65.278  91.594  92.447  1.00  0.00           O  
ATOM   2229  HG  SER   163      66.202  91.689  92.689  1.00  0.00           H  
ATOM   2230  C   SER   163      63.161  89.785  91.911  1.00  0.00           C  
ATOM   2231  O   SER   163      63.185  88.571  91.724  1.00  0.00           O  
ATOM   2232  N   SER   164      62.694  90.604  90.996  1.00  0.00           N  
ATOM   2233  H   SER   164      62.723  91.587  91.227  1.00  0.00           H  
ATOM   2234  CA  SER   164      62.032  90.301  89.705  1.00  0.00           C  
ATOM   2235  HA  SER   164      61.938  91.250  89.176  1.00  0.00           H  
ATOM   2236  CB  SER   164      60.705  89.617  90.030  1.00  0.00           C  
ATOM   2237  HB2 SER   164      60.872  88.563  90.254  1.00  0.00           H  
ATOM   2238  HB3 SER   164      60.206  90.059  90.892  1.00  0.00           H  
ATOM   2239  OG  SER   164      59.722  89.865  88.993  1.00  0.00           O  
ATOM   2240  HG  SER   164      58.867  89.659  89.377  1.00  0.00           H  
ATOM   2241  C   SER   164      62.948  89.430  88.768  1.00  0.00           C  
ATOM   2242  O   SER   164      64.150  89.298  88.974  1.00  0.00           O  
ATOM   2243  N   SER   165      62.402  88.773  87.756  1.00  0.00           N  
ATOM   2244  H   SER   165      61.480  89.027  87.429  1.00  0.00           H  
ATOM   2245  CA  SER   165      63.097  87.805  86.864  1.00  0.00           C  
ATOM   2246  HA  SER   165      63.299  86.872  87.390  1.00  0.00           H  
ATOM   2247  CB  SER   165      62.022  87.207  85.916  1.00  0.00           C  
ATOM   2248  HB2 SER   165      61.660  88.015  85.281  1.00  0.00           H  
ATOM   2249  HB3 SER   165      62.496  86.446  85.295  1.00  0.00           H  
ATOM   2250  OG  SER   165      61.040  86.604  86.720  1.00  0.00           O  
ATOM   2251  HG  SER   165      61.425  86.100  87.440  1.00  0.00           H  
ATOM   2252  C   SER   165      64.319  88.165  86.113  1.00  0.00           C  
ATOM   2253  O   SER   165      64.407  89.302  85.655  1.00  0.00           O  
ATOM   2254  N   GLY   166      65.281  87.232  85.934  1.00  0.00           N  
ATOM   2255  H   GLY   166      65.047  86.284  86.194  1.00  0.00           H  
ATOM   2256  CA  GLY   166      66.573  87.505  85.312  1.00  0.00           C  
ATOM   2257  HA2 GLY   166      67.214  86.624  85.344  1.00  0.00           H  
ATOM   2258  HA3 GLY   166      66.367  87.753  84.271  1.00  0.00           H  
ATOM   2259  C   GLY   166      67.415  88.591  85.967  1.00  0.00           C  
ATOM   2260  O   GLY   166      67.524  88.626  87.220  1.00  0.00           O  
ATOM   2261  N   GLY   167      67.781  89.651  85.203  1.00  0.00           N  
ATOM   2262  H   GLY   167      67.260  89.819  84.355  1.00  0.00           H  
ATOM   2263  CA  GLY   167      68.734  90.687  85.565  1.00  0.00           C  
ATOM   2264  HA2 GLY   167      68.352  91.664  85.266  1.00  0.00           H  
ATOM   2265  HA3 GLY   167      68.801  90.802  86.647  1.00  0.00           H  
ATOM   2266  C   GLY   167      70.220  90.430  85.061  1.00  0.00           C  
ATOM   2267  O   GLY   167      70.476  90.483  83.857  1.00  0.00           O  
ATOM   2268  N   GLY   168      71.132  90.097  85.984  1.00  0.00           N  
ATOM   2269  H   GLY   168      70.915  90.128  86.970  1.00  0.00           H  
ATOM   2270  CA  GLY   168      72.435  89.564  85.615  1.00  0.00           C  
ATOM   2271  HA2 GLY   168      72.920  90.235  84.905  1.00  0.00           H  
ATOM   2272  HA3 GLY   168      72.922  89.698  86.581  1.00  0.00           H  
ATOM   2273  C   GLY   168      72.527  88.094  85.083  1.00  0.00           C  
ATOM   2274  O   GLY   168      71.548  87.388  85.100  1.00  0.00           O  
ATOM   2275  N   GLY   169      73.739  87.627  84.586  1.00  0.00           N  
ATOM   2276  H   GLY   169      73.779  86.674  84.256  1.00  0.00           H  
ATOM   2277  CA  GLY   169      75.042  88.221  84.843  1.00  0.00           C  
ATOM   2278  HA2 GLY   169      75.219  88.439  85.896  1.00  0.00           H  
ATOM   2279  HA3 GLY   169      75.802  87.543  84.454  1.00  0.00           H  
ATOM   2280  C   GLY   169      75.413  89.411  84.043  1.00  0.00           C  
ATOM   2281  O   GLY   169      74.648  90.120  83.366  1.00  0.00           O  
ATOM   2282  N   GLY   170      76.715  89.627  83.993  1.00  0.00           N  
ATOM   2283  H   GLY   170      77.421  89.084  84.468  1.00  0.00           H  
ATOM   2284  CA  GLY   170      77.404  90.748  83.319  1.00  0.00           C  
ATOM   2285  HA2 GLY   170      76.831  91.082  82.454  1.00  0.00           H  
ATOM   2286  HA3 GLY   170      77.307  91.608  83.981  1.00  0.00           H  
ATOM   2287  C   GLY   170      78.853  90.476  82.937  1.00  0.00           C  
ATOM   2288  O   GLY   170      79.361  89.339  83.123  1.00  0.00           O  
ATOM   2289  N   GLY   171      79.574  91.433  82.337  1.00  0.00           N  
ATOM   2290  H   GLY   171      80.571  91.276  82.381  1.00  0.00           H  
ATOM   2291  CA  GLY   171      79.175  92.870  82.202  1.00  0.00           C  
ATOM   2292  HA2 GLY   171      79.236  93.161  81.153  1.00  0.00           H  
ATOM   2293  HA3 GLY   171      78.150  92.928  82.570  1.00  0.00           H  
ATOM   2294  C   GLY   171      80.086  93.867  82.970  1.00  0.00           C  
ATOM   2295  O   GLY   171      81.105  93.527  83.637  1.00  0.00           O  
ATOM   2296  N   GLY   172      79.618  95.124  83.074  1.00  0.00           N  
ATOM   2297  H   GLY   172      80.185  95.659  83.716  1.00  0.00           H  
ATOM   2298  CA  GLY   172      78.332  95.592  82.483  1.00  0.00           C  
ATOM   2299  HA2 GLY   172      77.476  94.944  82.671  1.00  0.00           H  
ATOM   2300  HA3 GLY   172      78.097  96.518  83.008  1.00  0.00           H  
ATOM   2301  C   GLY   172      78.357  95.781  80.947  1.00  0.00           C  
ATOM   2302  O   GLY   172      79.341  95.581  80.272  1.00  0.00           O  
ATOM   2303  N   GLY   173      77.161  95.881  80.300  1.00  0.00           N  
ATOM   2304  H   GLY   173      76.356  96.075  80.878  1.00  0.00           H  
ATOM   2305  CA  GLY   173      77.113  96.072  78.843  1.00  0.00           C  
ATOM   2306  HA2 GLY   173      78.035  96.589  78.578  1.00  0.00           H  
ATOM   2307  HA3 GLY   173      77.161  95.092  78.367  1.00  0.00           H  
ATOM   2308  C   GLY   173      75.909  96.864  78.307  1.00  0.00           C  
ATOM   2309  O   GLY   173      75.286  97.455  79.125  1.00  0.00           O  
ATOM   2310  N   GLY   174      75.605  96.916  77.009  1.00  0.00           N  
ATOM   2311  H   GLY   174      74.829  97.476  76.687  1.00  0.00           H  
ATOM   2312  CA  GLY   174      76.446  96.197  75.898  1.00  0.00           C  
ATOM   2313  HA2 GLY   174      77.490  96.171  76.208  1.00  0.00           H  
ATOM   2314  HA3 GLY   174      76.042  95.189  75.806  1.00  0.00           H  
ATOM   2315  C   GLY   174      76.437  96.933  74.568  1.00  0.00           C  
ATOM   2316  O   GLY   174      75.397  97.281  73.992  1.00  0.00           O  
ATOM   2317  N   GLY   175      77.595  97.207  73.965  1.00  0.00           N  
ATOM   2318  H   GLY   175      78.404  96.904  74.487  1.00  0.00           H  
ATOM   2319  CA  GLY   175      77.727  98.066  72.800  1.00  0.00           C  
ATOM   2320  HA2 GLY   175      77.192  97.674  71.936  1.00  0.00           H  
ATOM   2321  HA3 GLY   175      77.344  99.082  72.901  1.00  0.00           H  
ATOM   2322  C   GLY   175      79.212  98.090  72.342  1.00  0.00           C  
ATOM   2323  O   GLY   175      80.024  97.250  72.828  1.00  0.00           O  
ATOM   2324  N   ASN   176      79.508  98.885  71.321  1.00  0.00           N  
ATOM   2325  H   ASN   176      78.730  99.437  70.990  1.00  0.00           H  
ATOM   2326  CA  ASN   176      80.792  98.901  70.630  1.00  0.00           C  
ATOM   2327  HA  ASN   176      81.608  98.645  71.306  1.00  0.00           H  
ATOM   2328  CB  ASN   176      80.675  97.910  69.497  1.00  0.00           C  
ATOM   2329  HB2 ASN   176      80.578  96.886  69.859  1.00  0.00           H  
ATOM   2330  HB3 ASN   176      79.746  98.110  68.961  1.00  0.00           H  
ATOM   2331  CG  ASN   176      81.873  98.030  68.555  1.00  0.00           C  
ATOM   2332  OD1 ASN   176      83.066  97.964  68.997  1.00  0.00           O  
ATOM   2333  ND2 ASN   176      81.686  98.407  67.348  1.00  0.00           N  
ATOM   2334 HD21 ASN   176      82.501  98.439  66.752  1.00  0.00           H  
ATOM   2335 HD22 ASN   176      80.775  98.682  67.010  1.00  0.00           H  
ATOM   2336  C   ASN   176      80.936 100.320  70.010  1.00  0.00           C  
ATOM   2337  O   ASN   176      79.974 100.996  69.765  1.00  0.00           O  
ATOM   2338  N   TYR   177      82.160 100.818  69.873  1.00  0.00           N  
ATOM   2339  H   TYR   177      82.925 100.363  70.351  1.00  0.00           H  
ATOM   2340  CA  TYR   177      82.562 102.085  69.225  1.00  0.00           C  
ATOM   2341  HA  TYR   177      81.693 102.730  69.093  1.00  0.00           H  
ATOM   2342  CB  TYR   177      83.563 102.792  70.182  1.00  0.00           C  
ATOM   2343  HB2 TYR   177      84.375 102.085  70.352  1.00  0.00           H  
ATOM   2344  HB3 TYR   177      83.964 103.677  69.688  1.00  0.00           H  
ATOM   2345  CG  TYR   177      82.898 103.264  71.493  1.00  0.00           C  
ATOM   2346  CD1 TYR   177      81.770 104.096  71.501  1.00  0.00           C  
ATOM   2347  HD1 TYR   177      81.312 104.400  70.572  1.00  0.00           H  
ATOM   2348  CE1 TYR   177      81.180 104.521  72.746  1.00  0.00           C  
ATOM   2349  HE1 TYR   177      80.324 105.175  72.676  1.00  0.00           H  
ATOM   2350  CZ  TYR   177      81.683 103.995  73.941  1.00  0.00           C  
ATOM   2351  OH  TYR   177      81.038 104.140  75.116  1.00  0.00           O  
ATOM   2352  HH  TYR   177      80.319 104.756  74.958  1.00  0.00           H  
ATOM   2353  CE2 TYR   177      82.807 103.195  73.921  1.00  0.00           C  
ATOM   2354  HE2 TYR   177      83.130 102.730  74.841  1.00  0.00           H  
ATOM   2355  CD2 TYR   177      83.434 102.836  72.727  1.00  0.00           C  
ATOM   2356  HD2 TYR   177      84.315 102.217  72.641  1.00  0.00           H  
ATOM   2357  C   TYR   177      83.135 101.772  67.888  1.00  0.00           C  
ATOM   2358  O   TYR   177      84.352 101.548  67.934  1.00  0.00           O  
ATOM   2359  N   GLY   178      82.424 101.916  66.747  1.00  0.00           N  
ATOM   2360  H   GLY   178      82.965 101.828  65.898  1.00  0.00           H  
ATOM   2361  CA  GLY   178      81.009 102.464  66.572  1.00  0.00           C  
ATOM   2362  HA2 GLY   178      80.513 102.178  65.645  1.00  0.00           H  
ATOM   2363  HA3 GLY   178      80.365 102.190  67.408  1.00  0.00           H  
ATOM   2364  C   GLY   178      80.963 103.962  66.755  1.00  0.00           C  
ATOM   2365  O   GLY   178      82.021 104.584  66.607  1.00  0.00           O  
ATOM   2366  N   GLN   179      79.829 104.617  66.990  1.00  0.00           N  
ATOM   2367  H   GLN   179      79.050 104.024  67.241  1.00  0.00           H  
ATOM   2368  CA  GLN   179      79.720 106.011  67.241  1.00  0.00           C  
ATOM   2369  HA  GLN   179      80.478 106.576  66.699  1.00  0.00           H  
ATOM   2370  CB  GLN   179      78.367 106.398  66.699  1.00  0.00           C  
ATOM   2371  HB2 GLN   179      77.571 105.833  67.183  1.00  0.00           H  
ATOM   2372  HB3 GLN   179      78.283 107.456  66.946  1.00  0.00           H  
ATOM   2373  CG  GLN   179      78.265 106.317  65.219  1.00  0.00           C  
ATOM   2374  HG2 GLN   179      77.955 107.288  64.834  1.00  0.00           H  
ATOM   2375  HG3 GLN   179      79.247 106.393  64.753  1.00  0.00           H  
ATOM   2376  CD  GLN   179      77.517 105.122  64.571  1.00  0.00           C  
ATOM   2377  OE1 GLN   179      77.394 104.053  65.118  1.00  0.00           O  
ATOM   2378  NE2 GLN   179      76.950 105.394  63.460  1.00  0.00           N  
ATOM   2379 HE21 GLN   179      77.002 106.353  63.149  1.00  0.00           H  
ATOM   2380 HE22 GLN   179      76.434 104.667  62.985  1.00  0.00           H  
ATOM   2381  C   GLN   179      79.791 106.263  68.743  1.00  0.00           C  
ATOM   2382  O   GLN   179      79.335 105.445  69.564  1.00  0.00           O  
ATOM   2383  N   ASP   180      80.252 107.404  69.291  1.00  0.00           N  
ATOM   2384  H   ASP   180      79.813 107.547  70.189  1.00  0.00           H  
ATOM   2385  CA  ASP   180      80.900 108.623  68.743  1.00  0.00           C  
ATOM   2386  HA  ASP   180      81.251 108.544  67.715  1.00  0.00           H  
ATOM   2387  CB  ASP   180      79.818 109.732  68.553  1.00  0.00           C  
ATOM   2388  HB2 ASP   180      79.097 109.477  67.776  1.00  0.00           H  
ATOM   2389  HB3 ASP   180      79.173 109.930  69.408  1.00  0.00           H  
ATOM   2390  CG  ASP   180      80.450 111.094  68.131  1.00  0.00           C  
ATOM   2391  OD1 ASP   180      79.728 112.106  68.036  1.00  0.00           O  
ATOM   2392  OD2 ASP   180      81.660 111.164  67.959  1.00  0.00           O  
ATOM   2393  C   ASP   180      82.048 109.163  69.673  1.00  0.00           C  
ATOM   2394  O   ASP   180      81.756 109.639  70.789  1.00  0.00           O  
ATOM   2395  N   GLN   181      83.327 108.929  69.262  1.00  0.00           N  
ATOM   2396  H   GLN   181      83.377 108.467  68.365  1.00  0.00           H  
ATOM   2397  CA  GLN   181      84.549 109.382  69.911  1.00  0.00           C  
ATOM   2398  HA  GLN   181      84.338 109.157  70.957  1.00  0.00           H  
ATOM   2399  CB  GLN   181      85.702 108.465  69.512  1.00  0.00           C  
ATOM   2400  HB2 GLN   181      85.890 108.651  68.455  1.00  0.00           H  
ATOM   2401  HB3 GLN   181      86.608 108.759  70.042  1.00  0.00           H  
ATOM   2402  CG  GLN   181      85.499 106.907  69.652  1.00  0.00           C  
ATOM   2403  HG2 GLN   181      84.534 106.630  69.228  1.00  0.00           H  
ATOM   2404  HG3 GLN   181      86.261 106.397  69.064  1.00  0.00           H  
ATOM   2405  CD  GLN   181      85.440 106.509  71.107  1.00  0.00           C  
ATOM   2406  OE1 GLN   181      85.043 107.202  72.005  1.00  0.00           O  
ATOM   2407  NE2 GLN   181      85.830 105.348  71.451  1.00  0.00           N  
ATOM   2408 HE21 GLN   181      86.144 104.629  70.815  1.00  0.00           H  
ATOM   2409 HE22 GLN   181      85.810 105.153  72.442  1.00  0.00           H  
ATOM   2410  C   GLN   181      84.891 110.909  69.877  1.00  0.00           C  
ATOM   2411  O   GLN   181      86.089 111.244  70.084  1.00  0.00           O  
ATOM   2412  N   SER   182      83.961 111.825  69.529  1.00  0.00           N  
ATOM   2413  H   SER   182      83.038 111.432  69.415  1.00  0.00           H  
ATOM   2414  CA  SER   182      84.222 113.239  69.645  1.00  0.00           C  
ATOM   2415  HA  SER   182      85.036 113.453  68.954  1.00  0.00           H  
ATOM   2416  CB  SER   182      82.984 114.108  69.179  1.00  0.00           C  
ATOM   2417  HB2 SER   182      82.271 114.180  69.999  1.00  0.00           H  
ATOM   2418  HB3 SER   182      83.329 115.110  68.921  1.00  0.00           H  
ATOM   2419  OG  SER   182      82.292 113.691  68.097  1.00  0.00           O  
ATOM   2420  HG  SER   182      81.946 112.810  68.258  1.00  0.00           H  
ATOM   2421  C   SER   182      84.676 113.579  71.037  1.00  0.00           C  
ATOM   2422  O   SER   182      84.223 112.957  72.039  1.00  0.00           O  
ATOM   2423  N   SER   183      85.538 114.588  71.182  1.00  0.00           N  
ATOM   2424  H   SER   183      85.730 114.627  72.173  1.00  0.00           H  
ATOM   2425  CA  SER   183      86.375 115.406  70.283  1.00  0.00           C  
ATOM   2426  HA  SER   183      86.402 115.139  69.227  1.00  0.00           H  
ATOM   2427  CB  SER   183      85.784 116.856  70.195  1.00  0.00           C  
ATOM   2428  HB2 SER   183      84.714 116.680  70.080  1.00  0.00           H  
ATOM   2429  HB3 SER   183      85.927 117.381  71.139  1.00  0.00           H  
ATOM   2430  OG  SER   183      86.311 117.483  69.025  1.00  0.00           O  
ATOM   2431  HG  SER   183      85.609 117.489  68.371  1.00  0.00           H  
ATOM   2432  C   SER   183      87.790 115.400  70.823  1.00  0.00           C  
ATOM   2433  O   SER   183      88.016 115.627  71.972  1.00  0.00           O  
ATOM   2434  N   MET   184      88.816 115.133  70.009  1.00  0.00           N  
ATOM   2435  H   MET   184      88.675 115.095  69.010  1.00  0.00           H  
ATOM   2436  CA  MET   184      90.192 115.243  70.390  1.00  0.00           C  
ATOM   2437  HA  MET   184      90.303 114.583  71.250  1.00  0.00           H  
ATOM   2438  CB  MET   184      91.069 114.870  69.184  1.00  0.00           C  
ATOM   2439  HB2 MET   184      90.626 114.029  68.651  1.00  0.00           H  
ATOM   2440  HB3 MET   184      91.008 115.741  68.532  1.00  0.00           H  
ATOM   2441  CG  MET   184      92.513 114.706  69.640  1.00  0.00           C  
ATOM   2442  HG2 MET   184      92.738 115.522  70.327  1.00  0.00           H  
ATOM   2443  HG3 MET   184      92.501 113.804  70.252  1.00  0.00           H  
ATOM   2444  SD  MET   184      93.951 114.598  68.500  1.00  0.00           S  
ATOM   2445  CE  MET   184      93.898 116.316  67.882  1.00  0.00           C  
ATOM   2446  HE1 MET   184      94.046 116.906  68.787  1.00  0.00           H  
ATOM   2447  HE2 MET   184      94.666 116.410  67.114  1.00  0.00           H  
ATOM   2448  HE3 MET   184      92.932 116.522  67.423  1.00  0.00           H  
ATOM   2449  C   MET   184      90.586 116.624  70.898  1.00  0.00           C  
ATOM   2450  O   MET   184      90.098 117.534  70.204  1.00  0.00           O  
ATOM   2451  N   SER   185      91.325 116.767  71.970  1.00  0.00           N  
ATOM   2452  H   SER   185      91.683 115.917  72.381  1.00  0.00           H  
ATOM   2453  CA  SER   185      91.516 118.062  72.553  1.00  0.00           C  
ATOM   2454  HA  SER   185      90.549 118.471  72.845  1.00  0.00           H  
ATOM   2455  CB  SER   185      92.294 117.910  73.860  1.00  0.00           C  
ATOM   2456  HB2 SER   185      91.848 117.112  74.453  1.00  0.00           H  
ATOM   2457  HB3 SER   185      93.295 117.671  73.502  1.00  0.00           H  
ATOM   2458  OG  SER   185      92.337 119.149  74.465  1.00  0.00           O  
ATOM   2459  HG  SER   185      93.077 119.163  75.075  1.00  0.00           H  
ATOM   2460  C   SER   185      92.175 119.104  71.620  1.00  0.00           C  
ATOM   2461  O   SER   185      92.990 118.721  70.763  1.00  0.00           O  
ATOM   2462  N   SER   186      91.898 120.410  71.731  1.00  0.00           N  
ATOM   2463  H   SER   186      91.184 120.518  72.438  1.00  0.00           H  
ATOM   2464  CA  SER   186      92.259 121.401  70.726  1.00  0.00           C  
ATOM   2465  HA  SER   186      93.258 121.190  70.344  1.00  0.00           H  
ATOM   2466  CB  SER   186      91.238 121.287  69.542  1.00  0.00           C  
ATOM   2467  HB2 SER   186      91.587 120.391  69.029  1.00  0.00           H  
ATOM   2468  HB3 SER   186      90.236 121.121  69.938  1.00  0.00           H  
ATOM   2469  OG  SER   186      91.228 122.283  68.572  1.00  0.00           O  
ATOM   2470  HG  SER   186      90.618 122.958  68.879  1.00  0.00           H  
ATOM   2471  C   SER   186      92.195 122.847  71.327  1.00  0.00           C  
ATOM   2472  O   SER   186      91.255 123.145  72.092  1.00  0.00           O  
ATOM   2473  N   GLY   187      93.102 123.820  71.077  1.00  0.00           N  
ATOM   2474  H   GLY   187      92.898 124.689  71.549  1.00  0.00           H  
ATOM   2475  CA  GLY   187      94.266 123.721  70.172  1.00  0.00           C  
ATOM   2476  HA2 GLY   187      95.179 123.905  70.738  1.00  0.00           H  
ATOM   2477  HA3 GLY   187      94.397 122.770  69.655  1.00  0.00           H  
ATOM   2478  C   GLY   187      94.347 124.737  69.076  1.00  0.00           C  
ATOM   2479  O   GLY   187      95.325 124.692  68.278  1.00  0.00           O  
ATOM   2480  N   GLY   188      93.333 125.691  68.942  1.00  0.00           N  
ATOM   2481  H   GLY   188      92.548 125.733  69.576  1.00  0.00           H  
ATOM   2482  CA  GLY   188      93.577 126.866  68.069  1.00  0.00           C  
ATOM   2483  HA2 GLY   188      93.351 126.674  67.020  1.00  0.00           H  
ATOM   2484  HA3 GLY   188      92.820 127.583  68.386  1.00  0.00           H  
ATOM   2485  C   GLY   188      94.856 127.603  68.170  1.00  0.00           C  
ATOM   2486  O   GLY   188      95.297 127.868  69.320  1.00  0.00           O  
ATOM   2487  N   GLY   189      95.514 128.088  67.112  1.00  0.00           N  
ATOM   2488  H   GLY   189      96.443 128.422  67.326  1.00  0.00           H  
ATOM   2489  CA  GLY   189      94.967 128.193  65.744  1.00  0.00           C  
ATOM   2490  HA2 GLY   189      95.766 128.428  65.041  1.00  0.00           H  
ATOM   2491  HA3 GLY   189      94.449 127.313  65.362  1.00  0.00           H  
ATOM   2492  C   GLY   189      93.958 129.281  65.593  1.00  0.00           C  
ATOM   2493  O   GLY   189      93.251 129.610  66.580  1.00  0.00           O  
ATOM   2494  N   SER   190      93.780 129.914  64.465  1.00  0.00           N  
ATOM   2495  H   SER   190      94.295 129.659  63.635  1.00  0.00           H  
ATOM   2496  CA  SER   190      93.033 131.195  64.373  1.00  0.00           C  
ATOM   2497  HA  SER   190      93.321 131.641  63.421  1.00  0.00           H  
ATOM   2498  CB  SER   190      91.563 130.943  64.237  1.00  0.00           C  
ATOM   2499  HB2 SER   190      91.156 130.562  65.174  1.00  0.00           H  
ATOM   2500  HB3 SER   190      91.114 131.908  64.004  1.00  0.00           H  
ATOM   2501  OG  SER   190      91.359 129.991  63.192  1.00  0.00           O  
ATOM   2502  HG  SER   190      91.809 130.377  62.437  1.00  0.00           H  
ATOM   2503  C   SER   190      93.302 132.204  65.506  1.00  0.00           C  
ATOM   2504  O   SER   190      92.303 132.827  65.951  1.00  0.00           O  
ATOM   2505  N   GLY   191      94.509 132.515  65.922  1.00  0.00           N  
ATOM   2506  H   GLY   191      94.520 133.092  66.752  1.00  0.00           H  
ATOM   2507  CA  GLY   191      95.876 132.266  65.371  1.00  0.00           C  
ATOM   2508  HA2 GLY   191      96.559 132.907  65.928  1.00  0.00           H  
ATOM   2509  HA3 GLY   191      96.079 131.197  65.447  1.00  0.00           H  
ATOM   2510  C   GLY   191      95.929 132.515  63.903  1.00  0.00           C  
ATOM   2511  O   GLY   191      95.124 133.317  63.394  1.00  0.00           O  
ATOM   2512  N   GLY   192      96.806 131.800  63.160  1.00  0.00           N  
ATOM   2513  H   GLY   192      97.350 131.028  63.519  1.00  0.00           H  
ATOM   2514  CA  GLY   192      96.638 131.814  61.692  1.00  0.00           C  
ATOM   2515  HA2 GLY   192      96.583 132.859  61.389  1.00  0.00           H  
ATOM   2516  HA3 GLY   192      97.538 131.402  61.236  1.00  0.00           H  
ATOM   2517  C   GLY   192      95.453 130.936  61.193  1.00  0.00           C  
ATOM   2518  O   GLY   192      94.974 130.100  61.903  1.00  0.00           O  
ATOM   2519  N   GLY   193      94.909 131.169  60.019  1.00  0.00           N  
ATOM   2520  H   GLY   193      95.268 131.925  59.453  1.00  0.00           H  
ATOM   2521  CA  GLY   193      93.905 130.295  59.437  1.00  0.00           C  
ATOM   2522  HA2 GLY   193      93.816 130.496  58.369  1.00  0.00           H  
ATOM   2523  HA3 GLY   193      94.157 129.244  59.573  1.00  0.00           H  
ATOM   2524  C   GLY   193      92.467 130.481  59.975  1.00  0.00           C  
ATOM   2525  O   GLY   193      92.230 131.261  60.927  1.00  0.00           O  
ATOM   2526  N   TYR   194      91.588 129.684  59.400  1.00  0.00           N  
ATOM   2527  H   TYR   194      91.804 129.122  58.589  1.00  0.00           H  
ATOM   2528  CA  TYR   194      90.149 129.766  59.775  1.00  0.00           C  
ATOM   2529  HA  TYR   194      89.882 130.499  60.536  1.00  0.00           H  
ATOM   2530  CB  TYR   194      89.348 130.104  58.449  1.00  0.00           C  
ATOM   2531  HB2 TYR   194      89.166 129.183  57.895  1.00  0.00           H  
ATOM   2532  HB3 TYR   194      88.327 130.423  58.658  1.00  0.00           H  
ATOM   2533  CG  TYR   194      90.024 131.233  57.687  1.00  0.00           C  
ATOM   2534  CD1 TYR   194      89.891 132.575  58.142  1.00  0.00           C  
ATOM   2535  HD1 TYR   194      89.193 132.812  58.931  1.00  0.00           H  
ATOM   2536  CE1 TYR   194      90.483 133.620  57.360  1.00  0.00           C  
ATOM   2537  HE1 TYR   194      90.298 134.641  57.661  1.00  0.00           H  
ATOM   2538  CZ  TYR   194      91.279 133.361  56.235  1.00  0.00           C  
ATOM   2539  OH  TYR   194      91.801 134.389  55.496  1.00  0.00           O  
ATOM   2540  HH  TYR   194      91.271 135.180  55.618  1.00  0.00           H  
ATOM   2541  CE2 TYR   194      91.500 131.998  55.827  1.00  0.00           C  
ATOM   2542  HE2 TYR   194      92.020 131.832  54.895  1.00  0.00           H  
ATOM   2543  CD2 TYR   194      90.851 130.981  56.583  1.00  0.00           C  
ATOM   2544  HD2 TYR   194      90.868 129.991  56.151  1.00  0.00           H  
ATOM   2545  C   TYR   194      89.664 128.457  60.373  1.00  0.00           C  
ATOM   2546  O   TYR   194      90.234 127.370  59.918  1.00  0.00           O  
ATOM   2547  N   GLY   195      88.869 128.366  61.501  1.00  0.00           N  
ATOM   2548  H   GLY   195      88.786 127.477  61.973  1.00  0.00           H  
ATOM   2549  CA  GLY   195      88.149 129.435  62.119  1.00  0.00           C  
ATOM   2550  HA2 GLY   195      88.776 129.967  62.835  1.00  0.00           H  
ATOM   2551  HA3 GLY   195      87.876 130.149  61.342  1.00  0.00           H  
ATOM   2552  C   GLY   195      86.894 128.934  62.916  1.00  0.00           C  
ATOM   2553  O   GLY   195      86.875 127.758  63.216  1.00  0.00           O  
ATOM   2554  N   ASN   196      85.964 129.780  63.218  1.00  0.00           N  
ATOM   2555  H   ASN   196      86.047 130.709  62.832  1.00  0.00           H  
ATOM   2556  CA  ASN   196      84.721 129.451  63.815  1.00  0.00           C  
ATOM   2557  HA  ASN   196      84.921 128.707  64.586  1.00  0.00           H  
ATOM   2558  CB  ASN   196      84.134 130.625  64.526  1.00  0.00           C  
ATOM   2559  HB2 ASN   196      84.767 131.139  65.250  1.00  0.00           H  
ATOM   2560  HB3 ASN   196      83.840 131.407  63.826  1.00  0.00           H  
ATOM   2561  CG  ASN   196      82.907 130.247  65.295  1.00  0.00           C  
ATOM   2562  OD1 ASN   196      81.822 130.160  64.866  1.00  0.00           O  
ATOM   2563  ND2 ASN   196      83.160 129.717  66.421  1.00  0.00           N  
ATOM   2564 HD21 ASN   196      82.392 129.755  67.076  1.00  0.00           H  
ATOM   2565 HD22 ASN   196      84.124 129.812  66.706  1.00  0.00           H  
ATOM   2566  C   ASN   196      83.778 128.669  62.815  1.00  0.00           C  
ATOM   2567  O   ASN   196      83.459 129.171  61.721  1.00  0.00           O  
ATOM   2568  N   GLN   197      83.365 127.459  63.227  1.00  0.00           N  
ATOM   2569  H   GLN   197      83.920 127.023  63.950  1.00  0.00           H  
ATOM   2570  CA  GLN   197      82.316 126.748  62.470  1.00  0.00           C  
ATOM   2571  HA  GLN   197      81.733 127.438  61.861  1.00  0.00           H  
ATOM   2572  CB  GLN   197      82.897 125.484  61.804  1.00  0.00           C  
ATOM   2573  HB2 GLN   197      83.426 124.929  62.579  1.00  0.00           H  
ATOM   2574  HB3 GLN   197      81.969 125.014  61.476  1.00  0.00           H  
ATOM   2575  CG  GLN   197      83.843 125.779  60.561  1.00  0.00           C  
ATOM   2576  HG2 GLN   197      84.701 126.390  60.841  1.00  0.00           H  
ATOM   2577  HG3 GLN   197      84.208 124.791  60.282  1.00  0.00           H  
ATOM   2578  CD  GLN   197      83.157 126.598  59.435  1.00  0.00           C  
ATOM   2579  OE1 GLN   197      81.925 126.755  59.293  1.00  0.00           O  
ATOM   2580  NE2 GLN   197      83.944 127.208  58.536  1.00  0.00           N  
ATOM   2581 HE21 GLN   197      84.950 127.232  58.449  1.00  0.00           H  
ATOM   2582 HE22 GLN   197      83.465 127.661  57.771  1.00  0.00           H  
ATOM   2583  C   GLN   197      81.266 126.305  63.477  1.00  0.00           C  
ATOM   2584  O   GLN   197      80.595 125.257  63.397  1.00  0.00           O  
ATOM   2585  N   ASP   198      80.954 127.107  64.495  1.00  0.00           N  
ATOM   2586  H   ASP   198      81.573 127.889  64.655  1.00  0.00           H  
ATOM   2587  CA  ASP   198      79.870 126.961  65.383  1.00  0.00           C  
ATOM   2588  HA  ASP   198      80.006 126.029  65.930  1.00  0.00           H  
ATOM   2589  CB  ASP   198      79.667 128.157  66.340  1.00  0.00           C  
ATOM   2590  HB2 ASP   198      79.419 129.049  65.765  1.00  0.00           H  
ATOM   2591  HB3 ASP   198      78.812 127.860  66.947  1.00  0.00           H  
ATOM   2592  CG  ASP   198      80.811 128.435  67.335  1.00  0.00           C  
ATOM   2593  OD1 ASP   198      81.504 127.527  67.866  1.00  0.00           O  
ATOM   2594  OD2 ASP   198      80.888 129.580  67.769  1.00  0.00           O  
ATOM   2595  C   ASP   198      78.506 126.812  64.636  1.00  0.00           C  
ATOM   2596  O   ASP   198      78.280 127.523  63.620  1.00  0.00           O  
ATOM   2597  N   GLN   199      77.713 125.844  65.176  1.00  0.00           N  
ATOM   2598  H   GLN   199      78.103 125.592  66.073  1.00  0.00           H  
ATOM   2599  CA  GLN   199      76.479 125.455  64.579  1.00  0.00           C  
ATOM   2600  HA  GLN   199      76.102 126.222  63.902  1.00  0.00           H  
ATOM   2601  CB  GLN   199      76.770 124.148  63.795  1.00  0.00           C  
ATOM   2602  HB2 GLN   199      77.557 123.589  64.300  1.00  0.00           H  
ATOM   2603  HB3 GLN   199      75.867 123.538  63.820  1.00  0.00           H  
ATOM   2604  CG  GLN   199      77.108 124.299  62.357  1.00  0.00           C  
ATOM   2605  HG2 GLN   199      76.403 124.986  61.890  1.00  0.00           H  
ATOM   2606  HG3 GLN   199      78.088 124.708  62.110  1.00  0.00           H  
ATOM   2607  CD  GLN   199      76.913 123.057  61.523  1.00  0.00           C  
ATOM   2608  OE1 GLN   199      76.552 121.957  61.965  1.00  0.00           O  
ATOM   2609  NE2 GLN   199      77.403 123.173  60.275  1.00  0.00           N  
ATOM   2610 HE21 GLN   199      77.750 124.086  60.019  1.00  0.00           H  
ATOM   2611 HE22 GLN   199      77.321 122.388  59.644  1.00  0.00           H  
ATOM   2612  C   GLN   199      75.495 125.162  65.738  1.00  0.00           C  
ATOM   2613  O   GLN   199      75.782 124.458  66.707  1.00  0.00           O  
ATOM   2614  N   SER   200      74.373 125.932  65.791  1.00  0.00           N  
ATOM   2615  H   SER   200      73.797 125.878  66.619  1.00  0.00           H  
ATOM   2616  CA  SER   200      74.061 127.218  65.123  1.00  0.00           C  
ATOM   2617  HA  SER   200      73.824 127.084  64.068  1.00  0.00           H  
ATOM   2618  CB  SER   200      72.811 127.649  65.811  1.00  0.00           C  
ATOM   2619  HB2 SER   200      72.076 126.869  66.005  1.00  0.00           H  
ATOM   2620  HB3 SER   200      73.151 128.109  66.739  1.00  0.00           H  
ATOM   2621  OG  SER   200      72.173 128.622  64.933  1.00  0.00           O  
ATOM   2622  HG  SER   200      71.238 128.452  64.795  1.00  0.00           H  
ATOM   2623  C   SER   200      75.135 128.364  65.279  1.00  0.00           C  
ATOM   2624  O   SER   200      75.919 128.339  66.241  1.00  0.00           O  
ATOM   2625  N   GLY   201      75.194 129.281  64.333  1.00  0.00           N  
ATOM   2626  H   GLY   201      74.455 129.303  63.644  1.00  0.00           H  
ATOM   2627  CA  GLY   201      76.270 130.273  64.289  1.00  0.00           C  
ATOM   2628  HA2 GLY   201      77.135 129.767  64.720  1.00  0.00           H  
ATOM   2629  HA3 GLY   201      76.379 130.713  63.298  1.00  0.00           H  
ATOM   2630  C   GLY   201      76.006 131.415  65.266  1.00  0.00           C  
ATOM   2631  O   GLY   201      74.914 131.365  65.911  1.00  0.00           O  
ATOM   2632  N   GLY   202      76.856 132.406  65.386  1.00  0.00           N  
ATOM   2633  H   GLY   202      76.445 133.199  65.857  1.00  0.00           H  
ATOM   2634  CA  GLY   202      78.051 132.664  64.540  1.00  0.00           C  
ATOM   2635  HA2 GLY   202      78.892 132.114  64.962  1.00  0.00           H  
ATOM   2636  HA3 GLY   202      77.857 132.389  63.503  1.00  0.00           H  
ATOM   2637  C   GLY   202      78.376 134.209  64.565  1.00  0.00           C  
ATOM   2638  O   GLY   202      77.741 135.007  65.240  1.00  0.00           O  
ATOM   2639  N   GLY   203      79.392 134.653  63.794  1.00  0.00           N  
ATOM   2640  H   GLY   203      79.613 135.634  63.883  1.00  0.00           H  
ATOM   2641  CA  GLY   203      80.266 133.894  62.929  1.00  0.00           C  
ATOM   2642  HA2 GLY   203      80.629 132.976  63.391  1.00  0.00           H  
ATOM   2643  HA3 GLY   203      79.768 133.589  62.008  1.00  0.00           H  
ATOM   2644  C   GLY   203      81.507 134.719  62.695  1.00  0.00           C  
ATOM   2645  O   GLY   203      81.745 135.689  63.406  1.00  0.00           O  
ATOM   2646  N   GLY   204      82.328 134.244  61.786  1.00  0.00           N  
ATOM   2647  H   GLY   204      82.171 133.361  61.321  1.00  0.00           H  
ATOM   2648  CA  GLY   204      83.768 134.721  61.758  1.00  0.00           C  
ATOM   2649  HA2 GLY   204      84.257 134.833  60.790  1.00  0.00           H  
ATOM   2650  HA3 GLY   204      83.808 135.750  62.114  1.00  0.00           H  
ATOM   2651  C   GLY   204      84.664 134.089  62.780  1.00  0.00           C  
ATOM   2652  O   GLY   204      84.206 133.801  63.865  1.00  0.00           O  
ATOM   2653  N   SER   205      85.948 133.972  62.604  1.00  0.00           N  
ATOM   2654  H   SER   205      86.468 133.596  63.384  1.00  0.00           H  
ATOM   2655  CA  SER   205      86.709 134.099  61.362  1.00  0.00           C  
ATOM   2656  HA  SER   205      86.395 135.075  60.991  1.00  0.00           H  
ATOM   2657  CB  SER   205      88.193 134.189  61.643  1.00  0.00           C  
ATOM   2658  HB2 SER   205      88.695 134.458  60.714  1.00  0.00           H  
ATOM   2659  HB3 SER   205      88.357 134.918  62.437  1.00  0.00           H  
ATOM   2660  OG  SER   205      88.703 132.907  61.993  1.00  0.00           O  
ATOM   2661  HG  SER   205      88.535 132.848  62.936  1.00  0.00           H  
ATOM   2662  C   SER   205      86.467 133.149  60.188  1.00  0.00           C  
ATOM   2663  O   SER   205      86.060 131.957  60.342  1.00  0.00           O  
ATOM   2664  N   GLY   206      86.658 133.537  58.962  1.00  0.00           N  
ATOM   2665  H   GLY   206      86.897 134.494  58.745  1.00  0.00           H  
ATOM   2666  CA  GLY   206      86.353 132.686  57.875  1.00  0.00           C  
ATOM   2667  HA2 GLY   206      86.971 132.999  57.033  1.00  0.00           H  
ATOM   2668  HA3 GLY   206      86.655 131.674  58.146  1.00  0.00           H  
ATOM   2669  C   GLY   206      84.890 132.698  57.477  1.00  0.00           C  
ATOM   2670  O   GLY   206      84.094 133.394  58.094  1.00  0.00           O  
ATOM   2671  N   GLY   207      84.389 131.877  56.511  1.00  0.00           N  
ATOM   2672  H   GLY   207      83.394 131.817  56.345  1.00  0.00           H  
ATOM   2673  CA  GLY   207      85.132 130.843  55.683  1.00  0.00           C  
ATOM   2674  HA2 GLY   207      85.835 130.262  56.280  1.00  0.00           H  
ATOM   2675  HA3 GLY   207      84.391 130.198  55.212  1.00  0.00           H  
ATOM   2676  C   GLY   207      85.863 131.514  54.557  1.00  0.00           C  
ATOM   2677  O   GLY   207      85.475 132.618  54.188  1.00  0.00           O  
ATOM   2678  N   TYR   208      86.853 130.944  53.907  1.00  0.00           N  
ATOM   2679  H   TYR   208      87.131 130.021  54.207  1.00  0.00           H  
ATOM   2680  CA  TYR   208      87.616 131.332  52.724  1.00  0.00           C  
ATOM   2681  HA  TYR   208      87.103 132.112  52.161  1.00  0.00           H  
ATOM   2682  CB  TYR   208      88.990 131.997  53.050  1.00  0.00           C  
ATOM   2683  HB2 TYR   208      88.817 132.612  53.933  1.00  0.00           H  
ATOM   2684  HB3 TYR   208      89.774 131.358  53.455  1.00  0.00           H  
ATOM   2685  CG  TYR   208      89.690 132.757  51.984  1.00  0.00           C  
ATOM   2686  CD1 TYR   208      89.188 133.973  51.554  1.00  0.00           C  
ATOM   2687  HD1 TYR   208      88.254 134.372  51.922  1.00  0.00           H  
ATOM   2688  CE1 TYR   208      89.921 134.658  50.516  1.00  0.00           C  
ATOM   2689  HE1 TYR   208      89.425 135.535  50.129  1.00  0.00           H  
ATOM   2690  CZ  TYR   208      91.072 134.134  49.942  1.00  0.00           C  
ATOM   2691  OH  TYR   208      91.709 134.830  48.958  1.00  0.00           O  
ATOM   2692  HH  TYR   208      92.274 134.362  48.339  1.00  0.00           H  
ATOM   2693  CE2 TYR   208      91.551 132.894  50.356  1.00  0.00           C  
ATOM   2694  HE2 TYR   208      92.439 132.487  49.895  1.00  0.00           H  
ATOM   2695  CD2 TYR   208      90.877 132.201  51.383  1.00  0.00           C  
ATOM   2696  HD2 TYR   208      91.300 131.283  51.763  1.00  0.00           H  
ATOM   2697  C   TYR   208      87.914 130.110  51.822  1.00  0.00           C  
ATOM   2698  O   TYR   208      88.337 129.072  52.414  1.00  0.00           O  
ATOM   2699  N   GLY   209      87.934 130.226  50.469  1.00  0.00           N  
ATOM   2700  H   GLY   209      87.658 131.090  50.025  1.00  0.00           H  
ATOM   2701  CA  GLY   209      87.908 129.084  49.591  1.00  0.00           C  
ATOM   2702  HA2 GLY   209      87.084 128.413  49.831  1.00  0.00           H  
ATOM   2703  HA3 GLY   209      87.678 129.361  48.562  1.00  0.00           H  
ATOM   2704  C   GLY   209      89.282 128.374  49.559  1.00  0.00           C  
ATOM   2705  O   GLY   209      90.254 129.084  49.692  1.00  0.00           O  
ATOM   2706  N   GLN   210      89.481 127.098  49.126  1.00  0.00           N  
ATOM   2707  H   GLN   210      90.446 126.845  48.969  1.00  0.00           H  
ATOM   2708  CA  GLN   210      88.508 126.083  48.999  1.00  0.00           C  
ATOM   2709  HA  GLN   210      89.035 125.156  48.770  1.00  0.00           H  
ATOM   2710  CB  GLN   210      87.690 125.920  50.325  1.00  0.00           C  
ATOM   2711  HB2 GLN   210      87.026 126.725  50.638  1.00  0.00           H  
ATOM   2712  HB3 GLN   210      86.964 125.117  50.199  1.00  0.00           H  
ATOM   2713  CG  GLN   210      88.622 125.592  51.501  1.00  0.00           C  
ATOM   2714  HG2 GLN   210      89.349 124.873  51.125  1.00  0.00           H  
ATOM   2715  HG3 GLN   210      89.117 126.478  51.897  1.00  0.00           H  
ATOM   2716  CD  GLN   210      87.905 125.015  52.690  1.00  0.00           C  
ATOM   2717  OE1 GLN   210      86.779 125.306  53.006  1.00  0.00           O  
ATOM   2718  NE2 GLN   210      88.534 124.102  53.401  1.00  0.00           N  
ATOM   2719 HE21 GLN   210      87.944 123.565  54.021  1.00  0.00           H  
ATOM   2720 HE22 GLN   210      89.491 123.804  53.281  1.00  0.00           H  
ATOM   2721  C   GLN   210      87.587 126.184  47.790  1.00  0.00           C  
ATOM   2722  O   GLN   210      86.361 126.051  47.767  1.00  0.00           O  
ATOM   2723  N   GLN   211      88.305 126.495  46.714  1.00  0.00           N  
ATOM   2724  H   GLN   211      89.313 126.494  46.777  1.00  0.00           H  
ATOM   2725  CA  GLN   211      87.709 126.687  45.362  1.00  0.00           C  
ATOM   2726  HA  GLN   211      86.672 127.002  45.476  1.00  0.00           H  
ATOM   2727  CB  GLN   211      88.603 127.687  44.571  1.00  0.00           C  
ATOM   2728  HB2 GLN   211      89.492 127.204  44.166  1.00  0.00           H  
ATOM   2729  HB3 GLN   211      88.026 128.018  43.707  1.00  0.00           H  
ATOM   2730  CG  GLN   211      88.864 128.980  45.393  1.00  0.00           C  
ATOM   2731  HG2 GLN   211      88.963 129.856  44.753  1.00  0.00           H  
ATOM   2732  HG3 GLN   211      88.095 129.199  46.134  1.00  0.00           H  
ATOM   2733  CD  GLN   211      90.186 128.978  46.111  1.00  0.00           C  
ATOM   2734  OE1 GLN   211      90.838 127.948  46.346  1.00  0.00           O  
ATOM   2735  NE2 GLN   211      90.568 130.088  46.746  1.00  0.00           N  
ATOM   2736 HE21 GLN   211      89.907 130.846  46.649  1.00  0.00           H  
ATOM   2737 HE22 GLN   211      91.339 130.069  47.398  1.00  0.00           H  
ATOM   2738  C   GLN   211      87.599 125.377  44.659  1.00  0.00           C  
ATOM   2739  O   GLN   211      86.654 125.171  43.926  1.00  0.00           O  
ATOM   2740  N   ASP   212      88.515 124.440  44.893  1.00  0.00           N  
ATOM   2741  H   ASP   212      89.339 124.604  45.455  1.00  0.00           H  
ATOM   2742  CA  ASP   212      88.395 123.198  44.145  1.00  0.00           C  
ATOM   2743  HA  ASP   212      88.252 123.513  43.111  1.00  0.00           H  
ATOM   2744  CB  ASP   212      89.836 122.502  44.126  1.00  0.00           C  
ATOM   2745  HB2 ASP   212      90.146 122.115  45.097  1.00  0.00           H  
ATOM   2746  HB3 ASP   212      89.674 121.553  43.615  1.00  0.00           H  
ATOM   2747  CG  ASP   212      91.014 123.323  43.526  1.00  0.00           C  
ATOM   2748  OD1 ASP   212      90.704 124.165  42.601  1.00  0.00           O  
ATOM   2749  OD2 ASP   212      92.133 123.033  44.023  1.00  0.00           O  
ATOM   2750  C   ASP   212      87.245 122.273  44.629  1.00  0.00           C  
ATOM   2751  O   ASP   212      86.749 121.405  43.868  1.00  0.00           O  
ATOM   2752  N   ARG   213      86.753 122.488  45.841  1.00  0.00           N  
ATOM   2753  H   ARG   213      87.442 122.825  46.499  1.00  0.00           H  
ATOM   2754  CA  ARG   213      85.659 121.695  46.416  1.00  0.00           C  
ATOM   2755  HA  ARG   213      84.935 121.395  45.658  1.00  0.00           H  
ATOM   2756  CB  ARG   213      86.132 120.310  46.973  1.00  0.00           C  
ATOM   2757  HB2 ARG   213      86.643 119.715  46.215  1.00  0.00           H  
ATOM   2758  HB3 ARG   213      86.869 120.388  47.772  1.00  0.00           H  
ATOM   2759  CG  ARG   213      84.914 119.509  47.355  1.00  0.00           C  
ATOM   2760  HG2 ARG   213      84.156 120.197  47.731  1.00  0.00           H  
ATOM   2761  HG3 ARG   213      84.504 119.005  46.480  1.00  0.00           H  
ATOM   2762  CD  ARG   213      85.341 118.540  48.494  1.00  0.00           C  
ATOM   2763  HD2 ARG   213      84.479 117.974  48.849  1.00  0.00           H  
ATOM   2764  HD3 ARG   213      86.110 117.937  48.011  1.00  0.00           H  
ATOM   2765  NE  ARG   213      85.705 119.223  49.690  1.00  0.00           N  
ATOM   2766  HE  ARG   213      86.699 119.292  49.853  1.00  0.00           H  
ATOM   2767  CZ  ARG   213      84.931 119.812  50.577  1.00  0.00           C  
ATOM   2768  NH1 ARG   213      83.676 119.875  50.501  1.00  0.00           N  
ATOM   2769 HH11 ARG   213      83.056 120.170  51.241  1.00  0.00           H  
ATOM   2770 HH12 ARG   213      83.242 119.585  49.636  1.00  0.00           H  
ATOM   2771  NH2 ARG   213      85.461 120.463  51.551  1.00  0.00           N  
ATOM   2772 HH21 ARG   213      84.961 120.818  52.354  1.00  0.00           H  
ATOM   2773 HH22 ARG   213      86.465 120.568  51.557  1.00  0.00           H  
ATOM   2774  C   ARG   213      85.044 122.571  47.496  1.00  0.00           C  
ATOM   2775  O   ARG   213      85.328 122.393  48.677  1.00  0.00           O  
ATOM   2776  N   GLY   214      84.213 123.538  47.134  1.00  0.00           N  
ATOM   2777  H   GLY   214      83.761 123.955  47.935  1.00  0.00           H  
ATOM   2778  CA  GLY   214      83.670 123.785  45.789  1.00  0.00           C  
ATOM   2779  HA2 GLY   214      83.154 124.745  45.775  1.00  0.00           H  
ATOM   2780  HA3 GLY   214      84.548 124.071  45.210  1.00  0.00           H  
ATOM   2781  C   GLY   214      82.859 122.688  45.053  1.00  0.00           C  
ATOM   2782  O   GLY   214      81.711 122.471  45.489  1.00  0.00           O  
ATOM   2783  OXT GLY   214      83.311 122.110  44.056  1.00  0.00           O  
TER    2784      GLY   214 
END   
