# Supplementary material for: Visualization of oligomerization, clustering, and density transition of intrinsically disordered proteins
Source: Natl Sci Rev. 2026 Feb 14;13(7):nwag107. doi: 10.1093/nsr/nwag107 (PMC13114874; doi:10.1093/nsr/nwag107)
Supplement: nwag107_Supplemental_Files [file nwag107_supplemental_files.zip › SI-MD-Structures/MD-Sturctures/frame167.pdb]

CRYST1  135.127  149.293  136.891  90.00  90.00  90.00               1
ATOM      1  N   MET     1      29.539  82.885  74.251  1.00  0.00           N  
ATOM      2  H1  MET     1      29.645  82.779  73.252  1.00  0.00           H  
ATOM      3  H2  MET     1      30.093  82.282  74.842  1.00  0.00           H  
ATOM      4  H3  MET     1      28.610  82.646  74.565  1.00  0.00           H  
ATOM      5  CA  MET     1      29.790  84.309  74.583  1.00  0.00           C  
ATOM      6  HA  MET     1      29.713  84.358  75.669  1.00  0.00           H  
ATOM      7  CB  MET     1      31.183  84.760  74.128  1.00  0.00           C  
ATOM      8  HB2 MET     1      31.281  84.663  73.046  1.00  0.00           H  
ATOM      9  HB3 MET     1      31.331  85.800  74.419  1.00  0.00           H  
ATOM     10  CG  MET     1      32.334  84.002  74.769  1.00  0.00           C  
ATOM     11  HG2 MET     1      32.405  84.250  75.828  1.00  0.00           H  
ATOM     12  HG3 MET     1      31.978  82.973  74.717  1.00  0.00           H  
ATOM     13  SD  MET     1      33.973  84.255  74.082  1.00  0.00           S  
ATOM     14  CE  MET     1      33.893  83.399  72.478  1.00  0.00           C  
ATOM     15  HE1 MET     1      33.645  82.366  72.722  1.00  0.00           H  
ATOM     16  HE2 MET     1      33.058  83.690  71.841  1.00  0.00           H  
ATOM     17  HE3 MET     1      34.813  83.611  71.933  1.00  0.00           H  
ATOM     18  C   MET     1      28.751  85.262  74.041  1.00  0.00           C  
ATOM     19  O   MET     1      28.439  85.220  72.856  1.00  0.00           O  
ATOM     20  N   ALA     2      28.172  86.236  74.773  1.00  0.00           N  
ATOM     21  H   ALA     2      27.541  86.863  74.294  1.00  0.00           H  
ATOM     22  CA  ALA     2      28.431  86.574  76.181  1.00  0.00           C  
ATOM     23  HA  ALA     2      27.843  87.491  76.222  1.00  0.00           H  
ATOM     24  CB  ALA     2      27.696  85.584  77.043  1.00  0.00           C  
ATOM     25  HB1 ALA     2      28.314  84.691  76.948  1.00  0.00           H  
ATOM     26  HB2 ALA     2      27.693  85.928  78.078  1.00  0.00           H  
ATOM     27  HB3 ALA     2      26.692  85.295  76.734  1.00  0.00           H  
ATOM     28  C   ALA     2      29.911  86.871  76.664  1.00  0.00           C  
ATOM     29  O   ALA     2      30.609  85.989  77.109  1.00  0.00           O  
ATOM     30  N   SER     3      30.394  88.081  76.532  1.00  0.00           N  
ATOM     31  H   SER     3      31.355  88.242  76.796  1.00  0.00           H  
ATOM     32  CA  SER     3      29.827  89.303  75.964  1.00  0.00           C  
ATOM     33  HA  SER     3      28.841  89.339  76.428  1.00  0.00           H  
ATOM     34  CB  SER     3      30.721  90.485  76.239  1.00  0.00           C  
ATOM     35  HB2 SER     3      31.113  90.357  77.248  1.00  0.00           H  
ATOM     36  HB3 SER     3      31.512  90.552  75.492  1.00  0.00           H  
ATOM     37  OG  SER     3      29.917  91.616  76.150  1.00  0.00           O  
ATOM     38  HG  SER     3      30.174  92.305  76.767  1.00  0.00           H  
ATOM     39  C   SER     3      29.478  89.203  74.454  1.00  0.00           C  
ATOM     40  O   SER     3      29.963  88.233  73.791  1.00  0.00           O  
ATOM     41  N   ASN     4      28.765  90.186  73.869  1.00  0.00           N  
ATOM     42  H   ASN     4      28.578  90.989  74.453  1.00  0.00           H  
ATOM     43  CA  ASN     4      28.251  90.242  72.500  1.00  0.00           C  
ATOM     44  HA  ASN     4      28.656  89.450  71.871  1.00  0.00           H  
ATOM     45  CB  ASN     4      26.730  90.085  72.608  1.00  0.00           C  
ATOM     46  HB2 ASN     4      26.321  90.722  73.392  1.00  0.00           H  
ATOM     47  HB3 ASN     4      26.236  90.331  71.668  1.00  0.00           H  
ATOM     48  CG  ASN     4      26.358  88.620  73.024  1.00  0.00           C  
ATOM     49  OD1 ASN     4      26.561  87.695  72.277  1.00  0.00           O  
ATOM     50  ND2 ASN     4      25.956  88.407  74.261  1.00  0.00           N  
ATOM     51 HD21 ASN     4      25.635  87.475  74.483  1.00  0.00           H  
ATOM     52 HD22 ASN     4      25.918  89.086  75.007  1.00  0.00           H  
ATOM     53  C   ASN     4      28.753  91.515  71.791  1.00  0.00           C  
ATOM     54  O   ASN     4      28.049  92.505  71.850  1.00  0.00           O  
ATOM     55  N   ASP     5      29.944  91.626  71.218  1.00  0.00           N  
ATOM     56  H   ASP     5      30.184  92.572  70.957  1.00  0.00           H  
ATOM     57  CA  ASP     5      30.934  90.626  70.804  1.00  0.00           C  
ATOM     58  HA  ASP     5      30.684  89.600  71.074  1.00  0.00           H  
ATOM     59  CB  ASP     5      31.078  90.569  69.277  1.00  0.00           C  
ATOM     60  HB2 ASP     5      31.472  91.537  68.966  1.00  0.00           H  
ATOM     61  HB3 ASP     5      31.826  89.823  69.008  1.00  0.00           H  
ATOM     62  CG  ASP     5      29.745  90.175  68.562  1.00  0.00           C  
ATOM     63  OD1 ASP     5      28.787  89.743  69.276  1.00  0.00           O  
ATOM     64  OD2 ASP     5      29.684  90.342  67.321  1.00  0.00           O  
ATOM     65  C   ASP     5      32.298  90.918  71.472  1.00  0.00           C  
ATOM     66  O   ASP     5      32.783  92.042  71.293  1.00  0.00           O  
ATOM     67  N   TYR     6      32.955  89.935  72.078  1.00  0.00           N  
ATOM     68  H   TYR     6      32.361  89.153  72.314  1.00  0.00           H  
ATOM     69  CA  TYR     6      34.347  90.060  72.560  1.00  0.00           C  
ATOM     70  HA  TYR     6      34.409  90.949  73.187  1.00  0.00           H  
ATOM     71  CB  TYR     6      34.720  88.909  73.476  1.00  0.00           C  
ATOM     72  HB2 TYR     6      34.378  87.978  73.024  1.00  0.00           H  
ATOM     73  HB3 TYR     6      35.805  88.816  73.525  1.00  0.00           H  
ATOM     74  CG  TYR     6      34.264  88.897  74.924  1.00  0.00           C  
ATOM     75  CD1 TYR     6      34.195  87.705  75.579  1.00  0.00           C  
ATOM     76  HD1 TYR     6      34.359  86.763  75.077  1.00  0.00           H  
ATOM     77  CE1 TYR     6      33.922  87.686  76.951  1.00  0.00           C  
ATOM     78  HE1 TYR     6      33.958  86.735  77.460  1.00  0.00           H  
ATOM     79  CZ  TYR     6      33.754  88.893  77.635  1.00  0.00           C  
ATOM     80  OH  TYR     6      33.396  88.849  78.961  1.00  0.00           O  
ATOM     81  HH  TYR     6      33.381  87.952  79.300  1.00  0.00           H  
ATOM     82  CE2 TYR     6      33.903  90.169  77.003  1.00  0.00           C  
ATOM     83  HE2 TYR     6      33.699  91.082  77.543  1.00  0.00           H  
ATOM     84  CD2 TYR     6      34.124  90.155  75.631  1.00  0.00           C  
ATOM     85  HD2 TYR     6      34.213  91.129  75.173  1.00  0.00           H  
ATOM     86  C   TYR     6      35.362  90.222  71.439  1.00  0.00           C  
ATOM     87  O   TYR     6      35.135  89.752  70.308  1.00  0.00           O  
ATOM     88  N   THR     7      36.524  90.744  71.826  1.00  0.00           N  
ATOM     89  H   THR     7      36.512  91.211  72.721  1.00  0.00           H  
ATOM     90  CA  THR     7      37.724  90.836  70.944  1.00  0.00           C  
ATOM     91  HA  THR     7      37.589  90.290  70.010  1.00  0.00           H  
ATOM     92  CB  THR     7      37.988  92.323  70.483  1.00  0.00           C  
ATOM     93  HB  THR     7      37.114  92.655  69.923  1.00  0.00           H  
ATOM     94  CG2 THR     7      38.301  93.184  71.642  1.00  0.00           C  
ATOM     95 HG21 THR     7      37.407  93.598  72.108  1.00  0.00           H  
ATOM     96 HG22 THR     7      38.843  92.682  72.444  1.00  0.00           H  
ATOM     97 HG23 THR     7      38.794  94.087  71.283  1.00  0.00           H  
ATOM     98  OG1 THR     7      39.000  92.345  69.490  1.00  0.00           O  
ATOM     99  HG1 THR     7      38.501  92.422  68.673  1.00  0.00           H  
ATOM    100  C   THR     7      38.933  90.174  71.592  1.00  0.00           C  
ATOM    101  O   THR     7      39.017  89.912  72.792  1.00  0.00           O  
ATOM    102  N   GLN     8      39.977  89.833  70.764  1.00  0.00           N  
ATOM    103  H   GLN     8      39.914  89.963  69.764  1.00  0.00           H  
ATOM    104  CA  GLN     8      41.242  89.163  71.127  1.00  0.00           C  
ATOM    105  HA  GLN     8      41.157  88.866  72.173  1.00  0.00           H  
ATOM    106  CB  GLN     8      41.297  87.871  70.323  1.00  0.00           C  
ATOM    107  HB2 GLN     8      41.293  87.968  69.238  1.00  0.00           H  
ATOM    108  HB3 GLN     8      42.259  87.437  70.594  1.00  0.00           H  
ATOM    109  CG  GLN     8      40.184  86.958  70.796  1.00  0.00           C  
ATOM    110  HG2 GLN     8      40.125  86.976  71.884  1.00  0.00           H  
ATOM    111  HG3 GLN     8      39.244  87.366  70.424  1.00  0.00           H  
ATOM    112  CD  GLN     8      40.273  85.579  70.325  1.00  0.00           C  
ATOM    113  OE1 GLN     8      40.368  84.605  71.085  1.00  0.00           O  
ATOM    114  NE2 GLN     8      40.221  85.322  69.014  1.00  0.00           N  
ATOM    115 HE21 GLN     8      40.016  86.024  68.317  1.00  0.00           H  
ATOM    116 HE22 GLN     8      40.376  84.401  68.630  1.00  0.00           H  
ATOM    117  C   GLN     8      42.549  90.015  70.774  1.00  0.00           C  
ATOM    118  O   GLN     8      42.777  90.307  69.593  1.00  0.00           O  
ATOM    119  N   GLN     9      43.453  90.293  71.775  1.00  0.00           N  
ATOM    120  H   GLN     9      44.291  90.765  71.468  1.00  0.00           H  
ATOM    121  CA  GLN     9      43.417  90.131  73.260  1.00  0.00           C  
ATOM    122  HA  GLN     9      44.308  90.716  73.492  1.00  0.00           H  
ATOM    123  CB  GLN     9      42.202  90.726  73.982  1.00  0.00           C  
ATOM    124  HB2 GLN     9      41.275  90.169  73.841  1.00  0.00           H  
ATOM    125  HB3 GLN     9      42.397  90.767  75.054  1.00  0.00           H  
ATOM    126  CG  GLN     9      41.827  92.158  73.553  1.00  0.00           C  
ATOM    127  HG2 GLN     9      42.659  92.743  73.945  1.00  0.00           H  
ATOM    128  HG3 GLN     9      41.625  92.338  72.497  1.00  0.00           H  
ATOM    129  CD  GLN     9      40.611  92.618  74.287  1.00  0.00           C  
ATOM    130  OE1 GLN     9      39.864  91.929  75.011  1.00  0.00           O  
ATOM    131  NE2 GLN     9      40.360  93.896  74.315  1.00  0.00           N  
ATOM    132 HE21 GLN     9      40.907  94.431  73.655  1.00  0.00           H  
ATOM    133 HE22 GLN     9      39.478  94.265  74.641  1.00  0.00           H  
ATOM    134  C   GLN     9      43.767  88.689  73.691  1.00  0.00           C  
ATOM    135  O   GLN     9      42.927  87.805  73.609  1.00  0.00           O  
ATOM    136  N   ALA    10      45.057  88.326  73.934  1.00  0.00           N  
ATOM    137  H   ALA    10      45.305  87.377  74.177  1.00  0.00           H  
ATOM    138  CA  ALA    10      46.289  89.162  73.798  1.00  0.00           C  
ATOM    139  HA  ALA    10      46.194  89.839  72.949  1.00  0.00           H  
ATOM    140  CB  ALA    10      46.629  89.937  75.102  1.00  0.00           C  
ATOM    141  HB1 ALA    10      47.418  90.631  74.814  1.00  0.00           H  
ATOM    142  HB2 ALA    10      45.817  90.585  75.434  1.00  0.00           H  
ATOM    143  HB3 ALA    10      46.905  89.248  75.900  1.00  0.00           H  
ATOM    144  C   ALA    10      47.497  88.304  73.332  1.00  0.00           C  
ATOM    145  O   ALA    10      47.403  87.084  73.417  1.00  0.00           O  
ATOM    146  N   THR    11      48.596  88.899  72.846  1.00  0.00           N  
ATOM    147  H   THR    11      48.638  89.908  72.861  1.00  0.00           H  
ATOM    148  CA  THR    11      49.755  88.214  72.516  1.00  0.00           C  
ATOM    149  HA  THR    11      49.692  87.222  72.965  1.00  0.00           H  
ATOM    150  CB  THR    11      49.818  88.123  70.971  1.00  0.00           C  
ATOM    151  HB  THR    11      49.776  89.119  70.531  1.00  0.00           H  
ATOM    152  CG2 THR    11      51.097  87.432  70.464  1.00  0.00           C  
ATOM    153 HG21 THR    11      51.433  86.646  71.141  1.00  0.00           H  
ATOM    154 HG22 THR    11      51.063  86.933  69.496  1.00  0.00           H  
ATOM    155 HG23 THR    11      51.906  88.130  70.247  1.00  0.00           H  
ATOM    156  OG1 THR    11      48.794  87.246  70.480  1.00  0.00           O  
ATOM    157  HG1 THR    11      47.909  87.605  70.577  1.00  0.00           H  
ATOM    158  C   THR    11      51.025  88.917  73.093  1.00  0.00           C  
ATOM    159  O   THR    11      51.393  90.067  72.820  1.00  0.00           O  
ATOM    160  N   GLN    12      51.767  88.312  74.010  1.00  0.00           N  
ATOM    161  H   GLN    12      52.574  88.798  74.374  1.00  0.00           H  
ATOM    162  CA  GLN    12      51.529  87.076  74.709  1.00  0.00           C  
ATOM    163  HA  GLN    12      51.365  86.297  73.964  1.00  0.00           H  
ATOM    164  CB  GLN    12      52.733  86.695  75.570  1.00  0.00           C  
ATOM    165  HB2 GLN    12      52.937  87.410  76.367  1.00  0.00           H  
ATOM    166  HB3 GLN    12      52.545  85.801  76.164  1.00  0.00           H  
ATOM    167  CG  GLN    12      53.907  86.269  74.649  1.00  0.00           C  
ATOM    168  HG2 GLN    12      53.522  85.800  73.744  1.00  0.00           H  
ATOM    169  HG3 GLN    12      54.442  87.186  74.404  1.00  0.00           H  
ATOM    170  CD  GLN    12      54.824  85.331  75.505  1.00  0.00           C  
ATOM    171  OE1 GLN    12      54.699  84.974  76.670  1.00  0.00           O  
ATOM    172  NE2 GLN    12      55.845  84.804  74.835  1.00  0.00           N  
ATOM    173 HE21 GLN    12      56.490  84.223  75.353  1.00  0.00           H  
ATOM    174 HE22 GLN    12      55.960  85.084  73.872  1.00  0.00           H  
ATOM    175  C   GLN    12      50.238  87.199  75.594  1.00  0.00           C  
ATOM    176  O   GLN    12      49.784  88.225  76.108  1.00  0.00           O  
ATOM    177  N   SER    13      49.702  86.046  75.696  1.00  0.00           N  
ATOM    178  H   SER    13      50.041  85.206  75.247  1.00  0.00           H  
ATOM    179  CA  SER    13      48.477  85.818  76.413  1.00  0.00           C  
ATOM    180  HA  SER    13      47.780  86.596  76.098  1.00  0.00           H  
ATOM    181  CB  SER    13      47.913  84.484  76.057  1.00  0.00           C  
ATOM    182  HB2 SER    13      47.859  84.457  74.969  1.00  0.00           H  
ATOM    183  HB3 SER    13      48.501  83.665  76.473  1.00  0.00           H  
ATOM    184  OG  SER    13      46.590  84.359  76.614  1.00  0.00           O  
ATOM    185  HG  SER    13      46.519  83.515  77.066  1.00  0.00           H  
ATOM    186  C   SER    13      48.659  85.996  77.901  1.00  0.00           C  
ATOM    187  O   SER    13      49.793  85.832  78.413  1.00  0.00           O  
ATOM    188  N   TYR    14      47.692  86.438  78.685  1.00  0.00           N  
ATOM    189  H   TYR    14      46.836  86.469  78.151  1.00  0.00           H  
ATOM    190  CA  TYR    14      47.704  86.690  80.149  1.00  0.00           C  
ATOM    191  HA  TYR    14      48.570  87.280  80.448  1.00  0.00           H  
ATOM    192  CB  TYR    14      46.461  87.534  80.427  1.00  0.00           C  
ATOM    193  HB2 TYR    14      46.507  88.445  79.831  1.00  0.00           H  
ATOM    194  HB3 TYR    14      45.586  86.958  80.124  1.00  0.00           H  
ATOM    195  CG  TYR    14      46.332  87.794  81.960  1.00  0.00           C  
ATOM    196  CD1 TYR    14      46.742  88.991  82.590  1.00  0.00           C  
ATOM    197  HD1 TYR    14      47.126  89.842  82.048  1.00  0.00           H  
ATOM    198  CE1 TYR    14      46.587  89.088  83.986  1.00  0.00           C  
ATOM    199  HE1 TYR    14      47.024  89.954  84.461  1.00  0.00           H  
ATOM    200  CZ  TYR    14      46.047  88.024  84.778  1.00  0.00           C  
ATOM    201  OH  TYR    14      45.943  88.197  86.105  1.00  0.00           O  
ATOM    202  HH  TYR    14      46.448  88.941  86.442  1.00  0.00           H  
ATOM    203  CE2 TYR    14      45.474  86.931  84.055  1.00  0.00           C  
ATOM    204  HE2 TYR    14      45.058  86.069  84.555  1.00  0.00           H  
ATOM    205  CD2 TYR    14      45.735  86.808  82.682  1.00  0.00           C  
ATOM    206  HD2 TYR    14      45.276  86.013  82.112  1.00  0.00           H  
ATOM    207  C   TYR    14      47.804  85.228  80.841  1.00  0.00           C  
ATOM    208  O   TYR    14      47.218  84.240  80.333  1.00  0.00           O  
ATOM    209  N   GLY    15      48.450  85.105  81.989  1.00  0.00           N  
ATOM    210  H   GLY    15      48.353  84.188  82.401  1.00  0.00           H  
ATOM    211  CA  GLY    15      49.264  86.079  82.785  1.00  0.00           C  
ATOM    212  HA2 GLY    15      50.328  85.850  82.712  1.00  0.00           H  
ATOM    213  HA3 GLY    15      49.117  87.089  82.404  1.00  0.00           H  
ATOM    214  C   GLY    15      48.856  86.246  84.293  1.00  0.00           C  
ATOM    215  O   GLY    15      49.205  87.220  84.924  1.00  0.00           O  
ATOM    216  N   ALA    16      48.243  85.182  84.836  1.00  0.00           N  
ATOM    217  H   ALA    16      47.989  84.465  84.172  1.00  0.00           H  
ATOM    218  CA  ALA    16      47.927  85.088  86.255  1.00  0.00           C  
ATOM    219  HA  ALA    16      47.592  86.038  86.673  1.00  0.00           H  
ATOM    220  CB  ALA    16      46.728  84.177  86.389  1.00  0.00           C  
ATOM    221  HB1 ALA    16      45.884  84.512  85.786  1.00  0.00           H  
ATOM    222  HB2 ALA    16      47.119  83.226  86.028  1.00  0.00           H  
ATOM    223  HB3 ALA    16      46.400  84.046  87.420  1.00  0.00           H  
ATOM    224  C   ALA    16      49.121  84.650  87.121  1.00  0.00           C  
ATOM    225  O   ALA    16      49.153  84.988  88.285  1.00  0.00           O  
ATOM    226  N   TYR    17      50.106  83.946  86.625  1.00  0.00           N  
ATOM    227  H   TYR    17      50.108  83.567  85.689  1.00  0.00           H  
ATOM    228  CA  TYR    17      51.381  83.535  87.266  1.00  0.00           C  
ATOM    229  HA  TYR    17      51.277  83.185  88.293  1.00  0.00           H  
ATOM    230  CB  TYR    17      51.922  82.311  86.531  1.00  0.00           C  
ATOM    231  HB2 TYR    17      51.151  81.550  86.412  1.00  0.00           H  
ATOM    232  HB3 TYR    17      52.192  82.611  85.518  1.00  0.00           H  
ATOM    233  CG  TYR    17      53.146  81.687  87.097  1.00  0.00           C  
ATOM    234  CD1 TYR    17      54.400  82.036  86.601  1.00  0.00           C  
ATOM    235  HD1 TYR    17      54.428  82.605  85.683  1.00  0.00           H  
ATOM    236  CE1 TYR    17      55.630  81.556  87.090  1.00  0.00           C  
ATOM    237  HE1 TYR    17      56.542  81.782  86.556  1.00  0.00           H  
ATOM    238  CZ  TYR    17      55.502  80.627  88.198  1.00  0.00           C  
ATOM    239  OH  TYR    17      56.596  80.040  88.689  1.00  0.00           O  
ATOM    240  HH  TYR    17      57.308  80.191  88.063  1.00  0.00           H  
ATOM    241  CE2 TYR    17      54.249  80.361  88.790  1.00  0.00           C  
ATOM    242  HE2 TYR    17      54.177  79.612  89.564  1.00  0.00           H  
ATOM    243  CD2 TYR    17      53.056  80.823  88.211  1.00  0.00           C  
ATOM    244  HD2 TYR    17      52.093  80.616  88.652  1.00  0.00           H  
ATOM    245  C   TYR    17      52.384  84.714  87.409  1.00  0.00           C  
ATOM    246  O   TYR    17      52.690  85.406  86.405  1.00  0.00           O  
ATOM    247  N   PRO    18      53.071  84.831  88.548  1.00  0.00           N  
ATOM    248  CD  PRO    18      52.824  84.254  89.812  1.00  0.00           C  
ATOM    249  HD2 PRO    18      53.452  83.363  89.808  1.00  0.00           H  
ATOM    250  HD3 PRO    18      51.747  84.136  89.933  1.00  0.00           H  
ATOM    251  CG  PRO    18      53.331  85.114  90.899  1.00  0.00           C  
ATOM    252  HG2 PRO    18      53.798  84.434  91.611  1.00  0.00           H  
ATOM    253  HG3 PRO    18      52.514  85.680  91.347  1.00  0.00           H  
ATOM    254  CB  PRO    18      54.389  86.025  90.212  1.00  0.00           C  
ATOM    255  HB2 PRO    18      55.402  85.774  90.526  1.00  0.00           H  
ATOM    256  HB3 PRO    18      54.167  87.029  90.576  1.00  0.00           H  
ATOM    257  CA  PRO    18      54.139  85.796  88.730  1.00  0.00           C  
ATOM    258  HA  PRO    18      53.896  86.802  88.386  1.00  0.00           H  
ATOM    259  C   PRO    18      55.455  85.401  88.030  1.00  0.00           C  
ATOM    260  O   PRO    18      56.076  84.364  88.366  1.00  0.00           O  
ATOM    261  N   THR    19      55.946  86.138  87.023  1.00  0.00           N  
ATOM    262  H   THR    19      55.319  86.899  86.806  1.00  0.00           H  
ATOM    263  CA  THR    19      57.140  85.845  86.231  1.00  0.00           C  
ATOM    264  HA  THR    19      57.023  84.920  85.666  1.00  0.00           H  
ATOM    265  CB  THR    19      57.424  86.946  85.219  1.00  0.00           C  
ATOM    266  HB  THR    19      58.361  86.750  84.698  1.00  0.00           H  
ATOM    267  CG2 THR    19      56.283  87.057  84.216  1.00  0.00           C  
ATOM    268 HG21 THR    19      55.300  87.047  84.686  1.00  0.00           H  
ATOM    269 HG22 THR    19      56.346  87.876  83.499  1.00  0.00           H  
ATOM    270 HG23 THR    19      56.389  86.132  83.649  1.00  0.00           H  
ATOM    271  OG1 THR    19      57.440  88.179  85.884  1.00  0.00           O  
ATOM    272  HG1 THR    19      56.528  88.405  86.079  1.00  0.00           H  
ATOM    273  C   THR    19      58.356  85.478  87.027  1.00  0.00           C  
ATOM    274  O   THR    19      58.502  86.050  88.050  1.00  0.00           O  
ATOM    275  N   GLN    20      59.242  84.537  86.490  1.00  0.00           N  
ATOM    276  H   GLN    20      58.893  84.014  85.700  1.00  0.00           H  
ATOM    277  CA  GLN    20      60.518  84.173  87.009  1.00  0.00           C  
ATOM    278  HA  GLN    20      60.379  83.479  87.838  1.00  0.00           H  
ATOM    279  CB  GLN    20      61.236  83.396  85.874  1.00  0.00           C  
ATOM    280  HB2 GLN    20      60.561  82.575  85.634  1.00  0.00           H  
ATOM    281  HB3 GLN    20      61.405  83.946  84.948  1.00  0.00           H  
ATOM    282  CG  GLN    20      62.712  82.785  86.277  1.00  0.00           C  
ATOM    283  HG2 GLN    20      63.014  81.996  85.588  1.00  0.00           H  
ATOM    284  HG3 GLN    20      63.476  83.561  86.250  1.00  0.00           H  
ATOM    285  CD  GLN    20      62.832  82.155  87.631  1.00  0.00           C  
ATOM    286  OE1 GLN    20      61.892  81.518  88.074  1.00  0.00           O  
ATOM    287  NE2 GLN    20      63.962  82.160  88.326  1.00  0.00           N  
ATOM    288 HE21 GLN    20      64.772  82.623  87.940  1.00  0.00           H  
ATOM    289 HE22 GLN    20      63.973  81.722  89.236  1.00  0.00           H  
ATOM    290  C   GLN    20      61.417  85.339  87.371  1.00  0.00           C  
ATOM    291  O   GLN    20      61.576  86.194  86.458  1.00  0.00           O  
ATOM    292  N   PRO    21      61.975  85.513  88.560  1.00  0.00           N  
ATOM    293  CD  PRO    21      61.631  84.845  89.871  1.00  0.00           C  
ATOM    294  HD2 PRO    21      62.006  83.822  89.910  1.00  0.00           H  
ATOM    295  HD3 PRO    21      60.582  84.692  90.128  1.00  0.00           H  
ATOM    296  CG  PRO    21      62.166  85.739  90.989  1.00  0.00           C  
ATOM    297  HG2 PRO    21      62.573  85.199  91.844  1.00  0.00           H  
ATOM    298  HG3 PRO    21      61.482  86.528  91.302  1.00  0.00           H  
ATOM    299  CB  PRO    21      63.414  86.406  90.303  1.00  0.00           C  
ATOM    300  HB2 PRO    21      64.294  85.799  90.514  1.00  0.00           H  
ATOM    301  HB3 PRO    21      63.631  87.402  90.688  1.00  0.00           H  
ATOM    302  CA  PRO    21      63.051  86.487  88.821  1.00  0.00           C  
ATOM    303  HA  PRO    21      62.837  87.528  88.575  1.00  0.00           H  
ATOM    304  C   PRO    21      64.376  86.277  88.072  1.00  0.00           C  
ATOM    305  O   PRO    21      64.794  85.130  87.792  1.00  0.00           O  
ATOM    306  N   GLY    22      65.122  87.379  87.922  1.00  0.00           N  
ATOM    307  H   GLY    22      64.659  88.259  88.100  1.00  0.00           H  
ATOM    308  CA  GLY    22      66.279  87.379  87.073  1.00  0.00           C  
ATOM    309  HA2 GLY    22      66.347  86.499  86.434  1.00  0.00           H  
ATOM    310  HA3 GLY    22      66.276  88.309  86.504  1.00  0.00           H  
ATOM    311  C   GLY    22      67.532  87.415  87.974  1.00  0.00           C  
ATOM    312  O   GLY    22      67.758  86.403  88.645  1.00  0.00           O  
ATOM    313  N   GLN    23      68.466  88.419  87.756  1.00  0.00           N  
ATOM    314  H   GLN    23      68.141  89.126  87.112  1.00  0.00           H  
ATOM    315  CA  GLN    23      69.792  88.617  88.364  1.00  0.00           C  
ATOM    316  HA  GLN    23      69.616  88.294  89.391  1.00  0.00           H  
ATOM    317  CB  GLN    23      70.815  87.704  87.681  1.00  0.00           C  
ATOM    318  HB2 GLN    23      71.662  87.690  88.367  1.00  0.00           H  
ATOM    319  HB3 GLN    23      70.394  86.700  87.732  1.00  0.00           H  
ATOM    320  CG  GLN    23      71.386  88.092  86.282  1.00  0.00           C  
ATOM    321  HG2 GLN    23      71.523  89.171  86.209  1.00  0.00           H  
ATOM    322  HG3 GLN    23      72.390  87.684  86.164  1.00  0.00           H  
ATOM    323  CD  GLN    23      70.566  87.593  85.043  1.00  0.00           C  
ATOM    324  OE1 GLN    23      69.462  87.041  85.122  1.00  0.00           O  
ATOM    325  NE2 GLN    23      70.981  87.844  83.820  1.00  0.00           N  
ATOM    326 HE21 GLN    23      71.813  88.380  83.617  1.00  0.00           H  
ATOM    327 HE22 GLN    23      70.347  87.498  83.114  1.00  0.00           H  
ATOM    328  C   GLN    23      70.248  90.007  88.298  1.00  0.00           C  
ATOM    329  O   GLN    23      70.190  90.681  87.247  1.00  0.00           O  
ATOM    330  N   GLY    24      70.835  90.483  89.395  1.00  0.00           N  
ATOM    331  H   GLY    24      70.931  89.813  90.145  1.00  0.00           H  
ATOM    332  CA  GLY    24      71.328  91.833  89.517  1.00  0.00           C  
ATOM    333  HA2 GLY    24      70.597  92.488  89.042  1.00  0.00           H  
ATOM    334  HA3 GLY    24      71.408  92.182  90.546  1.00  0.00           H  
ATOM    335  C   GLY    24      72.694  91.924  88.822  1.00  0.00           C  
ATOM    336  O   GLY    24      73.268  90.948  88.301  1.00  0.00           O  
ATOM    337  N   TYR    25      73.336  93.084  88.960  1.00  0.00           N  
ATOM    338  H   TYR    25      72.868  93.919  89.284  1.00  0.00           H  
ATOM    339  CA  TYR    25      74.779  93.291  88.758  1.00  0.00           C  
ATOM    340  HA  TYR    25      75.213  92.386  89.184  1.00  0.00           H  
ATOM    341  CB  TYR    25      75.069  93.411  87.224  1.00  0.00           C  
ATOM    342  HB2 TYR    25      74.739  92.462  86.802  1.00  0.00           H  
ATOM    343  HB3 TYR    25      74.446  94.185  86.776  1.00  0.00           H  
ATOM    344  CG  TYR    25      76.517  93.628  86.851  1.00  0.00           C  
ATOM    345  CD1 TYR    25      77.475  92.562  86.823  1.00  0.00           C  
ATOM    346  HD1 TYR    25      77.190  91.546  87.052  1.00  0.00           H  
ATOM    347  CE1 TYR    25      78.864  92.846  86.631  1.00  0.00           C  
ATOM    348  HE1 TYR    25      79.660  92.116  86.631  1.00  0.00           H  
ATOM    349  CZ  TYR    25      79.222  94.156  86.365  1.00  0.00           C  
ATOM    350  OH  TYR    25      80.512  94.471  86.265  1.00  0.00           O  
ATOM    351  HH  TYR    25      80.720  95.408  86.241  1.00  0.00           H  
ATOM    352  CE2 TYR    25      78.257  95.195  86.203  1.00  0.00           C  
ATOM    353  HE2 TYR    25      78.672  96.182  86.057  1.00  0.00           H  
ATOM    354  CD2 TYR    25      76.914  94.955  86.425  1.00  0.00           C  
ATOM    355  HD2 TYR    25      76.165  95.719  86.275  1.00  0.00           H  
ATOM    356  C   TYR    25      75.170  94.573  89.492  1.00  0.00           C  
ATOM    357  O   TYR    25      74.274  95.449  89.605  1.00  0.00           O  
ATOM    358  N   SER    26      76.452  94.783  89.822  1.00  0.00           N  
ATOM    359  H   SER    26      77.118  94.029  89.734  1.00  0.00           H  
ATOM    360  CA  SER    26      76.887  96.090  90.339  1.00  0.00           C  
ATOM    361  HA  SER    26      76.050  96.774  90.480  1.00  0.00           H  
ATOM    362  CB  SER    26      77.405  95.841  91.710  1.00  0.00           C  
ATOM    363  HB2 SER    26      76.550  95.606  92.344  1.00  0.00           H  
ATOM    364  HB3 SER    26      77.977  94.923  91.584  1.00  0.00           H  
ATOM    365  OG  SER    26      78.307  96.768  92.270  1.00  0.00           O  
ATOM    366  HG  SER    26      78.605  96.352  93.083  1.00  0.00           H  
ATOM    367  C   SER    26      77.886  96.768  89.374  1.00  0.00           C  
ATOM    368  O   SER    26      78.892  96.214  88.933  1.00  0.00           O  
ATOM    369  N   GLN    27      77.663  98.082  89.063  1.00  0.00           N  
ATOM    370  H   GLN    27      77.017  98.596  89.646  1.00  0.00           H  
ATOM    371  CA  GLN    27      78.595  98.789  88.258  1.00  0.00           C  
ATOM    372  HA  GLN    27      78.727  98.173  87.368  1.00  0.00           H  
ATOM    373  CB  GLN    27      78.094 100.208  87.861  1.00  0.00           C  
ATOM    374  HB2 GLN    27      78.056 100.969  88.640  1.00  0.00           H  
ATOM    375  HB3 GLN    27      78.965 100.495  87.271  1.00  0.00           H  
ATOM    376  CG  GLN    27      76.784 100.287  86.940  1.00  0.00           C  
ATOM    377  HG2 GLN    27      76.750  99.512  86.174  1.00  0.00           H  
ATOM    378  HG3 GLN    27      75.972 100.172  87.658  1.00  0.00           H  
ATOM    379  CD  GLN    27      76.489 101.658  86.357  1.00  0.00           C  
ATOM    380  OE1 GLN    27      77.204 102.658  86.453  1.00  0.00           O  
ATOM    381  NE2 GLN    27      75.327 101.897  85.817  1.00  0.00           N  
ATOM    382 HE21 GLN    27      74.697 101.127  85.642  1.00  0.00           H  
ATOM    383 HE22 GLN    27      75.048 102.862  85.917  1.00  0.00           H  
ATOM    384  C   GLN    27      80.050  99.000  88.864  1.00  0.00           C  
ATOM    385  O   GLN    27      81.069  98.961  88.173  1.00  0.00           O  
ATOM    386  N   GLN    28      80.150  99.115  90.170  1.00  0.00           N  
ATOM    387  H   GLN    28      79.312  98.834  90.659  1.00  0.00           H  
ATOM    388  CA  GLN    28      81.393  99.233  90.857  1.00  0.00           C  
ATOM    389  HA  GLN    28      82.036  99.845  90.224  1.00  0.00           H  
ATOM    390  CB  GLN    28      81.325  99.958  92.193  1.00  0.00           C  
ATOM    391  HB2 GLN    28      80.533  99.524  92.804  1.00  0.00           H  
ATOM    392  HB3 GLN    28      82.251  99.774  92.738  1.00  0.00           H  
ATOM    393  CG  GLN    28      81.196 101.479  92.093  1.00  0.00           C  
ATOM    394  HG2 GLN    28      82.100 102.030  91.833  1.00  0.00           H  
ATOM    395  HG3 GLN    28      80.499 101.685  91.281  1.00  0.00           H  
ATOM    396  CD  GLN    28      80.600 102.151  93.345  1.00  0.00           C  
ATOM    397  OE1 GLN    28      80.080 101.535  94.284  1.00  0.00           O  
ATOM    398  NE2 GLN    28      80.582 103.409  93.375  1.00  0.00           N  
ATOM    399 HE21 GLN    28      80.041 103.872  94.091  1.00  0.00           H  
ATOM    400 HE22 GLN    28      80.894 103.865  92.529  1.00  0.00           H  
ATOM    401  C   GLN    28      82.125  97.881  91.138  1.00  0.00           C  
ATOM    402  O   GLN    28      83.181  97.851  91.790  1.00  0.00           O  
ATOM    403  N   SER    29      81.554  96.784  90.652  1.00  0.00           N  
ATOM    404  H   SER    29      80.687  96.871  90.141  1.00  0.00           H  
ATOM    405  CA  SER    29      81.980  95.379  90.912  1.00  0.00           C  
ATOM    406  HA  SER    29      82.536  95.397  91.849  1.00  0.00           H  
ATOM    407  CB  SER    29      80.793  94.477  91.154  1.00  0.00           C  
ATOM    408  HB2 SER    29      81.058  93.510  91.582  1.00  0.00           H  
ATOM    409  HB3 SER    29      80.116  95.018  91.815  1.00  0.00           H  
ATOM    410  OG  SER    29      80.114  94.141  89.932  1.00  0.00           O  
ATOM    411  HG  SER    29      79.639  94.882  89.550  1.00  0.00           H  
ATOM    412  C   SER    29      82.969  94.787  89.855  1.00  0.00           C  
ATOM    413  O   SER    29      83.188  93.564  89.802  1.00  0.00           O  
ATOM    414  N   SER    30      83.625  95.635  89.082  1.00  0.00           N  
ATOM    415  H   SER    30      83.385  96.593  89.294  1.00  0.00           H  
ATOM    416  CA  SER    30      84.535  95.281  87.990  1.00  0.00           C  
ATOM    417  HA  SER    30      85.152  94.466  88.370  1.00  0.00           H  
ATOM    418  CB  SER    30      83.724  94.756  86.809  1.00  0.00           C  
ATOM    419  HB2 SER    30      83.055  93.982  87.184  1.00  0.00           H  
ATOM    420  HB3 SER    30      83.245  95.581  86.281  1.00  0.00           H  
ATOM    421  OG  SER    30      84.700  94.149  86.039  1.00  0.00           O  
ATOM    422  HG  SER    30      84.274  93.754  85.274  1.00  0.00           H  
ATOM    423  C   SER    30      85.400  96.462  87.614  1.00  0.00           C  
ATOM    424  O   SER    30      84.957  97.312  86.871  1.00  0.00           O  
ATOM    425  N   GLN    31      86.615  96.618  88.057  1.00  0.00           N  
ATOM    426  H   GLN    31      87.087  97.462  87.764  1.00  0.00           H  
ATOM    427  CA  GLN    31      87.286  95.798  89.141  1.00  0.00           C  
ATOM    428  HA  GLN    31      87.345  94.780  88.756  1.00  0.00           H  
ATOM    429  CB  GLN    31      88.677  96.372  89.334  1.00  0.00           C  
ATOM    430  HB2 GLN    31      89.267  96.333  88.418  1.00  0.00           H  
ATOM    431  HB3 GLN    31      88.480  97.420  89.560  1.00  0.00           H  
ATOM    432  CG  GLN    31      89.506  95.744  90.466  1.00  0.00           C  
ATOM    433  HG2 GLN    31      88.969  95.779  91.414  1.00  0.00           H  
ATOM    434  HG3 GLN    31      89.715  94.703  90.217  1.00  0.00           H  
ATOM    435  CD  GLN    31      90.806  96.619  90.566  1.00  0.00           C  
ATOM    436  OE1 GLN    31      91.301  97.302  89.664  1.00  0.00           O  
ATOM    437  NE2 GLN    31      91.393  96.655  91.780  1.00  0.00           N  
ATOM    438 HE21 GLN    31      92.082  97.371  91.959  1.00  0.00           H  
ATOM    439 HE22 GLN    31      90.924  96.171  92.532  1.00  0.00           H  
ATOM    440  C   GLN    31      86.486  95.859  90.443  1.00  0.00           C  
ATOM    441  O   GLN    31      86.138  96.944  90.877  1.00  0.00           O  
ATOM    442  N   PRO    32      86.264  94.745  91.160  1.00  0.00           N  
ATOM    443  CD  PRO    32      86.666  93.473  90.812  1.00  0.00           C  
ATOM    444  HD2 PRO    32      87.721  93.446  90.538  1.00  0.00           H  
ATOM    445  HD3 PRO    32      86.102  93.235  89.910  1.00  0.00           H  
ATOM    446  CG  PRO    32      86.319  92.528  91.972  1.00  0.00           C  
ATOM    447  HG2 PRO    32      87.218  92.298  92.544  1.00  0.00           H  
ATOM    448  HG3 PRO    32      85.896  91.565  91.684  1.00  0.00           H  
ATOM    449  CB  PRO    32      85.369  93.326  92.825  1.00  0.00           C  
ATOM    450  HB2 PRO    32      85.435  93.055  93.878  1.00  0.00           H  
ATOM    451  HB3 PRO    32      84.328  93.247  92.511  1.00  0.00           H  
ATOM    452  CA  PRO    32      85.831  94.734  92.545  1.00  0.00           C  
ATOM    453  HA  PRO    32      85.057  95.492  92.658  1.00  0.00           H  
ATOM    454  C   PRO    32      86.944  95.078  93.439  1.00  0.00           C  
ATOM    455  O   PRO    32      87.816  94.252  93.787  1.00  0.00           O  
ATOM    456  N   TYR    33      86.837  96.265  93.971  1.00  0.00           N  
ATOM    457  H   TYR    33      86.055  96.894  93.855  1.00  0.00           H  
ATOM    458  CA  TYR    33      87.819  96.655  95.033  1.00  0.00           C  
ATOM    459  HA  TYR    33      88.792  96.287  94.705  1.00  0.00           H  
ATOM    460  CB  TYR    33      87.873  98.194  95.073  1.00  0.00           C  
ATOM    461  HB2 TYR    33      86.909  98.702  95.055  1.00  0.00           H  
ATOM    462  HB3 TYR    33      88.166  98.509  96.075  1.00  0.00           H  
ATOM    463  CG  TYR    33      88.727  98.795  94.025  1.00  0.00           C  
ATOM    464  CD1 TYR    33      90.016  99.245  94.354  1.00  0.00           C  
ATOM    465  HD1 TYR    33      90.319  99.120  95.383  1.00  0.00           H  
ATOM    466  CE1 TYR    33      90.892  99.851  93.479  1.00  0.00           C  
ATOM    467  HE1 TYR    33      91.874 100.192  93.772  1.00  0.00           H  
ATOM    468  CZ  TYR    33      90.467  99.990  92.109  1.00  0.00           C  
ATOM    469  OH  TYR    33      91.277 100.433  91.129  1.00  0.00           O  
ATOM    470  HH  TYR    33      90.895 100.657  90.277  1.00  0.00           H  
ATOM    471  CE2 TYR    33      89.191  99.466  91.737  1.00  0.00           C  
ATOM    472  HE2 TYR    33      88.832  99.571  90.723  1.00  0.00           H  
ATOM    473  CD2 TYR    33      88.351  98.912  92.704  1.00  0.00           C  
ATOM    474  HD2 TYR    33      87.335  98.661  92.438  1.00  0.00           H  
ATOM    475  C   TYR    33      87.559  96.047  96.408  1.00  0.00           C  
ATOM    476  O   TYR    33      88.482  95.844  97.193  1.00  0.00           O  
ATOM    477  N   GLY    34      86.313  95.544  96.569  1.00  0.00           N  
ATOM    478  H   GLY    34      85.673  95.845  95.848  1.00  0.00           H  
ATOM    479  CA  GLY    34      85.723  94.881  97.799  1.00  0.00           C  
ATOM    480  HA2 GLY    34      86.540  94.405  98.342  1.00  0.00           H  
ATOM    481  HA3 GLY    34      85.411  95.661  98.493  1.00  0.00           H  
ATOM    482  C   GLY    34      84.541  93.982  97.416  1.00  0.00           C  
ATOM    483  O   GLY    34      84.063  93.883  96.262  1.00  0.00           O  
ATOM    484  N   GLN    35      83.962  93.212  98.389  1.00  0.00           N  
ATOM    485  H   GLN    35      84.327  93.071  99.320  1.00  0.00           H  
ATOM    486  CA  GLN    35      82.679  92.455  98.266  1.00  0.00           C  
ATOM    487  HA  GLN    35      82.146  92.766  97.367  1.00  0.00           H  
ATOM    488  CB  GLN    35      82.913  90.902  98.222  1.00  0.00           C  
ATOM    489  HB2 GLN    35      83.318  90.453  99.128  1.00  0.00           H  
ATOM    490  HB3 GLN    35      81.989  90.384  97.964  1.00  0.00           H  
ATOM    491  CG  GLN    35      83.950  90.454  97.168  1.00  0.00           C  
ATOM    492  HG2 GLN    35      83.735  91.018  96.261  1.00  0.00           H  
ATOM    493  HG3 GLN    35      84.858  90.956  97.504  1.00  0.00           H  
ATOM    494  CD  GLN    35      84.164  88.950  96.834  1.00  0.00           C  
ATOM    495  OE1 GLN    35      84.701  88.521  95.792  1.00  0.00           O  
ATOM    496  NE2 GLN    35      83.703  88.136  97.773  1.00  0.00           N  
ATOM    497 HE21 GLN    35      83.053  88.443  98.482  1.00  0.00           H  
ATOM    498 HE22 GLN    35      83.804  87.146  97.601  1.00  0.00           H  
ATOM    499  C   GLN    35      81.659  92.789  99.452  1.00  0.00           C  
ATOM    500  O   GLN    35      81.801  92.194 100.543  1.00  0.00           O  
ATOM    501  N   GLN    36      80.698  93.722  99.281  1.00  0.00           N  
ATOM    502  H   GLN    36      80.254  93.906 100.170  1.00  0.00           H  
ATOM    503  CA  GLN    36      80.356  94.656  98.167  1.00  0.00           C  
ATOM    504  HA  GLN    36      80.189  93.982  97.327  1.00  0.00           H  
ATOM    505  CB  GLN    36      79.038  95.380  98.350  1.00  0.00           C  
ATOM    506  HB2 GLN    36      79.080  96.171  99.098  1.00  0.00           H  
ATOM    507  HB3 GLN    36      78.788  95.798  97.374  1.00  0.00           H  
ATOM    508  CG  GLN    36      77.799  94.463  98.608  1.00  0.00           C  
ATOM    509  HG2 GLN    36      76.912  95.001  98.270  1.00  0.00           H  
ATOM    510  HG3 GLN    36      77.966  93.553  98.032  1.00  0.00           H  
ATOM    511  CD  GLN    36      77.783  93.964 100.065  1.00  0.00           C  
ATOM    512  OE1 GLN    36      78.459  94.430 100.989  1.00  0.00           O  
ATOM    513  NE2 GLN    36      77.001  92.971 100.243  1.00  0.00           N  
ATOM    514 HE21 GLN    36      76.339  92.679  99.538  1.00  0.00           H  
ATOM    515 HE22 GLN    36      76.999  92.692 101.214  1.00  0.00           H  
ATOM    516  C   GLN    36      81.528  95.635  97.856  1.00  0.00           C  
ATOM    517  O   GLN    36      82.408  95.717  98.730  1.00  0.00           O  
ATOM    518  N   SER    37      81.622  96.416  96.743  1.00  0.00           N  
ATOM    519  H   SER    37      80.810  96.394  96.142  1.00  0.00           H  
ATOM    520  CA  SER    37      82.705  97.320  96.397  1.00  0.00           C  
ATOM    521  HA  SER    37      83.659  97.081  96.866  1.00  0.00           H  
ATOM    522  CB  SER    37      82.906  97.040  94.860  1.00  0.00           C  
ATOM    523  HB2 SER    37      83.205  96.009  94.673  1.00  0.00           H  
ATOM    524  HB3 SER    37      82.045  97.272  94.234  1.00  0.00           H  
ATOM    525  OG  SER    37      84.045  97.743  94.430  1.00  0.00           O  
ATOM    526  HG  SER    37      83.948  98.004  93.511  1.00  0.00           H  
ATOM    527  C   SER    37      82.408  98.751  96.812  1.00  0.00           C  
ATOM    528  O   SER    37      81.419  99.054  97.491  1.00  0.00           O  
ATOM    529  N   TYR    38      83.223  99.687  96.329  1.00  0.00           N  
ATOM    530  H   TYR    38      84.008  99.462  95.736  1.00  0.00           H  
ATOM    531  CA  TYR    38      83.056 101.143  96.616  1.00  0.00           C  
ATOM    532  HA  TYR    38      81.997 101.386  96.711  1.00  0.00           H  
ATOM    533  CB  TYR    38      83.677 101.397  97.929  1.00  0.00           C  
ATOM    534  HB2 TYR    38      83.902 102.455  98.069  1.00  0.00           H  
ATOM    535  HB3 TYR    38      82.965 101.067  98.685  1.00  0.00           H  
ATOM    536  CG  TYR    38      85.011 100.709  98.136  1.00  0.00           C  
ATOM    537  CD1 TYR    38      86.159 101.154  97.385  1.00  0.00           C  
ATOM    538  HD1 TYR    38      86.104 101.994  96.708  1.00  0.00           H  
ATOM    539  CE1 TYR    38      87.420 100.587  97.638  1.00  0.00           C  
ATOM    540  HE1 TYR    38      88.291 100.893  97.078  1.00  0.00           H  
ATOM    541  CZ  TYR    38      87.501  99.556  98.644  1.00  0.00           C  
ATOM    542  OH  TYR    38      88.687  98.904  98.904  1.00  0.00           O  
ATOM    543  HH  TYR    38      89.443  99.494  98.870  1.00  0.00           H  
ATOM    544  CE2 TYR    38      86.336  98.971  99.189  1.00  0.00           C  
ATOM    545  HE2 TYR    38      86.400  98.173  99.914  1.00  0.00           H  
ATOM    546  CD2 TYR    38      85.132  99.610  98.986  1.00  0.00           C  
ATOM    547  HD2 TYR    38      84.267  99.271  99.538  1.00  0.00           H  
ATOM    548  C   TYR    38      83.648 101.961  95.417  1.00  0.00           C  
ATOM    549  O   TYR    38      84.210 101.371  94.511  1.00  0.00           O  
ATOM    550  N   SER    39      83.354 103.202  95.330  1.00  0.00           N  
ATOM    551  H   SER    39      82.747 103.513  96.074  1.00  0.00           H  
ATOM    552  CA  SER    39      83.828 104.156  94.319  1.00  0.00           C  
ATOM    553  HA  SER    39      83.682 103.699  93.340  1.00  0.00           H  
ATOM    554  CB  SER    39      82.899 105.354  94.322  1.00  0.00           C  
ATOM    555  HB2 SER    39      81.824 105.189  94.403  1.00  0.00           H  
ATOM    556  HB3 SER    39      83.283 105.946  95.153  1.00  0.00           H  
ATOM    557  OG  SER    39      83.017 106.058  93.121  1.00  0.00           O  
ATOM    558  HG  SER    39      82.669 105.570  92.372  1.00  0.00           H  
ATOM    559  C   SER    39      85.329 104.490  94.533  1.00  0.00           C  
ATOM    560  O   SER    39      85.935 104.001  95.458  1.00  0.00           O  
ATOM    561  N   GLY    40      85.879 105.368  93.659  1.00  0.00           N  
ATOM    562  H   GLY    40      85.310 105.759  92.921  1.00  0.00           H  
ATOM    563  CA  GLY    40      87.207 105.828  93.653  1.00  0.00           C  
ATOM    564  HA2 GLY    40      87.151 106.765  94.208  1.00  0.00           H  
ATOM    565  HA3 GLY    40      87.852 105.036  94.033  1.00  0.00           H  
ATOM    566  C   GLY    40      87.613 106.228  92.216  1.00  0.00           C  
ATOM    567  O   GLY    40      86.781 106.704  91.437  1.00  0.00           O  
ATOM    568  N   TYR    41      88.870 106.217  91.842  1.00  0.00           N  
ATOM    569  H   TYR    41      89.002 106.763  91.003  1.00  0.00           H  
ATOM    570  CA  TYR    41      90.060 105.582  92.544  1.00  0.00           C  
ATOM    571  HA  TYR    41      89.896 105.436  93.611  1.00  0.00           H  
ATOM    572  CB  TYR    41      90.219 104.159  91.875  1.00  0.00           C  
ATOM    573  HB2 TYR    41      90.359 104.464  90.838  1.00  0.00           H  
ATOM    574  HB3 TYR    41      91.181 103.695  92.093  1.00  0.00           H  
ATOM    575  CG  TYR    41      89.094 103.249  92.045  1.00  0.00           C  
ATOM    576  CD1 TYR    41      88.764 102.752  93.354  1.00  0.00           C  
ATOM    577  HD1 TYR    41      89.363 102.988  94.221  1.00  0.00           H  
ATOM    578  CE1 TYR    41      87.541 102.061  93.492  1.00  0.00           C  
ATOM    579  HE1 TYR    41      87.272 101.611  94.436  1.00  0.00           H  
ATOM    580  CZ  TYR    41      86.778 101.691  92.345  1.00  0.00           C  
ATOM    581  OH  TYR    41      85.593 101.077  92.390  1.00  0.00           O  
ATOM    582  HH  TYR    41      85.106 101.162  93.213  1.00  0.00           H  
ATOM    583  CE2 TYR    41      87.223 102.045  90.989  1.00  0.00           C  
ATOM    584  HE2 TYR    41      86.689 101.759  90.095  1.00  0.00           H  
ATOM    585  CD2 TYR    41      88.387 102.814  90.890  1.00  0.00           C  
ATOM    586  HD2 TYR    41      88.608 103.273  89.938  1.00  0.00           H  
ATOM    587  C   TYR    41      91.285 106.329  92.407  1.00  0.00           C  
ATOM    588  O   TYR    41      91.420 107.019  91.368  1.00  0.00           O  
ATOM    589  N   SER    42      92.175 106.342  93.406  1.00  0.00           N  
ATOM    590  H   SER    42      92.049 105.627  94.108  1.00  0.00           H  
ATOM    591  CA  SER    42      93.303 107.248  93.594  1.00  0.00           C  
ATOM    592  HA  SER    42      93.145 108.243  93.177  1.00  0.00           H  
ATOM    593  CB  SER    42      93.476 107.446  95.097  1.00  0.00           C  
ATOM    594  HB2 SER    42      92.530 107.785  95.520  1.00  0.00           H  
ATOM    595  HB3 SER    42      93.589 106.467  95.562  1.00  0.00           H  
ATOM    596  OG  SER    42      94.554 108.245  95.304  1.00  0.00           O  
ATOM    597  HG  SER    42      94.283 109.135  95.542  1.00  0.00           H  
ATOM    598  C   SER    42      94.507 106.608  92.927  1.00  0.00           C  
ATOM    599  O   SER    42      94.884 105.521  93.352  1.00  0.00           O  
ATOM    600  N   GLN    43      95.128 107.215  91.972  1.00  0.00           N  
ATOM    601  H   GLN    43      94.724 108.104  91.714  1.00  0.00           H  
ATOM    602  CA  GLN    43      96.293 106.772  91.274  1.00  0.00           C  
ATOM    603  HA  GLN    43      97.010 106.497  92.048  1.00  0.00           H  
ATOM    604  CB  GLN    43      95.984 105.554  90.258  1.00  0.00           C  
ATOM    605  HB2 GLN    43      95.589 104.686  90.786  1.00  0.00           H  
ATOM    606  HB3 GLN    43      95.273 105.955  89.535  1.00  0.00           H  
ATOM    607  CG  GLN    43      97.202 105.115  89.395  1.00  0.00           C  
ATOM    608  HG2 GLN    43      96.859 104.255  88.821  1.00  0.00           H  
ATOM    609  HG3 GLN    43      97.441 105.899  88.676  1.00  0.00           H  
ATOM    610  CD  GLN    43      98.492 104.767  90.182  1.00  0.00           C  
ATOM    611  OE1 GLN    43      98.463 104.767  91.423  1.00  0.00           O  
ATOM    612  NE2 GLN    43      99.528 104.308  89.513  1.00  0.00           N  
ATOM    613 HE21 GLN    43      99.420 103.959  88.572  1.00  0.00           H  
ATOM    614 HE22 GLN    43     100.370 104.041  90.002  1.00  0.00           H  
ATOM    615  C   GLN    43      97.104 107.767  90.506  1.00  0.00           C  
ATOM    616  O   GLN    43      96.488 108.563  89.712  1.00  0.00           O  
ATOM    617  N   SER    44      98.497 107.760  90.532  1.00  0.00           N  
ATOM    618  H   SER    44      98.863 107.146  91.246  1.00  0.00           H  
ATOM    619  CA  SER    44      99.375 108.617  89.772  1.00  0.00           C  
ATOM    620  HA  SER    44      99.298 109.659  90.083  1.00  0.00           H  
ATOM    621  CB  SER    44     100.889 108.275  89.918  1.00  0.00           C  
ATOM    622  HB2 SER    44     101.173 108.356  90.967  1.00  0.00           H  
ATOM    623  HB3 SER    44     101.021 107.243  89.594  1.00  0.00           H  
ATOM    624  OG  SER    44     101.655 109.020  89.066  1.00  0.00           O  
ATOM    625  HG  SER    44     102.495 108.584  88.905  1.00  0.00           H  
ATOM    626  C   SER    44      99.012 108.575  88.275  1.00  0.00           C  
ATOM    627  O   SER    44      98.932 107.499  87.617  1.00  0.00           O  
ATOM    628  N   THR    45      98.867 109.749  87.657  1.00  0.00           N  
ATOM    629  H   THR    45      98.746 110.539  88.275  1.00  0.00           H  
ATOM    630  CA  THR    45      98.642 109.803  86.243  1.00  0.00           C  
ATOM    631  HA  THR    45      97.878 109.074  85.973  1.00  0.00           H  
ATOM    632  CB  THR    45      98.180 111.262  85.876  1.00  0.00           C  
ATOM    633  HB  THR    45      97.379 111.521  86.567  1.00  0.00           H  
ATOM    634  CG2 THR    45      99.251 112.320  85.991  1.00  0.00           C  
ATOM    635 HG21 THR    45      98.905 113.301  85.665  1.00  0.00           H  
ATOM    636 HG22 THR    45      99.535 112.344  87.043  1.00  0.00           H  
ATOM    637 HG23 THR    45     100.063 111.987  85.344  1.00  0.00           H  
ATOM    638  OG1 THR    45      97.686 111.402  84.594  1.00  0.00           O  
ATOM    639  HG1 THR    45      98.214 110.872  83.993  1.00  0.00           H  
ATOM    640  C   THR    45      99.832 109.448  85.349  1.00  0.00           C  
ATOM    641  O   THR    45      99.647 109.170  84.156  1.00  0.00           O  
ATOM    642  N   ASP    46     101.080 109.448  85.818  1.00  0.00           N  
ATOM    643  H   ASP    46     101.216 109.627  86.803  1.00  0.00           H  
ATOM    644  CA  ASP    46     102.330 109.083  85.126  1.00  0.00           C  
ATOM    645  HA  ASP    46     102.182 108.625  84.148  1.00  0.00           H  
ATOM    646  CB  ASP    46     103.192 110.290  84.802  1.00  0.00           C  
ATOM    647  HB2 ASP    46     102.679 110.943  84.096  1.00  0.00           H  
ATOM    648  HB3 ASP    46     103.391 110.713  85.787  1.00  0.00           H  
ATOM    649  CG  ASP    46     104.533 109.934  84.219  1.00  0.00           C  
ATOM    650  OD1 ASP    46     104.515 108.898  83.508  1.00  0.00           O  
ATOM    651  OD2 ASP    46     105.473 110.764  84.369  1.00  0.00           O  
ATOM    652  C   ASP    46     103.193 108.084  85.914  1.00  0.00           C  
ATOM    653  O   ASP    46     103.644 108.404  86.990  1.00  0.00           O  
ATOM    654  N   THR    47     103.421 106.906  85.350  1.00  0.00           N  
ATOM    655  H   THR    47     103.202 106.784  84.372  1.00  0.00           H  
ATOM    656  CA  THR    47     104.270 105.826  85.905  1.00  0.00           C  
ATOM    657  HA  THR    47     104.626 106.109  86.896  1.00  0.00           H  
ATOM    658  CB  THR    47     103.507 104.558  86.133  1.00  0.00           C  
ATOM    659  HB  THR    47     104.101 103.758  86.576  1.00  0.00           H  
ATOM    660  CG2 THR    47     102.288 104.738  87.075  1.00  0.00           C  
ATOM    661 HG21 THR    47     101.693 103.825  87.087  1.00  0.00           H  
ATOM    662 HG22 THR    47     102.579 104.893  88.114  1.00  0.00           H  
ATOM    663 HG23 THR    47     101.640 105.571  86.807  1.00  0.00           H  
ATOM    664  OG1 THR    47     102.982 104.012  84.990  1.00  0.00           O  
ATOM    665  HG1 THR    47     102.494 104.681  84.504  1.00  0.00           H  
ATOM    666  C   THR    47     105.436 105.513  84.981  1.00  0.00           C  
ATOM    667  O   THR    47     106.155 104.544  85.157  1.00  0.00           O  
ATOM    668  N   SER    48     105.747 106.388  83.939  1.00  0.00           N  
ATOM    669  H   SER    48     105.177 107.219  83.866  1.00  0.00           H  
ATOM    670  CA  SER    48     106.890 106.285  83.003  1.00  0.00           C  
ATOM    671  HA  SER    48     106.597 105.453  82.363  1.00  0.00           H  
ATOM    672  CB  SER    48     107.058 107.571  82.155  1.00  0.00           C  
ATOM    673  HB2 SER    48     108.021 107.480  81.653  1.00  0.00           H  
ATOM    674  HB3 SER    48     106.218 107.714  81.476  1.00  0.00           H  
ATOM    675  OG  SER    48     107.163 108.618  83.063  1.00  0.00           O  
ATOM    676  HG  SER    48     106.266 108.887  83.272  1.00  0.00           H  
ATOM    677  C   SER    48     108.258 105.977  83.675  1.00  0.00           C  
ATOM    678  O   SER    48     108.516 106.378  84.821  1.00  0.00           O  
ATOM    679  N   GLY    49     109.159 105.302  82.984  1.00  0.00           N  
ATOM    680  H   GLY    49     108.859 104.954  82.085  1.00  0.00           H  
ATOM    681  CA  GLY    49     110.461 104.790  83.512  1.00  0.00           C  
ATOM    682  HA2 GLY    49     111.256 105.294  82.962  1.00  0.00           H  
ATOM    683  HA3 GLY    49     110.601 105.155  84.529  1.00  0.00           H  
ATOM    684  C   GLY    49     110.604 103.287  83.464  1.00  0.00           C  
ATOM    685  O   GLY    49     109.724 102.566  83.023  1.00  0.00           O  
ATOM    686  N   TYR    50     111.773 102.786  83.912  1.00  0.00           N  
ATOM    687  H   TYR    50     111.923 101.793  83.803  1.00  0.00           H  
ATOM    688  CA  TYR    50     113.034 103.516  84.282  1.00  0.00           C  
ATOM    689  HA  TYR    50     112.976 104.476  83.769  1.00  0.00           H  
ATOM    690  CB  TYR    50     113.116 103.856  85.764  1.00  0.00           C  
ATOM    691  HB2 TYR    50     112.130 104.249  86.011  1.00  0.00           H  
ATOM    692  HB3 TYR    50     113.348 102.944  86.314  1.00  0.00           H  
ATOM    693  CG  TYR    50     114.140 104.923  86.078  1.00  0.00           C  
ATOM    694  CD1 TYR    50     115.497 104.567  86.123  1.00  0.00           C  
ATOM    695  HD1 TYR    50     115.860 103.571  85.913  1.00  0.00           H  
ATOM    696  CE1 TYR    50     116.408 105.584  86.374  1.00  0.00           C  
ATOM    697  HE1 TYR    50     117.447 105.289  86.369  1.00  0.00           H  
ATOM    698  CZ  TYR    50     115.928 106.879  86.655  1.00  0.00           C  
ATOM    699  OH  TYR    50     116.804 107.813  87.007  1.00  0.00           O  
ATOM    700  HH  TYR    50     117.610 107.472  87.401  1.00  0.00           H  
ATOM    701  CE2 TYR    50     114.592 107.222  86.614  1.00  0.00           C  
ATOM    702  HE2 TYR    50     114.218 108.168  86.978  1.00  0.00           H  
ATOM    703  CD2 TYR    50     113.649 106.246  86.388  1.00  0.00           C  
ATOM    704  HD2 TYR    50     112.599 106.468  86.508  1.00  0.00           H  
ATOM    705  C   TYR    50     114.245 102.858  83.637  1.00  0.00           C  
ATOM    706  O   TYR    50     114.355 101.663  83.688  1.00  0.00           O  
ATOM    707  N   GLY    51     115.262 103.626  83.120  1.00  0.00           N  
ATOM    708  H   GLY    51     116.017 103.141  82.656  1.00  0.00           H  
ATOM    709  CA  GLY    51     115.212 105.065  82.835  1.00  0.00           C  
ATOM    710  HA2 GLY    51     114.412 105.157  82.101  1.00  0.00           H  
ATOM    711  HA3 GLY    51     114.795 105.485  83.750  1.00  0.00           H  
ATOM    712  C   GLY    51     116.446 105.682  82.217  1.00  0.00           C  
ATOM    713  O   GLY    51     117.052 104.885  81.446  1.00  0.00           O  
ATOM    714  N   GLN    52     116.765 106.958  82.327  1.00  0.00           N  
ATOM    715  H   GLN    52     116.197 107.469  82.987  1.00  0.00           H  
ATOM    716  CA  GLN    52     117.873 107.603  81.584  1.00  0.00           C  
ATOM    717  HA  GLN    52     117.741 108.679  81.692  1.00  0.00           H  
ATOM    718  CB  GLN    52     119.179 107.170  82.278  1.00  0.00           C  
ATOM    719  HB2 GLN    52     118.997 107.137  83.352  1.00  0.00           H  
ATOM    720  HB3 GLN    52     119.401 106.138  82.006  1.00  0.00           H  
ATOM    721  CG  GLN    52     120.406 108.071  81.896  1.00  0.00           C  
ATOM    722  HG2 GLN    52     121.323 107.517  82.098  1.00  0.00           H  
ATOM    723  HG3 GLN    52     120.423 108.353  80.843  1.00  0.00           H  
ATOM    724  CD  GLN    52     120.595 109.324  82.724  1.00  0.00           C  
ATOM    725  OE1 GLN    52     119.940 109.531  83.746  1.00  0.00           O  
ATOM    726  NE2 GLN    52     121.677 110.057  82.554  1.00  0.00           N  
ATOM    727 HE21 GLN    52     122.286 109.773  81.801  1.00  0.00           H  
ATOM    728 HE22 GLN    52     121.621 111.026  82.835  1.00  0.00           H  
ATOM    729  C   GLN    52     117.764 107.346  80.000  1.00  0.00           C  
ATOM    730  O   GLN    52     118.498 106.580  79.435  1.00  0.00           O  
ATOM    731  N   SER    53     116.876 108.038  79.268  1.00  0.00           N  
ATOM    732  H   SER    53     116.936 107.832  78.282  1.00  0.00           H  
ATOM    733  CA  SER    53     115.573 108.673  79.807  1.00  0.00           C  
ATOM    734  HA  SER    53     115.858 109.231  80.699  1.00  0.00           H  
ATOM    735  CB  SER    53     115.069 109.685  78.767  1.00  0.00           C  
ATOM    736  HB2 SER    53     115.776 110.515  78.767  1.00  0.00           H  
ATOM    737  HB3 SER    53     114.983 109.150  77.821  1.00  0.00           H  
ATOM    738  OG  SER    53     113.800 110.184  79.071  1.00  0.00           O  
ATOM    739  HG  SER    53     113.882 111.133  78.952  1.00  0.00           H  
ATOM    740  C   SER    53     114.433 107.673  80.189  1.00  0.00           C  
ATOM    741  O   SER    53     114.332 106.603  79.542  1.00  0.00           O  
ATOM    742  N   SER    54     113.542 108.038  81.093  1.00  0.00           N  
ATOM    743  H   SER    54     113.792 108.858  81.627  1.00  0.00           H  
ATOM    744  CA  SER    54     112.223 107.408  81.416  1.00  0.00           C  
ATOM    745  HA  SER    54     112.377 106.329  81.377  1.00  0.00           H  
ATOM    746  CB  SER    54     111.761 107.854  82.792  1.00  0.00           C  
ATOM    747  HB2 SER    54     111.842 108.934  82.922  1.00  0.00           H  
ATOM    748  HB3 SER    54     110.734 107.532  82.964  1.00  0.00           H  
ATOM    749  OG  SER    54     112.705 107.192  83.720  1.00  0.00           O  
ATOM    750  HG  SER    54     113.417 107.824  83.840  1.00  0.00           H  
ATOM    751  C   SER    54     111.153 107.733  80.443  1.00  0.00           C  
ATOM    752  O   SER    54     110.170 107.033  80.441  1.00  0.00           O  
ATOM    753  N   TYR    55     111.380 108.563  79.445  1.00  0.00           N  
ATOM    754  H   TYR    55     112.165 109.198  79.472  1.00  0.00           H  
ATOM    755  CA  TYR    55     110.395 108.839  78.389  1.00  0.00           C  
ATOM    756  HA  TYR    55     109.501 108.223  78.473  1.00  0.00           H  
ATOM    757  CB  TYR    55     109.879 110.265  78.615  1.00  0.00           C  
ATOM    758  HB2 TYR    55     110.620 110.973  78.245  1.00  0.00           H  
ATOM    759  HB3 TYR    55     109.062 110.338  77.898  1.00  0.00           H  
ATOM    760  CG  TYR    55     109.428 110.666  79.977  1.00  0.00           C  
ATOM    761  CD1 TYR    55     110.335 110.990  80.957  1.00  0.00           C  
ATOM    762  HD1 TYR    55     111.376 111.159  80.720  1.00  0.00           H  
ATOM    763  CE1 TYR    55     109.929 111.251  82.276  1.00  0.00           C  
ATOM    764  HE1 TYR    55     110.572 111.442  83.122  1.00  0.00           H  
ATOM    765  CZ  TYR    55     108.537 111.292  82.576  1.00  0.00           C  
ATOM    766  OH  TYR    55     108.047 111.620  83.799  1.00  0.00           O  
ATOM    767  HH  TYR    55     107.131 111.336  83.836  1.00  0.00           H  
ATOM    768  CE2 TYR    55     107.562 111.056  81.527  1.00  0.00           C  
ATOM    769  HE2 TYR    55     106.525 110.871  81.766  1.00  0.00           H  
ATOM    770  CD2 TYR    55     108.046 110.559  80.285  1.00  0.00           C  
ATOM    771  HD2 TYR    55     107.339 110.160  79.573  1.00  0.00           H  
ATOM    772  C   TYR    55     110.840 108.688  76.929  1.00  0.00           C  
ATOM    773  O   TYR    55     111.928 109.086  76.661  1.00  0.00           O  
ATOM    774  N   SER    56     110.052 108.018  76.075  1.00  0.00           N  
ATOM    775  H   SER    56     110.471 107.955  75.158  1.00  0.00           H  
ATOM    776  CA  SER    56     108.767 107.275  76.082  1.00  0.00           C  
ATOM    777  HA  SER    56     108.585 107.008  75.041  1.00  0.00           H  
ATOM    778  CB  SER    56     108.832 105.946  76.851  1.00  0.00           C  
ATOM    779  HB2 SER    56     108.996 106.150  77.910  1.00  0.00           H  
ATOM    780  HB3 SER    56     107.876 105.525  76.542  1.00  0.00           H  
ATOM    781  OG  SER    56     109.883 105.197  76.212  1.00  0.00           O  
ATOM    782  HG  SER    56     110.737 105.494  76.535  1.00  0.00           H  
ATOM    783  C   SER    56     107.562 108.129  76.575  1.00  0.00           C  
ATOM    784  O   SER    56     107.082 107.930  77.679  1.00  0.00           O  
ATOM    785  N   SER    57     107.225 109.201  75.911  1.00  0.00           N  
ATOM    786  H   SER    57     106.426 109.714  76.256  1.00  0.00           H  
ATOM    787  CA  SER    57     107.624 109.701  74.600  1.00  0.00           C  
ATOM    788  HA  SER    57     108.093 108.880  74.058  1.00  0.00           H  
ATOM    789  CB  SER    57     106.349 110.197  73.876  1.00  0.00           C  
ATOM    790  HB2 SER    57     106.581 110.473  72.847  1.00  0.00           H  
ATOM    791  HB3 SER    57     105.638 109.372  73.923  1.00  0.00           H  
ATOM    792  OG  SER    57     105.753 111.248  74.577  1.00  0.00           O  
ATOM    793  HG  SER    57     104.963 110.976  75.049  1.00  0.00           H  
ATOM    794  C   SER    57     108.728 110.809  74.775  1.00  0.00           C  
ATOM    795  O   SER    57     108.523 111.693  75.537  1.00  0.00           O  
ATOM    796  N   TYR    58     109.910 110.819  74.093  1.00  0.00           N  
ATOM    797  H   TYR    58     110.017 110.163  73.333  1.00  0.00           H  
ATOM    798  CA  TYR    58     111.025 111.708  74.568  1.00  0.00           C  
ATOM    799  HA  TYR    58     111.126 111.634  75.650  1.00  0.00           H  
ATOM    800  CB  TYR    58     112.327 111.303  73.852  1.00  0.00           C  
ATOM    801  HB2 TYR    58     112.508 110.248  74.058  1.00  0.00           H  
ATOM    802  HB3 TYR    58     112.168 111.405  72.779  1.00  0.00           H  
ATOM    803  CG  TYR    58     113.558 112.118  74.294  1.00  0.00           C  
ATOM    804  CD1 TYR    58     113.972 113.243  73.604  1.00  0.00           C  
ATOM    805  HD1 TYR    58     113.519 113.421  72.640  1.00  0.00           H  
ATOM    806  CE1 TYR    58     115.188 113.882  73.972  1.00  0.00           C  
ATOM    807  HE1 TYR    58     115.476 114.684  73.308  1.00  0.00           H  
ATOM    808  CZ  TYR    58     115.903 113.551  75.114  1.00  0.00           C  
ATOM    809  OH  TYR    58     117.127 114.125  75.387  1.00  0.00           O  
ATOM    810  HH  TYR    58     117.143 115.001  74.995  1.00  0.00           H  
ATOM    811  CE2 TYR    58     115.417 112.443  75.840  1.00  0.00           C  
ATOM    812  HE2 TYR    58     115.903 112.116  76.748  1.00  0.00           H  
ATOM    813  CD2 TYR    58     114.266 111.776  75.441  1.00  0.00           C  
ATOM    814  HD2 TYR    58     113.768 111.031  76.045  1.00  0.00           H  
ATOM    815  C   TYR    58     110.850 113.247  74.358  1.00  0.00           C  
ATOM    816  O   TYR    58     110.495 113.611  73.217  1.00  0.00           O  
ATOM    817  N   GLY    59     110.981 114.087  75.328  1.00  0.00           N  
ATOM    818  H   GLY    59     111.021 115.057  75.049  1.00  0.00           H  
ATOM    819  CA  GLY    59     111.188 113.862  76.724  1.00  0.00           C  
ATOM    820  HA2 GLY    59     110.349 113.371  77.218  1.00  0.00           H  
ATOM    821  HA3 GLY    59     112.122 113.315  76.846  1.00  0.00           H  
ATOM    822  C   GLY    59     111.340 115.213  77.451  1.00  0.00           C  
ATOM    823  O   GLY    59     111.566 116.249  76.821  1.00  0.00           O  
ATOM    824  N   GLN    60     111.342 115.210  78.807  1.00  0.00           N  
ATOM    825  H   GLN    60     111.774 116.033  79.202  1.00  0.00           H  
ATOM    826  CA  GLN    60     110.927 114.168  79.673  1.00  0.00           C  
ATOM    827  HA  GLN    60     111.189 113.264  79.123  1.00  0.00           H  
ATOM    828  CB  GLN    60     111.866 114.323  80.930  1.00  0.00           C  
ATOM    829  HB2 GLN    60     111.412 115.113  81.529  1.00  0.00           H  
ATOM    830  HB3 GLN    60     111.771 113.398  81.499  1.00  0.00           H  
ATOM    831  CG  GLN    60     113.310 114.674  80.750  1.00  0.00           C  
ATOM    832  HG2 GLN    60     113.352 115.688  80.352  1.00  0.00           H  
ATOM    833  HG3 GLN    60     113.712 114.738  81.762  1.00  0.00           H  
ATOM    834  CD  GLN    60     114.246 113.850  79.879  1.00  0.00           C  
ATOM    835  OE1 GLN    60     113.924 112.756  79.482  1.00  0.00           O  
ATOM    836  NE2 GLN    60     115.392 114.441  79.580  1.00  0.00           N  
ATOM    837 HE21 GLN    60     115.590 115.405  79.807  1.00  0.00           H  
ATOM    838 HE22 GLN    60     116.096 114.000  79.006  1.00  0.00           H  
ATOM    839  C   GLN    60     109.389 114.131  79.900  1.00  0.00           C  
ATOM    840  O   GLN    60     108.555 113.894  78.997  1.00  0.00           O  
ATOM    841  N   SER    61     108.923 114.584  81.053  1.00  0.00           N  
ATOM    842  H   SER    61     109.615 114.850  81.738  1.00  0.00           H  
ATOM    843  CA  SER    61     107.575 115.058  81.329  1.00  0.00           C  
ATOM    844  HA  SER    61     106.928 114.236  81.024  1.00  0.00           H  
ATOM    845  CB  SER    61     107.381 115.360  82.850  1.00  0.00           C  
ATOM    846  HB2 SER    61     107.217 114.448  83.424  1.00  0.00           H  
ATOM    847  HB3 SER    61     108.250 115.848  83.292  1.00  0.00           H  
ATOM    848  OG  SER    61     106.317 116.112  83.122  1.00  0.00           O  
ATOM    849  HG  SER    61     106.201 116.109  84.075  1.00  0.00           H  
ATOM    850  C   SER    61     107.347 116.242  80.399  1.00  0.00           C  
ATOM    851  O   SER    61     108.133 117.177  80.369  1.00  0.00           O  
ATOM    852  N   GLN    62     106.131 116.146  79.856  1.00  0.00           N  
ATOM    853  H   GLN    62     105.523 115.405  80.174  1.00  0.00           H  
ATOM    854  CA  GLN    62     105.487 117.237  79.056  1.00  0.00           C  
ATOM    855  HA  GLN    62     106.244 117.732  78.446  1.00  0.00           H  
ATOM    856  CB  GLN    62     104.363 116.729  78.146  1.00  0.00           C  
ATOM    857  HB2 GLN    62     103.670 116.079  78.681  1.00  0.00           H  
ATOM    858  HB3 GLN    62     103.888 117.558  77.622  1.00  0.00           H  
ATOM    859  CG  GLN    62     104.959 115.857  76.968  1.00  0.00           C  
ATOM    860  HG2 GLN    62     105.500 116.516  76.289  1.00  0.00           H  
ATOM    861  HG3 GLN    62     105.697 115.155  77.356  1.00  0.00           H  
ATOM    862  CD  GLN    62     103.947 115.009  76.183  1.00  0.00           C  
ATOM    863  OE1 GLN    62     102.937 115.490  75.674  1.00  0.00           O  
ATOM    864  NE2 GLN    62     104.020 113.721  76.261  1.00  0.00           N  
ATOM    865 HE21 GLN    62     103.479 113.095  75.682  1.00  0.00           H  
ATOM    866 HE22 GLN    62     104.823 113.326  76.729  1.00  0.00           H  
ATOM    867  C   GLN    62     104.954 118.435  79.914  1.00  0.00           C  
ATOM    868  O   GLN    62     104.546 119.448  79.355  1.00  0.00           O  
ATOM    869  N   ASN    63     105.059 118.318  81.264  1.00  0.00           N  
ATOM    870  H   ASN    63     105.462 117.456  81.602  1.00  0.00           H  
ATOM    871  CA  ASN    63     104.287 119.119  82.250  1.00  0.00           C  
ATOM    872  HA  ASN    63     103.749 119.853  81.649  1.00  0.00           H  
ATOM    873  CB  ASN    63     103.129 118.241  82.806  1.00  0.00           C  
ATOM    874  HB2 ASN    63     102.470 118.112  81.948  1.00  0.00           H  
ATOM    875  HB3 ASN    63     103.534 117.351  83.288  1.00  0.00           H  
ATOM    876  CG  ASN    63     102.358 118.878  83.909  1.00  0.00           C  
ATOM    877  OD1 ASN    63     102.616 118.672  85.063  1.00  0.00           O  
ATOM    878  ND2 ASN    63     101.343 119.639  83.580  1.00  0.00           N  
ATOM    879 HD21 ASN    63     100.758 120.084  84.273  1.00  0.00           H  
ATOM    880 HD22 ASN    63     101.111 119.848  82.620  1.00  0.00           H  
ATOM    881  C   ASN    63     105.174 119.839  83.304  1.00  0.00           C  
ATOM    882  O   ASN    63     104.713 120.741  83.997  1.00  0.00           O  
ATOM    883  N   THR    64     106.519 119.505  83.413  1.00  0.00           N  
ATOM    884  H   THR    64     106.882 118.877  82.711  1.00  0.00           H  
ATOM    885  CA  THR    64     107.580 120.260  84.131  1.00  0.00           C  
ATOM    886  HA  THR    64     107.264 121.297  84.245  1.00  0.00           H  
ATOM    887  CB  THR    64     107.970 119.651  85.430  1.00  0.00           C  
ATOM    888  HB  THR    64     108.551 118.751  85.231  1.00  0.00           H  
ATOM    889  CG2 THR    64     108.815 120.638  86.171  1.00  0.00           C  
ATOM    890 HG21 THR    64     108.935 120.465  87.240  1.00  0.00           H  
ATOM    891 HG22 THR    64     109.841 120.474  85.841  1.00  0.00           H  
ATOM    892 HG23 THR    64     108.430 121.649  86.042  1.00  0.00           H  
ATOM    893  OG1 THR    64     106.917 119.233  86.276  1.00  0.00           O  
ATOM    894  HG1 THR    64     106.219 119.888  86.211  1.00  0.00           H  
ATOM    895  C   THR    64     108.861 120.351  83.196  1.00  0.00           C  
ATOM    896  O   THR    64     109.708 119.420  83.160  1.00  0.00           O  
ATOM    897  N   GLY    65     109.237 121.502  82.583  1.00  0.00           N  
ATOM    898  H   GLY    65     110.081 121.393  82.039  1.00  0.00           H  
ATOM    899  CA  GLY    65     108.404 122.676  82.398  1.00  0.00           C  
ATOM    900  HA2 GLY    65     108.346 123.235  83.332  1.00  0.00           H  
ATOM    901  HA3 GLY    65     108.883 123.411  81.751  1.00  0.00           H  
ATOM    902  C   GLY    65     106.963 122.529  81.856  1.00  0.00           C  
ATOM    903  O   GLY    65     106.643 121.647  81.051  1.00  0.00           O  
ATOM    904  N   TYR    66     106.135 123.419  82.316  1.00  0.00           N  
ATOM    905  H   TYR    66     106.408 124.095  83.015  1.00  0.00           H  
ATOM    906  CA  TYR    66     104.705 123.493  81.907  1.00  0.00           C  
ATOM    907  HA  TYR    66     104.138 122.681  82.362  1.00  0.00           H  
ATOM    908  CB  TYR    66     104.096 124.738  82.563  1.00  0.00           C  
ATOM    909  HB2 TYR    66     103.972 124.542  83.628  1.00  0.00           H  
ATOM    910  HB3 TYR    66     104.838 125.527  82.435  1.00  0.00           H  
ATOM    911  CG  TYR    66     102.774 125.142  82.013  1.00  0.00           C  
ATOM    912  CD1 TYR    66     101.637 124.350  82.376  1.00  0.00           C  
ATOM    913  HD1 TYR    66     101.708 123.442  82.955  1.00  0.00           H  
ATOM    914  CE1 TYR    66     100.330 124.697  81.875  1.00  0.00           C  
ATOM    915  HE1 TYR    66      99.528 123.993  82.042  1.00  0.00           H  
ATOM    916  CZ  TYR    66     100.156 125.950  81.206  1.00  0.00           C  
ATOM    917  OH  TYR    66      98.900 126.328  80.855  1.00  0.00           O  
ATOM    918  HH  TYR    66      98.908 127.157  80.370  1.00  0.00           H  
ATOM    919  CE2 TYR    66     101.305 126.694  80.850  1.00  0.00           C  
ATOM    920  HE2 TYR    66     101.235 127.593  80.255  1.00  0.00           H  
ATOM    921  CD2 TYR    66     102.604 126.307  81.273  1.00  0.00           C  
ATOM    922  HD2 TYR    66     103.453 126.942  81.067  1.00  0.00           H  
ATOM    923  C   TYR    66     104.497 123.406  80.358  1.00  0.00           C  
ATOM    924  O   TYR    66     105.347 123.835  79.518  1.00  0.00           O  
ATOM    925  N   GLY    67     103.373 122.787  79.985  1.00  0.00           N  
ATOM    926  H   GLY    67     102.799 122.403  80.722  1.00  0.00           H  
ATOM    927  CA  GLY    67     103.143 122.471  78.608  1.00  0.00           C  
ATOM    928  HA2 GLY    67     104.021 122.569  77.970  1.00  0.00           H  
ATOM    929  HA3 GLY    67     102.935 121.401  78.565  1.00  0.00           H  
ATOM    930  C   GLY    67     101.958 123.200  77.899  1.00  0.00           C  
ATOM    931  O   GLY    67     100.957 123.427  78.550  1.00  0.00           O  
ATOM    932  N   THR    68     102.063 123.526  76.617  1.00  0.00           N  
ATOM    933  H   THR    68     102.784 123.055  76.089  1.00  0.00           H  
ATOM    934  CA  THR    68     101.029 124.463  76.059  1.00  0.00           C  
ATOM    935  HA  THR    68     100.087 124.496  76.607  1.00  0.00           H  
ATOM    936  CB  THR    68     101.491 125.939  75.920  1.00  0.00           C  
ATOM    937  HB  THR    68     102.405 126.062  75.339  1.00  0.00           H  
ATOM    938  CG2 THR    68     100.333 126.693  75.245  1.00  0.00           C  
ATOM    939 HG21 THR    68     100.605 127.748  75.225  1.00  0.00           H  
ATOM    940 HG22 THR    68     100.095 126.378  74.229  1.00  0.00           H  
ATOM    941 HG23 THR    68      99.460 126.648  75.895  1.00  0.00           H  
ATOM    942  OG1 THR    68     101.703 126.452  77.221  1.00  0.00           O  
ATOM    943  HG1 THR    68     102.502 126.069  77.591  1.00  0.00           H  
ATOM    944  C   THR    68     100.828 123.850  74.664  1.00  0.00           C  
ATOM    945  O   THR    68     101.756 123.884  73.827  1.00  0.00           O  
ATOM    946  N   GLN    69      99.650 123.199  74.403  1.00  0.00           N  
ATOM    947  H   GLN    69      98.983 123.197  75.161  1.00  0.00           H  
ATOM    948  CA  GLN    69      99.249 122.703  73.071  1.00  0.00           C  
ATOM    949  HA  GLN    69      99.927 121.898  72.786  1.00  0.00           H  
ATOM    950  CB  GLN    69      97.927 121.896  73.005  1.00  0.00           C  
ATOM    951  HB2 GLN    69      97.194 122.546  73.482  1.00  0.00           H  
ATOM    952  HB3 GLN    69      97.567 121.807  71.980  1.00  0.00           H  
ATOM    953  CG  GLN    69      97.968 120.494  73.684  1.00  0.00           C  
ATOM    954  HG2 GLN    69      98.407 119.711  73.066  1.00  0.00           H  
ATOM    955  HG3 GLN    69      98.630 120.413  74.547  1.00  0.00           H  
ATOM    956  CD  GLN    69      96.588 120.074  74.145  1.00  0.00           C  
ATOM    957  OE1 GLN    69      95.954 120.387  75.131  1.00  0.00           O  
ATOM    958  NE2 GLN    69      96.065 119.150  73.401  1.00  0.00           N  
ATOM    959 HE21 GLN    69      96.509 118.927  72.522  1.00  0.00           H  
ATOM    960 HE22 GLN    69      95.213 118.716  73.726  1.00  0.00           H  
ATOM    961  C   GLN    69      99.354 123.762  71.972  1.00  0.00           C  
ATOM    962  O   GLN    69      99.098 124.921  72.183  1.00  0.00           O  
ATOM    963  N   SER    70      99.745 123.376  70.726  1.00  0.00           N  
ATOM    964  H   SER    70     100.201 122.475  70.696  1.00  0.00           H  
ATOM    965  CA  SER    70      99.600 124.107  69.517  1.00  0.00           C  
ATOM    966  HA  SER    70      98.845 124.885  69.631  1.00  0.00           H  
ATOM    967  CB  SER    70     100.898 124.881  69.298  1.00  0.00           C  
ATOM    968  HB2 SER    70     100.713 125.492  68.415  1.00  0.00           H  
ATOM    969  HB3 SER    70     101.121 125.555  70.125  1.00  0.00           H  
ATOM    970  OG  SER    70     102.013 124.121  69.211  1.00  0.00           O  
ATOM    971  HG  SER    70     102.272 123.753  70.059  1.00  0.00           H  
ATOM    972  C   SER    70      99.354 123.218  68.240  1.00  0.00           C  
ATOM    973  O   SER    70      99.301 123.869  67.194  1.00  0.00           O  
ATOM    974  N   THR    71      99.187 121.901  68.308  1.00  0.00           N  
ATOM    975  H   THR    71      99.164 121.483  69.227  1.00  0.00           H  
ATOM    976  CA  THR    71      98.687 121.078  67.214  1.00  0.00           C  
ATOM    977  HA  THR    71      98.744 121.605  66.261  1.00  0.00           H  
ATOM    978  CB  THR    71      99.462 119.778  66.909  1.00  0.00           C  
ATOM    979  HB  THR    71      99.586 119.137  67.782  1.00  0.00           H  
ATOM    980  CG2 THR    71      98.807 118.956  65.750  1.00  0.00           C  
ATOM    981 HG21 THR    71      99.437 118.067  65.763  1.00  0.00           H  
ATOM    982 HG22 THR    71      97.750 118.788  65.959  1.00  0.00           H  
ATOM    983 HG23 THR    71      98.936 119.425  64.775  1.00  0.00           H  
ATOM    984  OG1 THR    71     100.789 120.023  66.565  1.00  0.00           O  
ATOM    985  HG1 THR    71     101.255 120.429  67.299  1.00  0.00           H  
ATOM    986  C   THR    71      97.262 120.678  67.530  1.00  0.00           C  
ATOM    987  O   THR    71      97.104 119.713  68.317  1.00  0.00           O  
ATOM    988  N   PRO    72      96.272 121.391  66.986  1.00  0.00           N  
ATOM    989  CD  PRO    72      96.414 122.721  66.348  1.00  0.00           C  
ATOM    990  HD2 PRO    72      97.178 122.515  65.599  1.00  0.00           H  
ATOM    991  HD3 PRO    72      96.849 123.449  67.032  1.00  0.00           H  
ATOM    992  CG  PRO    72      95.091 123.199  65.775  1.00  0.00           C  
ATOM    993  HG2 PRO    72      95.082 123.041  64.696  1.00  0.00           H  
ATOM    994  HG3 PRO    72      95.049 124.263  66.009  1.00  0.00           H  
ATOM    995  CB  PRO    72      94.158 122.335  66.670  1.00  0.00           C  
ATOM    996  HB2 PRO    72      93.210 122.074  66.199  1.00  0.00           H  
ATOM    997  HB3 PRO    72      94.103 122.903  67.598  1.00  0.00           H  
ATOM    998  CA  PRO    72      94.854 121.013  67.040  1.00  0.00           C  
ATOM    999  HA  PRO    72      94.665 120.835  68.098  1.00  0.00           H  
ATOM   1000  C   PRO    72      94.388 119.863  66.096  1.00  0.00           C  
ATOM   1001  O   PRO    72      94.880 119.738  65.006  1.00  0.00           O  
ATOM   1002  N   GLN    73      93.418 119.012  66.530  1.00  0.00           N  
ATOM   1003  H   GLN    73      93.280 119.046  67.529  1.00  0.00           H  
ATOM   1004  CA  GLN    73      92.952 117.936  65.630  1.00  0.00           C  
ATOM   1005  HA  GLN    73      93.821 117.392  65.258  1.00  0.00           H  
ATOM   1006  CB  GLN    73      92.065 116.997  66.522  1.00  0.00           C  
ATOM   1007  HB2 GLN    73      91.898 116.108  65.913  1.00  0.00           H  
ATOM   1008  HB3 GLN    73      92.673 116.759  67.395  1.00  0.00           H  
ATOM   1009  CG  GLN    73      90.791 117.591  67.187  1.00  0.00           C  
ATOM   1010  HG2 GLN    73      90.900 117.987  68.197  1.00  0.00           H  
ATOM   1011  HG3 GLN    73      90.625 118.503  66.615  1.00  0.00           H  
ATOM   1012  CD  GLN    73      89.511 116.696  67.054  1.00  0.00           C  
ATOM   1013  OE1 GLN    73      89.281 115.849  66.185  1.00  0.00           O  
ATOM   1014  NE2 GLN    73      88.542 116.920  67.916  1.00  0.00           N  
ATOM   1015 HE21 GLN    73      88.622 117.598  68.661  1.00  0.00           H  
ATOM   1016 HE22 GLN    73      87.785 116.255  67.853  1.00  0.00           H  
ATOM   1017  C   GLN    73      92.253 118.454  64.376  1.00  0.00           C  
ATOM   1018  O   GLN    73      91.412 119.404  64.439  1.00  0.00           O  
ATOM   1019  N   GLY    74      92.668 117.942  63.155  1.00  0.00           N  
ATOM   1020  H   GLY    74      93.409 117.256  63.137  1.00  0.00           H  
ATOM   1021  CA  GLY    74      92.442 118.569  61.784  1.00  0.00           C  
ATOM   1022  HA2 GLY    74      93.011 119.498  61.809  1.00  0.00           H  
ATOM   1023  HA3 GLY    74      92.904 117.979  60.992  1.00  0.00           H  
ATOM   1024  C   GLY    74      90.959 118.832  61.467  1.00  0.00           C  
ATOM   1025  O   GLY    74      90.582 119.881  61.074  1.00  0.00           O  
ATOM   1026  N   TYR    75      90.019 117.862  61.744  1.00  0.00           N  
ATOM   1027  H   TYR    75      90.337 116.952  62.045  1.00  0.00           H  
ATOM   1028  CA  TYR    75      88.571 118.105  61.505  1.00  0.00           C  
ATOM   1029  HA  TYR    75      88.409 118.554  60.525  1.00  0.00           H  
ATOM   1030  CB  TYR    75      87.845 116.740  61.562  1.00  0.00           C  
ATOM   1031  HB2 TYR    75      88.291 116.078  62.304  1.00  0.00           H  
ATOM   1032  HB3 TYR    75      86.817 116.965  61.845  1.00  0.00           H  
ATOM   1033  CG  TYR    75      87.861 116.082  60.156  1.00  0.00           C  
ATOM   1034  CD1 TYR    75      88.594 114.919  59.922  1.00  0.00           C  
ATOM   1035  HD1 TYR    75      89.305 114.603  60.671  1.00  0.00           H  
ATOM   1036  CE1 TYR    75      88.574 114.354  58.609  1.00  0.00           C  
ATOM   1037  HE1 TYR    75      89.153 113.490  58.318  1.00  0.00           H  
ATOM   1038  CZ  TYR    75      87.607 114.816  57.648  1.00  0.00           C  
ATOM   1039  OH  TYR    75      87.587 114.270  56.404  1.00  0.00           O  
ATOM   1040  HH  TYR    75      88.441 113.888  56.192  1.00  0.00           H  
ATOM   1041  CE2 TYR    75      86.890 115.982  57.909  1.00  0.00           C  
ATOM   1042  HE2 TYR    75      86.187 116.373  57.188  1.00  0.00           H  
ATOM   1043  CD2 TYR    75      87.107 116.672  59.098  1.00  0.00           C  
ATOM   1044  HD2 TYR    75      86.492 117.541  59.278  1.00  0.00           H  
ATOM   1045  C   TYR    75      87.976 119.035  62.602  1.00  0.00           C  
ATOM   1046  O   TYR    75      86.961 119.718  62.323  1.00  0.00           O  
ATOM   1047  N   GLY    76      88.519 119.133  63.814  1.00  0.00           N  
ATOM   1048  H   GLY    76      89.388 118.644  63.973  1.00  0.00           H  
ATOM   1049  CA  GLY    76      87.735 119.696  65.006  1.00  0.00           C  
ATOM   1050  HA2 GLY    76      88.443 119.682  65.835  1.00  0.00           H  
ATOM   1051  HA3 GLY    76      87.482 120.739  64.817  1.00  0.00           H  
ATOM   1052  C   GLY    76      86.423 118.889  65.383  1.00  0.00           C  
ATOM   1053  O   GLY    76      86.198 117.748  64.960  1.00  0.00           O  
ATOM   1054  N   SER    77      85.680 119.396  66.389  1.00  0.00           N  
ATOM   1055  H   SER    77      85.939 120.274  66.816  1.00  0.00           H  
ATOM   1056  CA  SER    77      84.745 118.545  67.197  1.00  0.00           C  
ATOM   1057  HA  SER    77      85.351 117.700  67.525  1.00  0.00           H  
ATOM   1058  CB  SER    77      84.276 119.381  68.395  1.00  0.00           C  
ATOM   1059  HB2 SER    77      83.463 120.084  68.211  1.00  0.00           H  
ATOM   1060  HB3 SER    77      83.959 118.632  69.122  1.00  0.00           H  
ATOM   1061  OG  SER    77      85.440 120.169  68.917  1.00  0.00           O  
ATOM   1062  HG  SER    77      85.045 120.641  69.655  1.00  0.00           H  
ATOM   1063  C   SER    77      83.514 118.024  66.476  1.00  0.00           C  
ATOM   1064  O   SER    77      82.839 118.829  65.856  1.00  0.00           O  
ATOM   1065  N   THR    78      83.028 116.775  66.432  1.00  0.00           N  
ATOM   1066  H   THR    78      82.103 116.672  66.040  1.00  0.00           H  
ATOM   1067  CA  THR    78      83.840 115.588  66.656  1.00  0.00           C  
ATOM   1068  HA  THR    78      84.883 115.856  66.483  1.00  0.00           H  
ATOM   1069  CB  THR    78      83.613 114.926  68.028  1.00  0.00           C  
ATOM   1070  HB  THR    78      82.715 114.313  67.962  1.00  0.00           H  
ATOM   1071  CG2 THR    78      84.695 114.016  68.592  1.00  0.00           C  
ATOM   1072 HG21 THR    78      84.926 113.262  67.841  1.00  0.00           H  
ATOM   1073 HG22 THR    78      85.626 114.567  68.730  1.00  0.00           H  
ATOM   1074 HG23 THR    78      84.480 113.554  69.556  1.00  0.00           H  
ATOM   1075  OG1 THR    78      83.447 115.822  69.047  1.00  0.00           O  
ATOM   1076  HG1 THR    78      82.549 115.623  69.322  1.00  0.00           H  
ATOM   1077  C   THR    78      83.514 114.651  65.524  1.00  0.00           C  
ATOM   1078  O   THR    78      82.390 114.621  65.045  1.00  0.00           O  
ATOM   1079  N   GLY    79      84.518 113.811  65.194  1.00  0.00           N  
ATOM   1080  H   GLY    79      85.402 113.804  65.682  1.00  0.00           H  
ATOM   1081  CA  GLY    79      84.239 112.722  64.386  1.00  0.00           C  
ATOM   1082  HA2 GLY    79      83.719 113.152  63.530  1.00  0.00           H  
ATOM   1083  HA3 GLY    79      85.154 112.229  64.058  1.00  0.00           H  
ATOM   1084  C   GLY    79      83.228 111.691  65.096  1.00  0.00           C  
ATOM   1085  O   GLY    79      82.626 111.991  66.110  1.00  0.00           O  
ATOM   1086  N   GLY    80      83.001 110.491  64.519  1.00  0.00           N  
ATOM   1087  H   GLY    80      82.450 109.835  65.054  1.00  0.00           H  
ATOM   1088  CA  GLY    80      83.387 110.222  63.147  1.00  0.00           C  
ATOM   1089  HA2 GLY    80      84.466 110.308  63.018  1.00  0.00           H  
ATOM   1090  HA3 GLY    80      83.066 109.210  62.900  1.00  0.00           H  
ATOM   1091  C   GLY    80      82.721 111.082  62.000  1.00  0.00           C  
ATOM   1092  O   GLY    80      81.629 111.685  62.145  1.00  0.00           O  
ATOM   1093  N   TYR    81      83.432 111.151  60.863  1.00  0.00           N  
ATOM   1094  H   TYR    81      84.369 110.777  60.841  1.00  0.00           H  
ATOM   1095  CA  TYR    81      83.030 111.795  59.568  1.00  0.00           C  
ATOM   1096  HA  TYR    81      82.024 112.201  59.677  1.00  0.00           H  
ATOM   1097  CB  TYR    81      84.025 112.946  59.345  1.00  0.00           C  
ATOM   1098  HB2 TYR    81      85.022 112.526  59.482  1.00  0.00           H  
ATOM   1099  HB3 TYR    81      83.999 113.266  58.303  1.00  0.00           H  
ATOM   1100  CG  TYR    81      84.074 114.149  60.261  1.00  0.00           C  
ATOM   1101  CD1 TYR    81      83.324 115.330  60.106  1.00  0.00           C  
ATOM   1102  HD1 TYR    81      82.813 115.539  59.178  1.00  0.00           H  
ATOM   1103  CE1 TYR    81      83.427 116.360  61.032  1.00  0.00           C  
ATOM   1104  HE1 TYR    81      82.944 117.309  60.853  1.00  0.00           H  
ATOM   1105  CZ  TYR    81      84.241 116.276  62.124  1.00  0.00           C  
ATOM   1106  OH  TYR    81      84.377 117.307  62.981  1.00  0.00           O  
ATOM   1107  HH  TYR    81      85.137 117.208  63.558  1.00  0.00           H  
ATOM   1108  CE2 TYR    81      85.107 115.150  62.254  1.00  0.00           C  
ATOM   1109  HE2 TYR    81      85.840 115.052  63.041  1.00  0.00           H  
ATOM   1110  CD2 TYR    81      84.931 114.022  61.410  1.00  0.00           C  
ATOM   1111  HD2 TYR    81      85.592 113.185  61.577  1.00  0.00           H  
ATOM   1112  C   TYR    81      82.983 110.725  58.463  1.00  0.00           C  
ATOM   1113  O   TYR    81      83.996 110.538  57.815  1.00  0.00           O  
ATOM   1114  N   GLY    82      81.833 110.070  58.252  1.00  0.00           N  
ATOM   1115  H   GLY    82      81.905 109.496  57.425  1.00  0.00           H  
ATOM   1116  CA  GLY    82      80.538 110.085  59.093  1.00  0.00           C  
ATOM   1117  HA2 GLY    82      79.934 109.289  58.657  1.00  0.00           H  
ATOM   1118  HA3 GLY    82      80.778 109.844  60.128  1.00  0.00           H  
ATOM   1119  C   GLY    82      79.660 111.359  59.092  1.00  0.00           C  
ATOM   1120  O   GLY    82      79.732 112.063  58.103  1.00  0.00           O  
ATOM   1121  N   SER    83      78.956 111.622  60.174  1.00  0.00           N  
ATOM   1122  H   SER    83      79.065 110.982  60.947  1.00  0.00           H  
ATOM   1123  CA  SER    83      78.176 112.791  60.432  1.00  0.00           C  
ATOM   1124  HA  SER    83      77.625 112.704  61.369  1.00  0.00           H  
ATOM   1125  CB  SER    83      79.205 113.917  60.640  1.00  0.00           C  
ATOM   1126  HB2 SER    83      79.854 113.966  59.766  1.00  0.00           H  
ATOM   1127  HB3 SER    83      78.667 114.865  60.651  1.00  0.00           H  
ATOM   1128  OG  SER    83      79.969 113.835  61.769  1.00  0.00           O  
ATOM   1129  HG  SER    83      80.607 113.126  61.660  1.00  0.00           H  
ATOM   1130  C   SER    83      77.151 113.027  59.321  1.00  0.00           C  
ATOM   1131  O   SER    83      77.313 113.903  58.467  1.00  0.00           O  
ATOM   1132  N   SER    84      76.083 112.242  59.254  1.00  0.00           N  
ATOM   1133  H   SER    84      75.448 112.500  58.512  1.00  0.00           H  
ATOM   1134  CA  SER    84      75.606 111.040  59.994  1.00  0.00           C  
ATOM   1135  HA  SER    84      75.604 111.160  61.077  1.00  0.00           H  
ATOM   1136  CB  SER    84      74.118 110.808  59.423  1.00  0.00           C  
ATOM   1137  HB2 SER    84      73.707 109.872  59.801  1.00  0.00           H  
ATOM   1138  HB3 SER    84      73.518 111.645  59.780  1.00  0.00           H  
ATOM   1139  OG  SER    84      73.949 110.849  58.016  1.00  0.00           O  
ATOM   1140  HG  SER    84      73.508 110.021  57.814  1.00  0.00           H  
ATOM   1141  C   SER    84      76.423 109.807  59.675  1.00  0.00           C  
ATOM   1142  O   SER    84      76.919 109.704  58.576  1.00  0.00           O  
ATOM   1143  N   GLN    85      76.631 108.872  60.624  1.00  0.00           N  
ATOM   1144  H   GLN    85      76.097 108.953  61.478  1.00  0.00           H  
ATOM   1145  CA  GLN    85      77.562 107.702  60.542  1.00  0.00           C  
ATOM   1146  HA  GLN    85      78.542 108.179  60.518  1.00  0.00           H  
ATOM   1147  CB  GLN    85      77.512 107.009  61.892  1.00  0.00           C  
ATOM   1148  HB2 GLN    85      77.535 107.745  62.696  1.00  0.00           H  
ATOM   1149  HB3 GLN    85      76.469 106.697  61.927  1.00  0.00           H  
ATOM   1150  CG  GLN    85      78.396 105.766  62.272  1.00  0.00           C  
ATOM   1151  HG2 GLN    85      78.046 105.376  63.228  1.00  0.00           H  
ATOM   1152  HG3 GLN    85      78.305 104.997  61.505  1.00  0.00           H  
ATOM   1153  CD  GLN    85      79.763 106.167  62.605  1.00  0.00           C  
ATOM   1154  OE1 GLN    85      80.072 107.287  62.772  1.00  0.00           O  
ATOM   1155  NE2 GLN    85      80.723 105.224  62.861  1.00  0.00           N  
ATOM   1156 HE21 GLN    85      81.610 105.553  63.213  1.00  0.00           H  
ATOM   1157 HE22 GLN    85      80.434 104.257  62.910  1.00  0.00           H  
ATOM   1158  C   GLN    85      77.456 106.723  59.394  1.00  0.00           C  
ATOM   1159  O   GLN    85      78.437 106.087  59.113  1.00  0.00           O  
ATOM   1160  N   SER    86      76.308 106.671  58.764  1.00  0.00           N  
ATOM   1161  H   SER    86      75.585 107.169  59.264  1.00  0.00           H  
ATOM   1162  CA  SER    86      75.937 106.033  57.471  1.00  0.00           C  
ATOM   1163  HA  SER    86      74.873 105.804  57.406  1.00  0.00           H  
ATOM   1164  CB  SER    86      76.301 106.893  56.336  1.00  0.00           C  
ATOM   1165  HB2 SER    86      77.316 107.282  56.422  1.00  0.00           H  
ATOM   1166  HB3 SER    86      76.216 106.387  55.375  1.00  0.00           H  
ATOM   1167  OG  SER    86      75.401 108.010  56.269  1.00  0.00           O  
ATOM   1168  HG  SER    86      75.787 108.825  55.942  1.00  0.00           H  
ATOM   1169  C   SER    86      76.474 104.604  57.231  1.00  0.00           C  
ATOM   1170  O   SER    86      76.989 104.234  56.138  1.00  0.00           O  
ATOM   1171  N   SER    87      76.189 103.742  58.194  1.00  0.00           N  
ATOM   1172  H   SER    87      75.872 104.182  59.046  1.00  0.00           H  
ATOM   1173  CA  SER    87      76.684 102.289  58.221  1.00  0.00           C  
ATOM   1174  HA  SER    87      77.769 102.203  58.278  1.00  0.00           H  
ATOM   1175  CB  SER    87      76.080 101.623  59.456  1.00  0.00           C  
ATOM   1176  HB2 SER    87      75.018 101.422  59.309  1.00  0.00           H  
ATOM   1177  HB3 SER    87      76.571 100.656  59.564  1.00  0.00           H  
ATOM   1178  OG  SER    87      76.245 102.423  60.665  1.00  0.00           O  
ATOM   1179  HG  SER    87      75.957 101.904  61.420  1.00  0.00           H  
ATOM   1180  C   SER    87      76.463 101.530  56.915  1.00  0.00           C  
ATOM   1181  O   SER    87      75.437 101.736  56.265  1.00  0.00           O  
ATOM   1182  N   GLN    88      77.422 100.696  56.626  1.00  0.00           N  
ATOM   1183  H   GLN    88      78.190 100.534  57.262  1.00  0.00           H  
ATOM   1184  CA  GLN    88      77.291  99.708  55.547  1.00  0.00           C  
ATOM   1185  HA  GLN    88      77.374 100.267  54.615  1.00  0.00           H  
ATOM   1186  CB  GLN    88      78.491  98.778  55.685  1.00  0.00           C  
ATOM   1187  HB2 GLN    88      78.677  98.340  56.665  1.00  0.00           H  
ATOM   1188  HB3 GLN    88      78.352  97.967  54.970  1.00  0.00           H  
ATOM   1189  CG  GLN    88      79.832  99.568  55.306  1.00  0.00           C  
ATOM   1190  HG2 GLN    88      79.681  99.920  54.286  1.00  0.00           H  
ATOM   1191  HG3 GLN    88      79.938 100.441  55.950  1.00  0.00           H  
ATOM   1192  CD  GLN    88      81.085  98.696  55.464  1.00  0.00           C  
ATOM   1193  OE1 GLN    88      80.951  97.595  55.874  1.00  0.00           O  
ATOM   1194  NE2 GLN    88      82.285  99.276  55.257  1.00  0.00           N  
ATOM   1195 HE21 GLN    88      82.287 100.228  54.921  1.00  0.00           H  
ATOM   1196 HE22 GLN    88      83.080  98.792  55.648  1.00  0.00           H  
ATOM   1197  C   GLN    88      75.967  98.940  55.644  1.00  0.00           C  
ATOM   1198  O   GLN    88      75.463  98.552  56.741  1.00  0.00           O  
ATOM   1199  N   SER    89      75.271  98.710  54.494  1.00  0.00           N  
ATOM   1200  H   SER    89      75.802  98.897  53.655  1.00  0.00           H  
ATOM   1201  CA  SER    89      74.040  97.971  54.315  1.00  0.00           C  
ATOM   1202  HA  SER    89      73.154  98.474  54.702  1.00  0.00           H  
ATOM   1203  CB  SER    89      73.760  97.605  52.859  1.00  0.00           C  
ATOM   1204  HB2 SER    89      72.769  97.164  52.753  1.00  0.00           H  
ATOM   1205  HB3 SER    89      73.659  98.540  52.308  1.00  0.00           H  
ATOM   1206  OG  SER    89      74.760  96.883  52.249  1.00  0.00           O  
ATOM   1207  HG  SER    89      74.564  96.732  51.321  1.00  0.00           H  
ATOM   1208  C   SER    89      74.042  96.698  55.097  1.00  0.00           C  
ATOM   1209  O   SER    89      74.879  95.821  54.941  1.00  0.00           O  
ATOM   1210  N   SER    90      73.078  96.518  56.005  1.00  0.00           N  
ATOM   1211  H   SER    90      72.373  97.240  56.053  1.00  0.00           H  
ATOM   1212  CA  SER    90      72.946  95.402  56.897  1.00  0.00           C  
ATOM   1213  HA  SER    90      73.912  95.060  57.267  1.00  0.00           H  
ATOM   1214  CB  SER    90      72.069  95.817  58.094  1.00  0.00           C  
ATOM   1215  HB2 SER    90      71.127  96.149  57.657  1.00  0.00           H  
ATOM   1216  HB3 SER    90      71.866  94.963  58.740  1.00  0.00           H  
ATOM   1217  OG  SER    90      72.649  96.898  58.807  1.00  0.00           O  
ATOM   1218  HG  SER    90      72.560  96.884  59.762  1.00  0.00           H  
ATOM   1219  C   SER    90      72.218  94.234  56.176  1.00  0.00           C  
ATOM   1220  O   SER    90      71.047  93.979  56.508  1.00  0.00           O  
ATOM   1221  N   TYR    91      73.013  93.453  55.379  1.00  0.00           N  
ATOM   1222  H   TYR    91      73.882  93.892  55.111  1.00  0.00           H  
ATOM   1223  CA  TYR    91      72.669  92.122  54.810  1.00  0.00           C  
ATOM   1224  HA  TYR    91      72.180  91.683  55.680  1.00  0.00           H  
ATOM   1225  CB  TYR    91      71.683  92.339  53.610  1.00  0.00           C  
ATOM   1226  HB2 TYR    91      70.761  92.769  54.001  1.00  0.00           H  
ATOM   1227  HB3 TYR    91      72.022  93.041  52.848  1.00  0.00           H  
ATOM   1228  CG  TYR    91      71.333  90.974  52.970  1.00  0.00           C  
ATOM   1229  CD1 TYR    91      72.047  90.573  51.850  1.00  0.00           C  
ATOM   1230  HD1 TYR    91      72.818  91.217  51.451  1.00  0.00           H  
ATOM   1231  CE1 TYR    91      71.770  89.294  51.266  1.00  0.00           C  
ATOM   1232  HE1 TYR    91      72.354  88.966  50.419  1.00  0.00           H  
ATOM   1233  CZ  TYR    91      70.756  88.484  51.837  1.00  0.00           C  
ATOM   1234  OH  TYR    91      70.443  87.350  51.139  1.00  0.00           O  
ATOM   1235  HH  TYR    91      71.167  87.178  50.533  1.00  0.00           H  
ATOM   1236  CE2 TYR    91      70.058  88.936  52.920  1.00  0.00           C  
ATOM   1237  HE2 TYR    91      69.240  88.434  53.417  1.00  0.00           H  
ATOM   1238  CD2 TYR    91      70.346  90.141  53.494  1.00  0.00           C  
ATOM   1239  HD2 TYR    91      69.700  90.486  54.288  1.00  0.00           H  
ATOM   1240  C   TYR    91      73.967  91.450  54.317  1.00  0.00           C  
ATOM   1241  O   TYR    91      74.785  92.138  53.698  1.00  0.00           O  
ATOM   1242  N   GLY    92      74.183  90.149  54.525  1.00  0.00           N  
ATOM   1243  H   GLY    92      75.095  89.866  54.195  1.00  0.00           H  
ATOM   1244  CA  GLY    92      73.316  89.229  55.318  1.00  0.00           C  
ATOM   1245  HA2 GLY    92      73.696  89.041  56.322  1.00  0.00           H  
ATOM   1246  HA3 GLY    92      72.308  89.638  55.394  1.00  0.00           H  
ATOM   1247  C   GLY    92      73.014  87.908  54.609  1.00  0.00           C  
ATOM   1248  O   GLY    92      73.890  87.444  53.830  1.00  0.00           O  
ATOM   1249  N   GLN    93      71.867  87.309  54.819  1.00  0.00           N  
ATOM   1250  H   GLN    93      71.131  87.854  55.244  1.00  0.00           H  
ATOM   1251  CA  GLN    93      71.422  86.070  54.177  1.00  0.00           C  
ATOM   1252  HA  GLN    93      71.714  86.051  53.127  1.00  0.00           H  
ATOM   1253  CB  GLN    93      72.170  84.863  54.782  1.00  0.00           C  
ATOM   1254  HB2 GLN    93      71.877  84.096  54.066  1.00  0.00           H  
ATOM   1255  HB3 GLN    93      73.222  85.009  54.538  1.00  0.00           H  
ATOM   1256  CG  GLN    93      72.022  84.551  56.249  1.00  0.00           C  
ATOM   1257  HG2 GLN    93      72.928  84.060  56.604  1.00  0.00           H  
ATOM   1258  HG3 GLN    93      71.999  85.494  56.795  1.00  0.00           H  
ATOM   1259  CD  GLN    93      70.817  83.548  56.606  1.00  0.00           C  
ATOM   1260  OE1 GLN    93      70.590  82.536  56.053  1.00  0.00           O  
ATOM   1261  NE2 GLN    93      70.150  83.822  57.664  1.00  0.00           N  
ATOM   1262 HE21 GLN    93      69.512  83.146  58.058  1.00  0.00           H  
ATOM   1263 HE22 GLN    93      70.347  84.618  58.253  1.00  0.00           H  
ATOM   1264  C   GLN    93      69.947  85.916  54.317  1.00  0.00           C  
ATOM   1265  O   GLN    93      69.305  86.373  55.254  1.00  0.00           O  
ATOM   1266  N   GLN    94      69.312  85.190  53.451  1.00  0.00           N  
ATOM   1267  H   GLN    94      69.968  84.835  52.770  1.00  0.00           H  
ATOM   1268  CA  GLN    94      67.940  84.686  53.605  1.00  0.00           C  
ATOM   1269  HA  GLN    94      67.745  84.732  54.676  1.00  0.00           H  
ATOM   1270  CB  GLN    94      66.845  85.389  52.835  1.00  0.00           C  
ATOM   1271  HB2 GLN    94      67.144  85.504  51.793  1.00  0.00           H  
ATOM   1272  HB3 GLN    94      65.969  84.757  52.981  1.00  0.00           H  
ATOM   1273  CG  GLN    94      66.450  86.753  53.449  1.00  0.00           C  
ATOM   1274  HG2 GLN    94      66.718  86.915  54.493  1.00  0.00           H  
ATOM   1275  HG3 GLN    94      66.879  87.521  52.805  1.00  0.00           H  
ATOM   1276  CD  GLN    94      64.927  86.821  53.517  1.00  0.00           C  
ATOM   1277  OE1 GLN    94      64.358  87.450  52.620  1.00  0.00           O  
ATOM   1278  NE2 GLN    94      64.269  86.333  54.533  1.00  0.00           N  
ATOM   1279 HE21 GLN    94      64.768  85.966  55.331  1.00  0.00           H  
ATOM   1280 HE22 GLN    94      63.262  86.263  54.484  1.00  0.00           H  
ATOM   1281  C   GLN    94      67.889  83.230  53.212  1.00  0.00           C  
ATOM   1282  O   GLN    94      68.540  82.821  52.291  1.00  0.00           O  
ATOM   1283  N   SER    95      67.256  82.411  54.028  1.00  0.00           N  
ATOM   1284  H   SER    95      66.758  82.869  54.778  1.00  0.00           H  
ATOM   1285  CA  SER    95      67.163  80.955  53.729  1.00  0.00           C  
ATOM   1286  HA  SER    95      68.197  80.678  53.525  1.00  0.00           H  
ATOM   1287  CB  SER    95      66.599  80.140  54.919  1.00  0.00           C  
ATOM   1288  HB2 SER    95      67.023  80.594  55.815  1.00  0.00           H  
ATOM   1289  HB3 SER    95      65.515  80.171  54.813  1.00  0.00           H  
ATOM   1290  OG  SER    95      66.989  78.824  54.762  1.00  0.00           O  
ATOM   1291  HG  SER    95      66.308  78.339  55.233  1.00  0.00           H  
ATOM   1292  C   SER    95      66.311  80.776  52.464  1.00  0.00           C  
ATOM   1293  O   SER    95      65.333  81.499  52.298  1.00  0.00           O  
ATOM   1294  N   SER    96      66.605  79.766  51.598  1.00  0.00           N  
ATOM   1295  H   SER    96      67.467  79.274  51.787  1.00  0.00           H  
ATOM   1296  CA  SER    96      65.927  79.516  50.293  1.00  0.00           C  
ATOM   1297  HA  SER    96      66.059  80.362  49.619  1.00  0.00           H  
ATOM   1298  CB  SER    96      66.559  78.249  49.711  1.00  0.00           C  
ATOM   1299  HB2 SER    96      66.529  77.460  50.463  1.00  0.00           H  
ATOM   1300  HB3 SER    96      66.064  77.799  48.850  1.00  0.00           H  
ATOM   1301  OG  SER    96      67.933  78.350  49.376  1.00  0.00           O  
ATOM   1302  HG  SER    96      68.287  77.493  49.625  1.00  0.00           H  
ATOM   1303  C   SER    96      64.440  79.274  50.471  1.00  0.00           C  
ATOM   1304  O   SER    96      64.007  78.650  51.438  1.00  0.00           O  
ATOM   1305  N   TYR    97      63.505  79.893  49.683  1.00  0.00           N  
ATOM   1306  H   TYR    97      62.553  79.692  49.956  1.00  0.00           H  
ATOM   1307  CA  TYR    97      63.532  80.662  48.421  1.00  0.00           C  
ATOM   1308  HA  TYR    97      62.498  80.626  48.079  1.00  0.00           H  
ATOM   1309  CB  TYR    97      64.005  82.143  48.512  1.00  0.00           C  
ATOM   1310  HB2 TYR    97      64.973  82.217  49.008  1.00  0.00           H  
ATOM   1311  HB3 TYR    97      64.112  82.586  47.522  1.00  0.00           H  
ATOM   1312  CG  TYR    97      63.151  82.986  49.387  1.00  0.00           C  
ATOM   1313  CD1 TYR    97      63.697  83.662  50.459  1.00  0.00           C  
ATOM   1314  HD1 TYR    97      64.702  83.457  50.797  1.00  0.00           H  
ATOM   1315  CE1 TYR    97      62.916  84.623  51.161  1.00  0.00           C  
ATOM   1316  HE1 TYR    97      63.321  85.157  52.008  1.00  0.00           H  
ATOM   1317  CZ  TYR    97      61.609  84.976  50.714  1.00  0.00           C  
ATOM   1318  OH  TYR    97      60.900  85.976  51.377  1.00  0.00           O  
ATOM   1319  HH  TYR    97      59.978  85.902  51.118  1.00  0.00           H  
ATOM   1320  CE2 TYR    97      61.082  84.289  49.642  1.00  0.00           C  
ATOM   1321  HE2 TYR    97      60.149  84.619  49.209  1.00  0.00           H  
ATOM   1322  CD2 TYR    97      61.852  83.346  48.951  1.00  0.00           C  
ATOM   1323  HD2 TYR    97      61.496  83.078  47.967  1.00  0.00           H  
ATOM   1324  C   TYR    97      64.301  79.858  47.364  1.00  0.00           C  
ATOM   1325  O   TYR    97      65.358  80.388  47.095  1.00  0.00           O  
ATOM   1326  N   PRO    98      63.921  78.714  46.782  1.00  0.00           N  
ATOM   1327  CD  PRO    98      64.490  78.191  45.584  1.00  0.00           C  
ATOM   1328  HD2 PRO    98      65.489  77.901  45.910  1.00  0.00           H  
ATOM   1329  HD3 PRO    98      64.596  79.040  44.908  1.00  0.00           H  
ATOM   1330  CG  PRO    98      63.603  77.140  44.961  1.00  0.00           C  
ATOM   1331  HG2 PRO    98      63.960  76.133  45.172  1.00  0.00           H  
ATOM   1332  HG3 PRO    98      63.367  77.254  43.903  1.00  0.00           H  
ATOM   1333  CB  PRO    98      62.269  77.379  45.677  1.00  0.00           C  
ATOM   1334  HB2 PRO    98      61.678  76.466  45.747  1.00  0.00           H  
ATOM   1335  HB3 PRO    98      61.718  78.134  45.115  1.00  0.00           H  
ATOM   1336  CA  PRO    98      62.682  77.939  47.029  1.00  0.00           C  
ATOM   1337  HA  PRO    98      61.870  78.559  47.407  1.00  0.00           H  
ATOM   1338  C   PRO    98      62.979  76.886  48.094  1.00  0.00           C  
ATOM   1339  O   PRO    98      64.109  76.417  48.202  1.00  0.00           O  
ATOM   1340  N   GLY    99      61.932  76.441  48.799  1.00  0.00           N  
ATOM   1341  H   GLY    99      61.034  76.840  48.568  1.00  0.00           H  
ATOM   1342  CA  GLY    99      61.938  75.312  49.748  1.00  0.00           C  
ATOM   1343  HA2 GLY    99      62.625  75.679  50.511  1.00  0.00           H  
ATOM   1344  HA3 GLY    99      60.912  75.064  50.020  1.00  0.00           H  
ATOM   1345  C   GLY    99      62.506  74.012  49.134  1.00  0.00           C  
ATOM   1346  O   GLY    99      62.271  73.690  47.936  1.00  0.00           O  
ATOM   1347  N   TYR   100      63.286  73.247  49.914  1.00  0.00           N  
ATOM   1348  H   TYR   100      63.474  73.602  50.841  1.00  0.00           H  
ATOM   1349  CA  TYR   100      64.303  72.347  49.391  1.00  0.00           C  
ATOM   1350  HA  TYR   100      63.870  72.086  48.426  1.00  0.00           H  
ATOM   1351  CB  TYR   100      65.633  73.128  49.403  1.00  0.00           C  
ATOM   1352  HB2 TYR   100      66.391  72.460  48.996  1.00  0.00           H  
ATOM   1353  HB3 TYR   100      65.537  73.941  48.683  1.00  0.00           H  
ATOM   1354  CG  TYR   100      66.223  73.585  50.757  1.00  0.00           C  
ATOM   1355  CD1 TYR   100      65.875  74.846  51.302  1.00  0.00           C  
ATOM   1356  HD1 TYR   100      65.132  75.440  50.792  1.00  0.00           H  
ATOM   1357  CE1 TYR   100      66.450  75.352  52.471  1.00  0.00           C  
ATOM   1358  HE1 TYR   100      66.280  76.404  52.644  1.00  0.00           H  
ATOM   1359  CZ  TYR   100      67.494  74.610  53.092  1.00  0.00           C  
ATOM   1360  OH  TYR   100      68.150  75.194  54.041  1.00  0.00           O  
ATOM   1361  HH  TYR   100      69.108  75.210  53.984  1.00  0.00           H  
ATOM   1362  CE2 TYR   100      67.818  73.351  52.578  1.00  0.00           C  
ATOM   1363  HE2 TYR   100      68.496  72.687  53.093  1.00  0.00           H  
ATOM   1364  CD2 TYR   100      67.144  72.847  51.459  1.00  0.00           C  
ATOM   1365  HD2 TYR   100      67.400  71.869  51.079  1.00  0.00           H  
ATOM   1366  C   TYR   100      64.424  71.057  50.234  1.00  0.00           C  
ATOM   1367  O   TYR   100      64.886  70.094  49.632  1.00  0.00           O  
ATOM   1368  N   GLY   101      64.034  70.981  51.492  1.00  0.00           N  
ATOM   1369  H   GLY   101      63.742  71.817  51.977  1.00  0.00           H  
ATOM   1370  CA  GLY   101      64.552  69.916  52.394  1.00  0.00           C  
ATOM   1371  HA2 GLY   101      65.590  69.832  52.071  1.00  0.00           H  
ATOM   1372  HA3 GLY   101      64.421  70.292  53.409  1.00  0.00           H  
ATOM   1373  C   GLY   101      63.862  68.515  52.228  1.00  0.00           C  
ATOM   1374  O   GLY   101      63.500  67.862  53.250  1.00  0.00           O  
ATOM   1375  N   GLN   102      63.546  68.059  50.977  1.00  0.00           N  
ATOM   1376  H   GLN   102      63.943  68.621  50.238  1.00  0.00           H  
ATOM   1377  CA  GLN   102      62.745  66.895  50.728  1.00  0.00           C  
ATOM   1378  HA  GLN   102      62.257  66.496  51.616  1.00  0.00           H  
ATOM   1379  CB  GLN   102      61.582  67.328  49.818  1.00  0.00           C  
ATOM   1380  HB2 GLN   102      62.017  68.040  49.117  1.00  0.00           H  
ATOM   1381  HB3 GLN   102      61.055  66.490  49.361  1.00  0.00           H  
ATOM   1382  CG  GLN   102      60.610  68.155  50.671  1.00  0.00           C  
ATOM   1383  HG2 GLN   102      61.094  68.952  51.236  1.00  0.00           H  
ATOM   1384  HG3 GLN   102      59.954  68.643  49.950  1.00  0.00           H  
ATOM   1385  CD  GLN   102      59.918  67.214  51.640  1.00  0.00           C  
ATOM   1386  OE1 GLN   102      59.176  66.280  51.350  1.00  0.00           O  
ATOM   1387  NE2 GLN   102      60.064  67.419  52.954  1.00  0.00           N  
ATOM   1388 HE21 GLN   102      60.588  68.152  53.410  1.00  0.00           H  
ATOM   1389 HE22 GLN   102      59.695  66.678  53.532  1.00  0.00           H  
ATOM   1390  C   GLN   102      63.567  65.778  50.074  1.00  0.00           C  
ATOM   1391  O   GLN   102      64.352  66.006  49.168  1.00  0.00           O  
ATOM   1392  N   GLN   103      63.535  64.561  50.650  1.00  0.00           N  
ATOM   1393  H   GLN   103      62.860  64.418  51.388  1.00  0.00           H  
ATOM   1394  CA  GLN   103      64.351  63.422  50.345  1.00  0.00           C  
ATOM   1395  HA  GLN   103      65.385  63.737  50.201  1.00  0.00           H  
ATOM   1396  CB  GLN   103      64.277  62.543  51.556  1.00  0.00           C  
ATOM   1397  HB2 GLN   103      64.501  63.229  52.373  1.00  0.00           H  
ATOM   1398  HB3 GLN   103      63.256  62.164  51.611  1.00  0.00           H  
ATOM   1399  CG  GLN   103      65.228  61.345  51.446  1.00  0.00           C  
ATOM   1400  HG2 GLN   103      64.860  60.761  52.290  1.00  0.00           H  
ATOM   1401  HG3 GLN   103      65.061  60.747  50.551  1.00  0.00           H  
ATOM   1402  CD  GLN   103      66.696  61.562  51.810  1.00  0.00           C  
ATOM   1403  OE1 GLN   103      67.214  62.352  52.582  1.00  0.00           O  
ATOM   1404  NE2 GLN   103      67.526  60.804  51.053  1.00  0.00           N  
ATOM   1405 HE21 GLN   103      68.498  60.819  51.329  1.00  0.00           H  
ATOM   1406 HE22 GLN   103      67.217  60.228  50.283  1.00  0.00           H  
ATOM   1407  C   GLN   103      63.835  62.635  49.081  1.00  0.00           C  
ATOM   1408  O   GLN   103      62.606  62.345  49.004  1.00  0.00           O  
ATOM   1409  N   PRO   104      64.788  62.153  48.208  1.00  0.00           N  
ATOM   1410  CD  PRO   104      66.240  62.508  48.066  1.00  0.00           C  
ATOM   1411  HD2 PRO   104      66.852  61.763  48.574  1.00  0.00           H  
ATOM   1412  HD3 PRO   104      66.394  63.501  48.488  1.00  0.00           H  
ATOM   1413  CG  PRO   104      66.543  62.419  46.601  1.00  0.00           C  
ATOM   1414  HG2 PRO   104      67.600  62.318  46.356  1.00  0.00           H  
ATOM   1415  HG3 PRO   104      66.237  63.319  46.068  1.00  0.00           H  
ATOM   1416  CB  PRO   104      65.625  61.240  46.212  1.00  0.00           C  
ATOM   1417  HB2 PRO   104      66.018  60.297  46.592  1.00  0.00           H  
ATOM   1418  HB3 PRO   104      65.340  61.188  45.161  1.00  0.00           H  
ATOM   1419  CA  PRO   104      64.341  61.505  46.981  1.00  0.00           C  
ATOM   1420  HA  PRO   104      63.681  62.182  46.440  1.00  0.00           H  
ATOM   1421  C   PRO   104      63.490  60.214  47.296  1.00  0.00           C  
ATOM   1422  O   PRO   104      63.622  59.639  48.438  1.00  0.00           O  
ATOM   1423  N   ALA   105      62.644  59.733  46.351  1.00  0.00           N  
ATOM   1424  H   ALA   105      62.655  60.257  45.487  1.00  0.00           H  
ATOM   1425  CA  ALA   105      61.620  58.743  46.631  1.00  0.00           C  
ATOM   1426  HA  ALA   105      61.146  59.009  47.576  1.00  0.00           H  
ATOM   1427  CB  ALA   105      60.474  58.793  45.680  1.00  0.00           C  
ATOM   1428  HB1 ALA   105      60.053  59.779  45.877  1.00  0.00           H  
ATOM   1429  HB2 ALA   105      60.821  58.768  44.647  1.00  0.00           H  
ATOM   1430  HB3 ALA   105      59.809  57.939  45.805  1.00  0.00           H  
ATOM   1431  C   ALA   105      62.240  57.327  46.726  1.00  0.00           C  
ATOM   1432  O   ALA   105      62.970  57.024  45.786  1.00  0.00           O  
ATOM   1433  N   PRO   106      62.026  56.559  47.882  1.00  0.00           N  
ATOM   1434  CD  PRO   106      61.151  56.873  49.017  1.00  0.00           C  
ATOM   1435  HD2 PRO   106      60.185  57.048  48.542  1.00  0.00           H  
ATOM   1436  HD3 PRO   106      61.447  57.755  49.584  1.00  0.00           H  
ATOM   1437  CG  PRO   106      61.218  55.603  49.920  1.00  0.00           C  
ATOM   1438  HG2 PRO   106      60.247  55.430  50.383  1.00  0.00           H  
ATOM   1439  HG3 PRO   106      62.026  55.781  50.630  1.00  0.00           H  
ATOM   1440  CB  PRO   106      61.565  54.438  48.970  1.00  0.00           C  
ATOM   1441  HB2 PRO   106      60.648  54.081  48.502  1.00  0.00           H  
ATOM   1442  HB3 PRO   106      62.014  53.600  49.502  1.00  0.00           H  
ATOM   1443  CA  PRO   106      62.388  55.106  47.845  1.00  0.00           C  
ATOM   1444  HA  PRO   106      63.459  55.028  48.030  1.00  0.00           H  
ATOM   1445  C   PRO   106      62.208  54.440  46.456  1.00  0.00           C  
ATOM   1446  O   PRO   106      61.181  54.682  45.818  1.00  0.00           O  
ATOM   1447  N   SER   107      63.089  53.528  46.046  1.00  0.00           N  
ATOM   1448  H   SER   107      63.793  53.274  46.725  1.00  0.00           H  
ATOM   1449  CA  SER   107      63.015  52.610  44.905  1.00  0.00           C  
ATOM   1450  HA  SER   107      61.945  52.423  44.813  1.00  0.00           H  
ATOM   1451  CB  SER   107      63.679  53.251  43.685  1.00  0.00           C  
ATOM   1452  HB2 SER   107      63.977  52.439  43.021  1.00  0.00           H  
ATOM   1453  HB3 SER   107      63.072  54.025  43.215  1.00  0.00           H  
ATOM   1454  OG  SER   107      64.886  53.930  44.021  1.00  0.00           O  
ATOM   1455  HG  SER   107      65.588  53.315  44.245  1.00  0.00           H  
ATOM   1456  C   SER   107      63.769  51.336  45.273  1.00  0.00           C  
ATOM   1457  O   SER   107      64.462  51.276  46.318  1.00  0.00           O  
ATOM   1458  N   SER   108      63.537  50.225  44.608  1.00  0.00           N  
ATOM   1459  H   SER   108      62.862  50.290  43.860  1.00  0.00           H  
ATOM   1460  CA  SER   108      64.002  48.888  44.962  1.00  0.00           C  
ATOM   1461  HA  SER   108      64.833  48.956  45.664  1.00  0.00           H  
ATOM   1462  CB  SER   108      62.883  48.215  45.790  1.00  0.00           C  
ATOM   1463  HB2 SER   108      62.629  48.835  46.649  1.00  0.00           H  
ATOM   1464  HB3 SER   108      61.984  48.051  45.195  1.00  0.00           H  
ATOM   1465  OG  SER   108      63.264  46.940  46.262  1.00  0.00           O  
ATOM   1466  HG  SER   108      62.726  46.239  45.889  1.00  0.00           H  
ATOM   1467  C   SER   108      64.492  48.013  43.796  1.00  0.00           C  
ATOM   1468  O   SER   108      64.124  48.220  42.675  1.00  0.00           O  
ATOM   1469  N   THR   109      65.356  47.060  44.215  1.00  0.00           N  
ATOM   1470  H   THR   109      65.708  46.973  45.157  1.00  0.00           H  
ATOM   1471  CA  THR   109      65.741  45.961  43.301  1.00  0.00           C  
ATOM   1472  HA  THR   109      65.109  46.116  42.427  1.00  0.00           H  
ATOM   1473  CB  THR   109      67.178  46.088  42.739  1.00  0.00           C  
ATOM   1474  HB  THR   109      67.378  45.125  42.270  1.00  0.00           H  
ATOM   1475  CG2 THR   109      67.372  47.055  41.565  1.00  0.00           C  
ATOM   1476 HG21 THR   109      67.517  48.048  41.989  1.00  0.00           H  
ATOM   1477 HG22 THR   109      68.346  46.876  41.110  1.00  0.00           H  
ATOM   1478 HG23 THR   109      66.607  47.123  40.792  1.00  0.00           H  
ATOM   1479  OG1 THR   109      68.207  46.318  43.647  1.00  0.00           O  
ATOM   1480  HG1 THR   109      68.628  45.456  43.619  1.00  0.00           H  
ATOM   1481  C   THR   109      65.528  44.548  43.813  1.00  0.00           C  
ATOM   1482  O   THR   109      65.376  44.306  45.004  1.00  0.00           O  
ATOM   1483  N   SER   110      65.463  43.561  42.905  1.00  0.00           N  
ATOM   1484  H   SER   110      65.625  43.718  41.921  1.00  0.00           H  
ATOM   1485  CA  SER   110      65.225  42.114  43.196  1.00  0.00           C  
ATOM   1486  HA  SER   110      64.226  41.947  43.599  1.00  0.00           H  
ATOM   1487  CB  SER   110      65.149  41.372  41.794  1.00  0.00           C  
ATOM   1488  HB2 SER   110      64.687  40.388  41.715  1.00  0.00           H  
ATOM   1489  HB3 SER   110      64.529  41.858  41.041  1.00  0.00           H  
ATOM   1490  OG  SER   110      66.435  41.322  41.227  1.00  0.00           O  
ATOM   1491  HG  SER   110      66.691  40.397  41.236  1.00  0.00           H  
ATOM   1492  C   SER   110      66.246  41.437  44.098  1.00  0.00           C  
ATOM   1493  O   SER   110      67.403  41.642  44.048  1.00  0.00           O  
ATOM   1494  N   GLY   111      65.725  40.485  44.848  1.00  0.00           N  
ATOM   1495  H   GLY   111      64.735  40.287  44.817  1.00  0.00           H  
ATOM   1496  CA  GLY   111      66.481  39.567  45.732  1.00  0.00           C  
ATOM   1497  HA2 GLY   111      67.027  38.882  45.084  1.00  0.00           H  
ATOM   1498  HA3 GLY   111      67.200  40.071  46.378  1.00  0.00           H  
ATOM   1499  C   GLY   111      65.515  38.719  46.628  1.00  0.00           C  
ATOM   1500  O   GLY   111      64.296  39.032  46.693  1.00  0.00           O  
ATOM   1501  N   SER   112      65.851  37.640  47.326  1.00  0.00           N  
ATOM   1502  H   SER   112      65.014  37.172  47.639  1.00  0.00           H  
ATOM   1503  CA  SER   112      67.199  37.063  47.635  1.00  0.00           C  
ATOM   1504  HA  SER   112      67.075  36.302  48.405  1.00  0.00           H  
ATOM   1505  CB  SER   112      67.822  36.395  46.435  1.00  0.00           C  
ATOM   1506  HB2 SER   112      68.053  37.112  45.647  1.00  0.00           H  
ATOM   1507  HB3 SER   112      68.840  36.097  46.689  1.00  0.00           H  
ATOM   1508  OG  SER   112      67.063  35.331  45.908  1.00  0.00           O  
ATOM   1509  HG  SER   112      67.663  34.680  45.536  1.00  0.00           H  
ATOM   1510  C   SER   112      68.155  38.075  48.292  1.00  0.00           C  
ATOM   1511  O   SER   112      69.151  38.478  47.659  1.00  0.00           O  
ATOM   1512  N   TYR   113      68.002  38.548  49.525  1.00  0.00           N  
ATOM   1513  H   TYR   113      68.665  39.270  49.770  1.00  0.00           H  
ATOM   1514  CA  TYR   113      67.047  38.149  50.590  1.00  0.00           C  
ATOM   1515  HA  TYR   113      66.128  37.785  50.129  1.00  0.00           H  
ATOM   1516  CB  TYR   113      67.667  36.953  51.408  1.00  0.00           C  
ATOM   1517  HB2 TYR   113      68.593  37.230  51.911  1.00  0.00           H  
ATOM   1518  HB3 TYR   113      66.915  36.830  52.186  1.00  0.00           H  
ATOM   1519  CG  TYR   113      67.793  35.583  50.575  1.00  0.00           C  
ATOM   1520  CD1 TYR   113      66.844  34.519  50.636  1.00  0.00           C  
ATOM   1521  HD1 TYR   113      65.916  34.714  51.154  1.00  0.00           H  
ATOM   1522  CE1 TYR   113      67.118  33.369  50.008  1.00  0.00           C  
ATOM   1523  HE1 TYR   113      66.361  32.598  50.010  1.00  0.00           H  
ATOM   1524  CZ  TYR   113      68.389  33.083  49.464  1.00  0.00           C  
ATOM   1525  OH  TYR   113      68.612  31.909  48.753  1.00  0.00           O  
ATOM   1526  HH  TYR   113      69.321  32.095  48.133  1.00  0.00           H  
ATOM   1527  CE2 TYR   113      69.351  34.135  49.429  1.00  0.00           C  
ATOM   1528  HE2 TYR   113      70.348  33.999  49.036  1.00  0.00           H  
ATOM   1529  CD2 TYR   113      69.088  35.371  50.022  1.00  0.00           C  
ATOM   1530  HD2 TYR   113      69.852  36.133  50.060  1.00  0.00           H  
ATOM   1531  C   TYR   113      66.687  39.278  51.457  1.00  0.00           C  
ATOM   1532  O   TYR   113      67.565  39.921  52.104  1.00  0.00           O  
ATOM   1533  N   GLY   114      65.398  39.729  51.456  1.00  0.00           N  
ATOM   1534  H   GLY   114      64.652  39.206  51.019  1.00  0.00           H  
ATOM   1535  CA  GLY   114      65.021  40.924  52.165  1.00  0.00           C  
ATOM   1536  HA2 GLY   114      63.931  40.940  52.176  1.00  0.00           H  
ATOM   1537  HA3 GLY   114      65.394  40.819  53.184  1.00  0.00           H  
ATOM   1538  C   GLY   114      65.611  42.178  51.500  1.00  0.00           C  
ATOM   1539  O   GLY   114      65.949  42.207  50.290  1.00  0.00           O  
ATOM   1540  N   SER   115      65.804  43.308  52.172  1.00  0.00           N  
ATOM   1541  H   SER   115      66.088  44.098  51.610  1.00  0.00           H  
ATOM   1542  CA  SER   115      65.893  43.603  53.599  1.00  0.00           C  
ATOM   1543  HA  SER   115      65.642  42.672  54.108  1.00  0.00           H  
ATOM   1544  CB  SER   115      67.400  43.771  54.103  1.00  0.00           C  
ATOM   1545  HB2 SER   115      67.887  44.614  53.613  1.00  0.00           H  
ATOM   1546  HB3 SER   115      67.479  44.007  55.164  1.00  0.00           H  
ATOM   1547  OG  SER   115      68.195  42.601  53.841  1.00  0.00           O  
ATOM   1548  HG  SER   115      68.235  42.592  52.882  1.00  0.00           H  
ATOM   1549  C   SER   115      65.007  44.724  54.127  1.00  0.00           C  
ATOM   1550  O   SER   115      65.040  44.902  55.311  1.00  0.00           O  
ATOM   1551  N   SER   116      64.310  45.473  53.218  1.00  0.00           N  
ATOM   1552  H   SER   116      64.504  45.322  52.238  1.00  0.00           H  
ATOM   1553  CA  SER   116      63.403  46.660  53.516  1.00  0.00           C  
ATOM   1554  HA  SER   116      63.446  47.411  52.728  1.00  0.00           H  
ATOM   1555  CB  SER   116      61.898  46.273  53.589  1.00  0.00           C  
ATOM   1556  HB2 SER   116      61.732  45.655  54.472  1.00  0.00           H  
ATOM   1557  HB3 SER   116      61.375  47.188  53.865  1.00  0.00           H  
ATOM   1558  OG  SER   116      61.556  45.550  52.485  1.00  0.00           O  
ATOM   1559  HG  SER   116      61.882  44.683  52.736  1.00  0.00           H  
ATOM   1560  C   SER   116      63.731  47.517  54.783  1.00  0.00           C  
ATOM   1561  O   SER   116      62.947  47.563  55.783  1.00  0.00           O  
ATOM   1562  N   SER   117      65.021  47.920  54.914  1.00  0.00           N  
ATOM   1563  H   SER   117      65.573  47.962  54.069  1.00  0.00           H  
ATOM   1564  CA  SER   117      65.639  48.327  56.156  1.00  0.00           C  
ATOM   1565  HA  SER   117      65.449  47.542  56.888  1.00  0.00           H  
ATOM   1566  CB  SER   117      67.168  48.470  56.027  1.00  0.00           C  
ATOM   1567  HB2 SER   117      67.372  49.022  55.110  1.00  0.00           H  
ATOM   1568  HB3 SER   117      67.527  49.000  56.909  1.00  0.00           H  
ATOM   1569  OG  SER   117      67.767  47.217  55.954  1.00  0.00           O  
ATOM   1570  HG  SER   117      67.677  46.925  55.044  1.00  0.00           H  
ATOM   1571  C   SER   117      65.104  49.632  56.731  1.00  0.00           C  
ATOM   1572  O   SER   117      64.727  50.536  56.005  1.00  0.00           O  
ATOM   1573  N   GLN   118      65.010  49.709  58.019  1.00  0.00           N  
ATOM   1574  H   GLN   118      65.364  48.878  58.469  1.00  0.00           H  
ATOM   1575  CA  GLN   118      64.476  50.706  58.917  1.00  0.00           C  
ATOM   1576  HA  GLN   118      64.911  50.566  59.907  1.00  0.00           H  
ATOM   1577  CB  GLN   118      64.903  52.118  58.563  1.00  0.00           C  
ATOM   1578  HB2 GLN   118      64.526  52.329  57.562  1.00  0.00           H  
ATOM   1579  HB3 GLN   118      64.477  52.761  59.333  1.00  0.00           H  
ATOM   1580  CG  GLN   118      66.473  52.319  58.697  1.00  0.00           C  
ATOM   1581  HG2 GLN   118      66.961  51.481  58.200  1.00  0.00           H  
ATOM   1582  HG3 GLN   118      66.810  53.250  58.240  1.00  0.00           H  
ATOM   1583  CD  GLN   118      66.990  52.409  60.151  1.00  0.00           C  
ATOM   1584  OE1 GLN   118      66.412  52.906  61.058  1.00  0.00           O  
ATOM   1585  NE2 GLN   118      68.044  51.710  60.500  1.00  0.00           N  
ATOM   1586 HE21 GLN   118      68.349  51.018  59.830  1.00  0.00           H  
ATOM   1587 HE22 GLN   118      68.487  51.981  61.366  1.00  0.00           H  
ATOM   1588  C   GLN   118      62.919  50.616  58.982  1.00  0.00           C  
ATOM   1589  O   GLN   118      62.160  50.640  57.969  1.00  0.00           O  
ATOM   1590  N   SER   119      62.326  50.452  60.141  1.00  0.00           N  
ATOM   1591  H   SER   119      61.318  50.512  60.125  1.00  0.00           H  
ATOM   1592  CA  SER   119      62.841  50.281  61.537  1.00  0.00           C  
ATOM   1593  HA  SER   119      63.809  49.787  61.456  1.00  0.00           H  
ATOM   1594  CB  SER   119      62.827  51.725  62.327  1.00  0.00           C  
ATOM   1595  HB2 SER   119      63.159  52.568  61.720  1.00  0.00           H  
ATOM   1596  HB3 SER   119      61.799  51.974  62.590  1.00  0.00           H  
ATOM   1597  OG  SER   119      63.716  51.640  63.377  1.00  0.00           O  
ATOM   1598  HG  SER   119      64.254  52.434  63.333  1.00  0.00           H  
ATOM   1599  C   SER   119      62.015  49.216  62.335  1.00  0.00           C  
ATOM   1600  O   SER   119      61.231  48.510  61.735  1.00  0.00           O  
ATOM   1601  N   SER   120      62.213  49.164  63.646  1.00  0.00           N  
ATOM   1602  H   SER   120      62.907  49.802  64.010  1.00  0.00           H  
ATOM   1603  CA  SER   120      61.362  48.433  64.583  1.00  0.00           C  
ATOM   1604  HA  SER   120      61.132  47.415  64.270  1.00  0.00           H  
ATOM   1605  CB  SER   120      62.158  48.289  65.883  1.00  0.00           C  
ATOM   1606  HB2 SER   120      63.095  47.832  65.563  1.00  0.00           H  
ATOM   1607  HB3 SER   120      62.415  49.243  66.343  1.00  0.00           H  
ATOM   1608  OG  SER   120      61.463  47.405  66.727  1.00  0.00           O  
ATOM   1609  HG  SER   120      61.126  48.004  67.398  1.00  0.00           H  
ATOM   1610  C   SER   120      59.998  49.120  64.863  1.00  0.00           C  
ATOM   1611  O   SER   120      59.976  50.307  64.946  1.00  0.00           O  
ATOM   1612  N   SER   121      58.851  48.509  64.923  1.00  0.00           N  
ATOM   1613  H   SER   121      58.052  49.079  64.682  1.00  0.00           H  
ATOM   1614  CA  SER   121      58.637  47.085  64.998  1.00  0.00           C  
ATOM   1615  HA  SER   121      59.284  46.621  65.742  1.00  0.00           H  
ATOM   1616  CB  SER   121      57.207  46.835  65.429  1.00  0.00           C  
ATOM   1617  HB2 SER   121      56.474  47.179  64.699  1.00  0.00           H  
ATOM   1618  HB3 SER   121      57.146  45.748  65.471  1.00  0.00           H  
ATOM   1619  OG  SER   121      56.856  47.452  66.609  1.00  0.00           O  
ATOM   1620  HG  SER   121      57.364  47.100  67.343  1.00  0.00           H  
ATOM   1621  C   SER   121      58.930  46.381  63.648  1.00  0.00           C  
ATOM   1622  O   SER   121      58.725  46.937  62.559  1.00  0.00           O  
ATOM   1623  N   TYR   122      59.476  45.180  63.704  1.00  0.00           N  
ATOM   1624  H   TYR   122      59.738  44.872  64.629  1.00  0.00           H  
ATOM   1625  CA  TYR   122      59.996  44.475  62.501  1.00  0.00           C  
ATOM   1626  HA  TYR   122      60.454  45.269  61.911  1.00  0.00           H  
ATOM   1627  CB  TYR   122      61.200  43.613  62.976  1.00  0.00           C  
ATOM   1628  HB2 TYR   122      60.775  42.987  63.760  1.00  0.00           H  
ATOM   1629  HB3 TYR   122      61.511  42.904  62.208  1.00  0.00           H  
ATOM   1630  CG  TYR   122      62.366  44.362  63.557  1.00  0.00           C  
ATOM   1631  CD1 TYR   122      62.563  44.565  64.899  1.00  0.00           C  
ATOM   1632  HD1 TYR   122      61.772  44.163  65.516  1.00  0.00           H  
ATOM   1633  CE1 TYR   122      63.640  45.231  65.439  1.00  0.00           C  
ATOM   1634  HE1 TYR   122      63.761  45.264  66.512  1.00  0.00           H  
ATOM   1635  CZ  TYR   122      64.552  45.922  64.631  1.00  0.00           C  
ATOM   1636  OH  TYR   122      65.509  46.764  65.087  1.00  0.00           O  
ATOM   1637  HH  TYR   122      65.885  46.354  65.870  1.00  0.00           H  
ATOM   1638  CE2 TYR   122      64.476  45.761  63.288  1.00  0.00           C  
ATOM   1639  HE2 TYR   122      65.133  46.202  62.552  1.00  0.00           H  
ATOM   1640  CD2 TYR   122      63.405  44.907  62.704  1.00  0.00           C  
ATOM   1641  HD2 TYR   122      63.399  44.704  61.643  1.00  0.00           H  
ATOM   1642  C   TYR   122      58.943  43.751  61.644  1.00  0.00           C  
ATOM   1643  O   TYR   122      57.944  43.287  62.257  1.00  0.00           O  
ATOM   1644  N   GLY   123      59.146  43.383  60.396  1.00  0.00           N  
ATOM   1645  H   GLY   123      58.520  42.629  60.151  1.00  0.00           H  
ATOM   1646  CA  GLY   123      60.329  43.700  59.608  1.00  0.00           C  
ATOM   1647  HA2 GLY   123      59.890  43.981  58.651  1.00  0.00           H  
ATOM   1648  HA3 GLY   123      61.003  44.384  60.124  1.00  0.00           H  
ATOM   1649  C   GLY   123      61.190  42.393  59.435  1.00  0.00           C  
ATOM   1650  O   GLY   123      60.991  41.292  60.019  1.00  0.00           O  
ATOM   1651  N   GLN   124      62.265  42.661  58.725  1.00  0.00           N  
ATOM   1652  H   GLN   124      62.389  43.566  58.293  1.00  0.00           H  
ATOM   1653  CA  GLN   124      63.495  41.814  58.663  1.00  0.00           C  
ATOM   1654  HA  GLN   124      63.301  40.906  59.234  1.00  0.00           H  
ATOM   1655  CB  GLN   124      63.760  41.621  57.155  1.00  0.00           C  
ATOM   1656  HB2 GLN   124      62.856  41.244  56.676  1.00  0.00           H  
ATOM   1657  HB3 GLN   124      64.059  42.548  56.666  1.00  0.00           H  
ATOM   1658  CG  GLN   124      64.877  40.519  57.138  1.00  0.00           C  
ATOM   1659  HG2 GLN   124      65.832  40.895  57.505  1.00  0.00           H  
ATOM   1660  HG3 GLN   124      64.495  39.739  57.797  1.00  0.00           H  
ATOM   1661  CD  GLN   124      65.057  39.914  55.720  1.00  0.00           C  
ATOM   1662  OE1 GLN   124      64.093  39.670  54.988  1.00  0.00           O  
ATOM   1663  NE2 GLN   124      66.305  39.656  55.291  1.00  0.00           N  
ATOM   1664 HE21 GLN   124      67.062  40.153  55.737  1.00  0.00           H  
ATOM   1665 HE22 GLN   124      66.397  39.393  54.320  1.00  0.00           H  
ATOM   1666  C   GLN   124      64.655  42.516  59.386  1.00  0.00           C  
ATOM   1667  O   GLN   124      64.853  43.723  59.271  1.00  0.00           O  
ATOM   1668  N   PRO   125      65.457  41.744  60.150  1.00  0.00           N  
ATOM   1669  CD  PRO   125      66.571  42.411  60.761  1.00  0.00           C  
ATOM   1670  HD2 PRO   125      66.257  43.360  61.196  1.00  0.00           H  
ATOM   1671  HD3 PRO   125      67.390  42.554  60.056  1.00  0.00           H  
ATOM   1672  CG  PRO   125      67.037  41.468  61.865  1.00  0.00           C  
ATOM   1673  HG2 PRO   125      66.582  41.688  62.831  1.00  0.00           H  
ATOM   1674  HG3 PRO   125      68.096  41.488  62.125  1.00  0.00           H  
ATOM   1675  CB  PRO   125      66.464  40.104  61.369  1.00  0.00           C  
ATOM   1676  HB2 PRO   125      66.394  39.469  62.252  1.00  0.00           H  
ATOM   1677  HB3 PRO   125      67.161  39.644  60.669  1.00  0.00           H  
ATOM   1678  CA  PRO   125      65.209  40.406  60.665  1.00  0.00           C  
ATOM   1679  HA  PRO   125      65.108  39.619  59.918  1.00  0.00           H  
ATOM   1680  C   PRO   125      64.022  40.238  61.596  1.00  0.00           C  
ATOM   1681  O   PRO   125      63.550  41.183  62.182  1.00  0.00           O  
ATOM   1682  N   GLN   126      63.443  39.024  61.589  1.00  0.00           N  
ATOM   1683  H   GLN   126      64.013  38.256  61.263  1.00  0.00           H  
ATOM   1684  CA  GLN   126      62.305  38.726  62.474  1.00  0.00           C  
ATOM   1685  HA  GLN   126      61.510  39.419  62.199  1.00  0.00           H  
ATOM   1686  CB  GLN   126      61.792  37.341  62.122  1.00  0.00           C  
ATOM   1687  HB2 GLN   126      61.594  37.356  61.051  1.00  0.00           H  
ATOM   1688  HB3 GLN   126      62.648  36.679  62.254  1.00  0.00           H  
ATOM   1689  CG  GLN   126      60.512  36.880  62.828  1.00  0.00           C  
ATOM   1690  HG2 GLN   126      60.496  37.287  63.839  1.00  0.00           H  
ATOM   1691  HG3 GLN   126      59.712  37.337  62.246  1.00  0.00           H  
ATOM   1692  CD  GLN   126      60.418  35.355  62.844  1.00  0.00           C  
ATOM   1693  OE1 GLN   126      59.664  34.791  62.069  1.00  0.00           O  
ATOM   1694  NE2 GLN   126      61.180  34.650  63.682  1.00  0.00           N  
ATOM   1695 HE21 GLN   126      61.729  35.050  64.429  1.00  0.00           H  
ATOM   1696 HE22 GLN   126      60.907  33.678  63.663  1.00  0.00           H  
ATOM   1697  C   GLN   126      62.731  38.984  63.914  1.00  0.00           C  
ATOM   1698  O   GLN   126      63.780  38.451  64.274  1.00  0.00           O  
ATOM   1699  N   SER   127      61.963  39.802  64.618  1.00  0.00           N  
ATOM   1700  H   SER   127      61.113  40.054  64.133  1.00  0.00           H  
ATOM   1701  CA  SER   127      62.007  40.239  66.074  1.00  0.00           C  
ATOM   1702  HA  SER   127      61.088  40.796  66.251  1.00  0.00           H  
ATOM   1703  CB  SER   127      62.009  39.216  67.184  1.00  0.00           C  
ATOM   1704  HB2 SER   127      62.945  38.673  67.307  1.00  0.00           H  
ATOM   1705  HB3 SER   127      61.724  39.685  68.126  1.00  0.00           H  
ATOM   1706  OG  SER   127      60.995  38.218  66.893  1.00  0.00           O  
ATOM   1707  HG  SER   127      60.263  38.836  66.836  1.00  0.00           H  
ATOM   1708  C   SER   127      63.208  41.253  66.342  1.00  0.00           C  
ATOM   1709  O   SER   127      63.210  42.051  67.310  1.00  0.00           O  
ATOM   1710  N   GLY   128      64.082  41.370  65.341  1.00  0.00           N  
ATOM   1711  H   GLY   128      63.986  40.844  64.484  1.00  0.00           H  
ATOM   1712  CA  GLY   128      65.314  42.182  65.314  1.00  0.00           C  
ATOM   1713  HA2 GLY   128      65.450  42.639  64.334  1.00  0.00           H  
ATOM   1714  HA3 GLY   128      65.252  42.948  66.087  1.00  0.00           H  
ATOM   1715  C   GLY   128      66.534  41.382  65.697  1.00  0.00           C  
ATOM   1716  O   GLY   128      66.646  40.222  65.436  1.00  0.00           O  
ATOM   1717  N   SER   129      67.600  41.998  66.280  1.00  0.00           N  
ATOM   1718  H   SER   129      68.347  41.345  66.472  1.00  0.00           H  
ATOM   1719  CA  SER   129      67.737  43.503  66.568  1.00  0.00           C  
ATOM   1720  HA  SER   129      68.695  43.671  67.059  1.00  0.00           H  
ATOM   1721  CB  SER   129      67.890  44.322  65.253  1.00  0.00           C  
ATOM   1722  HB2 SER   129      67.050  44.284  64.560  1.00  0.00           H  
ATOM   1723  HB3 SER   129      67.971  45.356  65.591  1.00  0.00           H  
ATOM   1724  OG  SER   129      69.051  43.985  64.491  1.00  0.00           O  
ATOM   1725  HG  SER   129      69.769  44.082  65.120  1.00  0.00           H  
ATOM   1726  C   SER   129      66.695  44.028  67.574  1.00  0.00           C  
ATOM   1727  O   SER   129      65.960  44.971  67.294  1.00  0.00           O  
ATOM   1728  N   TYR   130      66.709  43.463  68.799  1.00  0.00           N  
ATOM   1729  H   TYR   130      67.454  42.805  68.984  1.00  0.00           H  
ATOM   1730  CA  TYR   130      65.939  43.766  69.932  1.00  0.00           C  
ATOM   1731  HA  TYR   130      64.916  43.879  69.574  1.00  0.00           H  
ATOM   1732  CB  TYR   130      66.119  42.652  70.936  1.00  0.00           C  
ATOM   1733  HB2 TYR   130      67.207  42.628  70.998  1.00  0.00           H  
ATOM   1734  HB3 TYR   130      65.705  42.921  71.907  1.00  0.00           H  
ATOM   1735  CG  TYR   130      65.526  41.278  70.530  1.00  0.00           C  
ATOM   1736  CD1 TYR   130      66.344  40.418  69.761  1.00  0.00           C  
ATOM   1737  HD1 TYR   130      67.364  40.675  69.515  1.00  0.00           H  
ATOM   1738  CE1 TYR   130      65.786  39.155  69.326  1.00  0.00           C  
ATOM   1739  HE1 TYR   130      66.358  38.364  68.864  1.00  0.00           H  
ATOM   1740  CZ  TYR   130      64.405  38.813  69.633  1.00  0.00           C  
ATOM   1741  OH  TYR   130      63.895  37.597  69.328  1.00  0.00           O  
ATOM   1742  HH  TYR   130      64.585  37.012  69.005  1.00  0.00           H  
ATOM   1743  CE2 TYR   130      63.673  39.710  70.490  1.00  0.00           C  
ATOM   1744  HE2 TYR   130      62.658  39.518  70.804  1.00  0.00           H  
ATOM   1745  CD2 TYR   130      64.261  40.905  70.984  1.00  0.00           C  
ATOM   1746  HD2 TYR   130      63.726  41.573  71.643  1.00  0.00           H  
ATOM   1747  C   TYR   130      66.272  45.201  70.529  1.00  0.00           C  
ATOM   1748  O   TYR   130      67.448  45.494  70.619  1.00  0.00           O  
ATOM   1749  N   SER   131      65.393  46.115  70.841  1.00  0.00           N  
ATOM   1750  H   SER   131      65.747  47.051  70.980  1.00  0.00           H  
ATOM   1751  CA  SER   131      63.911  46.012  70.749  1.00  0.00           C  
ATOM   1752  HA  SER   131      63.580  46.950  71.195  1.00  0.00           H  
ATOM   1753  CB  SER   131      63.360  46.068  69.317  1.00  0.00           C  
ATOM   1754  HB2 SER   131      63.889  46.919  68.887  1.00  0.00           H  
ATOM   1755  HB3 SER   131      63.711  45.256  68.682  1.00  0.00           H  
ATOM   1756  OG  SER   131      61.976  46.115  69.280  1.00  0.00           O  
ATOM   1757  HG  SER   131      61.783  46.406  68.386  1.00  0.00           H  
ATOM   1758  C   SER   131      63.332  44.964  71.696  1.00  0.00           C  
ATOM   1759  O   SER   131      62.900  43.906  71.252  1.00  0.00           O  
ATOM   1760  N   GLN   132      63.358  45.149  73.079  1.00  0.00           N  
ATOM   1761  H   GLN   132      63.283  44.314  73.641  1.00  0.00           H  
ATOM   1762  CA  GLN   132      63.937  46.243  73.818  1.00  0.00           C  
ATOM   1763  HA  GLN   132      64.822  46.539  73.255  1.00  0.00           H  
ATOM   1764  CB  GLN   132      63.081  47.499  73.804  1.00  0.00           C  
ATOM   1765  HB2 GLN   132      63.579  48.365  74.240  1.00  0.00           H  
ATOM   1766  HB3 GLN   132      62.862  47.826  72.787  1.00  0.00           H  
ATOM   1767  CG  GLN   132      61.700  47.253  74.442  1.00  0.00           C  
ATOM   1768  HG2 GLN   132      60.897  47.545  73.766  1.00  0.00           H  
ATOM   1769  HG3 GLN   132      61.455  46.239  74.760  1.00  0.00           H  
ATOM   1770  CD  GLN   132      61.406  48.131  75.671  1.00  0.00           C  
ATOM   1771  OE1 GLN   132      62.167  48.914  76.215  1.00  0.00           O  
ATOM   1772  NE2 GLN   132      60.222  47.969  76.222  1.00  0.00           N  
ATOM   1773 HE21 GLN   132      59.545  47.373  75.768  1.00  0.00           H  
ATOM   1774 HE22 GLN   132      60.125  48.403  77.128  1.00  0.00           H  
ATOM   1775  C   GLN   132      64.303  45.805  75.209  1.00  0.00           C  
ATOM   1776  O   GLN   132      63.558  45.049  75.834  1.00  0.00           O  
ATOM   1777  N   GLN   133      65.392  46.344  75.793  1.00  0.00           N  
ATOM   1778  H   GLN   133      66.091  46.827  75.249  1.00  0.00           H  
ATOM   1779  CA  GLN   133      65.678  46.026  77.211  1.00  0.00           C  
ATOM   1780  HA  GLN   133      66.730  46.269  77.359  1.00  0.00           H  
ATOM   1781  CB  GLN   133      64.979  46.832  78.348  1.00  0.00           C  
ATOM   1782  HB2 GLN   133      63.907  46.638  78.366  1.00  0.00           H  
ATOM   1783  HB3 GLN   133      65.410  46.550  79.308  1.00  0.00           H  
ATOM   1784  CG  GLN   133      65.160  48.401  78.264  1.00  0.00           C  
ATOM   1785  HG2 GLN   133      66.237  48.540  78.171  1.00  0.00           H  
ATOM   1786  HG3 GLN   133      64.621  48.831  77.420  1.00  0.00           H  
ATOM   1787  CD  GLN   133      64.757  49.157  79.522  1.00  0.00           C  
ATOM   1788  OE1 GLN   133      65.532  49.297  80.487  1.00  0.00           O  
ATOM   1789  NE2 GLN   133      63.528  49.723  79.586  1.00  0.00           N  
ATOM   1790 HE21 GLN   133      62.908  49.512  78.817  1.00  0.00           H  
ATOM   1791 HE22 GLN   133      63.334  50.424  80.287  1.00  0.00           H  
ATOM   1792  C   GLN   133      65.614  44.508  77.541  1.00  0.00           C  
ATOM   1793  O   GLN   133      64.858  44.019  78.373  1.00  0.00           O  
ATOM   1794  N   PRO   134      66.475  43.623  76.982  1.00  0.00           N  
ATOM   1795  CD  PRO   134      66.570  42.202  77.295  1.00  0.00           C  
ATOM   1796  HD2 PRO   134      65.619  41.670  77.274  1.00  0.00           H  
ATOM   1797  HD3 PRO   134      67.167  42.085  78.199  1.00  0.00           H  
ATOM   1798  CG  PRO   134      67.468  41.575  76.223  1.00  0.00           C  
ATOM   1799  HG2 PRO   134      66.987  41.381  75.264  1.00  0.00           H  
ATOM   1800  HG3 PRO   134      67.944  40.677  76.616  1.00  0.00           H  
ATOM   1801  CB  PRO   134      68.512  42.651  76.170  1.00  0.00           C  
ATOM   1802  HB2 PRO   134      69.194  42.571  75.324  1.00  0.00           H  
ATOM   1803  HB3 PRO   134      69.084  42.672  77.098  1.00  0.00           H  
ATOM   1804  CA  PRO   134      67.616  43.895  76.116  1.00  0.00           C  
ATOM   1805  HA  PRO   134      68.193  44.725  76.523  1.00  0.00           H  
ATOM   1806  C   PRO   134      67.196  44.119  74.638  1.00  0.00           C  
ATOM   1807  O   PRO   134      66.148  43.720  74.149  1.00  0.00           O  
ATOM   1808  N   SER   135      68.015  44.794  73.836  1.00  0.00           N  
ATOM   1809  H   SER   135      67.763  44.804  72.858  1.00  0.00           H  
ATOM   1810  CA  SER   135      69.315  45.449  74.273  1.00  0.00           C  
ATOM   1811  HA  SER   135      69.888  44.710  74.833  1.00  0.00           H  
ATOM   1812  CB  SER   135      70.087  45.906  73.039  1.00  0.00           C  
ATOM   1813  HB2 SER   135      70.405  45.065  72.423  1.00  0.00           H  
ATOM   1814  HB3 SER   135      69.459  46.543  72.416  1.00  0.00           H  
ATOM   1815  OG  SER   135      71.158  46.656  73.502  1.00  0.00           O  
ATOM   1816  HG  SER   135      71.403  47.340  72.875  1.00  0.00           H  
ATOM   1817  C   SER   135      68.973  46.683  75.223  1.00  0.00           C  
ATOM   1818  O   SER   135      67.888  47.222  75.115  1.00  0.00           O  
ATOM   1819  N   TYR   136      69.808  46.902  76.179  1.00  0.00           N  
ATOM   1820  H   TYR   136      70.643  46.343  76.279  1.00  0.00           H  
ATOM   1821  CA  TYR   136      69.677  47.964  77.209  1.00  0.00           C  
ATOM   1822  HA  TYR   136      68.621  48.161  77.393  1.00  0.00           H  
ATOM   1823  CB  TYR   136      70.293  47.638  78.548  1.00  0.00           C  
ATOM   1824  HB2 TYR   136      71.304  47.232  78.509  1.00  0.00           H  
ATOM   1825  HB3 TYR   136      70.411  48.515  79.186  1.00  0.00           H  
ATOM   1826  CG  TYR   136      69.352  46.605  79.134  1.00  0.00           C  
ATOM   1827  CD1 TYR   136      68.291  46.926  79.989  1.00  0.00           C  
ATOM   1828  HD1 TYR   136      68.201  47.973  80.240  1.00  0.00           H  
ATOM   1829  CE1 TYR   136      67.512  45.879  80.575  1.00  0.00           C  
ATOM   1830  HE1 TYR   136      66.668  46.082  81.217  1.00  0.00           H  
ATOM   1831  CZ  TYR   136      67.816  44.519  80.351  1.00  0.00           C  
ATOM   1832  OH  TYR   136      67.086  43.549  80.870  1.00  0.00           O  
ATOM   1833  HH  TYR   136      66.274  43.949  81.188  1.00  0.00           H  
ATOM   1834  CE2 TYR   136      68.908  44.244  79.458  1.00  0.00           C  
ATOM   1835  HE2 TYR   136      69.066  43.234  79.111  1.00  0.00           H  
ATOM   1836  CD2 TYR   136      69.663  45.234  78.888  1.00  0.00           C  
ATOM   1837  HD2 TYR   136      70.392  44.951  78.143  1.00  0.00           H  
ATOM   1838  C   TYR   136      70.433  49.239  76.757  1.00  0.00           C  
ATOM   1839  O   TYR   136      71.676  49.284  76.896  1.00  0.00           O  
ATOM   1840  N   GLY   137      69.846  50.341  76.264  1.00  0.00           N  
ATOM   1841  H   GLY   137      70.443  51.116  76.013  1.00  0.00           H  
ATOM   1842  CA  GLY   137      68.424  50.641  76.039  1.00  0.00           C  
ATOM   1843  HA2 GLY   137      68.465  51.550  75.438  1.00  0.00           H  
ATOM   1844  HA3 GLY   137      67.939  49.820  75.511  1.00  0.00           H  
ATOM   1845  C   GLY   137      67.675  51.096  77.355  1.00  0.00           C  
ATOM   1846  O   GLY   137      68.087  50.805  78.485  1.00  0.00           O  
ATOM   1847  N   GLY   138      66.542  51.811  77.116  1.00  0.00           N  
ATOM   1848  H   GLY   138      66.156  51.842  76.183  1.00  0.00           H  
ATOM   1849  CA  GLY   138      65.784  52.398  78.174  1.00  0.00           C  
ATOM   1850  HA2 GLY   138      64.766  52.544  77.814  1.00  0.00           H  
ATOM   1851  HA3 GLY   138      65.742  51.639  78.955  1.00  0.00           H  
ATOM   1852  C   GLY   138      66.333  53.608  78.900  1.00  0.00           C  
ATOM   1853  O   GLY   138      67.274  54.223  78.384  1.00  0.00           O  
ATOM   1854  N   GLN   139      65.671  54.129  79.891  1.00  0.00           N  
ATOM   1855  H   GLN   139      66.034  55.034  80.155  1.00  0.00           H  
ATOM   1856  CA  GLN   139      64.450  53.434  80.545  1.00  0.00           C  
ATOM   1857  HA  GLN   139      63.950  52.677  79.940  1.00  0.00           H  
ATOM   1858  CB  GLN   139      64.831  52.609  81.801  1.00  0.00           C  
ATOM   1859  HB2 GLN   139      63.921  52.153  82.189  1.00  0.00           H  
ATOM   1860  HB3 GLN   139      65.526  51.785  81.644  1.00  0.00           H  
ATOM   1861  CG  GLN   139      65.441  53.505  82.914  1.00  0.00           C  
ATOM   1862  HG2 GLN   139      66.293  54.039  82.494  1.00  0.00           H  
ATOM   1863  HG3 GLN   139      64.666  54.242  83.124  1.00  0.00           H  
ATOM   1864  CD  GLN   139      65.736  52.743  84.134  1.00  0.00           C  
ATOM   1865  OE1 GLN   139      66.691  53.109  84.781  1.00  0.00           O  
ATOM   1866  NE2 GLN   139      64.989  51.692  84.529  1.00  0.00           N  
ATOM   1867 HE21 GLN   139      64.242  51.455  83.892  1.00  0.00           H  
ATOM   1868 HE22 GLN   139      65.192  51.334  85.451  1.00  0.00           H  
ATOM   1869  C   GLN   139      63.381  54.404  81.065  1.00  0.00           C  
ATOM   1870  O   GLN   139      62.496  54.162  81.855  1.00  0.00           O  
ATOM   1871  N   GLN   140      63.486  55.635  80.636  1.00  0.00           N  
ATOM   1872  H   GLN   140      64.204  55.874  79.966  1.00  0.00           H  
ATOM   1873  CA  GLN   140      62.651  56.739  81.030  1.00  0.00           C  
ATOM   1874  HA  GLN   140      63.288  57.587  80.777  1.00  0.00           H  
ATOM   1875  CB  GLN   140      61.375  56.903  80.091  1.00  0.00           C  
ATOM   1876  HB2 GLN   140      60.675  56.086  80.268  1.00  0.00           H  
ATOM   1877  HB3 GLN   140      60.846  57.844  80.245  1.00  0.00           H  
ATOM   1878  CG  GLN   140      61.711  56.932  78.602  1.00  0.00           C  
ATOM   1879  HG2 GLN   140      61.914  57.968  78.332  1.00  0.00           H  
ATOM   1880  HG3 GLN   140      62.576  56.394  78.214  1.00  0.00           H  
ATOM   1881  CD  GLN   140      60.474  56.621  77.733  1.00  0.00           C  
ATOM   1882  OE1 GLN   140      59.429  56.155  78.172  1.00  0.00           O  
ATOM   1883  NE2 GLN   140      60.581  56.789  76.472  1.00  0.00           N  
ATOM   1884 HE21 GLN   140      61.501  56.851  76.060  1.00  0.00           H  
ATOM   1885 HE22 GLN   140      59.808  56.450  75.918  1.00  0.00           H  
ATOM   1886  C   GLN   140      62.413  56.918  82.527  1.00  0.00           C  
ATOM   1887  O   GLN   140      61.290  57.228  82.912  1.00  0.00           O  
ATOM   1888  N   GLN   141      63.373  56.982  83.406  1.00  0.00           N  
ATOM   1889  H   GLN   141      64.225  56.577  83.044  1.00  0.00           H  
ATOM   1890  CA  GLN   141      63.413  57.436  84.834  1.00  0.00           C  
ATOM   1891  HA  GLN   141      62.401  57.406  85.236  1.00  0.00           H  
ATOM   1892  CB  GLN   141      64.319  56.378  85.547  1.00  0.00           C  
ATOM   1893  HB2 GLN   141      65.262  56.192  85.032  1.00  0.00           H  
ATOM   1894  HB3 GLN   141      64.599  56.778  86.521  1.00  0.00           H  
ATOM   1895  CG  GLN   141      63.737  55.005  85.808  1.00  0.00           C  
ATOM   1896  HG2 GLN   141      63.216  54.659  84.916  1.00  0.00           H  
ATOM   1897  HG3 GLN   141      64.567  54.322  85.987  1.00  0.00           H  
ATOM   1898  CD  GLN   141      62.725  54.865  86.906  1.00  0.00           C  
ATOM   1899  OE1 GLN   141      61.537  55.009  86.738  1.00  0.00           O  
ATOM   1900  NE2 GLN   141      63.161  54.624  88.111  1.00  0.00           N  
ATOM   1901 HE21 GLN   141      64.076  54.234  88.286  1.00  0.00           H  
ATOM   1902 HE22 GLN   141      62.507  54.449  88.861  1.00  0.00           H  
ATOM   1903  C   GLN   141      64.190  58.793  84.862  1.00  0.00           C  
ATOM   1904  O   GLN   141      65.267  58.826  84.201  1.00  0.00           O  
ATOM   1905  N   SER   142      63.672  59.838  85.526  1.00  0.00           N  
ATOM   1906  H   SER   142      64.166  60.700  85.343  1.00  0.00           H  
ATOM   1907  CA  SER   142      62.371  59.938  86.259  1.00  0.00           C  
ATOM   1908  HA  SER   142      62.163  60.954  86.595  1.00  0.00           H  
ATOM   1909  CB  SER   142      61.097  59.741  85.399  1.00  0.00           C  
ATOM   1910  HB2 SER   142      60.858  58.740  85.039  1.00  0.00           H  
ATOM   1911  HB3 SER   142      60.347  60.041  86.131  1.00  0.00           H  
ATOM   1912  OG  SER   142      61.179  60.681  84.321  1.00  0.00           O  
ATOM   1913  HG  SER   142      60.416  60.517  83.761  1.00  0.00           H  
ATOM   1914  C   SER   142      62.277  58.958  87.485  1.00  0.00           C  
ATOM   1915  O   SER   142      61.324  58.189  87.588  1.00  0.00           O  
ATOM   1916  N   TYR   143      63.207  59.103  88.420  1.00  0.00           N  
ATOM   1917  H   TYR   143      63.926  59.792  88.253  1.00  0.00           H  
ATOM   1918  CA  TYR   143      63.249  58.166  89.527  1.00  0.00           C  
ATOM   1919  HA  TYR   143      63.093  57.105  89.336  1.00  0.00           H  
ATOM   1920  CB  TYR   143      64.661  58.290  90.049  1.00  0.00           C  
ATOM   1921  HB2 TYR   143      64.777  59.250  90.553  1.00  0.00           H  
ATOM   1922  HB3 TYR   143      64.850  57.499  90.775  1.00  0.00           H  
ATOM   1923  CG  TYR   143      65.878  58.355  89.041  1.00  0.00           C  
ATOM   1924  CD1 TYR   143      66.331  57.179  88.403  1.00  0.00           C  
ATOM   1925  HD1 TYR   143      65.785  56.260  88.556  1.00  0.00           H  
ATOM   1926  CE1 TYR   143      67.501  57.200  87.614  1.00  0.00           C  
ATOM   1927  HE1 TYR   143      67.836  56.287  87.145  1.00  0.00           H  
ATOM   1928  CZ  TYR   143      68.270  58.382  87.569  1.00  0.00           C  
ATOM   1929  OH  TYR   143      69.463  58.401  86.912  1.00  0.00           O  
ATOM   1930  HH  TYR   143      69.789  59.304  86.917  1.00  0.00           H  
ATOM   1931  CE2 TYR   143      67.762  59.569  88.109  1.00  0.00           C  
ATOM   1932  HE2 TYR   143      68.341  60.481  88.118  1.00  0.00           H  
ATOM   1933  CD2 TYR   143      66.548  59.568  88.834  1.00  0.00           C  
ATOM   1934  HD2 TYR   143      66.263  60.446  89.394  1.00  0.00           H  
ATOM   1935  C   TYR   143      62.276  58.622  90.675  1.00  0.00           C  
ATOM   1936  O   TYR   143      62.257  59.828  90.954  1.00  0.00           O  
ATOM   1937  N   GLY   144      61.559  57.681  91.310  1.00  0.00           N  
ATOM   1938  H   GLY   144      61.717  56.718  91.049  1.00  0.00           H  
ATOM   1939  CA  GLY   144      60.684  57.977  92.504  1.00  0.00           C  
ATOM   1940  HA2 GLY   144      60.262  57.040  92.866  1.00  0.00           H  
ATOM   1941  HA3 GLY   144      61.335  58.449  93.240  1.00  0.00           H  
ATOM   1942  C   GLY   144      59.556  59.002  92.189  1.00  0.00           C  
ATOM   1943  O   GLY   144      59.072  59.077  91.003  1.00  0.00           O  
ATOM   1944  N   GLN   145      59.158  59.755  93.233  1.00  0.00           N  
ATOM   1945  H   GLN   145      59.569  59.540  94.131  1.00  0.00           H  
ATOM   1946  CA  GLN   145      58.092  60.769  93.265  1.00  0.00           C  
ATOM   1947  HA  GLN   145      57.829  60.982  92.229  1.00  0.00           H  
ATOM   1948  CB  GLN   145      56.920  60.124  94.111  1.00  0.00           C  
ATOM   1949  HB2 GLN   145      57.291  60.002  95.129  1.00  0.00           H  
ATOM   1950  HB3 GLN   145      56.199  60.931  94.246  1.00  0.00           H  
ATOM   1951  CG  GLN   145      56.261  58.874  93.512  1.00  0.00           C  
ATOM   1952  HG2 GLN   145      55.205  59.024  93.736  1.00  0.00           H  
ATOM   1953  HG3 GLN   145      56.262  58.911  92.423  1.00  0.00           H  
ATOM   1954  CD  GLN   145      56.651  57.464  94.067  1.00  0.00           C  
ATOM   1955  OE1 GLN   145      57.163  56.607  93.369  1.00  0.00           O  
ATOM   1956  NE2 GLN   145      56.399  57.236  95.307  1.00  0.00           N  
ATOM   1957 HE21 GLN   145      56.433  56.294  95.671  1.00  0.00           H  
ATOM   1958 HE22 GLN   145      55.952  57.967  95.841  1.00  0.00           H  
ATOM   1959  C   GLN   145      58.644  62.017  94.042  1.00  0.00           C  
ATOM   1960  O   GLN   145      59.366  61.881  94.969  1.00  0.00           O  
ATOM   1961  N   GLN   146      58.297  63.224  93.535  1.00  0.00           N  
ATOM   1962  H   GLN   146      57.780  63.268  92.668  1.00  0.00           H  
ATOM   1963  CA  GLN   146      58.624  64.484  94.236  1.00  0.00           C  
ATOM   1964  HA  GLN   146      59.710  64.540  94.320  1.00  0.00           H  
ATOM   1965  CB  GLN   146      58.104  65.694  93.405  1.00  0.00           C  
ATOM   1966  HB2 GLN   146      57.044  65.571  93.181  1.00  0.00           H  
ATOM   1967  HB3 GLN   146      58.234  66.588  94.015  1.00  0.00           H  
ATOM   1968  CG  GLN   146      58.800  65.850  92.033  1.00  0.00           C  
ATOM   1969  HG2 GLN   146      59.878  65.803  92.186  1.00  0.00           H  
ATOM   1970  HG3 GLN   146      58.562  64.905  91.545  1.00  0.00           H  
ATOM   1971  CD  GLN   146      58.298  66.887  91.020  1.00  0.00           C  
ATOM   1972  OE1 GLN   146      57.247  67.470  91.116  1.00  0.00           O  
ATOM   1973  NE2 GLN   146      59.070  67.146  89.994  1.00  0.00           N  
ATOM   1974 HE21 GLN   146      59.902  66.587  89.869  1.00  0.00           H  
ATOM   1975 HE22 GLN   146      58.825  67.834  89.297  1.00  0.00           H  
ATOM   1976  C   GLN   146      57.909  64.502  95.620  1.00  0.00           C  
ATOM   1977  O   GLN   146      56.694  64.337  95.675  1.00  0.00           O  
ATOM   1978  N   GLN   147      58.681  64.897  96.689  1.00  0.00           N  
ATOM   1979  H   GLN   147      59.652  65.154  96.581  1.00  0.00           H  
ATOM   1980  CA  GLN   147      58.223  65.013  98.131  1.00  0.00           C  
ATOM   1981  HA  GLN   147      57.740  64.067  98.373  1.00  0.00           H  
ATOM   1982  CB  GLN   147      59.398  65.209  99.058  1.00  0.00           C  
ATOM   1983  HB2 GLN   147      59.084  64.902 100.056  1.00  0.00           H  
ATOM   1984  HB3 GLN   147      60.130  64.424  98.868  1.00  0.00           H  
ATOM   1985  CG  GLN   147      60.064  66.611  99.174  1.00  0.00           C  
ATOM   1986  HG2 GLN   147      59.321  67.403  99.087  1.00  0.00           H  
ATOM   1987  HG3 GLN   147      60.450  66.583 100.193  1.00  0.00           H  
ATOM   1988  CD  GLN   147      61.132  66.895  98.095  1.00  0.00           C  
ATOM   1989  OE1 GLN   147      61.232  66.129  97.125  1.00  0.00           O  
ATOM   1990  NE2 GLN   147      61.934  67.923  98.272  1.00  0.00           N  
ATOM   1991 HE21 GLN   147      61.842  68.518  99.083  1.00  0.00           H  
ATOM   1992 HE22 GLN   147      62.749  67.950  97.675  1.00  0.00           H  
ATOM   1993  C   GLN   147      57.215  66.050  98.387  1.00  0.00           C  
ATOM   1994  O   GLN   147      57.031  66.860  97.497  1.00  0.00           O  
ATOM   1995  N   SER   148      56.417  66.034  99.468  1.00  0.00           N  
ATOM   1996  H   SER   148      56.560  65.286 100.132  1.00  0.00           H  
ATOM   1997  CA  SER   148      55.371  66.989  99.817  1.00  0.00           C  
ATOM   1998  HA  SER   148      54.633  66.844  99.028  1.00  0.00           H  
ATOM   1999  CB  SER   148      54.693  66.567 101.067  1.00  0.00           C  
ATOM   2000  HB2 SER   148      54.025  67.360 101.403  1.00  0.00           H  
ATOM   2001  HB3 SER   148      54.075  65.676 100.956  1.00  0.00           H  
ATOM   2002  OG  SER   148      55.518  66.358 102.192  1.00  0.00           O  
ATOM   2003  HG  SER   148      55.878  65.474 102.085  1.00  0.00           H  
ATOM   2004  C   SER   148      55.858  68.474  99.893  1.00  0.00           C  
ATOM   2005  O   SER   148      56.760  68.714 100.661  1.00  0.00           O  
ATOM   2006  N   TYR   149      55.190  69.398  99.184  1.00  0.00           N  
ATOM   2007  H   TYR   149      54.505  69.096  98.505  1.00  0.00           H  
ATOM   2008  CA  TYR   149      55.748  70.715  98.832  1.00  0.00           C  
ATOM   2009  HA  TYR   149      56.719  70.414  98.438  1.00  0.00           H  
ATOM   2010  CB  TYR   149      55.127  71.385  97.634  1.00  0.00           C  
ATOM   2011  HB2 TYR   149      55.303  70.777  96.746  1.00  0.00           H  
ATOM   2012  HB3 TYR   149      54.048  71.419  97.783  1.00  0.00           H  
ATOM   2013  CG  TYR   149      55.646  72.775  97.329  1.00  0.00           C  
ATOM   2014  CD1 TYR   149      54.938  73.914  97.788  1.00  0.00           C  
ATOM   2015  HD1 TYR   149      53.989  73.749  98.277  1.00  0.00           H  
ATOM   2016  CE1 TYR   149      55.518  75.171  97.687  1.00  0.00           C  
ATOM   2017  HE1 TYR   149      55.063  76.085  98.037  1.00  0.00           H  
ATOM   2018  CZ  TYR   149      56.808  75.270  97.253  1.00  0.00           C  
ATOM   2019  OH  TYR   149      57.397  76.486  97.190  1.00  0.00           O  
ATOM   2020  HH  TYR   149      56.774  77.162  96.911  1.00  0.00           H  
ATOM   2021  CE2 TYR   149      57.537  74.156  96.791  1.00  0.00           C  
ATOM   2022  HE2 TYR   149      58.516  74.369  96.388  1.00  0.00           H  
ATOM   2023  CD2 TYR   149      56.913  72.897  96.722  1.00  0.00           C  
ATOM   2024  HD2 TYR   149      57.485  72.040  96.397  1.00  0.00           H  
ATOM   2025  C   TYR   149      55.746  71.672 100.039  1.00  0.00           C  
ATOM   2026  O   TYR   149      54.718  72.001 100.547  1.00  0.00           O  
ATOM   2027  N   ASN   150      56.919  72.193 100.444  1.00  0.00           N  
ATOM   2028  H   ASN   150      57.733  71.832  99.967  1.00  0.00           H  
ATOM   2029  CA  ASN   150      57.068  73.072 101.613  1.00  0.00           C  
ATOM   2030  HA  ASN   150      56.216  72.839 102.252  1.00  0.00           H  
ATOM   2031  CB  ASN   150      58.380  72.602 102.314  1.00  0.00           C  
ATOM   2032  HB2 ASN   150      59.252  72.597 101.661  1.00  0.00           H  
ATOM   2033  HB3 ASN   150      58.525  73.326 103.115  1.00  0.00           H  
ATOM   2034  CG  ASN   150      58.163  71.185 102.892  1.00  0.00           C  
ATOM   2035  OD1 ASN   150      57.185  70.831 103.470  1.00  0.00           O  
ATOM   2036  ND2 ASN   150      59.099  70.271 102.671  1.00  0.00           N  
ATOM   2037 HD21 ASN   150      58.891  69.359 103.050  1.00  0.00           H  
ATOM   2038 HD22 ASN   150      59.772  70.340 101.920  1.00  0.00           H  
ATOM   2039  C   ASN   150      57.004  74.518 101.143  1.00  0.00           C  
ATOM   2040  O   ASN   150      57.987  75.013 100.579  1.00  0.00           O  
ATOM   2041  N   PRO   151      55.907  75.227 101.437  1.00  0.00           N  
ATOM   2042  CD  PRO   151      54.646  74.832 102.072  1.00  0.00           C  
ATOM   2043  HD2 PRO   151      54.733  74.497 103.106  1.00  0.00           H  
ATOM   2044  HD3 PRO   151      54.075  74.091 101.513  1.00  0.00           H  
ATOM   2045  CG  PRO   151      53.834  76.131 102.105  1.00  0.00           C  
ATOM   2046  HG2 PRO   151      53.863  76.546 103.113  1.00  0.00           H  
ATOM   2047  HG3 PRO   151      52.813  75.920 101.786  1.00  0.00           H  
ATOM   2048  CB  PRO   151      54.434  77.097 101.090  1.00  0.00           C  
ATOM   2049  HB2 PRO   151      54.389  78.171 101.267  1.00  0.00           H  
ATOM   2050  HB3 PRO   151      54.088  76.948 100.067  1.00  0.00           H  
ATOM   2051  CA  PRO   151      55.927  76.625 101.167  1.00  0.00           C  
ATOM   2052  HA  PRO   151      56.208  76.715 100.118  1.00  0.00           H  
ATOM   2053  C   PRO   151      56.827  77.471 102.034  1.00  0.00           C  
ATOM   2054  O   PRO   151      56.765  77.389 103.279  1.00  0.00           O  
ATOM   2055  N   PRO   152      57.661  78.318 101.401  1.00  0.00           N  
ATOM   2056  CD  PRO   152      57.820  78.477  99.956  1.00  0.00           C  
ATOM   2057  HD2 PRO   152      56.923  78.824  99.444  1.00  0.00           H  
ATOM   2058  HD3 PRO   152      57.944  77.427  99.691  1.00  0.00           H  
ATOM   2059  CG  PRO   152      59.090  79.366  99.765  1.00  0.00           C  
ATOM   2060  HG2 PRO   152      58.615  80.333  99.595  1.00  0.00           H  
ATOM   2061  HG3 PRO   152      59.737  79.165  98.911  1.00  0.00           H  
ATOM   2062  CB  PRO   152      59.863  79.348 101.102  1.00  0.00           C  
ATOM   2063  HB2 PRO   152      60.412  80.253 101.364  1.00  0.00           H  
ATOM   2064  HB3 PRO   152      60.463  78.438 101.118  1.00  0.00           H  
ATOM   2065  CA  PRO   152      58.742  79.066 102.161  1.00  0.00           C  
ATOM   2066  HA  PRO   152      59.177  78.489 102.977  1.00  0.00           H  
ATOM   2067  C   PRO   152      58.262  80.428 102.702  1.00  0.00           C  
ATOM   2068  O   PRO   152      57.417  81.057 102.117  1.00  0.00           O  
ATOM   2069  N   GLN   153      58.683  80.699 103.955  1.00  0.00           N  
ATOM   2070  H   GLN   153      59.380  80.159 104.449  1.00  0.00           H  
ATOM   2071  CA  GLN   153      57.934  81.720 104.713  1.00  0.00           C  
ATOM   2072  HA  GLN   153      56.994  81.929 104.203  1.00  0.00           H  
ATOM   2073  CB  GLN   153      57.562  81.286 106.135  1.00  0.00           C  
ATOM   2074  HB2 GLN   153      58.527  81.158 106.624  1.00  0.00           H  
ATOM   2075  HB3 GLN   153      56.942  82.013 106.659  1.00  0.00           H  
ATOM   2076  CG  GLN   153      56.811  79.929 106.118  1.00  0.00           C  
ATOM   2077  HG2 GLN   153      57.340  79.241 105.459  1.00  0.00           H  
ATOM   2078  HG3 GLN   153      56.944  79.468 107.097  1.00  0.00           H  
ATOM   2079  CD  GLN   153      55.355  79.964 105.796  1.00  0.00           C  
ATOM   2080  OE1 GLN   153      54.605  80.891 105.944  1.00  0.00           O  
ATOM   2081  NE2 GLN   153      54.847  78.952 105.161  1.00  0.00           N  
ATOM   2082 HE21 GLN   153      55.346  78.077 105.085  1.00  0.00           H  
ATOM   2083 HE22 GLN   153      53.839  79.004 105.132  1.00  0.00           H  
ATOM   2084  C   GLN   153      58.610  83.105 104.688  1.00  0.00           C  
ATOM   2085  O   GLN   153      58.384  84.012 105.501  1.00  0.00           O  
ATOM   2086  N   GLY   154      59.566  83.307 103.792  1.00  0.00           N  
ATOM   2087  H   GLY   154      59.799  82.538 103.181  1.00  0.00           H  
ATOM   2088  CA  GLY   154      60.162  84.616 103.421  1.00  0.00           C  
ATOM   2089  HA2 GLY   154      60.353  85.257 104.281  1.00  0.00           H  
ATOM   2090  HA3 GLY   154      61.120  84.368 102.965  1.00  0.00           H  
ATOM   2091  C   GLY   154      59.352  85.351 102.384  1.00  0.00           C  
ATOM   2092  O   GLY   154      58.272  84.932 101.952  1.00  0.00           O  
ATOM   2093  N   TYR   155      59.808  86.554 102.041  1.00  0.00           N  
ATOM   2094  H   TYR   155      60.751  86.722 102.361  1.00  0.00           H  
ATOM   2095  CA  TYR   155      59.081  87.558 101.240  1.00  0.00           C  
ATOM   2096  HA  TYR   155      58.175  87.725 101.823  1.00  0.00           H  
ATOM   2097  CB  TYR   155      59.975  88.802 101.260  1.00  0.00           C  
ATOM   2098  HB2 TYR   155      60.967  88.665 100.829  1.00  0.00           H  
ATOM   2099  HB3 TYR   155      59.403  89.535 100.690  1.00  0.00           H  
ATOM   2100  CG  TYR   155      60.071  89.449 102.662  1.00  0.00           C  
ATOM   2101  CD1 TYR   155      59.136  90.407 103.084  1.00  0.00           C  
ATOM   2102  HD1 TYR   155      58.340  90.592 102.377  1.00  0.00           H  
ATOM   2103  CE1 TYR   155      59.124  91.038 104.343  1.00  0.00           C  
ATOM   2104  HE1 TYR   155      58.330  91.720 104.609  1.00  0.00           H  
ATOM   2105  CZ  TYR   155      60.330  90.864 105.052  1.00  0.00           C  
ATOM   2106  OH  TYR   155      60.422  91.512 106.246  1.00  0.00           O  
ATOM   2107  HH  TYR   155      61.248  91.393 106.721  1.00  0.00           H  
ATOM   2108  CE2 TYR   155      61.273  89.935 104.691  1.00  0.00           C  
ATOM   2109  HE2 TYR   155      62.057  89.784 105.418  1.00  0.00           H  
ATOM   2110  CD2 TYR   155      61.193  89.194 103.471  1.00  0.00           C  
ATOM   2111  HD2 TYR   155      61.942  88.476 103.171  1.00  0.00           H  
ATOM   2112  C   TYR   155      58.783  87.307  99.753  1.00  0.00           C  
ATOM   2113  O   TYR   155      59.731  86.933  99.044  1.00  0.00           O  
ATOM   2114  N   GLY   156      57.596  87.596  99.182  1.00  0.00           N  
ATOM   2115  H   GLY   156      57.458  87.271  98.236  1.00  0.00           H  
ATOM   2116  CA  GLY   156      56.624  88.439  99.882  1.00  0.00           C  
ATOM   2117  HA2 GLY   156      56.537  88.226 100.948  1.00  0.00           H  
ATOM   2118  HA3 GLY   156      56.933  89.481  99.807  1.00  0.00           H  
ATOM   2119  C   GLY   156      55.247  88.409  99.298  1.00  0.00           C  
ATOM   2120  O   GLY   156      55.106  88.788  98.134  1.00  0.00           O  
ATOM   2121  N   GLN   157      54.221  88.063 100.095  1.00  0.00           N  
ATOM   2122  H   GLN   157      54.441  88.012 101.079  1.00  0.00           H  
ATOM   2123  CA  GLN   157      52.843  88.325  99.722  1.00  0.00           C  
ATOM   2124  HA  GLN   157      52.788  88.821  98.753  1.00  0.00           H  
ATOM   2125  CB  GLN   157      52.075  87.053  99.608  1.00  0.00           C  
ATOM   2126  HB2 GLN   157      52.014  86.555 100.576  1.00  0.00           H  
ATOM   2127  HB3 GLN   157      51.005  87.161  99.431  1.00  0.00           H  
ATOM   2128  CG  GLN   157      52.682  85.873  98.869  1.00  0.00           C  
ATOM   2129  HG2 GLN   157      53.548  85.599  99.472  1.00  0.00           H  
ATOM   2130  HG3 GLN   157      51.962  85.064  98.742  1.00  0.00           H  
ATOM   2131  CD  GLN   157      53.127  86.189  97.430  1.00  0.00           C  
ATOM   2132  OE1 GLN   157      54.272  86.035  97.057  1.00  0.00           O  
ATOM   2133  NE2 GLN   157      52.167  86.618  96.627  1.00  0.00           N  
ATOM   2134 HE21 GLN   157      51.217  86.775  96.929  1.00  0.00           H  
ATOM   2135 HE22 GLN   157      52.461  86.741  95.668  1.00  0.00           H  
ATOM   2136  C   GLN   157      52.133  89.313 100.676  1.00  0.00           C  
ATOM   2137  O   GLN   157      52.530  89.495 101.813  1.00  0.00           O  
ATOM   2138  N   GLN   158      51.258  90.190 100.143  1.00  0.00           N  
ATOM   2139  H   GLN   158      50.872  90.901 100.748  1.00  0.00           H  
ATOM   2140  CA  GLN   158      50.734  90.187  98.706  1.00  0.00           C  
ATOM   2141  HA  GLN   158      50.323  89.262  98.303  1.00  0.00           H  
ATOM   2142  CB  GLN   158      49.544  91.209  98.667  1.00  0.00           C  
ATOM   2143  HB2 GLN   158      49.689  92.030  99.370  1.00  0.00           H  
ATOM   2144  HB3 GLN   158      49.384  91.572  97.652  1.00  0.00           H  
ATOM   2145  CG  GLN   158      48.295  90.366  99.191  1.00  0.00           C  
ATOM   2146  HG2 GLN   158      48.113  89.562  98.478  1.00  0.00           H  
ATOM   2147  HG3 GLN   158      48.410  89.958 100.195  1.00  0.00           H  
ATOM   2148  CD  GLN   158      47.041  91.200  99.318  1.00  0.00           C  
ATOM   2149  OE1 GLN   158      46.237  91.192  98.412  1.00  0.00           O  
ATOM   2150  NE2 GLN   158      46.893  92.104 100.252  1.00  0.00           N  
ATOM   2151 HE21 GLN   158      47.521  92.166 101.041  1.00  0.00           H  
ATOM   2152 HE22 GLN   158      46.084  92.707 100.210  1.00  0.00           H  
ATOM   2153  C   GLN   158      51.752  90.629  97.734  1.00  0.00           C  
ATOM   2154  O   GLN   158      52.679  91.409  98.141  1.00  0.00           O  
ATOM   2155  N   ASN   159      51.614  90.416  96.431  1.00  0.00           N  
ATOM   2156  H   ASN   159      50.841  89.892  96.046  1.00  0.00           H  
ATOM   2157  CA  ASN   159      52.578  90.858  95.405  1.00  0.00           C  
ATOM   2158  HA  ASN   159      53.591  90.515  95.616  1.00  0.00           H  
ATOM   2159  CB  ASN   159      52.165  90.315  94.014  1.00  0.00           C  
ATOM   2160  HB2 ASN   159      51.134  90.557  93.756  1.00  0.00           H  
ATOM   2161  HB3 ASN   159      52.892  90.811  93.371  1.00  0.00           H  
ATOM   2162  CG  ASN   159      52.374  88.858  93.881  1.00  0.00           C  
ATOM   2163  OD1 ASN   159      51.540  88.105  94.206  1.00  0.00           O  
ATOM   2164  ND2 ASN   159      53.549  88.461  93.508  1.00  0.00           N  
ATOM   2165 HD21 ASN   159      54.189  89.088  93.042  1.00  0.00           H  
ATOM   2166 HD22 ASN   159      53.848  87.497  93.467  1.00  0.00           H  
ATOM   2167  C   ASN   159      52.713  92.421  95.334  1.00  0.00           C  
ATOM   2168  O   ASN   159      51.691  93.076  95.613  1.00  0.00           O  
ATOM   2169  N   GLN   160      53.808  93.089  94.954  1.00  0.00           N  
ATOM   2170  H   GLN   160      53.900  94.083  95.107  1.00  0.00           H  
ATOM   2171  CA  GLN   160      55.081  92.503  94.461  1.00  0.00           C  
ATOM   2172  HA  GLN   160      54.992  91.421  94.362  1.00  0.00           H  
ATOM   2173  CB  GLN   160      55.204  92.939  92.967  1.00  0.00           C  
ATOM   2174  HB2 GLN   160      54.317  92.713  92.375  1.00  0.00           H  
ATOM   2175  HB3 GLN   160      55.384  94.014  92.967  1.00  0.00           H  
ATOM   2176  CG  GLN   160      56.437  92.386  92.195  1.00  0.00           C  
ATOM   2177  HG2 GLN   160      56.423  92.762  91.172  1.00  0.00           H  
ATOM   2178  HG3 GLN   160      57.358  92.678  92.701  1.00  0.00           H  
ATOM   2179  CD  GLN   160      56.250  90.890  91.880  1.00  0.00           C  
ATOM   2180  OE1 GLN   160      55.204  90.256  91.977  1.00  0.00           O  
ATOM   2181  NE2 GLN   160      57.320  90.165  91.651  1.00  0.00           N  
ATOM   2182 HE21 GLN   160      58.207  90.647  91.626  1.00  0.00           H  
ATOM   2183 HE22 GLN   160      57.206  89.163  91.582  1.00  0.00           H  
ATOM   2184  C   GLN   160      56.291  92.749  95.337  1.00  0.00           C  
ATOM   2185  O   GLN   160      56.671  93.864  95.414  1.00  0.00           O  
ATOM   2186  N   TYR   161      56.875  91.666  95.810  1.00  0.00           N  
ATOM   2187  H   TYR   161      56.387  90.782  95.793  1.00  0.00           H  
ATOM   2188  CA  TYR   161      58.218  91.704  96.451  1.00  0.00           C  
ATOM   2189  HA  TYR   161      58.336  92.732  96.793  1.00  0.00           H  
ATOM   2190  CB  TYR   161      58.276  90.856  97.622  1.00  0.00           C  
ATOM   2191  HB2 TYR   161      57.498  91.062  98.357  1.00  0.00           H  
ATOM   2192  HB3 TYR   161      58.233  89.779  97.461  1.00  0.00           H  
ATOM   2193  CG  TYR   161      59.482  91.047  98.444  1.00  0.00           C  
ATOM   2194  CD1 TYR   161      60.543  90.158  98.253  1.00  0.00           C  
ATOM   2195  HD1 TYR   161      60.471  89.310  97.587  1.00  0.00           H  
ATOM   2196  CE1 TYR   161      61.840  90.330  98.803  1.00  0.00           C  
ATOM   2197  HE1 TYR   161      62.603  89.582  98.643  1.00  0.00           H  
ATOM   2198  CZ  TYR   161      62.071  91.360  99.677  1.00  0.00           C  
ATOM   2199  OH  TYR   161      63.183  91.460 100.389  1.00  0.00           O  
ATOM   2200  HH  TYR   161      63.534  92.352 100.447  1.00  0.00           H  
ATOM   2201  CE2 TYR   161      60.992  92.242  99.956  1.00  0.00           C  
ATOM   2202  HE2 TYR   161      61.187  92.983 100.718  1.00  0.00           H  
ATOM   2203  CD2 TYR   161      59.718  91.995  99.445  1.00  0.00           C  
ATOM   2204  HD2 TYR   161      58.897  92.630  99.744  1.00  0.00           H  
ATOM   2205  C   TYR   161      59.325  91.407  95.515  1.00  0.00           C  
ATOM   2206  O   TYR   161      60.350  92.114  95.533  1.00  0.00           O  
ATOM   2207  N   ASN   162      59.157  90.264  94.834  1.00  0.00           N  
ATOM   2208  H   ASN   162      58.395  89.638  95.053  1.00  0.00           H  
ATOM   2209  CA  ASN   162      60.151  89.694  93.909  1.00  0.00           C  
ATOM   2210  HA  ASN   162      60.998  89.703  94.596  1.00  0.00           H  
ATOM   2211  CB  ASN   162      59.862  88.286  93.454  1.00  0.00           C  
ATOM   2212  HB2 ASN   162      59.090  88.184  92.691  1.00  0.00           H  
ATOM   2213  HB3 ASN   162      60.714  87.914  92.885  1.00  0.00           H  
ATOM   2214  CG  ASN   162      59.640  87.317  94.644  1.00  0.00           C  
ATOM   2215  OD1 ASN   162      60.275  87.476  95.697  1.00  0.00           O  
ATOM   2216  ND2 ASN   162      58.826  86.394  94.478  1.00  0.00           N  
ATOM   2217 HD21 ASN   162      58.705  85.684  95.186  1.00  0.00           H  
ATOM   2218 HD22 ASN   162      58.390  86.147  93.601  1.00  0.00           H  
ATOM   2219  C   ASN   162      60.612  90.568  92.727  1.00  0.00           C  
ATOM   2220  O   ASN   162      59.813  91.336  92.138  1.00  0.00           O  
ATOM   2221  N   SER   163      61.884  90.355  92.269  1.00  0.00           N  
ATOM   2222  H   SER   163      62.389  89.576  92.667  1.00  0.00           H  
ATOM   2223  CA  SER   163      62.425  90.961  91.098  1.00  0.00           C  
ATOM   2224  HA  SER   163      62.179  92.020  91.169  1.00  0.00           H  
ATOM   2225  CB  SER   163      63.932  90.512  91.168  1.00  0.00           C  
ATOM   2226  HB2 SER   163      64.200  90.741  92.199  1.00  0.00           H  
ATOM   2227  HB3 SER   163      64.091  89.447  91.001  1.00  0.00           H  
ATOM   2228  OG  SER   163      64.708  91.315  90.316  1.00  0.00           O  
ATOM   2229  HG  SER   163      65.630  91.056  90.390  1.00  0.00           H  
ATOM   2230  C   SER   163      61.803  90.307  89.784  1.00  0.00           C  
ATOM   2231  O   SER   163      61.420  89.106  89.682  1.00  0.00           O  
ATOM   2232  N   SER   164      61.930  91.067  88.666  1.00  0.00           N  
ATOM   2233  H   SER   164      62.470  91.911  88.792  1.00  0.00           H  
ATOM   2234  CA  SER   164      61.566  90.586  87.270  1.00  0.00           C  
ATOM   2235  HA  SER   164      61.531  91.461  86.621  1.00  0.00           H  
ATOM   2236  CB  SER   164      60.255  89.892  87.167  1.00  0.00           C  
ATOM   2237  HB2 SER   164      60.438  88.828  87.314  1.00  0.00           H  
ATOM   2238  HB3 SER   164      59.557  90.399  87.833  1.00  0.00           H  
ATOM   2239  OG  SER   164      59.762  89.922  85.867  1.00  0.00           O  
ATOM   2240  HG  SER   164      59.172  89.196  85.651  1.00  0.00           H  
ATOM   2241  C   SER   164      62.708  89.757  86.607  1.00  0.00           C  
ATOM   2242  O   SER   164      63.744  89.532  87.213  1.00  0.00           O  
ATOM   2243  N   SER   165      62.439  89.113  85.475  1.00  0.00           N  
ATOM   2244  H   SER   165      61.563  89.350  85.033  1.00  0.00           H  
ATOM   2245  CA  SER   165      63.404  88.309  84.639  1.00  0.00           C  
ATOM   2246  HA  SER   165      63.760  87.383  85.090  1.00  0.00           H  
ATOM   2247  CB  SER   165      62.631  87.872  83.428  1.00  0.00           C  
ATOM   2248  HB2 SER   165      62.280  88.780  82.937  1.00  0.00           H  
ATOM   2249  HB3 SER   165      63.305  87.317  82.776  1.00  0.00           H  
ATOM   2250  OG  SER   165      61.590  86.984  83.797  1.00  0.00           O  
ATOM   2251  HG  SER   165      61.620  86.877  84.751  1.00  0.00           H  
ATOM   2252  C   SER   165      64.707  89.142  84.251  1.00  0.00           C  
ATOM   2253  O   SER   165      64.732  90.315  84.411  1.00  0.00           O  
ATOM   2254  N   GLY   166      65.740  88.455  83.778  1.00  0.00           N  
ATOM   2255  H   GLY   166      65.598  87.455  83.761  1.00  0.00           H  
ATOM   2256  CA  GLY   166      66.870  89.089  83.112  1.00  0.00           C  
ATOM   2257  HA2 GLY   166      67.538  88.303  82.761  1.00  0.00           H  
ATOM   2258  HA3 GLY   166      66.413  89.664  82.307  1.00  0.00           H  
ATOM   2259  C   GLY   166      67.723  90.100  83.915  1.00  0.00           C  
ATOM   2260  O   GLY   166      67.816  89.891  85.081  1.00  0.00           O  
ATOM   2261  N   GLY   167      68.273  91.201  83.288  1.00  0.00           N  
ATOM   2262  H   GLY   167      68.446  91.165  82.293  1.00  0.00           H  
ATOM   2263  CA  GLY   167      68.874  92.299  84.040  1.00  0.00           C  
ATOM   2264  HA2 GLY   167      68.492  93.270  83.727  1.00  0.00           H  
ATOM   2265  HA3 GLY   167      68.480  92.207  85.052  1.00  0.00           H  
ATOM   2266  C   GLY   167      70.392  92.405  83.911  1.00  0.00           C  
ATOM   2267  O   GLY   167      70.937  92.986  82.961  1.00  0.00           O  
ATOM   2268  N   GLY   168      71.187  91.848  84.888  1.00  0.00           N  
ATOM   2269  H   GLY   168      70.695  91.509  85.702  1.00  0.00           H  
ATOM   2270  CA  GLY   168      72.584  91.738  84.918  1.00  0.00           C  
ATOM   2271  HA2 GLY   168      72.948  92.758  84.792  1.00  0.00           H  
ATOM   2272  HA3 GLY   168      72.858  91.218  85.835  1.00  0.00           H  
ATOM   2273  C   GLY   168      73.148  90.954  83.662  1.00  0.00           C  
ATOM   2274  O   GLY   168      72.523  90.021  83.149  1.00  0.00           O  
ATOM   2275  N   GLY   169      74.286  91.340  83.176  1.00  0.00           N  
ATOM   2276  H   GLY   169      74.556  90.901  82.307  1.00  0.00           H  
ATOM   2277  CA  GLY   169      75.311  92.332  83.810  1.00  0.00           C  
ATOM   2278  HA2 GLY   169      74.816  93.289  83.974  1.00  0.00           H  
ATOM   2279  HA3 GLY   169      75.708  91.892  84.724  1.00  0.00           H  
ATOM   2280  C   GLY   169      76.490  92.665  82.934  1.00  0.00           C  
ATOM   2281  O   GLY   169      76.442  92.315  81.739  1.00  0.00           O  
ATOM   2282  N   GLY   170      77.560  93.360  83.453  1.00  0.00           N  
ATOM   2283  H   GLY   170      77.585  93.584  84.438  1.00  0.00           H  
ATOM   2284  CA  GLY   170      78.846  93.565  82.796  1.00  0.00           C  
ATOM   2285  HA2 GLY   170      78.571  93.800  81.768  1.00  0.00           H  
ATOM   2286  HA3 GLY   170      79.406  94.392  83.233  1.00  0.00           H  
ATOM   2287  C   GLY   170      79.678  92.229  82.791  1.00  0.00           C  
ATOM   2288  O   GLY   170      79.219  91.158  83.197  1.00  0.00           O  
ATOM   2289  N   GLY   171      80.940  92.330  82.306  1.00  0.00           N  
ATOM   2290  H   GLY   171      81.490  91.485  82.250  1.00  0.00           H  
ATOM   2291  CA  GLY   171      81.706  93.492  81.911  1.00  0.00           C  
ATOM   2292  HA2 GLY   171      82.443  93.199  81.164  1.00  0.00           H  
ATOM   2293  HA3 GLY   171      81.005  94.169  81.423  1.00  0.00           H  
ATOM   2294  C   GLY   171      82.411  94.200  83.040  1.00  0.00           C  
ATOM   2295  O   GLY   171      82.999  93.475  83.846  1.00  0.00           O  
ATOM   2296  N   GLY   172      82.326  95.559  83.146  1.00  0.00           N  
ATOM   2297  H   GLY   172      82.752  95.932  83.982  1.00  0.00           H  
ATOM   2298  CA  GLY   172      81.486  96.572  82.394  1.00  0.00           C  
ATOM   2299  HA2 GLY   172      80.466  96.192  82.453  1.00  0.00           H  
ATOM   2300  HA3 GLY   172      81.558  97.561  82.846  1.00  0.00           H  
ATOM   2301  C   GLY   172      81.840  96.760  80.938  1.00  0.00           C  
ATOM   2302  O   GLY   172      82.779  96.084  80.461  1.00  0.00           O  
ATOM   2303  N   GLY   173      81.154  97.650  80.222  1.00  0.00           N  
ATOM   2304  H   GLY   173      80.541  98.337  80.637  1.00  0.00           H  
ATOM   2305  CA  GLY   173      81.338  97.838  78.760  1.00  0.00           C  
ATOM   2306  HA2 GLY   173      80.827  98.782  78.568  1.00  0.00           H  
ATOM   2307  HA3 GLY   173      82.351  98.008  78.395  1.00  0.00           H  
ATOM   2308  C   GLY   173      80.779  96.827  77.778  1.00  0.00           C  
ATOM   2309  O   GLY   173      80.581  95.650  78.151  1.00  0.00           O  
ATOM   2310  N   GLY   174      80.464  97.210  76.511  1.00  0.00           N  
ATOM   2311  H   GLY   174      80.227  96.495  75.838  1.00  0.00           H  
ATOM   2312  CA  GLY   174      80.584  98.567  75.952  1.00  0.00           C  
ATOM   2313  HA2 GLY   174      79.698  99.117  76.267  1.00  0.00           H  
ATOM   2314  HA3 GLY   174      81.525  99.063  76.193  1.00  0.00           H  
ATOM   2315  C   GLY   174      80.599  98.524  74.424  1.00  0.00           C  
ATOM   2316  O   GLY   174      81.125  97.605  73.811  1.00  0.00           O  
ATOM   2317  N   GLY   175      80.162  99.596  73.784  1.00  0.00           N  
ATOM   2318  H   GLY   175      79.899 100.394  74.345  1.00  0.00           H  
ATOM   2319  CA  GLY   175      80.160  99.743  72.370  1.00  0.00           C  
ATOM   2320  HA2 GLY   175      79.670  98.917  71.854  1.00  0.00           H  
ATOM   2321  HA3 GLY   175      79.563 100.633  72.169  1.00  0.00           H  
ATOM   2322  C   GLY   175      81.537 100.029  71.732  1.00  0.00           C  
ATOM   2323  O   GLY   175      82.404 100.691  72.374  1.00  0.00           O  
ATOM   2324  N   ASN   176      81.756  99.672  70.430  1.00  0.00           N  
ATOM   2325  H   ASN   176      81.188  98.919  70.070  1.00  0.00           H  
ATOM   2326  CA  ASN   176      82.858 100.390  69.673  1.00  0.00           C  
ATOM   2327  HA  ASN   176      83.803 100.494  70.205  1.00  0.00           H  
ATOM   2328  CB  ASN   176      83.116  99.585  68.458  1.00  0.00           C  
ATOM   2329  HB2 ASN   176      83.551  98.613  68.689  1.00  0.00           H  
ATOM   2330  HB3 ASN   176      82.103  99.502  68.063  1.00  0.00           H  
ATOM   2331  CG  ASN   176      83.931 100.330  67.391  1.00  0.00           C  
ATOM   2332  OD1 ASN   176      83.328 100.957  66.486  1.00  0.00           O  
ATOM   2333  ND2 ASN   176      85.232 100.196  67.436  1.00  0.00           N  
ATOM   2334 HD21 ASN   176      85.723 100.485  66.602  1.00  0.00           H  
ATOM   2335 HD22 ASN   176      85.687  99.630  68.138  1.00  0.00           H  
ATOM   2336  C   ASN   176      82.379 101.805  69.319  1.00  0.00           C  
ATOM   2337  O   ASN   176      81.282 102.025  68.779  1.00  0.00           O  
ATOM   2338  N   TYR   177      83.187 102.766  69.687  1.00  0.00           N  
ATOM   2339  H   TYR   177      84.125 102.536  69.981  1.00  0.00           H  
ATOM   2340  CA  TYR   177      82.777 104.147  69.508  1.00  0.00           C  
ATOM   2341  HA  TYR   177      81.700 104.292  69.595  1.00  0.00           H  
ATOM   2342  CB  TYR   177      83.485 105.055  70.577  1.00  0.00           C  
ATOM   2343  HB2 TYR   177      84.560 104.917  70.696  1.00  0.00           H  
ATOM   2344  HB3 TYR   177      83.427 106.111  70.311  1.00  0.00           H  
ATOM   2345  CG  TYR   177      82.910 104.767  71.949  1.00  0.00           C  
ATOM   2346  CD1 TYR   177      81.733 105.352  72.307  1.00  0.00           C  
ATOM   2347  HD1 TYR   177      81.198 106.067  71.701  1.00  0.00           H  
ATOM   2348  CE1 TYR   177      81.187 105.172  73.599  1.00  0.00           C  
ATOM   2349  HE1 TYR   177      80.340 105.761  73.915  1.00  0.00           H  
ATOM   2350  CZ  TYR   177      81.835 104.368  74.529  1.00  0.00           C  
ATOM   2351  OH  TYR   177      81.290 104.261  75.774  1.00  0.00           O  
ATOM   2352  HH  TYR   177      80.645 104.938  75.992  1.00  0.00           H  
ATOM   2353  CE2 TYR   177      82.924 103.542  74.134  1.00  0.00           C  
ATOM   2354  HE2 TYR   177      83.334 102.867  74.871  1.00  0.00           H  
ATOM   2355  CD2 TYR   177      83.449 103.812  72.837  1.00  0.00           C  
ATOM   2356  HD2 TYR   177      84.376 103.300  72.630  1.00  0.00           H  
ATOM   2357  C   TYR   177      83.097 104.561  68.041  1.00  0.00           C  
ATOM   2358  O   TYR   177      84.284 104.404  67.646  1.00  0.00           O  
ATOM   2359  N   GLY   178      82.112 105.182  67.313  1.00  0.00           N  
ATOM   2360  H   GLY   178      82.428 105.470  66.398  1.00  0.00           H  
ATOM   2361  CA  GLY   178      80.645 105.358  67.538  1.00  0.00           C  
ATOM   2362  HA2 GLY   178      80.195 105.525  66.560  1.00  0.00           H  
ATOM   2363  HA3 GLY   178      80.303 104.448  68.029  1.00  0.00           H  
ATOM   2364  C   GLY   178      80.355 106.409  68.520  1.00  0.00           C  
ATOM   2365  O   GLY   178      81.176 106.877  69.292  1.00  0.00           O  
ATOM   2366  N   GLN   179      79.107 106.940  68.421  1.00  0.00           N  
ATOM   2367  H   GLN   179      78.459 106.454  67.818  1.00  0.00           H  
ATOM   2368  CA  GLN   179      78.507 108.030  69.178  1.00  0.00           C  
ATOM   2369  HA  GLN   179      79.037 108.968  69.012  1.00  0.00           H  
ATOM   2370  CB  GLN   179      77.154 108.227  68.598  1.00  0.00           C  
ATOM   2371  HB2 GLN   179      76.618 107.296  68.780  1.00  0.00           H  
ATOM   2372  HB3 GLN   179      76.556 108.939  69.168  1.00  0.00           H  
ATOM   2373  CG  GLN   179      77.106 108.580  67.128  1.00  0.00           C  
ATOM   2374  HG2 GLN   179      76.347 109.360  67.059  1.00  0.00           H  
ATOM   2375  HG3 GLN   179      78.017 109.004  66.706  1.00  0.00           H  
ATOM   2376  CD  GLN   179      76.867 107.397  66.186  1.00  0.00           C  
ATOM   2377  OE1 GLN   179      77.555 106.369  66.206  1.00  0.00           O  
ATOM   2378  NE2 GLN   179      75.730 107.272  65.544  1.00  0.00           N  
ATOM   2379 HE21 GLN   179      75.209 108.109  65.326  1.00  0.00           H  
ATOM   2380 HE22 GLN   179      75.644 106.394  65.052  1.00  0.00           H  
ATOM   2381  C   GLN   179      78.526 107.710  70.710  1.00  0.00           C  
ATOM   2382  O   GLN   179      78.092 106.581  71.006  1.00  0.00           O  
ATOM   2383  N   ASP   180      78.881 108.610  71.691  1.00  0.00           N  
ATOM   2384  H   ASP   180      78.711 108.226  72.609  1.00  0.00           H  
ATOM   2385  CA  ASP   180      79.398 109.994  71.611  1.00  0.00           C  
ATOM   2386  HA  ASP   180      79.933 110.085  70.665  1.00  0.00           H  
ATOM   2387  CB  ASP   180      78.216 111.018  71.706  1.00  0.00           C  
ATOM   2388  HB2 ASP   180      77.643 110.713  70.830  1.00  0.00           H  
ATOM   2389  HB3 ASP   180      77.669 110.889  72.640  1.00  0.00           H  
ATOM   2390  CG  ASP   180      78.675 112.466  71.690  1.00  0.00           C  
ATOM   2391  OD1 ASP   180      77.814 113.366  71.924  1.00  0.00           O  
ATOM   2392  OD2 ASP   180      79.812 112.755  71.208  1.00  0.00           O  
ATOM   2393  C   ASP   180      80.487 110.321  72.679  1.00  0.00           C  
ATOM   2394  O   ASP   180      80.272 110.133  73.889  1.00  0.00           O  
ATOM   2395  N   GLN   181      81.688 110.636  72.236  1.00  0.00           N  
ATOM   2396  H   GLN   181      81.867 110.559  71.245  1.00  0.00           H  
ATOM   2397  CA  GLN   181      82.835 110.961  73.161  1.00  0.00           C  
ATOM   2398  HA  GLN   181      82.455 110.984  74.182  1.00  0.00           H  
ATOM   2399  CB  GLN   181      83.957 109.899  73.098  1.00  0.00           C  
ATOM   2400  HB2 GLN   181      84.530 109.909  72.171  1.00  0.00           H  
ATOM   2401  HB3 GLN   181      84.771 110.183  73.766  1.00  0.00           H  
ATOM   2402  CG  GLN   181      83.411 108.485  73.495  1.00  0.00           C  
ATOM   2403  HG2 GLN   181      82.553 108.613  74.155  1.00  0.00           H  
ATOM   2404  HG3 GLN   181      83.159 107.973  72.566  1.00  0.00           H  
ATOM   2405  CD  GLN   181      84.534 107.731  74.268  1.00  0.00           C  
ATOM   2406  OE1 GLN   181      84.230 107.189  75.282  1.00  0.00           O  
ATOM   2407  NE2 GLN   181      85.727 107.608  73.736  1.00  0.00           N  
ATOM   2408 HE21 GLN   181      85.839 108.044  72.832  1.00  0.00           H  
ATOM   2409 HE22 GLN   181      86.282 106.834  74.071  1.00  0.00           H  
ATOM   2410  C   GLN   181      83.428 112.325  72.908  1.00  0.00           C  
ATOM   2411  O   GLN   181      84.649 112.500  72.902  1.00  0.00           O  
ATOM   2412  N   SER   182      82.574 113.296  72.630  1.00  0.00           N  
ATOM   2413  H   SER   182      81.625 112.986  72.477  1.00  0.00           H  
ATOM   2414  CA  SER   182      82.891 114.678  72.294  1.00  0.00           C  
ATOM   2415  HA  SER   182      83.563 114.637  71.436  1.00  0.00           H  
ATOM   2416  CB  SER   182      81.632 115.297  71.832  1.00  0.00           C  
ATOM   2417  HB2 SER   182      80.870 115.103  72.586  1.00  0.00           H  
ATOM   2418  HB3 SER   182      81.758 116.377  71.749  1.00  0.00           H  
ATOM   2419  OG  SER   182      81.189 114.833  70.591  1.00  0.00           O  
ATOM   2420  HG  SER   182      80.596 114.093  70.739  1.00  0.00           H  
ATOM   2421  C   SER   182      83.555 115.349  73.501  1.00  0.00           C  
ATOM   2422  O   SER   182      83.020 115.349  74.629  1.00  0.00           O  
ATOM   2423  N   SER   183      84.561 116.201  73.318  1.00  0.00           N  
ATOM   2424  H   SER   183      84.814 116.819  74.075  1.00  0.00           H  
ATOM   2425  CA  SER   183      85.643 116.024  72.345  1.00  0.00           C  
ATOM   2426  HA  SER   183      85.304 115.287  71.617  1.00  0.00           H  
ATOM   2427  CB  SER   183      85.915 117.301  71.587  1.00  0.00           C  
ATOM   2428  HB2 SER   183      84.960 117.627  71.173  1.00  0.00           H  
ATOM   2429  HB3 SER   183      86.486 118.024  72.169  1.00  0.00           H  
ATOM   2430  OG  SER   183      86.587 117.086  70.350  1.00  0.00           O  
ATOM   2431  HG  SER   183      87.106 117.841  70.065  1.00  0.00           H  
ATOM   2432  C   SER   183      86.995 115.496  72.955  1.00  0.00           C  
ATOM   2433  O   SER   183      87.091 115.508  74.167  1.00  0.00           O  
ATOM   2434  N   MET   184      88.002 115.207  72.138  1.00  0.00           N  
ATOM   2435  H   MET   184      87.878 115.652  71.240  1.00  0.00           H  
ATOM   2436  CA  MET   184      89.362 115.028  72.595  1.00  0.00           C  
ATOM   2437  HA  MET   184      89.379 114.373  73.467  1.00  0.00           H  
ATOM   2438  CB  MET   184      90.177 114.296  71.551  1.00  0.00           C  
ATOM   2439  HB2 MET   184      91.151 114.163  72.020  1.00  0.00           H  
ATOM   2440  HB3 MET   184      89.678 113.370  71.265  1.00  0.00           H  
ATOM   2441  CG  MET   184      90.356 115.158  70.281  1.00  0.00           C  
ATOM   2442  HG2 MET   184      89.407 115.351  69.782  1.00  0.00           H  
ATOM   2443  HG3 MET   184      90.779 116.115  70.586  1.00  0.00           H  
ATOM   2444  SD  MET   184      91.492 114.388  69.090  1.00  0.00           S  
ATOM   2445  CE  MET   184      92.994 115.193  69.785  1.00  0.00           C  
ATOM   2446  HE1 MET   184      93.138 114.948  70.837  1.00  0.00           H  
ATOM   2447  HE2 MET   184      93.873 114.835  69.249  1.00  0.00           H  
ATOM   2448  HE3 MET   184      92.984 116.282  69.742  1.00  0.00           H  
ATOM   2449  C   MET   184      89.896 116.419  72.970  1.00  0.00           C  
ATOM   2450  O   MET   184      89.439 117.489  72.520  1.00  0.00           O  
ATOM   2451  N   SER   185      90.928 116.444  73.772  1.00  0.00           N  
ATOM   2452  H   SER   185      91.326 115.562  74.060  1.00  0.00           H  
ATOM   2453  CA  SER   185      91.569 117.680  74.302  1.00  0.00           C  
ATOM   2454  HA  SER   185      90.805 118.342  74.709  1.00  0.00           H  
ATOM   2455  CB  SER   185      92.537 117.287  75.437  1.00  0.00           C  
ATOM   2456  HB2 SER   185      91.961 116.942  76.296  1.00  0.00           H  
ATOM   2457  HB3 SER   185      93.334 116.589  75.181  1.00  0.00           H  
ATOM   2458  OG  SER   185      93.211 118.453  75.875  1.00  0.00           O  
ATOM   2459  HG  SER   185      92.611 119.070  76.300  1.00  0.00           H  
ATOM   2460  C   SER   185      92.472 118.410  73.239  1.00  0.00           C  
ATOM   2461  O   SER   185      93.392 117.793  72.665  1.00  0.00           O  
ATOM   2462  N   SER   186      92.189 119.665  72.969  1.00  0.00           N  
ATOM   2463  H   SER   186      91.584 120.175  73.595  1.00  0.00           H  
ATOM   2464  CA  SER   186      92.719 120.266  71.806  1.00  0.00           C  
ATOM   2465  HA  SER   186      93.779 120.029  71.724  1.00  0.00           H  
ATOM   2466  CB  SER   186      92.033 119.612  70.514  1.00  0.00           C  
ATOM   2467  HB2 SER   186      92.090 118.524  70.541  1.00  0.00           H  
ATOM   2468  HB3 SER   186      90.995 119.938  70.445  1.00  0.00           H  
ATOM   2469  OG  SER   186      92.590 120.129  69.339  1.00  0.00           O  
ATOM   2470  HG  SER   186      92.014 120.799  68.964  1.00  0.00           H  
ATOM   2471  C   SER   186      92.408 121.743  71.713  1.00  0.00           C  
ATOM   2472  O   SER   186      91.313 122.191  72.055  1.00  0.00           O  
ATOM   2473  N   GLY   187      93.334 122.592  71.356  1.00  0.00           N  
ATOM   2474  H   GLY   187      93.149 123.578  71.472  1.00  0.00           H  
ATOM   2475  CA  GLY   187      94.767 122.265  71.221  1.00  0.00           C  
ATOM   2476  HA2 GLY   187      95.158 122.227  72.239  1.00  0.00           H  
ATOM   2477  HA3 GLY   187      94.948 121.262  70.833  1.00  0.00           H  
ATOM   2478  C   GLY   187      95.616 123.167  70.297  1.00  0.00           C  
ATOM   2479  O   GLY   187      96.797 122.845  70.078  1.00  0.00           O  
ATOM   2480  N   GLY   188      95.101 124.271  69.774  1.00  0.00           N  
ATOM   2481  H   GLY   188      94.212 124.556  70.160  1.00  0.00           H  
ATOM   2482  CA  GLY   188      95.842 125.205  68.971  1.00  0.00           C  
ATOM   2483  HA2 GLY   188      96.651 124.788  68.371  1.00  0.00           H  
ATOM   2484  HA3 GLY   188      95.186 125.754  68.295  1.00  0.00           H  
ATOM   2485  C   GLY   188      96.582 126.282  69.814  1.00  0.00           C  
ATOM   2486  O   GLY   188      96.478 126.216  71.059  1.00  0.00           O  
ATOM   2487  N   GLY   189      97.462 127.117  69.217  1.00  0.00           N  
ATOM   2488  H   GLY   189      98.016 127.589  69.918  1.00  0.00           H  
ATOM   2489  CA  GLY   189      97.414 127.606  67.877  1.00  0.00           C  
ATOM   2490  HA2 GLY   189      98.338 128.144  67.668  1.00  0.00           H  
ATOM   2491  HA3 GLY   189      97.497 126.724  67.241  1.00  0.00           H  
ATOM   2492  C   GLY   189      96.174 128.430  67.570  1.00  0.00           C  
ATOM   2493  O   GLY   189      95.323 128.745  68.428  1.00  0.00           O  
ATOM   2494  N   SER   190      96.179 128.942  66.316  1.00  0.00           N  
ATOM   2495  H   SER   190      96.744 128.453  65.636  1.00  0.00           H  
ATOM   2496  CA  SER   190      95.267 129.928  65.805  1.00  0.00           C  
ATOM   2497  HA  SER   190      95.754 130.251  64.885  1.00  0.00           H  
ATOM   2498  CB  SER   190      94.009 129.152  65.290  1.00  0.00           C  
ATOM   2499  HB2 SER   190      93.591 128.538  66.088  1.00  0.00           H  
ATOM   2500  HB3 SER   190      93.324 129.925  64.945  1.00  0.00           H  
ATOM   2501  OG  SER   190      94.395 128.317  64.207  1.00  0.00           O  
ATOM   2502  HG  SER   190      94.900 128.755  63.517  1.00  0.00           H  
ATOM   2503  C   SER   190      94.997 131.105  66.737  1.00  0.00           C  
ATOM   2504  O   SER   190      93.927 131.263  67.304  1.00  0.00           O  
ATOM   2505  N   GLY   191      95.947 131.929  67.118  1.00  0.00           N  
ATOM   2506  H   GLY   191      95.619 132.589  67.808  1.00  0.00           H  
ATOM   2507  CA  GLY   191      97.373 132.024  66.735  1.00  0.00           C  
ATOM   2508  HA2 GLY   191      97.769 132.986  67.062  1.00  0.00           H  
ATOM   2509  HA3 GLY   191      97.970 131.210  67.146  1.00  0.00           H  
ATOM   2510  C   GLY   191      97.578 132.066  65.251  1.00  0.00           C  
ATOM   2511  O   GLY   191      96.819 132.675  64.487  1.00  0.00           O  
ATOM   2512  N   GLY   192      98.730 131.557  64.807  1.00  0.00           N  
ATOM   2513  H   GLY   192      99.440 131.375  65.502  1.00  0.00           H  
ATOM   2514  CA  GLY   192      99.110 131.796  63.363  1.00  0.00           C  
ATOM   2515  HA2 GLY   192      99.250 132.860  63.171  1.00  0.00           H  
ATOM   2516  HA3 GLY   192     100.068 131.283  63.273  1.00  0.00           H  
ATOM   2517  C   GLY   192      98.155 131.268  62.333  1.00  0.00           C  
ATOM   2518  O   GLY   192      97.652 130.168  62.567  1.00  0.00           O  
ATOM   2519  N   GLY   193      97.950 132.034  61.272  1.00  0.00           N  
ATOM   2520  H   GLY   193      98.220 133.007  61.276  1.00  0.00           H  
ATOM   2521  CA  GLY   193      97.172 131.589  60.125  1.00  0.00           C  
ATOM   2522  HA2 GLY   193      97.418 132.227  59.276  1.00  0.00           H  
ATOM   2523  HA3 GLY   193      97.451 130.549  59.956  1.00  0.00           H  
ATOM   2524  C   GLY   193      95.685 131.654  60.357  1.00  0.00           C  
ATOM   2525  O   GLY   193      95.217 131.918  61.499  1.00  0.00           O  
ATOM   2526  N   TYR   194      94.923 131.118  59.411  1.00  0.00           N  
ATOM   2527  H   TYR   194      95.437 130.867  58.579  1.00  0.00           H  
ATOM   2528  CA  TYR   194      93.485 130.841  59.637  1.00  0.00           C  
ATOM   2529  HA  TYR   194      93.123 131.498  60.428  1.00  0.00           H  
ATOM   2530  CB  TYR   194      92.569 130.884  58.363  1.00  0.00           C  
ATOM   2531  HB2 TYR   194      93.110 130.403  57.548  1.00  0.00           H  
ATOM   2532  HB3 TYR   194      91.699 130.244  58.506  1.00  0.00           H  
ATOM   2533  CG  TYR   194      92.303 132.317  58.006  1.00  0.00           C  
ATOM   2534  CD1 TYR   194      91.502 133.069  58.875  1.00  0.00           C  
ATOM   2535  HD1 TYR   194      91.015 132.449  59.613  1.00  0.00           H  
ATOM   2536  CE1 TYR   194      91.324 134.451  58.562  1.00  0.00           C  
ATOM   2537  HE1 TYR   194      90.636 135.043  59.147  1.00  0.00           H  
ATOM   2538  CZ  TYR   194      91.915 134.988  57.412  1.00  0.00           C  
ATOM   2539  OH  TYR   194      91.692 136.293  57.092  1.00  0.00           O  
ATOM   2540  HH  TYR   194      91.309 136.762  57.837  1.00  0.00           H  
ATOM   2541  CE2 TYR   194      92.800 134.304  56.573  1.00  0.00           C  
ATOM   2542  HE2 TYR   194      93.463 134.769  55.859  1.00  0.00           H  
ATOM   2543  CD2 TYR   194      92.983 132.886  56.905  1.00  0.00           C  
ATOM   2544  HD2 TYR   194      93.669 132.287  56.324  1.00  0.00           H  
ATOM   2545  C   TYR   194      93.369 129.387  60.198  1.00  0.00           C  
ATOM   2546  O   TYR   194      93.962 128.476  59.667  1.00  0.00           O  
ATOM   2547  N   GLY   195      92.552 129.032  61.211  1.00  0.00           N  
ATOM   2548  H   GLY   195      92.364 128.056  61.393  1.00  0.00           H  
ATOM   2549  CA  GLY   195      91.595 129.851  62.008  1.00  0.00           C  
ATOM   2550  HA2 GLY   195      92.202 130.380  62.743  1.00  0.00           H  
ATOM   2551  HA3 GLY   195      91.129 130.543  61.305  1.00  0.00           H  
ATOM   2552  C   GLY   195      90.533 129.005  62.671  1.00  0.00           C  
ATOM   2553  O   GLY   195      90.922 128.291  63.593  1.00  0.00           O  
ATOM   2554  N   ASN   196      89.225 129.187  62.352  1.00  0.00           N  
ATOM   2555  H   ASN   196      88.968 129.951  61.744  1.00  0.00           H  
ATOM   2556  CA  ASN   196      88.223 128.464  63.192  1.00  0.00           C  
ATOM   2557  HA  ASN   196      88.695 127.517  63.456  1.00  0.00           H  
ATOM   2558  CB  ASN   196      87.886 129.283  64.448  1.00  0.00           C  
ATOM   2559  HB2 ASN   196      88.712 129.589  65.090  1.00  0.00           H  
ATOM   2560  HB3 ASN   196      87.262 130.102  64.088  1.00  0.00           H  
ATOM   2561  CG  ASN   196      86.963 128.537  65.401  1.00  0.00           C  
ATOM   2562  OD1 ASN   196      85.783 128.761  65.554  1.00  0.00           O  
ATOM   2563  ND2 ASN   196      87.479 127.449  65.949  1.00  0.00           N  
ATOM   2564 HD21 ASN   196      86.832 126.782  66.346  1.00  0.00           H  
ATOM   2565 HD22 ASN   196      88.460 127.213  65.900  1.00  0.00           H  
ATOM   2566  C   ASN   196      86.863 128.097  62.522  1.00  0.00           C  
ATOM   2567  O   ASN   196      86.299 128.971  61.773  1.00  0.00           O  
ATOM   2568  N   GLN   197      86.337 126.907  62.747  1.00  0.00           N  
ATOM   2569  H   GLN   197      86.824 126.322  63.411  1.00  0.00           H  
ATOM   2570  CA  GLN   197      85.210 126.343  62.066  1.00  0.00           C  
ATOM   2571  HA  GLN   197      84.774 127.099  61.413  1.00  0.00           H  
ATOM   2572  CB  GLN   197      85.610 125.147  61.185  1.00  0.00           C  
ATOM   2573  HB2 GLN   197      85.922 124.303  61.800  1.00  0.00           H  
ATOM   2574  HB3 GLN   197      84.773 124.729  60.627  1.00  0.00           H  
ATOM   2575  CG  GLN   197      86.748 125.516  60.176  1.00  0.00           C  
ATOM   2576  HG2 GLN   197      87.681 125.784  60.672  1.00  0.00           H  
ATOM   2577  HG3 GLN   197      86.984 124.591  59.650  1.00  0.00           H  
ATOM   2578  CD  GLN   197      86.392 126.472  59.026  1.00  0.00           C  
ATOM   2579  OE1 GLN   197      85.196 126.606  58.691  1.00  0.00           O  
ATOM   2580  NE2 GLN   197      87.364 126.825  58.203  1.00  0.00           N  
ATOM   2581 HE21 GLN   197      88.259 126.421  58.441  1.00  0.00           H  
ATOM   2582 HE22 GLN   197      87.116 127.267  57.329  1.00  0.00           H  
ATOM   2583  C   GLN   197      84.139 125.912  63.086  1.00  0.00           C  
ATOM   2584  O   GLN   197      83.183 125.179  62.720  1.00  0.00           O  
ATOM   2585  N   ASP   198      84.102 126.567  64.214  1.00  0.00           N  
ATOM   2586  H   ASP   198      84.732 127.347  64.333  1.00  0.00           H  
ATOM   2587  CA  ASP   198      83.060 126.412  65.274  1.00  0.00           C  
ATOM   2588  HA  ASP   198      82.938 125.343  65.450  1.00  0.00           H  
ATOM   2589  CB  ASP   198      83.410 126.983  66.684  1.00  0.00           C  
ATOM   2590  HB2 ASP   198      83.527 128.063  66.601  1.00  0.00           H  
ATOM   2591  HB3 ASP   198      82.574 126.840  67.368  1.00  0.00           H  
ATOM   2592  CG  ASP   198      84.657 126.305  67.185  1.00  0.00           C  
ATOM   2593  OD1 ASP   198      85.315 125.402  66.541  1.00  0.00           O  
ATOM   2594  OD2 ASP   198      84.905 126.542  68.411  1.00  0.00           O  
ATOM   2595  C   ASP   198      81.653 126.872  64.868  1.00  0.00           C  
ATOM   2596  O   ASP   198      81.470 127.829  64.157  1.00  0.00           O  
ATOM   2597  N   GLN   199      80.662 126.068  65.361  1.00  0.00           N  
ATOM   2598  H   GLN   199      80.868 125.354  66.045  1.00  0.00           H  
ATOM   2599  CA  GLN   199      79.251 126.129  65.135  1.00  0.00           C  
ATOM   2600  HA  GLN   199      79.091 127.030  64.542  1.00  0.00           H  
ATOM   2601  CB  GLN   199      78.751 124.925  64.343  1.00  0.00           C  
ATOM   2602  HB2 GLN   199      78.981 124.104  65.023  1.00  0.00           H  
ATOM   2603  HB3 GLN   199      77.668 124.911  64.220  1.00  0.00           H  
ATOM   2604  CG  GLN   199      79.504 124.640  63.064  1.00  0.00           C  
ATOM   2605  HG2 GLN   199      80.529 124.369  63.318  1.00  0.00           H  
ATOM   2606  HG3 GLN   199      79.029 123.765  62.622  1.00  0.00           H  
ATOM   2607  CD  GLN   199      79.383 125.774  62.048  1.00  0.00           C  
ATOM   2608  OE1 GLN   199      78.270 126.252  61.816  1.00  0.00           O  
ATOM   2609  NE2 GLN   199      80.485 126.270  61.541  1.00  0.00           N  
ATOM   2610 HE21 GLN   199      81.363 125.903  61.878  1.00  0.00           H  
ATOM   2611 HE22 GLN   199      80.455 127.118  60.993  1.00  0.00           H  
ATOM   2612  C   GLN   199      78.435 126.298  66.462  1.00  0.00           C  
ATOM   2613  O   GLN   199      78.810 125.855  67.512  1.00  0.00           O  
ATOM   2614  N   SER   200      77.264 126.974  66.431  1.00  0.00           N  
ATOM   2615  H   SER   200      76.700 126.948  67.269  1.00  0.00           H  
ATOM   2616  CA  SER   200      76.826 127.975  65.447  1.00  0.00           C  
ATOM   2617  HA  SER   200      77.031 127.596  64.445  1.00  0.00           H  
ATOM   2618  CB  SER   200      75.289 128.208  65.508  1.00  0.00           C  
ATOM   2619  HB2 SER   200      75.013 128.642  64.547  1.00  0.00           H  
ATOM   2620  HB3 SER   200      74.757 127.274  65.688  1.00  0.00           H  
ATOM   2621  OG  SER   200      75.026 129.069  66.608  1.00  0.00           O  
ATOM   2622  HG  SER   200      74.561 129.860  66.326  1.00  0.00           H  
ATOM   2623  C   SER   200      77.640 129.325  65.391  1.00  0.00           C  
ATOM   2624  O   SER   200      78.377 129.606  66.350  1.00  0.00           O  
ATOM   2625  N   GLY   201      77.425 130.112  64.311  1.00  0.00           N  
ATOM   2626  H   GLY   201      76.878 129.741  63.547  1.00  0.00           H  
ATOM   2627  CA  GLY   201      78.193 131.343  64.125  1.00  0.00           C  
ATOM   2628  HA2 GLY   201      79.194 131.035  64.427  1.00  0.00           H  
ATOM   2629  HA3 GLY   201      78.151 131.441  63.040  1.00  0.00           H  
ATOM   2630  C   GLY   201      77.761 132.564  64.925  1.00  0.00           C  
ATOM   2631  O   GLY   201      76.543 132.758  65.131  1.00  0.00           O  
ATOM   2632  N   GLY   202      78.654 133.484  65.339  1.00  0.00           N  
ATOM   2633  H   GLY   202      78.299 134.309  65.801  1.00  0.00           H  
ATOM   2634  CA  GLY   202      80.108 133.326  65.289  1.00  0.00           C  
ATOM   2635  HA2 GLY   202      80.330 132.606  66.077  1.00  0.00           H  
ATOM   2636  HA3 GLY   202      80.522 132.887  64.382  1.00  0.00           H  
ATOM   2637  C   GLY   202      80.759 134.671  65.798  1.00  0.00           C  
ATOM   2638  O   GLY   202      80.066 135.677  65.963  1.00  0.00           O  
ATOM   2639  N   GLY   203      82.121 134.672  65.778  1.00  0.00           N  
ATOM   2640  H   GLY   203      82.499 135.560  66.075  1.00  0.00           H  
ATOM   2641  CA  GLY   203      83.016 133.512  65.721  1.00  0.00           C  
ATOM   2642  HA2 GLY   203      83.352 133.148  66.692  1.00  0.00           H  
ATOM   2643  HA3 GLY   203      82.549 132.865  64.979  1.00  0.00           H  
ATOM   2644  C   GLY   203      84.395 133.821  65.008  1.00  0.00           C  
ATOM   2645  O   GLY   203      85.130 134.691  65.530  1.00  0.00           O  
ATOM   2646  N   GLY   204      84.680 133.225  63.832  1.00  0.00           N  
ATOM   2647  H   GLY   204      84.021 132.584  63.414  1.00  0.00           H  
ATOM   2648  CA  GLY   204      85.941 133.542  63.165  1.00  0.00           C  
ATOM   2649  HA2 GLY   204      85.891 133.194  62.133  1.00  0.00           H  
ATOM   2650  HA3 GLY   204      86.098 134.616  63.066  1.00  0.00           H  
ATOM   2651  C   GLY   204      87.189 132.915  63.932  1.00  0.00           C  
ATOM   2652  O   GLY   204      86.987 132.294  64.981  1.00  0.00           O  
ATOM   2653  N   SER   205      88.440 133.039  63.484  1.00  0.00           N  
ATOM   2654  H   SER   205      89.008 132.442  64.068  1.00  0.00           H  
ATOM   2655  CA  SER   205      88.888 133.784  62.304  1.00  0.00           C  
ATOM   2656  HA  SER   205      88.341 134.725  62.249  1.00  0.00           H  
ATOM   2657  CB  SER   205      90.335 134.150  62.319  1.00  0.00           C  
ATOM   2658  HB2 SER   205      90.499 134.715  61.402  1.00  0.00           H  
ATOM   2659  HB3 SER   205      90.516 134.809  63.168  1.00  0.00           H  
ATOM   2660  OG  SER   205      91.123 132.980  62.526  1.00  0.00           O  
ATOM   2661  HG  SER   205      90.912 132.680  63.414  1.00  0.00           H  
ATOM   2662  C   SER   205      88.500 133.076  60.964  1.00  0.00           C  
ATOM   2663  O   SER   205      88.311 131.875  60.971  1.00  0.00           O  
ATOM   2664  N   GLY   206      88.489 133.743  59.827  1.00  0.00           N  
ATOM   2665  H   GLY   206      88.598 134.744  59.905  1.00  0.00           H  
ATOM   2666  CA  GLY   206      88.315 133.227  58.495  1.00  0.00           C  
ATOM   2667  HA2 GLY   206      89.016 132.415  58.301  1.00  0.00           H  
ATOM   2668  HA3 GLY   206      87.331 132.760  58.445  1.00  0.00           H  
ATOM   2669  C   GLY   206      88.595 134.307  57.404  1.00  0.00           C  
ATOM   2670  O   GLY   206      88.301 135.497  57.592  1.00  0.00           O  
ATOM   2671  N   GLY   207      88.977 133.965  56.210  1.00  0.00           N  
ATOM   2672  H   GLY   207      89.072 134.746  55.578  1.00  0.00           H  
ATOM   2673  CA  GLY   207      89.296 132.704  55.529  1.00  0.00           C  
ATOM   2674  HA2 GLY   207      89.719 132.026  56.270  1.00  0.00           H  
ATOM   2675  HA3 GLY   207      88.391 132.163  55.252  1.00  0.00           H  
ATOM   2676  C   GLY   207      90.365 132.805  54.437  1.00  0.00           C  
ATOM   2677  O   GLY   207      90.967 133.848  54.232  1.00  0.00           O  
ATOM   2678  N   TYR   208      90.585 131.692  53.709  1.00  0.00           N  
ATOM   2679  H   TYR   208      89.950 130.940  53.937  1.00  0.00           H  
ATOM   2680  CA  TYR   208      91.565 131.590  52.593  1.00  0.00           C  
ATOM   2681  HA  TYR   208      91.431 132.318  51.793  1.00  0.00           H  
ATOM   2682  CB  TYR   208      93.000 131.678  53.125  1.00  0.00           C  
ATOM   2683  HB2 TYR   208      93.034 132.172  54.096  1.00  0.00           H  
ATOM   2684  HB3 TYR   208      93.454 130.687  53.144  1.00  0.00           H  
ATOM   2685  CG  TYR   208      93.969 132.448  52.367  1.00  0.00           C  
ATOM   2686  CD1 TYR   208      94.265 133.796  52.612  1.00  0.00           C  
ATOM   2687  HD1 TYR   208      93.760 134.284  53.433  1.00  0.00           H  
ATOM   2688  CE1 TYR   208      95.214 134.468  51.818  1.00  0.00           C  
ATOM   2689  HE1 TYR   208      95.478 135.506  51.959  1.00  0.00           H  
ATOM   2690  CZ  TYR   208      95.884 133.801  50.718  1.00  0.00           C  
ATOM   2691  OH  TYR   208      96.887 134.413  50.042  1.00  0.00           O  
ATOM   2692  HH  TYR   208      97.071 134.093  49.156  1.00  0.00           H  
ATOM   2693  CE2 TYR   208      95.682 132.402  50.576  1.00  0.00           C  
ATOM   2694  HE2 TYR   208      96.326 131.926  49.852  1.00  0.00           H  
ATOM   2695  CD2 TYR   208      94.693 131.761  51.359  1.00  0.00           C  
ATOM   2696  HD2 TYR   208      94.689 130.688  51.234  1.00  0.00           H  
ATOM   2697  C   TYR   208      91.343 130.359  51.695  1.00  0.00           C  
ATOM   2698  O   TYR   208      90.667 129.426  52.175  1.00  0.00           O  
ATOM   2699  N   GLY   209      91.783 130.493  50.443  1.00  0.00           N  
ATOM   2700  H   GLY   209      92.408 131.276  50.318  1.00  0.00           H  
ATOM   2701  CA  GLY   209      91.852 129.293  49.563  1.00  0.00           C  
ATOM   2702  HA2 GLY   209      90.805 128.994  49.499  1.00  0.00           H  
ATOM   2703  HA3 GLY   209      92.300 129.656  48.638  1.00  0.00           H  
ATOM   2704  C   GLY   209      92.779 128.212  50.088  1.00  0.00           C  
ATOM   2705  O   GLY   209      93.721 128.584  50.768  1.00  0.00           O  
ATOM   2706  N   GLN   210      92.648 126.926  49.724  1.00  0.00           N  
ATOM   2707  H   GLN   210      93.477 126.389  49.936  1.00  0.00           H  
ATOM   2708  CA  GLN   210      91.462 126.237  49.164  1.00  0.00           C  
ATOM   2709  HA  GLN   210      91.841 125.226  49.011  1.00  0.00           H  
ATOM   2710  CB  GLN   210      90.375 126.101  50.209  1.00  0.00           C  
ATOM   2711  HB2 GLN   210      90.312 127.006  50.814  1.00  0.00           H  
ATOM   2712  HB3 GLN   210      89.401 125.991  49.732  1.00  0.00           H  
ATOM   2713  CG  GLN   210      90.606 124.972  51.297  1.00  0.00           C  
ATOM   2714  HG2 GLN   210      90.444 124.021  50.790  1.00  0.00           H  
ATOM   2715  HG3 GLN   210      91.647 124.983  51.619  1.00  0.00           H  
ATOM   2716  CD  GLN   210      89.704 125.124  52.487  1.00  0.00           C  
ATOM   2717  OE1 GLN   210      88.483 125.158  52.369  1.00  0.00           O  
ATOM   2718  NE2 GLN   210      90.152 125.144  53.712  1.00  0.00           N  
ATOM   2719 HE21 GLN   210      89.427 125.063  54.410  1.00  0.00           H  
ATOM   2720 HE22 GLN   210      91.126 125.313  53.917  1.00  0.00           H  
ATOM   2721  C   GLN   210      90.939 126.721  47.837  1.00  0.00           C  
ATOM   2722  O   GLN   210      89.784 127.018  47.628  1.00  0.00           O  
ATOM   2723  N   GLN   211      91.893 126.976  46.894  1.00  0.00           N  
ATOM   2724  H   GLN   211      92.822 126.828  47.261  1.00  0.00           H  
ATOM   2725  CA  GLN   211      91.770 127.389  45.495  1.00  0.00           C  
ATOM   2726  HA  GLN   211      90.925 128.071  45.585  1.00  0.00           H  
ATOM   2727  CB  GLN   211      93.004 128.270  45.101  1.00  0.00           C  
ATOM   2728  HB2 GLN   211      93.750 127.534  44.802  1.00  0.00           H  
ATOM   2729  HB3 GLN   211      92.750 128.836  44.205  1.00  0.00           H  
ATOM   2730  CG  GLN   211      93.634 129.376  46.012  1.00  0.00           C  
ATOM   2731  HG2 GLN   211      94.140 129.945  45.232  1.00  0.00           H  
ATOM   2732  HG3 GLN   211      92.845 130.023  46.394  1.00  0.00           H  
ATOM   2733  CD  GLN   211      94.519 128.808  47.139  1.00  0.00           C  
ATOM   2734  OE1 GLN   211      94.919 127.634  47.234  1.00  0.00           O  
ATOM   2735  NE2 GLN   211      94.909 129.613  48.124  1.00  0.00           N  
ATOM   2736 HE21 GLN   211      94.375 130.441  48.345  1.00  0.00           H  
ATOM   2737 HE22 GLN   211      95.575 129.200  48.761  1.00  0.00           H  
ATOM   2738  C   GLN   211      91.369 126.233  44.586  1.00  0.00           C  
ATOM   2739  O   GLN   211      90.771 126.494  43.546  1.00  0.00           O  
ATOM   2740  N   ASP   212      91.593 124.963  45.000  1.00  0.00           N  
ATOM   2741  H   ASP   212      91.994 124.812  45.914  1.00  0.00           H  
ATOM   2742  CA  ASP   212      91.226 123.795  44.121  1.00  0.00           C  
ATOM   2743  HA  ASP   212      91.009 124.095  43.096  1.00  0.00           H  
ATOM   2744  CB  ASP   212      92.403 122.760  44.002  1.00  0.00           C  
ATOM   2745  HB2 ASP   212      92.575 122.118  44.866  1.00  0.00           H  
ATOM   2746  HB3 ASP   212      92.169 122.094  43.172  1.00  0.00           H  
ATOM   2747  CG  ASP   212      93.775 123.390  43.669  1.00  0.00           C  
ATOM   2748  OD1 ASP   212      94.813 122.819  44.066  1.00  0.00           O  
ATOM   2749  OD2 ASP   212      93.844 124.524  43.102  1.00  0.00           O  
ATOM   2750  C   ASP   212      90.082 123.094  44.741  1.00  0.00           C  
ATOM   2751  O   ASP   212      89.817 122.004  44.261  1.00  0.00           O  
ATOM   2752  N   ARG   213      89.447 123.702  45.746  1.00  0.00           N  
ATOM   2753  H   ARG   213      89.838 124.581  46.054  1.00  0.00           H  
ATOM   2754  CA  ARG   213      88.319 123.082  46.517  1.00  0.00           C  
ATOM   2755  HA  ARG   213      87.949 122.233  45.942  1.00  0.00           H  
ATOM   2756  CB  ARG   213      89.019 122.435  47.703  1.00  0.00           C  
ATOM   2757  HB2 ARG   213      89.720 121.701  47.306  1.00  0.00           H  
ATOM   2758  HB3 ARG   213      89.576 123.205  48.236  1.00  0.00           H  
ATOM   2759  CG  ARG   213      87.953 121.743  48.602  1.00  0.00           C  
ATOM   2760  HG2 ARG   213      87.506 122.566  49.160  1.00  0.00           H  
ATOM   2761  HG3 ARG   213      87.181 121.314  47.965  1.00  0.00           H  
ATOM   2762  CD  ARG   213      88.544 120.610  49.457  1.00  0.00           C  
ATOM   2763  HD2 ARG   213      87.790 119.900  49.797  1.00  0.00           H  
ATOM   2764  HD3 ARG   213      89.183 120.007  48.811  1.00  0.00           H  
ATOM   2765  NE  ARG   213      89.296 121.072  50.601  1.00  0.00           N  
ATOM   2766  HE  ARG   213      90.237 121.404  50.445  1.00  0.00           H  
ATOM   2767  CZ  ARG   213      88.773 121.349  51.799  1.00  0.00           C  
ATOM   2768  NH1 ARG   213      87.586 121.056  52.177  1.00  0.00           N  
ATOM   2769 HH11 ARG   213      87.202 121.534  52.980  1.00  0.00           H  
ATOM   2770 HH12 ARG   213      87.024 120.354  51.716  1.00  0.00           H  
ATOM   2771  NH2 ARG   213      89.552 122.059  52.562  1.00  0.00           N  
ATOM   2772 HH21 ARG   213      89.402 122.264  53.540  1.00  0.00           H  
ATOM   2773 HH22 ARG   213      90.524 122.220  52.338  1.00  0.00           H  
ATOM   2774  C   ARG   213      87.346 124.246  46.908  1.00  0.00           C  
ATOM   2775  O   ARG   213      87.675 124.982  47.904  1.00  0.00           O  
ATOM   2776  N   GLY   214      86.139 124.330  46.316  1.00  0.00           N  
ATOM   2777  H   GLY   214      85.486 124.999  46.697  1.00  0.00           H  
ATOM   2778  CA  GLY   214      85.685 123.528  45.197  1.00  0.00           C  
ATOM   2779  HA2 GLY   214      84.989 124.085  44.570  1.00  0.00           H  
ATOM   2780  HA3 GLY   214      86.577 123.280  44.621  1.00  0.00           H  
ATOM   2781  C   GLY   214      84.999 122.186  45.564  1.00  0.00           C  
ATOM   2782  O   GLY   214      85.448 121.506  46.551  1.00  0.00           O  
ATOM   2783  OXT GLY   214      83.999 121.856  44.908  1.00  0.00           O  
TER    2784      GLY   214 
END   
