# Supplementary material for: Visualization of oligomerization, clustering, and density transition of intrinsically disordered proteins
Source: Natl Sci Rev. 2026 Feb 14;13(7):nwag107. doi: 10.1093/nsr/nwag107 (PMC13114874; doi:10.1093/nsr/nwag107)
Supplement: nwag107_Supplemental_Files [file nwag107_supplemental_files.zip › SI-MD-Structures/MD-Sturctures/frame168.pdb]

CRYST1  135.039  149.196  136.802  90.00  90.00  90.00               1
ATOM      1  N   MET     1      29.163  83.972  76.031  1.00  0.00           N  
ATOM      2  H1  MET     1      28.869  84.097  75.072  1.00  0.00           H  
ATOM      3  H2  MET     1      29.805  83.193  76.078  1.00  0.00           H  
ATOM      4  H3  MET     1      28.315  83.847  76.564  1.00  0.00           H  
ATOM      5  CA  MET     1      29.803  85.262  76.367  1.00  0.00           C  
ATOM      6  HA  MET     1      29.986  85.089  77.427  1.00  0.00           H  
ATOM      7  CB  MET     1      31.203  85.507  75.732  1.00  0.00           C  
ATOM      8  HB2 MET     1      31.184  85.371  74.651  1.00  0.00           H  
ATOM      9  HB3 MET     1      31.551  86.517  75.951  1.00  0.00           H  
ATOM     10  CG  MET     1      32.134  84.439  76.199  1.00  0.00           C  
ATOM     11  HG2 MET     1      31.997  84.404  77.280  1.00  0.00           H  
ATOM     12  HG3 MET     1      31.949  83.494  75.688  1.00  0.00           H  
ATOM     13  SD  MET     1      33.942  84.764  76.021  1.00  0.00           S  
ATOM     14  CE  MET     1      34.111  84.856  74.205  1.00  0.00           C  
ATOM     15  HE1 MET     1      35.157  85.065  73.982  1.00  0.00           H  
ATOM     16  HE2 MET     1      33.781  83.912  73.772  1.00  0.00           H  
ATOM     17  HE3 MET     1      33.528  85.710  73.860  1.00  0.00           H  
ATOM     18  C   MET     1      28.853  86.405  76.047  1.00  0.00           C  
ATOM     19  O   MET     1      28.260  86.384  74.958  1.00  0.00           O  
ATOM     20  N   ALA     2      28.627  87.421  76.800  1.00  0.00           N  
ATOM     21  H   ALA     2      27.883  88.024  76.478  1.00  0.00           H  
ATOM     22  CA  ALA     2      29.120  87.727  78.140  1.00  0.00           C  
ATOM     23  HA  ALA     2      28.916  88.775  78.358  1.00  0.00           H  
ATOM     24  CB  ALA     2      28.259  86.960  79.166  1.00  0.00           C  
ATOM     25  HB1 ALA     2      28.665  87.264  80.131  1.00  0.00           H  
ATOM     26  HB2 ALA     2      27.210  87.246  79.081  1.00  0.00           H  
ATOM     27  HB3 ALA     2      28.422  85.883  79.129  1.00  0.00           H  
ATOM     28  C   ALA     2      30.610  87.607  78.332  1.00  0.00           C  
ATOM     29  O   ALA     2      31.060  86.581  78.872  1.00  0.00           O  
ATOM     30  N   SER     3      31.489  88.458  77.768  1.00  0.00           N  
ATOM     31  H   SER     3      32.451  88.152  77.801  1.00  0.00           H  
ATOM     32  CA  SER     3      31.193  89.849  77.237  1.00  0.00           C  
ATOM     33  HA  SER     3      30.405  90.255  77.871  1.00  0.00           H  
ATOM     34  CB  SER     3      32.368  90.742  77.597  1.00  0.00           C  
ATOM     35  HB2 SER     3      32.567  90.659  78.665  1.00  0.00           H  
ATOM     36  HB3 SER     3      33.267  90.332  77.138  1.00  0.00           H  
ATOM     37  OG  SER     3      32.198  92.072  77.206  1.00  0.00           O  
ATOM     38  HG  SER     3      33.053  92.508  77.237  1.00  0.00           H  
ATOM     39  C   SER     3      30.696  89.918  75.789  1.00  0.00           C  
ATOM     40  O   SER     3      30.536  88.850  75.191  1.00  0.00           O  
ATOM     41  N   ASN     4      30.562  91.045  75.160  1.00  0.00           N  
ATOM     42  H   ASN     4      30.964  91.841  75.633  1.00  0.00           H  
ATOM     43  CA  ASN     4      30.280  91.033  73.721  1.00  0.00           C  
ATOM     44  HA  ASN     4      30.741  90.138  73.304  1.00  0.00           H  
ATOM     45  CB  ASN     4      28.729  91.018  73.456  1.00  0.00           C  
ATOM     46  HB2 ASN     4      28.204  91.723  74.100  1.00  0.00           H  
ATOM     47  HB3 ASN     4      28.633  91.222  72.389  1.00  0.00           H  
ATOM     48  CG  ASN     4      28.105  89.631  73.728  1.00  0.00           C  
ATOM     49  OD1 ASN     4      28.013  88.772  72.848  1.00  0.00           O  
ATOM     50  ND2 ASN     4      27.373  89.481  74.788  1.00  0.00           N  
ATOM     51 HD21 ASN     4      26.932  88.573  74.794  1.00  0.00           H  
ATOM     52 HD22 ASN     4      27.469  90.066  75.606  1.00  0.00           H  
ATOM     53  C   ASN     4      31.023  92.131  72.968  1.00  0.00           C  
ATOM     54  O   ASN     4      30.368  93.095  72.590  1.00  0.00           O  
ATOM     55  N   ASP     5      32.346  92.196  72.903  1.00  0.00           N  
ATOM     56  H   ASP     5      32.710  93.054  72.512  1.00  0.00           H  
ATOM     57  CA  ASP     5      33.353  91.182  73.136  1.00  0.00           C  
ATOM     58  HA  ASP     5      32.785  90.490  73.758  1.00  0.00           H  
ATOM     59  CB  ASP     5      33.811  90.527  71.779  1.00  0.00           C  
ATOM     60  HB2 ASP     5      34.487  91.198  71.248  1.00  0.00           H  
ATOM     61  HB3 ASP     5      34.347  89.589  71.915  1.00  0.00           H  
ATOM     62  CG  ASP     5      32.741  90.117  70.757  1.00  0.00           C  
ATOM     63  OD1 ASP     5      31.661  89.597  71.138  1.00  0.00           O  
ATOM     64  OD2 ASP     5      32.901  90.374  69.566  1.00  0.00           O  
ATOM     65  C   ASP     5      34.587  91.706  73.844  1.00  0.00           C  
ATOM     66  O   ASP     5      35.153  92.751  73.568  1.00  0.00           O  
ATOM     67  N   TYR     6      35.090  90.808  74.706  1.00  0.00           N  
ATOM     68  H   TYR     6      34.643  89.929  74.926  1.00  0.00           H  
ATOM     69  CA  TYR     6      36.370  90.973  75.337  1.00  0.00           C  
ATOM     70  HA  TYR     6      36.303  91.777  76.070  1.00  0.00           H  
ATOM     71  CB  TYR     6      36.733  89.627  76.042  1.00  0.00           C  
ATOM     72  HB2 TYR     6      36.650  88.869  75.263  1.00  0.00           H  
ATOM     73  HB3 TYR     6      37.754  89.822  76.371  1.00  0.00           H  
ATOM     74  CG  TYR     6      35.894  89.149  77.155  1.00  0.00           C  
ATOM     75  CD1 TYR     6      35.247  87.919  77.072  1.00  0.00           C  
ATOM     76  HD1 TYR     6      35.265  87.319  76.174  1.00  0.00           H  
ATOM     77  CE1 TYR     6      34.580  87.402  78.215  1.00  0.00           C  
ATOM     78  HE1 TYR     6      34.135  86.419  78.189  1.00  0.00           H  
ATOM     79  CZ  TYR     6      34.650  88.092  79.445  1.00  0.00           C  
ATOM     80  OH  TYR     6      34.061  87.657  80.522  1.00  0.00           O  
ATOM     81  HH  TYR     6      34.235  88.222  81.279  1.00  0.00           H  
ATOM     82  CE2 TYR     6      35.350  89.355  79.480  1.00  0.00           C  
ATOM     83  HE2 TYR     6      35.311  89.929  80.393  1.00  0.00           H  
ATOM     84  CD2 TYR     6      35.926  89.912  78.314  1.00  0.00           C  
ATOM     85  HD2 TYR     6      36.522  90.800  78.463  1.00  0.00           H  
ATOM     86  C   TYR     6      37.534  91.348  74.392  1.00  0.00           C  
ATOM     87  O   TYR     6      37.620  90.814  73.253  1.00  0.00           O  
ATOM     88  N   THR     7      38.483  92.122  74.883  1.00  0.00           N  
ATOM     89  H   THR     7      38.375  92.484  75.820  1.00  0.00           H  
ATOM     90  CA  THR     7      39.832  92.334  74.283  1.00  0.00           C  
ATOM     91  HA  THR     7      39.680  92.543  73.224  1.00  0.00           H  
ATOM     92  CB  THR     7      40.461  93.468  74.972  1.00  0.00           C  
ATOM     93  HB  THR     7      39.911  94.400  75.098  1.00  0.00           H  
ATOM     94  CG2 THR     7      40.861  93.132  76.434  1.00  0.00           C  
ATOM     95 HG21 THR     7      40.218  92.348  76.835  1.00  0.00           H  
ATOM     96 HG22 THR     7      41.871  92.735  76.529  1.00  0.00           H  
ATOM     97 HG23 THR     7      40.738  93.991  77.094  1.00  0.00           H  
ATOM     98  OG1 THR     7      41.707  93.860  74.403  1.00  0.00           O  
ATOM     99  HG1 THR     7      41.538  94.175  73.512  1.00  0.00           H  
ATOM    100  C   THR     7      40.710  91.054  74.347  1.00  0.00           C  
ATOM    101  O   THR     7      40.478  90.217  75.237  1.00  0.00           O  
ATOM    102  N   GLN     8      41.647  90.834  73.404  1.00  0.00           N  
ATOM    103  H   GLN     8      41.671  91.505  72.650  1.00  0.00           H  
ATOM    104  CA  GLN     8      42.703  89.804  73.661  1.00  0.00           C  
ATOM    105  HA  GLN     8      42.367  89.135  74.454  1.00  0.00           H  
ATOM    106  CB  GLN     8      42.739  88.990  72.319  1.00  0.00           C  
ATOM    107  HB2 GLN     8      42.574  89.615  71.442  1.00  0.00           H  
ATOM    108  HB3 GLN     8      43.700  88.482  72.241  1.00  0.00           H  
ATOM    109  CG  GLN     8      41.700  87.868  72.206  1.00  0.00           C  
ATOM    110  HG2 GLN     8      41.962  86.970  72.766  1.00  0.00           H  
ATOM    111  HG3 GLN     8      40.786  88.358  72.542  1.00  0.00           H  
ATOM    112  CD  GLN     8      41.559  87.437  70.771  1.00  0.00           C  
ATOM    113  OE1 GLN     8      42.500  87.052  70.136  1.00  0.00           O  
ATOM    114  NE2 GLN     8      40.336  87.435  70.286  1.00  0.00           N  
ATOM    115 HE21 GLN     8      39.615  87.676  70.950  1.00  0.00           H  
ATOM    116 HE22 GLN     8      40.176  87.070  69.358  1.00  0.00           H  
ATOM    117  C   GLN     8      44.083  90.496  73.876  1.00  0.00           C  
ATOM    118  O   GLN     8      44.417  91.430  73.166  1.00  0.00           O  
ATOM    119  N   GLN     9      44.911  90.194  74.902  1.00  0.00           N  
ATOM    120  H   GLN     9      45.770  90.715  74.803  1.00  0.00           H  
ATOM    121  CA  GLN     9      44.816  89.289  76.056  1.00  0.00           C  
ATOM    122  HA  GLN     9      45.769  89.476  76.549  1.00  0.00           H  
ATOM    123  CB  GLN     9      43.617  89.550  77.012  1.00  0.00           C  
ATOM    124  HB2 GLN     9      42.612  89.586  76.594  1.00  0.00           H  
ATOM    125  HB3 GLN     9      43.630  88.655  77.635  1.00  0.00           H  
ATOM    126  CG  GLN     9      43.863  90.759  77.922  1.00  0.00           C  
ATOM    127  HG2 GLN     9      44.886  90.848  78.286  1.00  0.00           H  
ATOM    128  HG3 GLN     9      43.639  91.595  77.261  1.00  0.00           H  
ATOM    129  CD  GLN     9      42.807  90.654  78.993  1.00  0.00           C  
ATOM    130  OE1 GLN     9      41.754  91.212  78.975  1.00  0.00           O  
ATOM    131  NE2 GLN     9      43.124  89.947  80.066  1.00  0.00           N  
ATOM    132 HE21 GLN     9      44.005  89.455  80.105  1.00  0.00           H  
ATOM    133 HE22 GLN     9      42.412  89.930  80.783  1.00  0.00           H  
ATOM    134  C   GLN     9      45.036  87.829  75.516  1.00  0.00           C  
ATOM    135  O   GLN     9      44.135  87.123  75.100  1.00  0.00           O  
ATOM    136  N   ALA    10      46.185  87.212  75.687  1.00  0.00           N  
ATOM    137  H   ALA    10      46.144  86.216  75.524  1.00  0.00           H  
ATOM    138  CA  ALA    10      47.524  87.855  75.888  1.00  0.00           C  
ATOM    139  HA  ALA    10      47.514  88.944  75.926  1.00  0.00           H  
ATOM    140  CB  ALA    10      47.976  87.533  77.260  1.00  0.00           C  
ATOM    141  HB1 ALA    10      49.058  87.620  77.356  1.00  0.00           H  
ATOM    142  HB2 ALA    10      47.575  88.265  77.962  1.00  0.00           H  
ATOM    143  HB3 ALA    10      47.693  86.541  77.610  1.00  0.00           H  
ATOM    144  C   ALA    10      48.491  87.317  74.872  1.00  0.00           C  
ATOM    145  O   ALA    10      48.378  86.123  74.460  1.00  0.00           O  
ATOM    146  N   THR    11      49.558  88.082  74.627  1.00  0.00           N  
ATOM    147  H   THR    11      49.587  88.998  75.053  1.00  0.00           H  
ATOM    148  CA  THR    11      50.681  87.684  73.877  1.00  0.00           C  
ATOM    149  HA  THR    11      50.842  86.607  73.821  1.00  0.00           H  
ATOM    150  CB  THR    11      50.554  88.350  72.516  1.00  0.00           C  
ATOM    151  HB  THR    11      50.626  89.437  72.530  1.00  0.00           H  
ATOM    152  CG2 THR    11      51.689  87.823  71.650  1.00  0.00           C  
ATOM    153 HG21 THR    11      52.654  88.183  72.008  1.00  0.00           H  
ATOM    154 HG22 THR    11      51.645  86.737  71.575  1.00  0.00           H  
ATOM    155 HG23 THR    11      51.491  88.217  70.653  1.00  0.00           H  
ATOM    156  OG1 THR    11      49.351  87.837  71.962  1.00  0.00           O  
ATOM    157  HG1 THR    11      48.699  88.437  72.330  1.00  0.00           H  
ATOM    158  C   THR    11      51.956  88.299  74.506  1.00  0.00           C  
ATOM    159  O   THR    11      52.065  89.526  74.581  1.00  0.00           O  
ATOM    160  N   GLN    12      52.968  87.614  74.972  1.00  0.00           N  
ATOM    161  H   GLN    12      53.816  88.127  75.168  1.00  0.00           H  
ATOM    162  CA  GLN    12      52.875  86.118  75.154  1.00  0.00           C  
ATOM    163  HA  GLN    12      52.659  85.778  74.141  1.00  0.00           H  
ATOM    164  CB  GLN    12      54.187  85.623  75.815  1.00  0.00           C  
ATOM    165  HB2 GLN    12      54.182  86.169  76.758  1.00  0.00           H  
ATOM    166  HB3 GLN    12      54.207  84.539  75.927  1.00  0.00           H  
ATOM    167  CG  GLN    12      55.515  85.884  75.068  1.00  0.00           C  
ATOM    168  HG2 GLN    12      55.652  84.981  74.474  1.00  0.00           H  
ATOM    169  HG3 GLN    12      55.459  86.687  74.332  1.00  0.00           H  
ATOM    170  CD  GLN    12      56.690  86.096  75.991  1.00  0.00           C  
ATOM    171  OE1 GLN    12      56.844  85.694  77.106  1.00  0.00           O  
ATOM    172  NE2 GLN    12      57.666  86.757  75.449  1.00  0.00           N  
ATOM    173 HE21 GLN    12      58.571  86.761  75.897  1.00  0.00           H  
ATOM    174 HE22 GLN    12      57.585  87.181  74.535  1.00  0.00           H  
ATOM    175  C   GLN    12      51.716  85.677  76.046  1.00  0.00           C  
ATOM    176  O   GLN    12      51.226  86.467  76.845  1.00  0.00           O  
ATOM    177  N   SER    13      51.193  84.452  75.821  1.00  0.00           N  
ATOM    178  H   SER    13      51.561  83.928  75.040  1.00  0.00           H  
ATOM    179  CA  SER    13      49.991  83.955  76.540  1.00  0.00           C  
ATOM    180  HA  SER    13      49.129  84.591  76.341  1.00  0.00           H  
ATOM    181  CB  SER    13      49.717  82.492  76.197  1.00  0.00           C  
ATOM    182  HB2 SER    13      49.744  82.379  75.114  1.00  0.00           H  
ATOM    183  HB3 SER    13      50.542  81.872  76.550  1.00  0.00           H  
ATOM    184  OG  SER    13      48.604  81.969  76.904  1.00  0.00           O  
ATOM    185  HG  SER    13      47.886  82.049  76.272  1.00  0.00           H  
ATOM    186  C   SER    13      50.137  84.128  78.021  1.00  0.00           C  
ATOM    187  O   SER    13      51.212  84.027  78.581  1.00  0.00           O  
ATOM    188  N   TYR    14      49.068  84.456  78.762  1.00  0.00           N  
ATOM    189  H   TYR    14      48.195  84.588  78.271  1.00  0.00           H  
ATOM    190  CA  TYR    14      49.117  84.675  80.198  1.00  0.00           C  
ATOM    191  HA  TYR    14      49.592  85.613  80.486  1.00  0.00           H  
ATOM    192  CB  TYR    14      47.660  84.868  80.586  1.00  0.00           C  
ATOM    193  HB2 TYR    14      47.284  85.661  79.940  1.00  0.00           H  
ATOM    194  HB3 TYR    14      47.060  84.027  80.239  1.00  0.00           H  
ATOM    195  CG  TYR    14      47.280  85.158  82.049  1.00  0.00           C  
ATOM    196  CD1 TYR    14      47.672  86.358  82.683  1.00  0.00           C  
ATOM    197  HD1 TYR    14      48.431  86.984  82.239  1.00  0.00           H  
ATOM    198  CE1 TYR    14      47.197  86.658  83.960  1.00  0.00           C  
ATOM    199  HE1 TYR    14      47.535  87.581  84.408  1.00  0.00           H  
ATOM    200  CZ  TYR    14      46.202  85.862  84.613  1.00  0.00           C  
ATOM    201  OH  TYR    14      45.526  86.179  85.814  1.00  0.00           O  
ATOM    202  HH  TYR    14      44.853  85.516  85.987  1.00  0.00           H  
ATOM    203  CE2 TYR    14      45.832  84.619  83.996  1.00  0.00           C  
ATOM    204  HE2 TYR    14      45.173  83.915  84.482  1.00  0.00           H  
ATOM    205  CD2 TYR    14      46.363  84.327  82.722  1.00  0.00           C  
ATOM    206  HD2 TYR    14      45.957  83.420  82.298  1.00  0.00           H  
ATOM    207  C   TYR    14      49.760  83.500  81.024  1.00  0.00           C  
ATOM    208  O   TYR    14      49.312  82.413  80.769  1.00  0.00           O  
ATOM    209  N   GLY    15      50.689  83.631  81.930  1.00  0.00           N  
ATOM    210  H   GLY    15      51.124  82.768  82.225  1.00  0.00           H  
ATOM    211  CA  GLY    15      51.266  84.892  82.536  1.00  0.00           C  
ATOM    212  HA2 GLY    15      52.347  84.785  82.448  1.00  0.00           H  
ATOM    213  HA3 GLY    15      50.988  85.771  81.955  1.00  0.00           H  
ATOM    214  C   GLY    15      50.880  85.235  83.996  1.00  0.00           C  
ATOM    215  O   GLY    15      51.185  86.256  84.516  1.00  0.00           O  
ATOM    216  N   ALA    16      50.202  84.295  84.719  1.00  0.00           N  
ATOM    217  H   ALA    16      49.951  83.378  84.376  1.00  0.00           H  
ATOM    218  CA  ALA    16      49.748  84.580  86.145  1.00  0.00           C  
ATOM    219  HA  ALA    16      49.428  85.622  86.123  1.00  0.00           H  
ATOM    220  CB  ALA    16      48.391  83.781  86.319  1.00  0.00           C  
ATOM    221  HB1 ALA    16      47.835  83.804  85.381  1.00  0.00           H  
ATOM    222  HB2 ALA    16      48.681  82.763  86.578  1.00  0.00           H  
ATOM    223  HB3 ALA    16      47.819  84.312  87.081  1.00  0.00           H  
ATOM    224  C   ALA    16      50.773  84.240  87.276  1.00  0.00           C  
ATOM    225  O   ALA    16      50.671  84.731  88.383  1.00  0.00           O  
ATOM    226  N   TYR    17      51.851  83.554  86.987  1.00  0.00           N  
ATOM    227  H   TYR    17      51.928  83.154  86.063  1.00  0.00           H  
ATOM    228  CA  TYR    17      53.067  83.428  87.854  1.00  0.00           C  
ATOM    229  HA  TYR    17      52.704  82.962  88.770  1.00  0.00           H  
ATOM    230  CB  TYR    17      53.844  82.325  87.141  1.00  0.00           C  
ATOM    231  HB2 TYR    17      53.271  81.401  87.073  1.00  0.00           H  
ATOM    232  HB3 TYR    17      54.071  82.713  86.148  1.00  0.00           H  
ATOM    233  CG  TYR    17      55.152  81.920  87.789  1.00  0.00           C  
ATOM    234  CD1 TYR    17      56.410  82.388  87.348  1.00  0.00           C  
ATOM    235  HD1 TYR    17      56.396  83.115  86.550  1.00  0.00           H  
ATOM    236  CE1 TYR    17      57.593  81.990  87.900  1.00  0.00           C  
ATOM    237  HE1 TYR    17      58.510  82.416  87.520  1.00  0.00           H  
ATOM    238  CZ  TYR    17      57.652  81.124  89.057  1.00  0.00           C  
ATOM    239  OH  TYR    17      58.811  80.658  89.621  1.00  0.00           O  
ATOM    240  HH  TYR    17      59.465  81.253  89.247  1.00  0.00           H  
ATOM    241  CE2 TYR    17      56.421  80.723  89.551  1.00  0.00           C  
ATOM    242  HE2 TYR    17      56.389  80.138  90.458  1.00  0.00           H  
ATOM    243  CD2 TYR    17      55.210  81.098  88.943  1.00  0.00           C  
ATOM    244  HD2 TYR    17      54.304  80.683  89.360  1.00  0.00           H  
ATOM    245  C   TYR    17      53.954  84.722  87.913  1.00  0.00           C  
ATOM    246  O   TYR    17      53.804  85.489  86.947  1.00  0.00           O  
ATOM    247  N   PRO    18      54.744  85.073  88.891  1.00  0.00           N  
ATOM    248  CD  PRO    18      54.973  84.315  90.144  1.00  0.00           C  
ATOM    249  HD2 PRO    18      55.854  83.681  90.045  1.00  0.00           H  
ATOM    250  HD3 PRO    18      54.091  83.698  90.320  1.00  0.00           H  
ATOM    251  CG  PRO    18      54.983  85.466  91.140  1.00  0.00           C  
ATOM    252  HG2 PRO    18      55.350  85.272  92.148  1.00  0.00           H  
ATOM    253  HG3 PRO    18      53.983  85.897  91.169  1.00  0.00           H  
ATOM    254  CB  PRO    18      55.852  86.499  90.406  1.00  0.00           C  
ATOM    255  HB2 PRO    18      56.890  86.169  90.438  1.00  0.00           H  
ATOM    256  HB3 PRO    18      55.651  87.452  90.896  1.00  0.00           H  
ATOM    257  CA  PRO    18      55.349  86.378  88.945  1.00  0.00           C  
ATOM    258  HA  PRO    18      54.643  87.203  88.850  1.00  0.00           H  
ATOM    259  C   PRO    18      56.556  86.503  87.971  1.00  0.00           C  
ATOM    260  O   PRO    18      57.379  85.595  87.907  1.00  0.00           O  
ATOM    261  N   THR    19      56.919  87.685  87.408  1.00  0.00           N  
ATOM    262  H   THR    19      56.429  88.524  87.687  1.00  0.00           H  
ATOM    263  CA  THR    19      58.017  87.883  86.427  1.00  0.00           C  
ATOM    264  HA  THR    19      57.779  87.150  85.655  1.00  0.00           H  
ATOM    265  CB  THR    19      57.970  89.295  85.954  1.00  0.00           C  
ATOM    266  HB  THR    19      58.915  89.495  85.449  1.00  0.00           H  
ATOM    267  CG2 THR    19      57.003  89.644  84.848  1.00  0.00           C  
ATOM    268 HG21 THR    19      55.992  89.675  85.255  1.00  0.00           H  
ATOM    269 HG22 THR    19      57.278  90.589  84.380  1.00  0.00           H  
ATOM    270 HG23 THR    19      57.126  88.772  84.206  1.00  0.00           H  
ATOM    271  OG1 THR    19      57.888  90.120  87.076  1.00  0.00           O  
ATOM    272  HG1 THR    19      58.765  90.049  87.459  1.00  0.00           H  
ATOM    273  C   THR    19      59.371  87.548  86.993  1.00  0.00           C  
ATOM    274  O   THR    19      59.640  87.903  88.105  1.00  0.00           O  
ATOM    275  N   GLN    20      60.192  86.974  86.171  1.00  0.00           N  
ATOM    276  H   GLN    20      59.792  86.894  85.247  1.00  0.00           H  
ATOM    277  CA  GLN    20      61.492  86.326  86.424  1.00  0.00           C  
ATOM    278  HA  GLN    20      61.199  85.365  86.847  1.00  0.00           H  
ATOM    279  CB  GLN    20      62.105  86.066  85.018  1.00  0.00           C  
ATOM    280  HB2 GLN    20      61.344  85.616  84.380  1.00  0.00           H  
ATOM    281  HB3 GLN    20      62.308  87.039  84.570  1.00  0.00           H  
ATOM    282  CG  GLN    20      63.413  85.285  85.001  1.00  0.00           C  
ATOM    283  HG2 GLN    20      64.057  85.625  85.812  1.00  0.00           H  
ATOM    284  HG3 GLN    20      63.253  84.216  85.135  1.00  0.00           H  
ATOM    285  CD  GLN    20      64.265  85.491  83.773  1.00  0.00           C  
ATOM    286  OE1 GLN    20      63.787  85.593  82.687  1.00  0.00           O  
ATOM    287  NE2 GLN    20      65.591  85.455  83.931  1.00  0.00           N  
ATOM    288 HE21 GLN    20      66.086  85.171  84.764  1.00  0.00           H  
ATOM    289 HE22 GLN    20      66.022  85.592  83.028  1.00  0.00           H  
ATOM    290  C   GLN    20      62.394  87.183  87.330  1.00  0.00           C  
ATOM    291  O   GLN    20      62.580  88.391  87.104  1.00  0.00           O  
ATOM    292  N   PRO    21      63.149  86.584  88.324  1.00  0.00           N  
ATOM    293  CD  PRO    21      62.999  85.217  88.766  1.00  0.00           C  
ATOM    294  HD2 PRO    21      63.070  84.562  87.898  1.00  0.00           H  
ATOM    295  HD3 PRO    21      62.023  85.110  89.240  1.00  0.00           H  
ATOM    296  CG  PRO    21      64.130  84.976  89.822  1.00  0.00           C  
ATOM    297  HG2 PRO    21      65.027  84.740  89.251  1.00  0.00           H  
ATOM    298  HG3 PRO    21      63.784  84.218  90.524  1.00  0.00           H  
ATOM    299  CB  PRO    21      64.174  86.391  90.488  1.00  0.00           C  
ATOM    300  HB2 PRO    21      65.119  86.473  91.024  1.00  0.00           H  
ATOM    301  HB3 PRO    21      63.278  86.413  91.108  1.00  0.00           H  
ATOM    302  CA  PRO    21      63.913  87.338  89.244  1.00  0.00           C  
ATOM    303  HA  PRO    21      63.327  88.176  89.622  1.00  0.00           H  
ATOM    304  C   PRO    21      65.330  87.739  88.699  1.00  0.00           C  
ATOM    305  O   PRO    21      65.831  87.063  87.762  1.00  0.00           O  
ATOM    306  N   GLY    22      65.863  88.870  89.134  1.00  0.00           N  
ATOM    307  H   GLY    22      65.432  89.450  89.839  1.00  0.00           H  
ATOM    308  CA  GLY    22      67.245  89.307  88.800  1.00  0.00           C  
ATOM    309  HA2 GLY    22      67.428  89.209  87.730  1.00  0.00           H  
ATOM    310  HA3 GLY    22      67.351  90.356  89.079  1.00  0.00           H  
ATOM    311  C   GLY    22      68.266  88.555  89.615  1.00  0.00           C  
ATOM    312  O   GLY    22      68.047  87.442  90.059  1.00  0.00           O  
ATOM    313  N   GLN    23      69.455  89.081  89.645  1.00  0.00           N  
ATOM    314  H   GLN    23      69.489  89.975  89.175  1.00  0.00           H  
ATOM    315  CA  GLN    23      70.643  88.590  90.439  1.00  0.00           C  
ATOM    316  HA  GLN    23      70.193  88.151  91.330  1.00  0.00           H  
ATOM    317  CB  GLN    23      71.509  87.554  89.653  1.00  0.00           C  
ATOM    318  HB2 GLN    23      72.367  87.270  90.263  1.00  0.00           H  
ATOM    319  HB3 GLN    23      71.029  86.607  89.405  1.00  0.00           H  
ATOM    320  CG  GLN    23      72.119  88.041  88.345  1.00  0.00           C  
ATOM    321  HG2 GLN    23      72.315  89.109  88.441  1.00  0.00           H  
ATOM    322  HG3 GLN    23      73.058  87.532  88.127  1.00  0.00           H  
ATOM    323  CD  GLN    23      71.134  88.004  87.122  1.00  0.00           C  
ATOM    324  OE1 GLN    23      70.011  87.478  87.180  1.00  0.00           O  
ATOM    325  NE2 GLN    23      71.558  88.583  86.023  1.00  0.00           N  
ATOM    326 HE21 GLN    23      72.491  88.963  86.095  1.00  0.00           H  
ATOM    327 HE22 GLN    23      70.890  89.131  85.500  1.00  0.00           H  
ATOM    328  C   GLN    23      71.437  89.757  91.035  1.00  0.00           C  
ATOM    329  O   GLN    23      71.731  90.761  90.392  1.00  0.00           O  
ATOM    330  N   GLY    24      71.584  89.702  92.351  1.00  0.00           N  
ATOM    331  H   GLY    24      71.249  88.848  92.774  1.00  0.00           H  
ATOM    332  CA  GLY    24      72.324  90.732  93.160  1.00  0.00           C  
ATOM    333  HA2 GLY    24      71.732  91.638  93.024  1.00  0.00           H  
ATOM    334  HA3 GLY    24      72.281  90.477  94.219  1.00  0.00           H  
ATOM    335  C   GLY    24      73.773  90.911  92.547  1.00  0.00           C  
ATOM    336  O   GLY    24      74.290  89.930  92.023  1.00  0.00           O  
ATOM    337  N   TYR    25      74.281  92.076  92.663  1.00  0.00           N  
ATOM    338  H   TYR    25      73.744  92.817  93.089  1.00  0.00           H  
ATOM    339  CA  TYR    25      75.500  92.494  91.991  1.00  0.00           C  
ATOM    340  HA  TYR    25      76.318  91.936  92.448  1.00  0.00           H  
ATOM    341  CB  TYR    25      75.382  92.315  90.432  1.00  0.00           C  
ATOM    342  HB2 TYR    25      75.262  91.272  90.142  1.00  0.00           H  
ATOM    343  HB3 TYR    25      74.534  92.898  90.073  1.00  0.00           H  
ATOM    344  CG  TYR    25      76.562  92.663  89.622  1.00  0.00           C  
ATOM    345  CD1 TYR    25      77.831  92.069  89.659  1.00  0.00           C  
ATOM    346  HD1 TYR    25      77.970  91.156  90.217  1.00  0.00           H  
ATOM    347  CE1 TYR    25      78.934  92.494  88.858  1.00  0.00           C  
ATOM    348  HE1 TYR    25      79.901  92.018  88.786  1.00  0.00           H  
ATOM    349  CZ  TYR    25      78.764  93.543  88.039  1.00  0.00           C  
ATOM    350  OH  TYR    25      79.844  93.924  87.304  1.00  0.00           O  
ATOM    351  HH  TYR    25      79.763  94.760  86.838  1.00  0.00           H  
ATOM    352  CE2 TYR    25      77.566  94.259  87.982  1.00  0.00           C  
ATOM    353  HE2 TYR    25      77.427  95.100  87.319  1.00  0.00           H  
ATOM    354  CD2 TYR    25      76.470  93.805  88.736  1.00  0.00           C  
ATOM    355  HD2 TYR    25      75.482  94.240  88.737  1.00  0.00           H  
ATOM    356  C   TYR    25      75.770  93.969  92.252  1.00  0.00           C  
ATOM    357  O   TYR    25      74.923  94.828  92.060  1.00  0.00           O  
ATOM    358  N   SER    26      76.998  94.302  92.597  1.00  0.00           N  
ATOM    359  H   SER    26      77.622  93.528  92.773  1.00  0.00           H  
ATOM    360  CA  SER    26      77.532  95.662  92.525  1.00  0.00           C  
ATOM    361  HA  SER    26      76.793  96.346  92.110  1.00  0.00           H  
ATOM    362  CB  SER    26      78.007  96.186  93.876  1.00  0.00           C  
ATOM    363  HB2 SER    26      77.125  96.358  94.492  1.00  0.00           H  
ATOM    364  HB3 SER    26      78.581  95.363  94.301  1.00  0.00           H  
ATOM    365  OG  SER    26      78.884  97.260  94.050  1.00  0.00           O  
ATOM    366  HG  SER    26      78.626  97.636  94.895  1.00  0.00           H  
ATOM    367  C   SER    26      78.751  95.671  91.648  1.00  0.00           C  
ATOM    368  O   SER    26      79.625  94.808  91.821  1.00  0.00           O  
ATOM    369  N   GLN    27      78.801  96.709  90.765  1.00  0.00           N  
ATOM    370  H   GLN    27      78.069  97.405  90.783  1.00  0.00           H  
ATOM    371  CA  GLN    27      79.921  96.915  89.822  1.00  0.00           C  
ATOM    372  HA  GLN    27      79.977  96.150  89.047  1.00  0.00           H  
ATOM    373  CB  GLN    27      79.633  98.240  89.074  1.00  0.00           C  
ATOM    374  HB2 GLN    27      79.560  99.112  89.726  1.00  0.00           H  
ATOM    375  HB3 GLN    27      80.447  98.443  88.379  1.00  0.00           H  
ATOM    376  CG  GLN    27      78.425  98.099  88.131  1.00  0.00           C  
ATOM    377  HG2 GLN    27      78.264  97.134  87.651  1.00  0.00           H  
ATOM    378  HG3 GLN    27      77.496  98.098  88.701  1.00  0.00           H  
ATOM    379  CD  GLN    27      78.331  99.029  86.949  1.00  0.00           C  
ATOM    380  OE1 GLN    27      79.396  99.476  86.526  1.00  0.00           O  
ATOM    381  NE2 GLN    27      77.162  99.383  86.499  1.00  0.00           N  
ATOM    382 HE21 GLN    27      76.299  99.005  86.864  1.00  0.00           H  
ATOM    383 HE22 GLN    27      77.129  99.827  85.593  1.00  0.00           H  
ATOM    384  C   GLN    27      81.360  97.068  90.395  1.00  0.00           C  
ATOM    385  O   GLN    27      82.310  96.694  89.679  1.00  0.00           O  
ATOM    386  N   GLN    28      81.520  97.468  91.645  1.00  0.00           N  
ATOM    387  H   GLN    28      80.706  97.805  92.138  1.00  0.00           H  
ATOM    388  CA  GLN    28      82.787  97.348  92.325  1.00  0.00           C  
ATOM    389  HA  GLN    28      83.506  98.034  91.877  1.00  0.00           H  
ATOM    390  CB  GLN    28      82.535  97.751  93.762  1.00  0.00           C  
ATOM    391  HB2 GLN    28      81.741  97.087  94.104  1.00  0.00           H  
ATOM    392  HB3 GLN    28      83.464  97.506  94.276  1.00  0.00           H  
ATOM    393  CG  GLN    28      82.234  99.250  94.077  1.00  0.00           C  
ATOM    394  HG2 GLN    28      83.030  99.947  93.817  1.00  0.00           H  
ATOM    395  HG3 GLN    28      81.298  99.495  93.575  1.00  0.00           H  
ATOM    396  CD  GLN    28      82.037  99.521  95.567  1.00  0.00           C  
ATOM    397  OE1 GLN    28      82.404  98.895  96.565  1.00  0.00           O  
ATOM    398  NE2 GLN    28      81.183 100.551  95.825  1.00  0.00           N  
ATOM    399 HE21 GLN    28      80.960 100.758  96.788  1.00  0.00           H  
ATOM    400 HE22 GLN    28      80.804 101.143  95.100  1.00  0.00           H  
ATOM    401  C   GLN    28      83.388  95.951  92.246  1.00  0.00           C  
ATOM    402  O   GLN    28      84.582  95.837  92.200  1.00  0.00           O  
ATOM    403  N   SER    29      82.519  94.909  92.023  1.00  0.00           N  
ATOM    404  H   SER    29      81.535  94.998  91.813  1.00  0.00           H  
ATOM    405  CA  SER    29      83.084  93.546  91.981  1.00  0.00           C  
ATOM    406  HA  SER    29      83.819  93.465  92.781  1.00  0.00           H  
ATOM    407  CB  SER    29      82.069  92.537  92.385  1.00  0.00           C  
ATOM    408  HB2 SER    29      82.484  91.529  92.374  1.00  0.00           H  
ATOM    409  HB3 SER    29      81.730  92.736  93.402  1.00  0.00           H  
ATOM    410  OG  SER    29      80.891  92.509  91.497  1.00  0.00           O  
ATOM    411  HG  SER    29      80.288  93.224  91.715  1.00  0.00           H  
ATOM    412  C   SER    29      83.825  93.191  90.673  1.00  0.00           C  
ATOM    413  O   SER    29      84.382  92.115  90.496  1.00  0.00           O  
ATOM    414  N   SER    30      83.867  94.131  89.701  1.00  0.00           N  
ATOM    415  H   SER    30      83.531  95.006  90.075  1.00  0.00           H  
ATOM    416  CA  SER    30      84.467  94.036  88.394  1.00  0.00           C  
ATOM    417  HA  SER    30      85.183  93.216  88.343  1.00  0.00           H  
ATOM    418  CB  SER    30      83.454  93.572  87.424  1.00  0.00           C  
ATOM    419  HB2 SER    30      83.073  92.604  87.750  1.00  0.00           H  
ATOM    420  HB3 SER    30      82.629  94.284  87.460  1.00  0.00           H  
ATOM    421  OG  SER    30      83.945  93.360  86.112  1.00  0.00           O  
ATOM    422  HG  SER    30      83.297  93.865  85.616  1.00  0.00           H  
ATOM    423  C   SER    30      85.141  95.349  88.013  1.00  0.00           C  
ATOM    424  O   SER    30      84.540  96.377  87.763  1.00  0.00           O  
ATOM    425  N   GLN    31      86.435  95.425  87.793  1.00  0.00           N  
ATOM    426  H   GLN    31      86.767  96.222  87.269  1.00  0.00           H  
ATOM    427  CA  GLN    31      87.547  94.530  88.138  1.00  0.00           C  
ATOM    428  HA  GLN    31      87.563  93.836  87.298  1.00  0.00           H  
ATOM    429  CB  GLN    31      88.766  95.408  87.939  1.00  0.00           C  
ATOM    430  HB2 GLN    31      88.806  95.699  86.889  1.00  0.00           H  
ATOM    431  HB3 GLN    31      88.776  96.349  88.489  1.00  0.00           H  
ATOM    432  CG  GLN    31      90.084  94.727  88.317  1.00  0.00           C  
ATOM    433  HG2 GLN    31      90.184  94.785  89.401  1.00  0.00           H  
ATOM    434  HG3 GLN    31      90.035  93.703  87.949  1.00  0.00           H  
ATOM    435  CD  GLN    31      91.232  95.453  87.625  1.00  0.00           C  
ATOM    436  OE1 GLN    31      91.253  95.780  86.464  1.00  0.00           O  
ATOM    437  NE2 GLN    31      92.300  95.716  88.312  1.00  0.00           N  
ATOM    438 HE21 GLN    31      93.085  95.722  87.676  1.00  0.00           H  
ATOM    439 HE22 GLN    31      92.302  95.308  89.235  1.00  0.00           H  
ATOM    440  C   GLN    31      87.446  93.785  89.529  1.00  0.00           C  
ATOM    441  O   GLN    31      86.863  94.383  90.392  1.00  0.00           O  
ATOM    442  N   PRO    32      87.878  92.543  89.745  1.00  0.00           N  
ATOM    443  CD  PRO    32      88.146  91.531  88.667  1.00  0.00           C  
ATOM    444  HD2 PRO    32      89.109  91.731  88.197  1.00  0.00           H  
ATOM    445  HD3 PRO    32      87.339  91.532  87.934  1.00  0.00           H  
ATOM    446  CG  PRO    32      88.039  90.177  89.398  1.00  0.00           C  
ATOM    447  HG2 PRO    32      88.951  89.793  89.854  1.00  0.00           H  
ATOM    448  HG3 PRO    32      87.650  89.369  88.777  1.00  0.00           H  
ATOM    449  CB  PRO    32      87.139  90.464  90.555  1.00  0.00           C  
ATOM    450  HB2 PRO    32      87.231  89.756  91.379  1.00  0.00           H  
ATOM    451  HB3 PRO    32      86.084  90.413  90.286  1.00  0.00           H  
ATOM    452  CA  PRO    32      87.474  91.882  91.019  1.00  0.00           C  
ATOM    453  HA  PRO    32      86.516  92.216  91.420  1.00  0.00           H  
ATOM    454  C   PRO    32      88.582  92.018  92.067  1.00  0.00           C  
ATOM    455  O   PRO    32      89.199  91.052  92.481  1.00  0.00           O  
ATOM    456  N   TYR    33      88.707  93.261  92.562  1.00  0.00           N  
ATOM    457  H   TYR    33      88.044  93.970  92.283  1.00  0.00           H  
ATOM    458  CA  TYR    33      89.792  93.685  93.505  1.00  0.00           C  
ATOM    459  HA  TYR    33      90.760  93.528  93.028  1.00  0.00           H  
ATOM    460  CB  TYR    33      89.703  95.169  93.895  1.00  0.00           C  
ATOM    461  HB2 TYR    33      88.782  95.390  94.433  1.00  0.00           H  
ATOM    462  HB3 TYR    33      90.483  95.396  94.622  1.00  0.00           H  
ATOM    463  CG  TYR    33      89.822  96.105  92.662  1.00  0.00           C  
ATOM    464  CD1 TYR    33      91.079  96.496  92.126  1.00  0.00           C  
ATOM    465  HD1 TYR    33      91.954  96.176  92.672  1.00  0.00           H  
ATOM    466  CE1 TYR    33      91.155  97.397  91.038  1.00  0.00           C  
ATOM    467  HE1 TYR    33      92.135  97.671  90.678  1.00  0.00           H  
ATOM    468  CZ  TYR    33      90.021  97.748  90.357  1.00  0.00           C  
ATOM    469  OH  TYR    33      90.205  98.514  89.222  1.00  0.00           O  
ATOM    470  HH  TYR    33      89.415  98.896  88.832  1.00  0.00           H  
ATOM    471  CE2 TYR    33      88.773  97.424  90.865  1.00  0.00           C  
ATOM    472  HE2 TYR    33      87.973  97.673  90.184  1.00  0.00           H  
ATOM    473  CD2 TYR    33      88.614  96.616  92.030  1.00  0.00           C  
ATOM    474  HD2 TYR    33      87.645  96.348  92.425  1.00  0.00           H  
ATOM    475  C   TYR    33      89.876  92.823  94.803  1.00  0.00           C  
ATOM    476  O   TYR    33      90.949  92.858  95.432  1.00  0.00           O  
ATOM    477  N   GLY    34      88.750  92.199  95.283  1.00  0.00           N  
ATOM    478  H   GLY    34      88.023  92.321  94.592  1.00  0.00           H  
ATOM    479  CA  GLY    34      88.643  91.114  96.285  1.00  0.00           C  
ATOM    480  HA2 GLY    34      89.048  90.161  95.945  1.00  0.00           H  
ATOM    481  HA3 GLY    34      89.298  91.442  97.092  1.00  0.00           H  
ATOM    482  C   GLY    34      87.283  90.948  96.640  1.00  0.00           C  
ATOM    483  O   GLY    34      86.423  91.154  95.831  1.00  0.00           O  
ATOM    484  N   GLN    35      87.075  90.334  97.790  1.00  0.00           N  
ATOM    485  H   GLN    35      87.924  90.048  98.256  1.00  0.00           H  
ATOM    486  CA  GLN    35      85.864  89.651  98.182  1.00  0.00           C  
ATOM    487  HA  GLN    35      85.091  89.936  97.469  1.00  0.00           H  
ATOM    488  CB  GLN    35      86.034  88.119  98.098  1.00  0.00           C  
ATOM    489  HB2 GLN    35      86.954  87.884  98.634  1.00  0.00           H  
ATOM    490  HB3 GLN    35      85.164  87.708  98.609  1.00  0.00           H  
ATOM    491  CG  GLN    35      85.953  87.461  96.666  1.00  0.00           C  
ATOM    492  HG2 GLN    35      84.897  87.375  96.408  1.00  0.00           H  
ATOM    493  HG3 GLN    35      86.497  88.136  96.005  1.00  0.00           H  
ATOM    494  CD  GLN    35      86.594  86.080  96.773  1.00  0.00           C  
ATOM    495  OE1 GLN    35      86.952  85.500  97.779  1.00  0.00           O  
ATOM    496  NE2 GLN    35      86.751  85.438  95.610  1.00  0.00           N  
ATOM    497 HE21 GLN    35      86.425  85.865  94.755  1.00  0.00           H  
ATOM    498 HE22 GLN    35      87.053  84.478  95.526  1.00  0.00           H  
ATOM    499  C   GLN    35      85.540  90.047  99.619  1.00  0.00           C  
ATOM    500  O   GLN    35      86.303  89.686 100.526  1.00  0.00           O  
ATOM    501  N   GLN    36      84.563  90.839 100.029  1.00  0.00           N  
ATOM    502  H   GLN    36      84.666  91.098 101.000  1.00  0.00           H  
ATOM    503  CA  GLN    36      83.833  91.693  99.153  1.00  0.00           C  
ATOM    504  HA  GLN    36      83.431  91.120  98.317  1.00  0.00           H  
ATOM    505  CB  GLN    36      82.582  92.175  99.881  1.00  0.00           C  
ATOM    506  HB2 GLN    36      82.013  91.349 100.309  1.00  0.00           H  
ATOM    507  HB3 GLN    36      82.948  92.747 100.733  1.00  0.00           H  
ATOM    508  CG  GLN    36      81.514  93.006  98.969  1.00  0.00           C  
ATOM    509  HG2 GLN    36      81.958  93.881  98.495  1.00  0.00           H  
ATOM    510  HG3 GLN    36      81.162  92.505  98.066  1.00  0.00           H  
ATOM    511  CD  GLN    36      80.265  93.494  99.703  1.00  0.00           C  
ATOM    512  OE1 GLN    36      80.101  93.169 100.897  1.00  0.00           O  
ATOM    513  NE2 GLN    36      79.339  94.184  99.092  1.00  0.00           N  
ATOM    514 HE21 GLN    36      79.581  94.479  98.157  1.00  0.00           H  
ATOM    515 HE22 GLN    36      78.657  94.619  99.698  1.00  0.00           H  
ATOM    516  C   GLN    36      84.705  92.832  98.484  1.00  0.00           C  
ATOM    517  O   GLN    36      85.545  93.409  99.126  1.00  0.00           O  
ATOM    518  N   SER    37      84.521  93.141  97.222  1.00  0.00           N  
ATOM    519  H   SER    37      83.933  92.555  96.647  1.00  0.00           H  
ATOM    520  CA  SER    37      85.274  94.268  96.637  1.00  0.00           C  
ATOM    521  HA  SER    37      86.275  94.169  97.055  1.00  0.00           H  
ATOM    522  CB  SER    37      85.176  94.198  95.101  1.00  0.00           C  
ATOM    523  HB2 SER    37      85.268  93.151  94.814  1.00  0.00           H  
ATOM    524  HB3 SER    37      84.112  94.374  94.941  1.00  0.00           H  
ATOM    525  OG  SER    37      86.091  95.010  94.412  1.00  0.00           O  
ATOM    526  HG  SER    37      85.648  95.321  93.620  1.00  0.00           H  
ATOM    527  C   SER    37      84.750  95.651  97.130  1.00  0.00           C  
ATOM    528  O   SER    37      83.777  95.778  97.793  1.00  0.00           O  
ATOM    529  N   TYR    38      85.514  96.684  96.660  1.00  0.00           N  
ATOM    530  H   TYR    38      86.175  96.477  95.925  1.00  0.00           H  
ATOM    531  CA  TYR    38      85.380  98.082  97.201  1.00  0.00           C  
ATOM    532  HA  TYR    38      84.423  98.165  97.717  1.00  0.00           H  
ATOM    533  CB  TYR    38      86.502  98.234  98.236  1.00  0.00           C  
ATOM    534  HB2 TYR    38      86.627  99.262  98.577  1.00  0.00           H  
ATOM    535  HB3 TYR    38      86.355  97.637  99.135  1.00  0.00           H  
ATOM    536  CG  TYR    38      87.942  97.914  97.834  1.00  0.00           C  
ATOM    537  CD1 TYR    38      88.786  98.857  97.223  1.00  0.00           C  
ATOM    538  HD1 TYR    38      88.347  99.814  96.984  1.00  0.00           H  
ATOM    539  CE1 TYR    38      90.138  98.602  96.860  1.00  0.00           C  
ATOM    540  HE1 TYR    38      90.733  99.464  96.596  1.00  0.00           H  
ATOM    541  CZ  TYR    38      90.617  97.310  97.053  1.00  0.00           C  
ATOM    542  OH  TYR    38      91.866  96.981  96.798  1.00  0.00           O  
ATOM    543  HH  TYR    38      92.388  97.779  96.910  1.00  0.00           H  
ATOM    544  CE2 TYR    38      89.702  96.321  97.587  1.00  0.00           C  
ATOM    545  HE2 TYR    38      90.188  95.369  97.739  1.00  0.00           H  
ATOM    546  CD2 TYR    38      88.416  96.613  97.919  1.00  0.00           C  
ATOM    547  HD2 TYR    38      87.862  95.831  98.417  1.00  0.00           H  
ATOM    548  C   TYR    38      85.491  99.122  96.107  1.00  0.00           C  
ATOM    549  O   TYR    38      86.059  98.765  95.068  1.00  0.00           O  
ATOM    550  N   SER    39      85.142 100.351  96.472  1.00  0.00           N  
ATOM    551  H   SER    39      84.747 100.534  97.383  1.00  0.00           H  
ATOM    552  CA  SER    39      85.094 101.525  95.661  1.00  0.00           C  
ATOM    553  HA  SER    39      84.609 101.120  94.773  1.00  0.00           H  
ATOM    554  CB  SER    39      84.247 102.660  96.289  1.00  0.00           C  
ATOM    555  HB2 SER    39      83.441 102.233  96.884  1.00  0.00           H  
ATOM    556  HB3 SER    39      84.850 103.198  97.021  1.00  0.00           H  
ATOM    557  OG  SER    39      83.668 103.482  95.249  1.00  0.00           O  
ATOM    558  HG  SER    39      83.406 104.298  95.680  1.00  0.00           H  
ATOM    559  C   SER    39      86.442 102.055  95.233  1.00  0.00           C  
ATOM    560  O   SER    39      87.451 101.644  95.737  1.00  0.00           O  
ATOM    561  N   GLY    40      86.516 103.044  94.306  1.00  0.00           N  
ATOM    562  H   GLY    40      85.718 103.359  93.772  1.00  0.00           H  
ATOM    563  CA  GLY    40      87.769 103.725  94.003  1.00  0.00           C  
ATOM    564  HA2 GLY    40      88.014 104.516  94.712  1.00  0.00           H  
ATOM    565  HA3 GLY    40      88.625 103.050  94.002  1.00  0.00           H  
ATOM    566  C   GLY    40      87.656 104.553  92.740  1.00  0.00           C  
ATOM    567  O   GLY    40      86.577 104.892  92.255  1.00  0.00           O  
ATOM    568  N   TYR    41      88.737 104.954  92.045  1.00  0.00           N  
ATOM    569  H   TYR    41      88.506 105.431  91.186  1.00  0.00           H  
ATOM    570  CA  TYR    41      90.177 104.614  92.272  1.00  0.00           C  
ATOM    571  HA  TYR    41      90.294 104.403  93.335  1.00  0.00           H  
ATOM    572  CB  TYR    41      90.574 103.331  91.504  1.00  0.00           C  
ATOM    573  HB2 TYR    41      90.738 103.552  90.449  1.00  0.00           H  
ATOM    574  HB3 TYR    41      91.543 102.947  91.821  1.00  0.00           H  
ATOM    575  CG  TYR    41      89.552 102.103  91.564  1.00  0.00           C  
ATOM    576  CD1 TYR    41      89.603 101.197  92.546  1.00  0.00           C  
ATOM    577  HD1 TYR    41      90.415 101.117  93.253  1.00  0.00           H  
ATOM    578  CE1 TYR    41      88.631 100.218  92.873  1.00  0.00           C  
ATOM    579  HE1 TYR    41      88.663  99.570  93.736  1.00  0.00           H  
ATOM    580  CZ  TYR    41      87.472 100.189  92.060  1.00  0.00           C  
ATOM    581  OH  TYR    41      86.476  99.316  92.336  1.00  0.00           O  
ATOM    582  HH  TYR    41      86.662  99.099  93.252  1.00  0.00           H  
ATOM    583  CE2 TYR    41      87.495 100.978  90.906  1.00  0.00           C  
ATOM    584  HE2 TYR    41      86.654 100.980  90.228  1.00  0.00           H  
ATOM    585  CD2 TYR    41      88.558 101.908  90.648  1.00  0.00           C  
ATOM    586  HD2 TYR    41      88.481 102.656  89.873  1.00  0.00           H  
ATOM    587  C   TYR    41      91.111 105.736  91.922  1.00  0.00           C  
ATOM    588  O   TYR    41      90.900 106.352  90.887  1.00  0.00           O  
ATOM    589  N   SER    42      92.253 105.965  92.653  1.00  0.00           N  
ATOM    590  H   SER    42      92.364 105.371  93.462  1.00  0.00           H  
ATOM    591  CA  SER    42      93.238 106.969  92.257  1.00  0.00           C  
ATOM    592  HA  SER    42      92.693 107.874  91.988  1.00  0.00           H  
ATOM    593  CB  SER    42      94.016 107.298  93.445  1.00  0.00           C  
ATOM    594  HB2 SER    42      93.410 107.425  94.343  1.00  0.00           H  
ATOM    595  HB3 SER    42      94.698 106.454  93.545  1.00  0.00           H  
ATOM    596  OG  SER    42      94.740 108.490  93.215  1.00  0.00           O  
ATOM    597  HG  SER    42      94.077 109.176  93.318  1.00  0.00           H  
ATOM    598  C   SER    42      94.149 106.604  91.107  1.00  0.00           C  
ATOM    599  O   SER    42      94.413 105.466  90.863  1.00  0.00           O  
ATOM    600  N   GLN    43      94.568 107.615  90.352  1.00  0.00           N  
ATOM    601  H   GLN    43      94.212 108.501  90.683  1.00  0.00           H  
ATOM    602  CA  GLN    43      95.465 107.498  89.152  1.00  0.00           C  
ATOM    603  HA  GLN    43      96.201 106.703  89.277  1.00  0.00           H  
ATOM    604  CB  GLN    43      94.589 107.084  88.016  1.00  0.00           C  
ATOM    605  HB2 GLN    43      94.150 106.095  88.150  1.00  0.00           H  
ATOM    606  HB3 GLN    43      93.778 107.812  88.023  1.00  0.00           H  
ATOM    607  CG  GLN    43      95.209 107.028  86.560  1.00  0.00           C  
ATOM    608  HG2 GLN    43      94.387 106.847  85.867  1.00  0.00           H  
ATOM    609  HG3 GLN    43      95.649 107.999  86.331  1.00  0.00           H  
ATOM    610  CD  GLN    43      96.312 105.977  86.502  1.00  0.00           C  
ATOM    611  OE1 GLN    43      96.171 104.778  86.846  1.00  0.00           O  
ATOM    612  NE2 GLN    43      97.530 106.411  86.127  1.00  0.00           N  
ATOM    613 HE21 GLN    43      97.804 107.368  85.955  1.00  0.00           H  
ATOM    614 HE22 GLN    43      98.281 105.737  86.179  1.00  0.00           H  
ATOM    615  C   GLN    43      96.200 108.850  88.849  1.00  0.00           C  
ATOM    616  O   GLN    43      95.571 109.779  88.463  1.00  0.00           O  
ATOM    617  N   SER    44      97.501 108.797  88.656  1.00  0.00           N  
ATOM    618  H   SER    44      98.067 107.973  88.800  1.00  0.00           H  
ATOM    619  CA  SER    44      98.229 110.047  88.226  1.00  0.00           C  
ATOM    620  HA  SER    44      97.918 110.956  88.742  1.00  0.00           H  
ATOM    621  CB  SER    44      99.690 109.905  88.383  1.00  0.00           C  
ATOM    622  HB2 SER    44      99.977 109.456  89.334  1.00  0.00           H  
ATOM    623  HB3 SER    44     100.078 109.226  87.624  1.00  0.00           H  
ATOM    624  OG  SER    44     100.273 111.175  88.310  1.00  0.00           O  
ATOM    625  HG  SER    44      99.989 111.707  89.058  1.00  0.00           H  
ATOM    626  C   SER    44      97.929 110.318  86.783  1.00  0.00           C  
ATOM    627  O   SER    44      97.639 109.478  85.953  1.00  0.00           O  
ATOM    628  N   THR    45      98.045 111.562  86.406  1.00  0.00           N  
ATOM    629  H   THR    45      98.226 112.257  87.117  1.00  0.00           H  
ATOM    630  CA  THR    45      97.816 112.024  85.005  1.00  0.00           C  
ATOM    631  HA  THR    45      96.928 111.538  84.601  1.00  0.00           H  
ATOM    632  CB  THR    45      97.649 113.543  85.046  1.00  0.00           C  
ATOM    633  HB  THR    45      97.020 113.857  85.879  1.00  0.00           H  
ATOM    634  CG2 THR    45      98.812 114.425  85.094  1.00  0.00           C  
ATOM    635 HG21 THR    45      98.478 115.453  85.234  1.00  0.00           H  
ATOM    636 HG22 THR    45      99.556 114.174  85.849  1.00  0.00           H  
ATOM    637 HG23 THR    45      99.305 114.371  84.123  1.00  0.00           H  
ATOM    638  OG1 THR    45      97.016 113.896  83.816  1.00  0.00           O  
ATOM    639  HG1 THR    45      96.631 114.769  83.924  1.00  0.00           H  
ATOM    640  C   THR    45      98.933 111.531  84.055  1.00  0.00           C  
ATOM    641  O   THR    45      98.705 111.387  82.842  1.00  0.00           O  
ATOM    642  N   ASP    46     100.058 111.218  84.539  1.00  0.00           N  
ATOM    643  H   ASP    46     100.095 111.369  85.537  1.00  0.00           H  
ATOM    644  CA  ASP    46     101.356 110.877  83.900  1.00  0.00           C  
ATOM    645  HA  ASP    46     101.094 110.386  82.962  1.00  0.00           H  
ATOM    646  CB  ASP    46     102.115 112.165  83.464  1.00  0.00           C  
ATOM    647  HB2 ASP    46     101.544 112.864  82.852  1.00  0.00           H  
ATOM    648  HB3 ASP    46     102.434 112.704  84.357  1.00  0.00           H  
ATOM    649  CG  ASP    46     103.440 111.881  82.699  1.00  0.00           C  
ATOM    650  OD1 ASP    46     103.631 110.761  82.134  1.00  0.00           O  
ATOM    651  OD2 ASP    46     104.359 112.690  82.813  1.00  0.00           O  
ATOM    652  C   ASP    46     102.127 109.928  84.814  1.00  0.00           C  
ATOM    653  O   ASP    46     102.456 110.232  85.966  1.00  0.00           O  
ATOM    654  N   THR    47     102.289 108.680  84.279  1.00  0.00           N  
ATOM    655  H   THR    47     101.758 108.422  83.459  1.00  0.00           H  
ATOM    656  CA  THR    47     103.259 107.693  84.886  1.00  0.00           C  
ATOM    657  HA  THR    47     103.809 108.199  85.680  1.00  0.00           H  
ATOM    658  CB  THR    47     102.478 106.533  85.512  1.00  0.00           C  
ATOM    659  HB  THR    47     103.281 106.002  86.024  1.00  0.00           H  
ATOM    660  CG2 THR    47     101.293 106.932  86.389  1.00  0.00           C  
ATOM    661 HG21 THR    47     101.663 107.619  87.150  1.00  0.00           H  
ATOM    662 HG22 THR    47     100.499 107.497  85.901  1.00  0.00           H  
ATOM    663 HG23 THR    47     100.773 106.147  86.938  1.00  0.00           H  
ATOM    664  OG1 THR    47     101.926 105.625  84.592  1.00  0.00           O  
ATOM    665  HG1 THR    47     102.682 105.446  84.028  1.00  0.00           H  
ATOM    666  C   THR    47     104.331 107.196  83.913  1.00  0.00           C  
ATOM    667  O   THR    47     104.665 106.062  83.932  1.00  0.00           O  
ATOM    668  N   SER    48     104.961 108.047  83.123  1.00  0.00           N  
ATOM    669  H   SER    48     104.575 108.979  83.184  1.00  0.00           H  
ATOM    670  CA  SER    48     106.086 107.834  82.142  1.00  0.00           C  
ATOM    671  HA  SER    48     105.843 106.927  81.587  1.00  0.00           H  
ATOM    672  CB  SER    48     106.088 108.939  81.066  1.00  0.00           C  
ATOM    673  HB2 SER    48     106.989 108.844  80.460  1.00  0.00           H  
ATOM    674  HB3 SER    48     105.241 108.936  80.380  1.00  0.00           H  
ATOM    675  OG  SER    48     106.073 110.244  81.703  1.00  0.00           O  
ATOM    676  HG  SER    48     105.149 110.411  81.900  1.00  0.00           H  
ATOM    677  C   SER    48     107.437 107.669  82.859  1.00  0.00           C  
ATOM    678  O   SER    48     107.589 107.625  84.098  1.00  0.00           O  
ATOM    679  N   GLY    49     108.515 107.455  82.092  1.00  0.00           N  
ATOM    680  H   GLY    49     108.257 107.522  81.118  1.00  0.00           H  
ATOM    681  CA  GLY    49     109.914 107.253  82.481  1.00  0.00           C  
ATOM    682  HA2 GLY    49     110.537 107.585  81.651  1.00  0.00           H  
ATOM    683  HA3 GLY    49     110.137 107.899  83.330  1.00  0.00           H  
ATOM    684  C   GLY    49     110.197 105.778  82.840  1.00  0.00           C  
ATOM    685  O   GLY    49     109.269 104.955  82.955  1.00  0.00           O  
ATOM    686  N   TYR    50     111.466 105.403  82.872  1.00  0.00           N  
ATOM    687  H   TYR    50     111.636 104.447  83.150  1.00  0.00           H  
ATOM    688  CA  TYR    50     112.677 106.285  83.091  1.00  0.00           C  
ATOM    689  HA  TYR    50     112.602 107.274  82.638  1.00  0.00           H  
ATOM    690  CB  TYR    50     112.736 106.533  84.601  1.00  0.00           C  
ATOM    691  HB2 TYR    50     111.819 107.014  84.939  1.00  0.00           H  
ATOM    692  HB3 TYR    50     112.730 105.533  85.037  1.00  0.00           H  
ATOM    693  CG  TYR    50     113.980 107.243  85.095  1.00  0.00           C  
ATOM    694  CD1 TYR    50     115.068 106.580  85.648  1.00  0.00           C  
ATOM    695  HD1 TYR    50     115.043 105.506  85.762  1.00  0.00           H  
ATOM    696  CE1 TYR    50     116.236 107.308  86.045  1.00  0.00           C  
ATOM    697  HE1 TYR    50     117.140 106.814  86.372  1.00  0.00           H  
ATOM    698  CZ  TYR    50     116.274 108.746  85.962  1.00  0.00           C  
ATOM    699  OH  TYR    50     117.368 109.532  86.268  1.00  0.00           O  
ATOM    700  HH  TYR    50     117.180 110.458  86.437  1.00  0.00           H  
ATOM    701  CE2 TYR    50     115.165 109.358  85.345  1.00  0.00           C  
ATOM    702  HE2 TYR    50     115.224 110.420  85.156  1.00  0.00           H  
ATOM    703  CD2 TYR    50     113.997 108.633  84.972  1.00  0.00           C  
ATOM    704  HD2 TYR    50     113.092 109.096  84.608  1.00  0.00           H  
ATOM    705  C   TYR    50     113.934 105.532  82.550  1.00  0.00           C  
ATOM    706  O   TYR    50     114.092 104.317  82.777  1.00  0.00           O  
ATOM    707  N   GLY    51     114.855 106.241  81.912  1.00  0.00           N  
ATOM    708  H   GLY    51     115.573 105.669  81.491  1.00  0.00           H  
ATOM    709  CA  GLY    51     115.036 107.655  81.579  1.00  0.00           C  
ATOM    710  HA2 GLY    51     114.065 108.062  81.300  1.00  0.00           H  
ATOM    711  HA3 GLY    51     115.291 108.176  82.502  1.00  0.00           H  
ATOM    712  C   GLY    51     116.023 107.995  80.418  1.00  0.00           C  
ATOM    713  O   GLY    51     116.477 107.130  79.675  1.00  0.00           O  
ATOM    714  N   GLN    52     116.476 109.309  80.305  1.00  0.00           N  
ATOM    715  H   GLN    52     116.196 109.944  81.038  1.00  0.00           H  
ATOM    716  CA  GLN    52     117.597 109.723  79.481  1.00  0.00           C  
ATOM    717  HA  GLN    52     117.704 110.789  79.679  1.00  0.00           H  
ATOM    718  CB  GLN    52     118.958 109.065  79.972  1.00  0.00           C  
ATOM    719  HB2 GLN    52     118.998 109.020  81.060  1.00  0.00           H  
ATOM    720  HB3 GLN    52     118.954 108.022  79.656  1.00  0.00           H  
ATOM    721  CG  GLN    52     120.223 109.820  79.517  1.00  0.00           C  
ATOM    722  HG2 GLN    52     120.560 109.455  78.547  1.00  0.00           H  
ATOM    723  HG3 GLN    52     119.835 110.837  79.457  1.00  0.00           H  
ATOM    724  CD  GLN    52     121.459 109.807  80.490  1.00  0.00           C  
ATOM    725  OE1 GLN    52     121.434 109.910  81.695  1.00  0.00           O  
ATOM    726  NE2 GLN    52     122.596 109.675  79.933  1.00  0.00           N  
ATOM    727 HE21 GLN    52     122.734 109.513  78.945  1.00  0.00           H  
ATOM    728 HE22 GLN    52     123.401 109.435  80.492  1.00  0.00           H  
ATOM    729  C   GLN    52     117.412 109.528  77.939  1.00  0.00           C  
ATOM    730  O   GLN    52     118.270 109.038  77.304  1.00  0.00           O  
ATOM    731  N   SER    53     116.351 110.083  77.257  1.00  0.00           N  
ATOM    732  H   SER    53     116.265 109.818  76.286  1.00  0.00           H  
ATOM    733  CA  SER    53     115.246 110.882  77.826  1.00  0.00           C  
ATOM    734  HA  SER    53     115.668 111.410  78.682  1.00  0.00           H  
ATOM    735  CB  SER    53     114.737 111.852  76.800  1.00  0.00           C  
ATOM    736  HB2 SER    53     115.507 112.585  76.558  1.00  0.00           H  
ATOM    737  HB3 SER    53     114.263 111.415  75.922  1.00  0.00           H  
ATOM    738  OG  SER    53     113.632 112.571  77.448  1.00  0.00           O  
ATOM    739  HG  SER    53     113.149 113.230  76.945  1.00  0.00           H  
ATOM    740  C   SER    53     114.137 109.992  78.300  1.00  0.00           C  
ATOM    741  O   SER    53     113.752 109.061  77.639  1.00  0.00           O  
ATOM    742  N   SER    54     113.591 110.305  79.463  1.00  0.00           N  
ATOM    743  H   SER    54     113.945 111.132  79.921  1.00  0.00           H  
ATOM    744  CA  SER    54     112.274 109.744  79.947  1.00  0.00           C  
ATOM    745  HA  SER    54     112.324 108.670  80.128  1.00  0.00           H  
ATOM    746  CB  SER    54     111.957 110.367  81.259  1.00  0.00           C  
ATOM    747  HB2 SER    54     111.836 111.440  81.113  1.00  0.00           H  
ATOM    748  HB3 SER    54     110.970 109.945  81.446  1.00  0.00           H  
ATOM    749  OG  SER    54     112.737 110.054  82.410  1.00  0.00           O  
ATOM    750  HG  SER    54     112.223 110.283  83.187  1.00  0.00           H  
ATOM    751  C   SER    54     111.140 109.967  78.967  1.00  0.00           C  
ATOM    752  O   SER    54     110.143 109.258  79.136  1.00  0.00           O  
ATOM    753  N   TYR    55     111.238 110.831  77.964  1.00  0.00           N  
ATOM    754  H   TYR    55     111.957 111.540  77.955  1.00  0.00           H  
ATOM    755  CA  TYR    55     110.101 111.151  77.139  1.00  0.00           C  
ATOM    756  HA  TYR    55     109.266 110.531  77.465  1.00  0.00           H  
ATOM    757  CB  TYR    55     109.753 112.610  77.227  1.00  0.00           C  
ATOM    758  HB2 TYR    55     110.662 113.210  77.188  1.00  0.00           H  
ATOM    759  HB3 TYR    55     109.101 112.871  76.393  1.00  0.00           H  
ATOM    760  CG  TYR    55     109.010 112.874  78.552  1.00  0.00           C  
ATOM    761  CD1 TYR    55     109.746 113.218  79.742  1.00  0.00           C  
ATOM    762  HD1 TYR    55     110.780 113.528  79.733  1.00  0.00           H  
ATOM    763  CE1 TYR    55     109.100 113.373  81.000  1.00  0.00           C  
ATOM    764  HE1 TYR    55     109.719 113.631  81.846  1.00  0.00           H  
ATOM    765  CZ  TYR    55     107.681 113.011  81.010  1.00  0.00           C  
ATOM    766  OH  TYR    55     106.937 113.026  82.168  1.00  0.00           O  
ATOM    767  HH  TYR    55     106.126 112.516  82.106  1.00  0.00           H  
ATOM    768  CE2 TYR    55     106.983 112.745  79.803  1.00  0.00           C  
ATOM    769  HE2 TYR    55     105.999 112.300  79.783  1.00  0.00           H  
ATOM    770  CD2 TYR    55     107.671 112.673  78.567  1.00  0.00           C  
ATOM    771  HD2 TYR    55     107.067 112.494  77.689  1.00  0.00           H  
ATOM    772  C   TYR    55     110.581 110.799  75.693  1.00  0.00           C  
ATOM    773  O   TYR    55     111.557 111.350  75.254  1.00  0.00           O  
ATOM    774  N   SER    56     109.922 109.951  74.861  1.00  0.00           N  
ATOM    775  H   SER    56     110.306 109.903  73.928  1.00  0.00           H  
ATOM    776  CA  SER    56     108.735 109.131  75.055  1.00  0.00           C  
ATOM    777  HA  SER    56     108.341 108.819  74.087  1.00  0.00           H  
ATOM    778  CB  SER    56     109.036 107.943  75.951  1.00  0.00           C  
ATOM    779  HB2 SER    56     109.214 108.378  76.934  1.00  0.00           H  
ATOM    780  HB3 SER    56     108.248 107.193  76.028  1.00  0.00           H  
ATOM    781  OG  SER    56     110.200 107.224  75.548  1.00  0.00           O  
ATOM    782  HG  SER    56     110.170 106.806  74.685  1.00  0.00           H  
ATOM    783  C   SER    56     107.610 109.985  75.642  1.00  0.00           C  
ATOM    784  O   SER    56     107.017 109.562  76.616  1.00  0.00           O  
ATOM    785  N   SER    57     107.139 111.038  75.081  1.00  0.00           N  
ATOM    786  H   SER    57     106.517 111.570  75.673  1.00  0.00           H  
ATOM    787  CA  SER    57     107.191 111.513  73.683  1.00  0.00           C  
ATOM    788  HA  SER    57     107.559 110.706  73.049  1.00  0.00           H  
ATOM    789  CB  SER    57     105.784 111.815  73.122  1.00  0.00           C  
ATOM    790  HB2 SER    57     105.914 112.283  72.146  1.00  0.00           H  
ATOM    791  HB3 SER    57     105.245 110.886  72.940  1.00  0.00           H  
ATOM    792  OG  SER    57     105.064 112.663  73.943  1.00  0.00           O  
ATOM    793  HG  SER    57     105.489 113.523  73.977  1.00  0.00           H  
ATOM    794  C   SER    57     108.143 112.744  73.497  1.00  0.00           C  
ATOM    795  O   SER    57     107.749 113.830  73.982  1.00  0.00           O  
ATOM    796  N   TYR    58     109.233 112.657  72.773  1.00  0.00           N  
ATOM    797  H   TYR    58     109.318 111.879  72.135  1.00  0.00           H  
ATOM    798  CA  TYR    58     110.245 113.705  72.603  1.00  0.00           C  
ATOM    799  HA  TYR    58     110.588 113.909  73.617  1.00  0.00           H  
ATOM    800  CB  TYR    58     111.466 113.194  71.826  1.00  0.00           C  
ATOM    801  HB2 TYR    58     111.658 112.132  71.980  1.00  0.00           H  
ATOM    802  HB3 TYR    58     111.332 113.277  70.747  1.00  0.00           H  
ATOM    803  CG  TYR    58     112.775 113.906  72.048  1.00  0.00           C  
ATOM    804  CD1 TYR    58     113.081 114.970  71.141  1.00  0.00           C  
ATOM    805  HD1 TYR    58     112.531 115.007  70.212  1.00  0.00           H  
ATOM    806  CE1 TYR    58     114.206 115.757  71.343  1.00  0.00           C  
ATOM    807  HE1 TYR    58     114.481 116.561  70.677  1.00  0.00           H  
ATOM    808  CZ  TYR    58     115.132 115.472  72.312  1.00  0.00           C  
ATOM    809  OH  TYR    58     116.307 116.222  72.447  1.00  0.00           O  
ATOM    810  HH  TYR    58     116.676 116.100  73.325  1.00  0.00           H  
ATOM    811  CE2 TYR    58     114.915 114.415  73.192  1.00  0.00           C  
ATOM    812  HE2 TYR    58     115.630 114.070  73.924  1.00  0.00           H  
ATOM    813  CD2 TYR    58     113.699 113.632  73.118  1.00  0.00           C  
ATOM    814  HD2 TYR    58     113.578 112.761  73.745  1.00  0.00           H  
ATOM    815  C   TYR    58     109.712 115.070  72.071  1.00  0.00           C  
ATOM    816  O   TYR    58     109.532 115.192  70.875  1.00  0.00           O  
ATOM    817  N   GLY    59     109.688 116.132  72.881  1.00  0.00           N  
ATOM    818  H   GLY    59     109.410 116.970  72.392  1.00  0.00           H  
ATOM    819  CA  GLY    59     110.121 116.201  74.270  1.00  0.00           C  
ATOM    820  HA2 GLY    59     109.459 115.466  74.729  1.00  0.00           H  
ATOM    821  HA3 GLY    59     111.175 115.925  74.310  1.00  0.00           H  
ATOM    822  C   GLY    59     110.084 117.583  74.932  1.00  0.00           C  
ATOM    823  O   GLY    59     110.135 118.656  74.345  1.00  0.00           O  
ATOM    824  N   GLN    60     110.096 117.608  76.240  1.00  0.00           N  
ATOM    825  H   GLN    60     110.129 118.550  76.602  1.00  0.00           H  
ATOM    826  CA  GLN    60     110.105 116.488  77.164  1.00  0.00           C  
ATOM    827  HA  GLN    60     110.113 115.498  76.707  1.00  0.00           H  
ATOM    828  CB  GLN    60     111.397 116.474  78.012  1.00  0.00           C  
ATOM    829  HB2 GLN    60     111.220 117.169  78.833  1.00  0.00           H  
ATOM    830  HB3 GLN    60     111.539 115.469  78.410  1.00  0.00           H  
ATOM    831  CG  GLN    60     112.674 116.891  77.324  1.00  0.00           C  
ATOM    832  HG2 GLN    60     112.479 117.878  76.906  1.00  0.00           H  
ATOM    833  HG3 GLN    60     113.451 116.978  78.084  1.00  0.00           H  
ATOM    834  CD  GLN    60     113.049 116.006  76.190  1.00  0.00           C  
ATOM    835  OE1 GLN    60     112.605 114.855  76.089  1.00  0.00           O  
ATOM    836  NE2 GLN    60     113.825 116.460  75.294  1.00  0.00           N  
ATOM    837 HE21 GLN    60     114.265 117.366  75.366  1.00  0.00           H  
ATOM    838 HE22 GLN    60     114.028 115.751  74.604  1.00  0.00           H  
ATOM    839  C   GLN    60     108.808 116.563  78.033  1.00  0.00           C  
ATOM    840  O   GLN    60     107.670 116.475  77.482  1.00  0.00           O  
ATOM    841  N   SER    61     108.830 116.675  79.360  1.00  0.00           N  
ATOM    842  H   SER    61     109.747 116.627  79.781  1.00  0.00           H  
ATOM    843  CA  SER    61     107.614 116.900  80.176  1.00  0.00           C  
ATOM    844  HA  SER    61     106.957 116.044  80.026  1.00  0.00           H  
ATOM    845  CB  SER    61     108.028 117.036  81.693  1.00  0.00           C  
ATOM    846  HB2 SER    61     107.955 116.078  82.208  1.00  0.00           H  
ATOM    847  HB3 SER    61     108.996 117.535  81.676  1.00  0.00           H  
ATOM    848  OG  SER    61     106.977 117.801  82.254  1.00  0.00           O  
ATOM    849  HG  SER    61     106.590 117.331  82.997  1.00  0.00           H  
ATOM    850  C   SER    61     106.934 118.165  79.610  1.00  0.00           C  
ATOM    851  O   SER    61     107.477 119.229  79.533  1.00  0.00           O  
ATOM    852  N   GLN    62     105.630 118.199  79.521  1.00  0.00           N  
ATOM    853  H   GLN    62     105.123 117.354  79.740  1.00  0.00           H  
ATOM    854  CA  GLN    62     104.788 119.339  79.113  1.00  0.00           C  
ATOM    855  HA  GLN    62     105.393 120.110  78.636  1.00  0.00           H  
ATOM    856  CB  GLN    62     103.653 119.012  78.092  1.00  0.00           C  
ATOM    857  HB2 GLN    62     103.133 118.099  78.380  1.00  0.00           H  
ATOM    858  HB3 GLN    62     103.005 119.878  77.953  1.00  0.00           H  
ATOM    859  CG  GLN    62     104.295 118.651  76.733  1.00  0.00           C  
ATOM    860  HG2 GLN    62     104.804 119.532  76.342  1.00  0.00           H  
ATOM    861  HG3 GLN    62     105.063 117.886  76.850  1.00  0.00           H  
ATOM    862  CD  GLN    62     103.299 118.201  75.609  1.00  0.00           C  
ATOM    863  OE1 GLN    62     102.369 118.934  75.213  1.00  0.00           O  
ATOM    864  NE2 GLN    62     103.292 117.014  75.187  1.00  0.00           N  
ATOM    865 HE21 GLN    62     102.480 116.761  74.642  1.00  0.00           H  
ATOM    866 HE22 GLN    62     103.973 116.323  75.469  1.00  0.00           H  
ATOM    867  C   GLN    62     104.251 120.068  80.347  1.00  0.00           C  
ATOM    868  O   GLN    62     103.162 120.559  80.341  1.00  0.00           O  
ATOM    869  N   ASN    63     105.100 120.258  81.323  1.00  0.00           N  
ATOM    870  H   ASN    63     105.952 119.717  81.355  1.00  0.00           H  
ATOM    871  CA  ASN    63     104.989 121.145  82.448  1.00  0.00           C  
ATOM    872  HA  ASN    63     104.083 121.709  82.224  1.00  0.00           H  
ATOM    873  CB  ASN    63     104.938 120.418  83.791  1.00  0.00           C  
ATOM    874  HB2 ASN    63     104.123 119.698  83.714  1.00  0.00           H  
ATOM    875  HB3 ASN    63     105.876 119.937  84.066  1.00  0.00           H  
ATOM    876  CG  ASN    63     104.672 121.389  85.062  1.00  0.00           C  
ATOM    877  OD1 ASN    63     105.430 122.223  85.463  1.00  0.00           O  
ATOM    878  ND2 ASN    63     103.605 121.188  85.698  1.00  0.00           N  
ATOM    879 HD21 ASN    63     103.451 121.761  86.515  1.00  0.00           H  
ATOM    880 HD22 ASN    63     102.854 120.647  85.296  1.00  0.00           H  
ATOM    881  C   ASN    63     106.180 122.103  82.615  1.00  0.00           C  
ATOM    882  O   ASN    63     105.956 123.281  82.963  1.00  0.00           O  
ATOM    883  N   THR    64     107.403 121.725  82.222  1.00  0.00           N  
ATOM    884  H   THR    64     107.563 120.777  81.912  1.00  0.00           H  
ATOM    885  CA  THR    64     108.561 122.604  81.917  1.00  0.00           C  
ATOM    886  HA  THR    64     108.236 123.640  82.010  1.00  0.00           H  
ATOM    887  CB  THR    64     109.622 122.407  83.021  1.00  0.00           C  
ATOM    888  HB  THR    64     109.860 121.345  82.961  1.00  0.00           H  
ATOM    889  CG2 THR    64     110.739 123.446  82.765  1.00  0.00           C  
ATOM    890 HG21 THR    64     111.285 123.395  81.823  1.00  0.00           H  
ATOM    891 HG22 THR    64     110.278 124.432  82.828  1.00  0.00           H  
ATOM    892 HG23 THR    64     111.529 123.356  83.512  1.00  0.00           H  
ATOM    893  OG1 THR    64     109.126 122.757  84.336  1.00  0.00           O  
ATOM    894  HG1 THR    64     108.845 121.919  84.711  1.00  0.00           H  
ATOM    895  C   THR    64     109.164 122.249  80.518  1.00  0.00           C  
ATOM    896  O   THR    64     109.893 121.283  80.378  1.00  0.00           O  
ATOM    897  N   GLY    65     108.763 122.959  79.431  1.00  0.00           N  
ATOM    898  H   GLY    65     109.240 122.771  78.560  1.00  0.00           H  
ATOM    899  CA  GLY    65     107.728 124.053  79.312  1.00  0.00           C  
ATOM    900  HA2 GLY    65     107.996 124.865  79.989  1.00  0.00           H  
ATOM    901  HA3 GLY    65     107.740 124.514  78.325  1.00  0.00           H  
ATOM    902  C   GLY    65     106.232 123.741  79.492  1.00  0.00           C  
ATOM    903  O   GLY    65     105.870 122.610  79.247  1.00  0.00           O  
ATOM    904  N   TYR    66     105.403 124.608  80.093  1.00  0.00           N  
ATOM    905  H   TYR    66     105.787 125.430  80.538  1.00  0.00           H  
ATOM    906  CA  TYR    66     103.974 124.300  80.273  1.00  0.00           C  
ATOM    907  HA  TYR    66     103.723 123.348  80.739  1.00  0.00           H  
ATOM    908  CB  TYR    66     103.253 125.400  81.120  1.00  0.00           C  
ATOM    909  HB2 TYR    66     103.942 125.874  81.819  1.00  0.00           H  
ATOM    910  HB3 TYR    66     102.972 126.196  80.430  1.00  0.00           H  
ATOM    911  CG  TYR    66     101.965 124.878  81.754  1.00  0.00           C  
ATOM    912  CD1 TYR    66     102.013 124.044  82.918  1.00  0.00           C  
ATOM    913  HD1 TYR    66     102.913 123.783  83.456  1.00  0.00           H  
ATOM    914  CE1 TYR    66     100.891 123.341  83.365  1.00  0.00           C  
ATOM    915  HE1 TYR    66     100.962 122.639  84.183  1.00  0.00           H  
ATOM    916  CZ  TYR    66      99.652 123.554  82.687  1.00  0.00           C  
ATOM    917  OH  TYR    66      98.525 123.020  83.211  1.00  0.00           O  
ATOM    918  HH  TYR    66      98.638 122.960  84.162  1.00  0.00           H  
ATOM    919  CE2 TYR    66      99.531 124.503  81.618  1.00  0.00           C  
ATOM    920  HE2 TYR    66      98.556 124.788  81.250  1.00  0.00           H  
ATOM    921  CD2 TYR    66     100.688 125.129  81.167  1.00  0.00           C  
ATOM    922  HD2 TYR    66     100.694 125.660  80.227  1.00  0.00           H  
ATOM    923  C   TYR    66     103.192 124.124  78.939  1.00  0.00           C  
ATOM    924  O   TYR    66     103.308 125.014  78.103  1.00  0.00           O  
ATOM    925  N   GLY    67     102.658 122.932  78.721  1.00  0.00           N  
ATOM    926  H   GLY    67     102.820 122.176  79.370  1.00  0.00           H  
ATOM    927  CA  GLY    67     102.045 122.706  77.329  1.00  0.00           C  
ATOM    928  HA2 GLY    67     102.809 122.889  76.573  1.00  0.00           H  
ATOM    929  HA3 GLY    67     101.649 121.692  77.262  1.00  0.00           H  
ATOM    930  C   GLY    67     100.808 123.613  77.163  1.00  0.00           C  
ATOM    931  O   GLY    67     100.145 123.957  78.116  1.00  0.00           O  
ATOM    932  N   THR    68     100.509 124.091  75.960  1.00  0.00           N  
ATOM    933  H   THR    68     101.096 123.823  75.183  1.00  0.00           H  
ATOM    934  CA  THR    68      99.307 124.893  75.654  1.00  0.00           C  
ATOM    935  HA  THR    68      98.486 124.623  76.320  1.00  0.00           H  
ATOM    936  CB  THR    68      99.666 126.334  75.990  1.00  0.00           C  
ATOM    937  HB  THR    68     100.720 126.549  75.812  1.00  0.00           H  
ATOM    938  CG2 THR    68      98.874 127.431  75.345  1.00  0.00           C  
ATOM    939 HG21 THR    68      99.232 128.328  75.850  1.00  0.00           H  
ATOM    940 HG22 THR    68      99.129 127.553  74.292  1.00  0.00           H  
ATOM    941 HG23 THR    68      97.812 127.248  75.511  1.00  0.00           H  
ATOM    942  OG1 THR    68      99.412 126.393  77.367  1.00  0.00           O  
ATOM    943  HG1 THR    68      99.845 125.617  77.729  1.00  0.00           H  
ATOM    944  C   THR    68      99.004 124.619  74.187  1.00  0.00           C  
ATOM    945  O   THR    68      99.857 124.405  73.365  1.00  0.00           O  
ATOM    946  N   GLN    69      97.702 124.471  73.797  1.00  0.00           N  
ATOM    947  H   GLN    69      96.978 124.606  74.488  1.00  0.00           H  
ATOM    948  CA  GLN    69      97.289 124.193  72.440  1.00  0.00           C  
ATOM    949  HA  GLN    69      98.058 123.609  71.934  1.00  0.00           H  
ATOM    950  CB  GLN    69      95.945 123.350  72.387  1.00  0.00           C  
ATOM    951  HB2 GLN    69      95.049 123.935  72.594  1.00  0.00           H  
ATOM    952  HB3 GLN    69      95.822 122.991  71.365  1.00  0.00           H  
ATOM    953  CG  GLN    69      95.897 122.109  73.340  1.00  0.00           C  
ATOM    954  HG2 GLN    69      96.840 121.580  73.198  1.00  0.00           H  
ATOM    955  HG3 GLN    69      95.722 122.501  74.342  1.00  0.00           H  
ATOM    956  CD  GLN    69      94.759 121.165  72.934  1.00  0.00           C  
ATOM    957  OE1 GLN    69      94.165 120.576  73.786  1.00  0.00           O  
ATOM    958  NE2 GLN    69      94.497 120.875  71.682  1.00  0.00           N  
ATOM    959 HE21 GLN    69      95.105 121.070  70.900  1.00  0.00           H  
ATOM    960 HE22 GLN    69      93.852 120.112  71.533  1.00  0.00           H  
ATOM    961  C   GLN    69      97.250 125.461  71.524  1.00  0.00           C  
ATOM    962  O   GLN    69      96.832 126.528  71.980  1.00  0.00           O  
ATOM    963  N   SER    70      97.713 125.348  70.262  1.00  0.00           N  
ATOM    964  H   SER    70      98.001 124.431  69.951  1.00  0.00           H  
ATOM    965  CA  SER    70      97.584 126.366  69.186  1.00  0.00           C  
ATOM    966  HA  SER    70      96.677 126.935  69.386  1.00  0.00           H  
ATOM    967  CB  SER    70      98.749 127.314  69.290  1.00  0.00           C  
ATOM    968  HB2 SER    70      98.544 128.274  68.817  1.00  0.00           H  
ATOM    969  HB3 SER    70      98.859 127.499  70.358  1.00  0.00           H  
ATOM    970  OG  SER    70      99.872 126.636  68.759  1.00  0.00           O  
ATOM    971  HG  SER    70     100.060 125.948  69.401  1.00  0.00           H  
ATOM    972  C   SER    70      97.305 125.902  67.771  1.00  0.00           C  
ATOM    973  O   SER    70      97.827 126.512  66.833  1.00  0.00           O  
ATOM    974  N   THR    71      96.587 124.822  67.646  1.00  0.00           N  
ATOM    975  H   THR    71      96.064 124.470  68.435  1.00  0.00           H  
ATOM    976  CA  THR    71      96.048 124.227  66.373  1.00  0.00           C  
ATOM    977  HA  THR    71      95.859 125.054  65.688  1.00  0.00           H  
ATOM    978  CB  THR    71      97.020 123.181  65.789  1.00  0.00           C  
ATOM    979  HB  THR    71      97.383 122.464  66.525  1.00  0.00           H  
ATOM    980  CG2 THR    71      96.534 122.368  64.556  1.00  0.00           C  
ATOM    981 HG21 THR    71      95.803 121.586  64.760  1.00  0.00           H  
ATOM    982 HG22 THR    71      96.139 123.141  63.897  1.00  0.00           H  
ATOM    983 HG23 THR    71      97.427 121.906  64.135  1.00  0.00           H  
ATOM    984  OG1 THR    71      98.234 123.735  65.237  1.00  0.00           O  
ATOM    985  HG1 THR    71      98.819 123.857  65.989  1.00  0.00           H  
ATOM    986  C   THR    71      94.756 123.404  66.600  1.00  0.00           C  
ATOM    987  O   THR    71      94.866 122.456  67.403  1.00  0.00           O  
ATOM    988  N   PRO    72      93.579 123.747  65.969  1.00  0.00           N  
ATOM    989  CD  PRO    72      93.251 125.061  65.469  1.00  0.00           C  
ATOM    990  HD2 PRO    72      94.015 125.391  64.764  1.00  0.00           H  
ATOM    991  HD3 PRO    72      93.042 125.775  66.266  1.00  0.00           H  
ATOM    992  CG  PRO    72      91.964 124.857  64.678  1.00  0.00           C  
ATOM    993  HG2 PRO    72      92.217 124.488  63.684  1.00  0.00           H  
ATOM    994  HG3 PRO    72      91.576 125.873  64.613  1.00  0.00           H  
ATOM    995  CB  PRO    72      91.159 123.817  65.459  1.00  0.00           C  
ATOM    996  HB2 PRO    72      90.533 123.367  64.688  1.00  0.00           H  
ATOM    997  HB3 PRO    72      90.648 124.265  66.312  1.00  0.00           H  
ATOM    998  CA  PRO    72      92.374 122.859  65.866  1.00  0.00           C  
ATOM    999  HA  PRO    72      92.202 122.527  66.890  1.00  0.00           H  
ATOM   1000  C   PRO    72      92.610 121.712  64.889  1.00  0.00           C  
ATOM   1001  O   PRO    72      93.002 122.039  63.740  1.00  0.00           O  
ATOM   1002  N   GLN    73      92.116 120.520  65.255  1.00  0.00           N  
ATOM   1003  H   GLN    73      91.890 120.436  66.236  1.00  0.00           H  
ATOM   1004  CA  GLN    73      91.938 119.331  64.445  1.00  0.00           C  
ATOM   1005  HA  GLN    73      92.932 119.144  64.038  1.00  0.00           H  
ATOM   1006  CB  GLN    73      91.685 118.073  65.371  1.00  0.00           C  
ATOM   1007  HB2 GLN    73      91.701 117.143  64.802  1.00  0.00           H  
ATOM   1008  HB3 GLN    73      92.556 118.009  66.024  1.00  0.00           H  
ATOM   1009  CG  GLN    73      90.455 118.278  66.241  1.00  0.00           C  
ATOM   1010  HG2 GLN    73      90.673 117.987  67.268  1.00  0.00           H  
ATOM   1011  HG3 GLN    73      90.177 119.331  66.290  1.00  0.00           H  
ATOM   1012  CD  GLN    73      89.238 117.538  65.600  1.00  0.00           C  
ATOM   1013  OE1 GLN    73      89.085 117.178  64.440  1.00  0.00           O  
ATOM   1014  NE2 GLN    73      88.238 117.233  66.344  1.00  0.00           N  
ATOM   1015 HE21 GLN    73      88.278 117.469  67.325  1.00  0.00           H  
ATOM   1016 HE22 GLN    73      87.591 116.575  65.935  1.00  0.00           H  
ATOM   1017  C   GLN    73      90.882 119.439  63.313  1.00  0.00           C  
ATOM   1018  O   GLN    73      89.877 120.049  63.463  1.00  0.00           O  
ATOM   1019  N   GLY    74      91.208 118.840  62.152  1.00  0.00           N  
ATOM   1020  H   GLY    74      92.038 118.266  62.114  1.00  0.00           H  
ATOM   1021  CA  GLY    74      90.430 119.210  60.953  1.00  0.00           C  
ATOM   1022  HA2 GLY    74      90.470 120.295  60.857  1.00  0.00           H  
ATOM   1023  HA3 GLY    74      90.758 118.758  60.017  1.00  0.00           H  
ATOM   1024  C   GLY    74      88.956 118.784  60.973  1.00  0.00           C  
ATOM   1025  O   GLY    74      88.100 119.634  60.665  1.00  0.00           O  
ATOM   1026  N   TYR    75      88.656 117.496  61.264  1.00  0.00           N  
ATOM   1027  H   TYR    75      89.393 116.923  61.649  1.00  0.00           H  
ATOM   1028  CA  TYR    75      87.301 116.904  61.096  1.00  0.00           C  
ATOM   1029  HA  TYR    75      86.785 117.275  60.210  1.00  0.00           H  
ATOM   1030  CB  TYR    75      87.209 115.379  61.143  1.00  0.00           C  
ATOM   1031  HB2 TYR    75      87.604 115.187  62.141  1.00  0.00           H  
ATOM   1032  HB3 TYR    75      86.154 115.116  61.063  1.00  0.00           H  
ATOM   1033  CG  TYR    75      88.068 114.619  60.078  1.00  0.00           C  
ATOM   1034  CD1 TYR    75      88.050 113.217  60.170  1.00  0.00           C  
ATOM   1035  HD1 TYR    75      87.475 112.736  60.948  1.00  0.00           H  
ATOM   1036  CE1 TYR    75      88.960 112.445  59.376  1.00  0.00           C  
ATOM   1037  HE1 TYR    75      88.922 111.380  59.553  1.00  0.00           H  
ATOM   1038  CZ  TYR    75      89.818 113.086  58.399  1.00  0.00           C  
ATOM   1039  OH  TYR    75      90.579 112.316  57.533  1.00  0.00           O  
ATOM   1040  HH  TYR    75      90.323 111.413  57.736  1.00  0.00           H  
ATOM   1041  CE2 TYR    75      89.701 114.463  58.279  1.00  0.00           C  
ATOM   1042  HE2 TYR    75      90.218 115.023  57.514  1.00  0.00           H  
ATOM   1043  CD2 TYR    75      88.814 115.278  59.077  1.00  0.00           C  
ATOM   1044  HD2 TYR    75      88.661 116.324  58.858  1.00  0.00           H  
ATOM   1045  C   TYR    75      86.262 117.506  62.097  1.00  0.00           C  
ATOM   1046  O   TYR    75      85.030 117.414  61.841  1.00  0.00           O  
ATOM   1047  N   GLY    76      86.790 118.084  63.178  1.00  0.00           N  
ATOM   1048  H   GLY    76      87.774 118.050  63.406  1.00  0.00           H  
ATOM   1049  CA  GLY    76      85.915 118.756  64.205  1.00  0.00           C  
ATOM   1050  HA2 GLY    76      86.641 119.167  64.906  1.00  0.00           H  
ATOM   1051  HA3 GLY    76      85.419 119.570  63.675  1.00  0.00           H  
ATOM   1052  C   GLY    76      84.986 117.874  65.093  1.00  0.00           C  
ATOM   1053  O   GLY    76      84.679 116.750  64.837  1.00  0.00           O  
ATOM   1054  N   SER    77      84.567 118.517  66.179  1.00  0.00           N  
ATOM   1055  H   SER    77      84.769 119.500  66.292  1.00  0.00           H  
ATOM   1056  CA  SER    77      83.966 117.775  67.312  1.00  0.00           C  
ATOM   1057  HA  SER    77      84.545 116.912  67.640  1.00  0.00           H  
ATOM   1058  CB  SER    77      83.776 118.664  68.500  1.00  0.00           C  
ATOM   1059  HB2 SER    77      83.071 119.478  68.328  1.00  0.00           H  
ATOM   1060  HB3 SER    77      83.423 117.958  69.251  1.00  0.00           H  
ATOM   1061  OG  SER    77      84.986 119.310  68.940  1.00  0.00           O  
ATOM   1062  HG  SER    77      85.181 119.983  68.283  1.00  0.00           H  
ATOM   1063  C   SER    77      82.593 117.295  66.875  1.00  0.00           C  
ATOM   1064  O   SER    77      81.683 118.114  66.615  1.00  0.00           O  
ATOM   1065  N   THR    78      82.221 115.999  66.834  1.00  0.00           N  
ATOM   1066  H   THR    78      81.324 115.802  66.415  1.00  0.00           H  
ATOM   1067  CA  THR    78      83.046 114.799  67.045  1.00  0.00           C  
ATOM   1068  HA  THR    78      84.070 114.948  66.704  1.00  0.00           H  
ATOM   1069  CB  THR    78      83.035 114.338  68.500  1.00  0.00           C  
ATOM   1070  HB  THR    78      82.044 114.045  68.847  1.00  0.00           H  
ATOM   1071  CG2 THR    78      84.128 113.291  68.750  1.00  0.00           C  
ATOM   1072 HG21 THR    78      83.690 112.434  68.238  1.00  0.00           H  
ATOM   1073 HG22 THR    78      85.109 113.527  68.337  1.00  0.00           H  
ATOM   1074 HG23 THR    78      84.121 113.239  69.839  1.00  0.00           H  
ATOM   1075  OG1 THR    78      83.401 115.415  69.342  1.00  0.00           O  
ATOM   1076  HG1 THR    78      82.569 115.830  69.584  1.00  0.00           H  
ATOM   1077  C   THR    78      82.548 113.681  66.165  1.00  0.00           C  
ATOM   1078  O   THR    78      81.350 113.376  66.048  1.00  0.00           O  
ATOM   1079  N   GLY    79      83.433 112.929  65.523  1.00  0.00           N  
ATOM   1080  H   GLY    79      84.401 113.106  65.750  1.00  0.00           H  
ATOM   1081  CA  GLY    79      83.145 111.841  64.638  1.00  0.00           C  
ATOM   1082  HA2 GLY    79      82.367 112.063  63.908  1.00  0.00           H  
ATOM   1083  HA3 GLY    79      84.076 111.730  64.081  1.00  0.00           H  
ATOM   1084  C   GLY    79      82.839 110.536  65.337  1.00  0.00           C  
ATOM   1085  O   GLY    79      82.300 110.592  66.439  1.00  0.00           O  
ATOM   1086  N   GLY    80      83.242 109.405  64.748  1.00  0.00           N  
ATOM   1087  H   GLY    80      83.044 108.587  65.306  1.00  0.00           H  
ATOM   1088  CA  GLY    80      83.580 109.250  63.281  1.00  0.00           C  
ATOM   1089  HA2 GLY    80      84.583 109.603  63.040  1.00  0.00           H  
ATOM   1090  HA3 GLY    80      83.682 108.181  63.096  1.00  0.00           H  
ATOM   1091  C   GLY    80      82.499 109.773  62.354  1.00  0.00           C  
ATOM   1092  O   GLY    80      81.317 109.935  62.637  1.00  0.00           O  
ATOM   1093  N   TYR    81      82.922 110.145  61.157  1.00  0.00           N  
ATOM   1094  H   TYR    81      83.845 109.875  60.849  1.00  0.00           H  
ATOM   1095  CA  TYR    81      82.103 110.791  60.093  1.00  0.00           C  
ATOM   1096  HA  TYR    81      81.083 111.044  60.382  1.00  0.00           H  
ATOM   1097  CB  TYR    81      82.761 112.159  59.732  1.00  0.00           C  
ATOM   1098  HB2 TYR    81      83.808 111.978  59.489  1.00  0.00           H  
ATOM   1099  HB3 TYR    81      82.385 112.583  58.801  1.00  0.00           H  
ATOM   1100  CG  TYR    81      82.599 113.160  60.830  1.00  0.00           C  
ATOM   1101  CD1 TYR    81      81.330 113.779  61.059  1.00  0.00           C  
ATOM   1102  HD1 TYR    81      80.514 113.643  60.365  1.00  0.00           H  
ATOM   1103  CE1 TYR    81      81.200 114.747  62.066  1.00  0.00           C  
ATOM   1104  HE1 TYR    81      80.256 115.265  62.152  1.00  0.00           H  
ATOM   1105  CZ  TYR    81      82.340 115.123  62.833  1.00  0.00           C  
ATOM   1106  OH  TYR    81      82.346 116.215  63.602  1.00  0.00           O  
ATOM   1107  HH  TYR    81      83.179 116.428  64.029  1.00  0.00           H  
ATOM   1108  CE2 TYR    81      83.515 114.501  62.591  1.00  0.00           C  
ATOM   1109  HE2 TYR    81      84.395 114.786  63.148  1.00  0.00           H  
ATOM   1110  CD2 TYR    81      83.721 113.530  61.610  1.00  0.00           C  
ATOM   1111  HD2 TYR    81      84.648 112.981  61.548  1.00  0.00           H  
ATOM   1112  C   TYR    81      82.048 109.807  58.882  1.00  0.00           C  
ATOM   1113  O   TYR    81      82.698 110.063  57.870  1.00  0.00           O  
ATOM   1114  N   GLY    82      81.110 108.810  58.760  1.00  0.00           N  
ATOM   1115  H   GLY    82      81.224 108.114  58.037  1.00  0.00           H  
ATOM   1116  CA  GLY    82      80.024 108.628  59.740  1.00  0.00           C  
ATOM   1117  HA2 GLY    82      79.466 107.713  59.543  1.00  0.00           H  
ATOM   1118  HA3 GLY    82      80.361 108.448  60.760  1.00  0.00           H  
ATOM   1119  C   GLY    82      78.922 109.767  59.658  1.00  0.00           C  
ATOM   1120  O   GLY    82      78.891 110.636  58.750  1.00  0.00           O  
ATOM   1121  N   SER    83      78.116 109.860  60.688  1.00  0.00           N  
ATOM   1122  H   SER    83      78.349 109.249  61.458  1.00  0.00           H  
ATOM   1123  CA  SER    83      77.236 110.909  61.091  1.00  0.00           C  
ATOM   1124  HA  SER    83      76.622 110.498  61.892  1.00  0.00           H  
ATOM   1125  CB  SER    83      77.943 112.250  61.561  1.00  0.00           C  
ATOM   1126  HB2 SER    83      78.608 112.629  60.784  1.00  0.00           H  
ATOM   1127  HB3 SER    83      77.176 112.994  61.776  1.00  0.00           H  
ATOM   1128  OG  SER    83      78.620 111.859  62.752  1.00  0.00           O  
ATOM   1129  HG  SER    83      79.287 111.213  62.507  1.00  0.00           H  
ATOM   1130  C   SER    83      76.215 111.294  60.071  1.00  0.00           C  
ATOM   1131  O   SER    83      76.365 112.382  59.520  1.00  0.00           O  
ATOM   1132  N   SER    84      75.162 110.478  59.826  1.00  0.00           N  
ATOM   1133  H   SER    84      74.531 110.732  59.079  1.00  0.00           H  
ATOM   1134  CA  SER    84      74.731 109.266  60.529  1.00  0.00           C  
ATOM   1135  HA  SER    84      74.831 109.481  61.593  1.00  0.00           H  
ATOM   1136  CB  SER    84      73.216 109.028  60.158  1.00  0.00           C  
ATOM   1137  HB2 SER    84      72.748 108.574  61.033  1.00  0.00           H  
ATOM   1138  HB3 SER    84      72.638 109.938  59.997  1.00  0.00           H  
ATOM   1139  OG  SER    84      73.050 108.200  59.091  1.00  0.00           O  
ATOM   1140  HG  SER    84      73.305 108.670  58.294  1.00  0.00           H  
ATOM   1141  C   SER    84      75.612 108.084  60.183  1.00  0.00           C  
ATOM   1142  O   SER    84      76.241 108.009  59.133  1.00  0.00           O  
ATOM   1143  N   GLN    85      75.634 107.016  60.999  1.00  0.00           N  
ATOM   1144  H   GLN    85      75.097 107.106  61.850  1.00  0.00           H  
ATOM   1145  CA  GLN    85      76.644 105.974  60.924  1.00  0.00           C  
ATOM   1146  HA  GLN    85      77.643 106.408  60.888  1.00  0.00           H  
ATOM   1147  CB  GLN    85      76.539 104.939  62.124  1.00  0.00           C  
ATOM   1148  HB2 GLN    85      76.754 105.423  63.077  1.00  0.00           H  
ATOM   1149  HB3 GLN    85      75.512 104.576  62.163  1.00  0.00           H  
ATOM   1150  CG  GLN    85      77.500 103.740  62.013  1.00  0.00           C  
ATOM   1151  HG2 GLN    85      77.314 103.155  62.913  1.00  0.00           H  
ATOM   1152  HG3 GLN    85      77.186 103.184  61.129  1.00  0.00           H  
ATOM   1153  CD  GLN    85      79.018 104.061  61.916  1.00  0.00           C  
ATOM   1154  OE1 GLN    85      79.548 105.086  62.217  1.00  0.00           O  
ATOM   1155  NE2 GLN    85      79.836 103.117  61.481  1.00  0.00           N  
ATOM   1156 HE21 GLN    85      80.794 103.340  61.253  1.00  0.00           H  
ATOM   1157 HE22 GLN    85      79.438 102.201  61.329  1.00  0.00           H  
ATOM   1158  C   GLN    85      76.489 105.252  59.500  1.00  0.00           C  
ATOM   1159  O   GLN    85      77.496 104.873  58.880  1.00  0.00           O  
ATOM   1160  N   SER    86      75.285 105.007  59.093  1.00  0.00           N  
ATOM   1161  H   SER    86      74.525 105.322  59.678  1.00  0.00           H  
ATOM   1162  CA  SER    86      74.840 104.443  57.827  1.00  0.00           C  
ATOM   1163  HA  SER    86      73.751 104.458  57.861  1.00  0.00           H  
ATOM   1164  CB  SER    86      75.294 105.281  56.627  1.00  0.00           C  
ATOM   1165  HB2 SER    86      76.347 105.146  56.380  1.00  0.00           H  
ATOM   1166  HB3 SER    86      74.772 104.982  55.718  1.00  0.00           H  
ATOM   1167  OG  SER    86      75.110 106.698  56.900  1.00  0.00           O  
ATOM   1168  HG  SER    86      75.770 106.901  57.567  1.00  0.00           H  
ATOM   1169  C   SER    86      75.148 102.981  57.751  1.00  0.00           C  
ATOM   1170  O   SER    86      75.876 102.605  56.855  1.00  0.00           O  
ATOM   1171  N   SER    87      74.627 102.076  58.613  1.00  0.00           N  
ATOM   1172  H   SER    87      74.050 102.401  59.375  1.00  0.00           H  
ATOM   1173  CA  SER    87      74.736 100.616  58.604  1.00  0.00           C  
ATOM   1174  HA  SER    87      75.750 100.297  58.845  1.00  0.00           H  
ATOM   1175  CB  SER    87      73.781  99.991  59.647  1.00  0.00           C  
ATOM   1176  HB2 SER    87      72.774 100.403  59.593  1.00  0.00           H  
ATOM   1177  HB3 SER    87      73.792  98.901  59.650  1.00  0.00           H  
ATOM   1178  OG  SER    87      74.292 100.286  60.967  1.00  0.00           O  
ATOM   1179  HG  SER    87      73.565 100.002  61.526  1.00  0.00           H  
ATOM   1180  C   SER    87      74.465 100.004  57.176  1.00  0.00           C  
ATOM   1181  O   SER    87      73.701 100.503  56.324  1.00  0.00           O  
ATOM   1182  N   GLN    88      75.109  98.879  56.909  1.00  0.00           N  
ATOM   1183  H   GLN    88      75.975  98.887  57.428  1.00  0.00           H  
ATOM   1184  CA  GLN    88      75.100  98.055  55.733  1.00  0.00           C  
ATOM   1185  HA  GLN    88      75.352  98.790  54.969  1.00  0.00           H  
ATOM   1186  CB  GLN    88      76.175  96.982  55.754  1.00  0.00           C  
ATOM   1187  HB2 GLN    88      76.182  96.489  56.726  1.00  0.00           H  
ATOM   1188  HB3 GLN    88      75.865  96.207  55.052  1.00  0.00           H  
ATOM   1189  CG  GLN    88      77.642  97.570  55.471  1.00  0.00           C  
ATOM   1190  HG2 GLN    88      77.695  98.015  54.477  1.00  0.00           H  
ATOM   1191  HG3 GLN    88      77.823  98.421  56.127  1.00  0.00           H  
ATOM   1192  CD  GLN    88      78.726  96.511  55.644  1.00  0.00           C  
ATOM   1193  OE1 GLN    88      78.461  95.329  55.592  1.00  0.00           O  
ATOM   1194  NE2 GLN    88      79.951  96.978  55.791  1.00  0.00           N  
ATOM   1195 HE21 GLN    88      80.053  97.980  55.870  1.00  0.00           H  
ATOM   1196 HE22 GLN    88      80.748  96.371  55.914  1.00  0.00           H  
ATOM   1197  C   GLN    88      73.678  97.540  55.334  1.00  0.00           C  
ATOM   1198  O   GLN    88      72.740  97.511  56.099  1.00  0.00           O  
ATOM   1199  N   SER    89      73.446  97.135  54.036  1.00  0.00           N  
ATOM   1200  H   SER    89      74.196  97.100  53.361  1.00  0.00           H  
ATOM   1201  CA  SER    89      72.219  96.582  53.534  1.00  0.00           C  
ATOM   1202  HA  SER    89      71.558  97.448  53.568  1.00  0.00           H  
ATOM   1203  CB  SER    89      72.277  96.006  52.141  1.00  0.00           C  
ATOM   1204  HB2 SER    89      71.269  95.965  51.729  1.00  0.00           H  
ATOM   1205  HB3 SER    89      72.732  96.713  51.448  1.00  0.00           H  
ATOM   1206  OG  SER    89      72.943  94.783  52.121  1.00  0.00           O  
ATOM   1207  HG  SER    89      72.358  94.069  52.388  1.00  0.00           H  
ATOM   1208  C   SER    89      71.496  95.548  54.410  1.00  0.00           C  
ATOM   1209  O   SER    89      72.116  94.594  54.943  1.00  0.00           O  
ATOM   1210  N   SER    90      70.168  95.797  54.568  1.00  0.00           N  
ATOM   1211  H   SER    90      69.799  96.557  54.013  1.00  0.00           H  
ATOM   1212  CA  SER    90      69.368  95.120  55.642  1.00  0.00           C  
ATOM   1213  HA  SER    90      69.969  95.184  56.549  1.00  0.00           H  
ATOM   1214  CB  SER    90      67.987  95.796  55.651  1.00  0.00           C  
ATOM   1215  HB2 SER    90      67.720  95.903  54.600  1.00  0.00           H  
ATOM   1216  HB3 SER    90      67.373  95.134  56.261  1.00  0.00           H  
ATOM   1217  OG  SER    90      68.125  97.035  56.273  1.00  0.00           O  
ATOM   1218  HG  SER    90      68.109  96.811  57.206  1.00  0.00           H  
ATOM   1219  C   SER    90      69.186  93.617  55.347  1.00  0.00           C  
ATOM   1220  O   SER    90      69.239  92.858  56.308  1.00  0.00           O  
ATOM   1221  N   TYR    91      69.025  93.239  54.081  1.00  0.00           N  
ATOM   1222  H   TYR    91      68.938  93.980  53.400  1.00  0.00           H  
ATOM   1223  CA  TYR    91      69.306  91.797  53.560  1.00  0.00           C  
ATOM   1224  HA  TYR    91      69.027  91.076  54.328  1.00  0.00           H  
ATOM   1225  CB  TYR    91      68.498  91.576  52.353  1.00  0.00           C  
ATOM   1226  HB2 TYR    91      67.442  91.520  52.616  1.00  0.00           H  
ATOM   1227  HB3 TYR    91      68.704  92.473  51.769  1.00  0.00           H  
ATOM   1228  CG  TYR    91      68.867  90.275  51.599  1.00  0.00           C  
ATOM   1229  CD1 TYR    91      69.914  90.270  50.643  1.00  0.00           C  
ATOM   1230  HD1 TYR    91      70.409  91.185  50.353  1.00  0.00           H  
ATOM   1231  CE1 TYR    91      70.221  89.089  49.960  1.00  0.00           C  
ATOM   1232  HE1 TYR    91      70.958  89.040  49.173  1.00  0.00           H  
ATOM   1233  CZ  TYR    91      69.594  87.842  50.309  1.00  0.00           C  
ATOM   1234  OH  TYR    91      69.839  86.597  49.761  1.00  0.00           O  
ATOM   1235  HH  TYR    91      70.183  86.647  48.866  1.00  0.00           H  
ATOM   1236  CE2 TYR    91      68.485  87.924  51.187  1.00  0.00           C  
ATOM   1237  HE2 TYR    91      67.833  87.099  51.433  1.00  0.00           H  
ATOM   1238  CD2 TYR    91      68.187  89.073  51.915  1.00  0.00           C  
ATOM   1239  HD2 TYR    91      67.512  89.032  52.757  1.00  0.00           H  
ATOM   1240  C   TYR    91      70.824  91.692  53.294  1.00  0.00           C  
ATOM   1241  O   TYR    91      71.425  92.645  52.762  1.00  0.00           O  
ATOM   1242  N   GLY    92      71.547  90.636  53.595  1.00  0.00           N  
ATOM   1243  H   GLY    92      72.535  90.721  53.403  1.00  0.00           H  
ATOM   1244  CA  GLY    92      71.062  89.467  54.261  1.00  0.00           C  
ATOM   1245  HA2 GLY    92      71.362  89.434  55.309  1.00  0.00           H  
ATOM   1246  HA3 GLY    92      69.980  89.386  54.152  1.00  0.00           H  
ATOM   1247  C   GLY    92      71.605  88.194  53.666  1.00  0.00           C  
ATOM   1248  O   GLY    92      72.768  88.024  53.351  1.00  0.00           O  
ATOM   1249  N   GLN    93      70.724  87.230  53.530  1.00  0.00           N  
ATOM   1250  H   GLN    93      69.764  87.451  53.749  1.00  0.00           H  
ATOM   1251  CA  GLN    93      71.052  85.880  53.023  1.00  0.00           C  
ATOM   1252  HA  GLN    93      71.398  85.911  51.990  1.00  0.00           H  
ATOM   1253  CB  GLN    93      72.149  85.119  53.811  1.00  0.00           C  
ATOM   1254  HB2 GLN    93      72.340  84.126  53.404  1.00  0.00           H  
ATOM   1255  HB3 GLN    93      73.075  85.693  53.788  1.00  0.00           H  
ATOM   1256  CG  GLN    93      71.816  84.731  55.327  1.00  0.00           C  
ATOM   1257  HG2 GLN    93      72.661  84.341  55.893  1.00  0.00           H  
ATOM   1258  HG3 GLN    93      71.539  85.677  55.794  1.00  0.00           H  
ATOM   1259  CD  GLN    93      70.744  83.730  55.589  1.00  0.00           C  
ATOM   1260  OE1 GLN    93      70.318  82.949  54.796  1.00  0.00           O  
ATOM   1261  NE2 GLN    93      70.223  83.659  56.780  1.00  0.00           N  
ATOM   1262 HE21 GLN    93      69.408  83.099  56.983  1.00  0.00           H  
ATOM   1263 HE22 GLN    93      70.607  84.268  57.489  1.00  0.00           H  
ATOM   1264  C   GLN    93      69.751  85.071  52.931  1.00  0.00           C  
ATOM   1265  O   GLN    93      68.747  85.394  53.608  1.00  0.00           O  
ATOM   1266  N   GLN    94      69.735  84.038  52.085  1.00  0.00           N  
ATOM   1267  H   GLN    94      70.597  83.759  51.639  1.00  0.00           H  
ATOM   1268  CA  GLN    94      68.623  83.146  51.902  1.00  0.00           C  
ATOM   1269  HA  GLN    94      68.214  82.910  52.884  1.00  0.00           H  
ATOM   1270  CB  GLN    94      67.567  83.948  51.214  1.00  0.00           C  
ATOM   1271  HB2 GLN    94      67.189  84.645  51.962  1.00  0.00           H  
ATOM   1272  HB3 GLN    94      68.028  84.439  50.357  1.00  0.00           H  
ATOM   1273  CG  GLN    94      66.372  83.177  50.612  1.00  0.00           C  
ATOM   1274  HG2 GLN    94      65.754  83.874  50.045  1.00  0.00           H  
ATOM   1275  HG3 GLN    94      66.736  82.441  49.895  1.00  0.00           H  
ATOM   1276  CD  GLN    94      65.493  82.531  51.699  1.00  0.00           C  
ATOM   1277  OE1 GLN    94      65.153  83.135  52.695  1.00  0.00           O  
ATOM   1278  NE2 GLN    94      65.242  81.253  51.627  1.00  0.00           N  
ATOM   1279 HE21 GLN    94      65.579  80.665  50.878  1.00  0.00           H  
ATOM   1280 HE22 GLN    94      64.714  80.843  52.383  1.00  0.00           H  
ATOM   1281  C   GLN    94      68.937  81.796  51.170  1.00  0.00           C  
ATOM   1282  O   GLN    94      69.552  81.764  50.105  1.00  0.00           O  
ATOM   1283  N   SER    95      68.738  80.656  51.785  1.00  0.00           N  
ATOM   1284  H   SER    95      68.403  80.753  52.733  1.00  0.00           H  
ATOM   1285  CA  SER    95      68.848  79.381  51.176  1.00  0.00           C  
ATOM   1286  HA  SER    95      69.928  79.414  51.035  1.00  0.00           H  
ATOM   1287  CB  SER    95      68.594  78.352  52.298  1.00  0.00           C  
ATOM   1288  HB2 SER    95      69.343  78.411  53.087  1.00  0.00           H  
ATOM   1289  HB3 SER    95      67.563  78.334  52.650  1.00  0.00           H  
ATOM   1290  OG  SER    95      68.867  77.075  51.738  1.00  0.00           O  
ATOM   1291  HG  SER    95      68.468  76.372  52.257  1.00  0.00           H  
ATOM   1292  C   SER    95      67.993  79.134  49.913  1.00  0.00           C  
ATOM   1293  O   SER    95      66.874  79.694  49.771  1.00  0.00           O  
ATOM   1294  N   SER    96      68.575  78.396  49.001  1.00  0.00           N  
ATOM   1295  H   SER    96      69.490  78.022  49.211  1.00  0.00           H  
ATOM   1296  CA  SER    96      68.050  77.959  47.716  1.00  0.00           C  
ATOM   1297  HA  SER    96      68.099  78.817  47.046  1.00  0.00           H  
ATOM   1298  CB  SER    96      68.953  76.884  47.065  1.00  0.00           C  
ATOM   1299  HB2 SER    96      68.854  76.006  47.702  1.00  0.00           H  
ATOM   1300  HB3 SER    96      68.504  76.621  46.107  1.00  0.00           H  
ATOM   1301  OG  SER    96      70.336  77.257  46.980  1.00  0.00           O  
ATOM   1302  HG  SER    96      70.868  76.458  46.983  1.00  0.00           H  
ATOM   1303  C   SER    96      66.666  77.505  47.894  1.00  0.00           C  
ATOM   1304  O   SER    96      66.386  76.816  48.884  1.00  0.00           O  
ATOM   1305  N   TYR    97      65.732  77.784  46.997  1.00  0.00           N  
ATOM   1306  H   TYR    97      64.793  77.566  47.299  1.00  0.00           H  
ATOM   1307  CA  TYR    97      65.786  78.643  45.764  1.00  0.00           C  
ATOM   1308  HA  TYR    97      64.827  78.554  45.255  1.00  0.00           H  
ATOM   1309  CB  TYR    97      65.817  80.150  46.146  1.00  0.00           C  
ATOM   1310  HB2 TYR    97      66.743  80.444  46.639  1.00  0.00           H  
ATOM   1311  HB3 TYR    97      65.900  80.657  45.185  1.00  0.00           H  
ATOM   1312  CG  TYR    97      64.661  80.758  46.873  1.00  0.00           C  
ATOM   1313  CD1 TYR    97      64.396  80.402  48.208  1.00  0.00           C  
ATOM   1314  HD1 TYR    97      64.936  79.569  48.632  1.00  0.00           H  
ATOM   1315  CE1 TYR    97      63.543  81.282  48.978  1.00  0.00           C  
ATOM   1316  HE1 TYR    97      63.303  81.064  50.008  1.00  0.00           H  
ATOM   1317  CZ  TYR    97      62.831  82.364  48.350  1.00  0.00           C  
ATOM   1318  OH  TYR    97      62.063  83.224  49.068  1.00  0.00           O  
ATOM   1319  HH  TYR    97      62.101  83.018  50.005  1.00  0.00           H  
ATOM   1320  CE2 TYR    97      63.031  82.603  46.969  1.00  0.00           C  
ATOM   1321  HE2 TYR    97      62.501  83.436  46.531  1.00  0.00           H  
ATOM   1322  CD2 TYR    97      63.939  81.877  46.261  1.00  0.00           C  
ATOM   1323  HD2 TYR    97      64.225  82.140  45.254  1.00  0.00           H  
ATOM   1324  C   TYR    97      66.856  78.274  44.756  1.00  0.00           C  
ATOM   1325  O   TYR    97      67.800  79.055  44.599  1.00  0.00           O  
ATOM   1326  N   PRO    98      66.775  77.122  44.047  1.00  0.00           N  
ATOM   1327  CD  PRO    98      67.848  76.557  43.212  1.00  0.00           C  
ATOM   1328  HD2 PRO    98      68.761  76.402  43.786  1.00  0.00           H  
ATOM   1329  HD3 PRO    98      68.030  77.273  42.411  1.00  0.00           H  
ATOM   1330  CG  PRO    98      67.297  75.243  42.610  1.00  0.00           C  
ATOM   1331  HG2 PRO    98      67.712  74.373  43.117  1.00  0.00           H  
ATOM   1332  HG3 PRO    98      67.507  75.150  41.544  1.00  0.00           H  
ATOM   1333  CB  PRO    98      65.767  75.409  42.806  1.00  0.00           C  
ATOM   1334  HB2 PRO    98      65.179  74.523  43.050  1.00  0.00           H  
ATOM   1335  HB3 PRO    98      65.395  75.935  41.927  1.00  0.00           H  
ATOM   1336  CA  PRO    98      65.608  76.232  44.009  1.00  0.00           C  
ATOM   1337  HA  PRO    98      64.657  76.763  43.988  1.00  0.00           H  
ATOM   1338  C   PRO    98      65.556  75.315  45.292  1.00  0.00           C  
ATOM   1339  O   PRO    98      66.622  75.009  45.904  1.00  0.00           O  
ATOM   1340  N   GLY    99      64.357  74.955  45.796  1.00  0.00           N  
ATOM   1341  H   GLY    99      63.486  75.296  45.413  1.00  0.00           H  
ATOM   1342  CA  GLY    99      64.048  74.167  47.067  1.00  0.00           C  
ATOM   1343  HA2 GLY    99      64.588  74.532  47.941  1.00  0.00           H  
ATOM   1344  HA3 GLY    99      62.975  74.076  47.232  1.00  0.00           H  
ATOM   1345  C   GLY    99      64.492  72.724  46.818  1.00  0.00           C  
ATOM   1346  O   GLY    99      64.552  72.199  45.643  1.00  0.00           O  
ATOM   1347  N   TYR   100      64.746  72.122  47.972  1.00  0.00           N  
ATOM   1348  H   TYR   100      64.600  72.681  48.800  1.00  0.00           H  
ATOM   1349  CA  TYR   100      65.476  70.831  48.078  1.00  0.00           C  
ATOM   1350  HA  TYR   100      65.130  70.243  47.228  1.00  0.00           H  
ATOM   1351  CB  TYR   100      66.990  71.018  48.020  1.00  0.00           C  
ATOM   1352  HB2 TYR   100      67.371  69.999  48.092  1.00  0.00           H  
ATOM   1353  HB3 TYR   100      67.276  71.443  47.058  1.00  0.00           H  
ATOM   1354  CG  TYR   100      67.717  71.812  49.118  1.00  0.00           C  
ATOM   1355  CD1 TYR   100      67.675  73.172  49.148  1.00  0.00           C  
ATOM   1356  HD1 TYR   100      67.068  73.712  48.436  1.00  0.00           H  
ATOM   1357  CE1 TYR   100      68.343  73.910  50.169  1.00  0.00           C  
ATOM   1358  HE1 TYR   100      68.335  74.989  50.113  1.00  0.00           H  
ATOM   1359  CZ  TYR   100      68.988  73.166  51.227  1.00  0.00           C  
ATOM   1360  OH  TYR   100      69.562  73.796  52.305  1.00  0.00           O  
ATOM   1361  HH  TYR   100      69.661  73.263  53.098  1.00  0.00           H  
ATOM   1362  CE2 TYR   100      68.891  71.774  51.246  1.00  0.00           C  
ATOM   1363  HE2 TYR   100      69.350  71.255  52.074  1.00  0.00           H  
ATOM   1364  CD2 TYR   100      68.343  71.077  50.175  1.00  0.00           C  
ATOM   1365  HD2 TYR   100      68.317  69.998  50.163  1.00  0.00           H  
ATOM   1366  C   TYR   100      65.045  69.976  49.308  1.00  0.00           C  
ATOM   1367  O   TYR   100      65.719  69.053  49.720  1.00  0.00           O  
ATOM   1368  N   GLY   101      63.929  70.358  49.975  1.00  0.00           N  
ATOM   1369  H   GLY   101      63.525  71.184  49.557  1.00  0.00           H  
ATOM   1370  CA  GLY   101      63.636  69.900  51.377  1.00  0.00           C  
ATOM   1371  HA2 GLY   101      64.588  69.536  51.762  1.00  0.00           H  
ATOM   1372  HA3 GLY   101      63.226  70.777  51.878  1.00  0.00           H  
ATOM   1373  C   GLY   101      62.720  68.625  51.515  1.00  0.00           C  
ATOM   1374  O   GLY   101      62.281  68.271  52.608  1.00  0.00           O  
ATOM   1375  N   GLN   102      62.393  67.950  50.408  1.00  0.00           N  
ATOM   1376  H   GLN   102      62.720  68.248  49.500  1.00  0.00           H  
ATOM   1377  CA  GLN   102      61.649  66.656  50.378  1.00  0.00           C  
ATOM   1378  HA  GLN   102      60.854  66.567  51.118  1.00  0.00           H  
ATOM   1379  CB  GLN   102      61.064  66.591  48.930  1.00  0.00           C  
ATOM   1380  HB2 GLN   102      61.895  66.725  48.238  1.00  0.00           H  
ATOM   1381  HB3 GLN   102      60.734  65.588  48.660  1.00  0.00           H  
ATOM   1382  CG  GLN   102      59.948  67.637  48.635  1.00  0.00           C  
ATOM   1383  HG2 GLN   102      60.242  68.678  48.764  1.00  0.00           H  
ATOM   1384  HG3 GLN   102      59.561  67.507  47.624  1.00  0.00           H  
ATOM   1385  CD  GLN   102      58.728  67.490  49.576  1.00  0.00           C  
ATOM   1386  OE1 GLN   102      58.386  66.438  50.192  1.00  0.00           O  
ATOM   1387  NE2 GLN   102      57.839  68.367  49.656  1.00  0.00           N  
ATOM   1388 HE21 GLN   102      58.006  69.184  49.086  1.00  0.00           H  
ATOM   1389 HE22 GLN   102      56.921  68.183  50.036  1.00  0.00           H  
ATOM   1390  C   GLN   102      62.561  65.432  50.639  1.00  0.00           C  
ATOM   1391  O   GLN   102      63.606  65.322  49.970  1.00  0.00           O  
ATOM   1392  N   GLN   103      62.232  64.444  51.429  1.00  0.00           N  
ATOM   1393  H   GLN   103      61.332  64.457  51.887  1.00  0.00           H  
ATOM   1394  CA  GLN   103      63.011  63.309  51.842  1.00  0.00           C  
ATOM   1395  HA  GLN   103      63.849  63.743  52.388  1.00  0.00           H  
ATOM   1396  CB  GLN   103      62.175  62.664  52.957  1.00  0.00           C  
ATOM   1397  HB2 GLN   103      62.162  63.404  53.757  1.00  0.00           H  
ATOM   1398  HB3 GLN   103      61.143  62.545  52.629  1.00  0.00           H  
ATOM   1399  CG  GLN   103      62.645  61.305  53.505  1.00  0.00           C  
ATOM   1400  HG2 GLN   103      62.038  61.187  54.403  1.00  0.00           H  
ATOM   1401  HG3 GLN   103      62.348  60.506  52.826  1.00  0.00           H  
ATOM   1402  CD  GLN   103      64.154  61.308  53.850  1.00  0.00           C  
ATOM   1403  OE1 GLN   103      64.693  62.250  54.329  1.00  0.00           O  
ATOM   1404  NE2 GLN   103      64.901  60.224  53.756  1.00  0.00           N  
ATOM   1405 HE21 GLN   103      65.871  60.382  53.986  1.00  0.00           H  
ATOM   1406 HE22 GLN   103      64.617  59.485  53.129  1.00  0.00           H  
ATOM   1407  C   GLN   103      63.339  62.302  50.694  1.00  0.00           C  
ATOM   1408  O   GLN   103      62.453  61.750  50.018  1.00  0.00           O  
ATOM   1409  N   PRO   104      64.627  61.892  50.649  1.00  0.00           N  
ATOM   1410  CD  PRO   104      65.727  62.666  51.192  1.00  0.00           C  
ATOM   1411  HD2 PRO   104      65.926  62.290  52.196  1.00  0.00           H  
ATOM   1412  HD3 PRO   104      65.621  63.744  51.067  1.00  0.00           H  
ATOM   1413  CG  PRO   104      66.849  62.176  50.355  1.00  0.00           C  
ATOM   1414  HG2 PRO   104      67.722  62.290  50.999  1.00  0.00           H  
ATOM   1415  HG3 PRO   104      66.980  62.772  49.452  1.00  0.00           H  
ATOM   1416  CB  PRO   104      66.577  60.706  50.065  1.00  0.00           C  
ATOM   1417  HB2 PRO   104      66.829  60.037  50.888  1.00  0.00           H  
ATOM   1418  HB3 PRO   104      67.091  60.423  49.146  1.00  0.00           H  
ATOM   1419  CA  PRO   104      65.082  60.786  49.872  1.00  0.00           C  
ATOM   1420  HA  PRO   104      64.854  60.972  48.822  1.00  0.00           H  
ATOM   1421  C   PRO   104      64.374  59.472  50.145  1.00  0.00           C  
ATOM   1422  O   PRO   104      64.373  58.968  51.286  1.00  0.00           O  
ATOM   1423  N   ALA   105      63.639  58.867  49.174  1.00  0.00           N  
ATOM   1424  H   ALA   105      63.431  59.317  48.294  1.00  0.00           H  
ATOM   1425  CA  ALA   105      62.975  57.546  49.377  1.00  0.00           C  
ATOM   1426  HA  ALA   105      62.354  57.820  50.230  1.00  0.00           H  
ATOM   1427  CB  ALA   105      62.228  57.297  48.089  1.00  0.00           C  
ATOM   1428  HB1 ALA   105      63.003  57.258  47.323  1.00  0.00           H  
ATOM   1429  HB2 ALA   105      61.762  56.313  48.143  1.00  0.00           H  
ATOM   1430  HB3 ALA   105      61.585  58.137  47.825  1.00  0.00           H  
ATOM   1431  C   ALA   105      63.875  56.264  49.520  1.00  0.00           C  
ATOM   1432  O   ALA   105      64.970  56.223  48.891  1.00  0.00           O  
ATOM   1433  N   PRO   106      63.657  55.218  50.410  1.00  0.00           N  
ATOM   1434  CD  PRO   106      62.468  55.206  51.296  1.00  0.00           C  
ATOM   1435  HD2 PRO   106      61.515  55.072  50.785  1.00  0.00           H  
ATOM   1436  HD3 PRO   106      62.291  56.128  51.850  1.00  0.00           H  
ATOM   1437  CG  PRO   106      62.655  54.007  52.242  1.00  0.00           C  
ATOM   1438  HG2 PRO   106      61.709  53.572  52.564  1.00  0.00           H  
ATOM   1439  HG3 PRO   106      63.185  54.468  53.076  1.00  0.00           H  
ATOM   1440  CB  PRO   106      63.545  53.077  51.460  1.00  0.00           C  
ATOM   1441  HB2 PRO   106      62.961  52.372  50.868  1.00  0.00           H  
ATOM   1442  HB3 PRO   106      64.176  52.387  52.022  1.00  0.00           H  
ATOM   1443  CA  PRO   106      64.417  54.004  50.536  1.00  0.00           C  
ATOM   1444  HA  PRO   106      65.404  54.095  50.988  1.00  0.00           H  
ATOM   1445  C   PRO   106      64.569  53.281  49.181  1.00  0.00           C  
ATOM   1446  O   PRO   106      63.866  53.502  48.163  1.00  0.00           O  
ATOM   1447  N   SER   107      65.471  52.235  49.132  1.00  0.00           N  
ATOM   1448  H   SER   107      65.916  51.946  49.991  1.00  0.00           H  
ATOM   1449  CA  SER   107      65.499  51.255  48.003  1.00  0.00           C  
ATOM   1450  HA  SER   107      64.510  51.197  47.549  1.00  0.00           H  
ATOM   1451  CB  SER   107      66.267  51.857  46.851  1.00  0.00           C  
ATOM   1452  HB2 SER   107      66.517  51.067  46.143  1.00  0.00           H  
ATOM   1453  HB3 SER   107      65.722  52.654  46.344  1.00  0.00           H  
ATOM   1454  OG  SER   107      67.529  52.351  47.230  1.00  0.00           O  
ATOM   1455  HG  SER   107      67.692  52.208  48.166  1.00  0.00           H  
ATOM   1456  C   SER   107      65.908  49.834  48.294  1.00  0.00           C  
ATOM   1457  O   SER   107      66.623  49.574  49.257  1.00  0.00           O  
ATOM   1458  N   SER   108      65.467  48.897  47.453  1.00  0.00           N  
ATOM   1459  H   SER   108      65.132  49.296  46.588  1.00  0.00           H  
ATOM   1460  CA  SER   108      65.455  47.441  47.526  1.00  0.00           C  
ATOM   1461  HA  SER   108      65.058  47.249  48.524  1.00  0.00           H  
ATOM   1462  CB  SER   108      64.471  46.852  46.437  1.00  0.00           C  
ATOM   1463  HB2 SER   108      63.556  47.445  46.437  1.00  0.00           H  
ATOM   1464  HB3 SER   108      65.101  47.011  45.562  1.00  0.00           H  
ATOM   1465  OG  SER   108      64.140  45.517  46.726  1.00  0.00           O  
ATOM   1466  HG  SER   108      63.353  45.550  47.275  1.00  0.00           H  
ATOM   1467  C   SER   108      66.859  46.775  47.451  1.00  0.00           C  
ATOM   1468  O   SER   108      67.838  47.484  47.349  1.00  0.00           O  
ATOM   1469  N   THR   109      67.011  45.465  47.628  1.00  0.00           N  
ATOM   1470  H   THR   109      66.160  44.937  47.763  1.00  0.00           H  
ATOM   1471  CA  THR   109      68.240  44.591  47.493  1.00  0.00           C  
ATOM   1472  HA  THR   109      69.024  45.042  46.885  1.00  0.00           H  
ATOM   1473  CB  THR   109      68.844  44.347  48.886  1.00  0.00           C  
ATOM   1474  HB  THR   109      69.520  43.501  48.767  1.00  0.00           H  
ATOM   1475  CG2 THR   109      69.687  45.437  49.475  1.00  0.00           C  
ATOM   1476 HG21 THR   109      69.164  46.390  49.566  1.00  0.00           H  
ATOM   1477 HG22 THR   109      70.106  45.173  50.446  1.00  0.00           H  
ATOM   1478 HG23 THR   109      70.443  45.636  48.716  1.00  0.00           H  
ATOM   1479  OG1 THR   109      67.806  44.083  49.790  1.00  0.00           O  
ATOM   1480  HG1 THR   109      67.302  44.890  49.919  1.00  0.00           H  
ATOM   1481  C   THR   109      67.821  43.316  46.861  1.00  0.00           C  
ATOM   1482  O   THR   109      66.620  42.844  47.086  1.00  0.00           O  
ATOM   1483  N   SER   110      68.738  42.727  46.082  1.00  0.00           N  
ATOM   1484  H   SER   110      69.701  43.026  46.146  1.00  0.00           H  
ATOM   1485  CA  SER   110      68.357  41.558  45.252  1.00  0.00           C  
ATOM   1486  HA  SER   110      67.310  41.638  44.957  1.00  0.00           H  
ATOM   1487  CB  SER   110      69.157  41.466  43.953  1.00  0.00           C  
ATOM   1488  HB2 SER   110      68.933  40.605  43.325  1.00  0.00           H  
ATOM   1489  HB3 SER   110      69.105  42.371  43.348  1.00  0.00           H  
ATOM   1490  OG  SER   110      70.529  41.292  44.249  1.00  0.00           O  
ATOM   1491  HG  SER   110      70.954  42.124  44.471  1.00  0.00           H  
ATOM   1492  C   SER   110      68.346  40.216  45.911  1.00  0.00           C  
ATOM   1493  O   SER   110      68.911  40.084  46.971  1.00  0.00           O  
ATOM   1494  N   GLY   111      67.566  39.275  45.330  1.00  0.00           N  
ATOM   1495  H   GLY   111      66.992  39.514  44.534  1.00  0.00           H  
ATOM   1496  CA  GLY   111      67.531  37.861  45.779  1.00  0.00           C  
ATOM   1497  HA2 GLY   111      67.262  37.256  44.913  1.00  0.00           H  
ATOM   1498  HA3 GLY   111      68.536  37.561  46.076  1.00  0.00           H  
ATOM   1499  C   GLY   111      66.588  37.577  46.944  1.00  0.00           C  
ATOM   1500  O   GLY   111      66.082  38.555  47.576  1.00  0.00           O  
ATOM   1501  N   SER   112      66.253  36.323  47.301  1.00  0.00           N  
ATOM   1502  H   SER   112      65.506  36.227  47.974  1.00  0.00           H  
ATOM   1503  CA  SER   112      66.818  35.081  46.705  1.00  0.00           C  
ATOM   1504  HA  SER   112      66.504  34.354  47.454  1.00  0.00           H  
ATOM   1505  CB  SER   112      66.143  34.819  45.414  1.00  0.00           C  
ATOM   1506  HB2 SER   112      66.126  35.760  44.864  1.00  0.00           H  
ATOM   1507  HB3 SER   112      66.730  34.083  44.865  1.00  0.00           H  
ATOM   1508  OG  SER   112      64.828  34.228  45.659  1.00  0.00           O  
ATOM   1509  HG  SER   112      64.295  34.884  45.203  1.00  0.00           H  
ATOM   1510  C   SER   112      68.365  34.850  46.786  1.00  0.00           C  
ATOM   1511  O   SER   112      69.026  34.895  45.754  1.00  0.00           O  
ATOM   1512  N   TYR   113      68.933  34.626  47.958  1.00  0.00           N  
ATOM   1513  H   TYR   113      69.943  34.656  47.937  1.00  0.00           H  
ATOM   1514  CA  TYR   113      68.285  34.442  49.267  1.00  0.00           C  
ATOM   1515  HA  TYR   113      67.237  34.729  49.193  1.00  0.00           H  
ATOM   1516  CB  TYR   113      68.192  32.965  49.720  1.00  0.00           C  
ATOM   1517  HB2 TYR   113      69.161  32.482  49.589  1.00  0.00           H  
ATOM   1518  HB3 TYR   113      68.033  32.904  50.796  1.00  0.00           H  
ATOM   1519  CG  TYR   113      67.131  32.233  48.929  1.00  0.00           C  
ATOM   1520  CD1 TYR   113      65.777  32.354  49.224  1.00  0.00           C  
ATOM   1521  HD1 TYR   113      65.464  32.905  50.099  1.00  0.00           H  
ATOM   1522  CE1 TYR   113      64.760  31.864  48.347  1.00  0.00           C  
ATOM   1523  HE1 TYR   113      63.705  31.895  48.573  1.00  0.00           H  
ATOM   1524  CZ  TYR   113      65.135  31.252  47.104  1.00  0.00           C  
ATOM   1525  OH  TYR   113      64.280  30.911  46.098  1.00  0.00           O  
ATOM   1526  HH  TYR   113      64.561  30.285  45.427  1.00  0.00           H  
ATOM   1527  CE2 TYR   113      66.517  30.987  46.947  1.00  0.00           C  
ATOM   1528  HE2 TYR   113      66.874  30.262  46.231  1.00  0.00           H  
ATOM   1529  CD2 TYR   113      67.466  31.484  47.810  1.00  0.00           C  
ATOM   1530  HD2 TYR   113      68.530  31.335  47.699  1.00  0.00           H  
ATOM   1531  C   TYR   113      68.930  35.181  50.420  1.00  0.00           C  
ATOM   1532  O   TYR   113      70.106  35.110  50.623  1.00  0.00           O  
ATOM   1533  N   GLY   114      68.103  35.871  51.177  1.00  0.00           N  
ATOM   1534  H   GLY   114      67.240  36.090  50.700  1.00  0.00           H  
ATOM   1535  CA  GLY   114      68.517  36.538  52.445  1.00  0.00           C  
ATOM   1536  HA2 GLY   114      67.593  36.559  53.022  1.00  0.00           H  
ATOM   1537  HA3 GLY   114      69.333  35.943  52.855  1.00  0.00           H  
ATOM   1538  C   GLY   114      68.986  37.965  52.245  1.00  0.00           C  
ATOM   1539  O   GLY   114      69.487  38.372  51.203  1.00  0.00           O  
ATOM   1540  N   SER   115      68.923  38.834  53.281  1.00  0.00           N  
ATOM   1541  H   SER   115      69.157  39.794  53.072  1.00  0.00           H  
ATOM   1542  CA  SER   115      68.510  38.626  54.653  1.00  0.00           C  
ATOM   1543  HA  SER   115      68.213  37.604  54.888  1.00  0.00           H  
ATOM   1544  CB  SER   115      69.787  38.936  55.545  1.00  0.00           C  
ATOM   1545  HB2 SER   115      70.053  39.979  55.371  1.00  0.00           H  
ATOM   1546  HB3 SER   115      69.736  38.718  56.612  1.00  0.00           H  
ATOM   1547  OG  SER   115      70.837  38.201  55.028  1.00  0.00           O  
ATOM   1548  HG  SER   115      70.749  37.262  55.209  1.00  0.00           H  
ATOM   1549  C   SER   115      67.362  39.565  55.128  1.00  0.00           C  
ATOM   1550  O   SER   115      67.137  39.631  56.346  1.00  0.00           O  
ATOM   1551  N   SER   116      66.608  40.134  54.197  1.00  0.00           N  
ATOM   1552  H   SER   116      66.976  40.177  53.258  1.00  0.00           H  
ATOM   1553  CA  SER   116      65.277  40.791  54.397  1.00  0.00           C  
ATOM   1554  HA  SER   116      65.145  41.274  53.429  1.00  0.00           H  
ATOM   1555  CB  SER   116      64.239  39.728  54.693  1.00  0.00           C  
ATOM   1556  HB2 SER   116      64.396  39.374  55.712  1.00  0.00           H  
ATOM   1557  HB3 SER   116      63.235  40.150  54.661  1.00  0.00           H  
ATOM   1558  OG  SER   116      64.381  38.681  53.773  1.00  0.00           O  
ATOM   1559  HG  SER   116      65.148  38.136  53.962  1.00  0.00           H  
ATOM   1560  C   SER   116      65.260  41.837  55.538  1.00  0.00           C  
ATOM   1561  O   SER   116      64.288  42.048  56.202  1.00  0.00           O  
ATOM   1562  N   SER   117      66.392  42.650  55.704  1.00  0.00           N  
ATOM   1563  H   SER   117      67.157  42.566  55.049  1.00  0.00           H  
ATOM   1564  CA  SER   117      66.668  43.609  56.738  1.00  0.00           C  
ATOM   1565  HA  SER   117      66.511  43.209  57.740  1.00  0.00           H  
ATOM   1566  CB  SER   117      68.077  44.084  56.607  1.00  0.00           C  
ATOM   1567  HB2 SER   117      68.262  44.685  55.716  1.00  0.00           H  
ATOM   1568  HB3 SER   117      68.316  44.688  57.482  1.00  0.00           H  
ATOM   1569  OG  SER   117      68.915  42.992  56.641  1.00  0.00           O  
ATOM   1570  HG  SER   117      69.002  42.725  55.724  1.00  0.00           H  
ATOM   1571  C   SER   117      65.812  44.902  56.672  1.00  0.00           C  
ATOM   1572  O   SER   117      65.640  45.378  55.540  1.00  0.00           O  
ATOM   1573  N   GLN   118      65.342  45.406  57.841  1.00  0.00           N  
ATOM   1574  H   GLN   118      65.385  44.890  58.708  1.00  0.00           H  
ATOM   1575  CA  GLN   118      64.687  46.696  58.040  1.00  0.00           C  
ATOM   1576  HA  GLN   118      64.953  46.976  59.059  1.00  0.00           H  
ATOM   1577  CB  GLN   118      65.126  47.863  57.098  1.00  0.00           C  
ATOM   1578  HB2 GLN   118      64.721  47.677  56.104  1.00  0.00           H  
ATOM   1579  HB3 GLN   118      64.634  48.777  57.431  1.00  0.00           H  
ATOM   1580  CG  GLN   118      66.630  48.139  56.958  1.00  0.00           C  
ATOM   1581  HG2 GLN   118      67.144  47.412  56.329  1.00  0.00           H  
ATOM   1582  HG3 GLN   118      66.770  49.075  56.416  1.00  0.00           H  
ATOM   1583  CD  GLN   118      67.363  48.274  58.338  1.00  0.00           C  
ATOM   1584  OE1 GLN   118      66.928  48.848  59.293  1.00  0.00           O  
ATOM   1585  NE2 GLN   118      68.617  47.898  58.480  1.00  0.00           N  
ATOM   1586 HE21 GLN   118      69.039  47.340  57.752  1.00  0.00           H  
ATOM   1587 HE22 GLN   118      69.047  48.072  59.377  1.00  0.00           H  
ATOM   1588  C   GLN   118      63.190  46.488  57.968  1.00  0.00           C  
ATOM   1589  O   GLN   118      62.686  45.846  57.047  1.00  0.00           O  
ATOM   1590  N   SER   119      62.429  46.826  58.987  1.00  0.00           N  
ATOM   1591  H   SER   119      61.459  47.012  58.772  1.00  0.00           H  
ATOM   1592  CA  SER   119      62.873  47.274  60.370  1.00  0.00           C  
ATOM   1593  HA  SER   119      63.755  46.638  60.433  1.00  0.00           H  
ATOM   1594  CB  SER   119      63.209  48.721  60.346  1.00  0.00           C  
ATOM   1595  HB2 SER   119      63.752  48.903  59.419  1.00  0.00           H  
ATOM   1596  HB3 SER   119      62.333  49.368  60.383  1.00  0.00           H  
ATOM   1597  OG  SER   119      64.071  49.045  61.433  1.00  0.00           O  
ATOM   1598  HG  SER   119      64.507  49.872  61.216  1.00  0.00           H  
ATOM   1599  C   SER   119      61.857  46.974  61.515  1.00  0.00           C  
ATOM   1600  O   SER   119      60.784  46.439  61.216  1.00  0.00           O  
ATOM   1601  N   SER   120      62.181  47.225  62.773  1.00  0.00           N  
ATOM   1602  H   SER   120      63.042  47.732  62.922  1.00  0.00           H  
ATOM   1603  CA  SER   120      61.317  46.943  63.845  1.00  0.00           C  
ATOM   1604  HA  SER   120      61.184  45.865  63.930  1.00  0.00           H  
ATOM   1605  CB  SER   120      61.815  47.522  65.115  1.00  0.00           C  
ATOM   1606  HB2 SER   120      62.769  47.039  65.327  1.00  0.00           H  
ATOM   1607  HB3 SER   120      62.104  48.546  64.881  1.00  0.00           H  
ATOM   1608  OG  SER   120      60.948  47.455  66.247  1.00  0.00           O  
ATOM   1609  HG  SER   120      61.522  47.412  67.015  1.00  0.00           H  
ATOM   1610  C   SER   120      59.907  47.579  63.645  1.00  0.00           C  
ATOM   1611  O   SER   120      59.737  48.663  63.011  1.00  0.00           O  
ATOM   1612  N   SER   121      58.814  46.975  64.129  1.00  0.00           N  
ATOM   1613  H   SER   121      57.949  47.484  64.019  1.00  0.00           H  
ATOM   1614  CA  SER   121      58.644  45.670  64.767  1.00  0.00           C  
ATOM   1615  HA  SER   121      59.278  45.595  65.650  1.00  0.00           H  
ATOM   1616  CB  SER   121      57.223  45.308  65.251  1.00  0.00           C  
ATOM   1617  HB2 SER   121      56.614  45.111  64.368  1.00  0.00           H  
ATOM   1618  HB3 SER   121      57.278  44.454  65.927  1.00  0.00           H  
ATOM   1619  OG  SER   121      56.719  46.393  66.046  1.00  0.00           O  
ATOM   1620  HG  SER   121      56.045  46.830  65.519  1.00  0.00           H  
ATOM   1621  C   SER   121      59.104  44.521  63.915  1.00  0.00           C  
ATOM   1622  O   SER   121      58.910  44.584  62.650  1.00  0.00           O  
ATOM   1623  N   TYR   122      59.612  43.393  64.555  1.00  0.00           N  
ATOM   1624  H   TYR   122      59.776  43.254  65.542  1.00  0.00           H  
ATOM   1625  CA  TYR   122      60.113  42.285  63.777  1.00  0.00           C  
ATOM   1626  HA  TYR   122      60.369  42.627  62.774  1.00  0.00           H  
ATOM   1627  CB  TYR   122      61.387  41.740  64.427  1.00  0.00           C  
ATOM   1628  HB2 TYR   122      61.266  41.388  65.451  1.00  0.00           H  
ATOM   1629  HB3 TYR   122      61.664  40.798  63.952  1.00  0.00           H  
ATOM   1630  CG  TYR   122      62.568  42.658  64.325  1.00  0.00           C  
ATOM   1631  CD1 TYR   122      62.894  43.629  65.291  1.00  0.00           C  
ATOM   1632  HD1 TYR   122      62.331  43.792  66.199  1.00  0.00           H  
ATOM   1633  CE1 TYR   122      63.989  44.524  65.138  1.00  0.00           C  
ATOM   1634  HE1 TYR   122      64.248  45.317  65.824  1.00  0.00           H  
ATOM   1635  CZ  TYR   122      64.845  44.355  64.073  1.00  0.00           C  
ATOM   1636  OH  TYR   122      65.896  45.192  63.957  1.00  0.00           O  
ATOM   1637  HH  TYR   122      66.069  45.310  63.020  1.00  0.00           H  
ATOM   1638  CE2 TYR   122      64.628  43.376  63.107  1.00  0.00           C  
ATOM   1639  HE2 TYR   122      65.178  43.255  62.185  1.00  0.00           H  
ATOM   1640  CD2 TYR   122      63.466  42.567  63.205  1.00  0.00           C  
ATOM   1641  HD2 TYR   122      63.241  41.938  62.356  1.00  0.00           H  
ATOM   1642  C   TYR   122      59.070  41.222  63.586  1.00  0.00           C  
ATOM   1643  O   TYR   122      58.351  40.961  64.522  1.00  0.00           O  
ATOM   1644  N   GLY   123      58.934  40.698  62.341  1.00  0.00           N  
ATOM   1645  H   GLY   123      58.180  40.029  62.281  1.00  0.00           H  
ATOM   1646  CA  GLY   123      59.867  40.770  61.234  1.00  0.00           C  
ATOM   1647  HA2 GLY   123      59.234  40.694  60.350  1.00  0.00           H  
ATOM   1648  HA3 GLY   123      60.368  41.735  61.162  1.00  0.00           H  
ATOM   1649  C   GLY   123      61.045  39.742  61.234  1.00  0.00           C  
ATOM   1650  O   GLY   123      60.983  38.805  61.986  1.00  0.00           O  
ATOM   1651  N   GLN   124      62.126  40.114  60.522  1.00  0.00           N  
ATOM   1652  H   GLN   124      62.016  40.971  59.999  1.00  0.00           H  
ATOM   1653  CA  GLN   124      63.350  39.284  60.417  1.00  0.00           C  
ATOM   1654  HA  GLN   124      63.270  38.441  61.104  1.00  0.00           H  
ATOM   1655  CB  GLN   124      63.436  38.714  59.021  1.00  0.00           C  
ATOM   1656  HB2 GLN   124      62.512  38.217  58.726  1.00  0.00           H  
ATOM   1657  HB3 GLN   124      63.603  39.570  58.366  1.00  0.00           H  
ATOM   1658  CG  GLN   124      64.568  37.837  58.575  1.00  0.00           C  
ATOM   1659  HG2 GLN   124      64.585  37.884  57.486  1.00  0.00           H  
ATOM   1660  HG3 GLN   124      65.521  38.200  58.961  1.00  0.00           H  
ATOM   1661  CD  GLN   124      64.427  36.372  58.871  1.00  0.00           C  
ATOM   1662  OE1 GLN   124      63.430  35.884  59.399  1.00  0.00           O  
ATOM   1663  NE2 GLN   124      65.346  35.597  58.431  1.00  0.00           N  
ATOM   1664 HE21 GLN   124      66.079  36.149  58.009  1.00  0.00           H  
ATOM   1665 HE22 GLN   124      65.390  34.594  58.548  1.00  0.00           H  
ATOM   1666  C   GLN   124      64.589  40.080  60.689  1.00  0.00           C  
ATOM   1667  O   GLN   124      64.812  41.189  60.177  1.00  0.00           O  
ATOM   1668  N   PRO   125      65.557  39.644  61.605  1.00  0.00           N  
ATOM   1669  CD  PRO   125      66.880  40.369  61.844  1.00  0.00           C  
ATOM   1670  HD2 PRO   125      66.691  41.442  61.888  1.00  0.00           H  
ATOM   1671  HD3 PRO   125      67.520  40.121  60.997  1.00  0.00           H  
ATOM   1672  CG  PRO   125      67.470  39.901  63.159  1.00  0.00           C  
ATOM   1673  HG2 PRO   125      67.060  40.489  63.979  1.00  0.00           H  
ATOM   1674  HG3 PRO   125      68.559  39.950  63.193  1.00  0.00           H  
ATOM   1675  CB  PRO   125      66.862  38.411  63.189  1.00  0.00           C  
ATOM   1676  HB2 PRO   125      66.773  37.974  64.183  1.00  0.00           H  
ATOM   1677  HB3 PRO   125      67.488  37.743  62.598  1.00  0.00           H  
ATOM   1678  CA  PRO   125      65.521  38.461  62.518  1.00  0.00           C  
ATOM   1679  HA  PRO   125      65.538  37.540  61.934  1.00  0.00           H  
ATOM   1680  C   PRO   125      64.327  38.265  63.538  1.00  0.00           C  
ATOM   1681  O   PRO   125      63.615  39.237  63.795  1.00  0.00           O  
ATOM   1682  N   GLN   126      64.056  37.018  63.943  1.00  0.00           N  
ATOM   1683  H   GLN   126      64.678  36.266  63.681  1.00  0.00           H  
ATOM   1684  CA  GLN   126      62.854  36.643  64.584  1.00  0.00           C  
ATOM   1685  HA  GLN   126      62.015  36.904  63.939  1.00  0.00           H  
ATOM   1686  CB  GLN   126      62.767  35.149  64.741  1.00  0.00           C  
ATOM   1687  HB2 GLN   126      62.911  34.838  63.707  1.00  0.00           H  
ATOM   1688  HB3 GLN   126      63.535  34.696  65.369  1.00  0.00           H  
ATOM   1689  CG  GLN   126      61.368  34.653  65.071  1.00  0.00           C  
ATOM   1690  HG2 GLN   126      60.987  35.059  66.008  1.00  0.00           H  
ATOM   1691  HG3 GLN   126      60.745  34.961  64.231  1.00  0.00           H  
ATOM   1692  CD  GLN   126      61.276  33.151  65.235  1.00  0.00           C  
ATOM   1693  OE1 GLN   126      61.608  32.670  66.321  1.00  0.00           O  
ATOM   1694  NE2 GLN   126      60.840  32.399  64.251  1.00  0.00           N  
ATOM   1695 HE21 GLN   126      60.472  32.727  63.369  1.00  0.00           H  
ATOM   1696 HE22 GLN   126      60.653  31.419  64.408  1.00  0.00           H  
ATOM   1697  C   GLN   126      62.850  37.302  65.991  1.00  0.00           C  
ATOM   1698  O   GLN   126      63.703  37.032  66.881  1.00  0.00           O  
ATOM   1699  N   SER   127      61.938  38.266  66.210  1.00  0.00           N  
ATOM   1700  H   SER   127      61.152  38.378  65.585  1.00  0.00           H  
ATOM   1701  CA  SER   127      61.799  39.115  67.348  1.00  0.00           C  
ATOM   1702  HA  SER   127      61.123  39.930  67.091  1.00  0.00           H  
ATOM   1703  CB  SER   127      61.389  38.347  68.600  1.00  0.00           C  
ATOM   1704  HB2 SER   127      62.252  37.807  68.989  1.00  0.00           H  
ATOM   1705  HB3 SER   127      61.064  39.020  69.393  1.00  0.00           H  
ATOM   1706  OG  SER   127      60.341  37.456  68.305  1.00  0.00           O  
ATOM   1707  HG  SER   127      60.653  36.550  68.358  1.00  0.00           H  
ATOM   1708  C   SER   127      63.119  39.930  67.560  1.00  0.00           C  
ATOM   1709  O   SER   127      63.612  40.012  68.682  1.00  0.00           O  
ATOM   1710  N   GLY   128      63.642  40.437  66.471  1.00  0.00           N  
ATOM   1711  H   GLY   128      63.251  40.068  65.616  1.00  0.00           H  
ATOM   1712  CA  GLY   128      64.911  41.180  66.374  1.00  0.00           C  
ATOM   1713  HA2 GLY   128      65.155  41.682  65.437  1.00  0.00           H  
ATOM   1714  HA3 GLY   128      64.902  42.020  67.069  1.00  0.00           H  
ATOM   1715  C   GLY   128      66.063  40.243  66.799  1.00  0.00           C  
ATOM   1716  O   GLY   128      65.996  39.090  66.510  1.00  0.00           O  
ATOM   1717  N   SER   129      67.284  40.637  67.111  1.00  0.00           N  
ATOM   1718  H   SER   129      67.913  39.850  67.038  1.00  0.00           H  
ATOM   1719  CA  SER   129      67.916  41.983  67.351  1.00  0.00           C  
ATOM   1720  HA  SER   129      68.858  41.897  67.893  1.00  0.00           H  
ATOM   1721  CB  SER   129      68.294  42.645  66.053  1.00  0.00           C  
ATOM   1722  HB2 SER   129      67.326  42.706  65.554  1.00  0.00           H  
ATOM   1723  HB3 SER   129      68.603  43.631  66.399  1.00  0.00           H  
ATOM   1724  OG  SER   129      69.268  41.963  65.278  1.00  0.00           O  
ATOM   1725  HG  SER   129      69.146  42.297  64.386  1.00  0.00           H  
ATOM   1726  C   SER   129      66.962  42.862  68.194  1.00  0.00           C  
ATOM   1727  O   SER   129      66.244  43.755  67.710  1.00  0.00           O  
ATOM   1728  N   TYR   130      66.867  42.544  69.508  1.00  0.00           N  
ATOM   1729  H   TYR   130      67.427  41.785  69.868  1.00  0.00           H  
ATOM   1730  CA  TYR   130      66.049  43.258  70.495  1.00  0.00           C  
ATOM   1731  HA  TYR   130      65.028  43.198  70.117  1.00  0.00           H  
ATOM   1732  CB  TYR   130      66.017  42.500  71.803  1.00  0.00           C  
ATOM   1733  HB2 TYR   130      67.014  42.081  71.935  1.00  0.00           H  
ATOM   1734  HB3 TYR   130      65.861  43.336  72.485  1.00  0.00           H  
ATOM   1735  CG  TYR   130      64.909  41.441  71.909  1.00  0.00           C  
ATOM   1736  CD1 TYR   130      65.210  40.170  71.461  1.00  0.00           C  
ATOM   1737  HD1 TYR   130      66.195  39.873  71.133  1.00  0.00           H  
ATOM   1738  CE1 TYR   130      64.295  39.120  71.579  1.00  0.00           C  
ATOM   1739  HE1 TYR   130      64.497  38.084  71.353  1.00  0.00           H  
ATOM   1740  CZ  TYR   130      63.074  39.420  72.165  1.00  0.00           C  
ATOM   1741  OH  TYR   130      62.154  38.430  72.289  1.00  0.00           O  
ATOM   1742  HH  TYR   130      61.315  38.797  72.575  1.00  0.00           H  
ATOM   1743  CE2 TYR   130      62.747  40.703  72.597  1.00  0.00           C  
ATOM   1744  HE2 TYR   130      61.729  40.902  72.899  1.00  0.00           H  
ATOM   1745  CD2 TYR   130      63.657  41.753  72.465  1.00  0.00           C  
ATOM   1746  HD2 TYR   130      63.537  42.793  72.729  1.00  0.00           H  
ATOM   1747  C   TYR   130      66.617  44.700  70.500  1.00  0.00           C  
ATOM   1748  O   TYR   130      67.768  44.919  70.768  1.00  0.00           O  
ATOM   1749  N   SER   131      65.847  45.771  70.391  1.00  0.00           N  
ATOM   1750  H   SER   131      66.369  46.634  70.454  1.00  0.00           H  
ATOM   1751  CA  SER   131      64.425  45.920  70.267  1.00  0.00           C  
ATOM   1752  HA  SER   131      64.318  46.992  70.427  1.00  0.00           H  
ATOM   1753  CB  SER   131      64.031  45.706  68.757  1.00  0.00           C  
ATOM   1754  HB2 SER   131      64.845  46.131  68.169  1.00  0.00           H  
ATOM   1755  HB3 SER   131      63.874  44.628  68.714  1.00  0.00           H  
ATOM   1756  OG  SER   131      62.844  46.381  68.413  1.00  0.00           O  
ATOM   1757  HG  SER   131      62.072  46.001  68.837  1.00  0.00           H  
ATOM   1758  C   SER   131      63.495  45.243  71.236  1.00  0.00           C  
ATOM   1759  O   SER   131      62.667  44.389  70.884  1.00  0.00           O  
ATOM   1760  N   GLN   132      63.556  45.540  72.495  1.00  0.00           N  
ATOM   1761  H   GLN   132      62.928  45.010  73.082  1.00  0.00           H  
ATOM   1762  CA  GLN   132      64.108  46.722  73.108  1.00  0.00           C  
ATOM   1763  HA  GLN   132      65.009  47.127  72.647  1.00  0.00           H  
ATOM   1764  CB  GLN   132      63.121  47.934  72.943  1.00  0.00           C  
ATOM   1765  HB2 GLN   132      63.453  48.720  73.621  1.00  0.00           H  
ATOM   1766  HB3 GLN   132      63.247  48.250  71.907  1.00  0.00           H  
ATOM   1767  CG  GLN   132      61.636  47.618  73.205  1.00  0.00           C  
ATOM   1768  HG2 GLN   132      61.062  48.491  72.895  1.00  0.00           H  
ATOM   1769  HG3 GLN   132      61.223  46.760  72.674  1.00  0.00           H  
ATOM   1770  CD  GLN   132      61.259  47.468  74.654  1.00  0.00           C  
ATOM   1771  OE1 GLN   132      61.057  46.355  75.154  1.00  0.00           O  
ATOM   1772  NE2 GLN   132      61.036  48.539  75.426  1.00  0.00           N  
ATOM   1773 HE21 GLN   132      61.219  49.479  75.106  1.00  0.00           H  
ATOM   1774 HE22 GLN   132      60.518  48.393  76.280  1.00  0.00           H  
ATOM   1775  C   GLN   132      64.479  46.468  74.615  1.00  0.00           C  
ATOM   1776  O   GLN   132      63.892  45.563  75.214  1.00  0.00           O  
ATOM   1777  N   GLN   133      65.313  47.293  75.176  1.00  0.00           N  
ATOM   1778  H   GLN   133      65.691  48.016  74.581  1.00  0.00           H  
ATOM   1779  CA  GLN   133      65.677  47.275  76.569  1.00  0.00           C  
ATOM   1780  HA  GLN   133      66.594  47.863  76.608  1.00  0.00           H  
ATOM   1781  CB  GLN   133      64.785  48.088  77.466  1.00  0.00           C  
ATOM   1782  HB2 GLN   133      63.762  47.725  77.363  1.00  0.00           H  
ATOM   1783  HB3 GLN   133      65.166  48.160  78.484  1.00  0.00           H  
ATOM   1784  CG  GLN   133      64.606  49.547  77.136  1.00  0.00           C  
ATOM   1785  HG2 GLN   133      65.590  50.014  77.102  1.00  0.00           H  
ATOM   1786  HG3 GLN   133      64.155  49.718  76.158  1.00  0.00           H  
ATOM   1787  CD  GLN   133      63.863  50.308  78.220  1.00  0.00           C  
ATOM   1788  OE1 GLN   133      64.172  50.255  79.381  1.00  0.00           O  
ATOM   1789  NE2 GLN   133      62.877  51.067  77.822  1.00  0.00           N  
ATOM   1790 HE21 GLN   133      62.746  51.160  76.825  1.00  0.00           H  
ATOM   1791 HE22 GLN   133      62.156  51.283  78.495  1.00  0.00           H  
ATOM   1792  C   GLN   133      66.036  45.911  77.215  1.00  0.00           C  
ATOM   1793  O   GLN   133      65.362  45.443  78.194  1.00  0.00           O  
ATOM   1794  N   PRO   134      67.210  45.381  76.829  1.00  0.00           N  
ATOM   1795  CD  PRO   134      67.780  44.262  77.532  1.00  0.00           C  
ATOM   1796  HD2 PRO   134      67.175  43.357  77.568  1.00  0.00           H  
ATOM   1797  HD3 PRO   134      68.017  44.594  78.543  1.00  0.00           H  
ATOM   1798  CG  PRO   134      68.982  43.797  76.761  1.00  0.00           C  
ATOM   1799  HG2 PRO   134      68.866  42.962  76.070  1.00  0.00           H  
ATOM   1800  HG3 PRO   134      69.787  43.502  77.434  1.00  0.00           H  
ATOM   1801  CB  PRO   134      69.446  45.107  76.163  1.00  0.00           C  
ATOM   1802  HB2 PRO   134      69.970  44.856  75.242  1.00  0.00           H  
ATOM   1803  HB3 PRO   134      70.002  45.679  76.906  1.00  0.00           H  
ATOM   1804  CA  PRO   134      68.187  45.898  75.854  1.00  0.00           C  
ATOM   1805  HA  PRO   134      68.434  46.939  76.063  1.00  0.00           H  
ATOM   1806  C   PRO   134      67.814  45.737  74.341  1.00  0.00           C  
ATOM   1807  O   PRO   134      67.000  44.911  73.965  1.00  0.00           O  
ATOM   1808  N   SER   135      68.490  46.469  73.460  1.00  0.00           N  
ATOM   1809  H   SER   135      68.216  46.208  72.524  1.00  0.00           H  
ATOM   1810  CA  SER   135      69.327  47.673  73.584  1.00  0.00           C  
ATOM   1811  HA  SER   135      70.272  47.491  74.097  1.00  0.00           H  
ATOM   1812  CB  SER   135      69.666  48.168  72.235  1.00  0.00           C  
ATOM   1813  HB2 SER   135      70.249  47.312  71.894  1.00  0.00           H  
ATOM   1814  HB3 SER   135      68.770  48.286  71.627  1.00  0.00           H  
ATOM   1815  OG  SER   135      70.444  49.404  72.330  1.00  0.00           O  
ATOM   1816  HG  SER   135      70.335  49.873  71.500  1.00  0.00           H  
ATOM   1817  C   SER   135      68.547  48.765  74.317  1.00  0.00           C  
ATOM   1818  O   SER   135      67.351  48.979  73.985  1.00  0.00           O  
ATOM   1819  N   TYR   136      69.185  49.406  75.297  1.00  0.00           N  
ATOM   1820  H   TYR   136      70.143  49.261  75.584  1.00  0.00           H  
ATOM   1821  CA  TYR   136      68.653  50.637  75.955  1.00  0.00           C  
ATOM   1822  HA  TYR   136      67.570  50.651  76.082  1.00  0.00           H  
ATOM   1823  CB  TYR   136      69.199  50.729  77.341  1.00  0.00           C  
ATOM   1824  HB2 TYR   136      70.285  50.802  77.388  1.00  0.00           H  
ATOM   1825  HB3 TYR   136      68.918  51.666  77.823  1.00  0.00           H  
ATOM   1826  CG  TYR   136      68.649  49.623  78.246  1.00  0.00           C  
ATOM   1827  CD1 TYR   136      67.586  49.864  79.125  1.00  0.00           C  
ATOM   1828  HD1 TYR   136      67.173  50.862  79.140  1.00  0.00           H  
ATOM   1829  CE1 TYR   136      67.161  48.893  80.070  1.00  0.00           C  
ATOM   1830  HE1 TYR   136      66.333  49.099  80.733  1.00  0.00           H  
ATOM   1831  CZ  TYR   136      67.730  47.565  80.019  1.00  0.00           C  
ATOM   1832  OH  TYR   136      67.141  46.532  80.653  1.00  0.00           O  
ATOM   1833  HH  TYR   136      66.394  46.752  81.214  1.00  0.00           H  
ATOM   1834  CE2 TYR   136      68.917  47.375  79.277  1.00  0.00           C  
ATOM   1835  HE2 TYR   136      69.272  46.364  79.138  1.00  0.00           H  
ATOM   1836  CD2 TYR   136      69.378  48.375  78.327  1.00  0.00           C  
ATOM   1837  HD2 TYR   136      70.260  48.212  77.725  1.00  0.00           H  
ATOM   1838  C   TYR   136      69.118  51.927  75.333  1.00  0.00           C  
ATOM   1839  O   TYR   136      70.241  52.371  75.415  1.00  0.00           O  
ATOM   1840  N   GLY   137      68.333  52.556  74.395  1.00  0.00           N  
ATOM   1841  H   GLY   137      68.729  53.374  73.954  1.00  0.00           H  
ATOM   1842  CA  GLY   137      66.896  52.376  74.215  1.00  0.00           C  
ATOM   1843  HA2 GLY   137      66.678  52.718  73.203  1.00  0.00           H  
ATOM   1844  HA3 GLY   137      66.556  51.341  74.162  1.00  0.00           H  
ATOM   1845  C   GLY   137      66.100  53.027  75.342  1.00  0.00           C  
ATOM   1846  O   GLY   137      66.599  53.295  76.437  1.00  0.00           O  
ATOM   1847  N   GLY   138      64.818  53.386  75.045  1.00  0.00           N  
ATOM   1848  H   GLY   138      64.424  53.216  74.131  1.00  0.00           H  
ATOM   1849  CA  GLY   138      63.907  53.893  76.116  1.00  0.00           C  
ATOM   1850  HA2 GLY   138      62.914  53.815  75.672  1.00  0.00           H  
ATOM   1851  HA3 GLY   138      63.929  53.198  76.955  1.00  0.00           H  
ATOM   1852  C   GLY   138      64.338  55.277  76.597  1.00  0.00           C  
ATOM   1853  O   GLY   138      64.786  56.137  75.838  1.00  0.00           O  
ATOM   1854  N   GLN   139      64.137  55.612  77.873  1.00  0.00           N  
ATOM   1855  H   GLN   139      64.593  56.464  78.165  1.00  0.00           H  
ATOM   1856  CA  GLN   139      63.306  54.858  78.811  1.00  0.00           C  
ATOM   1857  HA  GLN   139      62.559  54.230  78.326  1.00  0.00           H  
ATOM   1858  CB  GLN   139      64.111  53.794  79.560  1.00  0.00           C  
ATOM   1859  HB2 GLN   139      63.319  53.089  79.813  1.00  0.00           H  
ATOM   1860  HB3 GLN   139      64.824  53.265  78.927  1.00  0.00           H  
ATOM   1861  CG  GLN   139      64.784  54.214  80.897  1.00  0.00           C  
ATOM   1862  HG2 GLN   139      64.451  55.213  81.177  1.00  0.00           H  
ATOM   1863  HG3 GLN   139      64.638  53.515  81.720  1.00  0.00           H  
ATOM   1864  CD  GLN   139      66.338  54.246  80.738  1.00  0.00           C  
ATOM   1865  OE1 GLN   139      66.879  54.842  79.811  1.00  0.00           O  
ATOM   1866  NE2 GLN   139      67.148  53.641  81.591  1.00  0.00           N  
ATOM   1867 HE21 GLN   139      66.819  53.144  82.407  1.00  0.00           H  
ATOM   1868 HE22 GLN   139      68.129  53.881  81.627  1.00  0.00           H  
ATOM   1869  C   GLN   139      62.423  55.730  79.729  1.00  0.00           C  
ATOM   1870  O   GLN   139      61.512  55.183  80.444  1.00  0.00           O  
ATOM   1871  N   GLN   140      62.608  57.008  79.737  1.00  0.00           N  
ATOM   1872  H   GLN   140      63.270  57.399  79.082  1.00  0.00           H  
ATOM   1873  CA  GLN   140      61.770  58.058  80.342  1.00  0.00           C  
ATOM   1874  HA  GLN   140      62.210  59.035  80.143  1.00  0.00           H  
ATOM   1875  CB  GLN   140      60.306  58.050  79.761  1.00  0.00           C  
ATOM   1876  HB2 GLN   140      59.866  57.067  79.931  1.00  0.00           H  
ATOM   1877  HB3 GLN   140      59.749  58.862  80.227  1.00  0.00           H  
ATOM   1878  CG  GLN   140      60.294  58.329  78.220  1.00  0.00           C  
ATOM   1879  HG2 GLN   140      60.640  57.490  77.617  1.00  0.00           H  
ATOM   1880  HG3 GLN   140      59.287  58.485  77.833  1.00  0.00           H  
ATOM   1881  CD  GLN   140      61.027  59.619  77.785  1.00  0.00           C  
ATOM   1882  OE1 GLN   140      61.889  59.613  76.927  1.00  0.00           O  
ATOM   1883  NE2 GLN   140      60.826  60.668  78.426  1.00  0.00           N  
ATOM   1884 HE21 GLN   140      59.999  60.654  79.005  1.00  0.00           H  
ATOM   1885 HE22 GLN   140      61.360  61.510  78.266  1.00  0.00           H  
ATOM   1886  C   GLN   140      61.689  57.919  81.897  1.00  0.00           C  
ATOM   1887  O   GLN   140      60.623  57.890  82.495  1.00  0.00           O  
ATOM   1888  N   GLN   141      62.865  57.916  82.539  1.00  0.00           N  
ATOM   1889  H   GLN   141      63.707  57.809  81.992  1.00  0.00           H  
ATOM   1890  CA  GLN   141      63.014  57.987  83.978  1.00  0.00           C  
ATOM   1891  HA  GLN   141      62.078  58.192  84.498  1.00  0.00           H  
ATOM   1892  CB  GLN   141      63.520  56.656  84.406  1.00  0.00           C  
ATOM   1893  HB2 GLN   141      64.316  56.281  83.764  1.00  0.00           H  
ATOM   1894  HB3 GLN   141      63.976  56.864  85.374  1.00  0.00           H  
ATOM   1895  CG  GLN   141      62.390  55.645  84.640  1.00  0.00           C  
ATOM   1896  HG2 GLN   141      61.643  56.105  85.288  1.00  0.00           H  
ATOM   1897  HG3 GLN   141      61.827  55.495  83.719  1.00  0.00           H  
ATOM   1898  CD  GLN   141      62.909  54.365  85.282  1.00  0.00           C  
ATOM   1899  OE1 GLN   141      63.774  53.629  84.769  1.00  0.00           O  
ATOM   1900  NE2 GLN   141      62.393  53.928  86.433  1.00  0.00           N  
ATOM   1901 HE21 GLN   141      61.609  54.359  86.900  1.00  0.00           H  
ATOM   1902 HE22 GLN   141      62.726  53.106  86.916  1.00  0.00           H  
ATOM   1903  C   GLN   141      64.123  59.122  84.240  1.00  0.00           C  
ATOM   1904  O   GLN   141      65.127  59.036  83.590  1.00  0.00           O  
ATOM   1905  N   SER   142      63.940  60.054  85.147  1.00  0.00           N  
ATOM   1906  H   SER   142      64.742  60.655  85.269  1.00  0.00           H  
ATOM   1907  CA  SER   142      62.710  60.347  85.969  1.00  0.00           C  
ATOM   1908  HA  SER   142      62.861  61.193  86.640  1.00  0.00           H  
ATOM   1909  CB  SER   142      61.529  60.784  85.054  1.00  0.00           C  
ATOM   1910  HB2 SER   142      61.072  60.048  84.393  1.00  0.00           H  
ATOM   1911  HB3 SER   142      60.710  61.097  85.701  1.00  0.00           H  
ATOM   1912  OG  SER   142      62.013  61.930  84.343  1.00  0.00           O  
ATOM   1913  HG  SER   142      62.482  61.743  83.526  1.00  0.00           H  
ATOM   1914  C   SER   142      62.353  59.207  86.902  1.00  0.00           C  
ATOM   1915  O   SER   142      61.215  58.724  86.857  1.00  0.00           O  
ATOM   1916  N   TYR   143      63.314  58.678  87.631  1.00  0.00           N  
ATOM   1917  H   TYR   143      64.178  59.197  87.559  1.00  0.00           H  
ATOM   1918  CA  TYR   143      63.133  57.574  88.617  1.00  0.00           C  
ATOM   1919  HA  TYR   143      62.795  56.695  88.067  1.00  0.00           H  
ATOM   1920  CB  TYR   143      64.591  57.291  89.060  1.00  0.00           C  
ATOM   1921  HB2 TYR   143      65.045  58.245  89.329  1.00  0.00           H  
ATOM   1922  HB3 TYR   143      64.512  56.581  89.884  1.00  0.00           H  
ATOM   1923  CG  TYR   143      65.376  56.622  87.958  1.00  0.00           C  
ATOM   1924  CD1 TYR   143      65.207  55.220  87.723  1.00  0.00           C  
ATOM   1925  HD1 TYR   143      64.462  54.668  88.276  1.00  0.00           H  
ATOM   1926  CE1 TYR   143      65.991  54.597  86.745  1.00  0.00           C  
ATOM   1927  HE1 TYR   143      65.915  53.526  86.632  1.00  0.00           H  
ATOM   1928  CZ  TYR   143      66.857  55.356  85.936  1.00  0.00           C  
ATOM   1929  OH  TYR   143      67.566  54.815  84.970  1.00  0.00           O  
ATOM   1930  HH  TYR   143      68.143  55.419  84.497  1.00  0.00           H  
ATOM   1931  CE2 TYR   143      66.935  56.724  86.126  1.00  0.00           C  
ATOM   1932  HE2 TYR   143      67.610  57.342  85.554  1.00  0.00           H  
ATOM   1933  CD2 TYR   143      66.219  57.374  87.140  1.00  0.00           C  
ATOM   1934  HD2 TYR   143      66.402  58.393  87.446  1.00  0.00           H  
ATOM   1935  C   TYR   143      62.269  57.902  89.775  1.00  0.00           C  
ATOM   1936  O   TYR   143      61.990  59.071  90.087  1.00  0.00           O  
ATOM   1937  N   GLY   144      61.795  56.862  90.538  1.00  0.00           N  
ATOM   1938  H   GLY   144      61.957  55.909  90.247  1.00  0.00           H  
ATOM   1939  CA  GLY   144      60.929  57.090  91.730  1.00  0.00           C  
ATOM   1940  HA2 GLY   144      60.623  56.126  92.138  1.00  0.00           H  
ATOM   1941  HA3 GLY   144      61.468  57.626  92.512  1.00  0.00           H  
ATOM   1942  C   GLY   144      59.744  57.948  91.442  1.00  0.00           C  
ATOM   1943  O   GLY   144      59.324  58.107  90.282  1.00  0.00           O  
ATOM   1944  N   GLN   145      59.129  58.428  92.504  1.00  0.00           N  
ATOM   1945  H   GLN   145      59.744  58.384  93.304  1.00  0.00           H  
ATOM   1946  CA  GLN   145      57.893  59.246  92.555  1.00  0.00           C  
ATOM   1947  HA  GLN   145      57.984  59.837  91.643  1.00  0.00           H  
ATOM   1948  CB  GLN   145      56.543  58.462  92.680  1.00  0.00           C  
ATOM   1949  HB2 GLN   145      56.517  57.862  93.589  1.00  0.00           H  
ATOM   1950  HB3 GLN   145      55.702  59.155  92.667  1.00  0.00           H  
ATOM   1951  CG  GLN   145      56.265  57.518  91.482  1.00  0.00           C  
ATOM   1952  HG2 GLN   145      55.218  57.230  91.580  1.00  0.00           H  
ATOM   1953  HG3 GLN   145      56.405  57.940  90.487  1.00  0.00           H  
ATOM   1954  CD  GLN   145      57.094  56.216  91.544  1.00  0.00           C  
ATOM   1955  OE1 GLN   145      57.577  55.788  92.579  1.00  0.00           O  
ATOM   1956  NE2 GLN   145      57.517  55.578  90.472  1.00  0.00           N  
ATOM   1957 HE21 GLN   145      58.121  54.780  90.604  1.00  0.00           H  
ATOM   1958 HE22 GLN   145      57.185  55.919  89.581  1.00  0.00           H  
ATOM   1959  C   GLN   145      58.020  60.309  93.645  1.00  0.00           C  
ATOM   1960  O   GLN   145      58.709  60.114  94.660  1.00  0.00           O  
ATOM   1961  N   GLN   146      57.298  61.438  93.543  1.00  0.00           N  
ATOM   1962  H   GLN   146      56.706  61.553  92.732  1.00  0.00           H  
ATOM   1963  CA  GLN   146      57.715  62.709  94.232  1.00  0.00           C  
ATOM   1964  HA  GLN   146      58.802  62.640  94.206  1.00  0.00           H  
ATOM   1965  CB  GLN   146      57.329  63.964  93.481  1.00  0.00           C  
ATOM   1966  HB2 GLN   146      57.604  63.901  92.428  1.00  0.00           H  
ATOM   1967  HB3 GLN   146      56.252  64.082  93.360  1.00  0.00           H  
ATOM   1968  CG  GLN   146      57.884  65.318  93.977  1.00  0.00           C  
ATOM   1969  HG2 GLN   146      57.223  65.677  94.766  1.00  0.00           H  
ATOM   1970  HG3 GLN   146      58.889  65.126  94.353  1.00  0.00           H  
ATOM   1971  CD  GLN   146      57.873  66.363  92.865  1.00  0.00           C  
ATOM   1972  OE1 GLN   146      58.068  66.025  91.694  1.00  0.00           O  
ATOM   1973  NE2 GLN   146      57.840  67.613  93.124  1.00  0.00           N  
ATOM   1974 HE21 GLN   146      57.621  67.910  94.064  1.00  0.00           H  
ATOM   1975 HE22 GLN   146      57.781  68.311  92.396  1.00  0.00           H  
ATOM   1976  C   GLN   146      57.338  62.732  95.692  1.00  0.00           C  
ATOM   1977  O   GLN   146      56.141  62.525  96.007  1.00  0.00           O  
ATOM   1978  N   GLN   147      58.337  63.017  96.615  1.00  0.00           N  
ATOM   1979  H   GLN   147      59.271  63.038  96.231  1.00  0.00           H  
ATOM   1980  CA  GLN   147      58.081  63.360  97.986  1.00  0.00           C  
ATOM   1981  HA  GLN   147      57.414  62.564  98.315  1.00  0.00           H  
ATOM   1982  CB  GLN   147      59.358  63.360  98.836  1.00  0.00           C  
ATOM   1983  HB2 GLN   147      59.181  63.637  99.875  1.00  0.00           H  
ATOM   1984  HB3 GLN   147      59.650  62.310  98.871  1.00  0.00           H  
ATOM   1985  CG  GLN   147      60.471  64.278  98.284  1.00  0.00           C  
ATOM   1986  HG2 GLN   147      59.936  65.080  97.776  1.00  0.00           H  
ATOM   1987  HG3 GLN   147      61.031  64.610  99.159  1.00  0.00           H  
ATOM   1988  CD  GLN   147      61.438  63.501  97.279  1.00  0.00           C  
ATOM   1989  OE1 GLN   147      61.211  63.354  96.058  1.00  0.00           O  
ATOM   1990  NE2 GLN   147      62.513  63.058  97.781  1.00  0.00           N  
ATOM   1991 HE21 GLN   147      62.690  63.224  98.761  1.00  0.00           H  
ATOM   1992 HE22 GLN   147      63.099  62.569  97.119  1.00  0.00           H  
ATOM   1993  C   GLN   147      57.237  64.638  98.214  1.00  0.00           C  
ATOM   1994  O   GLN   147      57.398  65.462  97.402  1.00  0.00           O  
ATOM   1995  N   SER   148      56.340  64.757  99.241  1.00  0.00           N  
ATOM   1996  H   SER   148      56.194  64.035  99.931  1.00  0.00           H  
ATOM   1997  CA  SER   148      55.391  65.847  99.277  1.00  0.00           C  
ATOM   1998  HA  SER   148      54.732  65.705  98.420  1.00  0.00           H  
ATOM   1999  CB  SER   148      54.415  65.653 100.516  1.00  0.00           C  
ATOM   2000  HB2 SER   148      53.632  66.412 100.515  1.00  0.00           H  
ATOM   2001  HB3 SER   148      53.966  64.661 100.566  1.00  0.00           H  
ATOM   2002  OG  SER   148      55.010  65.927 101.806  1.00  0.00           O  
ATOM   2003  HG  SER   148      54.880  66.820 102.134  1.00  0.00           H  
ATOM   2004  C   SER   148      56.013  67.312  99.253  1.00  0.00           C  
ATOM   2005  O   SER   148      57.204  67.531  99.534  1.00  0.00           O  
ATOM   2006  N   TYR   149      55.188  68.191  98.721  1.00  0.00           N  
ATOM   2007  H   TYR   149      54.258  67.903  98.453  1.00  0.00           H  
ATOM   2008  CA  TYR   149      55.642  69.594  98.508  1.00  0.00           C  
ATOM   2009  HA  TYR   149      56.642  69.544  98.076  1.00  0.00           H  
ATOM   2010  CB  TYR   149      54.774  70.219  97.326  1.00  0.00           C  
ATOM   2011  HB2 TYR   149      54.897  69.585  96.448  1.00  0.00           H  
ATOM   2012  HB3 TYR   149      53.690  70.219  97.443  1.00  0.00           H  
ATOM   2013  CG  TYR   149      55.170  71.638  96.943  1.00  0.00           C  
ATOM   2014  CD1 TYR   149      54.530  72.770  97.501  1.00  0.00           C  
ATOM   2015  HD1 TYR   149      53.661  72.689  98.136  1.00  0.00           H  
ATOM   2016  CE1 TYR   149      55.038  74.045  97.357  1.00  0.00           C  
ATOM   2017  HE1 TYR   149      54.537  74.896  97.795  1.00  0.00           H  
ATOM   2018  CZ  TYR   149      56.176  74.225  96.550  1.00  0.00           C  
ATOM   2019  OH  TYR   149      56.590  75.529  96.417  1.00  0.00           O  
ATOM   2020  HH  TYR   149      57.438  75.654  95.986  1.00  0.00           H  
ATOM   2021  CE2 TYR   149      56.800  73.144  95.932  1.00  0.00           C  
ATOM   2022  HE2 TYR   149      57.706  73.243  95.353  1.00  0.00           H  
ATOM   2023  CD2 TYR   149      56.308  71.827  96.181  1.00  0.00           C  
ATOM   2024  HD2 TYR   149      56.828  70.976  95.766  1.00  0.00           H  
ATOM   2025  C   TYR   149      55.632  70.394  99.796  1.00  0.00           C  
ATOM   2026  O   TYR   149      54.550  70.360 100.366  1.00  0.00           O  
ATOM   2027  N   ASN   150      56.644  71.109 100.161  1.00  0.00           N  
ATOM   2028  H   ASN   150      57.400  70.984  99.503  1.00  0.00           H  
ATOM   2029  CA  ASN   150      56.743  72.003 101.297  1.00  0.00           C  
ATOM   2030  HA  ASN   150      55.769  71.949 101.784  1.00  0.00           H  
ATOM   2031  CB  ASN   150      57.848  71.516 102.248  1.00  0.00           C  
ATOM   2032  HB2 ASN   150      58.751  71.602 101.643  1.00  0.00           H  
ATOM   2033  HB3 ASN   150      57.985  72.269 103.024  1.00  0.00           H  
ATOM   2034  CG  ASN   150      57.584  70.185 102.884  1.00  0.00           C  
ATOM   2035  OD1 ASN   150      57.073  70.039 104.001  1.00  0.00           O  
ATOM   2036  ND2 ASN   150      57.825  69.096 102.199  1.00  0.00           N  
ATOM   2037 HD21 ASN   150      57.908  68.298 102.812  1.00  0.00           H  
ATOM   2038 HD22 ASN   150      58.248  69.174 101.285  1.00  0.00           H  
ATOM   2039  C   ASN   150      57.011  73.397 100.681  1.00  0.00           C  
ATOM   2040  O   ASN   150      58.167  73.757 100.368  1.00  0.00           O  
ATOM   2041  N   PRO   151      55.988  74.296 100.768  1.00  0.00           N  
ATOM   2042  CD  PRO   151      54.576  74.066 101.206  1.00  0.00           C  
ATOM   2043  HD2 PRO   151      54.601  73.998 102.293  1.00  0.00           H  
ATOM   2044  HD3 PRO   151      54.215  73.141 100.756  1.00  0.00           H  
ATOM   2045  CG  PRO   151      53.847  75.307 100.808  1.00  0.00           C  
ATOM   2046  HG2 PRO   151      53.315  75.610 101.710  1.00  0.00           H  
ATOM   2047  HG3 PRO   151      53.194  75.101  99.961  1.00  0.00           H  
ATOM   2048  CB  PRO   151      54.831  76.447 100.553  1.00  0.00           C  
ATOM   2049  HB2 PRO   151      54.803  77.065 101.450  1.00  0.00           H  
ATOM   2050  HB3 PRO   151      54.537  77.069  99.707  1.00  0.00           H  
ATOM   2051  CA  PRO   151      56.160  75.731 100.417  1.00  0.00           C  
ATOM   2052  HA  PRO   151      56.273  75.669  99.335  1.00  0.00           H  
ATOM   2053  C   PRO   151      57.254  76.394 101.199  1.00  0.00           C  
ATOM   2054  O   PRO   151      57.160  76.290 102.418  1.00  0.00           O  
ATOM   2055  N   PRO   152      58.215  76.963 100.504  1.00  0.00           N  
ATOM   2056  CD  PRO   152      58.330  77.028  99.052  1.00  0.00           C  
ATOM   2057  HD2 PRO   152      57.431  77.403  98.562  1.00  0.00           H  
ATOM   2058  HD3 PRO   152      58.495  76.026  98.656  1.00  0.00           H  
ATOM   2059  CG  PRO   152      59.394  78.041  98.670  1.00  0.00           C  
ATOM   2060  HG2 PRO   152      58.966  79.043  98.667  1.00  0.00           H  
ATOM   2061  HG3 PRO   152      60.045  77.879  97.812  1.00  0.00           H  
ATOM   2062  CB  PRO   152      60.243  77.899  99.953  1.00  0.00           C  
ATOM   2063  HB2 PRO   152      60.830  78.806 100.099  1.00  0.00           H  
ATOM   2064  HB3 PRO   152      60.952  77.086  99.795  1.00  0.00           H  
ATOM   2065  CA  PRO   152      59.390  77.570 101.148  1.00  0.00           C  
ATOM   2066  HA  PRO   152      59.838  76.782 101.754  1.00  0.00           H  
ATOM   2067  C   PRO   152      59.163  78.750 102.130  1.00  0.00           C  
ATOM   2068  O   PRO   152      58.261  79.554 101.857  1.00  0.00           O  
ATOM   2069  N   GLN   153      60.048  78.934 103.107  1.00  0.00           N  
ATOM   2070  H   GLN   153      60.643  78.158 103.362  1.00  0.00           H  
ATOM   2071  CA  GLN   153      59.853  79.929 104.202  1.00  0.00           C  
ATOM   2072  HA  GLN   153      58.798  79.893 104.473  1.00  0.00           H  
ATOM   2073  CB  GLN   153      60.631  79.499 105.447  1.00  0.00           C  
ATOM   2074  HB2 GLN   153      61.623  79.179 105.127  1.00  0.00           H  
ATOM   2075  HB3 GLN   153      60.927  80.319 106.102  1.00  0.00           H  
ATOM   2076  CG  GLN   153      60.135  78.271 106.205  1.00  0.00           C  
ATOM   2077  HG2 GLN   153      59.901  77.534 105.436  1.00  0.00           H  
ATOM   2078  HG3 GLN   153      60.817  77.977 107.003  1.00  0.00           H  
ATOM   2079  CD  GLN   153      58.860  78.509 106.891  1.00  0.00           C  
ATOM   2080  OE1 GLN   153      58.377  79.582 107.173  1.00  0.00           O  
ATOM   2081  NE2 GLN   153      58.127  77.454 107.275  1.00  0.00           N  
ATOM   2082 HE21 GLN   153      58.469  76.505 107.219  1.00  0.00           H  
ATOM   2083 HE22 GLN   153      57.347  77.487 107.915  1.00  0.00           H  
ATOM   2084  C   GLN   153      60.026  81.434 103.890  1.00  0.00           C  
ATOM   2085  O   GLN   153      59.517  82.299 104.555  1.00  0.00           O  
ATOM   2086  N   GLY   154      60.858  81.771 102.905  1.00  0.00           N  
ATOM   2087  H   GLY   154      61.246  80.994 102.390  1.00  0.00           H  
ATOM   2088  CA  GLY   154      61.227  83.167 102.511  1.00  0.00           C  
ATOM   2089  HA2 GLY   154      61.844  83.667 103.258  1.00  0.00           H  
ATOM   2090  HA3 GLY   154      61.706  83.117 101.533  1.00  0.00           H  
ATOM   2091  C   GLY   154      60.025  84.077 102.278  1.00  0.00           C  
ATOM   2092  O   GLY   154      58.952  83.639 102.054  1.00  0.00           O  
ATOM   2093  N   TYR   155      60.256  85.412 102.396  1.00  0.00           N  
ATOM   2094  H   TYR   155      61.228  85.684 102.438  1.00  0.00           H  
ATOM   2095  CA  TYR   155      59.337  86.465 102.112  1.00  0.00           C  
ATOM   2096  HA  TYR   155      58.515  86.228 102.787  1.00  0.00           H  
ATOM   2097  CB  TYR   155      59.912  87.818 102.472  1.00  0.00           C  
ATOM   2098  HB2 TYR   155      60.773  87.899 101.810  1.00  0.00           H  
ATOM   2099  HB3 TYR   155      59.159  88.518 102.110  1.00  0.00           H  
ATOM   2100  CG  TYR   155      60.091  88.068 103.970  1.00  0.00           C  
ATOM   2101  CD1 TYR   155      59.527  89.231 104.461  1.00  0.00           C  
ATOM   2102  HD1 TYR   155      58.955  89.826 103.765  1.00  0.00           H  
ATOM   2103  CE1 TYR   155      59.732  89.563 105.842  1.00  0.00           C  
ATOM   2104  HE1 TYR   155      59.266  90.459 106.222  1.00  0.00           H  
ATOM   2105  CZ  TYR   155      60.566  88.779 106.693  1.00  0.00           C  
ATOM   2106  OH  TYR   155      60.924  88.997 108.000  1.00  0.00           O  
ATOM   2107  HH  TYR   155      61.652  88.405 108.203  1.00  0.00           H  
ATOM   2108  CE2 TYR   155      61.239  87.674 106.100  1.00  0.00           C  
ATOM   2109  HE2 TYR   155      61.956  87.038 106.599  1.00  0.00           H  
ATOM   2110  CD2 TYR   155      60.993  87.360 104.766  1.00  0.00           C  
ATOM   2111  HD2 TYR   155      61.475  86.480 104.366  1.00  0.00           H  
ATOM   2112  C   TYR   155      58.841  86.448 100.699  1.00  0.00           C  
ATOM   2113  O   TYR   155      59.561  86.013  99.794  1.00  0.00           O  
ATOM   2114  N   GLY   156      57.605  86.798 100.442  1.00  0.00           N  
ATOM   2115  H   GLY   156      57.230  86.623  99.521  1.00  0.00           H  
ATOM   2116  CA  GLY   156      56.716  87.560 101.342  1.00  0.00           C  
ATOM   2117  HA2 GLY   156      56.773  87.049 102.303  1.00  0.00           H  
ATOM   2118  HA3 GLY   156      57.170  88.550 101.386  1.00  0.00           H  
ATOM   2119  C   GLY   156      55.280  87.711 100.817  1.00  0.00           C  
ATOM   2120  O   GLY   156      55.009  88.183  99.738  1.00  0.00           O  
ATOM   2121  N   GLN   157      54.326  87.271 101.685  1.00  0.00           N  
ATOM   2122  H   GLN   157      54.596  86.942 102.601  1.00  0.00           H  
ATOM   2123  CA  GLN   157      52.894  87.339 101.292  1.00  0.00           C  
ATOM   2124  HA  GLN   157      52.836  87.664 100.253  1.00  0.00           H  
ATOM   2125  CB  GLN   157      52.265  85.917 101.527  1.00  0.00           C  
ATOM   2126  HB2 GLN   157      52.379  85.621 102.569  1.00  0.00           H  
ATOM   2127  HB3 GLN   157      51.210  85.859 101.259  1.00  0.00           H  
ATOM   2128  CG  GLN   157      52.918  84.845 100.614  1.00  0.00           C  
ATOM   2129  HG2 GLN   157      53.958  84.702 100.908  1.00  0.00           H  
ATOM   2130  HG3 GLN   157      52.515  83.919 101.025  1.00  0.00           H  
ATOM   2131  CD  GLN   157      52.794  85.008  99.079  1.00  0.00           C  
ATOM   2132  OE1 GLN   157      53.789  84.956  98.407  1.00  0.00           O  
ATOM   2133  NE2 GLN   157      51.587  85.218  98.657  1.00  0.00           N  
ATOM   2134 HE21 GLN   157      50.842  85.083  99.326  1.00  0.00           H  
ATOM   2135 HE22 GLN   157      51.390  85.303  97.671  1.00  0.00           H  
ATOM   2136  C   GLN   157      52.127  88.324 102.134  1.00  0.00           C  
ATOM   2137  O   GLN   157      52.485  88.521 103.288  1.00  0.00           O  
ATOM   2138  N   GLN   158      51.155  89.099 101.562  1.00  0.00           N  
ATOM   2139  H   GLN   158      50.842  89.886 102.113  1.00  0.00           H  
ATOM   2140  CA  GLN   158      50.671  88.947 100.181  1.00  0.00           C  
ATOM   2141  HA  GLN   158      50.428  87.905  99.977  1.00  0.00           H  
ATOM   2142  CB  GLN   158      49.326  89.721 100.138  1.00  0.00           C  
ATOM   2143  HB2 GLN   158      49.350  90.780 100.395  1.00  0.00           H  
ATOM   2144  HB3 GLN   158      48.886  89.685  99.141  1.00  0.00           H  
ATOM   2145  CG  GLN   158      48.319  89.131 101.172  1.00  0.00           C  
ATOM   2146  HG2 GLN   158      48.130  88.070 101.011  1.00  0.00           H  
ATOM   2147  HG3 GLN   158      48.713  89.164 102.188  1.00  0.00           H  
ATOM   2148  CD  GLN   158      47.005  89.856 100.982  1.00  0.00           C  
ATOM   2149  OE1 GLN   158      46.512  90.239  99.877  1.00  0.00           O  
ATOM   2150  NE2 GLN   158      46.281  89.963 102.041  1.00  0.00           N  
ATOM   2151 HE21 GLN   158      46.548  89.565 102.930  1.00  0.00           H  
ATOM   2152 HE22 GLN   158      45.413  90.480 102.031  1.00  0.00           H  
ATOM   2153  C   GLN   158      51.544  89.604  99.178  1.00  0.00           C  
ATOM   2154  O   GLN   158      52.392  90.491  99.456  1.00  0.00           O  
ATOM   2155  N   ASN   159      51.384  89.129  97.938  1.00  0.00           N  
ATOM   2156  H   ASN   159      50.703  88.396  97.799  1.00  0.00           H  
ATOM   2157  CA  ASN   159      52.205  89.548  96.778  1.00  0.00           C  
ATOM   2158  HA  ASN   159      53.233  89.680  97.116  1.00  0.00           H  
ATOM   2159  CB  ASN   159      51.888  88.581  95.590  1.00  0.00           C  
ATOM   2160  HB2 ASN   159      50.820  88.548  95.373  1.00  0.00           H  
ATOM   2161  HB3 ASN   159      52.449  88.873  94.702  1.00  0.00           H  
ATOM   2162  CG  ASN   159      52.285  87.147  95.890  1.00  0.00           C  
ATOM   2163  OD1 ASN   159      51.424  86.284  96.011  1.00  0.00           O  
ATOM   2164  ND2 ASN   159      53.550  86.870  96.095  1.00  0.00           N  
ATOM   2165 HD21 ASN   159      54.231  87.607  96.215  1.00  0.00           H  
ATOM   2166 HD22 ASN   159      53.803  85.962  96.458  1.00  0.00           H  
ATOM   2167  C   ASN   159      51.875  90.989  96.345  1.00  0.00           C  
ATOM   2168  O   ASN   159      50.774  91.492  96.479  1.00  0.00           O  
ATOM   2169  N   GLN   160      52.761  91.728  95.660  1.00  0.00           N  
ATOM   2170  H   GLN   160      52.434  92.631  95.348  1.00  0.00           H  
ATOM   2171  CA  GLN   160      54.148  91.284  95.395  1.00  0.00           C  
ATOM   2172  HA  GLN   160      54.361  90.263  95.712  1.00  0.00           H  
ATOM   2173  CB  GLN   160      54.291  91.444  93.853  1.00  0.00           C  
ATOM   2174  HB2 GLN   160      53.595  90.732  93.409  1.00  0.00           H  
ATOM   2175  HB3 GLN   160      54.140  92.503  93.641  1.00  0.00           H  
ATOM   2176  CG  GLN   160      55.702  90.995  93.340  1.00  0.00           C  
ATOM   2177  HG2 GLN   160      55.708  91.119  92.257  1.00  0.00           H  
ATOM   2178  HG3 GLN   160      56.475  91.637  93.763  1.00  0.00           H  
ATOM   2179  CD  GLN   160      56.009  89.507  93.590  1.00  0.00           C  
ATOM   2180  OE1 GLN   160      55.168  88.675  93.862  1.00  0.00           O  
ATOM   2181  NE2 GLN   160      57.294  89.189  93.687  1.00  0.00           N  
ATOM   2182 HE21 GLN   160      57.926  89.966  93.554  1.00  0.00           H  
ATOM   2183 HE22 GLN   160      57.536  88.266  94.018  1.00  0.00           H  
ATOM   2184  C   GLN   160      55.208  92.080  96.198  1.00  0.00           C  
ATOM   2185  O   GLN   160      55.361  93.239  96.111  1.00  0.00           O  
ATOM   2186  N   TYR   161      55.986  91.290  97.034  1.00  0.00           N  
ATOM   2187  H   TYR   161      55.806  90.296  97.044  1.00  0.00           H  
ATOM   2188  CA  TYR   161      57.072  91.793  97.936  1.00  0.00           C  
ATOM   2189  HA  TYR   161      56.968  92.876  97.994  1.00  0.00           H  
ATOM   2190  CB  TYR   161      57.010  91.050  99.330  1.00  0.00           C  
ATOM   2191  HB2 TYR   161      55.975  90.980  99.666  1.00  0.00           H  
ATOM   2192  HB3 TYR   161      57.438  90.068  99.128  1.00  0.00           H  
ATOM   2193  CG  TYR   161      57.901  91.585 100.411  1.00  0.00           C  
ATOM   2194  CD1 TYR   161      59.208  91.041 100.590  1.00  0.00           C  
ATOM   2195  HD1 TYR   161      59.632  90.270  99.964  1.00  0.00           H  
ATOM   2196  CE1 TYR   161      60.056  91.675 101.516  1.00  0.00           C  
ATOM   2197  HE1 TYR   161      61.074  91.323 101.590  1.00  0.00           H  
ATOM   2198  CZ  TYR   161      59.499  92.608 102.410  1.00  0.00           C  
ATOM   2199  OH  TYR   161      60.285  93.123 103.402  1.00  0.00           O  
ATOM   2200  HH  TYR   161      59.767  93.655 104.010  1.00  0.00           H  
ATOM   2201  CE2 TYR   161      58.225  93.159 102.244  1.00  0.00           C  
ATOM   2202  HE2 TYR   161      57.940  94.102 102.687  1.00  0.00           H  
ATOM   2203  CD2 TYR   161      57.415  92.618 101.236  1.00  0.00           C  
ATOM   2204  HD2 TYR   161      56.485  93.060 100.910  1.00  0.00           H  
ATOM   2205  C   TYR   161      58.532  91.659  97.448  1.00  0.00           C  
ATOM   2206  O   TYR   161      59.357  92.497  97.906  1.00  0.00           O  
ATOM   2207  N   ASN   162      58.760  90.817  96.484  1.00  0.00           N  
ATOM   2208  H   ASN   162      57.965  90.257  96.212  1.00  0.00           H  
ATOM   2209  CA  ASN   162      60.022  90.482  95.870  1.00  0.00           C  
ATOM   2210  HA  ASN   162      60.810  90.842  96.531  1.00  0.00           H  
ATOM   2211  CB  ASN   162      60.339  88.969  95.853  1.00  0.00           C  
ATOM   2212  HB2 ASN   162      59.648  88.530  95.132  1.00  0.00           H  
ATOM   2213  HB3 ASN   162      61.337  88.802  95.448  1.00  0.00           H  
ATOM   2214  CG  ASN   162      60.197  88.194  97.085  1.00  0.00           C  
ATOM   2215  OD1 ASN   162      60.748  88.529  98.098  1.00  0.00           O  
ATOM   2216  ND2 ASN   162      59.623  86.994  96.989  1.00  0.00           N  
ATOM   2217 HD21 ASN   162      59.311  86.612  97.870  1.00  0.00           H  
ATOM   2218 HD22 ASN   162      59.060  86.693  96.206  1.00  0.00           H  
ATOM   2219  C   ASN   162      60.285  91.088  94.501  1.00  0.00           C  
ATOM   2220  O   ASN   162      59.349  91.283  93.727  1.00  0.00           O  
ATOM   2221  N   SER   163      61.535  91.417  94.214  1.00  0.00           N  
ATOM   2222  H   SER   163      62.160  90.840  94.758  1.00  0.00           H  
ATOM   2223  CA  SER   163      61.948  92.362  93.065  1.00  0.00           C  
ATOM   2224  HA  SER   163      61.287  93.226  92.994  1.00  0.00           H  
ATOM   2225  CB  SER   163      63.217  93.081  93.398  1.00  0.00           C  
ATOM   2226  HB2 SER   163      63.087  93.564  94.367  1.00  0.00           H  
ATOM   2227  HB3 SER   163      64.070  92.404  93.395  1.00  0.00           H  
ATOM   2228  OG  SER   163      63.415  94.143  92.502  1.00  0.00           O  
ATOM   2229  HG  SER   163      64.186  94.663  92.742  1.00  0.00           H  
ATOM   2230  C   SER   163      61.889  91.766  91.670  1.00  0.00           C  
ATOM   2231  O   SER   163      61.927  90.562  91.521  1.00  0.00           O  
ATOM   2232  N   SER   164      61.852  92.636  90.644  1.00  0.00           N  
ATOM   2233  H   SER   164      62.042  93.543  91.046  1.00  0.00           H  
ATOM   2234  CA  SER   164      61.911  92.412  89.188  1.00  0.00           C  
ATOM   2235  HA  SER   164      61.636  93.407  88.837  1.00  0.00           H  
ATOM   2236  CB  SER   164      60.785  91.414  88.820  1.00  0.00           C  
ATOM   2237  HB2 SER   164      60.989  90.402  89.171  1.00  0.00           H  
ATOM   2238  HB3 SER   164      59.808  91.661  89.235  1.00  0.00           H  
ATOM   2239  OG  SER   164      60.485  91.425  87.434  1.00  0.00           O  
ATOM   2240  HG  SER   164      60.033  92.264  87.320  1.00  0.00           H  
ATOM   2241  C   SER   164      63.313  92.015  88.746  1.00  0.00           C  
ATOM   2242  O   SER   164      64.266  91.611  89.510  1.00  0.00           O  
ATOM   2243  N   SER   165      63.418  91.853  87.429  1.00  0.00           N  
ATOM   2244  H   SER   165      62.521  91.966  86.978  1.00  0.00           H  
ATOM   2245  CA  SER   165      64.603  91.383  86.614  1.00  0.00           C  
ATOM   2246  HA  SER   165      65.023  90.600  87.245  1.00  0.00           H  
ATOM   2247  CB  SER   165      64.189  90.858  85.241  1.00  0.00           C  
ATOM   2248  HB2 SER   165      64.126  91.714  84.568  1.00  0.00           H  
ATOM   2249  HB3 SER   165      64.933  90.186  84.813  1.00  0.00           H  
ATOM   2250  OG  SER   165      62.946  90.263  85.052  1.00  0.00           O  
ATOM   2251  HG  SER   165      62.822  89.643  85.774  1.00  0.00           H  
ATOM   2252  C   SER   165      65.745  92.390  86.563  1.00  0.00           C  
ATOM   2253  O   SER   165      65.663  93.446  87.169  1.00  0.00           O  
ATOM   2254  N   GLY   166      66.840  92.045  85.890  1.00  0.00           N  
ATOM   2255  H   GLY   166      66.891  91.124  85.479  1.00  0.00           H  
ATOM   2256  CA  GLY   166      68.129  92.836  85.713  1.00  0.00           C  
ATOM   2257  HA2 GLY   166      68.520  92.690  84.707  1.00  0.00           H  
ATOM   2258  HA3 GLY   166      67.873  93.890  85.818  1.00  0.00           H  
ATOM   2259  C   GLY   166      69.183  92.422  86.704  1.00  0.00           C  
ATOM   2260  O   GLY   166      68.892  92.056  87.903  1.00  0.00           O  
ATOM   2261  N   GLY   167      70.487  92.535  86.392  1.00  0.00           N  
ATOM   2262  H   GLY   167      70.736  93.008  85.535  1.00  0.00           H  
ATOM   2263  CA  GLY   167      71.522  92.149  87.277  1.00  0.00           C  
ATOM   2264  HA2 GLY   167      71.613  92.881  88.079  1.00  0.00           H  
ATOM   2265  HA3 GLY   167      71.198  91.173  87.639  1.00  0.00           H  
ATOM   2266  C   GLY   167      72.986  91.904  86.794  1.00  0.00           C  
ATOM   2267  O   GLY   167      73.303  92.402  85.736  1.00  0.00           O  
ATOM   2268  N   GLY   168      73.873  91.250  87.543  1.00  0.00           N  
ATOM   2269  H   GLY   168      73.671  91.036  88.509  1.00  0.00           H  
ATOM   2270  CA  GLY   168      75.242  91.045  87.097  1.00  0.00           C  
ATOM   2271  HA2 GLY   168      75.588  92.058  86.894  1.00  0.00           H  
ATOM   2272  HA3 GLY   168      75.842  90.691  87.935  1.00  0.00           H  
ATOM   2273  C   GLY   168      75.310  89.988  86.000  1.00  0.00           C  
ATOM   2274  O   GLY   168      74.351  89.239  85.815  1.00  0.00           O  
ATOM   2275  N   GLY   169      76.307  89.933  85.140  1.00  0.00           N  
ATOM   2276  H   GLY   169      76.267  89.112  84.552  1.00  0.00           H  
ATOM   2277  CA  GLY   169      77.505  90.763  85.161  1.00  0.00           C  
ATOM   2278  HA2 GLY   169      77.755  91.066  86.178  1.00  0.00           H  
ATOM   2279  HA3 GLY   169      78.337  90.231  84.699  1.00  0.00           H  
ATOM   2280  C   GLY   169      77.340  91.998  84.208  1.00  0.00           C  
ATOM   2281  O   GLY   169      76.246  92.573  83.938  1.00  0.00           O  
ATOM   2282  N   GLY   170      78.501  92.543  83.814  1.00  0.00           N  
ATOM   2283  H   GLY   170      79.349  92.168  84.214  1.00  0.00           H  
ATOM   2284  CA  GLY   170      78.727  93.798  83.062  1.00  0.00           C  
ATOM   2285  HA2 GLY   170      77.783  94.091  82.604  1.00  0.00           H  
ATOM   2286  HA3 GLY   170      79.163  94.569  83.698  1.00  0.00           H  
ATOM   2287  C   GLY   170      79.653  93.538  81.841  1.00  0.00           C  
ATOM   2288  O   GLY   170      80.356  92.499  81.811  1.00  0.00           O  
ATOM   2289  N   GLY   171      79.800  94.449  80.890  1.00  0.00           N  
ATOM   2290  H   GLY   171      80.520  94.220  80.220  1.00  0.00           H  
ATOM   2291  CA  GLY   171      79.256  95.827  80.870  1.00  0.00           C  
ATOM   2292  HA2 GLY   171      79.146  96.037  79.806  1.00  0.00           H  
ATOM   2293  HA3 GLY   171      78.319  95.881  81.425  1.00  0.00           H  
ATOM   2294  C   GLY   171      80.143  96.887  81.579  1.00  0.00           C  
ATOM   2295  O   GLY   171      81.046  96.548  82.340  1.00  0.00           O  
ATOM   2296  N   GLY   172      80.009  98.165  81.364  1.00  0.00           N  
ATOM   2297  H   GLY   172      80.669  98.734  81.874  1.00  0.00           H  
ATOM   2298  CA  GLY   172      78.969  98.871  80.568  1.00  0.00           C  
ATOM   2299  HA2 GLY   172      78.026  98.705  81.089  1.00  0.00           H  
ATOM   2300  HA3 GLY   172      79.091  99.946  80.694  1.00  0.00           H  
ATOM   2301  C   GLY   172      78.751  98.480  79.071  1.00  0.00           C  
ATOM   2302  O   GLY   172      79.716  98.180  78.389  1.00  0.00           O  
ATOM   2303  N   GLY   173      77.510  98.607  78.541  1.00  0.00           N  
ATOM   2304  H   GLY   173      76.768  99.059  79.057  1.00  0.00           H  
ATOM   2305  CA  GLY   173      77.219  98.217  77.163  1.00  0.00           C  
ATOM   2306  HA2 GLY   173      76.155  98.323  76.950  1.00  0.00           H  
ATOM   2307  HA3 GLY   173      77.767  98.859  76.474  1.00  0.00           H  
ATOM   2308  C   GLY   173      77.445  96.705  76.951  1.00  0.00           C  
ATOM   2309  O   GLY   173      77.187  95.880  77.814  1.00  0.00           O  
ATOM   2310  N   GLY   174      77.962  96.304  75.782  1.00  0.00           N  
ATOM   2311  H   GLY   174      78.137  95.312  75.707  1.00  0.00           H  
ATOM   2312  CA  GLY   174      78.159  97.023  74.499  1.00  0.00           C  
ATOM   2313  HA2 GLY   174      77.556  96.457  73.789  1.00  0.00           H  
ATOM   2314  HA3 GLY   174      77.654  97.989  74.481  1.00  0.00           H  
ATOM   2315  C   GLY   174      79.615  97.091  74.068  1.00  0.00           C  
ATOM   2316  O   GLY   174      80.540  97.333  74.867  1.00  0.00           O  
ATOM   2317  N   GLY   175      79.781  96.903  72.755  1.00  0.00           N  
ATOM   2318  H   GLY   175      78.994  96.717  72.149  1.00  0.00           H  
ATOM   2319  CA  GLY   175      81.037  96.879  72.072  1.00  0.00           C  
ATOM   2320  HA2 GLY   175      81.727  96.376  72.750  1.00  0.00           H  
ATOM   2321  HA3 GLY   175      81.039  96.310  71.143  1.00  0.00           H  
ATOM   2322  C   GLY   175      81.590  98.311  71.829  1.00  0.00           C  
ATOM   2323  O   GLY   175      81.112  99.352  72.286  1.00  0.00           O  
ATOM   2324  N   ASN   176      82.696  98.316  71.089  1.00  0.00           N  
ATOM   2325  H   ASN   176      83.045  97.395  70.866  1.00  0.00           H  
ATOM   2326  CA  ASN   176      83.478  99.504  70.747  1.00  0.00           C  
ATOM   2327  HA  ASN   176      83.925 100.002  71.608  1.00  0.00           H  
ATOM   2328  CB  ASN   176      84.724  98.939  70.008  1.00  0.00           C  
ATOM   2329  HB2 ASN   176      85.401  98.249  70.510  1.00  0.00           H  
ATOM   2330  HB3 ASN   176      84.348  98.531  69.070  1.00  0.00           H  
ATOM   2331  CG  ASN   176      85.742 100.057  69.697  1.00  0.00           C  
ATOM   2332  OD1 ASN   176      86.352 100.635  70.577  1.00  0.00           O  
ATOM   2333  ND2 ASN   176      85.951 100.374  68.426  1.00  0.00           N  
ATOM   2334 HD21 ASN   176      86.735 101.001  68.310  1.00  0.00           H  
ATOM   2335 HD22 ASN   176      85.567  99.808  67.682  1.00  0.00           H  
ATOM   2336  C   ASN   176      82.679 100.554  69.969  1.00  0.00           C  
ATOM   2337  O   ASN   176      81.702 100.300  69.275  1.00  0.00           O  
ATOM   2338  N   TYR   177      83.012 101.850  70.201  1.00  0.00           N  
ATOM   2339  H   TYR   177      83.791 102.034  70.817  1.00  0.00           H  
ATOM   2340  CA  TYR   177      82.470 103.023  69.574  1.00  0.00           C  
ATOM   2341  HA  TYR   177      81.675 103.291  70.271  1.00  0.00           H  
ATOM   2342  CB  TYR   177      83.559 104.133  69.716  1.00  0.00           C  
ATOM   2343  HB2 TYR   177      84.447 103.747  69.217  1.00  0.00           H  
ATOM   2344  HB3 TYR   177      83.200 105.071  69.292  1.00  0.00           H  
ATOM   2345  CG  TYR   177      83.952 104.543  71.126  1.00  0.00           C  
ATOM   2346  CD1 TYR   177      83.120 105.306  71.926  1.00  0.00           C  
ATOM   2347  HD1 TYR   177      82.206 105.725  71.531  1.00  0.00           H  
ATOM   2348  CE1 TYR   177      83.620 105.681  73.154  1.00  0.00           C  
ATOM   2349  HE1 TYR   177      83.024 106.428  73.657  1.00  0.00           H  
ATOM   2350  CZ  TYR   177      84.743 105.095  73.748  1.00  0.00           C  
ATOM   2351  OH  TYR   177      85.078 105.473  75.012  1.00  0.00           O  
ATOM   2352  HH  TYR   177      85.640 104.874  75.508  1.00  0.00           H  
ATOM   2353  CE2 TYR   177      85.594 104.321  72.932  1.00  0.00           C  
ATOM   2354  HE2 TYR   177      86.538 103.975  73.324  1.00  0.00           H  
ATOM   2355  CD2 TYR   177      85.235 104.053  71.616  1.00  0.00           C  
ATOM   2356  HD2 TYR   177      85.910 103.598  70.906  1.00  0.00           H  
ATOM   2357  C   TYR   177      81.980 102.860  68.142  1.00  0.00           C  
ATOM   2358  O   TYR   177      82.690 102.243  67.301  1.00  0.00           O  
ATOM   2359  N   GLY   178      80.756 103.163  67.804  1.00  0.00           N  
ATOM   2360  H   GLY   178      80.615 103.244  66.807  1.00  0.00           H  
ATOM   2361  CA  GLY   178      79.628 103.597  68.690  1.00  0.00           C  
ATOM   2362  HA2 GLY   178      78.714 103.331  68.159  1.00  0.00           H  
ATOM   2363  HA3 GLY   178      79.640 103.007  69.607  1.00  0.00           H  
ATOM   2364  C   GLY   178      79.689 105.039  69.198  1.00  0.00           C  
ATOM   2365  O   GLY   178      80.417 105.834  68.616  1.00  0.00           O  
ATOM   2366  N   GLN   179      78.697 105.442  69.965  1.00  0.00           N  
ATOM   2367  H   GLN   179      78.039 104.754  70.300  1.00  0.00           H  
ATOM   2368  CA  GLN   179      78.511 106.785  70.461  1.00  0.00           C  
ATOM   2369  HA  GLN   179      79.364 107.448  70.315  1.00  0.00           H  
ATOM   2370  CB  GLN   179      77.334 107.493  69.646  1.00  0.00           C  
ATOM   2371  HB2 GLN   179      76.467 106.862  69.841  1.00  0.00           H  
ATOM   2372  HB3 GLN   179      77.126 108.458  70.109  1.00  0.00           H  
ATOM   2373  CG  GLN   179      77.473 107.728  68.121  1.00  0.00           C  
ATOM   2374  HG2 GLN   179      76.571 108.199  67.729  1.00  0.00           H  
ATOM   2375  HG3 GLN   179      78.362 108.327  67.923  1.00  0.00           H  
ATOM   2376  CD  GLN   179      77.433 106.369  67.406  1.00  0.00           C  
ATOM   2377  OE1 GLN   179      76.686 105.461  67.663  1.00  0.00           O  
ATOM   2378  NE2 GLN   179      78.182 106.087  66.381  1.00  0.00           N  
ATOM   2379 HE21 GLN   179      78.904 106.732  66.093  1.00  0.00           H  
ATOM   2380 HE22 GLN   179      77.894 105.214  65.964  1.00  0.00           H  
ATOM   2381  C   GLN   179      78.187 106.821  71.982  1.00  0.00           C  
ATOM   2382  O   GLN   179      77.634 105.873  72.594  1.00  0.00           O  
ATOM   2383  N   ASP   180      78.428 107.904  72.702  1.00  0.00           N  
ATOM   2384  H   ASP   180      78.139 107.780  73.662  1.00  0.00           H  
ATOM   2385  CA  ASP   180      79.059 109.131  72.200  1.00  0.00           C  
ATOM   2386  HA  ASP   180      78.741 109.442  71.205  1.00  0.00           H  
ATOM   2387  CB  ASP   180      78.530 110.242  73.067  1.00  0.00           C  
ATOM   2388  HB2 ASP   180      77.448 110.183  73.189  1.00  0.00           H  
ATOM   2389  HB3 ASP   180      78.955 110.189  74.069  1.00  0.00           H  
ATOM   2390  CG  ASP   180      78.788 111.641  72.618  1.00  0.00           C  
ATOM   2391  OD1 ASP   180      78.200 112.585  73.278  1.00  0.00           O  
ATOM   2392  OD2 ASP   180      79.463 112.056  71.655  1.00  0.00           O  
ATOM   2393  C   ASP   180      80.604 109.098  72.406  1.00  0.00           C  
ATOM   2394  O   ASP   180      81.021 108.457  73.338  1.00  0.00           O  
ATOM   2395  N   GLN   181      81.269 109.739  71.443  1.00  0.00           N  
ATOM   2396  H   GLN   181      80.798 110.368  70.808  1.00  0.00           H  
ATOM   2397  CA  GLN   181      82.773 109.787  71.453  1.00  0.00           C  
ATOM   2398  HA  GLN   181      82.991 108.996  72.171  1.00  0.00           H  
ATOM   2399  CB  GLN   181      83.438 109.645  70.083  1.00  0.00           C  
ATOM   2400  HB2 GLN   181      83.209 110.476  69.416  1.00  0.00           H  
ATOM   2401  HB3 GLN   181      84.513 109.521  70.213  1.00  0.00           H  
ATOM   2402  CG  GLN   181      82.938 108.308  69.476  1.00  0.00           C  
ATOM   2403  HG2 GLN   181      83.009 107.470  70.170  1.00  0.00           H  
ATOM   2404  HG3 GLN   181      81.892 108.603  69.389  1.00  0.00           H  
ATOM   2405  CD  GLN   181      83.515 108.016  68.118  1.00  0.00           C  
ATOM   2406  OE1 GLN   181      84.459 108.604  67.676  1.00  0.00           O  
ATOM   2407  NE2 GLN   181      82.931 107.120  67.437  1.00  0.00           N  
ATOM   2408 HE21 GLN   181      82.245 106.586  67.951  1.00  0.00           H  
ATOM   2409 HE22 GLN   181      83.341 106.778  66.580  1.00  0.00           H  
ATOM   2410  C   GLN   181      83.287 111.135  71.967  1.00  0.00           C  
ATOM   2411  O   GLN   181      84.485 111.283  72.211  1.00  0.00           O  
ATOM   2412  N   SER   182      82.432 112.107  72.113  1.00  0.00           N  
ATOM   2413  H   SER   182      81.461 111.844  72.027  1.00  0.00           H  
ATOM   2414  CA  SER   182      82.711 113.541  72.441  1.00  0.00           C  
ATOM   2415  HA  SER   182      83.321 113.887  71.606  1.00  0.00           H  
ATOM   2416  CB  SER   182      81.498 114.437  72.574  1.00  0.00           C  
ATOM   2417  HB2 SER   182      80.972 114.112  73.471  1.00  0.00           H  
ATOM   2418  HB3 SER   182      81.851 115.467  72.622  1.00  0.00           H  
ATOM   2419  OG  SER   182      80.770 114.325  71.387  1.00  0.00           O  
ATOM   2420  HG  SER   182      80.350 113.462  71.396  1.00  0.00           H  
ATOM   2421  C   SER   182      83.581 113.700  73.701  1.00  0.00           C  
ATOM   2422  O   SER   182      83.146 113.241  74.765  1.00  0.00           O  
ATOM   2423  N   SER   183      84.766 114.281  73.662  1.00  0.00           N  
ATOM   2424  H   SER   183      85.152 114.312  74.595  1.00  0.00           H  
ATOM   2425  CA  SER   183      85.598 114.699  72.542  1.00  0.00           C  
ATOM   2426  HA  SER   183      85.359 114.076  71.679  1.00  0.00           H  
ATOM   2427  CB  SER   183      85.196 116.152  72.189  1.00  0.00           C  
ATOM   2428  HB2 SER   183      84.109 116.081  72.222  1.00  0.00           H  
ATOM   2429  HB3 SER   183      85.547 116.843  72.957  1.00  0.00           H  
ATOM   2430  OG  SER   183      85.605 116.478  70.836  1.00  0.00           O  
ATOM   2431  HG  SER   183      84.905 116.297  70.204  1.00  0.00           H  
ATOM   2432  C   SER   183      87.107 114.701  72.776  1.00  0.00           C  
ATOM   2433  O   SER   183      87.496 114.697  73.955  1.00  0.00           O  
ATOM   2434  N   MET   184      87.954 114.785  71.747  1.00  0.00           N  
ATOM   2435  H   MET   184      87.544 114.724  70.826  1.00  0.00           H  
ATOM   2436  CA  MET   184      89.395 115.054  71.847  1.00  0.00           C  
ATOM   2437  HA  MET   184      89.704 114.467  72.712  1.00  0.00           H  
ATOM   2438  CB  MET   184      90.196 114.473  70.677  1.00  0.00           C  
ATOM   2439  HB2 MET   184      91.235 114.392  70.994  1.00  0.00           H  
ATOM   2440  HB3 MET   184      89.797 113.481  70.462  1.00  0.00           H  
ATOM   2441  CG  MET   184      90.064 115.379  69.439  1.00  0.00           C  
ATOM   2442  HG2 MET   184      88.992 115.524  69.305  1.00  0.00           H  
ATOM   2443  HG3 MET   184      90.552 116.311  69.726  1.00  0.00           H  
ATOM   2444  SD  MET   184      90.745 114.922  67.807  1.00  0.00           S  
ATOM   2445  CE  MET   184      92.547 115.243  68.119  1.00  0.00           C  
ATOM   2446  HE1 MET   184      92.780 116.300  68.253  1.00  0.00           H  
ATOM   2447  HE2 MET   184      92.931 114.665  68.959  1.00  0.00           H  
ATOM   2448  HE3 MET   184      93.151 114.905  67.277  1.00  0.00           H  
ATOM   2449  C   MET   184      89.674 116.547  72.168  1.00  0.00           C  
ATOM   2450  O   MET   184      88.888 117.359  71.690  1.00  0.00           O  
ATOM   2451  N   SER   185      90.686 116.943  72.972  1.00  0.00           N  
ATOM   2452  H   SER   185      91.361 116.310  73.376  1.00  0.00           H  
ATOM   2453  CA  SER   185      90.931 118.364  73.303  1.00  0.00           C  
ATOM   2454  HA  SER   185      89.965 118.778  73.594  1.00  0.00           H  
ATOM   2455  CB  SER   185      92.016 118.381  74.451  1.00  0.00           C  
ATOM   2456  HB2 SER   185      91.666 117.736  75.256  1.00  0.00           H  
ATOM   2457  HB3 SER   185      93.005 118.009  74.185  1.00  0.00           H  
ATOM   2458  OG  SER   185      92.215 119.641  74.995  1.00  0.00           O  
ATOM   2459  HG  SER   185      92.860 120.098  74.450  1.00  0.00           H  
ATOM   2460  C   SER   185      91.327 119.202  72.070  1.00  0.00           C  
ATOM   2461  O   SER   185      92.383 118.982  71.549  1.00  0.00           O  
ATOM   2462  N   SER   186      90.439 120.185  71.651  1.00  0.00           N  
ATOM   2463  H   SER   186      89.508 120.322  72.017  1.00  0.00           H  
ATOM   2464  CA  SER   186      90.760 121.083  70.548  1.00  0.00           C  
ATOM   2465  HA  SER   186      91.826 121.028  70.326  1.00  0.00           H  
ATOM   2466  CB  SER   186      90.064 120.628  69.259  1.00  0.00           C  
ATOM   2467  HB2 SER   186      90.318 119.601  68.997  1.00  0.00           H  
ATOM   2468  HB3 SER   186      88.983 120.686  69.387  1.00  0.00           H  
ATOM   2469  OG  SER   186      90.426 121.459  68.222  1.00  0.00           O  
ATOM   2470  HG  SER   186      89.728 122.063  67.960  1.00  0.00           H  
ATOM   2471  C   SER   186      90.222 122.517  70.830  1.00  0.00           C  
ATOM   2472  O   SER   186      88.989 122.575  71.136  1.00  0.00           O  
ATOM   2473  N   GLY   187      90.999 123.590  70.675  1.00  0.00           N  
ATOM   2474  H   GLY   187      90.506 124.471  70.694  1.00  0.00           H  
ATOM   2475  CA  GLY   187      92.446 123.627  70.336  1.00  0.00           C  
ATOM   2476  HA2 GLY   187      93.051 123.635  71.243  1.00  0.00           H  
ATOM   2477  HA3 GLY   187      92.775 122.815  69.688  1.00  0.00           H  
ATOM   2478  C   GLY   187      92.852 125.014  69.769  1.00  0.00           C  
ATOM   2479  O   GLY   187      93.955 125.132  69.245  1.00  0.00           O  
ATOM   2480  N   GLY   188      92.003 126.028  69.793  1.00  0.00           N  
ATOM   2481  H   GLY   188      91.158 125.920  70.335  1.00  0.00           H  
ATOM   2482  CA  GLY   188      92.262 127.363  69.247  1.00  0.00           C  
ATOM   2483  HA2 GLY   188      92.259 127.255  68.163  1.00  0.00           H  
ATOM   2484  HA3 GLY   188      91.424 128.024  69.471  1.00  0.00           H  
ATOM   2485  C   GLY   188      93.534 128.094  69.871  1.00  0.00           C  
ATOM   2486  O   GLY   188      93.646 128.294  71.085  1.00  0.00           O  
ATOM   2487  N   GLY   189      94.556 128.387  69.120  1.00  0.00           N  
ATOM   2488  H   GLY   189      95.301 128.904  69.565  1.00  0.00           H  
ATOM   2489  CA  GLY   189      94.649 128.257  67.660  1.00  0.00           C  
ATOM   2490  HA2 GLY   189      95.727 128.282  67.504  1.00  0.00           H  
ATOM   2491  HA3 GLY   189      94.259 127.285  67.360  1.00  0.00           H  
ATOM   2492  C   GLY   189      93.978 129.322  66.757  1.00  0.00           C  
ATOM   2493  O   GLY   189      92.968 129.816  67.197  1.00  0.00           O  
ATOM   2494  N   SER   190      94.488 129.683  65.570  1.00  0.00           N  
ATOM   2495  H   SER   190      95.256 129.185  65.143  1.00  0.00           H  
ATOM   2496  CA  SER   190      93.993 130.826  64.830  1.00  0.00           C  
ATOM   2497  HA  SER   190      94.893 131.263  64.397  1.00  0.00           H  
ATOM   2498  CB  SER   190      93.200 130.230  63.675  1.00  0.00           C  
ATOM   2499  HB2 SER   190      92.563 129.438  64.070  1.00  0.00           H  
ATOM   2500  HB3 SER   190      92.426 130.921  63.345  1.00  0.00           H  
ATOM   2501  OG  SER   190      94.172 129.822  62.709  1.00  0.00           O  
ATOM   2502  HG  SER   190      94.518 130.633  62.329  1.00  0.00           H  
ATOM   2503  C   SER   190      93.291 131.970  65.551  1.00  0.00           C  
ATOM   2504  O   SER   190      92.085 132.153  65.500  1.00  0.00           O  
ATOM   2505  N   GLY   191      94.053 132.752  66.361  1.00  0.00           N  
ATOM   2506  H   GLY   191      93.588 133.363  67.017  1.00  0.00           H  
ATOM   2507  CA  GLY   191      95.510 132.747  66.541  1.00  0.00           C  
ATOM   2508  HA2 GLY   191      95.792 133.366  67.393  1.00  0.00           H  
ATOM   2509  HA3 GLY   191      95.674 131.681  66.696  1.00  0.00           H  
ATOM   2510  C   GLY   191      96.250 133.310  65.350  1.00  0.00           C  
ATOM   2511  O   GLY   191      95.672 133.657  64.345  1.00  0.00           O  
ATOM   2512  N   GLY   192      97.597 133.308  65.509  1.00  0.00           N  
ATOM   2513  H   GLY   192      98.022 132.773  66.253  1.00  0.00           H  
ATOM   2514  CA  GLY   192      98.498 133.815  64.490  1.00  0.00           C  
ATOM   2515  HA2 GLY   192      98.109 134.795  64.214  1.00  0.00           H  
ATOM   2516  HA3 GLY   192      99.504 133.950  64.888  1.00  0.00           H  
ATOM   2517  C   GLY   192      98.496 132.878  63.215  1.00  0.00           C  
ATOM   2518  O   GLY   192      98.674 131.648  63.388  1.00  0.00           O  
ATOM   2519  N   GLY   193      98.444 133.457  61.984  1.00  0.00           N  
ATOM   2520  H   GLY   193      98.321 134.456  61.909  1.00  0.00           H  
ATOM   2521  CA  GLY   193      98.358 132.659  60.722  1.00  0.00           C  
ATOM   2522  HA2 GLY   193      98.680 133.291  59.895  1.00  0.00           H  
ATOM   2523  HA3 GLY   193      99.017 131.791  60.748  1.00  0.00           H  
ATOM   2524  C   GLY   193      96.948 132.134  60.421  1.00  0.00           C  
ATOM   2525  O   GLY   193      96.097 132.076  61.355  1.00  0.00           O  
ATOM   2526  N   TYR   194      96.674 131.722  59.172  1.00  0.00           N  
ATOM   2527  H   TYR   194      97.444 131.867  58.534  1.00  0.00           H  
ATOM   2528  CA  TYR   194      95.490 131.006  58.655  1.00  0.00           C  
ATOM   2529  HA  TYR   194      94.682 131.716  58.480  1.00  0.00           H  
ATOM   2530  CB  TYR   194      95.689 130.442  57.261  1.00  0.00           C  
ATOM   2531  HB2 TYR   194      96.455 129.667  57.266  1.00  0.00           H  
ATOM   2532  HB3 TYR   194      94.713 130.035  56.996  1.00  0.00           H  
ATOM   2533  CG  TYR   194      95.969 131.411  56.113  1.00  0.00           C  
ATOM   2534  CD1 TYR   194      95.837 132.816  56.231  1.00  0.00           C  
ATOM   2535  HD1 TYR   194      95.534 133.182  57.201  1.00  0.00           H  
ATOM   2536  CE1 TYR   194      96.212 133.657  55.158  1.00  0.00           C  
ATOM   2537  HE1 TYR   194      96.122 134.731  55.238  1.00  0.00           H  
ATOM   2538  CZ  TYR   194      96.766 133.136  53.956  1.00  0.00           C  
ATOM   2539  OH  TYR   194      97.353 133.996  53.056  1.00  0.00           O  
ATOM   2540  HH  TYR   194      97.740 133.515  52.321  1.00  0.00           H  
ATOM   2541  CE2 TYR   194      97.028 131.730  53.844  1.00  0.00           C  
ATOM   2542  HE2 TYR   194      97.565 131.342  52.991  1.00  0.00           H  
ATOM   2543  CD2 TYR   194      96.523 130.863  54.874  1.00  0.00           C  
ATOM   2544  HD2 TYR   194      96.500 129.786  54.796  1.00  0.00           H  
ATOM   2545  C   TYR   194      95.088 129.879  59.653  1.00  0.00           C  
ATOM   2546  O   TYR   194      95.951 129.307  60.299  1.00  0.00           O  
ATOM   2547  N   GLY   195      93.794 129.627  59.953  1.00  0.00           N  
ATOM   2548  H   GLY   195      93.777 128.878  60.630  1.00  0.00           H  
ATOM   2549  CA  GLY   195      92.582 130.396  59.672  1.00  0.00           C  
ATOM   2550  HA2 GLY   195      92.689 131.452  59.923  1.00  0.00           H  
ATOM   2551  HA3 GLY   195      92.233 130.209  58.657  1.00  0.00           H  
ATOM   2552  C   GLY   195      91.435 129.752  60.442  1.00  0.00           C  
ATOM   2553  O   GLY   195      91.406 128.538  60.676  1.00  0.00           O  
ATOM   2554  N   ASN   196      90.443 130.547  60.969  1.00  0.00           N  
ATOM   2555  H   ASN   196      90.562 131.541  61.101  1.00  0.00           H  
ATOM   2556  CA  ASN   196      89.204 130.003  61.487  1.00  0.00           C  
ATOM   2557  HA  ASN   196      89.409 129.394  62.367  1.00  0.00           H  
ATOM   2558  CB  ASN   196      88.290 131.107  61.960  1.00  0.00           C  
ATOM   2559  HB2 ASN   196      88.878 131.802  62.560  1.00  0.00           H  
ATOM   2560  HB3 ASN   196      87.887 131.613  61.083  1.00  0.00           H  
ATOM   2561  CG  ASN   196      87.130 130.610  62.731  1.00  0.00           C  
ATOM   2562  OD1 ASN   196      86.096 130.246  62.191  1.00  0.00           O  
ATOM   2563  ND2 ASN   196      87.205 130.592  64.060  1.00  0.00           N  
ATOM   2564 HD21 ASN   196      86.346 130.589  64.591  1.00  0.00           H  
ATOM   2565 HD22 ASN   196      88.097 130.664  64.528  1.00  0.00           H  
ATOM   2566  C   ASN   196      88.630 129.082  60.412  1.00  0.00           C  
ATOM   2567  O   ASN   196      88.840 129.321  59.190  1.00  0.00           O  
ATOM   2568  N   GLN   197      87.883 128.064  60.823  1.00  0.00           N  
ATOM   2569  H   GLN   197      87.865 127.867  61.814  1.00  0.00           H  
ATOM   2570  CA  GLN   197      87.093 127.207  59.895  1.00  0.00           C  
ATOM   2571  HA  GLN   197      86.929 127.745  58.962  1.00  0.00           H  
ATOM   2572  CB  GLN   197      87.823 125.888  59.589  1.00  0.00           C  
ATOM   2573  HB2 GLN   197      87.859 125.362  60.543  1.00  0.00           H  
ATOM   2574  HB3 GLN   197      87.210 125.223  58.980  1.00  0.00           H  
ATOM   2575  CG  GLN   197      89.224 125.939  58.960  1.00  0.00           C  
ATOM   2576  HG2 GLN   197      89.756 126.731  59.487  1.00  0.00           H  
ATOM   2577  HG3 GLN   197      89.748 124.998  59.124  1.00  0.00           H  
ATOM   2578  CD  GLN   197      89.233 126.108  57.424  1.00  0.00           C  
ATOM   2579  OE1 GLN   197      88.241 125.921  56.710  1.00  0.00           O  
ATOM   2580  NE2 GLN   197      90.338 126.645  56.969  1.00  0.00           N  
ATOM   2581 HE21 GLN   197      91.064 126.761  57.662  1.00  0.00           H  
ATOM   2582 HE22 GLN   197      90.530 126.717  55.980  1.00  0.00           H  
ATOM   2583  C   GLN   197      85.608 126.986  60.378  1.00  0.00           C  
ATOM   2584  O   GLN   197      84.872 126.336  59.645  1.00  0.00           O  
ATOM   2585  N   ASP   198      85.093 127.573  61.489  1.00  0.00           N  
ATOM   2586  H   ASP   198      85.733 128.146  62.020  1.00  0.00           H  
ATOM   2587  CA  ASP   198      83.756 127.468  62.037  1.00  0.00           C  
ATOM   2588  HA  ASP   198      83.520 126.404  62.029  1.00  0.00           H  
ATOM   2589  CB  ASP   198      83.807 128.174  63.443  1.00  0.00           C  
ATOM   2590  HB2 ASP   198      83.884 129.254  63.316  1.00  0.00           H  
ATOM   2591  HB3 ASP   198      82.806 127.964  63.820  1.00  0.00           H  
ATOM   2592  CG  ASP   198      84.815 127.674  64.437  1.00  0.00           C  
ATOM   2593  OD1 ASP   198      85.538 126.642  64.198  1.00  0.00           O  
ATOM   2594  OD2 ASP   198      84.883 128.191  65.588  1.00  0.00           O  
ATOM   2595  C   ASP   198      82.601 127.916  61.154  1.00  0.00           C  
ATOM   2596  O   ASP   198      82.831 128.828  60.301  1.00  0.00           O  
ATOM   2597  N   GLN   199      81.467 127.253  61.306  1.00  0.00           N  
ATOM   2598  H   GLN   199      81.245 126.719  62.134  1.00  0.00           H  
ATOM   2599  CA  GLN   199      80.350 127.356  60.346  1.00  0.00           C  
ATOM   2600  HA  GLN   199      80.447 128.240  59.716  1.00  0.00           H  
ATOM   2601  CB  GLN   199      80.329 126.058  59.538  1.00  0.00           C  
ATOM   2602  HB2 GLN   199      80.140 125.197  60.179  1.00  0.00           H  
ATOM   2603  HB3 GLN   199      79.551 126.089  58.775  1.00  0.00           H  
ATOM   2604  CG  GLN   199      81.544 125.758  58.699  1.00  0.00           C  
ATOM   2605  HG2 GLN   199      81.775 126.589  58.033  1.00  0.00           H  
ATOM   2606  HG3 GLN   199      82.394 125.813  59.380  1.00  0.00           H  
ATOM   2607  CD  GLN   199      81.381 124.521  57.798  1.00  0.00           C  
ATOM   2608  OE1 GLN   199      81.481 123.375  58.246  1.00  0.00           O  
ATOM   2609  NE2 GLN   199      81.178 124.650  56.484  1.00  0.00           N  
ATOM   2610 HE21 GLN   199      81.123 125.602  56.150  1.00  0.00           H  
ATOM   2611 HE22 GLN   199      80.793 123.914  55.910  1.00  0.00           H  
ATOM   2612  C   GLN   199      79.065 127.686  61.116  1.00  0.00           C  
ATOM   2613  O   GLN   199      78.911 127.227  62.224  1.00  0.00           O  
ATOM   2614  N   SER   200      78.156 128.558  60.599  1.00  0.00           N  
ATOM   2615  H   SER   200      77.238 128.484  61.013  1.00  0.00           H  
ATOM   2616  CA  SER   200      78.330 129.588  59.542  1.00  0.00           C  
ATOM   2617  HA  SER   200      78.646 129.137  58.601  1.00  0.00           H  
ATOM   2618  CB  SER   200      76.957 130.244  59.177  1.00  0.00           C  
ATOM   2619  HB2 SER   200      77.095 131.158  58.598  1.00  0.00           H  
ATOM   2620  HB3 SER   200      76.272 129.592  58.634  1.00  0.00           H  
ATOM   2621  OG  SER   200      76.207 130.510  60.384  1.00  0.00           O  
ATOM   2622  HG  SER   200      76.537 131.291  60.834  1.00  0.00           H  
ATOM   2623  C   SER   200      79.420 130.611  59.918  1.00  0.00           C  
ATOM   2624  O   SER   200      79.997 130.621  61.032  1.00  0.00           O  
ATOM   2625  N   GLY   201      79.884 131.538  59.058  1.00  0.00           N  
ATOM   2626  H   GLY   201      79.637 131.288  58.111  1.00  0.00           H  
ATOM   2627  CA  GLY   201      80.857 132.621  59.310  1.00  0.00           C  
ATOM   2628  HA2 GLY   201      81.674 132.217  59.908  1.00  0.00           H  
ATOM   2629  HA3 GLY   201      81.260 132.984  58.365  1.00  0.00           H  
ATOM   2630  C   GLY   201      80.461 133.909  60.106  1.00  0.00           C  
ATOM   2631  O   GLY   201      79.651 133.790  61.015  1.00  0.00           O  
ATOM   2632  N   GLY   202      80.963 135.139  59.820  1.00  0.00           N  
ATOM   2633  H   GLY   202      80.517 135.912  60.293  1.00  0.00           H  
ATOM   2634  CA  GLY   202      82.080 135.410  58.903  1.00  0.00           C  
ATOM   2635  HA2 GLY   202      82.968 134.898  59.273  1.00  0.00           H  
ATOM   2636  HA3 GLY   202      81.863 135.137  57.870  1.00  0.00           H  
ATOM   2637  C   GLY   202      82.461 136.932  58.873  1.00  0.00           C  
ATOM   2638  O   GLY   202      81.951 137.780  59.686  1.00  0.00           O  
ATOM   2639  N   GLY   203      83.357 137.412  58.009  1.00  0.00           N  
ATOM   2640  H   GLY   203      83.554 138.382  58.207  1.00  0.00           H  
ATOM   2641  CA  GLY   203      84.331 136.704  57.082  1.00  0.00           C  
ATOM   2642  HA2 GLY   203      83.978 135.692  56.887  1.00  0.00           H  
ATOM   2643  HA3 GLY   203      84.388 137.163  56.095  1.00  0.00           H  
ATOM   2644  C   GLY   203      85.732 136.622  57.680  1.00  0.00           C  
ATOM   2645  O   GLY   203      86.077 137.487  58.449  1.00  0.00           O  
ATOM   2646  N   GLY   204      86.579 135.748  57.262  1.00  0.00           N  
ATOM   2647  H   GLY   204      86.242 135.150  56.521  1.00  0.00           H  
ATOM   2648  CA  GLY   204      87.807 135.230  57.940  1.00  0.00           C  
ATOM   2649  HA2 GLY   204      88.275 134.481  57.301  1.00  0.00           H  
ATOM   2650  HA3 GLY   204      88.473 136.088  58.026  1.00  0.00           H  
ATOM   2651  C   GLY   204      87.576 134.643  59.308  1.00  0.00           C  
ATOM   2652  O   GLY   204      86.486 134.195  59.601  1.00  0.00           O  
ATOM   2653  N   SER   205      88.624 134.582  60.155  1.00  0.00           N  
ATOM   2654  H   SER   205      88.444 134.346  61.120  1.00  0.00           H  
ATOM   2655  CA  SER   205      90.014 134.941  59.941  1.00  0.00           C  
ATOM   2656  HA  SER   205      90.024 135.988  59.636  1.00  0.00           H  
ATOM   2657  CB  SER   205      90.821 134.837  61.197  1.00  0.00           C  
ATOM   2658  HB2 SER   205      91.863 134.862  60.879  1.00  0.00           H  
ATOM   2659  HB3 SER   205      90.739 135.675  61.890  1.00  0.00           H  
ATOM   2660  OG  SER   205      90.808 133.589  61.810  1.00  0.00           O  
ATOM   2661  HG  SER   205      91.720 133.502  62.097  1.00  0.00           H  
ATOM   2662  C   SER   205      90.579 134.045  58.838  1.00  0.00           C  
ATOM   2663  O   SER   205      90.135 132.883  58.607  1.00  0.00           O  
ATOM   2664  N   GLY   206      91.630 134.433  58.156  1.00  0.00           N  
ATOM   2665  H   GLY   206      92.094 135.219  58.588  1.00  0.00           H  
ATOM   2666  CA  GLY   206      92.314 133.641  57.128  1.00  0.00           C  
ATOM   2667  HA2 GLY   206      93.091 133.114  57.681  1.00  0.00           H  
ATOM   2668  HA3 GLY   206      91.524 133.028  56.694  1.00  0.00           H  
ATOM   2669  C   GLY   206      92.991 134.504  55.985  1.00  0.00           C  
ATOM   2670  O   GLY   206      93.664 135.488  56.280  1.00  0.00           O  
ATOM   2671  N   GLY   207      92.751 134.149  54.732  1.00  0.00           N  
ATOM   2672  H   GLY   207      93.029 134.882  54.095  1.00  0.00           H  
ATOM   2673  CA  GLY   207      91.965 133.000  54.232  1.00  0.00           C  
ATOM   2674  HA2 GLY   207      92.101 132.210  54.970  1.00  0.00           H  
ATOM   2675  HA3 GLY   207      90.883 133.135  54.252  1.00  0.00           H  
ATOM   2676  C   GLY   207      92.504 132.623  52.811  1.00  0.00           C  
ATOM   2677  O   GLY   207      92.816 133.556  52.083  1.00  0.00           O  
ATOM   2678  N   TYR   208      92.569 131.309  52.430  1.00  0.00           N  
ATOM   2679  H   TYR   208      92.135 130.604  53.009  1.00  0.00           H  
ATOM   2680  CA  TYR   208      93.175 130.761  51.198  1.00  0.00           C  
ATOM   2681  HA  TYR   208      92.959 131.385  50.331  1.00  0.00           H  
ATOM   2682  CB  TYR   208      94.688 130.928  51.405  1.00  0.00           C  
ATOM   2683  HB2 TYR   208      94.947 131.978  51.543  1.00  0.00           H  
ATOM   2684  HB3 TYR   208      94.902 130.387  52.326  1.00  0.00           H  
ATOM   2685  CG  TYR   208      95.574 130.364  50.261  1.00  0.00           C  
ATOM   2686  CD1 TYR   208      95.697 131.111  49.057  1.00  0.00           C  
ATOM   2687  HD1 TYR   208      95.173 132.036  48.866  1.00  0.00           H  
ATOM   2688  CE1 TYR   208      96.413 130.559  48.027  1.00  0.00           C  
ATOM   2689  HE1 TYR   208      96.439 130.910  47.007  1.00  0.00           H  
ATOM   2690  CZ  TYR   208      97.164 129.336  48.229  1.00  0.00           C  
ATOM   2691  OH  TYR   208      97.766 128.754  47.168  1.00  0.00           O  
ATOM   2692  HH  TYR   208      97.677 129.264  46.360  1.00  0.00           H  
ATOM   2693  CE2 TYR   208      97.005 128.641  49.410  1.00  0.00           C  
ATOM   2694  HE2 TYR   208      97.468 127.672  49.527  1.00  0.00           H  
ATOM   2695  CD2 TYR   208      96.309 129.189  50.485  1.00  0.00           C  
ATOM   2696  HD2 TYR   208      96.262 128.686  51.440  1.00  0.00           H  
ATOM   2697  C   TYR   208      92.768 129.277  50.942  1.00  0.00           C  
ATOM   2698  O   TYR   208      92.379 128.547  51.865  1.00  0.00           O  
ATOM   2699  N   GLY   209      92.550 129.008  49.653  1.00  0.00           N  
ATOM   2700  H   GLY   209      92.798 129.723  48.984  1.00  0.00           H  
ATOM   2701  CA  GLY   209      91.869 127.766  49.202  1.00  0.00           C  
ATOM   2702  HA2 GLY   209      90.919 127.681  49.730  1.00  0.00           H  
ATOM   2703  HA3 GLY   209      91.721 127.958  48.140  1.00  0.00           H  
ATOM   2704  C   GLY   209      92.595 126.408  49.488  1.00  0.00           C  
ATOM   2705  O   GLY   209      93.642 126.366  50.160  1.00  0.00           O  
ATOM   2706  N   GLN   210      92.162 125.249  49.023  1.00  0.00           N  
ATOM   2707  H   GLN   210      92.705 124.490  49.408  1.00  0.00           H  
ATOM   2708  CA  GLN   210      90.990 124.876  48.201  1.00  0.00           C  
ATOM   2709  HA  GLN   210      91.163 123.873  47.811  1.00  0.00           H  
ATOM   2710  CB  GLN   210      89.664 124.902  48.956  1.00  0.00           C  
ATOM   2711  HB2 GLN   210      89.620 125.856  49.481  1.00  0.00           H  
ATOM   2712  HB3 GLN   210      88.861 124.718  48.242  1.00  0.00           H  
ATOM   2713  CG  GLN   210      89.598 123.788  50.052  1.00  0.00           C  
ATOM   2714  HG2 GLN   210      89.516 122.788  49.626  1.00  0.00           H  
ATOM   2715  HG3 GLN   210      90.587 123.751  50.508  1.00  0.00           H  
ATOM   2716  CD  GLN   210      88.553 124.182  51.123  1.00  0.00           C  
ATOM   2717  OE1 GLN   210      87.550 124.771  50.753  1.00  0.00           O  
ATOM   2718  NE2 GLN   210      88.763 123.762  52.341  1.00  0.00           N  
ATOM   2719 HE21 GLN   210      88.173 124.186  53.042  1.00  0.00           H  
ATOM   2720 HE22 GLN   210      89.602 123.227  52.513  1.00  0.00           H  
ATOM   2721  C   GLN   210      90.942 125.635  46.850  1.00  0.00           C  
ATOM   2722  O   GLN   210      89.986 126.242  46.476  1.00  0.00           O  
ATOM   2723  N   GLN   211      92.092 125.686  46.150  1.00  0.00           N  
ATOM   2724  H   GLN   211      92.873 125.133  46.473  1.00  0.00           H  
ATOM   2725  CA  GLN   211      92.330 126.383  44.924  1.00  0.00           C  
ATOM   2726  HA  GLN   211      92.306 127.464  45.063  1.00  0.00           H  
ATOM   2727  CB  GLN   211      93.749 125.977  44.495  1.00  0.00           C  
ATOM   2728  HB2 GLN   211      93.933 124.905  44.433  1.00  0.00           H  
ATOM   2729  HB3 GLN   211      93.956 126.158  43.440  1.00  0.00           H  
ATOM   2730  CG  GLN   211      94.901 126.581  45.259  1.00  0.00           C  
ATOM   2731  HG2 GLN   211      95.797 126.253  44.733  1.00  0.00           H  
ATOM   2732  HG3 GLN   211      94.841 127.665  45.156  1.00  0.00           H  
ATOM   2733  CD  GLN   211      94.911 126.252  46.737  1.00  0.00           C  
ATOM   2734  OE1 GLN   211      94.912 125.092  47.181  1.00  0.00           O  
ATOM   2735  NE2 GLN   211      94.870 127.212  47.565  1.00  0.00           N  
ATOM   2736 HE21 GLN   211      94.646 128.181  47.389  1.00  0.00           H  
ATOM   2737 HE22 GLN   211      94.779 126.894  48.519  1.00  0.00           H  
ATOM   2738  C   GLN   211      91.400 126.072  43.675  1.00  0.00           C  
ATOM   2739  O   GLN   211      91.251 126.986  42.879  1.00  0.00           O  
ATOM   2740  N   ASP   212      90.786 124.874  43.578  1.00  0.00           N  
ATOM   2741  H   ASP   212      90.811 124.187  44.318  1.00  0.00           H  
ATOM   2742  CA  ASP   212      89.858 124.551  42.505  1.00  0.00           C  
ATOM   2743  HA  ASP   212      89.723 125.448  41.900  1.00  0.00           H  
ATOM   2744  CB  ASP   212      90.426 123.454  41.582  1.00  0.00           C  
ATOM   2745  HB2 ASP   212      90.423 122.588  42.243  1.00  0.00           H  
ATOM   2746  HB3 ASP   212      89.792 123.221  40.727  1.00  0.00           H  
ATOM   2747  CG  ASP   212      91.783 123.804  40.945  1.00  0.00           C  
ATOM   2748  OD1 ASP   212      92.784 123.157  41.285  1.00  0.00           O  
ATOM   2749  OD2 ASP   212      91.815 124.739  40.092  1.00  0.00           O  
ATOM   2750  C   ASP   212      88.516 124.145  43.125  1.00  0.00           C  
ATOM   2751  O   ASP   212      87.991 123.067  42.846  1.00  0.00           O  
ATOM   2752  N   ARG   213      87.882 125.112  43.875  1.00  0.00           N  
ATOM   2753  H   ARG   213      88.333 125.994  44.070  1.00  0.00           H  
ATOM   2754  CA  ARG   213      86.559 124.928  44.454  1.00  0.00           C  
ATOM   2755  HA  ARG   213      86.053 124.189  43.833  1.00  0.00           H  
ATOM   2756  CB  ARG   213      86.593 124.308  45.865  1.00  0.00           C  
ATOM   2757  HB2 ARG   213      87.137 123.371  45.746  1.00  0.00           H  
ATOM   2758  HB3 ARG   213      87.038 125.032  46.547  1.00  0.00           H  
ATOM   2759  CG  ARG   213      85.217 123.909  46.414  1.00  0.00           C  
ATOM   2760  HG2 ARG   213      84.621 124.821  46.369  1.00  0.00           H  
ATOM   2761  HG3 ARG   213      84.739 123.269  45.672  1.00  0.00           H  
ATOM   2762  CD  ARG   213      85.083 123.246  47.813  1.00  0.00           C  
ATOM   2763  HD2 ARG   213      84.022 122.999  47.787  1.00  0.00           H  
ATOM   2764  HD3 ARG   213      85.808 122.432  47.824  1.00  0.00           H  
ATOM   2765  NE  ARG   213      85.359 124.134  48.961  1.00  0.00           N  
ATOM   2766  HE  ARG   213      86.296 124.044  49.329  1.00  0.00           H  
ATOM   2767  CZ  ARG   213      84.610 125.112  49.545  1.00  0.00           C  
ATOM   2768  NH1 ARG   213      83.345 125.206  49.260  1.00  0.00           N  
ATOM   2769 HH11 ARG   213      82.702 125.812  49.749  1.00  0.00           H  
ATOM   2770 HH12 ARG   213      83.129 124.944  48.309  1.00  0.00           H  
ATOM   2771  NH2 ARG   213      85.090 125.861  50.478  1.00  0.00           N  
ATOM   2772 HH21 ARG   213      84.548 126.634  50.836  1.00  0.00           H  
ATOM   2773 HH22 ARG   213      86.042 125.741  50.793  1.00  0.00           H  
ATOM   2774  C   ARG   213      85.718 126.247  44.404  1.00  0.00           C  
ATOM   2775  O   ARG   213      85.919 127.112  45.253  1.00  0.00           O  
ATOM   2776  N   GLY   214      84.838 126.537  43.376  1.00  0.00           N  
ATOM   2777  H   GLY   214      84.130 127.220  43.604  1.00  0.00           H  
ATOM   2778  CA  GLY   214      84.427 125.554  42.318  1.00  0.00           C  
ATOM   2779  HA2 GLY   214      83.948 126.333  41.726  1.00  0.00           H  
ATOM   2780  HA3 GLY   214      85.186 125.087  41.691  1.00  0.00           H  
ATOM   2781  C   GLY   214      83.433 124.558  42.710  1.00  0.00           C  
ATOM   2782  O   GLY   214      83.774 123.357  42.430  1.00  0.00           O  
ATOM   2783  OXT GLY   214      82.342 124.974  43.126  1.00  0.00           O  
TER    2784      GLY   214 
END   
