# Supplementary material for: Visualization of oligomerization, clustering, and density transition of intrinsically disordered proteins
Source: Natl Sci Rev. 2026 Feb 14;13(7):nwag107. doi: 10.1093/nsr/nwag107 (PMC13114874; doi:10.1093/nsr/nwag107)
Supplement: nwag107_Supplemental_Files [file nwag107_supplemental_files.zip › SI-MD-Structures/MD-Sturctures/frame169.pdb]

CRYST1  135.085  149.247  136.849  90.00  90.00  90.00               1
ATOM      1  N   MET     1      33.296  83.349  76.602  1.00  0.00           N  
ATOM      2  H1  MET     1      33.881  82.893  77.287  1.00  0.00           H  
ATOM      3  H2  MET     1      32.331  83.065  76.688  1.00  0.00           H  
ATOM      4  H3  MET     1      33.631  83.112  75.679  1.00  0.00           H  
ATOM      5  CA  MET     1      33.547  84.791  76.703  1.00  0.00           C  
ATOM      6  HA  MET     1      33.205  84.981  77.720  1.00  0.00           H  
ATOM      7  CB  MET     1      35.026  85.142  76.539  1.00  0.00           C  
ATOM      8  HB2 MET     1      35.404  84.601  75.671  1.00  0.00           H  
ATOM      9  HB3 MET     1      35.151  86.221  76.451  1.00  0.00           H  
ATOM     10  CG  MET     1      35.872  84.665  77.773  1.00  0.00           C  
ATOM     11  HG2 MET     1      35.454  85.173  78.642  1.00  0.00           H  
ATOM     12  HG3 MET     1      35.886  83.575  77.768  1.00  0.00           H  
ATOM     13  SD  MET     1      37.633  85.063  77.851  1.00  0.00           S  
ATOM     14  CE  MET     1      38.158  84.203  76.462  1.00  0.00           C  
ATOM     15  HE1 MET     1      37.525  83.328  76.311  1.00  0.00           H  
ATOM     16  HE2 MET     1      37.892  84.771  75.570  1.00  0.00           H  
ATOM     17  HE3 MET     1      39.226  83.988  76.502  1.00  0.00           H  
ATOM     18  C   MET     1      32.701  85.526  75.723  1.00  0.00           C  
ATOM     19  O   MET     1      32.805  85.201  74.574  1.00  0.00           O  
ATOM     20  N   ALA     2      31.923  86.554  76.035  1.00  0.00           N  
ATOM     21  H   ALA     2      31.420  86.952  75.255  1.00  0.00           H  
ATOM     22  CA  ALA     2      31.491  87.046  77.351  1.00  0.00           C  
ATOM     23  HA  ALA     2      30.813  87.889  77.218  1.00  0.00           H  
ATOM     24  CB  ALA     2      30.694  85.954  78.067  1.00  0.00           C  
ATOM     25  HB1 ALA     2      29.731  85.727  77.610  1.00  0.00           H  
ATOM     26  HB2 ALA     2      31.315  85.058  78.093  1.00  0.00           H  
ATOM     27  HB3 ALA     2      30.394  86.331  79.044  1.00  0.00           H  
ATOM     28  C   ALA     2      32.661  87.508  78.210  1.00  0.00           C  
ATOM     29  O   ALA     2      33.264  86.717  78.914  1.00  0.00           O  
ATOM     30  N   SER     3      33.154  88.726  78.048  1.00  0.00           N  
ATOM     31  H   SER     3      34.014  88.951  78.527  1.00  0.00           H  
ATOM     32  CA  SER     3      32.664  89.768  77.170  1.00  0.00           C  
ATOM     33  HA  SER     3      31.628  89.864  77.495  1.00  0.00           H  
ATOM     34  CB  SER     3      33.441  91.074  77.456  1.00  0.00           C  
ATOM     35  HB2 SER     3      33.227  91.255  78.509  1.00  0.00           H  
ATOM     36  HB3 SER     3      34.506  90.842  77.420  1.00  0.00           H  
ATOM     37  OG  SER     3      33.299  92.247  76.715  1.00  0.00           O  
ATOM     38  HG  SER     3      32.370  92.486  76.678  1.00  0.00           H  
ATOM     39  C   SER     3      32.714  89.451  75.669  1.00  0.00           C  
ATOM     40  O   SER     3      33.548  88.743  75.225  1.00  0.00           O  
ATOM     41  N   ASN     4      31.813  90.072  74.905  1.00  0.00           N  
ATOM     42  H   ASN     4      31.187  90.636  75.462  1.00  0.00           H  
ATOM     43  CA  ASN     4      31.734  90.101  73.395  1.00  0.00           C  
ATOM     44  HA  ASN     4      32.503  89.437  73.000  1.00  0.00           H  
ATOM     45  CB  ASN     4      30.369  89.548  72.795  1.00  0.00           C  
ATOM     46  HB2 ASN     4      29.550  90.223  73.043  1.00  0.00           H  
ATOM     47  HB3 ASN     4      30.292  89.680  71.716  1.00  0.00           H  
ATOM     48  CG  ASN     4      30.004  88.167  73.177  1.00  0.00           C  
ATOM     49  OD1 ASN     4      30.784  87.352  73.610  1.00  0.00           O  
ATOM     50  ND2 ASN     4      28.714  87.894  73.047  1.00  0.00           N  
ATOM     51 HD21 ASN     4      28.473  86.941  73.280  1.00  0.00           H  
ATOM     52 HD22 ASN     4      28.090  88.497  72.531  1.00  0.00           H  
ATOM     53  C   ASN     4      32.171  91.541  72.860  1.00  0.00           C  
ATOM     54  O   ASN     4      31.321  92.395  72.477  1.00  0.00           O  
ATOM     55  N   ASP     5      33.430  91.847  72.845  1.00  0.00           N  
ATOM     56  H   ASP     5      33.661  92.747  72.448  1.00  0.00           H  
ATOM     57  CA  ASP     5      34.653  91.121  73.105  1.00  0.00           C  
ATOM     58  HA  ASP     5      34.400  90.173  73.579  1.00  0.00           H  
ATOM     59  CB  ASP     5      35.264  90.851  71.733  1.00  0.00           C  
ATOM     60  HB2 ASP     5      35.470  91.755  71.161  1.00  0.00           H  
ATOM     61  HB3 ASP     5      36.271  90.462  71.883  1.00  0.00           H  
ATOM     62  CG  ASP     5      34.484  90.000  70.712  1.00  0.00           C  
ATOM     63  OD1 ASP     5      33.447  89.280  71.071  1.00  0.00           O  
ATOM     64  OD2 ASP     5      34.786  90.008  69.532  1.00  0.00           O  
ATOM     65  C   ASP     5      35.681  91.865  73.971  1.00  0.00           C  
ATOM     66  O   ASP     5      35.978  93.060  73.819  1.00  0.00           O  
ATOM     67  N   TYR     6      36.353  91.053  74.762  1.00  0.00           N  
ATOM     68  H   TYR     6      36.198  90.063  74.641  1.00  0.00           H  
ATOM     69  CA  TYR     6      37.579  91.521  75.493  1.00  0.00           C  
ATOM     70  HA  TYR     6      37.412  92.457  76.026  1.00  0.00           H  
ATOM     71  CB  TYR     6      37.932  90.455  76.561  1.00  0.00           C  
ATOM     72  HB2 TYR     6      38.038  89.556  75.954  1.00  0.00           H  
ATOM     73  HB3 TYR     6      38.896  90.729  76.988  1.00  0.00           H  
ATOM     74  CG  TYR     6      36.969  90.261  77.695  1.00  0.00           C  
ATOM     75  CD1 TYR     6      36.591  88.944  78.060  1.00  0.00           C  
ATOM     76  HD1 TYR     6      36.815  88.098  77.426  1.00  0.00           H  
ATOM     77  CE1 TYR     6      35.971  88.728  79.340  1.00  0.00           C  
ATOM     78  HE1 TYR     6      35.821  87.722  79.705  1.00  0.00           H  
ATOM     79  CZ  TYR     6      35.771  89.795  80.222  1.00  0.00           C  
ATOM     80  OH  TYR     6      35.423  89.540  81.478  1.00  0.00           O  
ATOM     81  HH  TYR     6      35.416  90.273  82.097  1.00  0.00           H  
ATOM     82  CE2 TYR     6      36.147  91.098  79.817  1.00  0.00           C  
ATOM     83  HE2 TYR     6      36.183  91.971  80.452  1.00  0.00           H  
ATOM     84  CD2 TYR     6      36.696  91.372  78.536  1.00  0.00           C  
ATOM     85  HD2 TYR     6      36.900  92.385  78.222  1.00  0.00           H  
ATOM     86  C   TYR     6      38.755  91.789  74.550  1.00  0.00           C  
ATOM     87  O   TYR     6      38.796  91.148  73.530  1.00  0.00           O  
ATOM     88  N   THR     7      39.578  92.811  74.848  1.00  0.00           N  
ATOM     89  H   THR     7      39.313  93.414  75.613  1.00  0.00           H  
ATOM     90  CA  THR     7      40.727  93.189  74.011  1.00  0.00           C  
ATOM     91  HA  THR     7      40.292  93.089  73.017  1.00  0.00           H  
ATOM     92  CB  THR     7      41.292  94.561  74.270  1.00  0.00           C  
ATOM     93  HB  THR     7      40.566  95.286  73.902  1.00  0.00           H  
ATOM     94  CG2 THR     7      41.688  94.823  75.767  1.00  0.00           C  
ATOM     95 HG21 THR     7      41.935  95.873  75.923  1.00  0.00           H  
ATOM     96 HG22 THR     7      40.891  94.591  76.474  1.00  0.00           H  
ATOM     97 HG23 THR     7      42.522  94.253  76.177  1.00  0.00           H  
ATOM     98  OG1 THR     7      42.473  94.712  73.528  1.00  0.00           O  
ATOM     99  HG1 THR     7      42.219  95.171  72.724  1.00  0.00           H  
ATOM    100  C   THR     7      41.811  92.130  74.181  1.00  0.00           C  
ATOM    101  O   THR     7      42.021  91.564  75.263  1.00  0.00           O  
ATOM    102  N   GLN     8      42.528  91.840  73.111  1.00  0.00           N  
ATOM    103  H   GLN     8      42.324  92.395  72.292  1.00  0.00           H  
ATOM    104  CA  GLN     8      43.673  90.908  72.937  1.00  0.00           C  
ATOM    105  HA  GLN     8      43.787  90.457  73.923  1.00  0.00           H  
ATOM    106  CB  GLN     8      43.321  89.866  71.922  1.00  0.00           C  
ATOM    107  HB2 GLN     8      43.069  90.407  71.009  1.00  0.00           H  
ATOM    108  HB3 GLN     8      44.228  89.303  71.705  1.00  0.00           H  
ATOM    109  CG  GLN     8      42.204  88.959  72.411  1.00  0.00           C  
ATOM    110  HG2 GLN     8      42.493  88.588  73.394  1.00  0.00           H  
ATOM    111  HG3 GLN     8      41.270  89.488  72.603  1.00  0.00           H  
ATOM    112  CD  GLN     8      41.970  87.679  71.507  1.00  0.00           C  
ATOM    113  OE1 GLN     8      42.507  87.584  70.436  1.00  0.00           O  
ATOM    114  NE2 GLN     8      41.359  86.631  71.965  1.00  0.00           N  
ATOM    115 HE21 GLN     8      40.925  86.672  72.877  1.00  0.00           H  
ATOM    116 HE22 GLN     8      41.294  85.768  71.445  1.00  0.00           H  
ATOM    117  C   GLN     8      44.970  91.610  72.616  1.00  0.00           C  
ATOM    118  O   GLN     8      45.083  92.438  71.686  1.00  0.00           O  
ATOM    119  N   GLN     9      46.084  91.404  73.357  1.00  0.00           N  
ATOM    120  H   GLN     9      46.871  91.960  73.055  1.00  0.00           H  
ATOM    121  CA  GLN     9      46.374  90.781  74.619  1.00  0.00           C  
ATOM    122  HA  GLN     9      47.371  91.090  74.933  1.00  0.00           H  
ATOM    123  CB  GLN     9      45.552  91.245  75.871  1.00  0.00           C  
ATOM    124  HB2 GLN     9      44.568  90.777  75.896  1.00  0.00           H  
ATOM    125  HB3 GLN     9      46.121  90.961  76.756  1.00  0.00           H  
ATOM    126  CG  GLN     9      45.243  92.776  75.889  1.00  0.00           C  
ATOM    127  HG2 GLN     9      46.047  93.231  75.310  1.00  0.00           H  
ATOM    128  HG3 GLN     9      44.362  93.098  75.334  1.00  0.00           H  
ATOM    129  CD  GLN     9      45.150  93.404  77.272  1.00  0.00           C  
ATOM    130  OE1 GLN     9      44.901  92.701  78.225  1.00  0.00           O  
ATOM    131  NE2 GLN     9      45.277  94.720  77.344  1.00  0.00           N  
ATOM    132 HE21 GLN     9      45.310  95.224  76.470  1.00  0.00           H  
ATOM    133 HE22 GLN     9      45.267  95.101  78.280  1.00  0.00           H  
ATOM    134  C   GLN     9      46.398  89.254  74.507  1.00  0.00           C  
ATOM    135  O   GLN     9      45.387  88.590  74.658  1.00  0.00           O  
ATOM    136  N   ALA    10      47.529  88.580  74.312  1.00  0.00           N  
ATOM    137  H   ALA    10      47.511  87.573  74.226  1.00  0.00           H  
ATOM    138  CA  ALA    10      48.868  89.092  74.550  1.00  0.00           C  
ATOM    139  HA  ALA    10      48.912  90.164  74.358  1.00  0.00           H  
ATOM    140  CB  ALA    10      49.130  88.789  76.060  1.00  0.00           C  
ATOM    141  HB1 ALA    10      49.839  89.450  76.558  1.00  0.00           H  
ATOM    142  HB2 ALA    10      48.214  88.771  76.650  1.00  0.00           H  
ATOM    143  HB3 ALA    10      49.733  87.882  76.025  1.00  0.00           H  
ATOM    144  C   ALA    10      50.046  88.467  73.682  1.00  0.00           C  
ATOM    145  O   ALA    10      49.902  87.434  73.077  1.00  0.00           O  
ATOM    146  N   THR    11      51.151  89.247  73.608  1.00  0.00           N  
ATOM    147  H   THR    11      51.269  90.125  74.093  1.00  0.00           H  
ATOM    148  CA  THR    11      52.324  88.978  72.825  1.00  0.00           C  
ATOM    149  HA  THR    11      52.505  87.919  72.642  1.00  0.00           H  
ATOM    150  CB  THR    11      52.207  89.705  71.420  1.00  0.00           C  
ATOM    151  HB  THR    11      52.096  90.771  71.619  1.00  0.00           H  
ATOM    152  CG2 THR    11      53.256  89.458  70.291  1.00  0.00           C  
ATOM    153 HG21 THR    11      52.948  89.884  69.337  1.00  0.00           H  
ATOM    154 HG22 THR    11      54.177  90.012  70.475  1.00  0.00           H  
ATOM    155 HG23 THR    11      53.516  88.402  70.220  1.00  0.00           H  
ATOM    156  OG1 THR    11      51.083  89.231  70.749  1.00  0.00           O  
ATOM    157  HG1 THR    11      50.283  89.643  71.084  1.00  0.00           H  
ATOM    158  C   THR    11      53.611  89.424  73.527  1.00  0.00           C  
ATOM    159  O   THR    11      53.820  90.595  73.836  1.00  0.00           O  
ATOM    160  N   GLN    12      54.477  88.490  73.997  1.00  0.00           N  
ATOM    161  H   GLN    12      55.339  88.880  74.350  1.00  0.00           H  
ATOM    162  CA  GLN    12      54.288  86.980  74.154  1.00  0.00           C  
ATOM    163  HA  GLN    12      54.105  86.506  73.190  1.00  0.00           H  
ATOM    164  CB  GLN    12      55.569  86.350  74.712  1.00  0.00           C  
ATOM    165  HB2 GLN    12      55.711  86.535  75.777  1.00  0.00           H  
ATOM    166  HB3 GLN    12      55.409  85.275  74.795  1.00  0.00           H  
ATOM    167  CG  GLN    12      56.942  86.618  73.955  1.00  0.00           C  
ATOM    168  HG2 GLN    12      57.657  86.061  74.561  1.00  0.00           H  
ATOM    169  HG3 GLN    12      56.775  86.162  72.979  1.00  0.00           H  
ATOM    170  CD  GLN    12      57.445  88.040  73.934  1.00  0.00           C  
ATOM    171  OE1 GLN    12      56.994  88.887  74.725  1.00  0.00           O  
ATOM    172  NE2 GLN    12      58.410  88.386  73.153  1.00  0.00           N  
ATOM    173 HE21 GLN    12      58.777  89.325  73.211  1.00  0.00           H  
ATOM    174 HE22 GLN    12      59.046  87.623  72.975  1.00  0.00           H  
ATOM    175  C   GLN    12      53.107  86.737  75.127  1.00  0.00           C  
ATOM    176  O   GLN    12      52.724  87.564  75.972  1.00  0.00           O  
ATOM    177  N   SER    13      52.423  85.598  74.847  1.00  0.00           N  
ATOM    178  H   SER    13      52.741  84.993  74.104  1.00  0.00           H  
ATOM    179  CA  SER    13      51.141  85.233  75.512  1.00  0.00           C  
ATOM    180  HA  SER    13      50.347  85.931  75.247  1.00  0.00           H  
ATOM    181  CB  SER    13      50.686  83.946  74.760  1.00  0.00           C  
ATOM    182  HB2 SER    13      50.510  84.049  73.689  1.00  0.00           H  
ATOM    183  HB3 SER    13      51.474  83.200  74.859  1.00  0.00           H  
ATOM    184  OG  SER    13      49.450  83.599  75.291  1.00  0.00           O  
ATOM    185  HG  SER    13      48.798  83.507  74.592  1.00  0.00           H  
ATOM    186  C   SER    13      51.086  85.024  77.056  1.00  0.00           C  
ATOM    187  O   SER    13      52.097  84.744  77.631  1.00  0.00           O  
ATOM    188  N   TYR    14      49.923  85.277  77.707  1.00  0.00           N  
ATOM    189  H   TYR    14      49.036  85.202  77.231  1.00  0.00           H  
ATOM    190  CA  TYR    14      49.903  85.385  79.155  1.00  0.00           C  
ATOM    191  HA  TYR    14      50.587  86.173  79.469  1.00  0.00           H  
ATOM    192  CB  TYR    14      48.588  85.965  79.592  1.00  0.00           C  
ATOM    193  HB2 TYR    14      48.408  86.896  79.054  1.00  0.00           H  
ATOM    194  HB3 TYR    14      47.764  85.346  79.237  1.00  0.00           H  
ATOM    195  CG  TYR    14      48.368  86.140  81.097  1.00  0.00           C  
ATOM    196  CD1 TYR    14      49.031  87.140  81.886  1.00  0.00           C  
ATOM    197  HD1 TYR    14      49.704  87.867  81.457  1.00  0.00           H  
ATOM    198  CE1 TYR    14      48.871  87.184  83.286  1.00  0.00           C  
ATOM    199  HE1 TYR    14      49.303  87.895  83.975  1.00  0.00           H  
ATOM    200  CZ  TYR    14      48.109  86.177  83.987  1.00  0.00           C  
ATOM    201  OH  TYR    14      47.986  86.197  85.343  1.00  0.00           O  
ATOM    202  HH  TYR    14      48.627  86.786  85.747  1.00  0.00           H  
ATOM    203  CE2 TYR    14      47.451  85.257  83.179  1.00  0.00           C  
ATOM    204  HE2 TYR    14      46.811  84.528  83.652  1.00  0.00           H  
ATOM    205  CD2 TYR    14      47.594  85.171  81.768  1.00  0.00           C  
ATOM    206  HD2 TYR    14      47.128  84.376  81.205  1.00  0.00           H  
ATOM    207  C   TYR    14      50.132  84.051  79.843  1.00  0.00           C  
ATOM    208  O   TYR    14      49.494  83.062  79.571  1.00  0.00           O  
ATOM    209  N   GLY    15      51.162  83.923  80.677  1.00  0.00           N  
ATOM    210  H   GLY    15      51.472  82.966  80.772  1.00  0.00           H  
ATOM    211  CA  GLY    15      51.996  84.944  81.403  1.00  0.00           C  
ATOM    212  HA2 GLY    15      53.010  84.846  81.016  1.00  0.00           H  
ATOM    213  HA3 GLY    15      51.523  85.916  81.264  1.00  0.00           H  
ATOM    214  C   GLY    15      52.084  84.819  82.985  1.00  0.00           C  
ATOM    215  O   GLY    15      52.890  85.467  83.640  1.00  0.00           O  
ATOM    216  N   ALA    16      51.273  83.930  83.543  1.00  0.00           N  
ATOM    217  H   ALA    16      50.808  83.318  82.888  1.00  0.00           H  
ATOM    218  CA  ALA    16      50.986  83.692  85.005  1.00  0.00           C  
ATOM    219  HA  ALA    16      50.586  84.596  85.465  1.00  0.00           H  
ATOM    220  CB  ALA    16      49.877  82.528  85.060  1.00  0.00           C  
ATOM    221  HB1 ALA    16      50.477  81.642  84.854  1.00  0.00           H  
ATOM    222  HB2 ALA    16      49.477  82.712  86.057  1.00  0.00           H  
ATOM    223  HB3 ALA    16      49.084  82.876  84.399  1.00  0.00           H  
ATOM    224  C   ALA    16      52.206  83.315  85.865  1.00  0.00           C  
ATOM    225  O   ALA    16      52.455  83.773  87.029  1.00  0.00           O  
ATOM    226  N   TYR    17      53.077  82.418  85.366  1.00  0.00           N  
ATOM    227  H   TYR    17      52.947  81.984  84.463  1.00  0.00           H  
ATOM    228  CA  TYR    17      54.357  82.104  85.890  1.00  0.00           C  
ATOM    229  HA  TYR    17      54.106  81.602  86.825  1.00  0.00           H  
ATOM    230  CB  TYR    17      54.940  81.141  84.855  1.00  0.00           C  
ATOM    231  HB2 TYR    17      54.231  80.316  84.796  1.00  0.00           H  
ATOM    232  HB3 TYR    17      54.954  81.623  83.877  1.00  0.00           H  
ATOM    233  CG  TYR    17      56.296  80.603  85.268  1.00  0.00           C  
ATOM    234  CD1 TYR    17      57.502  81.373  85.220  1.00  0.00           C  
ATOM    235  HD1 TYR    17      57.384  82.375  84.835  1.00  0.00           H  
ATOM    236  CE1 TYR    17      58.667  80.860  85.737  1.00  0.00           C  
ATOM    237  HE1 TYR    17      59.549  81.475  85.627  1.00  0.00           H  
ATOM    238  CZ  TYR    17      58.715  79.584  86.325  1.00  0.00           C  
ATOM    239  OH  TYR    17      59.898  79.064  86.633  1.00  0.00           O  
ATOM    240  HH  TYR    17      60.535  79.697  86.294  1.00  0.00           H  
ATOM    241  CE2 TYR    17      57.525  78.828  86.359  1.00  0.00           C  
ATOM    242  HE2 TYR    17      57.567  77.825  86.757  1.00  0.00           H  
ATOM    243  CD2 TYR    17      56.286  79.366  85.889  1.00  0.00           C  
ATOM    244  HD2 TYR    17      55.352  78.869  86.103  1.00  0.00           H  
ATOM    245  C   TYR    17      55.242  83.284  86.319  1.00  0.00           C  
ATOM    246  O   TYR    17      55.428  84.244  85.512  1.00  0.00           O  
ATOM    247  N   PRO    18      55.766  83.314  87.609  1.00  0.00           N  
ATOM    248  CD  PRO    18      55.563  82.247  88.526  1.00  0.00           C  
ATOM    249  HD2 PRO    18      55.906  81.300  88.110  1.00  0.00           H  
ATOM    250  HD3 PRO    18      54.503  82.263  88.778  1.00  0.00           H  
ATOM    251  CG  PRO    18      56.408  82.635  89.783  1.00  0.00           C  
ATOM    252  HG2 PRO    18      57.403  82.190  89.754  1.00  0.00           H  
ATOM    253  HG3 PRO    18      55.931  82.425  90.741  1.00  0.00           H  
ATOM    254  CB  PRO    18      56.438  84.202  89.614  1.00  0.00           C  
ATOM    255  HB2 PRO    18      57.337  84.535  90.132  1.00  0.00           H  
ATOM    256  HB3 PRO    18      55.689  84.844  90.077  1.00  0.00           H  
ATOM    257  CA  PRO    18      56.530  84.425  88.138  1.00  0.00           C  
ATOM    258  HA  PRO    18      56.089  85.395  87.909  1.00  0.00           H  
ATOM    259  C   PRO    18      58.005  84.466  87.653  1.00  0.00           C  
ATOM    260  O   PRO    18      58.830  83.538  87.759  1.00  0.00           O  
ATOM    261  N   THR    19      58.276  85.665  87.040  1.00  0.00           N  
ATOM    262  H   THR    19      57.607  86.421  87.039  1.00  0.00           H  
ATOM    263  CA  THR    19      59.659  85.937  86.543  1.00  0.00           C  
ATOM    264  HA  THR    19      59.801  85.268  85.693  1.00  0.00           H  
ATOM    265  CB  THR    19      59.554  87.344  86.065  1.00  0.00           C  
ATOM    266  HB  THR    19      59.327  88.012  86.896  1.00  0.00           H  
ATOM    267  CG2 THR    19      60.841  87.976  85.552  1.00  0.00           C  
ATOM    268 HG21 THR    19      61.324  87.291  84.854  1.00  0.00           H  
ATOM    269 HG22 THR    19      60.509  88.900  85.079  1.00  0.00           H  
ATOM    270 HG23 THR    19      61.522  88.096  86.394  1.00  0.00           H  
ATOM    271  OG1 THR    19      58.507  87.603  85.141  1.00  0.00           O  
ATOM    272  HG1 THR    19      57.648  87.847  85.494  1.00  0.00           H  
ATOM    273  C   THR    19      60.789  85.766  87.484  1.00  0.00           C  
ATOM    274  O   THR    19      60.712  86.230  88.630  1.00  0.00           O  
ATOM    275  N   GLN    20      61.861  85.127  87.021  1.00  0.00           N  
ATOM    276  H   GLN    20      61.788  84.714  86.102  1.00  0.00           H  
ATOM    277  CA  GLN    20      62.960  84.745  87.929  1.00  0.00           C  
ATOM    278  HA  GLN    20      62.620  84.145  88.773  1.00  0.00           H  
ATOM    279  CB  GLN    20      64.033  83.885  87.216  1.00  0.00           C  
ATOM    280  HB2 GLN    20      63.515  82.938  87.064  1.00  0.00           H  
ATOM    281  HB3 GLN    20      64.146  84.151  86.165  1.00  0.00           H  
ATOM    282  CG  GLN    20      65.267  83.501  88.038  1.00  0.00           C  
ATOM    283  HG2 GLN    20      65.974  84.330  87.987  1.00  0.00           H  
ATOM    284  HG3 GLN    20      65.051  83.294  89.087  1.00  0.00           H  
ATOM    285  CD  GLN    20      66.071  82.362  87.444  1.00  0.00           C  
ATOM    286  OE1 GLN    20      65.639  81.693  86.529  1.00  0.00           O  
ATOM    287  NE2 GLN    20      67.342  82.134  87.780  1.00  0.00           N  
ATOM    288 HE21 GLN    20      67.836  82.765  88.395  1.00  0.00           H  
ATOM    289 HE22 GLN    20      67.952  81.566  87.210  1.00  0.00           H  
ATOM    290  C   GLN    20      63.619  86.093  88.582  1.00  0.00           C  
ATOM    291  O   GLN    20      63.841  87.057  87.845  1.00  0.00           O  
ATOM    292  N   PRO    21      63.909  86.170  89.905  1.00  0.00           N  
ATOM    293  CD  PRO    21      63.680  85.046  90.839  1.00  0.00           C  
ATOM    294  HD2 PRO    21      64.511  84.347  90.738  1.00  0.00           H  
ATOM    295  HD3 PRO    21      62.708  84.599  90.630  1.00  0.00           H  
ATOM    296  CG  PRO    21      63.750  85.669  92.214  1.00  0.00           C  
ATOM    297  HG2 PRO    21      64.078  84.991  93.002  1.00  0.00           H  
ATOM    298  HG3 PRO    21      62.796  86.136  92.460  1.00  0.00           H  
ATOM    299  CB  PRO    21      64.803  86.768  92.043  1.00  0.00           C  
ATOM    300  HB2 PRO    21      65.761  86.255  92.122  1.00  0.00           H  
ATOM    301  HB3 PRO    21      64.849  87.580  92.768  1.00  0.00           H  
ATOM    302  CA  PRO    21      64.638  87.233  90.575  1.00  0.00           C  
ATOM    303  HA  PRO    21      64.076  88.166  90.577  1.00  0.00           H  
ATOM    304  C   PRO    21      66.026  87.420  89.926  1.00  0.00           C  
ATOM    305  O   PRO    21      66.673  86.429  89.481  1.00  0.00           O  
ATOM    306  N   GLY    22      66.541  88.617  90.112  1.00  0.00           N  
ATOM    307  H   GLY    22      66.053  89.334  90.629  1.00  0.00           H  
ATOM    308  CA  GLY    22      67.913  89.017  89.877  1.00  0.00           C  
ATOM    309  HA2 GLY    22      68.279  88.624  88.929  1.00  0.00           H  
ATOM    310  HA3 GLY    22      68.034  90.081  89.675  1.00  0.00           H  
ATOM    311  C   GLY    22      68.889  88.615  90.999  1.00  0.00           C  
ATOM    312  O   GLY    22      68.607  87.817  91.894  1.00  0.00           O  
ATOM    313  N   GLN    23      70.116  89.179  90.928  1.00  0.00           N  
ATOM    314  H   GLN    23      70.331  89.832  90.188  1.00  0.00           H  
ATOM    315  CA  GLN    23      71.188  89.058  91.888  1.00  0.00           C  
ATOM    316  HA  GLN    23      70.710  88.757  92.820  1.00  0.00           H  
ATOM    317  CB  GLN    23      72.027  87.923  91.422  1.00  0.00           C  
ATOM    318  HB2 GLN    23      72.844  87.867  92.142  1.00  0.00           H  
ATOM    319  HB3 GLN    23      71.586  86.941  91.589  1.00  0.00           H  
ATOM    320  CG  GLN    23      72.634  88.188  90.007  1.00  0.00           C  
ATOM    321  HG2 GLN    23      72.042  87.823  89.168  1.00  0.00           H  
ATOM    322  HG3 GLN    23      72.815  89.245  89.813  1.00  0.00           H  
ATOM    323  CD  GLN    23      74.023  87.515  89.945  1.00  0.00           C  
ATOM    324  OE1 GLN    23      74.098  86.382  89.534  1.00  0.00           O  
ATOM    325  NE2 GLN    23      75.112  88.101  90.397  1.00  0.00           N  
ATOM    326 HE21 GLN    23      75.006  89.033  90.771  1.00  0.00           H  
ATOM    327 HE22 GLN    23      76.001  87.726  90.100  1.00  0.00           H  
ATOM    328  C   GLN    23      71.930  90.425  92.145  1.00  0.00           C  
ATOM    329  O   GLN    23      71.933  91.292  91.270  1.00  0.00           O  
ATOM    330  N   GLY    24      72.647  90.593  93.257  1.00  0.00           N  
ATOM    331  H   GLY    24      72.703  89.839  93.927  1.00  0.00           H  
ATOM    332  CA  GLY    24      73.610  91.672  93.390  1.00  0.00           C  
ATOM    333  HA2 GLY    24      72.983  92.563  93.367  1.00  0.00           H  
ATOM    334  HA3 GLY    24      74.013  91.645  94.402  1.00  0.00           H  
ATOM    335  C   GLY    24      74.787  91.603  92.347  1.00  0.00           C  
ATOM    336  O   GLY    24      75.250  90.591  91.818  1.00  0.00           O  
ATOM    337  N   TYR    25      75.415  92.763  92.206  1.00  0.00           N  
ATOM    338  H   TYR    25      75.052  93.560  92.709  1.00  0.00           H  
ATOM    339  CA  TYR    25      76.534  93.045  91.253  1.00  0.00           C  
ATOM    340  HA  TYR    25      77.306  92.307  91.469  1.00  0.00           H  
ATOM    341  CB  TYR    25      75.996  92.768  89.840  1.00  0.00           C  
ATOM    342  HB2 TYR    25      75.504  91.805  89.707  1.00  0.00           H  
ATOM    343  HB3 TYR    25      75.218  93.501  89.623  1.00  0.00           H  
ATOM    344  CG  TYR    25      77.057  92.850  88.696  1.00  0.00           C  
ATOM    345  CD1 TYR    25      78.071  91.933  88.583  1.00  0.00           C  
ATOM    346  HD1 TYR    25      78.146  91.087  89.249  1.00  0.00           H  
ATOM    347  CE1 TYR    25      79.039  92.111  87.575  1.00  0.00           C  
ATOM    348  HE1 TYR    25      79.754  91.319  87.408  1.00  0.00           H  
ATOM    349  CZ  TYR    25      78.984  93.226  86.665  1.00  0.00           C  
ATOM    350  OH  TYR    25      79.862  93.284  85.600  1.00  0.00           O  
ATOM    351  HH  TYR    25      79.590  93.837  84.864  1.00  0.00           H  
ATOM    352  CE2 TYR    25      78.023  94.253  86.932  1.00  0.00           C  
ATOM    353  HE2 TYR    25      78.082  95.222  86.459  1.00  0.00           H  
ATOM    354  CD2 TYR    25      77.084  93.995  87.870  1.00  0.00           C  
ATOM    355  HD2 TYR    25      76.265  94.696  87.930  1.00  0.00           H  
ATOM    356  C   TYR    25      77.159  94.387  91.322  1.00  0.00           C  
ATOM    357  O   TYR    25      76.479  95.356  91.709  1.00  0.00           O  
ATOM    358  N   SER    26      78.458  94.374  91.069  1.00  0.00           N  
ATOM    359  H   SER    26      78.824  93.524  90.665  1.00  0.00           H  
ATOM    360  CA  SER    26      79.161  95.666  90.946  1.00  0.00           C  
ATOM    361  HA  SER    26      78.475  96.506  90.835  1.00  0.00           H  
ATOM    362  CB  SER    26      79.977  95.994  92.140  1.00  0.00           C  
ATOM    363  HB2 SER    26      79.338  96.107  93.016  1.00  0.00           H  
ATOM    364  HB3 SER    26      80.740  95.274  92.436  1.00  0.00           H  
ATOM    365  OG  SER    26      80.605  97.307  91.928  1.00  0.00           O  
ATOM    366  HG  SER    26      79.911  97.932  92.149  1.00  0.00           H  
ATOM    367  C   SER    26      80.085  95.605  89.764  1.00  0.00           C  
ATOM    368  O   SER    26      80.775  94.577  89.558  1.00  0.00           O  
ATOM    369  N   GLN    27      80.266  96.687  89.048  1.00  0.00           N  
ATOM    370  H   GLN    27      79.677  97.473  89.284  1.00  0.00           H  
ATOM    371  CA  GLN    27      81.324  96.874  88.013  1.00  0.00           C  
ATOM    372  HA  GLN    27      81.351  95.949  87.438  1.00  0.00           H  
ATOM    373  CB  GLN    27      81.158  98.098  87.009  1.00  0.00           C  
ATOM    374  HB2 GLN    27      81.160  99.048  87.544  1.00  0.00           H  
ATOM    375  HB3 GLN    27      82.025  98.116  86.348  1.00  0.00           H  
ATOM    376  CG  GLN    27      79.880  98.124  86.206  1.00  0.00           C  
ATOM    377  HG2 GLN    27      79.925  97.377  85.414  1.00  0.00           H  
ATOM    378  HG3 GLN    27      79.048  97.846  86.853  1.00  0.00           H  
ATOM    379  CD  GLN    27      79.473  99.514  85.680  1.00  0.00           C  
ATOM    380  OE1 GLN    27      80.297 100.341  85.303  1.00  0.00           O  
ATOM    381  NE2 GLN    27      78.212  99.875  85.545  1.00  0.00           N  
ATOM    382 HE21 GLN    27      77.443  99.220  85.531  1.00  0.00           H  
ATOM    383 HE22 GLN    27      78.069 100.865  85.405  1.00  0.00           H  
ATOM    384  C   GLN    27      82.704  96.885  88.641  1.00  0.00           C  
ATOM    385  O   GLN    27      83.759  96.721  88.009  1.00  0.00           O  
ATOM    386  N   GLN    28      82.814  97.102  89.946  1.00  0.00           N  
ATOM    387  H   GLN    28      81.990  97.323  90.487  1.00  0.00           H  
ATOM    388  CA  GLN    28      84.075  97.007  90.656  1.00  0.00           C  
ATOM    389  HA  GLN    28      84.822  97.594  90.121  1.00  0.00           H  
ATOM    390  CB  GLN    28      84.117  97.579  92.109  1.00  0.00           C  
ATOM    391  HB2 GLN    28      83.577  96.842  92.704  1.00  0.00           H  
ATOM    392  HB3 GLN    28      85.151  97.537  92.452  1.00  0.00           H  
ATOM    393  CG  GLN    28      83.440  98.944  92.167  1.00  0.00           C  
ATOM    394  HG2 GLN    28      84.189  99.610  91.739  1.00  0.00           H  
ATOM    395  HG3 GLN    28      82.470  99.033  91.678  1.00  0.00           H  
ATOM    396  CD  GLN    28      83.258  99.475  93.596  1.00  0.00           C  
ATOM    397  OE1 GLN    28      83.961  99.056  94.484  1.00  0.00           O  
ATOM    398  NE2 GLN    28      82.388 100.375  93.852  1.00  0.00           N  
ATOM    399 HE21 GLN    28      82.278 100.567  94.837  1.00  0.00           H  
ATOM    400 HE22 GLN    28      81.825 100.803  93.131  1.00  0.00           H  
ATOM    401  C   GLN    28      84.597  95.585  90.626  1.00  0.00           C  
ATOM    402  O   GLN    28      85.809  95.397  90.898  1.00  0.00           O  
ATOM    403  N   SER    29      83.859  94.491  90.338  1.00  0.00           N  
ATOM    404  H   SER    29      82.858  94.615  90.276  1.00  0.00           H  
ATOM    405  CA  SER    29      84.490  93.225  90.007  1.00  0.00           C  
ATOM    406  HA  SER    29      85.294  93.119  90.735  1.00  0.00           H  
ATOM    407  CB  SER    29      83.470  92.103  90.349  1.00  0.00           C  
ATOM    408  HB2 SER    29      83.933  91.117  90.318  1.00  0.00           H  
ATOM    409  HB3 SER    29      82.916  92.303  91.266  1.00  0.00           H  
ATOM    410  OG  SER    29      82.509  92.135  89.301  1.00  0.00           O  
ATOM    411  HG  SER    29      81.889  92.809  89.590  1.00  0.00           H  
ATOM    412  C   SER    29      84.973  93.027  88.544  1.00  0.00           C  
ATOM    413  O   SER    29      85.608  92.030  88.276  1.00  0.00           O  
ATOM    414  N   SER    30      84.845  93.996  87.634  1.00  0.00           N  
ATOM    415  H   SER    30      84.403  94.854  87.932  1.00  0.00           H  
ATOM    416  CA  SER    30      85.232  93.853  86.249  1.00  0.00           C  
ATOM    417  HA  SER    30      86.244  93.463  86.146  1.00  0.00           H  
ATOM    418  CB  SER    30      84.213  92.965  85.558  1.00  0.00           C  
ATOM    419  HB2 SER    30      84.279  92.003  86.068  1.00  0.00           H  
ATOM    420  HB3 SER    30      83.196  93.287  85.784  1.00  0.00           H  
ATOM    421  OG  SER    30      84.376  92.826  84.132  1.00  0.00           O  
ATOM    422  HG  SER    30      84.525  91.901  83.923  1.00  0.00           H  
ATOM    423  C   SER    30      85.243  95.262  85.625  1.00  0.00           C  
ATOM    424  O   SER    30      84.232  95.855  85.248  1.00  0.00           O  
ATOM    425  N   GLN    31      86.419  95.865  85.391  1.00  0.00           N  
ATOM    426  H   GLN    31      86.298  96.734  84.891  1.00  0.00           H  
ATOM    427  CA  GLN    31      87.743  95.552  85.947  1.00  0.00           C  
ATOM    428  HA  GLN    31      87.917  94.574  85.498  1.00  0.00           H  
ATOM    429  CB  GLN    31      88.679  96.695  85.341  1.00  0.00           C  
ATOM    430  HB2 GLN    31      88.811  96.459  84.285  1.00  0.00           H  
ATOM    431  HB3 GLN    31      88.340  97.715  85.523  1.00  0.00           H  
ATOM    432  CG  GLN    31      90.142  96.571  85.873  1.00  0.00           C  
ATOM    433  HG2 GLN    31      90.080  96.453  86.955  1.00  0.00           H  
ATOM    434  HG3 GLN    31      90.605  95.721  85.371  1.00  0.00           H  
ATOM    435  CD  GLN    31      90.989  97.817  85.505  1.00  0.00           C  
ATOM    436  OE1 GLN    31      90.552  98.719  84.798  1.00  0.00           O  
ATOM    437  NE2 GLN    31      92.213  97.845  86.019  1.00  0.00           N  
ATOM    438 HE21 GLN    31      92.818  98.631  85.828  1.00  0.00           H  
ATOM    439 HE22 GLN    31      92.534  97.042  86.541  1.00  0.00           H  
ATOM    440  C   GLN    31      87.897  95.443  87.484  1.00  0.00           C  
ATOM    441  O   GLN    31      87.556  96.394  88.148  1.00  0.00           O  
ATOM    442  N   PRO    32      88.504  94.402  88.121  1.00  0.00           N  
ATOM    443  CD  PRO    32      88.774  93.153  87.550  1.00  0.00           C  
ATOM    444  HD2 PRO    32      89.609  93.356  86.880  1.00  0.00           H  
ATOM    445  HD3 PRO    32      87.932  92.727  87.004  1.00  0.00           H  
ATOM    446  CG  PRO    32      89.153  92.161  88.645  1.00  0.00           C  
ATOM    447  HG2 PRO    32      90.226  92.014  88.762  1.00  0.00           H  
ATOM    448  HG3 PRO    32      88.722  91.223  88.295  1.00  0.00           H  
ATOM    449  CB  PRO    32      88.502  92.850  89.864  1.00  0.00           C  
ATOM    450  HB2 PRO    32      88.887  92.581  90.847  1.00  0.00           H  
ATOM    451  HB3 PRO    32      87.449  92.590  89.752  1.00  0.00           H  
ATOM    452  CA  PRO    32      88.634  94.279  89.548  1.00  0.00           C  
ATOM    453  HA  PRO    32      87.782  94.753  90.033  1.00  0.00           H  
ATOM    454  C   PRO    32      90.022  94.827  90.072  1.00  0.00           C  
ATOM    455  O   PRO    32      91.073  94.424  89.573  1.00  0.00           O  
ATOM    456  N   TYR    33      89.965  95.774  90.977  1.00  0.00           N  
ATOM    457  H   TYR    33      89.040  95.929  91.351  1.00  0.00           H  
ATOM    458  CA  TYR    33      90.976  96.395  91.734  1.00  0.00           C  
ATOM    459  HA  TYR    33      91.882  96.361  91.130  1.00  0.00           H  
ATOM    460  CB  TYR    33      90.500  97.875  91.873  1.00  0.00           C  
ATOM    461  HB2 TYR    33      89.448  97.884  92.159  1.00  0.00           H  
ATOM    462  HB3 TYR    33      91.168  98.305  92.619  1.00  0.00           H  
ATOM    463  CG  TYR    33      90.620  98.669  90.635  1.00  0.00           C  
ATOM    464  CD1 TYR    33      91.855  99.372  90.294  1.00  0.00           C  
ATOM    465  HD1 TYR    33      92.683  99.383  90.988  1.00  0.00           H  
ATOM    466  CE1 TYR    33      91.811 100.176  89.135  1.00  0.00           C  
ATOM    467  HE1 TYR    33      92.665 100.729  88.773  1.00  0.00           H  
ATOM    468  CZ  TYR    33      90.727 100.171  88.279  1.00  0.00           C  
ATOM    469  OH  TYR    33      90.710 100.962  87.134  1.00  0.00           O  
ATOM    470  HH  TYR    33      89.876 100.918  86.660  1.00  0.00           H  
ATOM    471  CE2 TYR    33      89.626  99.389  88.616  1.00  0.00           C  
ATOM    472  HE2 TYR    33      88.707  99.345  88.051  1.00  0.00           H  
ATOM    473  CD2 TYR    33      89.540  98.681  89.815  1.00  0.00           C  
ATOM    474  HD2 TYR    33      88.722  98.002  90.002  1.00  0.00           H  
ATOM    475  C   TYR    33      91.198  95.634  93.060  1.00  0.00           C  
ATOM    476  O   TYR    33      91.184  96.203  94.127  1.00  0.00           O  
ATOM    477  N   GLY    34      91.497  94.343  92.900  1.00  0.00           N  
ATOM    478  H   GLY    34      91.564  94.038  91.940  1.00  0.00           H  
ATOM    479  CA  GLY    34      91.738  93.399  93.992  1.00  0.00           C  
ATOM    480  HA2 GLY    34      91.787  92.405  93.548  1.00  0.00           H  
ATOM    481  HA3 GLY    34      92.617  93.688  94.569  1.00  0.00           H  
ATOM    482  C   GLY    34      90.515  93.328  94.924  1.00  0.00           C  
ATOM    483  O   GLY    34      89.370  93.437  94.514  1.00  0.00           O  
ATOM    484  N   GLN    35      90.766  93.042  96.175  1.00  0.00           N  
ATOM    485  H   GLN    35      91.748  93.106  96.403  1.00  0.00           H  
ATOM    486  CA  GLN    35      89.827  92.644  97.214  1.00  0.00           C  
ATOM    487  HA  GLN    35      88.836  92.972  96.898  1.00  0.00           H  
ATOM    488  CB  GLN    35      89.643  91.076  97.159  1.00  0.00           C  
ATOM    489  HB2 GLN    35      90.412  90.465  97.632  1.00  0.00           H  
ATOM    490  HB3 GLN    35      88.763  90.844  97.758  1.00  0.00           H  
ATOM    491  CG  GLN    35      89.332  90.424  95.866  1.00  0.00           C  
ATOM    492  HG2 GLN    35      88.426  90.986  95.640  1.00  0.00           H  
ATOM    493  HG3 GLN    35      89.962  90.571  94.989  1.00  0.00           H  
ATOM    494  CD  GLN    35      89.040  88.896  96.078  1.00  0.00           C  
ATOM    495  OE1 GLN    35      89.491  88.197  96.981  1.00  0.00           O  
ATOM    496  NE2 GLN    35      88.216  88.232  95.313  1.00  0.00           N  
ATOM    497 HE21 GLN    35      87.710  88.691  94.568  1.00  0.00           H  
ATOM    498 HE22 GLN    35      88.061  87.266  95.562  1.00  0.00           H  
ATOM    499  C   GLN    35      90.121  93.074  98.650  1.00  0.00           C  
ATOM    500  O   GLN    35      91.124  92.680  99.271  1.00  0.00           O  
ATOM    501  N   GLN    36      89.243  93.854  99.244  1.00  0.00           N  
ATOM    502  H   GLN    36      89.540  94.074 100.184  1.00  0.00           H  
ATOM    503  CA  GLN    36      88.039  94.509  98.733  1.00  0.00           C  
ATOM    504  HA  GLN    36      87.449  93.713  98.278  1.00  0.00           H  
ATOM    505  CB  GLN    36      87.363  95.265  99.857  1.00  0.00           C  
ATOM    506  HB2 GLN    36      87.260  94.573 100.693  1.00  0.00           H  
ATOM    507  HB3 GLN    36      88.078  96.063 100.053  1.00  0.00           H  
ATOM    508  CG  GLN    36      86.020  95.772  99.450  1.00  0.00           C  
ATOM    509  HG2 GLN    36      86.181  96.460  98.620  1.00  0.00           H  
ATOM    510  HG3 GLN    36      85.426  94.983  98.989  1.00  0.00           H  
ATOM    511  CD  GLN    36      85.250  96.536 100.526  1.00  0.00           C  
ATOM    512  OE1 GLN    36      85.366  96.320 101.741  1.00  0.00           O  
ATOM    513  NE2 GLN    36      84.477  97.507 100.120  1.00  0.00           N  
ATOM    514 HE21 GLN    36      84.307  97.695  99.142  1.00  0.00           H  
ATOM    515 HE22 GLN    36      84.097  98.176 100.774  1.00  0.00           H  
ATOM    516  C   GLN    36      88.433  95.431  97.512  1.00  0.00           C  
ATOM    517  O   GLN    36      89.555  96.047  97.550  1.00  0.00           O  
ATOM    518  N   SER    37      87.611  95.501  96.472  1.00  0.00           N  
ATOM    519  H   SER    37      86.904  94.780  96.472  1.00  0.00           H  
ATOM    520  CA  SER    37      87.748  96.343  95.293  1.00  0.00           C  
ATOM    521  HA  SER    37      88.814  96.457  95.097  1.00  0.00           H  
ATOM    522  CB  SER    37      86.991  95.702  94.085  1.00  0.00           C  
ATOM    523  HB2 SER    37      87.057  94.621  93.969  1.00  0.00           H  
ATOM    524  HB3 SER    37      85.975  96.061  94.255  1.00  0.00           H  
ATOM    525  OG  SER    37      87.463  96.306  92.851  1.00  0.00           O  
ATOM    526  HG  SER    37      86.888  95.946  92.172  1.00  0.00           H  
ATOM    527  C   SER    37      87.382  97.852  95.650  1.00  0.00           C  
ATOM    528  O   SER    37      87.136  98.168  96.845  1.00  0.00           O  
ATOM    529  N   TYR    38      87.391  98.734  94.618  1.00  0.00           N  
ATOM    530  H   TYR    38      87.655  98.345  93.725  1.00  0.00           H  
ATOM    531  CA  TYR    38      87.032 100.179  94.791  1.00  0.00           C  
ATOM    532  HA  TYR    38      86.267 100.281  95.561  1.00  0.00           H  
ATOM    533  CB  TYR    38      88.221 100.838  95.530  1.00  0.00           C  
ATOM    534  HB2 TYR    38      88.000 101.905  95.574  1.00  0.00           H  
ATOM    535  HB3 TYR    38      88.187 100.417  96.535  1.00  0.00           H  
ATOM    536  CG  TYR    38      89.582 100.602  94.856  1.00  0.00           C  
ATOM    537  CD1 TYR    38      90.048 101.344  93.783  1.00  0.00           C  
ATOM    538  HD1 TYR    38      89.325 101.951  93.259  1.00  0.00           H  
ATOM    539  CE1 TYR    38      91.441 101.247  93.339  1.00  0.00           C  
ATOM    540  HE1 TYR    38      91.742 101.849  92.494  1.00  0.00           H  
ATOM    541  CZ  TYR    38      92.346 100.397  94.027  1.00  0.00           C  
ATOM    542  OH  TYR    38      93.631 100.246  93.517  1.00  0.00           O  
ATOM    543  HH  TYR    38      94.037  99.455  93.879  1.00  0.00           H  
ATOM    544  CE2 TYR    38      91.870  99.595  95.085  1.00  0.00           C  
ATOM    545  HE2 TYR    38      92.487  98.756  95.368  1.00  0.00           H  
ATOM    546  CD2 TYR    38      90.500  99.680  95.472  1.00  0.00           C  
ATOM    547  HD2 TYR    38      90.044  98.959  96.134  1.00  0.00           H  
ATOM    548  C   TYR    38      86.620 100.945  93.485  1.00  0.00           C  
ATOM    549  O   TYR    38      87.069 100.667  92.420  1.00  0.00           O  
ATOM    550  N   SER    39      85.783 101.973  93.622  1.00  0.00           N  
ATOM    551  H   SER    39      85.586 102.306  94.555  1.00  0.00           H  
ATOM    552  CA  SER    39      85.442 102.853  92.496  1.00  0.00           C  
ATOM    553  HA  SER    39      85.441 102.275  91.572  1.00  0.00           H  
ATOM    554  CB  SER    39      84.088 103.475  92.660  1.00  0.00           C  
ATOM    555  HB2 SER    39      83.704 103.975  91.772  1.00  0.00           H  
ATOM    556  HB3 SER    39      83.268 102.800  92.905  1.00  0.00           H  
ATOM    557  OG  SER    39      84.190 104.363  93.730  1.00  0.00           O  
ATOM    558  HG  SER    39      84.349 103.904  94.558  1.00  0.00           H  
ATOM    559  C   SER    39      86.506 103.986  92.301  1.00  0.00           C  
ATOM    560  O   SER    39      87.494 103.952  93.059  1.00  0.00           O  
ATOM    561  N   GLY    40      86.356 104.863  91.335  1.00  0.00           N  
ATOM    562  H   GLY    40      85.578 104.712  90.708  1.00  0.00           H  
ATOM    563  CA  GLY    40      87.251 106.022  91.196  1.00  0.00           C  
ATOM    564  HA2 GLY    40      87.029 106.737  91.989  1.00  0.00           H  
ATOM    565  HA3 GLY    40      88.229 105.556  91.312  1.00  0.00           H  
ATOM    566  C   GLY    40      87.018 106.696  89.851  1.00  0.00           C  
ATOM    567  O   GLY    40      85.884 107.125  89.619  1.00  0.00           O  
ATOM    568  N   TYR    41      88.020 106.999  88.978  1.00  0.00           N  
ATOM    569  H   TYR    41      87.701 107.521  88.174  1.00  0.00           H  
ATOM    570  CA  TYR    41      89.439 106.771  89.166  1.00  0.00           C  
ATOM    571  HA  TYR    41      89.649 106.594  90.221  1.00  0.00           H  
ATOM    572  CB  TYR    41      89.741 105.521  88.273  1.00  0.00           C  
ATOM    573  HB2 TYR    41      89.480 105.617  87.219  1.00  0.00           H  
ATOM    574  HB3 TYR    41      90.785 105.274  88.465  1.00  0.00           H  
ATOM    575  CG  TYR    41      88.975 104.231  88.667  1.00  0.00           C  
ATOM    576  CD1 TYR    41      89.433 103.395  89.714  1.00  0.00           C  
ATOM    577  HD1 TYR    41      90.278 103.635  90.343  1.00  0.00           H  
ATOM    578  CE1 TYR    41      88.604 102.311  90.201  1.00  0.00           C  
ATOM    579  HE1 TYR    41      88.822 101.782  91.117  1.00  0.00           H  
ATOM    580  CZ  TYR    41      87.434 102.040  89.432  1.00  0.00           C  
ATOM    581  OH  TYR    41      86.661 100.993  89.795  1.00  0.00           O  
ATOM    582  HH  TYR    41      86.897 100.531  90.602  1.00  0.00           H  
ATOM    583  CE2 TYR    41      87.016 102.793  88.343  1.00  0.00           C  
ATOM    584  HE2 TYR    41      86.225 102.441  87.698  1.00  0.00           H  
ATOM    585  CD2 TYR    41      87.774 103.911  87.972  1.00  0.00           C  
ATOM    586  HD2 TYR    41      87.430 104.533  87.159  1.00  0.00           H  
ATOM    587  C   TYR    41      90.319 107.898  88.739  1.00  0.00           C  
ATOM    588  O   TYR    41      89.963 108.839  87.989  1.00  0.00           O  
ATOM    589  N   SER    42      91.631 107.735  89.156  1.00  0.00           N  
ATOM    590  H   SER    42      91.801 106.957  89.777  1.00  0.00           H  
ATOM    591  CA  SER    42      92.724 108.565  88.860  1.00  0.00           C  
ATOM    592  HA  SER    42      92.594 108.948  87.847  1.00  0.00           H  
ATOM    593  CB  SER    42      92.731 109.765  89.748  1.00  0.00           C  
ATOM    594  HB2 SER    42      91.796 110.316  89.850  1.00  0.00           H  
ATOM    595  HB3 SER    42      93.025 109.413  90.737  1.00  0.00           H  
ATOM    596  OG  SER    42      93.664 110.678  89.228  1.00  0.00           O  
ATOM    597  HG  SER    42      93.149 111.297  88.706  1.00  0.00           H  
ATOM    598  C   SER    42      94.084 107.695  88.821  1.00  0.00           C  
ATOM    599  O   SER    42      94.046 106.436  88.750  1.00  0.00           O  
ATOM    600  N   GLN    43      95.202 108.400  88.659  1.00  0.00           N  
ATOM    601  H   GLN    43      94.982 109.384  88.600  1.00  0.00           H  
ATOM    602  CA  GLN    43      96.657 108.088  88.433  1.00  0.00           C  
ATOM    603  HA  GLN    43      97.004 107.302  89.103  1.00  0.00           H  
ATOM    604  CB  GLN    43      96.929 107.732  86.970  1.00  0.00           C  
ATOM    605  HB2 GLN    43      96.169 107.129  86.473  1.00  0.00           H  
ATOM    606  HB3 GLN    43      96.957 108.707  86.482  1.00  0.00           H  
ATOM    607  CG  GLN    43      98.243 107.000  86.705  1.00  0.00           C  
ATOM    608  HG2 GLN    43      98.491 107.061  85.645  1.00  0.00           H  
ATOM    609  HG3 GLN    43      99.093 107.317  87.308  1.00  0.00           H  
ATOM    610  CD  GLN    43      98.178 105.505  86.903  1.00  0.00           C  
ATOM    611  OE1 GLN    43      97.442 105.034  87.759  1.00  0.00           O  
ATOM    612  NE2 GLN    43      98.925 104.746  86.097  1.00  0.00           N  
ATOM    613 HE21 GLN    43      99.641 105.303  85.655  1.00  0.00           H  
ATOM    614 HE22 GLN    43      98.999 103.783  86.395  1.00  0.00           H  
ATOM    615  C   GLN    43      97.573 109.184  88.879  1.00  0.00           C  
ATOM    616  O   GLN    43      97.146 110.361  88.796  1.00  0.00           O  
ATOM    617  N   SER    44      98.883 108.987  89.274  1.00  0.00           N  
ATOM    618  H   SER    44      99.199 108.035  89.154  1.00  0.00           H  
ATOM    619  CA  SER    44      99.834 110.036  89.544  1.00  0.00           C  
ATOM    620  HA  SER    44      99.497 110.662  90.370  1.00  0.00           H  
ATOM    621  CB  SER    44     101.189 109.549  90.039  1.00  0.00           C  
ATOM    622  HB2 SER    44     100.928 108.916  90.887  1.00  0.00           H  
ATOM    623  HB3 SER    44     101.754 108.920  89.351  1.00  0.00           H  
ATOM    624  OG  SER    44     101.954 110.657  90.515  1.00  0.00           O  
ATOM    625  HG  SER    44     102.826 110.363  90.791  1.00  0.00           H  
ATOM    626  C   SER    44      99.988 110.968  88.275  1.00  0.00           C  
ATOM    627  O   SER    44      99.849 110.530  87.153  1.00  0.00           O  
ATOM    628  N   THR    45     100.174 112.245  88.492  1.00  0.00           N  
ATOM    629  H   THR    45     100.419 112.740  89.337  1.00  0.00           H  
ATOM    630  CA  THR    45     100.291 113.194  87.335  1.00  0.00           C  
ATOM    631  HA  THR    45      99.454 113.092  86.644  1.00  0.00           H  
ATOM    632  CB  THR    45     100.283 114.663  87.744  1.00  0.00           C  
ATOM    633  HB  THR    45      99.422 114.810  88.395  1.00  0.00           H  
ATOM    634  CG2 THR    45     101.570 114.979  88.602  1.00  0.00           C  
ATOM    635 HG21 THR    45     101.550 114.227  89.391  1.00  0.00           H  
ATOM    636 HG22 THR    45     102.429 114.987  87.931  1.00  0.00           H  
ATOM    637 HG23 THR    45     101.387 115.953  89.056  1.00  0.00           H  
ATOM    638  OG1 THR    45     100.145 115.555  86.742  1.00  0.00           O  
ATOM    639  HG1 THR    45     100.222 116.407  87.177  1.00  0.00           H  
ATOM    640  C   THR    45     101.529 112.910  86.427  1.00  0.00           C  
ATOM    641  O   THR    45     101.395 113.092  85.226  1.00  0.00           O  
ATOM    642  N   ASP    46     102.646 112.305  86.921  1.00  0.00           N  
ATOM    643  H   ASP    46     102.757 112.040  87.889  1.00  0.00           H  
ATOM    644  CA  ASP    46     103.821 111.913  86.117  1.00  0.00           C  
ATOM    645  HA  ASP    46     103.588 111.456  85.155  1.00  0.00           H  
ATOM    646  CB  ASP    46     104.733 113.131  85.790  1.00  0.00           C  
ATOM    647  HB2 ASP    46     104.225 114.022  85.421  1.00  0.00           H  
ATOM    648  HB3 ASP    46     105.135 113.432  86.758  1.00  0.00           H  
ATOM    649  CG  ASP    46     105.811 112.717  84.820  1.00  0.00           C  
ATOM    650  OD1 ASP    46     105.814 111.644  84.188  1.00  0.00           O  
ATOM    651  OD2 ASP    46     106.771 113.480  84.623  1.00  0.00           O  
ATOM    652  C   ASP    46     104.675 111.001  86.976  1.00  0.00           C  
ATOM    653  O   ASP    46     105.084 111.311  88.116  1.00  0.00           O  
ATOM    654  N   THR    47     105.229 109.914  86.381  1.00  0.00           N  
ATOM    655  H   THR    47     104.950 109.705  85.433  1.00  0.00           H  
ATOM    656  CA  THR    47     106.076 108.877  87.034  1.00  0.00           C  
ATOM    657  HA  THR    47     106.301 109.157  88.063  1.00  0.00           H  
ATOM    658  CB  THR    47     105.319 107.521  86.990  1.00  0.00           C  
ATOM    659  HB  THR    47     105.981 106.870  87.560  1.00  0.00           H  
ATOM    660  CG2 THR    47     103.972 107.670  87.647  1.00  0.00           C  
ATOM    661 HG21 THR    47     104.130 108.179  88.597  1.00  0.00           H  
ATOM    662 HG22 THR    47     103.248 108.191  87.020  1.00  0.00           H  
ATOM    663 HG23 THR    47     103.687 106.628  87.792  1.00  0.00           H  
ATOM    664  OG1 THR    47     104.994 107.125  85.651  1.00  0.00           O  
ATOM    665  HG1 THR    47     105.635 106.439  85.453  1.00  0.00           H  
ATOM    666  C   THR    47     107.414 108.572  86.313  1.00  0.00           C  
ATOM    667  O   THR    47     108.116 107.581  86.663  1.00  0.00           O  
ATOM    668  N   SER    48     107.714 109.370  85.333  1.00  0.00           N  
ATOM    669  H   SER    48     106.995 110.052  85.139  1.00  0.00           H  
ATOM    670  CA  SER    48     108.867 109.330  84.449  1.00  0.00           C  
ATOM    671  HA  SER    48     108.658 108.535  83.733  1.00  0.00           H  
ATOM    672  CB  SER    48     108.911 110.615  83.620  1.00  0.00           C  
ATOM    673  HB2 SER    48     109.749 110.623  82.923  1.00  0.00           H  
ATOM    674  HB3 SER    48     107.970 110.677  83.072  1.00  0.00           H  
ATOM    675  OG  SER    48     109.005 111.828  84.376  1.00  0.00           O  
ATOM    676  HG  SER    48     108.198 112.273  84.108  1.00  0.00           H  
ATOM    677  C   SER    48     110.203 109.008  85.062  1.00  0.00           C  
ATOM    678  O   SER    48     110.487 109.326  86.208  1.00  0.00           O  
ATOM    679  N   GLY    49     111.122 108.465  84.240  1.00  0.00           N  
ATOM    680  H   GLY    49     110.843 108.212  83.303  1.00  0.00           H  
ATOM    681  CA  GLY    49     112.524 108.243  84.579  1.00  0.00           C  
ATOM    682  HA2 GLY    49     113.041 108.114  83.628  1.00  0.00           H  
ATOM    683  HA3 GLY    49     112.795 109.156  85.109  1.00  0.00           H  
ATOM    684  C   GLY    49     112.850 107.004  85.395  1.00  0.00           C  
ATOM    685  O   GLY    49     111.975 106.197  85.750  1.00  0.00           O  
ATOM    686  N   TYR    50     114.161 106.768  85.684  1.00  0.00           N  
ATOM    687  H   TYR    50     114.408 105.986  86.274  1.00  0.00           H  
ATOM    688  CA  TYR    50     115.337 107.434  85.139  1.00  0.00           C  
ATOM    689  HA  TYR    50     115.192 108.495  85.345  1.00  0.00           H  
ATOM    690  CB  TYR    50     116.640 107.031  85.871  1.00  0.00           C  
ATOM    691  HB2 TYR    50     116.489 107.287  86.919  1.00  0.00           H  
ATOM    692  HB3 TYR    50     116.799 105.953  85.898  1.00  0.00           H  
ATOM    693  CG  TYR    50     117.933 107.612  85.348  1.00  0.00           C  
ATOM    694  CD1 TYR    50     118.602 107.147  84.181  1.00  0.00           C  
ATOM    695  HD1 TYR    50     118.395 106.249  83.617  1.00  0.00           H  
ATOM    696  CE1 TYR    50     119.674 107.870  83.581  1.00  0.00           C  
ATOM    697  HE1 TYR    50     120.233 107.545  82.716  1.00  0.00           H  
ATOM    698  CZ  TYR    50     119.964 109.090  84.129  1.00  0.00           C  
ATOM    699  OH  TYR    50     120.884 109.817  83.515  1.00  0.00           O  
ATOM    700  HH  TYR    50     121.034 110.660  83.949  1.00  0.00           H  
ATOM    701  CE2 TYR    50     119.418 109.546  85.409  1.00  0.00           C  
ATOM    702  HE2 TYR    50     119.756 110.456  85.881  1.00  0.00           H  
ATOM    703  CD2 TYR    50     118.334 108.829  85.911  1.00  0.00           C  
ATOM    704  HD2 TYR    50     117.895 109.143  86.846  1.00  0.00           H  
ATOM    705  C   TYR    50     115.432 107.070  83.684  1.00  0.00           C  
ATOM    706  O   TYR    50     115.273 105.899  83.333  1.00  0.00           O  
ATOM    707  N   GLY    51     115.743 107.956  82.761  1.00  0.00           N  
ATOM    708  H   GLY    51     115.708 107.652  81.798  1.00  0.00           H  
ATOM    709  CA  GLY    51     116.261 109.301  82.962  1.00  0.00           C  
ATOM    710  HA2 GLY    51     115.454 110.027  82.864  1.00  0.00           H  
ATOM    711  HA3 GLY    51     116.652 109.356  83.979  1.00  0.00           H  
ATOM    712  C   GLY    51     117.294 109.668  81.868  1.00  0.00           C  
ATOM    713  O   GLY    51     117.872 108.866  81.153  1.00  0.00           O  
ATOM    714  N   GLN    52     117.500 110.995  81.583  1.00  0.00           N  
ATOM    715  H   GLN    52     117.164 111.705  82.217  1.00  0.00           H  
ATOM    716  CA  GLN    52     118.312 111.525  80.475  1.00  0.00           C  
ATOM    717  HA  GLN    52     117.950 112.552  80.411  1.00  0.00           H  
ATOM    718  CB  GLN    52     119.751 111.571  81.062  1.00  0.00           C  
ATOM    719  HB2 GLN    52     119.582 112.107  81.996  1.00  0.00           H  
ATOM    720  HB3 GLN    52     120.210 110.610  81.298  1.00  0.00           H  
ATOM    721  CG  GLN    52     120.692 112.291  80.125  1.00  0.00           C  
ATOM    722  HG2 GLN    52     121.013 111.632  79.319  1.00  0.00           H  
ATOM    723  HG3 GLN    52     120.184 113.076  79.564  1.00  0.00           H  
ATOM    724  CD  GLN    52     121.900 112.876  80.822  1.00  0.00           C  
ATOM    725  OE1 GLN    52     121.892 113.656  81.701  1.00  0.00           O  
ATOM    726  NE2 GLN    52     123.041 112.702  80.214  1.00  0.00           N  
ATOM    727 HE21 GLN    52     123.076 112.092  79.410  1.00  0.00           H  
ATOM    728 HE22 GLN    52     123.907 112.946  80.673  1.00  0.00           H  
ATOM    729  C   GLN    52     118.105 110.937  79.014  1.00  0.00           C  
ATOM    730  O   GLN    52     118.866 110.068  78.562  1.00  0.00           O  
ATOM    731  N   SER    53     117.135 111.430  78.225  1.00  0.00           N  
ATOM    732  H   SER    53     117.196 111.096  77.274  1.00  0.00           H  
ATOM    733  CA  SER    53     115.929 112.150  78.627  1.00  0.00           C  
ATOM    734  HA  SER    53     116.178 113.185  78.860  1.00  0.00           H  
ATOM    735  CB  SER    53     115.168 112.437  77.265  1.00  0.00           C  
ATOM    736  HB2 SER    53     115.661 113.164  76.620  1.00  0.00           H  
ATOM    737  HB3 SER    53     115.120 111.499  76.712  1.00  0.00           H  
ATOM    738  OG  SER    53     113.907 112.927  77.536  1.00  0.00           O  
ATOM    739  HG  SER    53     114.040 113.866  77.387  1.00  0.00           H  
ATOM    740  C   SER    53     115.038 111.297  79.574  1.00  0.00           C  
ATOM    741  O   SER    53     115.004 110.060  79.477  1.00  0.00           O  
ATOM    742  N   SER    54     114.228 111.919  80.427  1.00  0.00           N  
ATOM    743  H   SER    54     114.239 112.917  80.267  1.00  0.00           H  
ATOM    744  CA  SER    54     113.063 111.377  81.126  1.00  0.00           C  
ATOM    745  HA  SER    54     113.349 110.476  81.668  1.00  0.00           H  
ATOM    746  CB  SER    54     112.620 112.467  82.182  1.00  0.00           C  
ATOM    747  HB2 SER    54     112.367 113.383  81.649  1.00  0.00           H  
ATOM    748  HB3 SER    54     111.713 112.204  82.727  1.00  0.00           H  
ATOM    749  OG  SER    54     113.716 112.677  83.074  1.00  0.00           O  
ATOM    750  HG  SER    54     114.003 113.567  82.859  1.00  0.00           H  
ATOM    751  C   SER    54     111.755 111.229  80.251  1.00  0.00           C  
ATOM    752  O   SER    54     110.845 110.565  80.635  1.00  0.00           O  
ATOM    753  N   TYR    55     111.672 111.876  79.078  1.00  0.00           N  
ATOM    754  H   TYR    55     112.525 112.219  78.658  1.00  0.00           H  
ATOM    755  CA  TYR    55     110.436 112.118  78.270  1.00  0.00           C  
ATOM    756  HA  TYR    55     109.574 111.622  78.717  1.00  0.00           H  
ATOM    757  CB  TYR    55     110.123 113.611  78.473  1.00  0.00           C  
ATOM    758  HB2 TYR    55     110.889 114.324  78.168  1.00  0.00           H  
ATOM    759  HB3 TYR    55     109.313 113.823  77.774  1.00  0.00           H  
ATOM    760  CG  TYR    55     109.679 113.975  79.863  1.00  0.00           C  
ATOM    761  CD1 TYR    55     110.271 115.026  80.486  1.00  0.00           C  
ATOM    762  HD1 TYR    55     111.101 115.568  80.056  1.00  0.00           H  
ATOM    763  CE1 TYR    55     109.853 115.410  81.740  1.00  0.00           C  
ATOM    764  HE1 TYR    55     110.265 116.319  82.153  1.00  0.00           H  
ATOM    765  CZ  TYR    55     108.821 114.766  82.340  1.00  0.00           C  
ATOM    766  OH  TYR    55     108.507 115.145  83.578  1.00  0.00           O  
ATOM    767  HH  TYR    55     107.919 114.463  83.909  1.00  0.00           H  
ATOM    768  CE2 TYR    55     108.134 113.767  81.712  1.00  0.00           C  
ATOM    769  HE2 TYR    55     107.371 113.130  82.134  1.00  0.00           H  
ATOM    770  CD2 TYR    55     108.541 113.398  80.411  1.00  0.00           C  
ATOM    771  HD2 TYR    55     108.020 112.655  79.825  1.00  0.00           H  
ATOM    772  C   TYR    55     110.583 111.769  76.831  1.00  0.00           C  
ATOM    773  O   TYR    55     111.275 112.441  76.075  1.00  0.00           O  
ATOM    774  N   SER    56     110.105 110.642  76.250  1.00  0.00           N  
ATOM    775  H   SER    56     110.641 110.309  75.461  1.00  0.00           H  
ATOM    776  CA  SER    56     108.999 109.749  76.731  1.00  0.00           C  
ATOM    777  HA  SER    56     108.757 109.121  75.873  1.00  0.00           H  
ATOM    778  CB  SER    56     109.644 108.753  77.804  1.00  0.00           C  
ATOM    779  HB2 SER    56     110.067 109.290  78.653  1.00  0.00           H  
ATOM    780  HB3 SER    56     108.839 108.166  78.246  1.00  0.00           H  
ATOM    781  OG  SER    56     110.711 107.985  77.298  1.00  0.00           O  
ATOM    782  HG  SER    56     111.498 108.522  77.180  1.00  0.00           H  
ATOM    783  C   SER    56     107.696 110.388  77.230  1.00  0.00           C  
ATOM    784  O   SER    56     107.376 110.348  78.440  1.00  0.00           O  
ATOM    785  N   SER    57     106.989 111.205  76.405  1.00  0.00           N  
ATOM    786  H   SER    57     106.138 111.607  76.771  1.00  0.00           H  
ATOM    787  CA  SER    57     107.205 111.431  74.994  1.00  0.00           C  
ATOM    788  HA  SER    57     107.564 110.481  74.598  1.00  0.00           H  
ATOM    789  CB  SER    57     105.828 111.648  74.241  1.00  0.00           C  
ATOM    790  HB2 SER    57     105.883 111.668  73.153  1.00  0.00           H  
ATOM    791  HB3 SER    57     105.115 110.834  74.370  1.00  0.00           H  
ATOM    792  OG  SER    57     105.260 112.885  74.636  1.00  0.00           O  
ATOM    793  HG  SER    57     105.380 113.477  73.889  1.00  0.00           H  
ATOM    794  C   SER    57     108.144 112.543  74.594  1.00  0.00           C  
ATOM    795  O   SER    57     108.259 113.594  75.197  1.00  0.00           O  
ATOM    796  N   TYR    58     108.946 112.404  73.527  1.00  0.00           N  
ATOM    797  H   TYR    58     108.888 111.581  72.944  1.00  0.00           H  
ATOM    798  CA  TYR    58     109.979 113.389  73.163  1.00  0.00           C  
ATOM    799  HA  TYR    58     110.478 113.593  74.110  1.00  0.00           H  
ATOM    800  CB  TYR    58     110.802 112.871  71.938  1.00  0.00           C  
ATOM    801  HB2 TYR    58     111.056 111.869  72.284  1.00  0.00           H  
ATOM    802  HB3 TYR    58     110.263 112.821  70.992  1.00  0.00           H  
ATOM    803  CG  TYR    58     111.900 113.856  71.741  1.00  0.00           C  
ATOM    804  CD1 TYR    58     111.715 114.850  70.849  1.00  0.00           C  
ATOM    805  HD1 TYR    58     110.806 114.917  70.268  1.00  0.00           H  
ATOM    806  CE1 TYR    58     112.685 115.808  70.628  1.00  0.00           C  
ATOM    807  HE1 TYR    58     112.448 116.607  69.940  1.00  0.00           H  
ATOM    808  CZ  TYR    58     113.851 115.744  71.330  1.00  0.00           C  
ATOM    809  OH  TYR    58     114.793 116.625  71.105  1.00  0.00           O  
ATOM    810  HH  TYR    58     115.593 116.535  71.628  1.00  0.00           H  
ATOM    811  CE2 TYR    58     114.129 114.744  72.262  1.00  0.00           C  
ATOM    812  HE2 TYR    58     115.066 114.631  72.787  1.00  0.00           H  
ATOM    813  CD2 TYR    58     113.138 113.782  72.441  1.00  0.00           C  
ATOM    814  HD2 TYR    58     113.385 112.938  73.067  1.00  0.00           H  
ATOM    815  C   TYR    58     109.308 114.701  72.747  1.00  0.00           C  
ATOM    816  O   TYR    58     108.362 114.617  71.927  1.00  0.00           O  
ATOM    817  N   GLY    59     109.829 115.897  73.141  1.00  0.00           N  
ATOM    818  H   GLY    59     109.492 116.708  72.641  1.00  0.00           H  
ATOM    819  CA  GLY    59     110.901 116.123  74.170  1.00  0.00           C  
ATOM    820  HA2 GLY    59     110.875 115.421  75.004  1.00  0.00           H  
ATOM    821  HA3 GLY    59     111.892 115.933  73.758  1.00  0.00           H  
ATOM    822  C   GLY    59     110.958 117.594  74.566  1.00  0.00           C  
ATOM    823  O   GLY    59     110.820 118.313  73.628  1.00  0.00           O  
ATOM    824  N   GLN    60     111.152 118.052  75.803  1.00  0.00           N  
ATOM    825  H   GLN    60     111.071 119.047  75.956  1.00  0.00           H  
ATOM    826  CA  GLN    60     111.129 117.420  77.127  1.00  0.00           C  
ATOM    827  HA  GLN    60     111.239 116.355  76.919  1.00  0.00           H  
ATOM    828  CB  GLN    60     112.391 117.902  77.837  1.00  0.00           C  
ATOM    829  HB2 GLN    60     112.322 118.908  78.251  1.00  0.00           H  
ATOM    830  HB3 GLN    60     112.511 117.248  78.700  1.00  0.00           H  
ATOM    831  CG  GLN    60     113.688 117.899  77.054  1.00  0.00           C  
ATOM    832  HG2 GLN    60     113.504 118.414  76.111  1.00  0.00           H  
ATOM    833  HG3 GLN    60     114.368 118.587  77.556  1.00  0.00           H  
ATOM    834  CD  GLN    60     114.411 116.631  76.868  1.00  0.00           C  
ATOM    835  OE1 GLN    60     114.344 115.699  77.656  1.00  0.00           O  
ATOM    836  NE2 GLN    60     115.091 116.446  75.767  1.00  0.00           N  
ATOM    837 HE21 GLN    60     114.999 117.069  74.977  1.00  0.00           H  
ATOM    838 HE22 GLN    60     115.738 115.672  75.734  1.00  0.00           H  
ATOM    839  C   GLN    60     109.742 117.609  77.817  1.00  0.00           C  
ATOM    840  O   GLN    60     108.789 117.265  77.119  1.00  0.00           O  
ATOM    841  N   SER    61     109.634 118.137  79.068  1.00  0.00           N  
ATOM    842  H   SER    61     110.441 118.457  79.584  1.00  0.00           H  
ATOM    843  CA  SER    61     108.302 118.540  79.546  1.00  0.00           C  
ATOM    844  HA  SER    61     107.667 117.656  79.617  1.00  0.00           H  
ATOM    845  CB  SER    61     108.526 118.882  81.065  1.00  0.00           C  
ATOM    846  HB2 SER    61     108.580 117.937  81.606  1.00  0.00           H  
ATOM    847  HB3 SER    61     109.408 119.472  81.313  1.00  0.00           H  
ATOM    848  OG  SER    61     107.358 119.615  81.542  1.00  0.00           O  
ATOM    849  HG  SER    61     106.784 119.110  82.122  1.00  0.00           H  
ATOM    850  C   SER    61     107.613 119.664  78.743  1.00  0.00           C  
ATOM    851  O   SER    61     108.246 120.666  78.237  1.00  0.00           O  
ATOM    852  N   GLN    62     106.278 119.654  78.710  1.00  0.00           N  
ATOM    853  H   GLN    62     105.856 118.892  79.220  1.00  0.00           H  
ATOM    854  CA  GLN    62     105.359 120.760  78.161  1.00  0.00           C  
ATOM    855  HA  GLN    62     105.896 121.153  77.298  1.00  0.00           H  
ATOM    856  CB  GLN    62     103.982 120.186  77.631  1.00  0.00           C  
ATOM    857  HB2 GLN    62     103.422 119.743  78.455  1.00  0.00           H  
ATOM    858  HB3 GLN    62     103.389 121.025  77.267  1.00  0.00           H  
ATOM    859  CG  GLN    62     104.254 119.175  76.512  1.00  0.00           C  
ATOM    860  HG2 GLN    62     104.908 119.664  75.790  1.00  0.00           H  
ATOM    861  HG3 GLN    62     104.770 118.312  76.933  1.00  0.00           H  
ATOM    862  CD  GLN    62     103.048 118.902  75.566  1.00  0.00           C  
ATOM    863  OE1 GLN    62     101.975 119.373  75.790  1.00  0.00           O  
ATOM    864  NE2 GLN    62     103.352 118.159  74.482  1.00  0.00           N  
ATOM    865 HE21 GLN    62     102.844 118.192  73.609  1.00  0.00           H  
ATOM    866 HE22 GLN    62     104.281 117.786  74.349  1.00  0.00           H  
ATOM    867  C   GLN    62     105.197 121.890  79.120  1.00  0.00           C  
ATOM    868  O   GLN    62     104.538 122.896  78.828  1.00  0.00           O  
ATOM    869  N   ASN    63     105.904 121.907  80.289  1.00  0.00           N  
ATOM    870  H   ASN    63     106.471 121.081  80.423  1.00  0.00           H  
ATOM    871  CA  ASN    63     106.068 123.074  81.208  1.00  0.00           C  
ATOM    872  HA  ASN    63     105.293 123.821  81.039  1.00  0.00           H  
ATOM    873  CB  ASN    63     105.864 122.547  82.674  1.00  0.00           C  
ATOM    874  HB2 ASN    63     105.114 121.756  82.675  1.00  0.00           H  
ATOM    875  HB3 ASN    63     106.738 121.987  83.007  1.00  0.00           H  
ATOM    876  CG  ASN    63     105.458 123.570  83.741  1.00  0.00           C  
ATOM    877  OD1 ASN    63     106.300 124.235  84.329  1.00  0.00           O  
ATOM    878  ND2 ASN    63     104.179 123.870  83.839  1.00  0.00           N  
ATOM    879 HD21 ASN    63     103.874 124.503  84.565  1.00  0.00           H  
ATOM    880 HD22 ASN    63     103.518 123.462  83.194  1.00  0.00           H  
ATOM    881  C   ASN    63     107.358 123.850  81.029  1.00  0.00           C  
ATOM    882  O   ASN    63     107.444 124.992  81.418  1.00  0.00           O  
ATOM    883  N   THR    64     108.345 123.281  80.357  1.00  0.00           N  
ATOM    884  H   THR    64     108.210 122.330  80.044  1.00  0.00           H  
ATOM    885  CA  THR    64     109.704 123.722  80.466  1.00  0.00           C  
ATOM    886  HA  THR    64     109.735 124.682  80.980  1.00  0.00           H  
ATOM    887  CB  THR    64     110.459 122.775  81.506  1.00  0.00           C  
ATOM    888  HB  THR    64     110.518 121.803  81.017  1.00  0.00           H  
ATOM    889  CG2 THR    64     111.883 123.054  81.991  1.00  0.00           C  
ATOM    890 HG21 THR    64     112.127 124.054  82.348  1.00  0.00           H  
ATOM    891 HG22 THR    64     112.188 122.363  82.778  1.00  0.00           H  
ATOM    892 HG23 THR    64     112.528 122.935  81.120  1.00  0.00           H  
ATOM    893  OG1 THR    64     109.787 122.582  82.738  1.00  0.00           O  
ATOM    894  HG1 THR    64     109.676 123.403  83.223  1.00  0.00           H  
ATOM    895  C   THR    64     110.374 123.806  79.078  1.00  0.00           C  
ATOM    896  O   THR    64     110.821 122.765  78.521  1.00  0.00           O  
ATOM    897  N   GLY    65     110.347 124.897  78.384  1.00  0.00           N  
ATOM    898  H   GLY    65     110.681 124.855  77.431  1.00  0.00           H  
ATOM    899  CA  GLY    65     109.550 126.134  78.550  1.00  0.00           C  
ATOM    900  HA2 GLY    65     109.566 126.493  79.578  1.00  0.00           H  
ATOM    901  HA3 GLY    65     109.974 126.956  77.973  1.00  0.00           H  
ATOM    902  C   GLY    65     108.044 125.914  78.230  1.00  0.00           C  
ATOM    903  O   GLY    65     107.706 125.000  77.446  1.00  0.00           O  
ATOM    904  N   TYR    66     107.171 126.773  78.829  1.00  0.00           N  
ATOM    905  H   TYR    66     107.489 127.628  79.264  1.00  0.00           H  
ATOM    906  CA  TYR    66     105.733 126.527  78.908  1.00  0.00           C  
ATOM    907  HA  TYR    66     105.455 125.600  79.411  1.00  0.00           H  
ATOM    908  CB  TYR    66     105.014 127.625  79.713  1.00  0.00           C  
ATOM    909  HB2 TYR    66     105.685 128.005  80.484  1.00  0.00           H  
ATOM    910  HB3 TYR    66     104.946 128.510  79.080  1.00  0.00           H  
ATOM    911  CG  TYR    66     103.665 127.159  80.146  1.00  0.00           C  
ATOM    912  CD1 TYR    66     103.433 126.179  81.124  1.00  0.00           C  
ATOM    913  HD1 TYR    66     104.231 125.680  81.654  1.00  0.00           H  
ATOM    914  CE1 TYR    66     102.169 125.810  81.461  1.00  0.00           C  
ATOM    915  HE1 TYR    66     101.975 124.992  82.138  1.00  0.00           H  
ATOM    916  CZ  TYR    66     101.028 126.408  80.809  1.00  0.00           C  
ATOM    917  OH  TYR    66      99.726 126.160  81.195  1.00  0.00           O  
ATOM    918  HH  TYR    66      99.694 125.355  81.717  1.00  0.00           H  
ATOM    919  CE2 TYR    66     101.262 127.410  79.827  1.00  0.00           C  
ATOM    920  HE2 TYR    66     100.433 127.926  79.365  1.00  0.00           H  
ATOM    921  CD2 TYR    66     102.550 127.758  79.485  1.00  0.00           C  
ATOM    922  HD2 TYR    66     102.689 128.561  78.776  1.00  0.00           H  
ATOM    923  C   TYR    66     105.093 126.438  77.493  1.00  0.00           C  
ATOM    924  O   TYR    66     105.244 127.374  76.670  1.00  0.00           O  
ATOM    925  N   GLY    67     104.351 125.345  77.163  1.00  0.00           N  
ATOM    926  H   GLY    67     104.277 124.767  77.988  1.00  0.00           H  
ATOM    927  CA  GLY    67     103.773 124.953  75.909  1.00  0.00           C  
ATOM    928  HA2 GLY    67     104.113 125.617  75.114  1.00  0.00           H  
ATOM    929  HA3 GLY    67     104.162 123.954  75.712  1.00  0.00           H  
ATOM    930  C   GLY    67     102.239 124.917  75.973  1.00  0.00           C  
ATOM    931  O   GLY    67     101.720 124.560  77.078  1.00  0.00           O  
ATOM    932  N   THR    68     101.592 125.171  74.828  1.00  0.00           N  
ATOM    933  H   THR    68     102.107 125.382  73.986  1.00  0.00           H  
ATOM    934  CA  THR    68     100.149 125.036  74.672  1.00  0.00           C  
ATOM    935  HA  THR    68      99.855 124.182  75.281  1.00  0.00           H  
ATOM    936  CB  THR    68      99.368 126.157  75.382  1.00  0.00           C  
ATOM    937  HB  THR    68      99.904 127.103  75.302  1.00  0.00           H  
ATOM    938  CG2 THR    68      97.865 126.258  75.037  1.00  0.00           C  
ATOM    939 HG21 THR    68      97.354 125.298  74.968  1.00  0.00           H  
ATOM    940 HG22 THR    68      97.350 126.814  75.821  1.00  0.00           H  
ATOM    941 HG23 THR    68      97.598 126.888  74.188  1.00  0.00           H  
ATOM    942  OG1 THR    68      99.387 125.903  76.729  1.00  0.00           O  
ATOM    943  HG1 THR    68     100.279 125.688  77.013  1.00  0.00           H  
ATOM    944  C   THR    68      99.676 124.965  73.179  1.00  0.00           C  
ATOM    945  O   THR    68     100.272 125.703  72.375  1.00  0.00           O  
ATOM    946  N   GLN    69      98.780 123.967  72.833  1.00  0.00           N  
ATOM    947  H   GLN    69      98.226 123.533  73.558  1.00  0.00           H  
ATOM    948  CA  GLN    69      98.503 123.768  71.416  1.00  0.00           C  
ATOM    949  HA  GLN    69      99.490 123.537  71.016  1.00  0.00           H  
ATOM    950  CB  GLN    69      97.530 122.505  71.316  1.00  0.00           C  
ATOM    951  HB2 GLN    69      96.641 122.658  71.928  1.00  0.00           H  
ATOM    952  HB3 GLN    69      97.303 122.315  70.267  1.00  0.00           H  
ATOM    953  CG  GLN    69      98.209 121.246  71.849  1.00  0.00           C  
ATOM    954  HG2 GLN    69      99.291 121.338  71.946  1.00  0.00           H  
ATOM    955  HG3 GLN    69      97.875 121.069  72.872  1.00  0.00           H  
ATOM    956  CD  GLN    69      97.928 120.007  71.012  1.00  0.00           C  
ATOM    957  OE1 GLN    69      96.783 119.809  70.576  1.00  0.00           O  
ATOM    958  NE2 GLN    69      98.927 119.160  70.833  1.00  0.00           N  
ATOM    959 HE21 GLN    69      99.800 119.197  71.340  1.00  0.00           H  
ATOM    960 HE22 GLN    69      98.798 118.326  70.277  1.00  0.00           H  
ATOM    961  C   GLN    69      97.925 125.011  70.642  1.00  0.00           C  
ATOM    962  O   GLN    69      97.278 125.934  71.238  1.00  0.00           O  
ATOM    963  N   SER    70      98.196 124.992  69.395  1.00  0.00           N  
ATOM    964  H   SER    70      98.750 124.236  69.019  1.00  0.00           H  
ATOM    965  CA  SER    70      97.991 126.122  68.409  1.00  0.00           C  
ATOM    966  HA  SER    70      97.246 126.786  68.848  1.00  0.00           H  
ATOM    967  CB  SER    70      99.297 126.989  68.323  1.00  0.00           C  
ATOM    968  HB2 SER    70      99.168 127.916  67.765  1.00  0.00           H  
ATOM    969  HB3 SER    70      99.613 127.353  69.301  1.00  0.00           H  
ATOM    970  OG  SER    70     100.379 126.261  67.688  1.00  0.00           O  
ATOM    971  HG  SER    70     100.974 125.913  68.356  1.00  0.00           H  
ATOM    972  C   SER    70      97.483 125.661  67.032  1.00  0.00           C  
ATOM    973  O   SER    70      97.507 126.420  66.103  1.00  0.00           O  
ATOM    974  N   THR    71      96.947 124.469  66.920  1.00  0.00           N  
ATOM    975  H   THR    71      96.884 123.937  67.775  1.00  0.00           H  
ATOM    976  CA  THR    71      96.287 123.943  65.743  1.00  0.00           C  
ATOM    977  HA  THR    71      95.759 124.751  65.237  1.00  0.00           H  
ATOM    978  CB  THR    71      97.274 123.339  64.685  1.00  0.00           C  
ATOM    979  HB  THR    71      97.697 122.381  64.989  1.00  0.00           H  
ATOM    980  CG2 THR    71      96.638 123.113  63.304  1.00  0.00           C  
ATOM    981 HG21 THR    71      96.291 124.024  62.816  1.00  0.00           H  
ATOM    982 HG22 THR    71      97.376 122.744  62.592  1.00  0.00           H  
ATOM    983 HG23 THR    71      95.801 122.416  63.337  1.00  0.00           H  
ATOM    984  OG1 THR    71      98.345 124.166  64.433  1.00  0.00           O  
ATOM    985  HG1 THR    71      98.926 123.926  65.158  1.00  0.00           H  
ATOM    986  C   THR    71      95.236 122.851  66.099  1.00  0.00           C  
ATOM    987  O   THR    71      95.605 121.896  66.755  1.00  0.00           O  
ATOM    988  N   PRO    72      93.946 122.942  65.704  1.00  0.00           N  
ATOM    989  CD  PRO    72      93.246 124.056  64.943  1.00  0.00           C  
ATOM    990  HD2 PRO    72      93.682 124.353  63.989  1.00  0.00           H  
ATOM    991  HD3 PRO    72      93.060 124.939  65.554  1.00  0.00           H  
ATOM    992  CG  PRO    72      91.858 123.553  64.609  1.00  0.00           C  
ATOM    993  HG2 PRO    72      91.937 122.985  63.682  1.00  0.00           H  
ATOM    994  HG3 PRO    72      91.167 124.395  64.616  1.00  0.00           H  
ATOM    995  CB  PRO    72      91.573 122.564  65.724  1.00  0.00           C  
ATOM    996  HB2 PRO    72      90.828 121.888  65.305  1.00  0.00           H  
ATOM    997  HB3 PRO    72      91.069 123.131  66.507  1.00  0.00           H  
ATOM    998  CA  PRO    72      92.922 121.990  66.146  1.00  0.00           C  
ATOM    999  HA  PRO    72      92.811 121.943  67.230  1.00  0.00           H  
ATOM   1000  C   PRO    72      93.086 120.594  65.597  1.00  0.00           C  
ATOM   1001  O   PRO    72      93.669 120.445  64.533  1.00  0.00           O  
ATOM   1002  N   GLN    73      92.504 119.559  66.294  1.00  0.00           N  
ATOM   1003  H   GLN    73      91.857 119.701  67.057  1.00  0.00           H  
ATOM   1004  CA  GLN    73      92.282 118.208  65.700  1.00  0.00           C  
ATOM   1005  HA  GLN    73      93.265 117.739  65.724  1.00  0.00           H  
ATOM   1006  CB  GLN    73      91.410 117.356  66.705  1.00  0.00           C  
ATOM   1007  HB2 GLN    73      91.584 116.294  66.530  1.00  0.00           H  
ATOM   1008  HB3 GLN    73      91.847 117.549  67.685  1.00  0.00           H  
ATOM   1009  CG  GLN    73      89.895 117.490  66.738  1.00  0.00           C  
ATOM   1010  HG2 GLN    73      89.631 117.412  67.793  1.00  0.00           H  
ATOM   1011  HG3 GLN    73      89.656 118.438  66.255  1.00  0.00           H  
ATOM   1012  CD  GLN    73      89.086 116.440  66.008  1.00  0.00           C  
ATOM   1013  OE1 GLN    73      89.499 116.048  64.973  1.00  0.00           O  
ATOM   1014  NE2 GLN    73      87.983 116.078  66.534  1.00  0.00           N  
ATOM   1015 HE21 GLN    73      87.727 116.612  67.351  1.00  0.00           H  
ATOM   1016 HE22 GLN    73      87.515 115.218  66.287  1.00  0.00           H  
ATOM   1017  C   GLN    73      91.761 118.256  64.224  1.00  0.00           C  
ATOM   1018  O   GLN    73      90.953 119.095  63.893  1.00  0.00           O  
ATOM   1019  N   GLY    74      92.226 117.247  63.460  1.00  0.00           N  
ATOM   1020  H   GLY    74      92.849 116.612  63.939  1.00  0.00           H  
ATOM   1021  CA  GLY    74      92.235 117.329  61.977  1.00  0.00           C  
ATOM   1022  HA2 GLY    74      92.762 118.238  61.686  1.00  0.00           H  
ATOM   1023  HA3 GLY    74      92.853 116.516  61.598  1.00  0.00           H  
ATOM   1024  C   GLY    74      90.858 117.198  61.235  1.00  0.00           C  
ATOM   1025  O   GLY    74      90.740 117.685  60.087  1.00  0.00           O  
ATOM   1026  N   TYR    75      89.786 116.676  61.944  1.00  0.00           N  
ATOM   1027  H   TYR    75      90.007 116.400  62.890  1.00  0.00           H  
ATOM   1028  CA  TYR    75      88.502 116.281  61.304  1.00  0.00           C  
ATOM   1029  HA  TYR    75      88.526 116.720  60.307  1.00  0.00           H  
ATOM   1030  CB  TYR    75      88.643 114.773  61.026  1.00  0.00           C  
ATOM   1031  HB2 TYR    75      88.711 114.195  61.948  1.00  0.00           H  
ATOM   1032  HB3 TYR    75      87.680 114.464  60.618  1.00  0.00           H  
ATOM   1033  CG  TYR    75      89.770 114.412  60.096  1.00  0.00           C  
ATOM   1034  CD1 TYR    75      90.947 113.862  60.716  1.00  0.00           C  
ATOM   1035  HD1 TYR    75      90.901 113.619  61.767  1.00  0.00           H  
ATOM   1036  CE1 TYR    75      92.154 113.626  59.926  1.00  0.00           C  
ATOM   1037  HE1 TYR    75      93.051 113.211  60.362  1.00  0.00           H  
ATOM   1038  CZ  TYR    75      92.091 114.058  58.545  1.00  0.00           C  
ATOM   1039  OH  TYR    75      93.202 113.854  57.723  1.00  0.00           O  
ATOM   1040  HH  TYR    75      92.929 113.916  56.805  1.00  0.00           H  
ATOM   1041  CE2 TYR    75      90.958 114.616  57.974  1.00  0.00           C  
ATOM   1042  HE2 TYR    75      91.060 114.953  56.953  1.00  0.00           H  
ATOM   1043  CD2 TYR    75      89.819 114.881  58.760  1.00  0.00           C  
ATOM   1044  HD2 TYR    75      88.960 115.374  58.329  1.00  0.00           H  
ATOM   1045  C   TYR    75      87.307 116.958  62.043  1.00  0.00           C  
ATOM   1046  O   TYR    75      86.155 116.958  61.531  1.00  0.00           O  
ATOM   1047  N   GLY    76      87.565 117.531  63.186  1.00  0.00           N  
ATOM   1048  H   GLY    76      88.534 117.450  63.462  1.00  0.00           H  
ATOM   1049  CA  GLY    76      86.668 118.391  63.942  1.00  0.00           C  
ATOM   1050  HA2 GLY    76      87.199 119.026  64.651  1.00  0.00           H  
ATOM   1051  HA3 GLY    76      86.165 119.059  63.243  1.00  0.00           H  
ATOM   1052  C   GLY    76      85.534 117.615  64.689  1.00  0.00           C  
ATOM   1053  O   GLY    76      85.272 116.485  64.315  1.00  0.00           O  
ATOM   1054  N   SER    77      84.800 118.288  65.577  1.00  0.00           N  
ATOM   1055  H   SER    77      84.860 119.272  65.799  1.00  0.00           H  
ATOM   1056  CA  SER    77      83.998 117.524  66.564  1.00  0.00           C  
ATOM   1057  HA  SER    77      84.691 116.748  66.887  1.00  0.00           H  
ATOM   1058  CB  SER    77      83.616 118.448  67.756  1.00  0.00           C  
ATOM   1059  HB2 SER    77      82.865 118.013  68.415  1.00  0.00           H  
ATOM   1060  HB3 SER    77      84.549 118.642  68.285  1.00  0.00           H  
ATOM   1061  OG  SER    77      83.066 119.724  67.425  1.00  0.00           O  
ATOM   1062  HG  SER    77      82.270 119.646  66.893  1.00  0.00           H  
ATOM   1063  C   SER    77      82.705 116.981  65.929  1.00  0.00           C  
ATOM   1064  O   SER    77      81.990 117.717  65.244  1.00  0.00           O  
ATOM   1065  N   THR    78      82.405 115.732  65.897  1.00  0.00           N  
ATOM   1066  H   THR    78      81.469 115.557  65.559  1.00  0.00           H  
ATOM   1067  CA  THR    78      83.129 114.528  66.369  1.00  0.00           C  
ATOM   1068  HA  THR    78      84.182 114.783  66.483  1.00  0.00           H  
ATOM   1069  CB  THR    78      82.738 114.212  67.784  1.00  0.00           C  
ATOM   1070  HB  THR    78      81.662 114.036  67.790  1.00  0.00           H  
ATOM   1071  CG2 THR    78      83.368 112.974  68.439  1.00  0.00           C  
ATOM   1072 HG21 THR    78      84.406 113.158  68.716  1.00  0.00           H  
ATOM   1073 HG22 THR    78      82.894 112.695  69.380  1.00  0.00           H  
ATOM   1074 HG23 THR    78      83.364 112.066  67.836  1.00  0.00           H  
ATOM   1075  OG1 THR    78      82.978 115.310  68.619  1.00  0.00           O  
ATOM   1076  HG1 THR    78      82.103 115.702  68.676  1.00  0.00           H  
ATOM   1077  C   THR    78      82.923 113.295  65.452  1.00  0.00           C  
ATOM   1078  O   THR    78      81.797 113.031  65.102  1.00  0.00           O  
ATOM   1079  N   GLY    79      84.046 112.661  65.041  1.00  0.00           N  
ATOM   1080  H   GLY    79      84.905 113.117  65.313  1.00  0.00           H  
ATOM   1081  CA  GLY    79      84.072 111.513  64.124  1.00  0.00           C  
ATOM   1082  HA2 GLY    79      83.378 111.781  63.327  1.00  0.00           H  
ATOM   1083  HA3 GLY    79      85.067 111.334  63.715  1.00  0.00           H  
ATOM   1084  C   GLY    79      83.558 110.203  64.758  1.00  0.00           C  
ATOM   1085  O   GLY    79      82.753 110.223  65.612  1.00  0.00           O  
ATOM   1086  N   GLY    80      84.080 109.029  64.360  1.00  0.00           N  
ATOM   1087  H   GLY    80      83.598 108.237  64.760  1.00  0.00           H  
ATOM   1088  CA  GLY    80      85.140 108.840  63.398  1.00  0.00           C  
ATOM   1089  HA2 GLY    80      85.968 109.516  63.608  1.00  0.00           H  
ATOM   1090  HA3 GLY    80      85.436 107.791  63.389  1.00  0.00           H  
ATOM   1091  C   GLY    80      84.663 109.267  62.008  1.00  0.00           C  
ATOM   1092  O   GLY    80      83.488 109.314  61.691  1.00  0.00           O  
ATOM   1093  N   TYR    81      85.599 109.540  61.085  1.00  0.00           N  
ATOM   1094  H   TYR    81      86.563 109.420  61.361  1.00  0.00           H  
ATOM   1095  CA  TYR    81      85.460 109.972  59.692  1.00  0.00           C  
ATOM   1096  HA  TYR    81      84.444 110.090  59.317  1.00  0.00           H  
ATOM   1097  CB  TYR    81      86.134 111.321  59.503  1.00  0.00           C  
ATOM   1098  HB2 TYR    81      87.207 111.267  59.686  1.00  0.00           H  
ATOM   1099  HB3 TYR    81      86.110 111.562  58.440  1.00  0.00           H  
ATOM   1100  CG  TYR    81      85.539 112.401  60.372  1.00  0.00           C  
ATOM   1101  CD1 TYR    81      84.295 112.983  59.989  1.00  0.00           C  
ATOM   1102  HD1 TYR    81      83.808 112.629  59.092  1.00  0.00           H  
ATOM   1103  CE1 TYR    81      83.701 114.002  60.745  1.00  0.00           C  
ATOM   1104  HE1 TYR    81      82.872 114.547  60.320  1.00  0.00           H  
ATOM   1105  CZ  TYR    81      84.309 114.459  61.874  1.00  0.00           C  
ATOM   1106  OH  TYR    81      83.657 115.524  62.581  1.00  0.00           O  
ATOM   1107  HH  TYR    81      84.226 115.835  63.289  1.00  0.00           H  
ATOM   1108  CE2 TYR    81      85.487 113.868  62.368  1.00  0.00           C  
ATOM   1109  HE2 TYR    81      85.800 114.293  63.310  1.00  0.00           H  
ATOM   1110  CD2 TYR    81      86.039 112.841  61.600  1.00  0.00           C  
ATOM   1111  HD2 TYR    81      86.981 112.369  61.835  1.00  0.00           H  
ATOM   1112  C   TYR    81      85.994 108.898  58.795  1.00  0.00           C  
ATOM   1113  O   TYR    81      87.198 108.901  58.608  1.00  0.00           O  
ATOM   1114  N   GLY    82      85.179 107.827  58.467  1.00  0.00           N  
ATOM   1115  H   GLY    82      85.688 107.056  58.059  1.00  0.00           H  
ATOM   1116  CA  GLY    82      83.807 107.516  58.939  1.00  0.00           C  
ATOM   1117  HA2 GLY    82      83.361 106.670  58.414  1.00  0.00           H  
ATOM   1118  HA3 GLY    82      83.800 107.175  59.974  1.00  0.00           H  
ATOM   1119  C   GLY    82      82.697 108.554  58.696  1.00  0.00           C  
ATOM   1120  O   GLY    82      82.712 109.276  57.754  1.00  0.00           O  
ATOM   1121  N   SER    83      81.590 108.607  59.485  1.00  0.00           N  
ATOM   1122  H   SER    83      81.647 108.022  60.307  1.00  0.00           H  
ATOM   1123  CA  SER    83      80.481 109.558  59.314  1.00  0.00           C  
ATOM   1124  HA  SER    83      79.725 109.143  59.981  1.00  0.00           H  
ATOM   1125  CB  SER    83      80.943 110.960  59.826  1.00  0.00           C  
ATOM   1126  HB2 SER    83      81.822 111.366  59.326  1.00  0.00           H  
ATOM   1127  HB3 SER    83      80.093 111.624  59.665  1.00  0.00           H  
ATOM   1128  OG  SER    83      81.113 110.867  61.246  1.00  0.00           O  
ATOM   1129  HG  SER    83      81.989 110.488  61.343  1.00  0.00           H  
ATOM   1130  C   SER    83      79.762 109.560  57.980  1.00  0.00           C  
ATOM   1131  O   SER    83      79.718 110.559  57.327  1.00  0.00           O  
ATOM   1132  N   SER    84      79.395 108.481  57.345  1.00  0.00           N  
ATOM   1133  H   SER    84      79.087 108.509  56.383  1.00  0.00           H  
ATOM   1134  CA  SER    84      79.231 107.194  58.043  1.00  0.00           C  
ATOM   1135  HA  SER    84      79.143 107.184  59.130  1.00  0.00           H  
ATOM   1136  CB  SER    84      77.844 106.575  57.537  1.00  0.00           C  
ATOM   1137  HB2 SER    84      77.824 105.557  57.927  1.00  0.00           H  
ATOM   1138  HB3 SER    84      77.048 107.240  57.870  1.00  0.00           H  
ATOM   1139  OG  SER    84      77.670 106.510  56.093  1.00  0.00           O  
ATOM   1140  HG  SER    84      78.261 105.852  55.720  1.00  0.00           H  
ATOM   1141  C   SER    84      80.368 106.194  57.797  1.00  0.00           C  
ATOM   1142  O   SER    84      81.051 106.335  56.833  1.00  0.00           O  
ATOM   1143  N   GLN    85      80.580 105.251  58.734  1.00  0.00           N  
ATOM   1144  H   GLN    85      79.816 105.127  59.384  1.00  0.00           H  
ATOM   1145  CA  GLN    85      81.614 104.144  58.720  1.00  0.00           C  
ATOM   1146  HA  GLN    85      82.579 104.651  58.714  1.00  0.00           H  
ATOM   1147  CB  GLN    85      81.473 103.320  59.925  1.00  0.00           C  
ATOM   1148  HB2 GLN    85      81.660 103.877  60.843  1.00  0.00           H  
ATOM   1149  HB3 GLN    85      80.416 103.057  59.897  1.00  0.00           H  
ATOM   1150  CG  GLN    85      82.339 102.045  59.990  1.00  0.00           C  
ATOM   1151  HG2 GLN    85      81.917 101.359  60.725  1.00  0.00           H  
ATOM   1152  HG3 GLN    85      82.352 101.505  59.043  1.00  0.00           H  
ATOM   1153  CD  GLN    85      83.856 102.311  60.271  1.00  0.00           C  
ATOM   1154  OE1 GLN    85      84.251 103.433  60.430  1.00  0.00           O  
ATOM   1155  NE2 GLN    85      84.711 101.322  60.332  1.00  0.00           N  
ATOM   1156 HE21 GLN    85      85.676 101.551  60.522  1.00  0.00           H  
ATOM   1157 HE22 GLN    85      84.431 100.353  60.389  1.00  0.00           H  
ATOM   1158  C   GLN    85      81.481 103.324  57.416  1.00  0.00           C  
ATOM   1159  O   GLN    85      82.496 102.936  56.775  1.00  0.00           O  
ATOM   1160  N   SER    86      80.272 102.859  57.127  1.00  0.00           N  
ATOM   1161  H   SER    86      79.535 103.166  57.746  1.00  0.00           H  
ATOM   1162  CA  SER    86      79.798 102.156  55.981  1.00  0.00           C  
ATOM   1163  HA  SER    86      78.749 101.925  56.163  1.00  0.00           H  
ATOM   1164  CB  SER    86      79.919 103.088  54.760  1.00  0.00           C  
ATOM   1165  HB2 SER    86      80.987 103.165  54.557  1.00  0.00           H  
ATOM   1166  HB3 SER    86      79.423 102.593  53.925  1.00  0.00           H  
ATOM   1167  OG  SER    86      79.548 104.448  54.928  1.00  0.00           O  
ATOM   1168  HG  SER    86      80.390 104.891  55.050  1.00  0.00           H  
ATOM   1169  C   SER    86      80.508 100.758  55.757  1.00  0.00           C  
ATOM   1170  O   SER    86      80.768 100.368  54.629  1.00  0.00           O  
ATOM   1171  N   SER    87      80.766  99.954  56.772  1.00  0.00           N  
ATOM   1172  H   SER    87      80.520 100.110  57.739  1.00  0.00           H  
ATOM   1173  CA  SER    87      81.405  98.681  56.503  1.00  0.00           C  
ATOM   1174  HA  SER    87      82.147  98.952  55.752  1.00  0.00           H  
ATOM   1175  CB  SER    87      82.145  98.180  57.733  1.00  0.00           C  
ATOM   1176  HB2 SER    87      81.489  98.215  58.602  1.00  0.00           H  
ATOM   1177  HB3 SER    87      82.473  97.159  57.539  1.00  0.00           H  
ATOM   1178  OG  SER    87      83.199  99.057  58.007  1.00  0.00           O  
ATOM   1179  HG  SER    87      83.825  99.049  57.279  1.00  0.00           H  
ATOM   1180  C   SER    87      80.482  97.524  55.908  1.00  0.00           C  
ATOM   1181  O   SER    87      80.748  97.044  54.798  1.00  0.00           O  
ATOM   1182  N   GLN    88      79.541  96.981  56.660  1.00  0.00           N  
ATOM   1183  H   GLN    88      79.322  97.236  57.613  1.00  0.00           H  
ATOM   1184  CA  GLN    88      78.901  95.657  56.410  1.00  0.00           C  
ATOM   1185  HA  GLN    88      79.035  95.444  55.350  1.00  0.00           H  
ATOM   1186  CB  GLN    88      79.738  94.578  57.052  1.00  0.00           C  
ATOM   1187  HB2 GLN    88      79.992  94.837  58.080  1.00  0.00           H  
ATOM   1188  HB3 GLN    88      79.112  93.687  57.082  1.00  0.00           H  
ATOM   1189  CG  GLN    88      81.076  94.244  56.332  1.00  0.00           C  
ATOM   1190  HG2 GLN    88      80.935  93.744  55.373  1.00  0.00           H  
ATOM   1191  HG3 GLN    88      81.658  95.164  56.286  1.00  0.00           H  
ATOM   1192  CD  GLN    88      81.995  93.403  57.319  1.00  0.00           C  
ATOM   1193  OE1 GLN    88      82.199  93.723  58.456  1.00  0.00           O  
ATOM   1194  NE2 GLN    88      82.446  92.238  56.871  1.00  0.00           N  
ATOM   1195 HE21 GLN    88      82.417  91.989  55.893  1.00  0.00           H  
ATOM   1196 HE22 GLN    88      82.803  91.588  57.557  1.00  0.00           H  
ATOM   1197  C   GLN    88      77.418  95.630  56.621  1.00  0.00           C  
ATOM   1198  O   GLN    88      76.948  96.263  57.592  1.00  0.00           O  
ATOM   1199  N   SER    89      76.723  94.839  55.835  1.00  0.00           N  
ATOM   1200  H   SER    89      77.220  94.389  55.080  1.00  0.00           H  
ATOM   1201  CA  SER    89      75.329  94.573  56.209  1.00  0.00           C  
ATOM   1202  HA  SER    89      74.719  95.473  56.283  1.00  0.00           H  
ATOM   1203  CB  SER    89      74.572  93.774  55.127  1.00  0.00           C  
ATOM   1204  HB2 SER    89      73.597  93.531  55.549  1.00  0.00           H  
ATOM   1205  HB3 SER    89      74.472  94.358  54.212  1.00  0.00           H  
ATOM   1206  OG  SER    89      75.192  92.609  54.752  1.00  0.00           O  
ATOM   1207  HG  SER    89      74.753  91.860  55.162  1.00  0.00           H  
ATOM   1208  C   SER    89      75.150  93.958  57.576  1.00  0.00           C  
ATOM   1209  O   SER    89      76.013  93.149  57.999  1.00  0.00           O  
ATOM   1210  N   SER    90      73.930  94.056  58.111  1.00  0.00           N  
ATOM   1211  H   SER    90      73.275  94.760  57.801  1.00  0.00           H  
ATOM   1212  CA  SER    90      73.286  93.074  58.969  1.00  0.00           C  
ATOM   1213  HA  SER    90      74.027  92.612  59.622  1.00  0.00           H  
ATOM   1214  CB  SER    90      72.241  93.853  59.846  1.00  0.00           C  
ATOM   1215  HB2 SER    90      71.650  93.106  60.375  1.00  0.00           H  
ATOM   1216  HB3 SER    90      72.770  94.482  60.563  1.00  0.00           H  
ATOM   1217  OG  SER    90      71.323  94.660  59.073  1.00  0.00           O  
ATOM   1218  HG  SER    90      71.799  95.449  58.803  1.00  0.00           H  
ATOM   1219  C   SER    90      72.597  91.914  58.318  1.00  0.00           C  
ATOM   1220  O   SER    90      72.442  90.921  58.932  1.00  0.00           O  
ATOM   1221  N   TYR    91      72.231  92.077  57.062  1.00  0.00           N  
ATOM   1222  H   TYR    91      72.337  92.944  56.555  1.00  0.00           H  
ATOM   1223  CA  TYR    91      71.770  90.820  56.365  1.00  0.00           C  
ATOM   1224  HA  TYR    91      70.970  90.307  56.899  1.00  0.00           H  
ATOM   1225  CB  TYR    91      71.033  91.331  55.110  1.00  0.00           C  
ATOM   1226  HB2 TYR    91      70.337  92.154  55.269  1.00  0.00           H  
ATOM   1227  HB3 TYR    91      71.794  91.743  54.447  1.00  0.00           H  
ATOM   1228  CG  TYR    91      70.245  90.266  54.397  1.00  0.00           C  
ATOM   1229  CD1 TYR    91      70.469  89.898  53.075  1.00  0.00           C  
ATOM   1230  HD1 TYR    91      71.256  90.358  52.495  1.00  0.00           H  
ATOM   1231  CE1 TYR    91      69.560  88.936  52.515  1.00  0.00           C  
ATOM   1232  HE1 TYR    91      69.767  88.578  51.517  1.00  0.00           H  
ATOM   1233  CZ  TYR    91      68.608  88.288  53.327  1.00  0.00           C  
ATOM   1234  OH  TYR    91      67.897  87.286  52.874  1.00  0.00           O  
ATOM   1235  HH  TYR    91      67.828  87.331  51.918  1.00  0.00           H  
ATOM   1236  CE2 TYR    91      68.416  88.698  54.591  1.00  0.00           C  
ATOM   1237  HE2 TYR    91      67.697  88.181  55.210  1.00  0.00           H  
ATOM   1238  CD2 TYR    91      69.135  89.769  55.101  1.00  0.00           C  
ATOM   1239  HD2 TYR    91      68.955  90.140  56.099  1.00  0.00           H  
ATOM   1240  C   TYR    91      72.968  89.898  56.003  1.00  0.00           C  
ATOM   1241  O   TYR    91      74.064  90.428  55.779  1.00  0.00           O  
ATOM   1242  N   GLY    92      72.890  88.586  55.896  1.00  0.00           N  
ATOM   1243  H   GLY    92      73.676  88.125  55.461  1.00  0.00           H  
ATOM   1244  CA  GLY    92      71.726  87.751  56.120  1.00  0.00           C  
ATOM   1245  HA2 GLY    92      72.000  87.114  56.961  1.00  0.00           H  
ATOM   1246  HA3 GLY    92      70.845  88.347  56.357  1.00  0.00           H  
ATOM   1247  C   GLY    92      71.228  86.892  54.996  1.00  0.00           C  
ATOM   1248  O   GLY    92      71.771  86.994  53.888  1.00  0.00           O  
ATOM   1249  N   GLN    93      70.231  86.016  55.265  1.00  0.00           N  
ATOM   1250  H   GLN    93      69.684  86.109  56.108  1.00  0.00           H  
ATOM   1251  CA  GLN    93      69.838  85.021  54.243  1.00  0.00           C  
ATOM   1252  HA  GLN    93      70.017  85.457  53.260  1.00  0.00           H  
ATOM   1253  CB  GLN    93      70.713  83.759  54.288  1.00  0.00           C  
ATOM   1254  HB2 GLN    93      70.392  83.080  53.497  1.00  0.00           H  
ATOM   1255  HB3 GLN    93      71.712  84.178  54.171  1.00  0.00           H  
ATOM   1256  CG  GLN    93      70.591  83.043  55.684  1.00  0.00           C  
ATOM   1257  HG2 GLN    93      71.593  82.790  56.031  1.00  0.00           H  
ATOM   1258  HG3 GLN    93      70.282  83.791  56.415  1.00  0.00           H  
ATOM   1259  CD  GLN    93      69.612  81.889  55.757  1.00  0.00           C  
ATOM   1260  OE1 GLN    93      69.696  80.874  55.012  1.00  0.00           O  
ATOM   1261  NE2 GLN    93      68.581  81.936  56.630  1.00  0.00           N  
ATOM   1262 HE21 GLN    93      68.029  81.107  56.798  1.00  0.00           H  
ATOM   1263 HE22 GLN    93      68.539  82.623  57.369  1.00  0.00           H  
ATOM   1264  C   GLN    93      68.327  84.674  54.272  1.00  0.00           C  
ATOM   1265  O   GLN    93      67.719  84.919  55.270  1.00  0.00           O  
ATOM   1266  N   GLN    94      67.834  84.128  53.208  1.00  0.00           N  
ATOM   1267  H   GLN    94      68.482  83.866  52.479  1.00  0.00           H  
ATOM   1268  CA  GLN    94      66.579  83.583  53.009  1.00  0.00           C  
ATOM   1269  HA  GLN    94      65.970  83.702  53.906  1.00  0.00           H  
ATOM   1270  CB  GLN    94      65.912  84.324  51.800  1.00  0.00           C  
ATOM   1271  HB2 GLN    94      65.706  85.361  52.065  1.00  0.00           H  
ATOM   1272  HB3 GLN    94      66.570  84.356  50.932  1.00  0.00           H  
ATOM   1273  CG  GLN    94      64.556  83.712  51.271  1.00  0.00           C  
ATOM   1274  HG2 GLN    94      64.220  84.288  50.410  1.00  0.00           H  
ATOM   1275  HG3 GLN    94      64.801  82.696  50.961  1.00  0.00           H  
ATOM   1276  CD  GLN    94      63.436  83.714  52.391  1.00  0.00           C  
ATOM   1277  OE1 GLN    94      63.503  83.153  53.487  1.00  0.00           O  
ATOM   1278  NE2 GLN    94      62.317  84.418  52.140  1.00  0.00           N  
ATOM   1279 HE21 GLN    94      62.141  84.815  51.228  1.00  0.00           H  
ATOM   1280 HE22 GLN    94      61.644  84.430  52.892  1.00  0.00           H  
ATOM   1281  C   GLN    94      66.750  82.126  52.650  1.00  0.00           C  
ATOM   1282  O   GLN    94      67.321  81.852  51.578  1.00  0.00           O  
ATOM   1283  N   SER    95      66.255  81.248  53.449  1.00  0.00           N  
ATOM   1284  H   SER    95      65.810  81.530  54.310  1.00  0.00           H  
ATOM   1285  CA  SER    95      66.514  79.836  53.132  1.00  0.00           C  
ATOM   1286  HA  SER    95      67.584  79.678  53.000  1.00  0.00           H  
ATOM   1287  CB  SER    95      66.064  79.093  54.365  1.00  0.00           C  
ATOM   1288  HB2 SER    95      66.674  79.363  55.228  1.00  0.00           H  
ATOM   1289  HB3 SER    95      65.011  79.336  54.506  1.00  0.00           H  
ATOM   1290  OG  SER    95      66.122  77.650  54.141  1.00  0.00           O  
ATOM   1291  HG  SER    95      65.719  77.265  54.922  1.00  0.00           H  
ATOM   1292  C   SER    95      65.703  79.265  51.948  1.00  0.00           C  
ATOM   1293  O   SER    95      64.512  79.666  51.799  1.00  0.00           O  
ATOM   1294  N   SER    96      66.380  78.736  50.901  1.00  0.00           N  
ATOM   1295  H   SER    96      67.307  78.367  51.059  1.00  0.00           H  
ATOM   1296  CA  SER    96      65.951  78.543  49.479  1.00  0.00           C  
ATOM   1297  HA  SER    96      65.960  79.543  49.047  1.00  0.00           H  
ATOM   1298  CB  SER    96      66.911  77.690  48.656  1.00  0.00           C  
ATOM   1299  HB2 SER    96      66.787  76.630  48.879  1.00  0.00           H  
ATOM   1300  HB3 SER    96      66.752  77.706  47.578  1.00  0.00           H  
ATOM   1301  OG  SER    96      68.184  78.238  48.973  1.00  0.00           O  
ATOM   1302  HG  SER    96      68.831  77.533  48.901  1.00  0.00           H  
ATOM   1303  C   SER    96      64.524  77.911  49.430  1.00  0.00           C  
ATOM   1304  O   SER    96      64.257  76.954  50.127  1.00  0.00           O  
ATOM   1305  N   TYR    97      63.527  78.366  48.650  1.00  0.00           N  
ATOM   1306  H   TYR    97      62.638  77.947  48.887  1.00  0.00           H  
ATOM   1307  CA  TYR    97      63.597  79.479  47.706  1.00  0.00           C  
ATOM   1308  HA  TYR    97      62.621  79.471  47.222  1.00  0.00           H  
ATOM   1309  CB  TYR    97      63.659  80.996  48.363  1.00  0.00           C  
ATOM   1310  HB2 TYR    97      64.333  80.835  49.204  1.00  0.00           H  
ATOM   1311  HB3 TYR    97      64.178  81.794  47.832  1.00  0.00           H  
ATOM   1312  CG  TYR    97      62.369  81.383  48.990  1.00  0.00           C  
ATOM   1313  CD1 TYR    97      62.015  80.952  50.320  1.00  0.00           C  
ATOM   1314  HD1 TYR    97      62.428  80.041  50.728  1.00  0.00           H  
ATOM   1315  CE1 TYR    97      60.807  81.409  50.829  1.00  0.00           C  
ATOM   1316  HE1 TYR    97      60.453  80.963  51.747  1.00  0.00           H  
ATOM   1317  CZ  TYR    97      59.984  82.361  50.140  1.00  0.00           C  
ATOM   1318  OH  TYR    97      58.805  82.756  50.656  1.00  0.00           O  
ATOM   1319  HH  TYR    97      58.562  82.321  51.476  1.00  0.00           H  
ATOM   1320  CE2 TYR    97      60.398  82.802  48.890  1.00  0.00           C  
ATOM   1321  HE2 TYR    97      59.777  83.514  48.367  1.00  0.00           H  
ATOM   1322  CD2 TYR    97      61.621  82.375  48.319  1.00  0.00           C  
ATOM   1323  HD2 TYR    97      61.914  82.648  47.316  1.00  0.00           H  
ATOM   1324  C   TYR    97      64.621  79.213  46.568  1.00  0.00           C  
ATOM   1325  O   TYR    97      65.512  80.031  46.473  1.00  0.00           O  
ATOM   1326  N   PRO    98      64.468  78.165  45.708  1.00  0.00           N  
ATOM   1327  CD  PRO    98      65.333  77.929  44.612  1.00  0.00           C  
ATOM   1328  HD2 PRO    98      66.354  77.649  44.872  1.00  0.00           H  
ATOM   1329  HD3 PRO    98      65.325  78.768  43.916  1.00  0.00           H  
ATOM   1330  CG  PRO    98      64.739  76.755  43.814  1.00  0.00           C  
ATOM   1331  HG2 PRO    98      65.418  75.902  43.808  1.00  0.00           H  
ATOM   1332  HG3 PRO    98      64.575  77.199  42.832  1.00  0.00           H  
ATOM   1333  CB  PRO    98      63.333  76.411  44.420  1.00  0.00           C  
ATOM   1334  HB2 PRO    98      63.106  75.346  44.466  1.00  0.00           H  
ATOM   1335  HB3 PRO    98      62.604  76.992  43.856  1.00  0.00           H  
ATOM   1336  CA  PRO    98      63.555  76.987  45.812  1.00  0.00           C  
ATOM   1337  HA  PRO    98      62.583  77.308  46.187  1.00  0.00           H  
ATOM   1338  C   PRO    98      64.044  75.828  46.761  1.00  0.00           C  
ATOM   1339  O   PRO    98      65.247  75.778  47.094  1.00  0.00           O  
ATOM   1340  N   GLY    99      63.117  75.045  47.317  1.00  0.00           N  
ATOM   1341  H   GLY    99      62.173  75.174  46.982  1.00  0.00           H  
ATOM   1342  CA  GLY    99      63.399  74.028  48.344  1.00  0.00           C  
ATOM   1343  HA2 GLY    99      63.647  74.551  49.267  1.00  0.00           H  
ATOM   1344  HA3 GLY    99      62.527  73.380  48.434  1.00  0.00           H  
ATOM   1345  C   GLY    99      64.447  73.034  47.945  1.00  0.00           C  
ATOM   1346  O   GLY    99      64.559  72.746  46.745  1.00  0.00           O  
ATOM   1347  N   TYR   100      65.174  72.448  48.953  1.00  0.00           N  
ATOM   1348  H   TYR   100      65.008  72.785  49.890  1.00  0.00           H  
ATOM   1349  CA  TYR   100      66.371  71.612  49.051  1.00  0.00           C  
ATOM   1350  HA  TYR   100      66.705  71.318  48.056  1.00  0.00           H  
ATOM   1351  CB  TYR   100      67.445  72.474  49.777  1.00  0.00           C  
ATOM   1352  HB2 TYR   100      68.286  71.788  49.879  1.00  0.00           H  
ATOM   1353  HB3 TYR   100      67.556  73.315  49.093  1.00  0.00           H  
ATOM   1354  CG  TYR   100      67.055  73.063  51.131  1.00  0.00           C  
ATOM   1355  CD1 TYR   100      66.390  74.309  51.309  1.00  0.00           C  
ATOM   1356  HD1 TYR   100      66.306  74.950  50.444  1.00  0.00           H  
ATOM   1357  CE1 TYR   100      65.877  74.640  52.610  1.00  0.00           C  
ATOM   1358  HE1 TYR   100      65.368  75.585  52.726  1.00  0.00           H  
ATOM   1359  CZ  TYR   100      66.162  73.816  53.741  1.00  0.00           C  
ATOM   1360  OH  TYR   100      65.894  74.306  54.962  1.00  0.00           O  
ATOM   1361  HH  TYR   100      65.688  73.618  55.599  1.00  0.00           H  
ATOM   1362  CE2 TYR   100      66.875  72.641  53.546  1.00  0.00           C  
ATOM   1363  HE2 TYR   100      67.077  72.078  54.445  1.00  0.00           H  
ATOM   1364  CD2 TYR   100      67.255  72.236  52.259  1.00  0.00           C  
ATOM   1365  HD2 TYR   100      67.604  71.224  52.113  1.00  0.00           H  
ATOM   1366  C   TYR   100      65.979  70.295  49.794  1.00  0.00           C  
ATOM   1367  O   TYR   100      66.905  69.590  50.201  1.00  0.00           O  
ATOM   1368  N   GLY   101      64.670  70.020  50.078  1.00  0.00           N  
ATOM   1369  H   GLY   101      63.960  70.712  49.887  1.00  0.00           H  
ATOM   1370  CA  GLY   101      64.316  68.640  50.490  1.00  0.00           C  
ATOM   1371  HA2 GLY   101      64.965  68.357  51.319  1.00  0.00           H  
ATOM   1372  HA3 GLY   101      63.303  68.804  50.857  1.00  0.00           H  
ATOM   1373  C   GLY   101      64.253  67.573  49.359  1.00  0.00           C  
ATOM   1374  O   GLY   101      64.215  66.382  49.664  1.00  0.00           O  
ATOM   1375  N   GLN   102      64.325  67.971  48.100  1.00  0.00           N  
ATOM   1376  H   GLN   102      64.259  68.945  47.840  1.00  0.00           H  
ATOM   1377  CA  GLN   102      64.395  66.993  47.017  1.00  0.00           C  
ATOM   1378  HA  GLN   102      63.608  66.263  47.203  1.00  0.00           H  
ATOM   1379  CB  GLN   102      63.909  67.519  45.656  1.00  0.00           C  
ATOM   1380  HB2 GLN   102      64.423  68.468  45.505  1.00  0.00           H  
ATOM   1381  HB3 GLN   102      64.161  66.968  44.750  1.00  0.00           H  
ATOM   1382  CG  GLN   102      62.393  67.885  45.588  1.00  0.00           C  
ATOM   1383  HG2 GLN   102      62.016  68.466  46.430  1.00  0.00           H  
ATOM   1384  HG3 GLN   102      62.253  68.520  44.713  1.00  0.00           H  
ATOM   1385  CD  GLN   102      61.505  66.677  45.470  1.00  0.00           C  
ATOM   1386  OE1 GLN   102      61.958  65.617  45.083  1.00  0.00           O  
ATOM   1387  NE2 GLN   102      60.250  66.797  45.744  1.00  0.00           N  
ATOM   1388 HE21 GLN   102      59.915  67.641  46.186  1.00  0.00           H  
ATOM   1389 HE22 GLN   102      59.729  65.936  45.834  1.00  0.00           H  
ATOM   1390  C   GLN   102      65.782  66.299  46.941  1.00  0.00           C  
ATOM   1391  O   GLN   102      66.851  66.782  47.256  1.00  0.00           O  
ATOM   1392  N   GLN   103      65.643  65.003  46.740  1.00  0.00           N  
ATOM   1393  H   GLN   103      64.732  64.707  46.417  1.00  0.00           H  
ATOM   1394  CA  GLN   103      66.597  63.966  47.059  1.00  0.00           C  
ATOM   1395  HA  GLN   103      67.536  64.505  46.936  1.00  0.00           H  
ATOM   1396  CB  GLN   103      66.356  63.719  48.553  1.00  0.00           C  
ATOM   1397  HB2 GLN   103      66.457  64.680  49.057  1.00  0.00           H  
ATOM   1398  HB3 GLN   103      65.319  63.390  48.619  1.00  0.00           H  
ATOM   1399  CG  GLN   103      67.212  62.670  49.179  1.00  0.00           C  
ATOM   1400  HG2 GLN   103      66.852  62.543  50.200  1.00  0.00           H  
ATOM   1401  HG3 GLN   103      67.047  61.698  48.714  1.00  0.00           H  
ATOM   1402  CD  GLN   103      68.686  62.931  49.195  1.00  0.00           C  
ATOM   1403  OE1 GLN   103      69.104  63.987  48.733  1.00  0.00           O  
ATOM   1404  NE2 GLN   103      69.665  62.196  49.700  1.00  0.00           N  
ATOM   1405 HE21 GLN   103      70.567  62.624  49.548  1.00  0.00           H  
ATOM   1406 HE22 GLN   103      69.614  61.288  50.140  1.00  0.00           H  
ATOM   1407  C   GLN   103      66.637  62.715  46.213  1.00  0.00           C  
ATOM   1408  O   GLN   103      65.576  62.279  45.789  1.00  0.00           O  
ATOM   1409  N   PRO   104      67.819  62.167  45.901  1.00  0.00           N  
ATOM   1410  CD  PRO   104      69.115  62.783  45.819  1.00  0.00           C  
ATOM   1411  HD2 PRO   104      69.569  62.561  46.785  1.00  0.00           H  
ATOM   1412  HD3 PRO   104      69.038  63.867  45.738  1.00  0.00           H  
ATOM   1413  CG  PRO   104      69.882  62.143  44.681  1.00  0.00           C  
ATOM   1414  HG2 PRO   104      70.948  62.060  44.893  1.00  0.00           H  
ATOM   1415  HG3 PRO   104      69.670  62.691  43.763  1.00  0.00           H  
ATOM   1416  CB  PRO   104      69.318  60.728  44.701  1.00  0.00           C  
ATOM   1417  HB2 PRO   104      69.799  60.118  45.465  1.00  0.00           H  
ATOM   1418  HB3 PRO   104      69.423  60.225  43.739  1.00  0.00           H  
ATOM   1419  CA  PRO   104      67.861  60.904  45.134  1.00  0.00           C  
ATOM   1420  HA  PRO   104      67.238  61.061  44.253  1.00  0.00           H  
ATOM   1421  C   PRO   104      67.376  59.601  45.841  1.00  0.00           C  
ATOM   1422  O   PRO   104      67.580  59.494  47.046  1.00  0.00           O  
ATOM   1423  N   ALA   105      66.880  58.675  45.074  1.00  0.00           N  
ATOM   1424  H   ALA   105      66.794  58.808  44.077  1.00  0.00           H  
ATOM   1425  CA  ALA   105      66.301  57.415  45.609  1.00  0.00           C  
ATOM   1426  HA  ALA   105      65.660  57.642  46.461  1.00  0.00           H  
ATOM   1427  CB  ALA   105      65.442  56.775  44.497  1.00  0.00           C  
ATOM   1428  HB1 ALA   105      65.976  56.673  43.552  1.00  0.00           H  
ATOM   1429  HB2 ALA   105      65.018  55.822  44.812  1.00  0.00           H  
ATOM   1430  HB3 ALA   105      64.610  57.468  44.365  1.00  0.00           H  
ATOM   1431  C   ALA   105      67.388  56.375  45.974  1.00  0.00           C  
ATOM   1432  O   ALA   105      68.443  56.374  45.339  1.00  0.00           O  
ATOM   1433  N   PRO   106      67.081  55.446  46.955  1.00  0.00           N  
ATOM   1434  CD  PRO   106      66.001  55.483  47.889  1.00  0.00           C  
ATOM   1435  HD2 PRO   106      65.067  55.124  47.456  1.00  0.00           H  
ATOM   1436  HD3 PRO   106      65.724  56.507  48.143  1.00  0.00           H  
ATOM   1437  CG  PRO   106      66.386  54.752  49.093  1.00  0.00           C  
ATOM   1438  HG2 PRO   106      65.601  54.053  49.382  1.00  0.00           H  
ATOM   1439  HG3 PRO   106      66.355  55.429  49.946  1.00  0.00           H  
ATOM   1440  CB  PRO   106      67.748  54.075  48.803  1.00  0.00           C  
ATOM   1441  HB2 PRO   106      67.692  53.027  49.097  1.00  0.00           H  
ATOM   1442  HB3 PRO   106      68.547  54.596  49.331  1.00  0.00           H  
ATOM   1443  CA  PRO   106      67.950  54.348  47.313  1.00  0.00           C  
ATOM   1444  HA  PRO   106      69.017  54.555  47.229  1.00  0.00           H  
ATOM   1445  C   PRO   106      67.653  53.107  46.438  1.00  0.00           C  
ATOM   1446  O   PRO   106      66.545  52.908  45.899  1.00  0.00           O  
ATOM   1447  N   SER   107      68.707  52.312  46.168  1.00  0.00           N  
ATOM   1448  H   SER   107      69.521  52.442  46.751  1.00  0.00           H  
ATOM   1449  CA  SER   107      68.574  51.155  45.262  1.00  0.00           C  
ATOM   1450  HA  SER   107      67.851  51.548  44.547  1.00  0.00           H  
ATOM   1451  CB  SER   107      69.878  50.891  44.492  1.00  0.00           C  
ATOM   1452  HB2 SER   107      69.715  49.983  43.911  1.00  0.00           H  
ATOM   1453  HB3 SER   107      70.007  51.710  43.785  1.00  0.00           H  
ATOM   1454  OG  SER   107      70.984  50.756  45.381  1.00  0.00           O  
ATOM   1455  HG  SER   107      70.954  49.847  45.690  1.00  0.00           H  
ATOM   1456  C   SER   107      68.039  49.846  45.861  1.00  0.00           C  
ATOM   1457  O   SER   107      68.390  49.558  47.034  1.00  0.00           O  
ATOM   1458  N   SER   108      67.350  48.950  45.076  1.00  0.00           N  
ATOM   1459  H   SER   108      67.170  49.137  44.100  1.00  0.00           H  
ATOM   1460  CA  SER   108      67.016  47.576  45.489  1.00  0.00           C  
ATOM   1461  HA  SER   108      66.623  47.622  46.505  1.00  0.00           H  
ATOM   1462  CB  SER   108      65.869  46.890  44.686  1.00  0.00           C  
ATOM   1463  HB2 SER   108      65.049  47.585  44.504  1.00  0.00           H  
ATOM   1464  HB3 SER   108      66.227  46.581  43.704  1.00  0.00           H  
ATOM   1465  OG  SER   108      65.362  45.783  45.488  1.00  0.00           O  
ATOM   1466  HG  SER   108      64.745  46.026  46.182  1.00  0.00           H  
ATOM   1467  C   SER   108      68.259  46.662  45.656  1.00  0.00           C  
ATOM   1468  O   SER   108      69.301  46.867  45.036  1.00  0.00           O  
ATOM   1469  N   THR   109      68.201  45.673  46.516  1.00  0.00           N  
ATOM   1470  H   THR   109      67.231  45.441  46.673  1.00  0.00           H  
ATOM   1471  CA  THR   109      69.187  44.507  46.517  1.00  0.00           C  
ATOM   1472  HA  THR   109      70.006  44.810  45.865  1.00  0.00           H  
ATOM   1473  CB  THR   109      69.626  44.099  47.906  1.00  0.00           C  
ATOM   1474  HB  THR   109      70.328  43.268  47.835  1.00  0.00           H  
ATOM   1475  CG2 THR   109      70.445  45.157  48.553  1.00  0.00           C  
ATOM   1476 HG21 THR   109      70.531  44.838  49.592  1.00  0.00           H  
ATOM   1477 HG22 THR   109      71.382  45.175  47.997  1.00  0.00           H  
ATOM   1478 HG23 THR   109      69.965  46.129  48.439  1.00  0.00           H  
ATOM   1479  OG1 THR   109      68.522  43.694  48.683  1.00  0.00           O  
ATOM   1480  HG1 THR   109      68.229  42.795  48.521  1.00  0.00           H  
ATOM   1481  C   THR   109      68.674  43.319  45.792  1.00  0.00           C  
ATOM   1482  O   THR   109      67.502  42.965  45.800  1.00  0.00           O  
ATOM   1483  N   SER   110      69.567  42.626  45.052  1.00  0.00           N  
ATOM   1484  H   SER   110      70.496  43.022  45.013  1.00  0.00           H  
ATOM   1485  CA  SER   110      69.227  41.362  44.345  1.00  0.00           C  
ATOM   1486  HA  SER   110      68.429  41.590  43.639  1.00  0.00           H  
ATOM   1487  CB  SER   110      70.478  40.972  43.472  1.00  0.00           C  
ATOM   1488  HB2 SER   110      70.347  40.017  42.964  1.00  0.00           H  
ATOM   1489  HB3 SER   110      70.583  41.744  42.709  1.00  0.00           H  
ATOM   1490  OG  SER   110      71.651  40.773  44.225  1.00  0.00           O  
ATOM   1491  HG  SER   110      71.639  39.883  44.586  1.00  0.00           H  
ATOM   1492  C   SER   110      68.709  40.162  45.210  1.00  0.00           C  
ATOM   1493  O   SER   110      68.977  40.090  46.411  1.00  0.00           O  
ATOM   1494  N   GLY   111      68.023  39.211  44.545  1.00  0.00           N  
ATOM   1495  H   GLY   111      67.889  39.357  43.554  1.00  0.00           H  
ATOM   1496  CA  GLY   111      67.528  38.011  45.240  1.00  0.00           C  
ATOM   1497  HA2 GLY   111      67.246  37.275  44.487  1.00  0.00           H  
ATOM   1498  HA3 GLY   111      68.278  37.551  45.883  1.00  0.00           H  
ATOM   1499  C   GLY   111      66.252  38.377  46.106  1.00  0.00           C  
ATOM   1500  O   GLY   111      65.934  39.563  46.249  1.00  0.00           O  
ATOM   1501  N   SER   112      65.466  37.400  46.563  1.00  0.00           N  
ATOM   1502  H   SER   112      64.686  37.670  47.145  1.00  0.00           H  
ATOM   1503  CA  SER   112      65.645  35.948  46.415  1.00  0.00           C  
ATOM   1504  HA  SER   112      64.990  35.486  47.154  1.00  0.00           H  
ATOM   1505  CB  SER   112      65.150  35.424  45.031  1.00  0.00           C  
ATOM   1506  HB2 SER   112      65.815  35.774  44.241  1.00  0.00           H  
ATOM   1507  HB3 SER   112      65.023  34.343  44.981  1.00  0.00           H  
ATOM   1508  OG  SER   112      63.811  35.967  44.861  1.00  0.00           O  
ATOM   1509  HG  SER   112      63.896  36.923  44.855  1.00  0.00           H  
ATOM   1510  C   SER   112      67.063  35.369  46.682  1.00  0.00           C  
ATOM   1511  O   SER   112      67.755  34.831  45.779  1.00  0.00           O  
ATOM   1512  N   TYR   113      67.563  35.469  47.873  1.00  0.00           N  
ATOM   1513  H   TYR   113      68.566  35.347  47.889  1.00  0.00           H  
ATOM   1514  CA  TYR   113      67.079  35.791  49.239  1.00  0.00           C  
ATOM   1515  HA  TYR   113      66.311  36.564  49.222  1.00  0.00           H  
ATOM   1516  CB  TYR   113      66.589  34.475  49.927  1.00  0.00           C  
ATOM   1517  HB2 TYR   113      67.437  33.864  50.236  1.00  0.00           H  
ATOM   1518  HB3 TYR   113      66.146  34.693  50.899  1.00  0.00           H  
ATOM   1519  CG  TYR   113      65.629  33.733  48.992  1.00  0.00           C  
ATOM   1520  CD1 TYR   113      64.246  34.008  49.091  1.00  0.00           C  
ATOM   1521  HD1 TYR   113      63.829  34.630  49.869  1.00  0.00           H  
ATOM   1522  CE1 TYR   113      63.364  33.306  48.235  1.00  0.00           C  
ATOM   1523  HE1 TYR   113      62.308  33.534  48.255  1.00  0.00           H  
ATOM   1524  CZ  TYR   113      63.889  32.316  47.368  1.00  0.00           C  
ATOM   1525  OH  TYR   113      63.115  31.548  46.568  1.00  0.00           O  
ATOM   1526  HH  TYR   113      63.582  30.870  46.074  1.00  0.00           H  
ATOM   1527  CE2 TYR   113      65.268  32.048  47.267  1.00  0.00           C  
ATOM   1528  HE2 TYR   113      65.700  31.331  46.585  1.00  0.00           H  
ATOM   1529  CD2 TYR   113      66.151  32.756  48.105  1.00  0.00           C  
ATOM   1530  HD2 TYR   113      67.207  32.550  48.201  1.00  0.00           H  
ATOM   1531  C   TYR   113      68.159  36.416  50.151  1.00  0.00           C  
ATOM   1532  O   TYR   113      69.339  36.168  49.902  1.00  0.00           O  
ATOM   1533  N   GLY   114      67.738  37.146  51.172  1.00  0.00           N  
ATOM   1534  H   GLY   114      66.769  37.419  51.249  1.00  0.00           H  
ATOM   1535  CA  GLY   114      68.559  37.866  52.158  1.00  0.00           C  
ATOM   1536  HA2 GLY   114      68.014  37.871  53.103  1.00  0.00           H  
ATOM   1537  HA3 GLY   114      69.494  37.310  52.219  1.00  0.00           H  
ATOM   1538  C   GLY   114      68.843  39.365  51.814  1.00  0.00           C  
ATOM   1539  O   GLY   114      68.673  39.701  50.689  1.00  0.00           O  
ATOM   1540  N   SER   115      69.379  40.269  52.649  1.00  0.00           N  
ATOM   1541  H   SER   115      69.686  41.176  52.327  1.00  0.00           H  
ATOM   1542  CA  SER   115      69.519  40.119  54.073  1.00  0.00           C  
ATOM   1543  HA  SER   115      69.032  39.198  54.393  1.00  0.00           H  
ATOM   1544  CB  SER   115      71.040  40.097  54.498  1.00  0.00           C  
ATOM   1545  HB2 SER   115      71.276  41.160  54.534  1.00  0.00           H  
ATOM   1546  HB3 SER   115      71.089  39.674  55.502  1.00  0.00           H  
ATOM   1547  OG  SER   115      71.940  39.387  53.568  1.00  0.00           O  
ATOM   1548  HG  SER   115      71.597  39.557  52.688  1.00  0.00           H  
ATOM   1549  C   SER   115      68.829  41.209  54.879  1.00  0.00           C  
ATOM   1550  O   SER   115      69.048  41.221  56.084  1.00  0.00           O  
ATOM   1551  N   SER   116      67.974  41.992  54.253  1.00  0.00           N  
ATOM   1552  H   SER   116      67.751  41.817  53.284  1.00  0.00           H  
ATOM   1553  CA  SER   116      67.148  42.930  54.813  1.00  0.00           C  
ATOM   1554  HA  SER   116      66.953  43.739  54.109  1.00  0.00           H  
ATOM   1555  CB  SER   116      65.799  42.335  54.997  1.00  0.00           C  
ATOM   1556  HB2 SER   116      65.874  41.409  55.566  1.00  0.00           H  
ATOM   1557  HB3 SER   116      65.095  42.958  55.548  1.00  0.00           H  
ATOM   1558  OG  SER   116      65.264  41.870  53.775  1.00  0.00           O  
ATOM   1559  HG  SER   116      64.987  40.954  53.853  1.00  0.00           H  
ATOM   1560  C   SER   116      67.584  43.664  56.114  1.00  0.00           C  
ATOM   1561  O   SER   116      66.765  43.866  56.990  1.00  0.00           O  
ATOM   1562  N   SER   117      68.724  44.281  56.060  1.00  0.00           N  
ATOM   1563  H   SER   117      69.387  44.185  55.305  1.00  0.00           H  
ATOM   1564  CA  SER   117      69.288  45.186  57.084  1.00  0.00           C  
ATOM   1565  HA  SER   117      69.181  44.621  58.010  1.00  0.00           H  
ATOM   1566  CB  SER   117      70.758  45.543  56.711  1.00  0.00           C  
ATOM   1567  HB2 SER   117      70.740  46.116  55.784  1.00  0.00           H  
ATOM   1568  HB3 SER   117      71.279  46.168  57.436  1.00  0.00           H  
ATOM   1569  OG  SER   117      71.430  44.379  56.515  1.00  0.00           O  
ATOM   1570  HG  SER   117      71.253  44.151  55.600  1.00  0.00           H  
ATOM   1571  C   SER   117      68.447  46.470  57.342  1.00  0.00           C  
ATOM   1572  O   SER   117      68.158  47.195  56.369  1.00  0.00           O  
ATOM   1573  N   GLN   118      68.132  46.747  58.629  1.00  0.00           N  
ATOM   1574  H   GLN   118      68.366  46.153  59.412  1.00  0.00           H  
ATOM   1575  CA  GLN   118      67.515  48.034  59.116  1.00  0.00           C  
ATOM   1576  HA  GLN   118      67.633  48.051  60.199  1.00  0.00           H  
ATOM   1577  CB  GLN   118      68.189  49.298  58.647  1.00  0.00           C  
ATOM   1578  HB2 GLN   118      68.208  49.328  57.558  1.00  0.00           H  
ATOM   1579  HB3 GLN   118      67.560  50.128  58.971  1.00  0.00           H  
ATOM   1580  CG  GLN   118      69.555  49.526  59.183  1.00  0.00           C  
ATOM   1581  HG2 GLN   118      70.117  48.613  58.989  1.00  0.00           H  
ATOM   1582  HG3 GLN   118      70.102  50.294  58.636  1.00  0.00           H  
ATOM   1583  CD  GLN   118      69.611  49.960  60.647  1.00  0.00           C  
ATOM   1584  OE1 GLN   118      68.566  50.018  61.324  1.00  0.00           O  
ATOM   1585  NE2 GLN   118      70.836  50.229  61.200  1.00  0.00           N  
ATOM   1586 HE21 GLN   118      71.634  50.133  60.589  1.00  0.00           H  
ATOM   1587 HE22 GLN   118      70.908  50.480  62.176  1.00  0.00           H  
ATOM   1588  C   GLN   118      66.001  47.977  58.739  1.00  0.00           C  
ATOM   1589  O   GLN   118      65.660  47.528  57.657  1.00  0.00           O  
ATOM   1590  N   SER   119      65.012  48.245  59.541  1.00  0.00           N  
ATOM   1591  H   SER   119      64.071  48.122  59.197  1.00  0.00           H  
ATOM   1592  CA  SER   119      65.008  48.751  60.971  1.00  0.00           C  
ATOM   1593  HA  SER   119      65.880  48.330  61.471  1.00  0.00           H  
ATOM   1594  CB  SER   119      65.016  50.306  60.977  1.00  0.00           C  
ATOM   1595  HB2 SER   119      65.800  50.674  60.315  1.00  0.00           H  
ATOM   1596  HB3 SER   119      64.063  50.653  60.577  1.00  0.00           H  
ATOM   1597  OG  SER   119      65.187  50.803  62.293  1.00  0.00           O  
ATOM   1598  HG  SER   119      65.012  51.746  62.244  1.00  0.00           H  
ATOM   1599  C   SER   119      63.832  48.176  61.794  1.00  0.00           C  
ATOM   1600  O   SER   119      63.221  47.235  61.301  1.00  0.00           O  
ATOM   1601  N   SER   120      63.574  48.649  63.007  1.00  0.00           N  
ATOM   1602  H   SER   120      64.020  49.488  63.349  1.00  0.00           H  
ATOM   1603  CA  SER   120      62.395  48.226  63.838  1.00  0.00           C  
ATOM   1604  HA  SER   120      62.270  47.146  63.764  1.00  0.00           H  
ATOM   1605  CB  SER   120      62.727  48.622  65.319  1.00  0.00           C  
ATOM   1606  HB2 SER   120      63.561  47.985  65.614  1.00  0.00           H  
ATOM   1607  HB3 SER   120      63.177  49.610  65.415  1.00  0.00           H  
ATOM   1608  OG  SER   120      61.694  48.504  66.288  1.00  0.00           O  
ATOM   1609  HG  SER   120      62.096  47.908  66.923  1.00  0.00           H  
ATOM   1610  C   SER   120      61.067  48.824  63.453  1.00  0.00           C  
ATOM   1611  O   SER   120      61.049  49.869  62.778  1.00  0.00           O  
ATOM   1612  N   SER   121      59.878  48.230  63.725  1.00  0.00           N  
ATOM   1613  H   SER   121      59.135  48.846  63.429  1.00  0.00           H  
ATOM   1614  CA  SER   121      59.618  46.869  64.233  1.00  0.00           C  
ATOM   1615  HA  SER   121      60.183  46.771  65.160  1.00  0.00           H  
ATOM   1616  CB  SER   121      58.148  46.540  64.383  1.00  0.00           C  
ATOM   1617  HB2 SER   121      57.674  46.859  63.455  1.00  0.00           H  
ATOM   1618  HB3 SER   121      58.054  45.494  64.675  1.00  0.00           H  
ATOM   1619  OG  SER   121      57.555  47.365  65.390  1.00  0.00           O  
ATOM   1620  HG  SER   121      56.684  47.597  65.062  1.00  0.00           H  
ATOM   1621  C   SER   121      60.155  45.904  63.229  1.00  0.00           C  
ATOM   1622  O   SER   121      59.874  46.030  62.030  1.00  0.00           O  
ATOM   1623  N   TYR   122      60.891  44.853  63.651  1.00  0.00           N  
ATOM   1624  H   TYR   122      61.010  44.725  64.646  1.00  0.00           H  
ATOM   1625  CA  TYR   122      61.679  44.021  62.715  1.00  0.00           C  
ATOM   1626  HA  TYR   122      62.160  44.661  61.975  1.00  0.00           H  
ATOM   1627  CB  TYR   122      62.716  43.296  63.626  1.00  0.00           C  
ATOM   1628  HB2 TYR   122      62.163  42.824  64.438  1.00  0.00           H  
ATOM   1629  HB3 TYR   122      63.224  42.479  63.113  1.00  0.00           H  
ATOM   1630  CG  TYR   122      63.757  44.254  64.114  1.00  0.00           C  
ATOM   1631  CD1 TYR   122      63.887  44.481  65.459  1.00  0.00           C  
ATOM   1632  HD1 TYR   122      63.217  44.126  66.228  1.00  0.00           H  
ATOM   1633  CE1 TYR   122      64.963  45.289  65.892  1.00  0.00           C  
ATOM   1634  HE1 TYR   122      65.233  45.437  66.927  1.00  0.00           H  
ATOM   1635  CZ  TYR   122      65.752  45.975  64.965  1.00  0.00           C  
ATOM   1636  OH  TYR   122      66.668  46.822  65.446  1.00  0.00           O  
ATOM   1637  HH  TYR   122      66.791  47.596  64.892  1.00  0.00           H  
ATOM   1638  CE2 TYR   122      65.552  45.797  63.568  1.00  0.00           C  
ATOM   1639  HE2 TYR   122      66.104  46.354  62.825  1.00  0.00           H  
ATOM   1640  CD2 TYR   122      64.580  44.844  63.144  1.00  0.00           C  
ATOM   1641  HD2 TYR   122      64.494  44.601  62.095  1.00  0.00           H  
ATOM   1642  C   TYR   122      60.752  43.159  61.830  1.00  0.00           C  
ATOM   1643  O   TYR   122      59.620  42.905  62.212  1.00  0.00           O  
ATOM   1644  N   GLY   123      61.259  42.541  60.826  1.00  0.00           N  
ATOM   1645  H   GLY   123      60.544  41.990  60.373  1.00  0.00           H  
ATOM   1646  CA  GLY   123      62.577  42.626  60.261  1.00  0.00           C  
ATOM   1647  HA2 GLY   123      62.556  43.027  59.247  1.00  0.00           H  
ATOM   1648  HA3 GLY   123      63.161  43.267  60.920  1.00  0.00           H  
ATOM   1649  C   GLY   123      63.241  41.249  60.195  1.00  0.00           C  
ATOM   1650  O   GLY   123      62.728  40.265  60.672  1.00  0.00           O  
ATOM   1651  N   GLN   124      64.509  41.295  59.779  1.00  0.00           N  
ATOM   1652  H   GLN   124      64.879  42.189  59.487  1.00  0.00           H  
ATOM   1653  CA  GLN   124      65.483  40.193  59.775  1.00  0.00           C  
ATOM   1654  HA  GLN   124      65.074  39.306  60.260  1.00  0.00           H  
ATOM   1655  CB  GLN   124      65.729  39.807  58.354  1.00  0.00           C  
ATOM   1656  HB2 GLN   124      64.851  39.262  58.006  1.00  0.00           H  
ATOM   1657  HB3 GLN   124      65.805  40.684  57.712  1.00  0.00           H  
ATOM   1658  CG  GLN   124      67.052  39.056  58.080  1.00  0.00           C  
ATOM   1659  HG2 GLN   124      67.292  39.062  57.017  1.00  0.00           H  
ATOM   1660  HG3 GLN   124      67.941  39.294  58.663  1.00  0.00           H  
ATOM   1661  CD  GLN   124      66.798  37.593  58.441  1.00  0.00           C  
ATOM   1662  OE1 GLN   124      65.739  37.027  58.139  1.00  0.00           O  
ATOM   1663  NE2 GLN   124      67.677  36.880  59.054  1.00  0.00           N  
ATOM   1664 HE21 GLN   124      68.522  37.332  59.374  1.00  0.00           H  
ATOM   1665 HE22 GLN   124      67.563  35.909  59.305  1.00  0.00           H  
ATOM   1666  C   GLN   124      66.788  40.736  60.357  1.00  0.00           C  
ATOM   1667  O   GLN   124      67.423  41.588  59.727  1.00  0.00           O  
ATOM   1668  N   PRO   125      67.304  40.163  61.488  1.00  0.00           N  
ATOM   1669  CD  PRO   125      68.643  40.475  62.002  1.00  0.00           C  
ATOM   1670  HD2 PRO   125      68.756  41.535  62.228  1.00  0.00           H  
ATOM   1671  HD3 PRO   125      69.427  40.172  61.308  1.00  0.00           H  
ATOM   1672  CG  PRO   125      68.711  39.673  63.261  1.00  0.00           C  
ATOM   1673  HG2 PRO   125      68.472  40.239  64.161  1.00  0.00           H  
ATOM   1674  HG3 PRO   125      69.695  39.218  63.380  1.00  0.00           H  
ATOM   1675  CB  PRO   125      67.768  38.494  63.114  1.00  0.00           C  
ATOM   1676  HB2 PRO   125      67.313  38.248  64.073  1.00  0.00           H  
ATOM   1677  HB3 PRO   125      68.375  37.685  62.708  1.00  0.00           H  
ATOM   1678  CA  PRO   125      66.754  39.004  62.117  1.00  0.00           C  
ATOM   1679  HA  PRO   125      66.712  38.232  61.348  1.00  0.00           H  
ATOM   1680  C   PRO   125      65.365  39.169  62.730  1.00  0.00           C  
ATOM   1681  O   PRO   125      64.932  40.203  63.191  1.00  0.00           O  
ATOM   1682  N   GLN   126      64.662  38.004  62.674  1.00  0.00           N  
ATOM   1683  H   GLN   126      65.143  37.181  62.339  1.00  0.00           H  
ATOM   1684  CA  GLN   126      63.279  37.981  63.150  1.00  0.00           C  
ATOM   1685  HA  GLN   126      62.802  38.814  62.635  1.00  0.00           H  
ATOM   1686  CB  GLN   126      62.517  36.640  62.803  1.00  0.00           C  
ATOM   1687  HB2 GLN   126      62.217  36.606  61.756  1.00  0.00           H  
ATOM   1688  HB3 GLN   126      63.290  35.895  62.990  1.00  0.00           H  
ATOM   1689  CG  GLN   126      61.307  36.278  63.741  1.00  0.00           C  
ATOM   1690  HG2 GLN   126      61.579  36.394  64.791  1.00  0.00           H  
ATOM   1691  HG3 GLN   126      60.613  37.091  63.528  1.00  0.00           H  
ATOM   1692  CD  GLN   126      60.570  34.956  63.477  1.00  0.00           C  
ATOM   1693  OE1 GLN   126      61.164  34.024  62.950  1.00  0.00           O  
ATOM   1694  NE2 GLN   126      59.332  34.840  63.809  1.00  0.00           N  
ATOM   1695 HE21 GLN   126      58.859  35.640  64.205  1.00  0.00           H  
ATOM   1696 HE22 GLN   126      59.011  33.895  63.959  1.00  0.00           H  
ATOM   1697  C   GLN   126      63.229  38.232  64.704  1.00  0.00           C  
ATOM   1698  O   GLN   126      63.813  37.477  65.485  1.00  0.00           O  
ATOM   1699  N   SER   127      62.618  39.345  65.065  1.00  0.00           N  
ATOM   1700  H   SER   127      62.200  39.876  64.314  1.00  0.00           H  
ATOM   1701  CA  SER   127      62.504  39.897  66.500  1.00  0.00           C  
ATOM   1702  HA  SER   127      61.581  40.475  66.541  1.00  0.00           H  
ATOM   1703  CB  SER   127      62.151  38.837  67.531  1.00  0.00           C  
ATOM   1704  HB2 SER   127      63.038  38.259  67.791  1.00  0.00           H  
ATOM   1705  HB3 SER   127      61.714  39.301  68.415  1.00  0.00           H  
ATOM   1706  OG  SER   127      61.064  38.038  66.997  1.00  0.00           O  
ATOM   1707  HG  SER   127      60.605  38.698  66.474  1.00  0.00           H  
ATOM   1708  C   SER   127      63.710  40.717  66.943  1.00  0.00           C  
ATOM   1709  O   SER   127      63.801  41.178  68.026  1.00  0.00           O  
ATOM   1710  N   GLY   128      64.653  40.996  66.057  1.00  0.00           N  
ATOM   1711  H   GLY   128      64.470  40.748  65.095  1.00  0.00           H  
ATOM   1712  CA  GLY   128      65.899  41.660  66.349  1.00  0.00           C  
ATOM   1713  HA2 GLY   128      66.427  41.983  65.452  1.00  0.00           H  
ATOM   1714  HA3 GLY   128      65.769  42.538  66.981  1.00  0.00           H  
ATOM   1715  C   GLY   128      66.953  40.779  67.026  1.00  0.00           C  
ATOM   1716  O   GLY   128      66.811  39.604  67.306  1.00  0.00           O  
ATOM   1717  N   SER   129      68.117  41.286  67.324  1.00  0.00           N  
ATOM   1718  H   SER   129      68.742  40.566  67.656  1.00  0.00           H  
ATOM   1719  CA  SER   129      68.580  42.693  67.536  1.00  0.00           C  
ATOM   1720  HA  SER   129      69.612  42.571  67.865  1.00  0.00           H  
ATOM   1721  CB  SER   129      68.774  43.553  66.309  1.00  0.00           C  
ATOM   1722  HB2 SER   129      67.822  44.043  66.102  1.00  0.00           H  
ATOM   1723  HB3 SER   129      69.499  44.283  66.669  1.00  0.00           H  
ATOM   1724  OG  SER   129      69.122  42.738  65.190  1.00  0.00           O  
ATOM   1725  HG  SER   129      69.546  43.208  64.468  1.00  0.00           H  
ATOM   1726  C   SER   129      67.770  43.386  68.642  1.00  0.00           C  
ATOM   1727  O   SER   129      67.569  44.617  68.576  1.00  0.00           O  
ATOM   1728  N   TYR   130      67.486  42.672  69.738  1.00  0.00           N  
ATOM   1729  H   TYR   130      68.017  41.822  69.862  1.00  0.00           H  
ATOM   1730  CA  TYR   130      66.737  43.223  70.918  1.00  0.00           C  
ATOM   1731  HA  TYR   130      65.809  43.540  70.442  1.00  0.00           H  
ATOM   1732  CB  TYR   130      66.427  42.097  71.909  1.00  0.00           C  
ATOM   1733  HB2 TYR   130      67.334  41.763  72.413  1.00  0.00           H  
ATOM   1734  HB3 TYR   130      65.782  42.477  72.700  1.00  0.00           H  
ATOM   1735  CG  TYR   130      65.742  40.849  71.473  1.00  0.00           C  
ATOM   1736  CD1 TYR   130      66.374  39.601  71.318  1.00  0.00           C  
ATOM   1737  HD1 TYR   130      67.400  39.511  71.642  1.00  0.00           H  
ATOM   1738  CE1 TYR   130      65.651  38.519  70.778  1.00  0.00           C  
ATOM   1739  HE1 TYR   130      66.104  37.538  70.752  1.00  0.00           H  
ATOM   1740  CZ  TYR   130      64.296  38.608  70.485  1.00  0.00           C  
ATOM   1741  OH  TYR   130      63.615  37.596  69.952  1.00  0.00           O  
ATOM   1742  HH  TYR   130      64.147  37.214  69.250  1.00  0.00           H  
ATOM   1743  CE2 TYR   130      63.664  39.789  70.777  1.00  0.00           C  
ATOM   1744  HE2 TYR   130      62.601  39.861  70.603  1.00  0.00           H  
ATOM   1745  CD2 TYR   130      64.375  40.902  71.213  1.00  0.00           C  
ATOM   1746  HD2 TYR   130      63.804  41.790  71.444  1.00  0.00           H  
ATOM   1747  C   TYR   130      67.471  44.365  71.658  1.00  0.00           C  
ATOM   1748  O   TYR   130      68.687  44.224  72.028  1.00  0.00           O  
ATOM   1749  N   SER   131      66.901  45.483  71.992  1.00  0.00           N  
ATOM   1750  H   SER   131      67.611  46.145  72.269  1.00  0.00           H  
ATOM   1751  CA  SER   131      65.518  46.066  71.814  1.00  0.00           C  
ATOM   1752  HA  SER   131      65.394  47.008  72.349  1.00  0.00           H  
ATOM   1753  CB  SER   131      65.255  46.327  70.353  1.00  0.00           C  
ATOM   1754  HB2 SER   131      65.046  45.393  69.831  1.00  0.00           H  
ATOM   1755  HB3 SER   131      64.370  46.958  70.270  1.00  0.00           H  
ATOM   1756  OG  SER   131      66.374  46.993  69.778  1.00  0.00           O  
ATOM   1757  HG  SER   131      67.040  46.317  69.628  1.00  0.00           H  
ATOM   1758  C   SER   131      64.438  45.144  72.473  1.00  0.00           C  
ATOM   1759  O   SER   131      63.607  44.632  71.767  1.00  0.00           O  
ATOM   1760  N   GLN   132      64.421  44.886  73.727  1.00  0.00           N  
ATOM   1761  H   GLN   132      63.663  44.254  73.938  1.00  0.00           H  
ATOM   1762  CA  GLN   132      65.130  45.456  74.831  1.00  0.00           C  
ATOM   1763  HA  GLN   132      66.144  45.752  74.562  1.00  0.00           H  
ATOM   1764  CB  GLN   132      64.420  46.830  75.275  1.00  0.00           C  
ATOM   1765  HB2 GLN   132      65.007  47.360  76.025  1.00  0.00           H  
ATOM   1766  HB3 GLN   132      64.540  47.498  74.423  1.00  0.00           H  
ATOM   1767  CG  GLN   132      62.956  46.848  75.704  1.00  0.00           C  
ATOM   1768  HG2 GLN   132      62.349  47.303  74.921  1.00  0.00           H  
ATOM   1769  HG3 GLN   132      62.506  45.855  75.685  1.00  0.00           H  
ATOM   1770  CD  GLN   132      62.616  47.501  77.020  1.00  0.00           C  
ATOM   1771  OE1 GLN   132      62.271  46.789  77.903  1.00  0.00           O  
ATOM   1772  NE2 GLN   132      62.831  48.757  77.282  1.00  0.00           N  
ATOM   1773 HE21 GLN   132      63.123  49.397  76.557  1.00  0.00           H  
ATOM   1774 HE22 GLN   132      62.380  49.141  78.100  1.00  0.00           H  
ATOM   1775  C   GLN   132      65.232  44.552  76.045  1.00  0.00           C  
ATOM   1776  O   GLN   132      64.474  43.566  76.196  1.00  0.00           O  
ATOM   1777  N   GLN   133      66.113  44.849  76.967  1.00  0.00           N  
ATOM   1778  H   GLN   133      66.686  45.656  76.768  1.00  0.00           H  
ATOM   1779  CA  GLN   133      66.269  44.220  78.262  1.00  0.00           C  
ATOM   1780  HA  GLN   133      67.220  44.587  78.648  1.00  0.00           H  
ATOM   1781  CB  GLN   133      65.029  44.691  79.130  1.00  0.00           C  
ATOM   1782  HB2 GLN   133      64.055  44.477  78.689  1.00  0.00           H  
ATOM   1783  HB3 GLN   133      65.020  44.098  80.045  1.00  0.00           H  
ATOM   1784  CG  GLN   133      65.169  46.181  79.543  1.00  0.00           C  
ATOM   1785  HG2 GLN   133      66.225  46.436  79.639  1.00  0.00           H  
ATOM   1786  HG3 GLN   133      64.669  46.751  78.760  1.00  0.00           H  
ATOM   1787  CD  GLN   133      64.371  46.488  80.752  1.00  0.00           C  
ATOM   1788  OE1 GLN   133      64.904  46.527  81.869  1.00  0.00           O  
ATOM   1789  NE2 GLN   133      63.096  46.592  80.580  1.00  0.00           N  
ATOM   1790 HE21 GLN   133      62.810  46.629  79.612  1.00  0.00           H  
ATOM   1791 HE22 GLN   133      62.442  46.831  81.312  1.00  0.00           H  
ATOM   1792  C   GLN   133      66.478  42.662  78.293  1.00  0.00           C  
ATOM   1793  O   GLN   133      65.562  42.008  78.802  1.00  0.00           O  
ATOM   1794  N   PRO   134      67.601  42.178  77.612  1.00  0.00           N  
ATOM   1795  CD  PRO   134      67.932  40.788  77.494  1.00  0.00           C  
ATOM   1796  HD2 PRO   134      67.173  40.281  76.898  1.00  0.00           H  
ATOM   1797  HD3 PRO   134      67.918  40.353  78.493  1.00  0.00           H  
ATOM   1798  CG  PRO   134      69.304  40.627  76.845  1.00  0.00           C  
ATOM   1799  HG2 PRO   134      69.216  40.373  75.789  1.00  0.00           H  
ATOM   1800  HG3 PRO   134      69.792  39.772  77.314  1.00  0.00           H  
ATOM   1801  CB  PRO   134      69.905  42.034  76.910  1.00  0.00           C  
ATOM   1802  HB2 PRO   134      70.529  42.235  76.039  1.00  0.00           H  
ATOM   1803  HB3 PRO   134      70.515  42.133  77.808  1.00  0.00           H  
ATOM   1804  CA  PRO   134      68.659  42.913  76.899  1.00  0.00           C  
ATOM   1805  HA  PRO   134      68.933  43.818  77.442  1.00  0.00           H  
ATOM   1806  C   PRO   134      68.360  43.220  75.401  1.00  0.00           C  
ATOM   1807  O   PRO   134      67.316  42.876  74.791  1.00  0.00           O  
ATOM   1808  N   SER   135      69.167  44.122  74.802  1.00  0.00           N  
ATOM   1809  H   SER   135      68.974  44.293  73.825  1.00  0.00           H  
ATOM   1810  CA  SER   135      70.270  44.943  75.426  1.00  0.00           C  
ATOM   1811  HA  SER   135      70.880  44.176  75.904  1.00  0.00           H  
ATOM   1812  CB  SER   135      71.329  45.304  74.397  1.00  0.00           C  
ATOM   1813  HB2 SER   135      72.046  45.856  75.005  1.00  0.00           H  
ATOM   1814  HB3 SER   135      71.726  44.395  73.945  1.00  0.00           H  
ATOM   1815  OG  SER   135      70.775  46.058  73.382  1.00  0.00           O  
ATOM   1816  HG  SER   135      70.991  45.585  72.575  1.00  0.00           H  
ATOM   1817  C   SER   135      69.745  45.938  76.439  1.00  0.00           C  
ATOM   1818  O   SER   135      68.547  46.384  76.364  1.00  0.00           O  
ATOM   1819  N   TYR   136      70.594  46.359  77.372  1.00  0.00           N  
ATOM   1820  H   TYR   136      71.555  46.051  77.410  1.00  0.00           H  
ATOM   1821  CA  TYR   136      70.226  47.355  78.354  1.00  0.00           C  
ATOM   1822  HA  TYR   136      69.147  47.514  78.339  1.00  0.00           H  
ATOM   1823  CB  TYR   136      70.544  46.825  79.748  1.00  0.00           C  
ATOM   1824  HB2 TYR   136      71.601  46.584  79.867  1.00  0.00           H  
ATOM   1825  HB3 TYR   136      70.294  47.727  80.306  1.00  0.00           H  
ATOM   1826  CG  TYR   136      69.759  45.592  80.223  1.00  0.00           C  
ATOM   1827  CD1 TYR   136      68.602  45.760  81.036  1.00  0.00           C  
ATOM   1828  HD1 TYR   136      68.245  46.744  81.304  1.00  0.00           H  
ATOM   1829  CE1 TYR   136      67.938  44.592  81.487  1.00  0.00           C  
ATOM   1830  HE1 TYR   136      67.047  44.555  82.096  1.00  0.00           H  
ATOM   1831  CZ  TYR   136      68.454  43.294  81.159  1.00  0.00           C  
ATOM   1832  OH  TYR   136      67.863  42.188  81.575  1.00  0.00           O  
ATOM   1833  HH  TYR   136      67.312  42.356  82.343  1.00  0.00           H  
ATOM   1834  CE2 TYR   136      69.572  43.157  80.248  1.00  0.00           C  
ATOM   1835  HE2 TYR   136      69.965  42.185  79.992  1.00  0.00           H  
ATOM   1836  CD2 TYR   136      70.262  44.368  79.853  1.00  0.00           C  
ATOM   1837  HD2 TYR   136      71.190  44.287  79.306  1.00  0.00           H  
ATOM   1838  C   TYR   136      70.907  48.689  78.095  1.00  0.00           C  
ATOM   1839  O   TYR   136      72.105  48.885  78.418  1.00  0.00           O  
ATOM   1840  N   GLY   137      70.239  49.710  77.573  1.00  0.00           N  
ATOM   1841  H   GLY   137      70.782  50.545  77.407  1.00  0.00           H  
ATOM   1842  CA  GLY   137      68.802  49.715  77.281  1.00  0.00           C  
ATOM   1843  HA2 GLY   137      68.724  50.637  76.705  1.00  0.00           H  
ATOM   1844  HA3 GLY   137      68.449  48.856  76.711  1.00  0.00           H  
ATOM   1845  C   GLY   137      67.895  49.815  78.446  1.00  0.00           C  
ATOM   1846  O   GLY   137      68.356  49.711  79.547  1.00  0.00           O  
ATOM   1847  N   GLY   138      66.623  49.963  78.183  1.00  0.00           N  
ATOM   1848  H   GLY   138      66.355  49.866  77.214  1.00  0.00           H  
ATOM   1849  CA  GLY   138      65.629  50.041  79.222  1.00  0.00           C  
ATOM   1850  HA2 GLY   138      64.675  50.010  78.695  1.00  0.00           H  
ATOM   1851  HA3 GLY   138      65.700  49.101  79.771  1.00  0.00           H  
ATOM   1852  C   GLY   138      65.647  51.332  80.092  1.00  0.00           C  
ATOM   1853  O   GLY   138      66.210  52.358  79.713  1.00  0.00           O  
ATOM   1854  N   GLN   139      64.935  51.405  81.183  1.00  0.00           N  
ATOM   1855  H   GLN   139      64.781  52.347  81.513  1.00  0.00           H  
ATOM   1856  CA  GLN   139      64.327  50.363  81.921  1.00  0.00           C  
ATOM   1857  HA  GLN   139      63.849  49.683  81.216  1.00  0.00           H  
ATOM   1858  CB  GLN   139      65.379  49.652  82.801  1.00  0.00           C  
ATOM   1859  HB2 GLN   139      64.913  48.823  83.334  1.00  0.00           H  
ATOM   1860  HB3 GLN   139      66.180  49.345  82.129  1.00  0.00           H  
ATOM   1861  CG  GLN   139      65.922  50.584  83.861  1.00  0.00           C  
ATOM   1862  HG2 GLN   139      66.674  51.165  83.328  1.00  0.00           H  
ATOM   1863  HG3 GLN   139      65.085  51.146  84.275  1.00  0.00           H  
ATOM   1864  CD  GLN   139      66.795  49.873  84.971  1.00  0.00           C  
ATOM   1865  OE1 GLN   139      66.704  48.678  85.222  1.00  0.00           O  
ATOM   1866  NE2 GLN   139      67.704  50.555  85.639  1.00  0.00           N  
ATOM   1867 HE21 GLN   139      67.938  51.530  85.521  1.00  0.00           H  
ATOM   1868 HE22 GLN   139      68.170  50.018  86.357  1.00  0.00           H  
ATOM   1869  C   GLN   139      63.150  50.781  82.810  1.00  0.00           C  
ATOM   1870  O   GLN   139      62.693  50.003  83.671  1.00  0.00           O  
ATOM   1871  N   GLN   140      62.656  51.980  82.507  1.00  0.00           N  
ATOM   1872  H   GLN   140      62.846  52.522  81.677  1.00  0.00           H  
ATOM   1873  CA  GLN   140      61.574  52.611  83.325  1.00  0.00           C  
ATOM   1874  HA  GLN   140      61.631  53.657  83.026  1.00  0.00           H  
ATOM   1875  CB  GLN   140      60.202  51.999  82.946  1.00  0.00           C  
ATOM   1876  HB2 GLN   140      60.034  50.935  83.113  1.00  0.00           H  
ATOM   1877  HB3 GLN   140      59.501  52.529  83.591  1.00  0.00           H  
ATOM   1878  CG  GLN   140      59.778  52.375  81.566  1.00  0.00           C  
ATOM   1879  HG2 GLN   140      59.831  53.463  81.552  1.00  0.00           H  
ATOM   1880  HG3 GLN   140      60.517  51.930  80.900  1.00  0.00           H  
ATOM   1881  CD  GLN   140      58.369  51.883  81.176  1.00  0.00           C  
ATOM   1882  OE1 GLN   140      57.531  51.678  82.007  1.00  0.00           O  
ATOM   1883  NE2 GLN   140      58.070  51.690  79.932  1.00  0.00           N  
ATOM   1884 HE21 GLN   140      58.824  51.532  79.279  1.00  0.00           H  
ATOM   1885 HE22 GLN   140      57.100  51.508  79.718  1.00  0.00           H  
ATOM   1886  C   GLN   140      61.808  52.582  84.865  1.00  0.00           C  
ATOM   1887  O   GLN   140      60.901  52.180  85.641  1.00  0.00           O  
ATOM   1888  N   GLN   141      63.016  52.925  85.314  1.00  0.00           N  
ATOM   1889  H   GLN   141      63.708  53.378  84.735  1.00  0.00           H  
ATOM   1890  CA  GLN   141      63.339  53.124  86.759  1.00  0.00           C  
ATOM   1891  HA  GLN   141      62.439  53.349  87.331  1.00  0.00           H  
ATOM   1892  CB  GLN   141      64.094  51.912  87.303  1.00  0.00           C  
ATOM   1893  HB2 GLN   141      64.990  51.732  86.710  1.00  0.00           H  
ATOM   1894  HB3 GLN   141      64.434  52.351  88.241  1.00  0.00           H  
ATOM   1895  CG  GLN   141      63.305  50.569  87.458  1.00  0.00           C  
ATOM   1896  HG2 GLN   141      63.181  50.170  86.451  1.00  0.00           H  
ATOM   1897  HG3 GLN   141      63.887  49.847  88.031  1.00  0.00           H  
ATOM   1898  CD  GLN   141      61.996  50.605  88.342  1.00  0.00           C  
ATOM   1899  OE1 GLN   141      61.745  51.520  89.157  1.00  0.00           O  
ATOM   1900  NE2 GLN   141      61.065  49.667  88.151  1.00  0.00           N  
ATOM   1901 HE21 GLN   141      61.299  48.923  87.510  1.00  0.00           H  
ATOM   1902 HE22 GLN   141      60.287  49.581  88.789  1.00  0.00           H  
ATOM   1903  C   GLN   141      64.263  54.402  86.876  1.00  0.00           C  
ATOM   1904  O   GLN   141      65.397  54.375  86.418  1.00  0.00           O  
ATOM   1905  N   SER   142      63.928  55.517  87.564  1.00  0.00           N  
ATOM   1906  H   SER   142      64.646  56.206  87.391  1.00  0.00           H  
ATOM   1907  CA  SER   142      62.622  55.946  87.966  1.00  0.00           C  
ATOM   1908  HA  SER   142      62.676  56.928  88.435  1.00  0.00           H  
ATOM   1909  CB  SER   142      61.580  56.051  86.836  1.00  0.00           C  
ATOM   1910  HB2 SER   142      61.537  54.991  86.586  1.00  0.00           H  
ATOM   1911  HB3 SER   142      60.637  56.419  87.241  1.00  0.00           H  
ATOM   1912  OG  SER   142      62.053  56.812  85.771  1.00  0.00           O  
ATOM   1913  HG  SER   142      61.263  57.152  85.344  1.00  0.00           H  
ATOM   1914  C   SER   142      62.126  55.015  89.177  1.00  0.00           C  
ATOM   1915  O   SER   142      61.020  54.527  89.219  1.00  0.00           O  
ATOM   1916  N   TYR   143      62.977  54.798  90.129  1.00  0.00           N  
ATOM   1917  H   TYR   143      63.939  55.094  90.044  1.00  0.00           H  
ATOM   1918  CA  TYR   143      62.694  54.063  91.343  1.00  0.00           C  
ATOM   1919  HA  TYR   143      62.023  53.231  91.125  1.00  0.00           H  
ATOM   1920  CB  TYR   143      64.007  53.629  91.977  1.00  0.00           C  
ATOM   1921  HB2 TYR   143      64.572  54.520  92.250  1.00  0.00           H  
ATOM   1922  HB3 TYR   143      63.777  53.104  92.904  1.00  0.00           H  
ATOM   1923  CG  TYR   143      64.820  52.586  91.272  1.00  0.00           C  
ATOM   1924  CD1 TYR   143      64.290  51.241  91.286  1.00  0.00           C  
ATOM   1925  HD1 TYR   143      63.282  51.068  91.632  1.00  0.00           H  
ATOM   1926  CE1 TYR   143      65.020  50.270  90.533  1.00  0.00           C  
ATOM   1927  HE1 TYR   143      64.503  49.342  90.337  1.00  0.00           H  
ATOM   1928  CZ  TYR   143      66.281  50.539  89.936  1.00  0.00           C  
ATOM   1929  OH  TYR   143      67.003  49.702  89.195  1.00  0.00           O  
ATOM   1930  HH  TYR   143      66.883  48.782  89.443  1.00  0.00           H  
ATOM   1931  CE2 TYR   143      66.804  51.856  90.029  1.00  0.00           C  
ATOM   1932  HE2 TYR   143      67.744  52.077  89.545  1.00  0.00           H  
ATOM   1933  CD2 TYR   143      66.107  52.864  90.708  1.00  0.00           C  
ATOM   1934  HD2 TYR   143      66.531  53.858  90.710  1.00  0.00           H  
ATOM   1935  C   TYR   143      62.006  55.017  92.304  1.00  0.00           C  
ATOM   1936  O   TYR   143      62.501  56.079  92.575  1.00  0.00           O  
ATOM   1937  N   GLY   144      60.893  54.546  92.852  1.00  0.00           N  
ATOM   1938  H   GLY   144      60.631  53.621  92.542  1.00  0.00           H  
ATOM   1939  CA  GLY   144      60.052  55.343  93.815  1.00  0.00           C  
ATOM   1940  HA2 GLY   144      59.453  54.640  94.395  1.00  0.00           H  
ATOM   1941  HA3 GLY   144      60.701  55.893  94.496  1.00  0.00           H  
ATOM   1942  C   GLY   144      59.207  56.433  93.034  1.00  0.00           C  
ATOM   1943  O   GLY   144      59.437  56.574  91.820  1.00  0.00           O  
ATOM   1944  N   GLN   145      58.294  57.170  93.673  1.00  0.00           N  
ATOM   1945  H   GLN   145      58.399  57.131  94.677  1.00  0.00           H  
ATOM   1946  CA  GLN   145      57.424  58.190  93.088  1.00  0.00           C  
ATOM   1947  HA  GLN   145      57.663  58.489  92.068  1.00  0.00           H  
ATOM   1948  CB  GLN   145      56.062  57.536  92.934  1.00  0.00           C  
ATOM   1949  HB2 GLN   145      55.575  57.288  93.877  1.00  0.00           H  
ATOM   1950  HB3 GLN   145      55.378  58.258  92.489  1.00  0.00           H  
ATOM   1951  CG  GLN   145      55.923  56.234  92.049  1.00  0.00           C  
ATOM   1952  HG2 GLN   145      54.872  56.251  91.763  1.00  0.00           H  
ATOM   1953  HG3 GLN   145      56.503  56.333  91.132  1.00  0.00           H  
ATOM   1954  CD  GLN   145      56.264  54.921  92.755  1.00  0.00           C  
ATOM   1955  OE1 GLN   145      55.736  54.686  93.832  1.00  0.00           O  
ATOM   1956  NE2 GLN   145      57.185  54.153  92.167  1.00  0.00           N  
ATOM   1957 HE21 GLN   145      57.270  53.192  92.465  1.00  0.00           H  
ATOM   1958 HE22 GLN   145      57.440  54.348  91.209  1.00  0.00           H  
ATOM   1959  C   GLN   145      57.262  59.391  94.008  1.00  0.00           C  
ATOM   1960  O   GLN   145      57.321  59.247  95.242  1.00  0.00           O  
ATOM   1961  N   GLN   146      57.039  60.609  93.549  1.00  0.00           N  
ATOM   1962  H   GLN   146      56.963  60.748  92.551  1.00  0.00           H  
ATOM   1963  CA  GLN   146      56.951  61.807  94.406  1.00  0.00           C  
ATOM   1964  HA  GLN   146      57.773  61.833  95.122  1.00  0.00           H  
ATOM   1965  CB  GLN   146      57.075  63.098  93.571  1.00  0.00           C  
ATOM   1966  HB2 GLN   146      56.407  63.121  92.710  1.00  0.00           H  
ATOM   1967  HB3 GLN   146      56.904  63.950  94.229  1.00  0.00           H  
ATOM   1968  CG  GLN   146      58.429  63.268  92.876  1.00  0.00           C  
ATOM   1969  HG2 GLN   146      59.004  62.381  92.612  1.00  0.00           H  
ATOM   1970  HG3 GLN   146      58.204  63.573  91.853  1.00  0.00           H  
ATOM   1971  CD  GLN   146      59.318  64.329  93.493  1.00  0.00           C  
ATOM   1972  OE1 GLN   146      58.943  64.994  94.454  1.00  0.00           O  
ATOM   1973  NE2 GLN   146      60.543  64.503  93.032  1.00  0.00           N  
ATOM   1974 HE21 GLN   146      61.004  63.886  92.380  1.00  0.00           H  
ATOM   1975 HE22 GLN   146      61.051  65.351  93.237  1.00  0.00           H  
ATOM   1976  C   GLN   146      55.649  61.845  95.201  1.00  0.00           C  
ATOM   1977  O   GLN   146      54.536  61.668  94.768  1.00  0.00           O  
ATOM   1978  N   GLN   147      55.768  62.074  96.502  1.00  0.00           N  
ATOM   1979  H   GLN   147      56.695  62.017  96.897  1.00  0.00           H  
ATOM   1980  CA  GLN   147      54.735  62.349  97.489  1.00  0.00           C  
ATOM   1981  HA  GLN   147      54.253  61.397  97.711  1.00  0.00           H  
ATOM   1982  CB  GLN   147      55.457  62.970  98.697  1.00  0.00           C  
ATOM   1983  HB2 GLN   147      54.645  63.191  99.390  1.00  0.00           H  
ATOM   1984  HB3 GLN   147      55.998  62.155  99.178  1.00  0.00           H  
ATOM   1985  CG  GLN   147      56.262  64.318  98.601  1.00  0.00           C  
ATOM   1986  HG2 GLN   147      55.548  65.046  98.217  1.00  0.00           H  
ATOM   1987  HG3 GLN   147      56.584  64.627  99.596  1.00  0.00           H  
ATOM   1988  CD  GLN   147      57.406  64.348  97.617  1.00  0.00           C  
ATOM   1989  OE1 GLN   147      58.289  63.458  97.526  1.00  0.00           O  
ATOM   1990  NE2 GLN   147      57.487  65.382  96.818  1.00  0.00           N  
ATOM   1991 HE21 GLN   147      56.773  66.081  96.669  1.00  0.00           H  
ATOM   1992 HE22 GLN   147      58.292  65.405  96.208  1.00  0.00           H  
ATOM   1993  C   GLN   147      53.682  63.347  96.947  1.00  0.00           C  
ATOM   1994  O   GLN   147      54.029  64.203  96.121  1.00  0.00           O  
ATOM   1995  N   SER   148      52.417  63.338  97.437  1.00  0.00           N  
ATOM   1996  H   SER   148      52.203  62.625  98.119  1.00  0.00           H  
ATOM   1997  CA  SER   148      51.316  64.337  97.147  1.00  0.00           C  
ATOM   1998  HA  SER   148      51.022  64.164  96.112  1.00  0.00           H  
ATOM   1999  CB  SER   148      50.092  64.127  98.039  1.00  0.00           C  
ATOM   2000  HB2 SER   148      49.283  64.801  97.756  1.00  0.00           H  
ATOM   2001  HB3 SER   148      49.626  63.142  98.030  1.00  0.00           H  
ATOM   2002  OG  SER   148      50.369  64.409  99.400  1.00  0.00           O  
ATOM   2003  HG  SER   148      51.091  63.807  99.597  1.00  0.00           H  
ATOM   2004  C   SER   148      51.710  65.791  97.384  1.00  0.00           C  
ATOM   2005  O   SER   148      52.503  65.986  98.289  1.00  0.00           O  
ATOM   2006  N   TYR   149      51.134  66.717  96.654  1.00  0.00           N  
ATOM   2007  H   TYR   149      50.354  66.540  96.037  1.00  0.00           H  
ATOM   2008  CA  TYR   149      51.416  68.172  96.787  1.00  0.00           C  
ATOM   2009  HA  TYR   149      52.405  68.370  96.374  1.00  0.00           H  
ATOM   2010  CB  TYR   149      50.509  68.930  95.755  1.00  0.00           C  
ATOM   2011  HB2 TYR   149      50.709  68.589  94.739  1.00  0.00           H  
ATOM   2012  HB3 TYR   149      49.468  68.704  95.983  1.00  0.00           H  
ATOM   2013  CG  TYR   149      50.783  70.416  95.805  1.00  0.00           C  
ATOM   2014  CD1 TYR   149      50.050  71.359  96.611  1.00  0.00           C  
ATOM   2015  HD1 TYR   149      49.327  70.972  97.314  1.00  0.00           H  
ATOM   2016  CE1 TYR   149      50.499  72.676  96.781  1.00  0.00           C  
ATOM   2017  HE1 TYR   149      49.945  73.365  97.402  1.00  0.00           H  
ATOM   2018  CZ  TYR   149      51.555  73.216  96.022  1.00  0.00           C  
ATOM   2019  OH  TYR   149      51.938  74.478  96.117  1.00  0.00           O  
ATOM   2020  HH  TYR   149      51.398  74.820  96.833  1.00  0.00           H  
ATOM   2021  CE2 TYR   149      52.308  72.252  95.249  1.00  0.00           C  
ATOM   2022  HE2 TYR   149      53.157  72.641  94.708  1.00  0.00           H  
ATOM   2023  CD2 TYR   149      51.938  70.932  95.149  1.00  0.00           C  
ATOM   2024  HD2 TYR   149      52.594  70.266  94.608  1.00  0.00           H  
ATOM   2025  C   TYR   149      51.351  68.840  98.199  1.00  0.00           C  
ATOM   2026  O   TYR   149      50.398  68.619  98.934  1.00  0.00           O  
ATOM   2027  N   ASN   150      52.359  69.722  98.494  1.00  0.00           N  
ATOM   2028  H   ASN   150      53.067  69.836  97.783  1.00  0.00           H  
ATOM   2029  CA  ASN   150      52.386  70.748  99.600  1.00  0.00           C  
ATOM   2030  HA  ASN   150      51.385  71.171  99.682  1.00  0.00           H  
ATOM   2031  CB  ASN   150      52.932  70.082 100.935  1.00  0.00           C  
ATOM   2032  HB2 ASN   150      53.696  69.366 100.632  1.00  0.00           H  
ATOM   2033  HB3 ASN   150      53.257  70.871 101.614  1.00  0.00           H  
ATOM   2034  CG  ASN   150      51.759  69.425 101.779  1.00  0.00           C  
ATOM   2035  OD1 ASN   150      50.917  70.122 102.183  1.00  0.00           O  
ATOM   2036  ND2 ASN   150      51.701  68.094 101.887  1.00  0.00           N  
ATOM   2037 HD21 ASN   150      50.960  67.697 102.446  1.00  0.00           H  
ATOM   2038 HD22 ASN   150      52.345  67.408 101.521  1.00  0.00           H  
ATOM   2039  C   ASN   150      53.364  71.933  99.188  1.00  0.00           C  
ATOM   2040  O   ASN   150      54.177  71.682  98.263  1.00  0.00           O  
ATOM   2041  N   PRO   151      53.269  73.168  99.789  1.00  0.00           N  
ATOM   2042  CD  PRO   151      52.196  73.664 100.591  1.00  0.00           C  
ATOM   2043  HD2 PRO   151      51.945  73.105 101.492  1.00  0.00           H  
ATOM   2044  HD3 PRO   151      51.294  73.648  99.978  1.00  0.00           H  
ATOM   2045  CG  PRO   151      52.376  75.145 100.910  1.00  0.00           C  
ATOM   2046  HG2 PRO   151      52.791  75.318 101.902  1.00  0.00           H  
ATOM   2047  HG3 PRO   151      51.510  75.791 100.763  1.00  0.00           H  
ATOM   2048  CB  PRO   151      53.323  75.603  99.815  1.00  0.00           C  
ATOM   2049  HB2 PRO   151      53.902  76.410 100.263  1.00  0.00           H  
ATOM   2050  HB3 PRO   151      52.711  76.034  99.023  1.00  0.00           H  
ATOM   2051  CA  PRO   151      54.047  74.385  99.366  1.00  0.00           C  
ATOM   2052  HA  PRO   151      54.099  74.504  98.284  1.00  0.00           H  
ATOM   2053  C   PRO   151      55.439  74.252  99.931  1.00  0.00           C  
ATOM   2054  O   PRO   151      55.581  73.869 101.116  1.00  0.00           O  
ATOM   2055  N   PRO   152      56.526  74.564  99.149  1.00  0.00           N  
ATOM   2056  CD  PRO   152      56.518  74.988  97.814  1.00  0.00           C  
ATOM   2057  HD2 PRO   152      55.759  75.761  97.697  1.00  0.00           H  
ATOM   2058  HD3 PRO   152      56.266  74.170  97.139  1.00  0.00           H  
ATOM   2059  CG  PRO   152      57.914  75.520  97.540  1.00  0.00           C  
ATOM   2060  HG2 PRO   152      57.891  76.596  97.719  1.00  0.00           H  
ATOM   2061  HG3 PRO   152      58.271  75.237  96.550  1.00  0.00           H  
ATOM   2062  CB  PRO   152      58.789  74.793  98.555  1.00  0.00           C  
ATOM   2063  HB2 PRO   152      59.749  75.254  98.790  1.00  0.00           H  
ATOM   2064  HB3 PRO   152      58.986  73.838  98.068  1.00  0.00           H  
ATOM   2065  CA  PRO   152      57.854  74.597  99.717  1.00  0.00           C  
ATOM   2066  HA  PRO   152      57.912  73.596 100.142  1.00  0.00           H  
ATOM   2067  C   PRO   152      57.947  75.710 100.784  1.00  0.00           C  
ATOM   2068  O   PRO   152      57.275  76.722 100.642  1.00  0.00           O  
ATOM   2069  N   GLN   153      58.617  75.478 101.915  1.00  0.00           N  
ATOM   2070  H   GLN   153      59.133  74.615 102.012  1.00  0.00           H  
ATOM   2071  CA  GLN   153      58.801  76.439 103.011  1.00  0.00           C  
ATOM   2072  HA  GLN   153      57.825  76.811 103.323  1.00  0.00           H  
ATOM   2073  CB  GLN   153      59.431  75.878 104.284  1.00  0.00           C  
ATOM   2074  HB2 GLN   153      60.517  75.798 104.246  1.00  0.00           H  
ATOM   2075  HB3 GLN   153      59.163  76.540 105.107  1.00  0.00           H  
ATOM   2076  CG  GLN   153      59.080  74.388 104.529  1.00  0.00           C  
ATOM   2077  HG2 GLN   153      58.022  74.156 104.405  1.00  0.00           H  
ATOM   2078  HG3 GLN   153      59.618  73.775 103.806  1.00  0.00           H  
ATOM   2079  CD  GLN   153      59.549  74.021 105.969  1.00  0.00           C  
ATOM   2080  OE1 GLN   153      60.584  74.456 106.364  1.00  0.00           O  
ATOM   2081  NE2 GLN   153      58.677  73.304 106.673  1.00  0.00           N  
ATOM   2082 HE21 GLN   153      57.795  73.050 106.251  1.00  0.00           H  
ATOM   2083 HE22 GLN   153      58.796  73.138 107.662  1.00  0.00           H  
ATOM   2084  C   GLN   153      59.400  77.811 102.757  1.00  0.00           C  
ATOM   2085  O   GLN   153      59.298  78.665 103.619  1.00  0.00           O  
ATOM   2086  N   GLY   154      60.216  78.052 101.726  1.00  0.00           N  
ATOM   2087  H   GLY   154      60.334  77.279 101.087  1.00  0.00           H  
ATOM   2088  CA  GLY   154      60.827  79.332 101.396  1.00  0.00           C  
ATOM   2089  HA2 GLY   154      61.591  79.426 102.168  1.00  0.00           H  
ATOM   2090  HA3 GLY   154      61.303  79.266 100.417  1.00  0.00           H  
ATOM   2091  C   GLY   154      59.929  80.597 101.153  1.00  0.00           C  
ATOM   2092  O   GLY   154      58.659  80.527 101.107  1.00  0.00           O  
ATOM   2093  N   TYR   155      60.528  81.839 101.138  1.00  0.00           N  
ATOM   2094  H   TYR   155      61.530  81.878 101.255  1.00  0.00           H  
ATOM   2095  CA  TYR   155      59.756  83.000 100.810  1.00  0.00           C  
ATOM   2096  HA  TYR   155      58.959  83.104 101.546  1.00  0.00           H  
ATOM   2097  CB  TYR   155      60.612  84.264 101.002  1.00  0.00           C  
ATOM   2098  HB2 TYR   155      61.632  84.086 100.663  1.00  0.00           H  
ATOM   2099  HB3 TYR   155      60.166  85.044 100.385  1.00  0.00           H  
ATOM   2100  CG  TYR   155      60.600  84.604 102.456  1.00  0.00           C  
ATOM   2101  CD1 TYR   155      59.602  85.405 103.048  1.00  0.00           C  
ATOM   2102  HD1 TYR   155      58.774  85.771 102.458  1.00  0.00           H  
ATOM   2103  CE1 TYR   155      59.884  86.070 104.253  1.00  0.00           C  
ATOM   2104  HE1 TYR   155      59.196  86.771 104.701  1.00  0.00           H  
ATOM   2105  CZ  TYR   155      61.056  85.754 104.984  1.00  0.00           C  
ATOM   2106  OH  TYR   155      61.396  86.563 105.979  1.00  0.00           O  
ATOM   2107  HH  TYR   155      62.355  86.607 105.995  1.00  0.00           H  
ATOM   2108  CE2 TYR   155      62.034  84.912 104.494  1.00  0.00           C  
ATOM   2109  HE2 TYR   155      62.990  84.853 104.993  1.00  0.00           H  
ATOM   2110  CD2 TYR   155      61.749  84.339 103.243  1.00  0.00           C  
ATOM   2111  HD2 TYR   155      62.547  83.781 102.775  1.00  0.00           H  
ATOM   2112  C   TYR   155      59.118  83.031  99.379  1.00  0.00           C  
ATOM   2113  O   TYR   155      59.699  82.812  98.369  1.00  0.00           O  
ATOM   2114  N   GLY   156      57.876  83.443  99.150  1.00  0.00           N  
ATOM   2115  H   GLY   156      57.584  83.412  98.184  1.00  0.00           H  
ATOM   2116  CA  GLY   156      56.863  83.851 100.098  1.00  0.00           C  
ATOM   2117  HA2 GLY   156      56.761  83.181 100.953  1.00  0.00           H  
ATOM   2118  HA3 GLY   156      57.028  84.821 100.566  1.00  0.00           H  
ATOM   2119  C   GLY   156      55.455  84.102  99.469  1.00  0.00           C  
ATOM   2120  O   GLY   156      55.254  83.849  98.261  1.00  0.00           O  
ATOM   2121  N   GLN   157      54.570  84.624 100.262  1.00  0.00           N  
ATOM   2122  H   GLN   157      54.884  84.904 101.181  1.00  0.00           H  
ATOM   2123  CA  GLN   157      53.151  84.910 100.111  1.00  0.00           C  
ATOM   2124  HA  GLN   157      52.977  84.829  99.038  1.00  0.00           H  
ATOM   2125  CB  GLN   157      52.302  83.788 100.763  1.00  0.00           C  
ATOM   2126  HB2 GLN   157      52.554  83.583 101.803  1.00  0.00           H  
ATOM   2127  HB3 GLN   157      51.271  84.134 100.840  1.00  0.00           H  
ATOM   2128  CG  GLN   157      52.375  82.457  99.935  1.00  0.00           C  
ATOM   2129  HG2 GLN   157      53.440  82.262  99.804  1.00  0.00           H  
ATOM   2130  HG3 GLN   157      52.064  81.604 100.537  1.00  0.00           H  
ATOM   2131  CD  GLN   157      51.648  82.613  98.590  1.00  0.00           C  
ATOM   2132  OE1 GLN   157      52.226  82.835  97.583  1.00  0.00           O  
ATOM   2133  NE2 GLN   157      50.307  82.512  98.639  1.00  0.00           N  
ATOM   2134 HE21 GLN   157      49.800  82.145  99.432  1.00  0.00           H  
ATOM   2135 HE22 GLN   157      49.848  82.408  97.745  1.00  0.00           H  
ATOM   2136  C   GLN   157      52.806  86.387 100.454  1.00  0.00           C  
ATOM   2137  O   GLN   157      53.483  86.991 101.271  1.00  0.00           O  
ATOM   2138  N   GLN   158      51.734  87.010  99.932  1.00  0.00           N  
ATOM   2139  H   GLN   158      51.750  88.000 100.130  1.00  0.00           H  
ATOM   2140  CA  GLN   158      50.850  86.452  98.881  1.00  0.00           C  
ATOM   2141  HA  GLN   158      50.824  85.379  99.067  1.00  0.00           H  
ATOM   2142  CB  GLN   158      49.431  86.989  99.310  1.00  0.00           C  
ATOM   2143  HB2 GLN   158      49.484  88.073  99.416  1.00  0.00           H  
ATOM   2144  HB3 GLN   158      48.767  86.700  98.495  1.00  0.00           H  
ATOM   2145  CG  GLN   158      48.798  86.252 100.549  1.00  0.00           C  
ATOM   2146  HG2 GLN   158      49.577  85.836 101.187  1.00  0.00           H  
ATOM   2147  HG3 GLN   158      48.130  86.950 101.052  1.00  0.00           H  
ATOM   2148  CD  GLN   158      47.954  85.011 100.266  1.00  0.00           C  
ATOM   2149  OE1 GLN   158      47.288  84.865  99.242  1.00  0.00           O  
ATOM   2150  NE2 GLN   158      48.034  84.011 101.079  1.00  0.00           N  
ATOM   2151 HE21 GLN   158      48.393  84.130 102.015  1.00  0.00           H  
ATOM   2152 HE22 GLN   158      47.372  83.301 100.797  1.00  0.00           H  
ATOM   2153  C   GLN   158      51.325  86.817  97.433  1.00  0.00           C  
ATOM   2154  O   GLN   158      51.824  87.937  97.253  1.00  0.00           O  
ATOM   2155  N   ASN   159      51.051  85.901  96.463  1.00  0.00           N  
ATOM   2156  H   ASN   159      50.602  85.089  96.864  1.00  0.00           H  
ATOM   2157  CA  ASN   159      51.128  86.051  95.026  1.00  0.00           C  
ATOM   2158  HA  ASN   159      52.085  85.725  94.620  1.00  0.00           H  
ATOM   2159  CB  ASN   159      50.032  85.078  94.438  1.00  0.00           C  
ATOM   2160  HB2 ASN   159      49.062  85.275  94.892  1.00  0.00           H  
ATOM   2161  HB3 ASN   159      49.872  85.314  93.386  1.00  0.00           H  
ATOM   2162  CG  ASN   159      50.194  83.580  94.720  1.00  0.00           C  
ATOM   2163  OD1 ASN   159      49.639  83.027  95.638  1.00  0.00           O  
ATOM   2164  ND2 ASN   159      50.996  82.888  93.873  1.00  0.00           N  
ATOM   2165 HD21 ASN   159      51.417  83.418  93.123  1.00  0.00           H  
ATOM   2166 HD22 ASN   159      51.313  81.944  94.042  1.00  0.00           H  
ATOM   2167  C   ASN   159      50.774  87.431  94.366  1.00  0.00           C  
ATOM   2168  O   ASN   159      49.600  87.793  94.373  1.00  0.00           O  
ATOM   2169  N   GLN   160      51.657  88.221  93.810  1.00  0.00           N  
ATOM   2170  H   GLN   160      51.368  89.167  93.609  1.00  0.00           H  
ATOM   2171  CA  GLN   160      53.087  88.051  93.775  1.00  0.00           C  
ATOM   2172  HA  GLN   160      53.358  87.007  93.928  1.00  0.00           H  
ATOM   2173  CB  GLN   160      53.569  88.496  92.365  1.00  0.00           C  
ATOM   2174  HB2 GLN   160      53.043  87.905  91.615  1.00  0.00           H  
ATOM   2175  HB3 GLN   160      53.252  89.515  92.143  1.00  0.00           H  
ATOM   2176  CG  GLN   160      55.089  88.466  92.151  1.00  0.00           C  
ATOM   2177  HG2 GLN   160      55.408  88.712  91.137  1.00  0.00           H  
ATOM   2178  HG3 GLN   160      55.569  89.135  92.865  1.00  0.00           H  
ATOM   2179  CD  GLN   160      55.750  87.095  92.382  1.00  0.00           C  
ATOM   2180  OE1 GLN   160      55.163  86.055  92.572  1.00  0.00           O  
ATOM   2181  NE2 GLN   160      57.042  87.087  92.422  1.00  0.00           N  
ATOM   2182 HE21 GLN   160      57.490  87.963  92.192  1.00  0.00           H  
ATOM   2183 HE22 GLN   160      57.514  86.225  92.651  1.00  0.00           H  
ATOM   2184  C   GLN   160      53.828  88.795  94.955  1.00  0.00           C  
ATOM   2185  O   GLN   160      53.725  89.995  95.081  1.00  0.00           O  
ATOM   2186  N   TYR   161      54.469  88.089  95.816  1.00  0.00           N  
ATOM   2187  H   TYR   161      54.309  87.092  95.858  1.00  0.00           H  
ATOM   2188  CA  TYR   161      55.370  88.626  96.795  1.00  0.00           C  
ATOM   2189  HA  TYR   161      55.083  89.562  97.274  1.00  0.00           H  
ATOM   2190  CB  TYR   161      55.374  87.662  98.024  1.00  0.00           C  
ATOM   2191  HB2 TYR   161      54.331  87.653  98.341  1.00  0.00           H  
ATOM   2192  HB3 TYR   161      55.595  86.642  97.707  1.00  0.00           H  
ATOM   2193  CG  TYR   161      56.275  88.019  99.180  1.00  0.00           C  
ATOM   2194  CD1 TYR   161      57.432  87.294  99.463  1.00  0.00           C  
ATOM   2195  HD1 TYR   161      57.680  86.514  98.758  1.00  0.00           H  
ATOM   2196  CE1 TYR   161      58.346  87.719 100.498  1.00  0.00           C  
ATOM   2197  HE1 TYR   161      59.319  87.254 100.562  1.00  0.00           H  
ATOM   2198  CZ  TYR   161      57.908  88.676 101.401  1.00  0.00           C  
ATOM   2199  OH  TYR   161      58.721  89.003 102.438  1.00  0.00           O  
ATOM   2200  HH  TYR   161      58.547  89.896 102.745  1.00  0.00           H  
ATOM   2201  CE2 TYR   161      56.710  89.358 101.178  1.00  0.00           C  
ATOM   2202  HE2 TYR   161      56.338  90.098 101.871  1.00  0.00           H  
ATOM   2203  CD2 TYR   161      55.928  89.092 100.038  1.00  0.00           C  
ATOM   2204  HD2 TYR   161      54.978  89.581  99.883  1.00  0.00           H  
ATOM   2205  C   TYR   161      56.857  88.822  96.336  1.00  0.00           C  
ATOM   2206  O   TYR   161      57.534  89.864  96.649  1.00  0.00           O  
ATOM   2207  N   ASN   162      57.375  87.785  95.725  1.00  0.00           N  
ATOM   2208  H   ASN   162      56.805  86.957  95.626  1.00  0.00           H  
ATOM   2209  CA  ASN   162      58.805  87.890  95.406  1.00  0.00           C  
ATOM   2210  HA  ASN   162      59.382  88.188  96.281  1.00  0.00           H  
ATOM   2211  CB  ASN   162      59.260  86.477  94.946  1.00  0.00           C  
ATOM   2212  HB2 ASN   162      58.618  86.168  94.121  1.00  0.00           H  
ATOM   2213  HB3 ASN   162      60.314  86.425  94.673  1.00  0.00           H  
ATOM   2214  CG  ASN   162      59.112  85.444  96.030  1.00  0.00           C  
ATOM   2215  OD1 ASN   162      59.371  85.753  97.169  1.00  0.00           O  
ATOM   2216  ND2 ASN   162      58.861  84.195  95.733  1.00  0.00           N  
ATOM   2217 HD21 ASN   162      58.921  83.498  96.462  1.00  0.00           H  
ATOM   2218 HD22 ASN   162      58.884  83.979  94.746  1.00  0.00           H  
ATOM   2219  C   ASN   162      59.210  88.944  94.296  1.00  0.00           C  
ATOM   2220  O   ASN   162      58.390  89.417  93.479  1.00  0.00           O  
ATOM   2221  N   SER   163      60.449  89.427  94.478  1.00  0.00           N  
ATOM   2222  H   SER   163      60.905  89.080  95.310  1.00  0.00           H  
ATOM   2223  CA  SER   163      61.269  90.292  93.677  1.00  0.00           C  
ATOM   2224  HA  SER   163      60.703  91.223  93.704  1.00  0.00           H  
ATOM   2225  CB  SER   163      62.684  90.488  94.226  1.00  0.00           C  
ATOM   2226  HB2 SER   163      62.455  90.771  95.254  1.00  0.00           H  
ATOM   2227  HB3 SER   163      63.274  89.574  94.299  1.00  0.00           H  
ATOM   2228  OG  SER   163      63.277  91.489  93.503  1.00  0.00           O  
ATOM   2229  HG  SER   163      63.584  92.116  94.162  1.00  0.00           H  
ATOM   2230  C   SER   163      61.482  89.846  92.237  1.00  0.00           C  
ATOM   2231  O   SER   163      61.857  88.696  91.901  1.00  0.00           O  
ATOM   2232  N   SER   164      61.321  90.814  91.347  1.00  0.00           N  
ATOM   2233  H   SER   164      60.974  91.660  91.776  1.00  0.00           H  
ATOM   2234  CA  SER   164      61.534  90.726  89.878  1.00  0.00           C  
ATOM   2235  HA  SER   164      61.194  91.691  89.502  1.00  0.00           H  
ATOM   2236  CB  SER   164      60.788  89.585  89.160  1.00  0.00           C  
ATOM   2237  HB2 SER   164      60.859  89.742  88.084  1.00  0.00           H  
ATOM   2238  HB3 SER   164      61.160  88.593  89.416  1.00  0.00           H  
ATOM   2239  OG  SER   164      59.447  89.565  89.573  1.00  0.00           O  
ATOM   2240  HG  SER   164      59.204  90.492  89.509  1.00  0.00           H  
ATOM   2241  C   SER   164      63.010  90.764  89.408  1.00  0.00           C  
ATOM   2242  O   SER   164      63.935  90.656  90.268  1.00  0.00           O  
ATOM   2243  N   SER   165      63.257  90.732  88.136  1.00  0.00           N  
ATOM   2244  H   SER   165      62.492  90.653  87.483  1.00  0.00           H  
ATOM   2245  CA  SER   165      64.573  90.658  87.458  1.00  0.00           C  
ATOM   2246  HA  SER   165      65.059  89.712  87.697  1.00  0.00           H  
ATOM   2247  CB  SER   165      64.460  90.792  85.965  1.00  0.00           C  
ATOM   2248  HB2 SER   165      64.101  91.748  85.584  1.00  0.00           H  
ATOM   2249  HB3 SER   165      65.466  90.718  85.553  1.00  0.00           H  
ATOM   2250  OG  SER   165      63.532  89.836  85.396  1.00  0.00           O  
ATOM   2251  HG  SER   165      64.022  89.035  85.191  1.00  0.00           H  
ATOM   2252  C   SER   165      65.541  91.812  87.765  1.00  0.00           C  
ATOM   2253  O   SER   165      65.115  92.961  88.028  1.00  0.00           O  
ATOM   2254  N   GLY   166      66.875  91.572  87.899  1.00  0.00           N  
ATOM   2255  H   GLY   166      67.291  90.690  87.638  1.00  0.00           H  
ATOM   2256  CA  GLY   166      67.726  92.657  88.330  1.00  0.00           C  
ATOM   2257  HA2 GLY   166      67.580  93.558  87.734  1.00  0.00           H  
ATOM   2258  HA3 GLY   166      67.471  92.901  89.361  1.00  0.00           H  
ATOM   2259  C   GLY   166      69.197  92.395  88.255  1.00  0.00           C  
ATOM   2260  O   GLY   166      69.653  91.264  88.314  1.00  0.00           O  
ATOM   2261  N   GLY   167      70.049  93.462  88.090  1.00  0.00           N  
ATOM   2262  H   GLY   167      69.633  94.383  88.111  1.00  0.00           H  
ATOM   2263  CA  GLY   167      71.482  93.379  88.315  1.00  0.00           C  
ATOM   2264  HA2 GLY   167      71.862  94.363  88.039  1.00  0.00           H  
ATOM   2265  HA3 GLY   167      71.681  93.068  89.340  1.00  0.00           H  
ATOM   2266  C   GLY   167      72.190  92.295  87.465  1.00  0.00           C  
ATOM   2267  O   GLY   167      71.946  92.160  86.222  1.00  0.00           O  
ATOM   2268  N   GLY   168      73.245  91.689  87.994  1.00  0.00           N  
ATOM   2269  H   GLY   168      73.323  91.673  89.000  1.00  0.00           H  
ATOM   2270  CA  GLY   168      74.190  90.878  87.137  1.00  0.00           C  
ATOM   2271  HA2 GLY   168      74.044  91.264  86.128  1.00  0.00           H  
ATOM   2272  HA3 GLY   168      75.200  91.236  87.338  1.00  0.00           H  
ATOM   2273  C   GLY   168      73.900  89.387  87.020  1.00  0.00           C  
ATOM   2274  O   GLY   168      72.736  89.050  86.931  1.00  0.00           O  
ATOM   2275  N   GLY   169      74.883  88.509  86.863  1.00  0.00           N  
ATOM   2276  H   GLY   169      74.598  87.612  86.499  1.00  0.00           H  
ATOM   2277  CA  GLY   169      76.313  88.806  86.988  1.00  0.00           C  
ATOM   2278  HA2 GLY   169      76.450  89.389  87.898  1.00  0.00           H  
ATOM   2279  HA3 GLY   169      76.804  87.833  87.028  1.00  0.00           H  
ATOM   2280  C   GLY   169      76.922  89.632  85.807  1.00  0.00           C  
ATOM   2281  O   GLY   169      76.213  90.298  85.144  1.00  0.00           O  
ATOM   2282  N   GLY   170      78.196  89.525  85.601  1.00  0.00           N  
ATOM   2283  H   GLY   170      78.777  88.973  86.216  1.00  0.00           H  
ATOM   2284  CA  GLY   170      78.930  90.246  84.626  1.00  0.00           C  
ATOM   2285  HA2 GLY   170      78.535  90.027  83.634  1.00  0.00           H  
ATOM   2286  HA3 GLY   170      78.630  91.283  84.778  1.00  0.00           H  
ATOM   2287  C   GLY   170      80.454  90.263  84.702  1.00  0.00           C  
ATOM   2288  O   GLY   170      81.016  89.940  85.674  1.00  0.00           O  
ATOM   2289  N   GLY   171      81.238  90.647  83.653  1.00  0.00           N  
ATOM   2290  H   GLY   171      82.241  90.549  83.719  1.00  0.00           H  
ATOM   2291  CA  GLY   171      80.712  90.885  82.275  1.00  0.00           C  
ATOM   2292  HA2 GLY   171      80.063  90.042  82.037  1.00  0.00           H  
ATOM   2293  HA3 GLY   171      80.057  91.756  82.244  1.00  0.00           H  
ATOM   2294  C   GLY   171      81.810  91.064  81.246  1.00  0.00           C  
ATOM   2295  O   GLY   171      82.854  90.423  81.305  1.00  0.00           O  
ATOM   2296  N   GLY   172      81.649  91.887  80.233  1.00  0.00           N  
ATOM   2297  H   GLY   172      82.225  91.607  79.452  1.00  0.00           H  
ATOM   2298  CA  GLY   172      80.507  92.866  80.054  1.00  0.00           C  
ATOM   2299  HA2 GLY   172      79.513  92.514  80.331  1.00  0.00           H  
ATOM   2300  HA3 GLY   172      80.558  93.593  80.864  1.00  0.00           H  
ATOM   2301  C   GLY   172      80.521  93.554  78.653  1.00  0.00           C  
ATOM   2302  O   GLY   172      81.533  93.567  77.922  1.00  0.00           O  
ATOM   2303  N   GLY   173      79.353  93.996  78.115  1.00  0.00           N  
ATOM   2304  H   GLY   173      78.515  93.714  78.603  1.00  0.00           H  
ATOM   2305  CA  GLY   173      79.170  94.722  76.830  1.00  0.00           C  
ATOM   2306  HA2 GLY   173      78.320  95.401  76.897  1.00  0.00           H  
ATOM   2307  HA3 GLY   173      80.068  95.277  76.560  1.00  0.00           H  
ATOM   2308  C   GLY   173      79.060  93.783  75.643  1.00  0.00           C  
ATOM   2309  O   GLY   173      79.261  92.613  75.846  1.00  0.00           O  
ATOM   2310  N   GLY   174      78.696  94.239  74.494  1.00  0.00           N  
ATOM   2311  H   GLY   174      78.329  93.594  73.809  1.00  0.00           H  
ATOM   2312  CA  GLY   174      78.633  95.585  74.004  1.00  0.00           C  
ATOM   2313  HA2 GLY   174      77.721  95.773  73.437  1.00  0.00           H  
ATOM   2314  HA3 GLY   174      78.602  96.247  74.869  1.00  0.00           H  
ATOM   2315  C   GLY   174      79.880  96.029  73.148  1.00  0.00           C  
ATOM   2316  O   GLY   174      80.924  95.507  73.461  1.00  0.00           O  
ATOM   2317  N   GLY   175      79.776  96.929  72.217  1.00  0.00           N  
ATOM   2318  H   GLY   175      78.873  97.305  71.965  1.00  0.00           H  
ATOM   2319  CA  GLY   175      80.646  97.132  71.120  1.00  0.00           C  
ATOM   2320  HA2 GLY   175      81.310  96.271  71.193  1.00  0.00           H  
ATOM   2321  HA3 GLY   175      80.197  97.099  70.127  1.00  0.00           H  
ATOM   2322  C   GLY   175      81.473  98.400  71.274  1.00  0.00           C  
ATOM   2323  O   GLY   175      80.957  99.354  71.852  1.00  0.00           O  
ATOM   2324  N   ASN   176      82.717  98.442  70.779  1.00  0.00           N  
ATOM   2325  H   ASN   176      83.038  97.700  70.174  1.00  0.00           H  
ATOM   2326  CA  ASN   176      83.561  99.639  70.727  1.00  0.00           C  
ATOM   2327  HA  ASN   176      83.678 100.030  71.737  1.00  0.00           H  
ATOM   2328  CB  ASN   176      84.932  99.339  70.102  1.00  0.00           C  
ATOM   2329  HB2 ASN   176      85.368  98.526  70.683  1.00  0.00           H  
ATOM   2330  HB3 ASN   176      84.756  99.161  69.041  1.00  0.00           H  
ATOM   2331  CG  ASN   176      85.875 100.545  70.276  1.00  0.00           C  
ATOM   2332  OD1 ASN   176      85.687 101.637  70.865  1.00  0.00           O  
ATOM   2333  ND2 ASN   176      87.073 100.265  69.847  1.00  0.00           N  
ATOM   2334 HD21 ASN   176      87.777 100.974  69.698  1.00  0.00           H  
ATOM   2335 HD22 ASN   176      87.191  99.302  69.565  1.00  0.00           H  
ATOM   2336  C   ASN   176      82.786 100.691  69.897  1.00  0.00           C  
ATOM   2337  O   ASN   176      81.939 100.351  69.066  1.00  0.00           O  
ATOM   2338  N   TYR   177      83.063 102.010  70.099  1.00  0.00           N  
ATOM   2339  H   TYR   177      83.798 102.157  70.777  1.00  0.00           H  
ATOM   2340  CA  TYR   177      82.806 103.153  69.180  1.00  0.00           C  
ATOM   2341  HA  TYR   177      81.742 103.349  69.307  1.00  0.00           H  
ATOM   2342  CB  TYR   177      83.657 104.325  69.716  1.00  0.00           C  
ATOM   2343  HB2 TYR   177      84.705 104.037  69.624  1.00  0.00           H  
ATOM   2344  HB3 TYR   177      83.482 105.170  69.050  1.00  0.00           H  
ATOM   2345  CG  TYR   177      83.502 104.722  71.147  1.00  0.00           C  
ATOM   2346  CD1 TYR   177      82.208 105.108  71.569  1.00  0.00           C  
ATOM   2347  HD1 TYR   177      81.377 104.962  70.895  1.00  0.00           H  
ATOM   2348  CE1 TYR   177      81.914 105.579  72.828  1.00  0.00           C  
ATOM   2349  HE1 TYR   177      80.914 105.924  73.046  1.00  0.00           H  
ATOM   2350  CZ  TYR   177      82.874 105.505  73.820  1.00  0.00           C  
ATOM   2351  OH  TYR   177      82.752 105.901  75.117  1.00  0.00           O  
ATOM   2352  HH  TYR   177      81.923 106.357  75.279  1.00  0.00           H  
ATOM   2353  CE2 TYR   177      84.135 104.926  73.462  1.00  0.00           C  
ATOM   2354  HE2 TYR   177      84.837 104.799  74.272  1.00  0.00           H  
ATOM   2355  CD2 TYR   177      84.504 104.650  72.147  1.00  0.00           C  
ATOM   2356  HD2 TYR   177      85.506 104.486  71.778  1.00  0.00           H  
ATOM   2357  C   TYR   177      83.270 102.703  67.751  1.00  0.00           C  
ATOM   2358  O   TYR   177      84.341 102.113  67.591  1.00  0.00           O  
ATOM   2359  N   GLY   178      82.584 103.055  66.688  1.00  0.00           N  
ATOM   2360  H   GLY   178      82.909 102.643  65.825  1.00  0.00           H  
ATOM   2361  CA  GLY   178      81.154 103.500  66.677  1.00  0.00           C  
ATOM   2362  HA2 GLY   178      80.798 103.664  65.660  1.00  0.00           H  
ATOM   2363  HA3 GLY   178      80.514 102.748  67.138  1.00  0.00           H  
ATOM   2364  C   GLY   178      80.934 104.831  67.365  1.00  0.00           C  
ATOM   2365  O   GLY   178      81.793 105.719  67.199  1.00  0.00           O  
ATOM   2366  N   GLN   179      79.770 105.166  67.851  1.00  0.00           N  
ATOM   2367  H   GLN   179      79.050 104.465  67.754  1.00  0.00           H  
ATOM   2368  CA  GLN   179      79.384 106.442  68.627  1.00  0.00           C  
ATOM   2369  HA  GLN   179      80.193 107.173  68.635  1.00  0.00           H  
ATOM   2370  CB  GLN   179      78.313 107.263  67.829  1.00  0.00           C  
ATOM   2371  HB2 GLN   179      77.680 106.377  67.792  1.00  0.00           H  
ATOM   2372  HB3 GLN   179      77.848 108.028  68.450  1.00  0.00           H  
ATOM   2373  CG  GLN   179      78.764 107.740  66.450  1.00  0.00           C  
ATOM   2374  HG2 GLN   179      78.588 108.808  66.324  1.00  0.00           H  
ATOM   2375  HG3 GLN   179      79.846 107.634  66.529  1.00  0.00           H  
ATOM   2376  CD  GLN   179      78.253 106.854  65.295  1.00  0.00           C  
ATOM   2377  OE1 GLN   179      77.483 105.906  65.393  1.00  0.00           O  
ATOM   2378  NE2 GLN   179      78.850 106.954  64.112  1.00  0.00           N  
ATOM   2379 HE21 GLN   179      79.304 107.827  63.883  1.00  0.00           H  
ATOM   2380 HE22 GLN   179      78.679 106.230  63.429  1.00  0.00           H  
ATOM   2381  C   GLN   179      78.982 106.149  70.116  1.00  0.00           C  
ATOM   2382  O   GLN   179      78.628 105.041  70.401  1.00  0.00           O  
ATOM   2383  N   ASP   180      79.073 107.006  71.086  1.00  0.00           N  
ATOM   2384  H   ASP   180      78.887 106.703  72.031  1.00  0.00           H  
ATOM   2385  CA  ASP   180      79.543 108.427  70.931  1.00  0.00           C  
ATOM   2386  HA  ASP   180      79.725 108.749  69.906  1.00  0.00           H  
ATOM   2387  CB  ASP   180      78.483 109.364  71.547  1.00  0.00           C  
ATOM   2388  HB2 ASP   180      77.518 109.079  71.127  1.00  0.00           H  
ATOM   2389  HB3 ASP   180      78.505 109.166  72.618  1.00  0.00           H  
ATOM   2390  CG  ASP   180      78.725 110.862  71.228  1.00  0.00           C  
ATOM   2391  OD1 ASP   180      78.071 111.723  71.914  1.00  0.00           O  
ATOM   2392  OD2 ASP   180      79.654 111.288  70.529  1.00  0.00           O  
ATOM   2393  C   ASP   180      80.917 108.813  71.664  1.00  0.00           C  
ATOM   2394  O   ASP   180      81.125 108.573  72.880  1.00  0.00           O  
ATOM   2395  N   GLN   181      81.844 109.400  70.903  1.00  0.00           N  
ATOM   2396  H   GLN   181      81.621 109.557  69.930  1.00  0.00           H  
ATOM   2397  CA  GLN   181      83.177 109.722  71.306  1.00  0.00           C  
ATOM   2398  HA  GLN   181      83.565 109.018  72.043  1.00  0.00           H  
ATOM   2399  CB  GLN   181      84.010 109.508  70.025  1.00  0.00           C  
ATOM   2400  HB2 GLN   181      83.720 110.261  69.293  1.00  0.00           H  
ATOM   2401  HB3 GLN   181      85.062 109.593  70.299  1.00  0.00           H  
ATOM   2402  CG  GLN   181      83.818 108.101  69.438  1.00  0.00           C  
ATOM   2403  HG2 GLN   181      83.974 107.339  70.201  1.00  0.00           H  
ATOM   2404  HG3 GLN   181      82.800 107.907  69.099  1.00  0.00           H  
ATOM   2405  CD  GLN   181      84.810 107.708  68.324  1.00  0.00           C  
ATOM   2406  OE1 GLN   181      85.902 108.138  68.168  1.00  0.00           O  
ATOM   2407  NE2 GLN   181      84.387 106.901  67.408  1.00  0.00           N  
ATOM   2408 HE21 GLN   181      83.489 106.449  67.505  1.00  0.00           H  
ATOM   2409 HE22 GLN   181      84.888 106.742  66.545  1.00  0.00           H  
ATOM   2410  C   GLN   181      83.431 111.107  71.982  1.00  0.00           C  
ATOM   2411  O   GLN   181      84.585 111.459  72.290  1.00  0.00           O  
ATOM   2412  N   SER   182      82.326 111.899  72.077  1.00  0.00           N  
ATOM   2413  H   SER   182      81.445 111.434  71.912  1.00  0.00           H  
ATOM   2414  CA  SER   182      82.389 113.415  72.242  1.00  0.00           C  
ATOM   2415  HA  SER   182      82.868 113.778  71.332  1.00  0.00           H  
ATOM   2416  CB  SER   182      80.939 114.067  72.214  1.00  0.00           C  
ATOM   2417  HB2 SER   182      80.315 113.741  73.046  1.00  0.00           H  
ATOM   2418  HB3 SER   182      80.987 115.151  72.319  1.00  0.00           H  
ATOM   2419  OG  SER   182      80.290 113.838  70.929  1.00  0.00           O  
ATOM   2420  HG  SER   182      79.972 112.935  70.845  1.00  0.00           H  
ATOM   2421  C   SER   182      83.147 113.834  73.554  1.00  0.00           C  
ATOM   2422  O   SER   182      82.791 113.408  74.673  1.00  0.00           O  
ATOM   2423  N   SER   183      84.132 114.665  73.504  1.00  0.00           N  
ATOM   2424  H   SER   183      84.469 114.967  74.407  1.00  0.00           H  
ATOM   2425  CA  SER   183      85.080 114.853  72.364  1.00  0.00           C  
ATOM   2426  HA  SER   183      84.962 113.962  71.747  1.00  0.00           H  
ATOM   2427  CB  SER   183      84.734 116.181  71.571  1.00  0.00           C  
ATOM   2428  HB2 SER   183      83.668 116.407  71.585  1.00  0.00           H  
ATOM   2429  HB3 SER   183      85.235 116.980  72.118  1.00  0.00           H  
ATOM   2430  OG  SER   183      85.254 116.172  70.185  1.00  0.00           O  
ATOM   2431  HG  SER   183      84.548 115.772  69.672  1.00  0.00           H  
ATOM   2432  C   SER   183      86.480 114.914  72.899  1.00  0.00           C  
ATOM   2433  O   SER   183      86.708 115.385  74.007  1.00  0.00           O  
ATOM   2434  N   MET   184      87.441 114.548  72.064  1.00  0.00           N  
ATOM   2435  H   MET   184      87.094 114.007  71.285  1.00  0.00           H  
ATOM   2436  CA  MET   184      88.860 114.762  72.215  1.00  0.00           C  
ATOM   2437  HA  MET   184      89.097 114.205  73.122  1.00  0.00           H  
ATOM   2438  CB  MET   184      89.634 114.169  71.027  1.00  0.00           C  
ATOM   2439  HB2 MET   184      90.669 114.498  71.123  1.00  0.00           H  
ATOM   2440  HB3 MET   184      89.494 113.089  71.065  1.00  0.00           H  
ATOM   2441  CG  MET   184      89.168 114.679  69.628  1.00  0.00           C  
ATOM   2442  HG2 MET   184      88.085 114.560  69.656  1.00  0.00           H  
ATOM   2443  HG3 MET   184      89.409 115.736  69.513  1.00  0.00           H  
ATOM   2444  SD  MET   184      89.784 113.834  68.180  1.00  0.00           S  
ATOM   2445  CE  MET   184      91.530 114.266  68.476  1.00  0.00           C  
ATOM   2446  HE1 MET   184      91.865 113.916  69.452  1.00  0.00           H  
ATOM   2447  HE2 MET   184      92.223 113.961  67.692  1.00  0.00           H  
ATOM   2448  HE3 MET   184      91.664 115.332  68.658  1.00  0.00           H  
ATOM   2449  C   MET   184      89.132 116.241  72.483  1.00  0.00           C  
ATOM   2450  O   MET   184      88.567 117.093  71.796  1.00  0.00           O  
ATOM   2451  N   SER   185      90.027 116.578  73.426  1.00  0.00           N  
ATOM   2452  H   SER   185      90.215 115.858  74.109  1.00  0.00           H  
ATOM   2453  CA  SER   185      90.602 117.870  73.774  1.00  0.00           C  
ATOM   2454  HA  SER   185      89.773 118.444  74.187  1.00  0.00           H  
ATOM   2455  CB  SER   185      91.690 117.669  74.784  1.00  0.00           C  
ATOM   2456  HB2 SER   185      91.302 117.079  75.613  1.00  0.00           H  
ATOM   2457  HB3 SER   185      92.492 117.044  74.390  1.00  0.00           H  
ATOM   2458  OG  SER   185      92.119 118.917  75.125  1.00  0.00           O  
ATOM   2459  HG  SER   185      91.466 119.494  75.527  1.00  0.00           H  
ATOM   2460  C   SER   185      91.180 118.523  72.503  1.00  0.00           C  
ATOM   2461  O   SER   185      91.960 117.982  71.679  1.00  0.00           O  
ATOM   2462  N   SER   186      90.840 119.861  72.356  1.00  0.00           N  
ATOM   2463  H   SER   186      90.400 120.307  73.148  1.00  0.00           H  
ATOM   2464  CA  SER   186      91.247 120.790  71.311  1.00  0.00           C  
ATOM   2465  HA  SER   186      92.323 120.653  71.204  1.00  0.00           H  
ATOM   2466  CB  SER   186      90.364 120.487  70.021  1.00  0.00           C  
ATOM   2467  HB2 SER   186      90.515 119.454  69.708  1.00  0.00           H  
ATOM   2468  HB3 SER   186      89.308 120.636  70.250  1.00  0.00           H  
ATOM   2469  OG  SER   186      90.772 121.378  68.982  1.00  0.00           O  
ATOM   2470  HG  SER   186      90.103 121.194  68.319  1.00  0.00           H  
ATOM   2471  C   SER   186      91.101 122.278  71.722  1.00  0.00           C  
ATOM   2472  O   SER   186      90.058 122.612  72.355  1.00  0.00           O  
ATOM   2473  N   GLY   187      91.992 123.197  71.362  1.00  0.00           N  
ATOM   2474  H   GLY   187      91.628 124.133  71.473  1.00  0.00           H  
ATOM   2475  CA  GLY   187      93.299 122.957  70.738  1.00  0.00           C  
ATOM   2476  HA2 GLY   187      93.976 123.092  71.582  1.00  0.00           H  
ATOM   2477  HA3 GLY   187      93.346 121.989  70.239  1.00  0.00           H  
ATOM   2478  C   GLY   187      93.696 124.002  69.665  1.00  0.00           C  
ATOM   2479  O   GLY   187      94.777 123.966  69.189  1.00  0.00           O  
ATOM   2480  N   GLY   188      92.808 124.903  69.274  1.00  0.00           N  
ATOM   2481  H   GLY   188      91.831 124.825  69.519  1.00  0.00           H  
ATOM   2482  CA  GLY   188      93.178 126.062  68.330  1.00  0.00           C  
ATOM   2483  HA2 GLY   188      93.914 125.707  67.608  1.00  0.00           H  
ATOM   2484  HA3 GLY   188      92.286 126.491  67.874  1.00  0.00           H  
ATOM   2485  C   GLY   188      93.917 127.163  69.085  1.00  0.00           C  
ATOM   2486  O   GLY   188      93.968 127.137  70.327  1.00  0.00           O  
ATOM   2487  N   GLY   189      94.681 128.019  68.448  1.00  0.00           N  
ATOM   2488  H   GLY   189      95.127 128.635  69.112  1.00  0.00           H  
ATOM   2489  CA  GLY   189      94.827 128.129  67.006  1.00  0.00           C  
ATOM   2490  HA2 GLY   189      95.790 128.589  66.784  1.00  0.00           H  
ATOM   2491  HA3 GLY   189      94.843 127.176  66.476  1.00  0.00           H  
ATOM   2492  C   GLY   189      93.734 128.937  66.270  1.00  0.00           C  
ATOM   2493  O   GLY   189      92.544 128.681  66.547  1.00  0.00           O  
ATOM   2494  N   SER   190      94.033 129.925  65.388  1.00  0.00           N  
ATOM   2495  H   SER   190      95.032 130.056  65.322  1.00  0.00           H  
ATOM   2496  CA  SER   190      93.150 130.715  64.535  1.00  0.00           C  
ATOM   2497  HA  SER   190      93.707 131.419  63.916  1.00  0.00           H  
ATOM   2498  CB  SER   190      92.724 129.802  63.473  1.00  0.00           C  
ATOM   2499  HB2 SER   190      92.128 129.029  63.959  1.00  0.00           H  
ATOM   2500  HB3 SER   190      91.974 130.283  62.846  1.00  0.00           H  
ATOM   2501  OG  SER   190      93.696 129.130  62.739  1.00  0.00           O  
ATOM   2502  HG  SER   190      94.145 128.440  63.234  1.00  0.00           H  
ATOM   2503  C   SER   190      91.988 131.361  65.269  1.00  0.00           C  
ATOM   2504  O   SER   190      90.785 131.131  64.960  1.00  0.00           O  
ATOM   2505  N   GLY   191      92.269 132.170  66.382  1.00  0.00           N  
ATOM   2506  H   GLY   191      91.472 132.665  66.756  1.00  0.00           H  
ATOM   2507  CA  GLY   191      93.548 132.560  66.861  1.00  0.00           C  
ATOM   2508  HA2 GLY   191      93.331 133.128  67.766  1.00  0.00           H  
ATOM   2509  HA3 GLY   191      94.070 131.649  67.155  1.00  0.00           H  
ATOM   2510  C   GLY   191      94.347 133.404  65.903  1.00  0.00           C  
ATOM   2511  O   GLY   191      93.770 133.628  64.810  1.00  0.00           O  
ATOM   2512  N   GLY   192      95.481 133.917  66.317  1.00  0.00           N  
ATOM   2513  H   GLY   192      95.940 133.621  67.166  1.00  0.00           H  
ATOM   2514  CA  GLY   192      96.279 134.940  65.718  1.00  0.00           C  
ATOM   2515  HA2 GLY   192      95.692 135.858  65.751  1.00  0.00           H  
ATOM   2516  HA3 GLY   192      97.225 134.995  66.257  1.00  0.00           H  
ATOM   2517  C   GLY   192      96.702 134.536  64.270  1.00  0.00           C  
ATOM   2518  O   GLY   192      96.960 133.351  63.915  1.00  0.00           O  
ATOM   2519  N   GLY   193      96.838 135.549  63.349  1.00  0.00           N  
ATOM   2520  H   GLY   193      96.619 136.487  63.651  1.00  0.00           H  
ATOM   2521  CA  GLY   193      97.190 135.247  61.937  1.00  0.00           C  
ATOM   2522  HA2 GLY   193      97.167 136.254  61.521  1.00  0.00           H  
ATOM   2523  HA3 GLY   193      98.187 134.851  61.740  1.00  0.00           H  
ATOM   2524  C   GLY   193      96.226 134.249  61.136  1.00  0.00           C  
ATOM   2525  O   GLY   193      95.002 134.224  61.375  1.00  0.00           O  
ATOM   2526  N   TYR   194      96.834 133.538  60.171  1.00  0.00           N  
ATOM   2527  H   TYR   194      97.836 133.637  60.093  1.00  0.00           H  
ATOM   2528  CA  TYR   194      96.116 132.564  59.379  1.00  0.00           C  
ATOM   2529  HA  TYR   194      95.109 132.965  59.265  1.00  0.00           H  
ATOM   2530  CB  TYR   194      96.845 132.634  58.023  1.00  0.00           C  
ATOM   2531  HB2 TYR   194      97.751 132.038  58.126  1.00  0.00           H  
ATOM   2532  HB3 TYR   194      96.206 132.125  57.301  1.00  0.00           H  
ATOM   2533  CG  TYR   194      97.280 134.027  57.455  1.00  0.00           C  
ATOM   2534  CD1 TYR   194      96.326 135.070  57.382  1.00  0.00           C  
ATOM   2535  HD1 TYR   194      95.313 134.790  57.634  1.00  0.00           H  
ATOM   2536  CE1 TYR   194      96.675 136.346  56.916  1.00  0.00           C  
ATOM   2537  HE1 TYR   194      95.908 137.068  56.678  1.00  0.00           H  
ATOM   2538  CZ  TYR   194      97.988 136.656  56.674  1.00  0.00           C  
ATOM   2539  OH  TYR   194      98.346 137.796  56.093  1.00  0.00           O  
ATOM   2540  HH  TYR   194      97.630 138.431  56.022  1.00  0.00           H  
ATOM   2541  CE2 TYR   194      98.940 135.676  56.812  1.00  0.00           C  
ATOM   2542  HE2 TYR   194      99.969 135.968  56.662  1.00  0.00           H  
ATOM   2543  CD2 TYR   194      98.673 134.355  57.228  1.00  0.00           C  
ATOM   2544  HD2 TYR   194      99.478 133.635  57.212  1.00  0.00           H  
ATOM   2545  C   TYR   194      96.009 131.233  60.023  1.00  0.00           C  
ATOM   2546  O   TYR   194      96.814 130.835  60.864  1.00  0.00           O  
ATOM   2547  N   GLY   195      95.011 130.417  59.745  1.00  0.00           N  
ATOM   2548  H   GLY   195      95.028 129.502  60.172  1.00  0.00           H  
ATOM   2549  CA  GLY   195      93.692 130.770  59.159  1.00  0.00           C  
ATOM   2550  HA2 GLY   195      93.495 131.830  59.319  1.00  0.00           H  
ATOM   2551  HA3 GLY   195      93.931 130.726  58.096  1.00  0.00           H  
ATOM   2552  C   GLY   195      92.516 129.754  59.638  1.00  0.00           C  
ATOM   2553  O   GLY   195      92.801 128.592  60.013  1.00  0.00           O  
ATOM   2554  N   ASN   196      91.259 130.144  59.572  1.00  0.00           N  
ATOM   2555  H   ASN   196      91.152 131.090  59.234  1.00  0.00           H  
ATOM   2556  CA  ASN   196      90.099 129.443  59.960  1.00  0.00           C  
ATOM   2557  HA  ASN   196      90.314 128.880  60.869  1.00  0.00           H  
ATOM   2558  CB  ASN   196      89.085 130.499  60.434  1.00  0.00           C  
ATOM   2559  HB2 ASN   196      89.597 131.154  61.138  1.00  0.00           H  
ATOM   2560  HB3 ASN   196      88.657 131.044  59.593  1.00  0.00           H  
ATOM   2561  CG  ASN   196      87.923 129.913  61.239  1.00  0.00           C  
ATOM   2562  OD1 ASN   196      87.756 128.749  61.401  1.00  0.00           O  
ATOM   2563  ND2 ASN   196      86.932 130.629  61.470  1.00  0.00           N  
ATOM   2564 HD21 ASN   196      86.057 130.387  61.914  1.00  0.00           H  
ATOM   2565 HD22 ASN   196      86.985 131.607  61.224  1.00  0.00           H  
ATOM   2566  C   ASN   196      89.518 128.540  58.832  1.00  0.00           C  
ATOM   2567  O   ASN   196      89.194 129.089  57.770  1.00  0.00           O  
ATOM   2568  N   GLN   197      89.566 127.228  59.033  1.00  0.00           N  
ATOM   2569  H   GLN   197      89.951 126.849  59.887  1.00  0.00           H  
ATOM   2570  CA  GLN   197      89.101 126.230  58.121  1.00  0.00           C  
ATOM   2571  HA  GLN   197      88.772 126.733  57.212  1.00  0.00           H  
ATOM   2572  CB  GLN   197      90.214 125.214  57.816  1.00  0.00           C  
ATOM   2573  HB2 GLN   197      90.418 124.716  58.764  1.00  0.00           H  
ATOM   2574  HB3 GLN   197      89.765 124.470  57.159  1.00  0.00           H  
ATOM   2575  CG  GLN   197      91.577 125.682  57.186  1.00  0.00           C  
ATOM   2576  HG2 GLN   197      92.224 126.090  57.962  1.00  0.00           H  
ATOM   2577  HG3 GLN   197      92.177 124.886  56.746  1.00  0.00           H  
ATOM   2578  CD  GLN   197      91.386 126.757  56.128  1.00  0.00           C  
ATOM   2579  OE1 GLN   197      90.457 126.760  55.395  1.00  0.00           O  
ATOM   2580  NE2 GLN   197      92.295 127.721  55.983  1.00  0.00           N  
ATOM   2581 HE21 GLN   197      93.096 127.688  56.598  1.00  0.00           H  
ATOM   2582 HE22 GLN   197      92.195 128.456  55.298  1.00  0.00           H  
ATOM   2583  C   GLN   197      87.804 125.576  58.628  1.00  0.00           C  
ATOM   2584  O   GLN   197      87.382 124.542  58.045  1.00  0.00           O  
ATOM   2585  N   ASP   198      87.064 126.196  59.571  1.00  0.00           N  
ATOM   2586  H   ASP   198      87.455 127.079  59.866  1.00  0.00           H  
ATOM   2587  CA  ASP   198      85.779 125.657  60.192  1.00  0.00           C  
ATOM   2588  HA  ASP   198      85.479 124.657  59.881  1.00  0.00           H  
ATOM   2589  CB  ASP   198      85.904 125.622  61.721  1.00  0.00           C  
ATOM   2590  HB2 ASP   198      85.934 126.608  62.185  1.00  0.00           H  
ATOM   2591  HB3 ASP   198      84.933 125.206  61.991  1.00  0.00           H  
ATOM   2592  CG  ASP   198      87.018 124.713  62.265  1.00  0.00           C  
ATOM   2593  OD1 ASP   198      87.526 123.795  61.573  1.00  0.00           O  
ATOM   2594  OD2 ASP   198      87.265 124.844  63.477  1.00  0.00           O  
ATOM   2595  C   ASP   198      84.599 126.683  59.831  1.00  0.00           C  
ATOM   2596  O   ASP   198      84.542 127.824  60.225  1.00  0.00           O  
ATOM   2597  N   GLN   199      83.540 126.193  59.072  1.00  0.00           N  
ATOM   2598  H   GLN   199      83.592 125.247  58.722  1.00  0.00           H  
ATOM   2599  CA  GLN   199      82.374 127.082  58.834  1.00  0.00           C  
ATOM   2600  HA  GLN   199      82.757 128.062  58.549  1.00  0.00           H  
ATOM   2601  CB  GLN   199      81.339 126.497  57.896  1.00  0.00           C  
ATOM   2602  HB2 GLN   199      81.105 125.469  58.171  1.00  0.00           H  
ATOM   2603  HB3 GLN   199      80.469 127.151  57.831  1.00  0.00           H  
ATOM   2604  CG  GLN   199      81.875 126.411  56.467  1.00  0.00           C  
ATOM   2605  HG2 GLN   199      81.646 127.365  55.993  1.00  0.00           H  
ATOM   2606  HG3 GLN   199      82.907 126.068  56.391  1.00  0.00           H  
ATOM   2607  CD  GLN   199      81.079 125.401  55.697  1.00  0.00           C  
ATOM   2608  OE1 GLN   199      79.835 125.451  55.631  1.00  0.00           O  
ATOM   2609  NE2 GLN   199      81.725 124.394  55.138  1.00  0.00           N  
ATOM   2610 HE21 GLN   199      82.734 124.437  55.155  1.00  0.00           H  
ATOM   2611 HE22 GLN   199      81.225 123.622  54.722  1.00  0.00           H  
ATOM   2612  C   GLN   199      81.615 127.357  60.184  1.00  0.00           C  
ATOM   2613  O   GLN   199      81.759 126.602  61.102  1.00  0.00           O  
ATOM   2614  N   SER   200      80.853 128.432  60.353  1.00  0.00           N  
ATOM   2615  H   SER   200      80.372 128.575  61.229  1.00  0.00           H  
ATOM   2616  CA  SER   200      80.759 129.687  59.484  1.00  0.00           C  
ATOM   2617  HA  SER   200      81.074 129.556  58.449  1.00  0.00           H  
ATOM   2618  CB  SER   200      79.277 130.104  59.461  1.00  0.00           C  
ATOM   2619  HB2 SER   200      79.166 130.813  58.640  1.00  0.00           H  
ATOM   2620  HB3 SER   200      78.694 129.206  59.256  1.00  0.00           H  
ATOM   2621  OG  SER   200      78.879 130.620  60.690  1.00  0.00           O  
ATOM   2622  HG  SER   200      77.991 130.269  60.792  1.00  0.00           H  
ATOM   2623  C   SER   200      81.594 130.933  59.915  1.00  0.00           C  
ATOM   2624  O   SER   200      81.369 132.058  59.401  1.00  0.00           O  
ATOM   2625  N   GLY   201      82.513 130.802  60.883  1.00  0.00           N  
ATOM   2626  H   GLY   201      82.801 129.911  61.262  1.00  0.00           H  
ATOM   2627  CA  GLY   201      83.347 132.011  61.317  1.00  0.00           C  
ATOM   2628  HA2 GLY   201      84.023 131.571  62.050  1.00  0.00           H  
ATOM   2629  HA3 GLY   201      83.929 132.322  60.450  1.00  0.00           H  
ATOM   2630  C   GLY   201      82.423 133.104  62.032  1.00  0.00           C  
ATOM   2631  O   GLY   201      81.511 132.802  62.813  1.00  0.00           O  
ATOM   2632  N   GLY   202      82.589 134.388  61.656  1.00  0.00           N  
ATOM   2633  H   GLY   202      81.996 135.093  62.072  1.00  0.00           H  
ATOM   2634  CA  GLY   202      83.622 134.973  60.744  1.00  0.00           C  
ATOM   2635  HA2 GLY   202      84.601 135.220  61.155  1.00  0.00           H  
ATOM   2636  HA3 GLY   202      83.769 134.218  59.972  1.00  0.00           H  
ATOM   2637  C   GLY   202      83.138 136.239  60.070  1.00  0.00           C  
ATOM   2638  O   GLY   202      82.495 137.085  60.683  1.00  0.00           O  
ATOM   2639  N   GLY   203      83.561 136.503  58.750  1.00  0.00           N  
ATOM   2640  H   GLY   203      83.200 137.327  58.292  1.00  0.00           H  
ATOM   2641  CA  GLY   203      84.567 135.832  57.945  1.00  0.00           C  
ATOM   2642  HA2 GLY   203      84.254 134.851  57.587  1.00  0.00           H  
ATOM   2643  HA3 GLY   203      84.762 136.317  56.988  1.00  0.00           H  
ATOM   2644  C   GLY   203      85.929 135.653  58.668  1.00  0.00           C  
ATOM   2645  O   GLY   203      86.282 136.332  59.615  1.00  0.00           O  
ATOM   2646  N   GLY   204      86.775 134.774  58.085  1.00  0.00           N  
ATOM   2647  H   GLY   204      86.450 134.333  57.237  1.00  0.00           H  
ATOM   2648  CA  GLY   204      88.164 134.451  58.421  1.00  0.00           C  
ATOM   2649  HA2 GLY   204      88.632 133.789  57.693  1.00  0.00           H  
ATOM   2650  HA3 GLY   204      88.526 135.479  58.453  1.00  0.00           H  
ATOM   2651  C   GLY   204      88.468 133.879  59.789  1.00  0.00           C  
ATOM   2652  O   GLY   204      87.582 133.221  60.339  1.00  0.00           O  
ATOM   2653  N   SER   205      89.698 133.896  60.264  1.00  0.00           N  
ATOM   2654  H   SER   205      89.873 133.532  61.190  1.00  0.00           H  
ATOM   2655  CA  SER   205      90.865 134.467  59.617  1.00  0.00           C  
ATOM   2656  HA  SER   205      90.643 135.525  59.479  1.00  0.00           H  
ATOM   2657  CB  SER   205      92.114 134.411  60.554  1.00  0.00           C  
ATOM   2658  HB2 SER   205      92.966 134.568  59.892  1.00  0.00           H  
ATOM   2659  HB3 SER   205      92.096 135.266  61.229  1.00  0.00           H  
ATOM   2660  OG  SER   205      92.197 133.148  61.170  1.00  0.00           O  
ATOM   2661  HG  SER   205      93.074 133.263  61.544  1.00  0.00           H  
ATOM   2662  C   SER   205      91.257 133.706  58.325  1.00  0.00           C  
ATOM   2663  O   SER   205      90.888 132.547  58.120  1.00  0.00           O  
ATOM   2664  N   GLY   206      91.952 134.387  57.370  1.00  0.00           N  
ATOM   2665  H   GLY   206      92.347 135.289  57.594  1.00  0.00           H  
ATOM   2666  CA  GLY   206      92.061 133.943  55.951  1.00  0.00           C  
ATOM   2667  HA2 GLY   206      92.376 132.900  55.922  1.00  0.00           H  
ATOM   2668  HA3 GLY   206      91.092 133.863  55.457  1.00  0.00           H  
ATOM   2669  C   GLY   206      93.034 134.797  55.156  1.00  0.00           C  
ATOM   2670  O   GLY   206      93.670 135.647  55.691  1.00  0.00           O  
ATOM   2671  N   GLY   207      93.209 134.667  53.875  1.00  0.00           N  
ATOM   2672  H   GLY   207      94.095 135.034  53.559  1.00  0.00           H  
ATOM   2673  CA  GLY   207      92.475 133.763  53.049  1.00  0.00           C  
ATOM   2674  HA2 GLY   207      92.229 132.869  53.622  1.00  0.00           H  
ATOM   2675  HA3 GLY   207      91.560 134.243  52.703  1.00  0.00           H  
ATOM   2676  C   GLY   207      93.333 133.251  51.935  1.00  0.00           C  
ATOM   2677  O   GLY   207      94.138 133.966  51.359  1.00  0.00           O  
ATOM   2678  N   TYR   208      93.255 131.975  51.619  1.00  0.00           N  
ATOM   2679  H   TYR   208      92.643 131.350  52.124  1.00  0.00           H  
ATOM   2680  CA  TYR   208      94.073 131.350  50.599  1.00  0.00           C  
ATOM   2681  HA  TYR   208      94.440 132.078  49.875  1.00  0.00           H  
ATOM   2682  CB  TYR   208      95.371 130.785  51.141  1.00  0.00           C  
ATOM   2683  HB2 TYR   208      95.857 131.540  51.760  1.00  0.00           H  
ATOM   2684  HB3 TYR   208      95.137 130.068  51.928  1.00  0.00           H  
ATOM   2685  CG  TYR   208      96.290 130.193  50.077  1.00  0.00           C  
ATOM   2686  CD1 TYR   208      97.009 131.040  49.274  1.00  0.00           C  
ATOM   2687  HD1 TYR   208      96.859 132.103  49.393  1.00  0.00           H  
ATOM   2688  CE1 TYR   208      97.872 130.565  48.279  1.00  0.00           C  
ATOM   2689  HE1 TYR   208      98.523 131.259  47.768  1.00  0.00           H  
ATOM   2690  CZ  TYR   208      97.961 129.169  48.015  1.00  0.00           C  
ATOM   2691  OH  TYR   208      98.755 128.722  47.015  1.00  0.00           O  
ATOM   2692  HH  TYR   208      98.788 129.458  46.400  1.00  0.00           H  
ATOM   2693  CE2 TYR   208      97.155 128.315  48.777  1.00  0.00           C  
ATOM   2694  HE2 TYR   208      97.124 127.238  48.704  1.00  0.00           H  
ATOM   2695  CD2 TYR   208      96.282 128.842  49.764  1.00  0.00           C  
ATOM   2696  HD2 TYR   208      95.710 128.147  50.362  1.00  0.00           H  
ATOM   2697  C   TYR   208      93.299 130.210  49.886  1.00  0.00           C  
ATOM   2698  O   TYR   208      92.419 129.670  50.475  1.00  0.00           O  
ATOM   2699  N   GLY   209      93.601 129.952  48.606  1.00  0.00           N  
ATOM   2700  H   GLY   209      94.437 130.368  48.220  1.00  0.00           H  
ATOM   2701  CA  GLY   209      93.044 128.913  47.759  1.00  0.00           C  
ATOM   2702  HA2 GLY   209      92.001 129.171  47.574  1.00  0.00           H  
ATOM   2703  HA3 GLY   209      93.700 128.868  46.890  1.00  0.00           H  
ATOM   2704  C   GLY   209      93.070 127.497  48.419  1.00  0.00           C  
ATOM   2705  O   GLY   209      93.902 127.175  49.291  1.00  0.00           O  
ATOM   2706  N   GLN   210      92.270 126.517  47.979  1.00  0.00           N  
ATOM   2707  H   GLN   210      92.411 125.635  48.452  1.00  0.00           H  
ATOM   2708  CA  GLN   210      91.232 126.533  46.903  1.00  0.00           C  
ATOM   2709  HA  GLN   210      91.023 125.493  46.650  1.00  0.00           H  
ATOM   2710  CB  GLN   210      89.968 127.205  47.481  1.00  0.00           C  
ATOM   2711  HB2 GLN   210      90.124 128.282  47.539  1.00  0.00           H  
ATOM   2712  HB3 GLN   210      89.148 127.018  46.788  1.00  0.00           H  
ATOM   2713  CG  GLN   210      89.532 126.560  48.778  1.00  0.00           C  
ATOM   2714  HG2 GLN   210      89.708 125.485  48.798  1.00  0.00           H  
ATOM   2715  HG3 GLN   210      90.105 126.950  49.619  1.00  0.00           H  
ATOM   2716  CD  GLN   210      87.991 126.826  49.117  1.00  0.00           C  
ATOM   2717  OE1 GLN   210      87.180 125.916  49.118  1.00  0.00           O  
ATOM   2718  NE2 GLN   210      87.532 128.031  49.301  1.00  0.00           N  
ATOM   2719 HE21 GLN   210      86.639 128.015  49.772  1.00  0.00           H  
ATOM   2720 HE22 GLN   210      88.255 128.686  49.564  1.00  0.00           H  
ATOM   2721  C   GLN   210      91.651 127.149  45.557  1.00  0.00           C  
ATOM   2722  O   GLN   210      90.927 128.008  44.976  1.00  0.00           O  
ATOM   2723  N   GLN   211      92.888 126.995  45.038  1.00  0.00           N  
ATOM   2724  H   GLN   211      93.492 126.395  45.581  1.00  0.00           H  
ATOM   2725  CA  GLN   211      93.473 127.771  43.990  1.00  0.00           C  
ATOM   2726  HA  GLN   211      93.397 128.747  44.470  1.00  0.00           H  
ATOM   2727  CB  GLN   211      94.933 127.373  43.772  1.00  0.00           C  
ATOM   2728  HB2 GLN   211      94.967 126.303  43.568  1.00  0.00           H  
ATOM   2729  HB3 GLN   211      95.371 127.954  42.961  1.00  0.00           H  
ATOM   2730  CG  GLN   211      95.913 127.631  44.955  1.00  0.00           C  
ATOM   2731  HG2 GLN   211      96.812 128.000  44.461  1.00  0.00           H  
ATOM   2732  HG3 GLN   211      95.500 128.449  45.545  1.00  0.00           H  
ATOM   2733  CD  GLN   211      96.131 126.568  46.069  1.00  0.00           C  
ATOM   2734  OE1 GLN   211      95.337 126.415  47.013  1.00  0.00           O  
ATOM   2735  NE2 GLN   211      97.195 125.888  45.963  1.00  0.00           N  
ATOM   2736 HE21 GLN   211      97.681 125.897  45.078  1.00  0.00           H  
ATOM   2737 HE22 GLN   211      97.447 125.153  46.608  1.00  0.00           H  
ATOM   2738  C   GLN   211      92.618 127.950  42.656  1.00  0.00           C  
ATOM   2739  O   GLN   211      92.328 129.011  42.075  1.00  0.00           O  
ATOM   2740  N   ASP   212      92.114 126.815  42.187  1.00  0.00           N  
ATOM   2741  H   ASP   212      92.023 126.064  42.857  1.00  0.00           H  
ATOM   2742  CA  ASP   212      91.334 126.534  40.893  1.00  0.00           C  
ATOM   2743  HA  ASP   212      91.464 127.380  40.218  1.00  0.00           H  
ATOM   2744  CB  ASP   212      91.907 125.249  40.243  1.00  0.00           C  
ATOM   2745  HB2 ASP   212      91.844 124.507  41.039  1.00  0.00           H  
ATOM   2746  HB3 ASP   212      91.292 125.089  39.357  1.00  0.00           H  
ATOM   2747  CG  ASP   212      93.359 125.372  39.747  1.00  0.00           C  
ATOM   2748  OD1 ASP   212      94.002 124.307  39.708  1.00  0.00           O  
ATOM   2749  OD2 ASP   212      93.856 126.476  39.366  1.00  0.00           O  
ATOM   2750  C   ASP   212      89.831 126.366  41.216  1.00  0.00           C  
ATOM   2751  O   ASP   212      89.158 125.626  40.505  1.00  0.00           O  
ATOM   2752  N   ARG   213      89.203 127.037  42.224  1.00  0.00           N  
ATOM   2753  H   ARG   213      89.783 127.626  42.805  1.00  0.00           H  
ATOM   2754  CA  ARG   213      87.735 126.986  42.521  1.00  0.00           C  
ATOM   2755  HA  ARG   213      87.386 125.956  42.588  1.00  0.00           H  
ATOM   2756  CB  ARG   213      87.584 127.631  43.911  1.00  0.00           C  
ATOM   2757  HB2 ARG   213      88.077 127.014  44.662  1.00  0.00           H  
ATOM   2758  HB3 ARG   213      88.101 128.581  44.046  1.00  0.00           H  
ATOM   2759  CG  ARG   213      86.105 127.815  44.432  1.00  0.00           C  
ATOM   2760  HG2 ARG   213      85.616 128.357  43.622  1.00  0.00           H  
ATOM   2761  HG3 ARG   213      85.569 126.877  44.576  1.00  0.00           H  
ATOM   2762  CD  ARG   213      86.063 128.554  45.711  1.00  0.00           C  
ATOM   2763  HD2 ARG   213      85.011 128.835  45.761  1.00  0.00           H  
ATOM   2764  HD3 ARG   213      86.568 127.950  46.465  1.00  0.00           H  
ATOM   2765  NE  ARG   213      86.682 129.899  45.725  1.00  0.00           N  
ATOM   2766  HE  ARG   213      86.995 130.248  44.831  1.00  0.00           H  
ATOM   2767  CZ  ARG   213      86.534 130.884  46.638  1.00  0.00           C  
ATOM   2768  NH1 ARG   213      85.778 130.584  47.646  1.00  0.00           N  
ATOM   2769 HH11 ARG   213      85.740 131.275  48.381  1.00  0.00           H  
ATOM   2770 HH12 ARG   213      85.111 129.827  47.672  1.00  0.00           H  
ATOM   2771  NH2 ARG   213      87.310 131.956  46.617  1.00  0.00           N  
ATOM   2772 HH21 ARG   213      87.524 132.488  47.448  1.00  0.00           H  
ATOM   2773 HH22 ARG   213      87.857 132.092  45.778  1.00  0.00           H  
ATOM   2774  C   ARG   213      86.896 127.678  41.417  1.00  0.00           C  
ATOM   2775  O   ARG   213      87.085 128.865  41.186  1.00  0.00           O  
ATOM   2776  N   GLY   214      85.914 127.022  40.762  1.00  0.00           N  
ATOM   2777  H   GLY   214      85.439 127.666  40.146  1.00  0.00           H  
ATOM   2778  CA  GLY   214      85.423 125.540  40.824  1.00  0.00           C  
ATOM   2779  HA2 GLY   214      84.589 125.472  40.126  1.00  0.00           H  
ATOM   2780  HA3 GLY   214      86.141 124.776  40.526  1.00  0.00           H  
ATOM   2781  C   GLY   214      85.127 125.190  42.303  1.00  0.00           C  
ATOM   2782  O   GLY   214      85.928 124.384  42.872  1.00  0.00           O  
ATOM   2783  OXT GLY   214      84.171 125.688  42.898  1.00  0.00           O  
TER    2784      GLY   214 
END   
