# Supplementary material for: Visualization of oligomerization, clustering, and density transition of intrinsically disordered proteins
Source: Natl Sci Rev. 2026 Feb 14;13(7):nwag107. doi: 10.1093/nsr/nwag107 (PMC13114874; doi:10.1093/nsr/nwag107)
Supplement: nwag107_Supplemental_Files [file nwag107_supplemental_files.zip › SI-MD-Structures/MD-Sturctures/frame17.pdb]

CRYST1  135.094  149.257  136.858  90.00  90.00  90.00               1
ATOM      1  N   MET     1      35.254  53.942  95.967  1.00  0.00           N  
ATOM      2  H1  MET     1      35.849  53.686  96.742  1.00  0.00           H  
ATOM      3  H2  MET     1      34.307  53.713  96.232  1.00  0.00           H  
ATOM      4  H3  MET     1      35.641  53.495  95.149  1.00  0.00           H  
ATOM      5  CA  MET     1      35.285  55.416  95.758  1.00  0.00           C  
ATOM      6  HA  MET     1      36.250  55.590  95.281  1.00  0.00           H  
ATOM      7  CB  MET     1      34.137  55.830  94.789  1.00  0.00           C  
ATOM      8  HB2 MET     1      33.162  55.421  95.053  1.00  0.00           H  
ATOM      9  HB3 MET     1      34.035  56.906  94.926  1.00  0.00           H  
ATOM     10  CG  MET     1      34.638  55.583  93.359  1.00  0.00           C  
ATOM     11  HG2 MET     1      34.487  56.438  92.700  1.00  0.00           H  
ATOM     12  HG3 MET     1      35.720  55.459  93.380  1.00  0.00           H  
ATOM     13  SD  MET     1      33.845  54.229  92.515  1.00  0.00           S  
ATOM     14  CE  MET     1      35.086  53.766  91.296  1.00  0.00           C  
ATOM     15  HE1 MET     1      34.698  52.968  90.663  1.00  0.00           H  
ATOM     16  HE2 MET     1      35.329  54.565  90.595  1.00  0.00           H  
ATOM     17  HE3 MET     1      35.984  53.419  91.807  1.00  0.00           H  
ATOM     18  C   MET     1      35.106  56.049  97.102  1.00  0.00           C  
ATOM     19  O   MET     1      34.506  55.479  97.945  1.00  0.00           O  
ATOM     20  N   ALA     2      35.690  57.207  97.366  1.00  0.00           N  
ATOM     21  H   ALA     2      35.555  57.553  98.305  1.00  0.00           H  
ATOM     22  CA  ALA     2      36.700  58.036  96.622  1.00  0.00           C  
ATOM     23  HA  ALA     2      37.136  58.653  97.408  1.00  0.00           H  
ATOM     24  CB  ALA     2      37.916  57.263  96.197  1.00  0.00           C  
ATOM     25  HB1 ALA     2      38.691  57.992  95.960  1.00  0.00           H  
ATOM     26  HB2 ALA     2      38.333  56.540  96.897  1.00  0.00           H  
ATOM     27  HB3 ALA     2      37.757  56.729  95.260  1.00  0.00           H  
ATOM     28  C   ALA     2      36.038  58.802  95.484  1.00  0.00           C  
ATOM     29  O   ALA     2      35.792  58.266  94.381  1.00  0.00           O  
ATOM     30  N   SER     3      35.758  60.109  95.516  1.00  0.00           N  
ATOM     31  H   SER     3      35.666  60.572  94.623  1.00  0.00           H  
ATOM     32  CA  SER     3      35.537  60.953  96.785  1.00  0.00           C  
ATOM     33  HA  SER     3      35.446  60.294  97.649  1.00  0.00           H  
ATOM     34  CB  SER     3      36.738  61.847  96.885  1.00  0.00           C  
ATOM     35  HB2 SER     3      36.856  62.569  96.077  1.00  0.00           H  
ATOM     36  HB3 SER     3      36.585  62.386  97.820  1.00  0.00           H  
ATOM     37  OG  SER     3      38.014  61.171  97.003  1.00  0.00           O  
ATOM     38  HG  SER     3      38.010  60.684  97.830  1.00  0.00           H  
ATOM     39  C   SER     3      34.290  61.882  96.778  1.00  0.00           C  
ATOM     40  O   SER     3      34.148  62.712  97.670  1.00  0.00           O  
ATOM     41  N   ASN     4      33.345  61.713  95.859  1.00  0.00           N  
ATOM     42  H   ASN     4      33.552  61.152  95.045  1.00  0.00           H  
ATOM     43  CA  ASN     4      32.134  62.536  95.709  1.00  0.00           C  
ATOM     44  HA  ASN     4      32.411  63.416  95.129  1.00  0.00           H  
ATOM     45  CB  ASN     4      31.088  61.727  94.865  1.00  0.00           C  
ATOM     46  HB2 ASN     4      30.594  61.002  95.512  1.00  0.00           H  
ATOM     47  HB3 ASN     4      30.257  62.378  94.592  1.00  0.00           H  
ATOM     48  CG  ASN     4      31.656  61.072  93.585  1.00  0.00           C  
ATOM     49  OD1 ASN     4      31.760  61.774  92.557  1.00  0.00           O  
ATOM     50  ND2 ASN     4      32.076  59.865  93.676  1.00  0.00           N  
ATOM     51 HD21 ASN     4      32.504  59.424  92.875  1.00  0.00           H  
ATOM     52 HD22 ASN     4      31.870  59.450  94.573  1.00  0.00           H  
ATOM     53  C   ASN     4      31.426  62.903  97.021  1.00  0.00           C  
ATOM     54  O   ASN     4      31.279  62.040  97.930  1.00  0.00           O  
ATOM     55  N   ASP     5      31.050  64.157  97.231  1.00  0.00           N  
ATOM     56  H   ASP     5      30.772  64.264  98.196  1.00  0.00           H  
ATOM     57  CA  ASP     5      31.014  65.321  96.310  1.00  0.00           C  
ATOM     58  HA  ASP     5      30.853  65.001  95.280  1.00  0.00           H  
ATOM     59  CB  ASP     5      29.788  66.251  96.685  1.00  0.00           C  
ATOM     60  HB2 ASP     5      29.926  66.683  97.676  1.00  0.00           H  
ATOM     61  HB3 ASP     5      29.819  67.115  96.021  1.00  0.00           H  
ATOM     62  CG  ASP     5      28.362  65.589  96.570  1.00  0.00           C  
ATOM     63  OD1 ASP     5      27.393  66.169  97.103  1.00  0.00           O  
ATOM     64  OD2 ASP     5      28.214  64.499  96.001  1.00  0.00           O  
ATOM     65  C   ASP     5      32.332  66.104  96.370  1.00  0.00           C  
ATOM     66  O   ASP     5      32.802  66.394  97.517  1.00  0.00           O  
ATOM     67  N   TYR     6      33.053  66.169  95.272  1.00  0.00           N  
ATOM     68  H   TYR     6      32.764  65.769  94.391  1.00  0.00           H  
ATOM     69  CA  TYR     6      34.443  66.701  95.252  1.00  0.00           C  
ATOM     70  HA  TYR     6      34.669  67.274  96.152  1.00  0.00           H  
ATOM     71  CB  TYR     6      35.331  65.435  95.146  1.00  0.00           C  
ATOM     72  HB2 TYR     6      34.836  64.587  95.620  1.00  0.00           H  
ATOM     73  HB3 TYR     6      35.529  65.109  94.126  1.00  0.00           H  
ATOM     74  CG  TYR     6      36.683  65.643  95.746  1.00  0.00           C  
ATOM     75  CD1 TYR     6      37.794  65.806  94.930  1.00  0.00           C  
ATOM     76  HD1 TYR     6      37.737  65.972  93.864  1.00  0.00           H  
ATOM     77  CE1 TYR     6      39.069  65.999  95.564  1.00  0.00           C  
ATOM     78  HE1 TYR     6      39.932  66.195  94.944  1.00  0.00           H  
ATOM     79  CZ  TYR     6      39.217  65.914  96.955  1.00  0.00           C  
ATOM     80  OH  TYR     6      40.403  66.186  97.489  1.00  0.00           O  
ATOM     81  HH  TYR     6      41.123  66.303  96.865  1.00  0.00           H  
ATOM     82  CE2 TYR     6      38.101  65.706  97.770  1.00  0.00           C  
ATOM     83  HE2 TYR     6      38.160  65.649  98.847  1.00  0.00           H  
ATOM     84  CD2 TYR     6      36.822  65.593  97.155  1.00  0.00           C  
ATOM     85  HD2 TYR     6      35.962  65.708  97.798  1.00  0.00           H  
ATOM     86  C   TYR     6      34.701  67.574  93.986  1.00  0.00           C  
ATOM     87  O   TYR     6      33.910  67.635  93.043  1.00  0.00           O  
ATOM     88  N   THR     7      35.862  68.289  93.951  1.00  0.00           N  
ATOM     89  H   THR     7      36.343  68.343  94.838  1.00  0.00           H  
ATOM     90  CA  THR     7      36.392  68.982  92.744  1.00  0.00           C  
ATOM     91  HA  THR     7      36.414  68.259  91.929  1.00  0.00           H  
ATOM     92  CB  THR     7      35.506  70.271  92.479  1.00  0.00           C  
ATOM     93  HB  THR     7      34.489  70.026  92.784  1.00  0.00           H  
ATOM     94  CG2 THR     7      35.720  71.528  93.356  1.00  0.00           C  
ATOM     95 HG21 THR     7      36.495  72.179  92.952  1.00  0.00           H  
ATOM     96 HG22 THR     7      34.835  72.159  93.437  1.00  0.00           H  
ATOM     97 HG23 THR     7      35.967  71.267  94.385  1.00  0.00           H  
ATOM     98  OG1 THR     7      35.519  70.803  91.191  1.00  0.00           O  
ATOM     99  HG1 THR     7      35.203  70.144  90.568  1.00  0.00           H  
ATOM    100  C   THR     7      37.802  69.514  92.972  1.00  0.00           C  
ATOM    101  O   THR     7      38.269  69.703  94.131  1.00  0.00           O  
ATOM    102  N   GLN     8      38.457  69.831  91.842  1.00  0.00           N  
ATOM    103  H   GLN     8      38.006  69.675  90.952  1.00  0.00           H  
ATOM    104  CA  GLN     8      39.702  70.515  91.751  1.00  0.00           C  
ATOM    105  HA  GLN     8      40.513  69.847  92.042  1.00  0.00           H  
ATOM    106  CB  GLN     8      40.038  70.967  90.310  1.00  0.00           C  
ATOM    107  HB2 GLN     8      39.125  71.344  89.849  1.00  0.00           H  
ATOM    108  HB3 GLN     8      40.853  71.678  90.448  1.00  0.00           H  
ATOM    109  CG  GLN     8      40.589  69.752  89.625  1.00  0.00           C  
ATOM    110  HG2 GLN     8      41.678  69.788  89.653  1.00  0.00           H  
ATOM    111  HG3 GLN     8      40.194  68.851  90.094  1.00  0.00           H  
ATOM    112  CD  GLN     8      40.244  69.568  88.141  1.00  0.00           C  
ATOM    113  OE1 GLN     8      39.956  70.563  87.460  1.00  0.00           O  
ATOM    114  NE2 GLN     8      40.321  68.309  87.611  1.00  0.00           N  
ATOM    115 HE21 GLN     8      40.643  67.563  88.211  1.00  0.00           H  
ATOM    116 HE22 GLN     8      39.979  68.159  86.673  1.00  0.00           H  
ATOM    117  C   GLN     8      39.756  71.771  92.677  1.00  0.00           C  
ATOM    118  O   GLN     8      38.814  72.535  92.594  1.00  0.00           O  
ATOM    119  N   GLN     9      40.668  72.014  93.593  1.00  0.00           N  
ATOM    120  H   GLN     9      40.368  72.615  94.347  1.00  0.00           H  
ATOM    121  CA  GLN     9      41.989  71.350  93.740  1.00  0.00           C  
ATOM    122  HA  GLN     9      42.570  71.985  94.409  1.00  0.00           H  
ATOM    123  CB  GLN     9      41.800  69.995  94.472  1.00  0.00           C  
ATOM    124  HB2 GLN     9      41.144  69.383  93.852  1.00  0.00           H  
ATOM    125  HB3 GLN     9      42.793  69.549  94.523  1.00  0.00           H  
ATOM    126  CG  GLN     9      41.129  70.192  95.848  1.00  0.00           C  
ATOM    127  HG2 GLN     9      40.491  71.074  95.896  1.00  0.00           H  
ATOM    128  HG3 GLN     9      40.596  69.272  96.091  1.00  0.00           H  
ATOM    129  CD  GLN     9      42.162  70.401  96.980  1.00  0.00           C  
ATOM    130  OE1 GLN     9      43.353  70.860  96.974  1.00  0.00           O  
ATOM    131  NE2 GLN     9      41.769  69.895  98.173  1.00  0.00           N  
ATOM    132 HE21 GLN     9      40.803  69.613  98.262  1.00  0.00           H  
ATOM    133 HE22 GLN     9      42.267  70.052  99.038  1.00  0.00           H  
ATOM    134  C   GLN     9      42.805  71.260  92.504  1.00  0.00           C  
ATOM    135  O   GLN     9      43.228  70.199  92.119  1.00  0.00           O  
ATOM    136  N   ALA    10      43.191  72.290  91.777  1.00  0.00           N  
ATOM    137  H   ALA    10      43.755  72.022  90.983  1.00  0.00           H  
ATOM    138  CA  ALA    10      43.052  73.711  92.127  1.00  0.00           C  
ATOM    139  HA  ALA    10      42.055  73.847  92.544  1.00  0.00           H  
ATOM    140  CB  ALA    10      44.199  74.027  93.170  1.00  0.00           C  
ATOM    141  HB1 ALA    10      45.109  73.808  92.611  1.00  0.00           H  
ATOM    142  HB2 ALA    10      44.165  75.104  93.333  1.00  0.00           H  
ATOM    143  HB3 ALA    10      44.074  73.517  94.125  1.00  0.00           H  
ATOM    144  C   ALA    10      43.238  74.618  90.878  1.00  0.00           C  
ATOM    145  O   ALA    10      44.128  74.351  90.080  1.00  0.00           O  
ATOM    146  N   THR    11      42.405  75.575  90.679  1.00  0.00           N  
ATOM    147  H   THR    11      41.795  75.813  91.448  1.00  0.00           H  
ATOM    148  CA  THR    11      42.166  76.169  89.355  1.00  0.00           C  
ATOM    149  HA  THR    11      42.757  75.616  88.625  1.00  0.00           H  
ATOM    150  CB  THR    11      40.701  75.911  88.965  1.00  0.00           C  
ATOM    151  HB  THR    11      40.403  76.469  88.077  1.00  0.00           H  
ATOM    152  CG2 THR    11      40.444  74.471  88.535  1.00  0.00           C  
ATOM    153 HG21 THR    11      39.395  74.302  88.292  1.00  0.00           H  
ATOM    154 HG22 THR    11      41.013  74.253  87.632  1.00  0.00           H  
ATOM    155 HG23 THR    11      40.700  73.742  89.304  1.00  0.00           H  
ATOM    156  OG1 THR    11      39.794  76.270  90.007  1.00  0.00           O  
ATOM    157  HG1 THR    11      39.781  77.228  89.945  1.00  0.00           H  
ATOM    158  C   THR    11      42.549  77.619  89.122  1.00  0.00           C  
ATOM    159  O   THR    11      41.714  78.476  89.280  1.00  0.00           O  
ATOM    160  N   GLN    12      43.795  77.978  88.736  1.00  0.00           N  
ATOM    161  H   GLN    12      43.887  78.981  88.664  1.00  0.00           H  
ATOM    162  CA  GLN    12      45.024  77.205  88.579  1.00  0.00           C  
ATOM    163  HA  GLN    12      44.941  76.215  89.028  1.00  0.00           H  
ATOM    164  CB  GLN    12      45.324  76.970  87.036  1.00  0.00           C  
ATOM    165  HB2 GLN    12      45.474  77.943  86.569  1.00  0.00           H  
ATOM    166  HB3 GLN    12      46.268  76.426  87.007  1.00  0.00           H  
ATOM    167  CG  GLN    12      44.344  76.158  86.222  1.00  0.00           C  
ATOM    168  HG2 GLN    12      44.853  75.958  85.279  1.00  0.00           H  
ATOM    169  HG3 GLN    12      44.053  75.227  86.709  1.00  0.00           H  
ATOM    170  CD  GLN    12      43.006  76.967  85.894  1.00  0.00           C  
ATOM    171  OE1 GLN    12      42.908  78.188  85.885  1.00  0.00           O  
ATOM    172  NE2 GLN    12      41.994  76.302  85.543  1.00  0.00           N  
ATOM    173 HE21 GLN    12      41.171  76.786  85.212  1.00  0.00           H  
ATOM    174 HE22 GLN    12      42.082  75.306  85.402  1.00  0.00           H  
ATOM    175  C   GLN    12      46.219  77.952  89.223  1.00  0.00           C  
ATOM    176  O   GLN    12      46.164  79.145  89.258  1.00  0.00           O  
ATOM    177  N   SER    13      47.202  77.201  89.626  1.00  0.00           N  
ATOM    178  H   SER    13      47.095  76.206  89.491  1.00  0.00           H  
ATOM    179  CA  SER    13      48.397  77.617  90.231  1.00  0.00           C  
ATOM    180  HA  SER    13      48.188  77.901  91.263  1.00  0.00           H  
ATOM    181  CB  SER    13      49.402  76.452  90.273  1.00  0.00           C  
ATOM    182  HB2 SER    13      48.897  75.578  90.685  1.00  0.00           H  
ATOM    183  HB3 SER    13      49.878  76.246  89.314  1.00  0.00           H  
ATOM    184  OG  SER    13      50.461  76.858  91.123  1.00  0.00           O  
ATOM    185  HG  SER    13      50.747  76.111  91.654  1.00  0.00           H  
ATOM    186  C   SER    13      49.223  78.751  89.456  1.00  0.00           C  
ATOM    187  O   SER    13      49.174  78.805  88.202  1.00  0.00           O  
ATOM    188  N   TYR    14      50.008  79.553  90.174  1.00  0.00           N  
ATOM    189  H   TYR    14      49.985  79.348  91.163  1.00  0.00           H  
ATOM    190  CA  TYR    14      50.817  80.695  89.742  1.00  0.00           C  
ATOM    191  HA  TYR    14      50.985  81.194  90.697  1.00  0.00           H  
ATOM    192  CB  TYR    14      52.221  80.451  89.046  1.00  0.00           C  
ATOM    193  HB2 TYR    14      52.183  80.002  88.053  1.00  0.00           H  
ATOM    194  HB3 TYR    14      52.797  81.371  88.950  1.00  0.00           H  
ATOM    195  CG  TYR    14      53.089  79.584  89.903  1.00  0.00           C  
ATOM    196  CD1 TYR    14      52.942  78.192  89.913  1.00  0.00           C  
ATOM    197  HD1 TYR    14      52.291  77.793  89.149  1.00  0.00           H  
ATOM    198  CE1 TYR    14      53.728  77.403  90.729  1.00  0.00           C  
ATOM    199  HE1 TYR    14      53.468  76.356  90.701  1.00  0.00           H  
ATOM    200  CZ  TYR    14      54.770  77.881  91.541  1.00  0.00           C  
ATOM    201  OH  TYR    14      55.413  77.151  92.386  1.00  0.00           O  
ATOM    202  HH  TYR    14      55.065  76.257  92.343  1.00  0.00           H  
ATOM    203  CE2 TYR    14      54.950  79.275  91.577  1.00  0.00           C  
ATOM    204  HE2 TYR    14      55.627  79.730  92.285  1.00  0.00           H  
ATOM    205  CD2 TYR    14      54.096  80.126  90.766  1.00  0.00           C  
ATOM    206  HD2 TYR    14      54.175  81.203  90.784  1.00  0.00           H  
ATOM    207  C   TYR    14      50.013  81.657  88.877  1.00  0.00           C  
ATOM    208  O   TYR    14      50.484  81.990  87.792  1.00  0.00           O  
ATOM    209  N   GLY    15      48.782  82.062  89.225  1.00  0.00           N  
ATOM    210  H   GLY    15      48.511  82.744  88.531  1.00  0.00           H  
ATOM    211  CA  GLY    15      48.001  81.839  90.480  1.00  0.00           C  
ATOM    212  HA2 GLY    15      46.997  81.584  90.142  1.00  0.00           H  
ATOM    213  HA3 GLY    15      48.432  81.001  91.029  1.00  0.00           H  
ATOM    214  C   GLY    15      47.938  83.043  91.436  1.00  0.00           C  
ATOM    215  O   GLY    15      48.839  83.911  91.346  1.00  0.00           O  
ATOM    216  N   ALA    16      46.976  83.227  92.324  1.00  0.00           N  
ATOM    217  H   ALA    16      46.411  82.424  92.562  1.00  0.00           H  
ATOM    218  CA  ALA    16      46.759  84.399  93.212  1.00  0.00           C  
ATOM    219  HA  ALA    16      46.950  85.335  92.688  1.00  0.00           H  
ATOM    220  CB  ALA    16      45.296  84.540  93.632  1.00  0.00           C  
ATOM    221  HB1 ALA    16      44.844  84.817  92.679  1.00  0.00           H  
ATOM    222  HB2 ALA    16      44.876  83.635  94.071  1.00  0.00           H  
ATOM    223  HB3 ALA    16      45.259  85.402  94.297  1.00  0.00           H  
ATOM    224  C   ALA    16      47.647  84.275  94.463  1.00  0.00           C  
ATOM    225  O   ALA    16      47.858  85.351  95.104  1.00  0.00           O  
ATOM    226  N   TYR    17      48.190  83.072  94.830  1.00  0.00           N  
ATOM    227  H   TYR    17      47.747  82.282  94.382  1.00  0.00           H  
ATOM    228  CA  TYR    17      49.147  82.955  95.893  1.00  0.00           C  
ATOM    229  HA  TYR    17      49.553  83.923  96.185  1.00  0.00           H  
ATOM    230  CB  TYR    17      48.571  82.122  97.013  1.00  0.00           C  
ATOM    231  HB2 TYR    17      48.420  81.091  96.691  1.00  0.00           H  
ATOM    232  HB3 TYR    17      49.332  81.986  97.781  1.00  0.00           H  
ATOM    233  CG  TYR    17      47.381  82.795  97.629  1.00  0.00           C  
ATOM    234  CD1 TYR    17      47.431  84.076  98.173  1.00  0.00           C  
ATOM    235  HD1 TYR    17      48.309  84.692  98.050  1.00  0.00           H  
ATOM    236  CE1 TYR    17      46.300  84.609  98.835  1.00  0.00           C  
ATOM    237  HE1 TYR    17      46.306  85.607  99.248  1.00  0.00           H  
ATOM    238  CZ  TYR    17      45.155  83.795  98.993  1.00  0.00           C  
ATOM    239  OH  TYR    17      44.090  84.152  99.726  1.00  0.00           O  
ATOM    240  HH  TYR    17      44.379  84.777 100.394  1.00  0.00           H  
ATOM    241  CE2 TYR    17      45.184  82.475  98.437  1.00  0.00           C  
ATOM    242  HE2 TYR    17      44.380  81.792  98.669  1.00  0.00           H  
ATOM    243  CD2 TYR    17      46.237  81.987  97.724  1.00  0.00           C  
ATOM    244  HD2 TYR    17      46.231  81.025  97.234  1.00  0.00           H  
ATOM    245  C   TYR    17      50.442  82.230  95.409  1.00  0.00           C  
ATOM    246  O   TYR    17      50.751  81.159  95.869  1.00  0.00           O  
ATOM    247  N   PRO    18      51.242  82.865  94.492  1.00  0.00           N  
ATOM    248  CD  PRO    18      51.095  84.228  94.018  1.00  0.00           C  
ATOM    249  HD2 PRO    18      51.043  84.864  94.902  1.00  0.00           H  
ATOM    250  HD3 PRO    18      50.152  84.256  93.472  1.00  0.00           H  
ATOM    251  CG  PRO    18      52.227  84.594  93.071  1.00  0.00           C  
ATOM    252  HG2 PRO    18      53.040  84.906  93.727  1.00  0.00           H  
ATOM    253  HG3 PRO    18      51.885  85.283  92.298  1.00  0.00           H  
ATOM    254  CB  PRO    18      52.668  83.171  92.574  1.00  0.00           C  
ATOM    255  HB2 PRO    18      53.757  83.192  92.544  1.00  0.00           H  
ATOM    256  HB3 PRO    18      52.231  82.919  91.607  1.00  0.00           H  
ATOM    257  CA  PRO    18      52.261  82.223  93.712  1.00  0.00           C  
ATOM    258  HA  PRO    18      51.922  81.264  93.320  1.00  0.00           H  
ATOM    259  C   PRO    18      53.477  81.985  94.587  1.00  0.00           C  
ATOM    260  O   PRO    18      53.955  82.893  95.307  1.00  0.00           O  
ATOM    261  N   THR    19      53.954  80.788  94.609  1.00  0.00           N  
ATOM    262  H   THR    19      53.496  80.128  93.996  1.00  0.00           H  
ATOM    263  CA  THR    19      54.901  80.326  95.646  1.00  0.00           C  
ATOM    264  HA  THR    19      54.469  80.716  96.567  1.00  0.00           H  
ATOM    265  CB  THR    19      55.000  78.805  95.756  1.00  0.00           C  
ATOM    266  HB  THR    19      55.409  78.495  94.794  1.00  0.00           H  
ATOM    267  CG2 THR    19      55.961  78.353  96.831  1.00  0.00           C  
ATOM    268 HG21 THR    19      55.776  77.324  97.139  1.00  0.00           H  
ATOM    269 HG22 THR    19      56.967  78.523  96.448  1.00  0.00           H  
ATOM    270 HG23 THR    19      55.741  78.956  97.712  1.00  0.00           H  
ATOM    271  OG1 THR    19      53.760  78.188  95.992  1.00  0.00           O  
ATOM    272  HG1 THR    19      53.257  78.380  95.197  1.00  0.00           H  
ATOM    273  C   THR    19      56.265  80.971  95.450  1.00  0.00           C  
ATOM    274  O   THR    19      56.840  81.048  94.389  1.00  0.00           O  
ATOM    275  N   GLN    20      56.821  81.502  96.535  1.00  0.00           N  
ATOM    276  H   GLN    20      56.299  81.354  97.386  1.00  0.00           H  
ATOM    277  CA  GLN    20      58.087  82.238  96.514  1.00  0.00           C  
ATOM    278  HA  GLN    20      58.105  82.936  95.677  1.00  0.00           H  
ATOM    279  CB  GLN    20      58.230  83.012  97.875  1.00  0.00           C  
ATOM    280  HB2 GLN    20      57.508  83.822  97.777  1.00  0.00           H  
ATOM    281  HB3 GLN    20      58.087  82.341  98.722  1.00  0.00           H  
ATOM    282  CG  GLN    20      59.613  83.598  98.095  1.00  0.00           C  
ATOM    283  HG2 GLN    20      59.746  83.902  99.134  1.00  0.00           H  
ATOM    284  HG3 GLN    20      60.272  82.792  97.772  1.00  0.00           H  
ATOM    285  CD  GLN    20      59.934  84.728  97.202  1.00  0.00           C  
ATOM    286  OE1 GLN    20      59.069  85.630  97.003  1.00  0.00           O  
ATOM    287  NE2 GLN    20      61.106  84.773  96.655  1.00  0.00           N  
ATOM    288 HE21 GLN    20      61.697  83.973  96.832  1.00  0.00           H  
ATOM    289 HE22 GLN    20      61.510  85.616  96.273  1.00  0.00           H  
ATOM    290  C   GLN    20      59.238  81.247  96.231  1.00  0.00           C  
ATOM    291  O   GLN    20      59.337  80.142  96.844  1.00  0.00           O  
ATOM    292  N   PRO    21      60.212  81.619  95.369  1.00  0.00           N  
ATOM    293  CD  PRO    21      60.021  82.456  94.205  1.00  0.00           C  
ATOM    294  HD2 PRO    21      59.476  83.369  94.444  1.00  0.00           H  
ATOM    295  HD3 PRO    21      59.549  81.898  93.396  1.00  0.00           H  
ATOM    296  CG  PRO    21      61.403  82.741  93.754  1.00  0.00           C  
ATOM    297  HG2 PRO    21      61.965  83.562  94.199  1.00  0.00           H  
ATOM    298  HG3 PRO    21      61.383  82.983  92.692  1.00  0.00           H  
ATOM    299  CB  PRO    21      62.118  81.390  93.955  1.00  0.00           C  
ATOM    300  HB2 PRO    21      63.191  81.580  93.999  1.00  0.00           H  
ATOM    301  HB3 PRO    21      61.877  80.737  93.117  1.00  0.00           H  
ATOM    302  CA  PRO    21      61.509  80.860  95.288  1.00  0.00           C  
ATOM    303  HA  PRO    21      61.256  79.800  95.280  1.00  0.00           H  
ATOM    304  C   PRO    21      62.361  81.260  96.565  1.00  0.00           C  
ATOM    305  O   PRO    21      62.785  82.424  96.783  1.00  0.00           O  
ATOM    306  N   GLY    22      62.674  80.259  97.309  1.00  0.00           N  
ATOM    307  H   GLY    22      62.362  79.324  97.088  1.00  0.00           H  
ATOM    308  CA  GLY    22      63.507  80.440  98.462  1.00  0.00           C  
ATOM    309  HA2 GLY    22      63.685  79.471  98.926  1.00  0.00           H  
ATOM    310  HA3 GLY    22      64.506  80.854  98.328  1.00  0.00           H  
ATOM    311  C   GLY    22      62.863  81.295  99.550  1.00  0.00           C  
ATOM    312  O   GLY    22      61.633  81.289  99.667  1.00  0.00           O  
ATOM    313  N   GLN    23      63.721  81.935 100.361  1.00  0.00           N  
ATOM    314  H   GLN    23      64.691  81.925 100.082  1.00  0.00           H  
ATOM    315  CA  GLN    23      63.329  82.668 101.605  1.00  0.00           C  
ATOM    316  HA  GLN    23      64.245  83.050 102.056  1.00  0.00           H  
ATOM    317  CB  GLN    23      62.389  83.832 101.192  1.00  0.00           C  
ATOM    318  HB2 GLN    23      61.524  83.423 100.668  1.00  0.00           H  
ATOM    319  HB3 GLN    23      62.132  84.364 102.108  1.00  0.00           H  
ATOM    320  CG  GLN    23      63.054  84.896 100.290  1.00  0.00           C  
ATOM    321  HG2 GLN    23      63.858  85.420 100.807  1.00  0.00           H  
ATOM    322  HG3 GLN    23      63.635  84.512  99.451  1.00  0.00           H  
ATOM    323  CD  GLN    23      62.033  85.923  99.802  1.00  0.00           C  
ATOM    324  OE1 GLN    23      60.862  85.912 100.113  1.00  0.00           O  
ATOM    325  NE2 GLN    23      62.506  86.837  99.046  1.00  0.00           N  
ATOM    326 HE21 GLN    23      63.503  86.874  98.888  1.00  0.00           H  
ATOM    327 HE22 GLN    23      61.839  87.496  98.670  1.00  0.00           H  
ATOM    328  C   GLN    23      62.713  81.788 102.681  1.00  0.00           C  
ATOM    329  O   GLN    23      62.554  80.597 102.469  1.00  0.00           O  
ATOM    330  N   GLY    24      62.392  82.294 103.885  1.00  0.00           N  
ATOM    331  H   GLY    24      62.467  83.288 104.050  1.00  0.00           H  
ATOM    332  CA  GLY    24      61.828  81.460 104.956  1.00  0.00           C  
ATOM    333  HA2 GLY    24      60.740  81.515 104.914  1.00  0.00           H  
ATOM    334  HA3 GLY    24      62.149  80.419 104.907  1.00  0.00           H  
ATOM    335  C   GLY    24      62.265  81.828 106.417  1.00  0.00           C  
ATOM    336  O   GLY    24      61.546  81.677 107.368  1.00  0.00           O  
ATOM    337  N   TYR    25      63.537  82.100 106.536  1.00  0.00           N  
ATOM    338  H   TYR    25      64.082  81.929 105.703  1.00  0.00           H  
ATOM    339  CA  TYR    25      64.339  82.647 107.653  1.00  0.00           C  
ATOM    340  HA  TYR    25      63.718  82.556 108.545  1.00  0.00           H  
ATOM    341  CB  TYR    25      65.654  81.934 107.857  1.00  0.00           C  
ATOM    342  HB2 TYR    25      66.319  82.142 107.018  1.00  0.00           H  
ATOM    343  HB3 TYR    25      66.102  82.241 108.802  1.00  0.00           H  
ATOM    344  CG  TYR    25      65.592  80.388 107.930  1.00  0.00           C  
ATOM    345  CD1 TYR    25      65.166  79.763 109.124  1.00  0.00           C  
ATOM    346  HD1 TYR    25      64.987  80.415 109.966  1.00  0.00           H  
ATOM    347  CE1 TYR    25      65.104  78.376 109.224  1.00  0.00           C  
ATOM    348  HE1 TYR    25      64.923  77.889 110.171  1.00  0.00           H  
ATOM    349  CZ  TYR    25      65.221  77.594 108.037  1.00  0.00           C  
ATOM    350  OH  TYR    25      64.954  76.272 108.134  1.00  0.00           O  
ATOM    351  HH  TYR    25      64.716  76.003 109.024  1.00  0.00           H  
ATOM    352  CE2 TYR    25      65.408  78.145 106.780  1.00  0.00           C  
ATOM    353  HE2 TYR    25      65.364  77.545 105.883  1.00  0.00           H  
ATOM    354  CD2 TYR    25      65.681  79.540 106.739  1.00  0.00           C  
ATOM    355  HD2 TYR    25      65.854  80.016 105.785  1.00  0.00           H  
ATOM    356  C   TYR    25      64.807  84.095 107.467  1.00  0.00           C  
ATOM    357  O   TYR    25      65.240  84.581 106.415  1.00  0.00           O  
ATOM    358  N   SER    26      64.537  84.849 108.559  1.00  0.00           N  
ATOM    359  H   SER    26      64.217  84.336 109.368  1.00  0.00           H  
ATOM    360  CA  SER    26      64.777  86.291 108.747  1.00  0.00           C  
ATOM    361  HA  SER    26      65.424  86.691 107.966  1.00  0.00           H  
ATOM    362  CB  SER    26      63.478  87.053 108.810  1.00  0.00           C  
ATOM    363  HB2 SER    26      62.952  86.654 109.677  1.00  0.00           H  
ATOM    364  HB3 SER    26      63.656  88.111 109.005  1.00  0.00           H  
ATOM    365  OG  SER    26      62.753  86.781 107.661  1.00  0.00           O  
ATOM    366  HG  SER    26      62.384  85.895 107.674  1.00  0.00           H  
ATOM    367  C   SER    26      65.486  86.428 110.119  1.00  0.00           C  
ATOM    368  O   SER    26      65.484  85.532 110.986  1.00  0.00           O  
ATOM    369  N   GLN    27      66.055  87.583 110.343  1.00  0.00           N  
ATOM    370  H   GLN    27      66.185  88.124 109.500  1.00  0.00           H  
ATOM    371  CA  GLN    27      66.564  88.116 111.615  1.00  0.00           C  
ATOM    372  HA  GLN    27      66.016  87.669 112.444  1.00  0.00           H  
ATOM    373  CB  GLN    27      67.964  87.540 111.960  1.00  0.00           C  
ATOM    374  HB2 GLN    27      68.230  87.949 112.934  1.00  0.00           H  
ATOM    375  HB3 GLN    27      67.969  86.450 111.949  1.00  0.00           H  
ATOM    376  CG  GLN    27      69.082  87.967 110.948  1.00  0.00           C  
ATOM    377  HG2 GLN    27      68.908  87.526 109.966  1.00  0.00           H  
ATOM    378  HG3 GLN    27      69.093  89.053 110.862  1.00  0.00           H  
ATOM    379  CD  GLN    27      70.538  87.759 111.418  1.00  0.00           C  
ATOM    380  OE1 GLN    27      71.348  87.155 110.772  1.00  0.00           O  
ATOM    381  NE2 GLN    27      70.834  88.161 112.598  1.00  0.00           N  
ATOM    382 HE21 GLN    27      70.091  88.603 113.120  1.00  0.00           H  
ATOM    383 HE22 GLN    27      71.765  88.025 112.964  1.00  0.00           H  
ATOM    384  C   GLN    27      66.525  89.610 111.732  1.00  0.00           C  
ATOM    385  O   GLN    27      66.502  90.301 110.679  1.00  0.00           O  
ATOM    386  N   GLN    28      66.543  90.196 112.902  1.00  0.00           N  
ATOM    387  H   GLN    28      66.475  89.546 113.671  1.00  0.00           H  
ATOM    388  CA  GLN    28      66.583  91.641 113.159  1.00  0.00           C  
ATOM    389  HA  GLN    28      65.880  92.180 112.523  1.00  0.00           H  
ATOM    390  CB  GLN    28      66.245  91.807 114.675  1.00  0.00           C  
ATOM    391  HB2 GLN    28      65.314  91.327 114.973  1.00  0.00           H  
ATOM    392  HB3 GLN    28      67.045  91.417 115.304  1.00  0.00           H  
ATOM    393  CG  GLN    28      66.016  93.233 115.053  1.00  0.00           C  
ATOM    394  HG2 GLN    28      66.770  93.412 115.819  1.00  0.00           H  
ATOM    395  HG3 GLN    28      66.235  93.901 114.221  1.00  0.00           H  
ATOM    396  CD  GLN    28      64.655  93.582 115.811  1.00  0.00           C  
ATOM    397  OE1 GLN    28      64.581  93.889 116.955  1.00  0.00           O  
ATOM    398  NE2 GLN    28      63.485  93.524 115.160  1.00  0.00           N  
ATOM    399 HE21 GLN    28      62.648  93.983 115.490  1.00  0.00           H  
ATOM    400 HE22 GLN    28      63.499  93.283 114.179  1.00  0.00           H  
ATOM    401  C   GLN    28      67.994  92.180 112.950  1.00  0.00           C  
ATOM    402  O   GLN    28      68.956  91.442 113.132  1.00  0.00           O  
ATOM    403  N   SER    29      68.082  93.446 112.558  1.00  0.00           N  
ATOM    404  H   SER    29      67.241  93.873 112.195  1.00  0.00           H  
ATOM    405  CA  SER    29      69.315  94.246 112.539  1.00  0.00           C  
ATOM    406  HA  SER    29      70.176  93.588 112.658  1.00  0.00           H  
ATOM    407  CB  SER    29      69.512  95.106 111.256  1.00  0.00           C  
ATOM    408  HB2 SER    29      69.614  94.497 110.357  1.00  0.00           H  
ATOM    409  HB3 SER    29      68.687  95.815 111.191  1.00  0.00           H  
ATOM    410  OG  SER    29      70.693  95.887 111.330  1.00  0.00           O  
ATOM    411  HG  SER    29      70.991  96.165 110.461  1.00  0.00           H  
ATOM    412  C   SER    29      69.333  95.158 113.791  1.00  0.00           C  
ATOM    413  O   SER    29      68.455  95.929 114.014  1.00  0.00           O  
ATOM    414  N   SER    30      70.383  95.090 114.617  1.00  0.00           N  
ATOM    415  H   SER    30      71.170  94.482 114.436  1.00  0.00           H  
ATOM    416  CA  SER    30      70.617  95.775 115.924  1.00  0.00           C  
ATOM    417  HA  SER    30      69.760  96.418 116.130  1.00  0.00           H  
ATOM    418  CB  SER    30      70.885  94.835 117.107  1.00  0.00           C  
ATOM    419  HB2 SER    30      71.803  94.255 117.008  1.00  0.00           H  
ATOM    420  HB3 SER    30      70.918  95.394 118.042  1.00  0.00           H  
ATOM    421  OG  SER    30      69.832  93.883 117.163  1.00  0.00           O  
ATOM    422  HG  SER    30      70.075  93.179 116.557  1.00  0.00           H  
ATOM    423  C   SER    30      71.800  96.748 115.926  1.00  0.00           C  
ATOM    424  O   SER    30      72.940  96.337 116.156  1.00  0.00           O  
ATOM    425  N   GLN    31      71.652  98.018 115.649  1.00  0.00           N  
ATOM    426  H   GLN    31      72.493  98.547 115.832  1.00  0.00           H  
ATOM    427  CA  GLN    31      70.583  98.739 114.944  1.00  0.00           C  
ATOM    428  HA  GLN    31      69.952  98.029 114.409  1.00  0.00           H  
ATOM    429  CB  GLN    31      69.781  99.501 116.093  1.00  0.00           C  
ATOM    430  HB2 GLN    31      69.490  98.762 116.840  1.00  0.00           H  
ATOM    431  HB3 GLN    31      70.461 100.207 116.570  1.00  0.00           H  
ATOM    432  CG  GLN    31      68.536 100.245 115.488  1.00  0.00           C  
ATOM    433  HG2 GLN    31      68.746 100.874 114.622  1.00  0.00           H  
ATOM    434  HG3 GLN    31      67.937  99.506 114.956  1.00  0.00           H  
ATOM    435  CD  GLN    31      67.588 100.931 116.486  1.00  0.00           C  
ATOM    436  OE1 GLN    31      67.501 100.626 117.678  1.00  0.00           O  
ATOM    437  NE2 GLN    31      66.907 101.939 116.018  1.00  0.00           N  
ATOM    438 HE21 GLN    31      66.544 102.643 116.646  1.00  0.00           H  
ATOM    439 HE22 GLN    31      67.099 102.197 115.060  1.00  0.00           H  
ATOM    440  C   GLN    31      71.217  99.753 113.905  1.00  0.00           C  
ATOM    441  O   GLN    31      72.156 100.480 114.265  1.00  0.00           O  
ATOM    442  N   PRO    32      70.611  99.916 112.711  1.00  0.00           N  
ATOM    443  CD  PRO    32      69.515  99.066 112.137  1.00  0.00           C  
ATOM    444  HD2 PRO    32      68.663  99.294 112.777  1.00  0.00           H  
ATOM    445  HD3 PRO    32      69.822  98.020 112.167  1.00  0.00           H  
ATOM    446  CG  PRO    32      69.268  99.613 110.704  1.00  0.00           C  
ATOM    447  HG2 PRO    32      68.579 100.455 110.759  1.00  0.00           H  
ATOM    448  HG3 PRO    32      69.052  98.818 109.990  1.00  0.00           H  
ATOM    449  CB  PRO    32      70.579 100.295 110.376  1.00  0.00           C  
ATOM    450  HB2 PRO    32      70.432 101.051 109.605  1.00  0.00           H  
ATOM    451  HB3 PRO    32      71.245  99.538 109.960  1.00  0.00           H  
ATOM    452  CA  PRO    32      71.134 100.827 111.695  1.00  0.00           C  
ATOM    453  HA  PRO    32      72.208 100.660 111.614  1.00  0.00           H  
ATOM    454  C   PRO    32      70.797 102.299 111.807  1.00  0.00           C  
ATOM    455  O   PRO    32      69.652 102.584 112.096  1.00  0.00           O  
ATOM    456  N   TYR    33      71.738 103.215 111.501  1.00  0.00           N  
ATOM    457  H   TYR    33      72.665 102.813 111.529  1.00  0.00           H  
ATOM    458  CA  TYR    33      71.590 104.637 111.441  1.00  0.00           C  
ATOM    459  HA  TYR    33      70.518 104.837 111.433  1.00  0.00           H  
ATOM    460  CB  TYR    33      72.079 105.198 112.817  1.00  0.00           C  
ATOM    461  HB2 TYR    33      73.141 104.951 112.798  1.00  0.00           H  
ATOM    462  HB3 TYR    33      71.897 106.272 112.814  1.00  0.00           H  
ATOM    463  CG  TYR    33      71.477 104.561 114.034  1.00  0.00           C  
ATOM    464  CD1 TYR    33      70.325 105.145 114.592  1.00  0.00           C  
ATOM    465  HD1 TYR    33      69.919 106.057 114.179  1.00  0.00           H  
ATOM    466  CE1 TYR    33      69.652 104.536 115.658  1.00  0.00           C  
ATOM    467  HE1 TYR    33      68.651 104.813 115.954  1.00  0.00           H  
ATOM    468  CZ  TYR    33      70.306 103.470 116.356  1.00  0.00           C  
ATOM    469  OH  TYR    33      69.733 102.945 117.467  1.00  0.00           O  
ATOM    470  HH  TYR    33      70.311 102.329 117.924  1.00  0.00           H  
ATOM    471  CE2 TYR    33      71.630 103.060 115.979  1.00  0.00           C  
ATOM    472  HE2 TYR    33      72.172 102.319 116.548  1.00  0.00           H  
ATOM    473  CD2 TYR    33      72.184 103.574 114.715  1.00  0.00           C  
ATOM    474  HD2 TYR    33      73.161 103.313 114.336  1.00  0.00           H  
ATOM    475  C   TYR    33      72.264 105.368 110.244  1.00  0.00           C  
ATOM    476  O   TYR    33      72.131 106.515 109.981  1.00  0.00           O  
ATOM    477  N   GLY    34      73.250 104.694 109.561  1.00  0.00           N  
ATOM    478  H   GLY    34      73.648 103.901 110.044  1.00  0.00           H  
ATOM    479  CA  GLY    34      73.844 105.132 108.237  1.00  0.00           C  
ATOM    480  HA2 GLY    34      74.666 104.440 108.058  1.00  0.00           H  
ATOM    481  HA3 GLY    34      73.024 104.968 107.538  1.00  0.00           H  
ATOM    482  C   GLY    34      74.246 106.646 108.115  1.00  0.00           C  
ATOM    483  O   GLY    34      74.040 107.227 107.043  1.00  0.00           O  
ATOM    484  N   GLN    35      74.911 107.155 109.195  1.00  0.00           N  
ATOM    485  H   GLN    35      75.153 106.563 109.977  1.00  0.00           H  
ATOM    486  CA  GLN    35      75.212 108.610 109.455  1.00  0.00           C  
ATOM    487  HA  GLN    35      75.385 109.062 108.478  1.00  0.00           H  
ATOM    488  CB  GLN    35      74.221 109.386 110.293  1.00  0.00           C  
ATOM    489  HB2 GLN    35      73.217 109.162 109.931  1.00  0.00           H  
ATOM    490  HB3 GLN    35      74.418 109.041 111.307  1.00  0.00           H  
ATOM    491  CG  GLN    35      74.425 110.822 110.348  1.00  0.00           C  
ATOM    492  HG2 GLN    35      73.734 111.243 111.078  1.00  0.00           H  
ATOM    493  HG3 GLN    35      75.424 111.183 110.594  1.00  0.00           H  
ATOM    494  CD  GLN    35      73.972 111.440 109.052  1.00  0.00           C  
ATOM    495  OE1 GLN    35      73.076 111.039 108.286  1.00  0.00           O  
ATOM    496  NE2 GLN    35      74.695 112.370 108.458  1.00  0.00           N  
ATOM    497 HE21 GLN    35      75.438 112.811 108.981  1.00  0.00           H  
ATOM    498 HE22 GLN    35      74.336 112.933 107.700  1.00  0.00           H  
ATOM    499  C   GLN    35      76.682 108.652 110.114  1.00  0.00           C  
ATOM    500  O   GLN    35      76.953 108.246 111.223  1.00  0.00           O  
ATOM    501  N   GLN    36      77.649 109.259 109.517  1.00  0.00           N  
ATOM    502  H   GLN    36      78.491 109.007 110.015  1.00  0.00           H  
ATOM    503  CA  GLN    36      77.789 109.883 108.191  1.00  0.00           C  
ATOM    504  HA  GLN    36      77.075 110.703 108.121  1.00  0.00           H  
ATOM    505  CB  GLN    36      79.212 110.467 108.155  1.00  0.00           C  
ATOM    506  HB2 GLN    36      79.232 111.149 107.305  1.00  0.00           H  
ATOM    507  HB3 GLN    36      79.355 111.105 109.027  1.00  0.00           H  
ATOM    508  CG  GLN    36      80.245 109.381 108.140  1.00  0.00           C  
ATOM    509  HG2 GLN    36      80.439 108.975 109.133  1.00  0.00           H  
ATOM    510  HG3 GLN    36      79.969 108.478 107.596  1.00  0.00           H  
ATOM    511  CD  GLN    36      81.641 109.841 107.734  1.00  0.00           C  
ATOM    512  OE1 GLN    36      81.886 110.600 106.787  1.00  0.00           O  
ATOM    513  NE2 GLN    36      82.653 109.436 108.433  1.00  0.00           N  
ATOM    514 HE21 GLN    36      82.542 108.836 109.238  1.00  0.00           H  
ATOM    515 HE22 GLN    36      83.507 109.785 108.020  1.00  0.00           H  
ATOM    516  C   GLN    36      77.510 108.952 106.949  1.00  0.00           C  
ATOM    517  O   GLN    36      77.559 107.698 106.991  1.00  0.00           O  
ATOM    518  N   SER    37      77.253 109.681 105.903  1.00  0.00           N  
ATOM    519  H   SER    37      77.142 110.682 105.984  1.00  0.00           H  
ATOM    520  CA  SER    37      77.027 109.145 104.500  1.00  0.00           C  
ATOM    521  HA  SER    37      76.230 108.414 104.630  1.00  0.00           H  
ATOM    522  CB  SER    37      76.493 110.243 103.565  1.00  0.00           C  
ATOM    523  HB2 SER    37      76.196 109.770 102.629  1.00  0.00           H  
ATOM    524  HB3 SER    37      75.699 110.828 104.030  1.00  0.00           H  
ATOM    525  OG  SER    37      77.485 111.232 103.497  1.00  0.00           O  
ATOM    526  HG  SER    37      77.469 111.814 104.260  1.00  0.00           H  
ATOM    527  C   SER    37      78.258 108.501 103.937  1.00  0.00           C  
ATOM    528  O   SER    37      79.364 108.704 104.324  1.00  0.00           O  
ATOM    529  N   TYR    38      77.958 107.555 102.987  1.00  0.00           N  
ATOM    530  H   TYR    38      77.002 107.383 102.709  1.00  0.00           H  
ATOM    531  CA  TYR    38      78.922 106.869 102.158  1.00  0.00           C  
ATOM    532  HA  TYR    38      79.807 107.504 102.124  1.00  0.00           H  
ATOM    533  CB  TYR    38      79.203 105.439 102.670  1.00  0.00           C  
ATOM    534  HB2 TYR    38      79.594 105.471 103.686  1.00  0.00           H  
ATOM    535  HB3 TYR    38      78.275 104.866 102.689  1.00  0.00           H  
ATOM    536  CG  TYR    38      80.186 104.740 101.748  1.00  0.00           C  
ATOM    537  CD1 TYR    38      79.843 103.606 100.995  1.00  0.00           C  
ATOM    538  HD1 TYR    38      78.832 103.240 100.898  1.00  0.00           H  
ATOM    539  CE1 TYR    38      80.747 103.047 100.067  1.00  0.00           C  
ATOM    540  HE1 TYR    38      80.422 102.247  99.417  1.00  0.00           H  
ATOM    541  CZ  TYR    38      82.046 103.583  99.969  1.00  0.00           C  
ATOM    542  OH  TYR    38      82.975 103.072  99.132  1.00  0.00           O  
ATOM    543  HH  TYR    38      82.656 102.794  98.270  1.00  0.00           H  
ATOM    544  CE2 TYR    38      82.414 104.729 100.711  1.00  0.00           C  
ATOM    545  HE2 TYR    38      83.420 105.106 100.598  1.00  0.00           H  
ATOM    546  CD2 TYR    38      81.509 105.237 101.686  1.00  0.00           C  
ATOM    547  HD2 TYR    38      81.812 106.081 102.288  1.00  0.00           H  
ATOM    548  C   TYR    38      78.396 106.718 100.672  1.00  0.00           C  
ATOM    549  O   TYR    38      77.334 106.179 100.370  1.00  0.00           O  
ATOM    550  N   SER    39      79.025 107.533  99.841  1.00  0.00           N  
ATOM    551  H   SER    39      79.824 108.108 100.066  1.00  0.00           H  
ATOM    552  CA  SER    39      78.846 107.552  98.374  1.00  0.00           C  
ATOM    553  HA  SER    39      78.242 106.678  98.128  1.00  0.00           H  
ATOM    554  CB  SER    39      78.161 108.823  97.961  1.00  0.00           C  
ATOM    555  HB2 SER    39      78.113 108.768  96.873  1.00  0.00           H  
ATOM    556  HB3 SER    39      77.210 108.785  98.493  1.00  0.00           H  
ATOM    557  OG  SER    39      78.816 110.007  98.431  1.00  0.00           O  
ATOM    558  HG  SER    39      78.328 110.476  99.112  1.00  0.00           H  
ATOM    559  C   SER    39      80.179 107.430  97.566  1.00  0.00           C  
ATOM    560  O   SER    39      80.263 107.686  96.343  1.00  0.00           O  
ATOM    561  N   GLY    40      81.120 106.762  98.293  1.00  0.00           N  
ATOM    562  H   GLY    40      80.920 106.652  99.277  1.00  0.00           H  
ATOM    563  CA  GLY    40      82.425 106.300  97.773  1.00  0.00           C  
ATOM    564  HA2 GLY    40      82.861 107.193  97.326  1.00  0.00           H  
ATOM    565  HA3 GLY    40      83.068 106.075  98.623  1.00  0.00           H  
ATOM    566  C   GLY    40      82.232 105.130  96.826  1.00  0.00           C  
ATOM    567  O   GLY    40      81.333 104.306  96.983  1.00  0.00           O  
ATOM    568  N   TYR    41      83.136 104.963  95.847  1.00  0.00           N  
ATOM    569  H   TYR    41      82.825 104.173  95.301  1.00  0.00           H  
ATOM    570  CA  TYR    41      84.101 105.898  95.209  1.00  0.00           C  
ATOM    571  HA  TYR    41      83.799 106.931  95.380  1.00  0.00           H  
ATOM    572  CB  TYR    41      85.457 105.556  95.734  1.00  0.00           C  
ATOM    573  HB2 TYR    41      85.651 104.488  95.632  1.00  0.00           H  
ATOM    574  HB3 TYR    41      86.247 106.088  95.203  1.00  0.00           H  
ATOM    575  CG  TYR    41      85.748 105.868  97.212  1.00  0.00           C  
ATOM    576  CD1 TYR    41      85.474 104.960  98.257  1.00  0.00           C  
ATOM    577  HD1 TYR    41      85.024 104.005  98.028  1.00  0.00           H  
ATOM    578  CE1 TYR    41      85.848 105.278  99.577  1.00  0.00           C  
ATOM    579  HE1 TYR    41      85.770 104.585 100.402  1.00  0.00           H  
ATOM    580  CZ  TYR    41      86.317 106.590  99.847  1.00  0.00           C  
ATOM    581  OH  TYR    41      86.588 107.028 101.089  1.00  0.00           O  
ATOM    582  HH  TYR    41      86.675 106.291 101.698  1.00  0.00           H  
ATOM    583  CE2 TYR    41      86.630 107.425  98.782  1.00  0.00           C  
ATOM    584  HE2 TYR    41      87.282 108.266  98.971  1.00  0.00           H  
ATOM    585  CD2 TYR    41      86.272 107.150  97.472  1.00  0.00           C  
ATOM    586  HD2 TYR    41      86.406 107.829  96.643  1.00  0.00           H  
ATOM    587  C   TYR    41      84.185 105.667  93.717  1.00  0.00           C  
ATOM    588  O   TYR    41      84.341 104.516  93.299  1.00  0.00           O  
ATOM    589  N   SER    42      84.014 106.726  92.922  1.00  0.00           N  
ATOM    590  H   SER    42      83.741 107.631  93.278  1.00  0.00           H  
ATOM    591  CA  SER    42      84.220 106.698  91.441  1.00  0.00           C  
ATOM    592  HA  SER    42      84.243 105.694  91.019  1.00  0.00           H  
ATOM    593  CB  SER    42      83.070 107.463  90.725  1.00  0.00           C  
ATOM    594  HB2 SER    42      83.210 107.297  89.656  1.00  0.00           H  
ATOM    595  HB3 SER    42      82.087 107.190  91.109  1.00  0.00           H  
ATOM    596  OG  SER    42      83.113 108.844  90.878  1.00  0.00           O  
ATOM    597  HG  SER    42      82.335 109.080  90.368  1.00  0.00           H  
ATOM    598  C   SER    42      85.569 107.215  91.013  1.00  0.00           C  
ATOM    599  O   SER    42      86.480 107.321  91.836  1.00  0.00           O  
ATOM    600  N   GLN    43      85.655 107.522  89.750  1.00  0.00           N  
ATOM    601  H   GLN    43      84.803 107.418  89.219  1.00  0.00           H  
ATOM    602  CA  GLN    43      86.882 108.017  89.058  1.00  0.00           C  
ATOM    603  HA  GLN    43      87.713 107.495  89.533  1.00  0.00           H  
ATOM    604  CB  GLN    43      86.787 107.686  87.535  1.00  0.00           C  
ATOM    605  HB2 GLN    43      85.776 107.943  87.219  1.00  0.00           H  
ATOM    606  HB3 GLN    43      87.500 108.286  86.970  1.00  0.00           H  
ATOM    607  CG  GLN    43      87.023 106.160  87.409  1.00  0.00           C  
ATOM    608  HG2 GLN    43      86.528 105.730  88.280  1.00  0.00           H  
ATOM    609  HG3 GLN    43      86.643 105.892  86.424  1.00  0.00           H  
ATOM    610  CD  GLN    43      88.472 105.779  87.456  1.00  0.00           C  
ATOM    611  OE1 GLN    43      88.973 105.306  88.469  1.00  0.00           O  
ATOM    612  NE2 GLN    43      89.214 105.963  86.324  1.00  0.00           N  
ATOM    613 HE21 GLN    43      88.718 106.310  85.515  1.00  0.00           H  
ATOM    614 HE22 GLN    43      90.203 105.761  86.288  1.00  0.00           H  
ATOM    615  C   GLN    43      87.172 109.489  89.259  1.00  0.00           C  
ATOM    616  O   GLN    43      86.805 110.258  88.385  1.00  0.00           O  
ATOM    617  N   SER    44      87.563 109.862  90.490  1.00  0.00           N  
ATOM    618  H   SER    44      87.680 109.182  91.227  1.00  0.00           H  
ATOM    619  CA  SER    44      87.679 111.279  90.980  1.00  0.00           C  
ATOM    620  HA  SER    44      86.818 111.901  90.734  1.00  0.00           H  
ATOM    621  CB  SER    44      88.010 111.381  92.501  1.00  0.00           C  
ATOM    622  HB2 SER    44      89.049 111.140  92.727  1.00  0.00           H  
ATOM    623  HB3 SER    44      87.899 112.378  92.926  1.00  0.00           H  
ATOM    624  OG  SER    44      87.280 110.399  93.231  1.00  0.00           O  
ATOM    625  HG  SER    44      86.504 110.172  92.714  1.00  0.00           H  
ATOM    626  C   SER    44      88.869 111.887  90.193  1.00  0.00           C  
ATOM    627  O   SER    44      89.933 111.240  89.947  1.00  0.00           O  
ATOM    628  N   THR    45      88.838 113.238  90.051  1.00  0.00           N  
ATOM    629  H   THR    45      87.976 113.712  90.278  1.00  0.00           H  
ATOM    630  CA  THR    45      89.920 114.150  89.518  1.00  0.00           C  
ATOM    631  HA  THR    45      89.469 115.117  89.744  1.00  0.00           H  
ATOM    632  CB  THR    45      91.164 114.126  90.428  1.00  0.00           C  
ATOM    633  HB  THR    45      91.535 113.108  90.549  1.00  0.00           H  
ATOM    634  CG2 THR    45      92.147 115.150  89.987  1.00  0.00           C  
ATOM    635 HG21 THR    45      92.826 115.432  90.792  1.00  0.00           H  
ATOM    636 HG22 THR    45      92.622 114.753  89.091  1.00  0.00           H  
ATOM    637 HG23 THR    45      91.674 116.079  89.667  1.00  0.00           H  
ATOM    638  OG1 THR    45      90.829 114.522  91.714  1.00  0.00           O  
ATOM    639  HG1 THR    45      91.024 113.748  92.248  1.00  0.00           H  
ATOM    640  C   THR    45      90.211 114.033  87.971  1.00  0.00           C  
ATOM    641  O   THR    45      89.972 113.005  87.417  1.00  0.00           O  
ATOM    642  N   ASP    46      90.614 115.141  87.261  1.00  0.00           N  
ATOM    643  H   ASP    46      90.744 115.997  87.781  1.00  0.00           H  
ATOM    644  CA  ASP    46      91.025 115.272  85.879  1.00  0.00           C  
ATOM    645  HA  ASP    46      91.855 114.593  85.681  1.00  0.00           H  
ATOM    646  CB  ASP    46      89.808 115.052  84.973  1.00  0.00           C  
ATOM    647  HB2 ASP    46      89.339 114.095  85.202  1.00  0.00           H  
ATOM    648  HB3 ASP    46      89.076 115.858  85.026  1.00  0.00           H  
ATOM    649  CG  ASP    46      90.199 114.893  83.471  1.00  0.00           C  
ATOM    650  OD1 ASP    46      91.438 114.873  83.212  1.00  0.00           O  
ATOM    651  OD2 ASP    46      89.325 114.622  82.587  1.00  0.00           O  
ATOM    652  C   ASP    46      91.513 116.742  85.744  1.00  0.00           C  
ATOM    653  O   ASP    46      91.761 117.458  86.786  1.00  0.00           O  
ATOM    654  N   THR    47      91.743 117.335  84.573  1.00  0.00           N  
ATOM    655  H   THR    47      91.739 116.784  83.726  1.00  0.00           H  
ATOM    656  CA  THR    47      91.920 118.810  84.390  1.00  0.00           C  
ATOM    657  HA  THR    47      91.530 119.286  85.289  1.00  0.00           H  
ATOM    658  CB  THR    47      93.361 119.158  84.161  1.00  0.00           C  
ATOM    659  HB  THR    47      93.867 118.680  85.000  1.00  0.00           H  
ATOM    660  CG2 THR    47      94.008 118.325  82.959  1.00  0.00           C  
ATOM    661 HG21 THR    47      93.679 118.904  82.097  1.00  0.00           H  
ATOM    662 HG22 THR    47      95.088 118.424  82.850  1.00  0.00           H  
ATOM    663 HG23 THR    47      93.617 117.314  82.844  1.00  0.00           H  
ATOM    664  OG1 THR    47      93.630 120.517  83.969  1.00  0.00           O  
ATOM    665  HG1 THR    47      93.594 120.915  84.842  1.00  0.00           H  
ATOM    666  C   THR    47      91.081 119.265  83.182  1.00  0.00           C  
ATOM    667  O   THR    47      91.076 118.509  82.173  1.00  0.00           O  
ATOM    668  N   SER    48      90.359 120.369  83.377  1.00  0.00           N  
ATOM    669  H   SER    48      90.529 120.906  84.215  1.00  0.00           H  
ATOM    670  CA  SER    48      89.533 120.998  82.311  1.00  0.00           C  
ATOM    671  HA  SER    48      88.729 120.283  82.136  1.00  0.00           H  
ATOM    672  CB  SER    48      88.911 122.343  82.767  1.00  0.00           C  
ATOM    673  HB2 SER    48      88.323 122.692  81.918  1.00  0.00           H  
ATOM    674  HB3 SER    48      88.339 122.210  83.685  1.00  0.00           H  
ATOM    675  OG  SER    48      89.892 123.248  83.161  1.00  0.00           O  
ATOM    676  HG  SER    48      90.164 123.085  84.067  1.00  0.00           H  
ATOM    677  C   SER    48      90.152 121.195  80.955  1.00  0.00           C  
ATOM    678  O   SER    48      91.376 121.387  80.828  1.00  0.00           O  
ATOM    679  N   GLY    49      89.343 121.017  79.876  1.00  0.00           N  
ATOM    680  H   GLY    49      88.378 120.732  79.962  1.00  0.00           H  
ATOM    681  CA  GLY    49      89.837 121.350  78.459  1.00  0.00           C  
ATOM    682  HA2 GLY    49      90.160 122.384  78.343  1.00  0.00           H  
ATOM    683  HA3 GLY    49      90.587 120.653  78.084  1.00  0.00           H  
ATOM    684  C   GLY    49      88.664 121.195  77.433  1.00  0.00           C  
ATOM    685  O   GLY    49      87.527 120.764  77.745  1.00  0.00           O  
ATOM    686  N   TYR    50      88.897 121.574  76.186  1.00  0.00           N  
ATOM    687  H   TYR    50      88.205 121.462  75.458  1.00  0.00           H  
ATOM    688  CA  TYR    50      90.174 122.132  75.547  1.00  0.00           C  
ATOM    689  HA  TYR    50      90.882 122.311  76.356  1.00  0.00           H  
ATOM    690  CB  TYR    50      90.768 120.947  74.752  1.00  0.00           C  
ATOM    691  HB2 TYR    50      90.649 120.128  75.461  1.00  0.00           H  
ATOM    692  HB3 TYR    50      90.065 120.767  73.939  1.00  0.00           H  
ATOM    693  CG  TYR    50      92.171 121.136  74.314  1.00  0.00           C  
ATOM    694  CD1 TYR    50      92.395 121.436  72.960  1.00  0.00           C  
ATOM    695  HD1 TYR    50      91.645 121.722  72.237  1.00  0.00           H  
ATOM    696  CE1 TYR    50      93.731 121.511  72.508  1.00  0.00           C  
ATOM    697  HE1 TYR    50      93.841 121.771  71.465  1.00  0.00           H  
ATOM    698  CZ  TYR    50      94.802 121.414  73.403  1.00  0.00           C  
ATOM    699  OH  TYR    50      96.073 121.523  73.005  1.00  0.00           O  
ATOM    700  HH  TYR    50      96.393 120.634  72.832  1.00  0.00           H  
ATOM    701  CE2 TYR    50      94.590 121.123  74.736  1.00  0.00           C  
ATOM    702  HE2 TYR    50      95.367 121.015  75.479  1.00  0.00           H  
ATOM    703  CD2 TYR    50      93.266 120.930  75.215  1.00  0.00           C  
ATOM    704  HD2 TYR    50      93.151 120.750  76.274  1.00  0.00           H  
ATOM    705  C   TYR    50      89.946 123.286  74.646  1.00  0.00           C  
ATOM    706  O   TYR    50      88.870 123.423  74.039  1.00  0.00           O  
ATOM    707  N   GLY    51      90.866 124.246  74.610  1.00  0.00           N  
ATOM    708  H   GLY    51      90.598 125.045  74.055  1.00  0.00           H  
ATOM    709  CA  GLY    51      92.143 124.369  75.331  1.00  0.00           C  
ATOM    710  HA2 GLY    51      91.813 124.824  76.265  1.00  0.00           H  
ATOM    711  HA3 GLY    51      92.758 123.475  75.439  1.00  0.00           H  
ATOM    712  C   GLY    51      93.160 125.334  74.682  1.00  0.00           C  
ATOM    713  O   GLY    51      93.058 125.728  73.548  1.00  0.00           O  
ATOM    714  N   GLN    52      94.223 125.584  75.415  1.00  0.00           N  
ATOM    715  H   GLN    52      94.106 125.487  76.414  1.00  0.00           H  
ATOM    716  CA  GLN    52      95.435 126.248  74.908  1.00  0.00           C  
ATOM    717  HA  GLN    52      95.889 126.591  75.837  1.00  0.00           H  
ATOM    718  CB  GLN    52      96.347 125.208  74.218  1.00  0.00           C  
ATOM    719  HB2 GLN    52      95.716 124.748  73.457  1.00  0.00           H  
ATOM    720  HB3 GLN    52      97.129 125.734  73.671  1.00  0.00           H  
ATOM    721  CG  GLN    52      96.887 124.109  75.145  1.00  0.00           C  
ATOM    722  HG2 GLN    52      96.041 123.799  75.758  1.00  0.00           H  
ATOM    723  HG3 GLN    52      97.359 123.302  74.585  1.00  0.00           H  
ATOM    724  CD  GLN    52      97.924 124.720  76.106  1.00  0.00           C  
ATOM    725  OE1 GLN    52      98.488 125.831  76.122  1.00  0.00           O  
ATOM    726  NE2 GLN    52      98.492 123.859  76.945  1.00  0.00           N  
ATOM    727 HE21 GLN    52      98.039 122.968  77.084  1.00  0.00           H  
ATOM    728 HE22 GLN    52      99.104 124.268  77.636  1.00  0.00           H  
ATOM    729  C   GLN    52      95.100 127.463  74.038  1.00  0.00           C  
ATOM    730  O   GLN    52      95.197 127.349  72.789  1.00  0.00           O  
ATOM    731  N   SER    53      94.570 128.586  74.492  1.00  0.00           N  
ATOM    732  H   SER    53      94.360 129.247  73.757  1.00  0.00           H  
ATOM    733  CA  SER    53      94.263 128.958  75.880  1.00  0.00           C  
ATOM    734  HA  SER    53      95.169 128.892  76.482  1.00  0.00           H  
ATOM    735  CB  SER    53      93.807 130.412  75.974  1.00  0.00           C  
ATOM    736  HB2 SER    53      92.775 130.543  75.648  1.00  0.00           H  
ATOM    737  HB3 SER    53      93.684 130.790  76.989  1.00  0.00           H  
ATOM    738  OG  SER    53      94.670 131.381  75.358  1.00  0.00           O  
ATOM    739  HG  SER    53      94.651 131.316  74.401  1.00  0.00           H  
ATOM    740  C   SER    53      93.178 128.248  76.556  1.00  0.00           C  
ATOM    741  O   SER    53      92.189 127.803  75.938  1.00  0.00           O  
ATOM    742  N   SER    54      93.223 128.110  77.900  1.00  0.00           N  
ATOM    743  H   SER    54      94.004 128.474  78.426  1.00  0.00           H  
ATOM    744  CA  SER    54      92.147 127.624  78.681  1.00  0.00           C  
ATOM    745  HA  SER    54      91.768 126.654  78.361  1.00  0.00           H  
ATOM    746  CB  SER    54      92.789 127.320  80.031  1.00  0.00           C  
ATOM    747  HB2 SER    54      92.000 127.048  80.733  1.00  0.00           H  
ATOM    748  HB3 SER    54      93.450 126.472  79.857  1.00  0.00           H  
ATOM    749  OG  SER    54      93.600 128.348  80.586  1.00  0.00           O  
ATOM    750  HG  SER    54      93.267 128.574  81.458  1.00  0.00           H  
ATOM    751  C   SER    54      90.988 128.652  78.781  1.00  0.00           C  
ATOM    752  O   SER    54      91.021 129.486  79.703  1.00  0.00           O  
ATOM    753  N   TYR    55      90.023 128.659  77.873  1.00  0.00           N  
ATOM    754  H   TYR    55      90.172 128.004  77.119  1.00  0.00           H  
ATOM    755  CA  TYR    55      88.952 129.601  77.900  1.00  0.00           C  
ATOM    756  HA  TYR    55      88.930 130.152  78.841  1.00  0.00           H  
ATOM    757  CB  TYR    55      88.987 130.517  76.695  1.00  0.00           C  
ATOM    758  HB2 TYR    55      89.153 129.895  75.816  1.00  0.00           H  
ATOM    759  HB3 TYR    55      88.083 131.124  76.656  1.00  0.00           H  
ATOM    760  CG  TYR    55      90.028 131.511  76.730  1.00  0.00           C  
ATOM    761  CD1 TYR    55      90.393 132.137  77.938  1.00  0.00           C  
ATOM    762  HD1 TYR    55      89.980 131.871  78.900  1.00  0.00           H  
ATOM    763  CE1 TYR    55      91.546 132.960  77.987  1.00  0.00           C  
ATOM    764  HE1 TYR    55      91.936 133.270  78.945  1.00  0.00           H  
ATOM    765  CZ  TYR    55      92.180 133.342  76.750  1.00  0.00           C  
ATOM    766  OH  TYR    55      93.204 134.252  76.678  1.00  0.00           O  
ATOM    767  HH  TYR    55      93.523 134.365  75.780  1.00  0.00           H  
ATOM    768  CE2 TYR    55      91.629 132.886  75.543  1.00  0.00           C  
ATOM    769  HE2 TYR    55      92.094 133.187  74.616  1.00  0.00           H  
ATOM    770  CD2 TYR    55      90.627 131.900  75.522  1.00  0.00           C  
ATOM    771  HD2 TYR    55      90.251 131.458  74.612  1.00  0.00           H  
ATOM    772  C   TYR    55      87.609 128.821  77.954  1.00  0.00           C  
ATOM    773  O   TYR    55      87.240 128.098  77.016  1.00  0.00           O  
ATOM    774  N   SER    56      86.811 128.953  79.009  1.00  0.00           N  
ATOM    775  H   SER    56      85.890 128.604  78.783  1.00  0.00           H  
ATOM    776  CA  SER    56      86.897 129.318  80.366  1.00  0.00           C  
ATOM    777  HA  SER    56      86.219 128.610  80.843  1.00  0.00           H  
ATOM    778  CB  SER    56      88.283 128.978  81.072  1.00  0.00           C  
ATOM    779  HB2 SER    56      88.573 127.995  80.702  1.00  0.00           H  
ATOM    780  HB3 SER    56      89.033 129.711  80.775  1.00  0.00           H  
ATOM    781  OG  SER    56      88.174 128.883  82.494  1.00  0.00           O  
ATOM    782  HG  SER    56      87.570 128.167  82.704  1.00  0.00           H  
ATOM    783  C   SER    56      86.535 130.782  80.565  1.00  0.00           C  
ATOM    784  O   SER    56      87.138 131.655  79.878  1.00  0.00           O  
ATOM    785  N   SER    57      85.628 131.143  81.487  1.00  0.00           N  
ATOM    786  H   SER    57      85.450 132.134  81.568  1.00  0.00           H  
ATOM    787  CA  SER    57      85.074 130.240  82.518  1.00  0.00           C  
ATOM    788  HA  SER    57      85.858 129.795  83.131  1.00  0.00           H  
ATOM    789  CB  SER    57      84.352 131.170  83.491  1.00  0.00           C  
ATOM    790  HB2 SER    57      84.035 130.592  84.359  1.00  0.00           H  
ATOM    791  HB3 SER    57      84.976 132.008  83.802  1.00  0.00           H  
ATOM    792  OG  SER    57      83.268 131.813  82.921  1.00  0.00           O  
ATOM    793  HG  SER    57      83.427 132.759  82.967  1.00  0.00           H  
ATOM    794  C   SER    57      84.156 129.154  82.051  1.00  0.00           C  
ATOM    795  O   SER    57      83.838 128.160  82.713  1.00  0.00           O  
ATOM    796  N   TYR    58      83.611 129.436  80.838  1.00  0.00           N  
ATOM    797  H   TYR    58      83.957 130.319  80.492  1.00  0.00           H  
ATOM    798  CA  TYR    58      82.602 128.718  80.066  1.00  0.00           C  
ATOM    799  HA  TYR    58      81.734 128.401  80.644  1.00  0.00           H  
ATOM    800  CB  TYR    58      82.153 129.690  78.902  1.00  0.00           C  
ATOM    801  HB2 TYR    58      81.522 129.190  78.167  1.00  0.00           H  
ATOM    802  HB3 TYR    58      81.443 130.312  79.447  1.00  0.00           H  
ATOM    803  CG  TYR    58      83.154 130.508  78.166  1.00  0.00           C  
ATOM    804  CD1 TYR    58      83.499 131.779  78.517  1.00  0.00           C  
ATOM    805  HD1 TYR    58      83.041 132.303  79.343  1.00  0.00           H  
ATOM    806  CE1 TYR    58      84.502 132.514  77.782  1.00  0.00           C  
ATOM    807  HE1 TYR    58      84.739 133.522  78.089  1.00  0.00           H  
ATOM    808  CZ  TYR    58      85.147 131.877  76.741  1.00  0.00           C  
ATOM    809  OH  TYR    58      86.067 132.595  76.005  1.00  0.00           O  
ATOM    810  HH  TYR    58      85.852 133.521  75.869  1.00  0.00           H  
ATOM    811  CE2 TYR    58      84.832 130.593  76.375  1.00  0.00           C  
ATOM    812  HE2 TYR    58      85.403 130.025  75.655  1.00  0.00           H  
ATOM    813  CD2 TYR    58      83.803 129.902  77.082  1.00  0.00           C  
ATOM    814  HD2 TYR    58      83.675 128.845  76.901  1.00  0.00           H  
ATOM    815  C   TYR    58      83.174 127.411  79.592  1.00  0.00           C  
ATOM    816  O   TYR    58      84.417 127.286  79.470  1.00  0.00           O  
ATOM    817  N   GLY    59      82.397 126.290  79.468  1.00  0.00           N  
ATOM    818  H   GLY    59      82.969 125.483  79.265  1.00  0.00           H  
ATOM    819  CA  GLY    59      80.981 126.162  79.384  1.00  0.00           C  
ATOM    820  HA2 GLY    59      80.793 125.109  79.597  1.00  0.00           H  
ATOM    821  HA3 GLY    59      80.497 126.857  80.070  1.00  0.00           H  
ATOM    822  C   GLY    59      80.436 126.416  77.967  1.00  0.00           C  
ATOM    823  O   GLY    59      81.103 127.039  77.061  1.00  0.00           O  
ATOM    824  N   GLN    60      79.163 126.113  77.667  1.00  0.00           N  
ATOM    825  H   GLN    60      78.917 126.259  76.698  1.00  0.00           H  
ATOM    826  CA  GLN    60      78.297 125.322  78.466  1.00  0.00           C  
ATOM    827  HA  GLN    60      78.828 124.711  79.196  1.00  0.00           H  
ATOM    828  CB  GLN    60      77.376 126.273  79.257  1.00  0.00           C  
ATOM    829  HB2 GLN    60      76.832 125.587  79.906  1.00  0.00           H  
ATOM    830  HB3 GLN    60      77.894 126.955  79.931  1.00  0.00           H  
ATOM    831  CG  GLN    60      76.404 127.013  78.375  1.00  0.00           C  
ATOM    832  HG2 GLN    60      76.858 127.712  77.673  1.00  0.00           H  
ATOM    833  HG3 GLN    60      75.819 126.269  77.834  1.00  0.00           H  
ATOM    834  CD  GLN    60      75.349 127.860  79.103  1.00  0.00           C  
ATOM    835  OE1 GLN    60      75.286 127.805  80.373  1.00  0.00           O  
ATOM    836  NE2 GLN    60      74.438 128.535  78.504  1.00  0.00           N  
ATOM    837 HE21 GLN    60      74.259 128.513  77.510  1.00  0.00           H  
ATOM    838 HE22 GLN    60      73.723 128.955  79.080  1.00  0.00           H  
ATOM    839  C   GLN    60      77.489 124.279  77.557  1.00  0.00           C  
ATOM    840  O   GLN    60      77.747 124.020  76.367  1.00  0.00           O  
ATOM    841  N   SER    61      76.584 123.503  78.161  1.00  0.00           N  
ATOM    842  H   SER    61      76.361 123.585  79.142  1.00  0.00           H  
ATOM    843  CA  SER    61      75.785 122.526  77.383  1.00  0.00           C  
ATOM    844  HA  SER    61      76.423 121.665  77.182  1.00  0.00           H  
ATOM    845  CB  SER    61      74.790 121.901  78.228  1.00  0.00           C  
ATOM    846  HB2 SER    61      74.301 121.113  77.655  1.00  0.00           H  
ATOM    847  HB3 SER    61      75.244 121.406  79.086  1.00  0.00           H  
ATOM    848  OG  SER    61      73.713 122.742  78.602  1.00  0.00           O  
ATOM    849  HG  SER    61      73.882 123.176  79.441  1.00  0.00           H  
ATOM    850  C   SER    61      75.066 123.120  76.156  1.00  0.00           C  
ATOM    851  O   SER    61      74.987 124.338  76.004  1.00  0.00           O  
ATOM    852  N   GLN    62      74.472 122.217  75.325  1.00  0.00           N  
ATOM    853  H   GLN    62      74.587 121.238  75.545  1.00  0.00           H  
ATOM    854  CA  GLN    62      73.470 122.489  74.294  1.00  0.00           C  
ATOM    855  HA  GLN    62      73.309 123.566  74.250  1.00  0.00           H  
ATOM    856  CB  GLN    62      73.930 121.958  72.949  1.00  0.00           C  
ATOM    857  HB2 GLN    62      75.001 121.954  72.748  1.00  0.00           H  
ATOM    858  HB3 GLN    62      73.714 120.893  72.867  1.00  0.00           H  
ATOM    859  CG  GLN    62      73.002 122.528  71.794  1.00  0.00           C  
ATOM    860  HG2 GLN    62      72.900 121.874  70.928  1.00  0.00           H  
ATOM    861  HG3 GLN    62      71.976 122.582  72.158  1.00  0.00           H  
ATOM    862  CD  GLN    62      73.580 123.902  71.321  1.00  0.00           C  
ATOM    863  OE1 GLN    62      74.682 124.367  71.509  1.00  0.00           O  
ATOM    864  NE2 GLN    62      72.725 124.671  70.713  1.00  0.00           N  
ATOM    865 HE21 GLN    62      73.102 125.585  70.505  1.00  0.00           H  
ATOM    866 HE22 GLN    62      71.811 124.314  70.470  1.00  0.00           H  
ATOM    867  C   GLN    62      72.163 121.872  74.859  1.00  0.00           C  
ATOM    868  O   GLN    62      71.361 121.322  74.085  1.00  0.00           O  
ATOM    869  N   ASN    63      71.827 121.980  76.176  1.00  0.00           N  
ATOM    870  H   ASN    63      72.462 122.502  76.763  1.00  0.00           H  
ATOM    871  CA  ASN    63      70.528 121.478  76.763  1.00  0.00           C  
ATOM    872  HA  ASN    63      70.331 120.550  76.226  1.00  0.00           H  
ATOM    873  CB  ASN    63      70.706 121.182  78.264  1.00  0.00           C  
ATOM    874  HB2 ASN    63      70.943 122.115  78.774  1.00  0.00           H  
ATOM    875  HB3 ASN    63      69.768 120.870  78.724  1.00  0.00           H  
ATOM    876  CG  ASN    63      71.699 120.044  78.562  1.00  0.00           C  
ATOM    877  OD1 ASN    63      71.936 119.117  77.820  1.00  0.00           O  
ATOM    878  ND2 ASN    63      72.202 119.930  79.803  1.00  0.00           N  
ATOM    879 HD21 ASN    63      72.897 119.220  79.983  1.00  0.00           H  
ATOM    880 HD22 ASN    63      72.077 120.710  80.432  1.00  0.00           H  
ATOM    881  C   ASN    63      69.322 122.459  76.467  1.00  0.00           C  
ATOM    882  O   ASN    63      68.794 123.146  77.383  1.00  0.00           O  
ATOM    883  N   THR    64      68.869 122.436  75.168  1.00  0.00           N  
ATOM    884  H   THR    64      69.480 121.954  74.525  1.00  0.00           H  
ATOM    885  CA  THR    64      67.692 123.092  74.602  1.00  0.00           C  
ATOM    886  HA  THR    64      66.860 122.911  75.282  1.00  0.00           H  
ATOM    887  CB  THR    64      67.891 124.628  74.501  1.00  0.00           C  
ATOM    888  HB  THR    64      68.072 125.003  75.508  1.00  0.00           H  
ATOM    889  CG2 THR    64      68.966 125.162  73.539  1.00  0.00           C  
ATOM    890 HG21 THR    64      69.865 124.935  74.112  1.00  0.00           H  
ATOM    891 HG22 THR    64      68.969 124.730  72.538  1.00  0.00           H  
ATOM    892 HG23 THR    64      68.796 126.233  73.435  1.00  0.00           H  
ATOM    893  OG1 THR    64      66.769 125.267  74.069  1.00  0.00           O  
ATOM    894  HG1 THR    64      66.369 125.522  74.904  1.00  0.00           H  
ATOM    895  C   THR    64      67.289 122.594  73.238  1.00  0.00           C  
ATOM    896  O   THR    64      68.163 122.268  72.395  1.00  0.00           O  
ATOM    897  N   GLY    65      66.064 122.261  72.995  1.00  0.00           N  
ATOM    898  H   GLY    65      65.859 121.870  72.087  1.00  0.00           H  
ATOM    899  CA  GLY    65      64.826 122.405  73.801  1.00  0.00           C  
ATOM    900  HA2 GLY    65      64.585 123.448  74.008  1.00  0.00           H  
ATOM    901  HA3 GLY    65      64.016 122.084  73.146  1.00  0.00           H  
ATOM    902  C   GLY    65      64.806 121.507  75.125  1.00  0.00           C  
ATOM    903  O   GLY    65      65.589 120.538  75.274  1.00  0.00           O  
ATOM    904  N   TYR    66      63.928 121.940  76.053  1.00  0.00           N  
ATOM    905  H   TYR    66      63.338 122.652  75.647  1.00  0.00           H  
ATOM    906  CA  TYR    66      63.529 121.149  77.232  1.00  0.00           C  
ATOM    907  HA  TYR    66      64.442 120.693  77.616  1.00  0.00           H  
ATOM    908  CB  TYR    66      62.935 122.046  78.283  1.00  0.00           C  
ATOM    909  HB2 TYR    66      63.508 122.973  78.266  1.00  0.00           H  
ATOM    910  HB3 TYR    66      61.901 122.320  78.075  1.00  0.00           H  
ATOM    911  CG  TYR    66      62.934 121.550  79.678  1.00  0.00           C  
ATOM    912  CD1 TYR    66      61.949 120.703  80.110  1.00  0.00           C  
ATOM    913  HD1 TYR    66      61.094 120.460  79.496  1.00  0.00           H  
ATOM    914  CE1 TYR    66      62.026 120.058  81.353  1.00  0.00           C  
ATOM    915  HE1 TYR    66      61.269 119.356  81.668  1.00  0.00           H  
ATOM    916  CZ  TYR    66      63.136 120.298  82.214  1.00  0.00           C  
ATOM    917  OH  TYR    66      63.174 119.632  83.359  1.00  0.00           O  
ATOM    918  HH  TYR    66      64.038 119.827  83.729  1.00  0.00           H  
ATOM    919  CE2 TYR    66      64.089 121.299  81.863  1.00  0.00           C  
ATOM    920  HE2 TYR    66      64.973 121.615  82.397  1.00  0.00           H  
ATOM    921  CD2 TYR    66      63.946 121.971  80.576  1.00  0.00           C  
ATOM    922  HD2 TYR    66      64.634 122.759  80.306  1.00  0.00           H  
ATOM    923  C   TYR    66      62.529 120.113  76.762  1.00  0.00           C  
ATOM    924  O   TYR    66      61.813 120.329  75.793  1.00  0.00           O  
ATOM    925  N   GLY    67      62.358 118.967  77.520  1.00  0.00           N  
ATOM    926  H   GLY    67      63.056 118.845  78.239  1.00  0.00           H  
ATOM    927  CA  GLY    67      61.576 117.882  77.016  1.00  0.00           C  
ATOM    928  HA2 GLY    67      61.320 117.262  77.875  1.00  0.00           H  
ATOM    929  HA3 GLY    67      60.636 118.273  76.627  1.00  0.00           H  
ATOM    930  C   GLY    67      62.203 116.961  75.964  1.00  0.00           C  
ATOM    931  O   GLY    67      63.414 116.975  75.825  1.00  0.00           O  
ATOM    932  N   THR    68      61.464 116.184  75.125  1.00  0.00           N  
ATOM    933  H   THR    68      60.458 116.147  75.203  1.00  0.00           H  
ATOM    934  CA  THR    68      61.981 114.903  74.532  1.00  0.00           C  
ATOM    935  HA  THR    68      63.027 115.080  74.281  1.00  0.00           H  
ATOM    936  CB  THR    68      61.681 113.671  75.372  1.00  0.00           C  
ATOM    937  HB  THR    68      62.029 112.789  74.834  1.00  0.00           H  
ATOM    938  CG2 THR    68      62.424 113.639  76.729  1.00  0.00           C  
ATOM    939 HG21 THR    68      62.250 112.666  77.186  1.00  0.00           H  
ATOM    940 HG22 THR    68      63.492 113.693  76.518  1.00  0.00           H  
ATOM    941 HG23 THR    68      62.106 114.395  77.447  1.00  0.00           H  
ATOM    942  OG1 THR    68      60.306 113.436  75.520  1.00  0.00           O  
ATOM    943  HG1 THR    68      59.869 112.968  74.804  1.00  0.00           H  
ATOM    944  C   THR    68      61.383 114.705  73.125  1.00  0.00           C  
ATOM    945  O   THR    68      60.351 115.175  72.826  1.00  0.00           O  
ATOM    946  N   GLN    69      62.180 114.064  72.249  1.00  0.00           N  
ATOM    947  H   GLN    69      62.994 113.566  72.580  1.00  0.00           H  
ATOM    948  CA  GLN    69      61.823 113.973  70.832  1.00  0.00           C  
ATOM    949  HA  GLN    69      61.583 115.007  70.583  1.00  0.00           H  
ATOM    950  CB  GLN    69      63.005 113.820  69.858  1.00  0.00           C  
ATOM    951  HB2 GLN    69      63.027 112.735  69.755  1.00  0.00           H  
ATOM    952  HB3 GLN    69      62.712 114.129  68.855  1.00  0.00           H  
ATOM    953  CG  GLN    69      64.355 114.437  70.371  1.00  0.00           C  
ATOM    954  HG2 GLN    69      64.121 115.311  70.980  1.00  0.00           H  
ATOM    955  HG3 GLN    69      64.946 113.776  71.004  1.00  0.00           H  
ATOM    956  CD  GLN    69      65.421 114.841  69.326  1.00  0.00           C  
ATOM    957  OE1 GLN    69      65.066 114.872  68.168  1.00  0.00           O  
ATOM    958  NE2 GLN    69      66.676 114.983  69.779  1.00  0.00           N  
ATOM    959 HE21 GLN    69      66.864 114.665  70.719  1.00  0.00           H  
ATOM    960 HE22 GLN    69      67.429 115.275  69.174  1.00  0.00           H  
ATOM    961  C   GLN    69      60.551 113.241  70.439  1.00  0.00           C  
ATOM    962  O   GLN    69      60.400 112.106  70.787  1.00  0.00           O  
ATOM    963  N   SER    70      59.786 113.810  69.520  1.00  0.00           N  
ATOM    964  H   SER    70      60.048 114.772  69.360  1.00  0.00           H  
ATOM    965  CA  SER    70      58.798 113.128  68.800  1.00  0.00           C  
ATOM    966  HA  SER    70      58.260 112.454  69.467  1.00  0.00           H  
ATOM    967  CB  SER    70      57.770 114.221  68.349  1.00  0.00           C  
ATOM    968  HB2 SER    70      57.465 114.726  69.266  1.00  0.00           H  
ATOM    969  HB3 SER    70      58.276 114.932  67.697  1.00  0.00           H  
ATOM    970  OG  SER    70      56.649 113.653  67.776  1.00  0.00           O  
ATOM    971  HG  SER    70      55.988 113.746  68.465  1.00  0.00           H  
ATOM    972  C   SER    70      59.324 112.143  67.712  1.00  0.00           C  
ATOM    973  O   SER    70      60.484 112.006  67.396  1.00  0.00           O  
ATOM    974  N   THR    71      58.377 111.303  67.214  1.00  0.00           N  
ATOM    975  H   THR    71      57.472 111.456  67.636  1.00  0.00           H  
ATOM    976  CA  THR    71      58.426 110.403  65.972  1.00  0.00           C  
ATOM    977  HA  THR    71      59.146 110.891  65.316  1.00  0.00           H  
ATOM    978  CB  THR    71      58.985 108.987  66.284  1.00  0.00           C  
ATOM    979  HB  THR    71      58.326 108.526  67.020  1.00  0.00           H  
ATOM    980  CG2 THR    71      59.088 108.085  65.073  1.00  0.00           C  
ATOM    981 HG21 THR    71      58.052 107.918  64.778  1.00  0.00           H  
ATOM    982 HG22 THR    71      59.792 108.445  64.324  1.00  0.00           H  
ATOM    983 HG23 THR    71      59.414 107.079  65.339  1.00  0.00           H  
ATOM    984  OG1 THR    71      60.354 109.021  66.742  1.00  0.00           O  
ATOM    985  HG1 THR    71      60.351 109.548  67.544  1.00  0.00           H  
ATOM    986  C   THR    71      57.023 110.118  65.443  1.00  0.00           C  
ATOM    987  O   THR    71      56.136 109.863  66.256  1.00  0.00           O  
ATOM    988  N   PRO    72      56.745 110.192  64.099  1.00  0.00           N  
ATOM    989  CD  PRO    72      57.640 110.666  63.056  1.00  0.00           C  
ATOM    990  HD2 PRO    72      58.633 110.228  63.160  1.00  0.00           H  
ATOM    991  HD3 PRO    72      57.825 111.740  63.057  1.00  0.00           H  
ATOM    992  CG  PRO    72      56.991 110.206  61.719  1.00  0.00           C  
ATOM    993  HG2 PRO    72      57.081 109.129  61.576  1.00  0.00           H  
ATOM    994  HG3 PRO    72      57.310 110.764  60.839  1.00  0.00           H  
ATOM    995  CB  PRO    72      55.533 110.475  62.007  1.00  0.00           C  
ATOM    996  HB2 PRO    72      54.915 109.828  61.384  1.00  0.00           H  
ATOM    997  HB3 PRO    72      55.433 111.555  61.896  1.00  0.00           H  
ATOM    998  CA  PRO    72      55.339 110.153  63.532  1.00  0.00           C  
ATOM    999  HA  PRO    72      54.714 110.976  63.878  1.00  0.00           H  
ATOM   1000  C   PRO    72      54.571 108.876  63.844  1.00  0.00           C  
ATOM   1001  O   PRO    72      55.093 107.797  64.064  1.00  0.00           O  
ATOM   1002  N   GLN    73      53.236 109.014  63.803  1.00  0.00           N  
ATOM   1003  H   GLN    73      52.845 109.929  63.632  1.00  0.00           H  
ATOM   1004  CA  GLN    73      52.331 107.823  63.746  1.00  0.00           C  
ATOM   1005  HA  GLN    73      52.813 107.109  64.414  1.00  0.00           H  
ATOM   1006  CB  GLN    73      50.866 108.253  64.157  1.00  0.00           C  
ATOM   1007  HB2 GLN    73      50.619 109.162  63.610  1.00  0.00           H  
ATOM   1008  HB3 GLN    73      50.210 107.440  63.846  1.00  0.00           H  
ATOM   1009  CG  GLN    73      50.741 108.382  65.680  1.00  0.00           C  
ATOM   1010  HG2 GLN    73      51.086 107.442  66.111  1.00  0.00           H  
ATOM   1011  HG3 GLN    73      51.364 109.162  66.119  1.00  0.00           H  
ATOM   1012  CD  GLN    73      49.342 108.549  66.277  1.00  0.00           C  
ATOM   1013  OE1 GLN    73      49.025 109.387  67.106  1.00  0.00           O  
ATOM   1014  NE2 GLN    73      48.401 107.684  65.856  1.00  0.00           N  
ATOM   1015 HE21 GLN    73      48.588 107.004  65.133  1.00  0.00           H  
ATOM   1016 HE22 GLN    73      47.449 107.787  66.176  1.00  0.00           H  
ATOM   1017  C   GLN    73      52.235 107.248  62.328  1.00  0.00           C  
ATOM   1018  O   GLN    73      51.994 108.004  61.351  1.00  0.00           O  
ATOM   1019  N   GLY    74      52.195 105.928  62.245  1.00  0.00           N  
ATOM   1020  H   GLY    74      52.420 105.319  63.019  1.00  0.00           H  
ATOM   1021  CA  GLY    74      51.776 105.150  61.035  1.00  0.00           C  
ATOM   1022  HA2 GLY    74      52.364 105.625  60.249  1.00  0.00           H  
ATOM   1023  HA3 GLY    74      52.050 104.095  61.054  1.00  0.00           H  
ATOM   1024  C   GLY    74      50.231 105.213  60.804  1.00  0.00           C  
ATOM   1025  O   GLY    74      49.519 104.860  61.741  1.00  0.00           O  
ATOM   1026  N   TYR    75      49.826 105.460  59.577  1.00  0.00           N  
ATOM   1027  H   TYR    75      50.516 105.757  58.902  1.00  0.00           H  
ATOM   1028  CA  TYR    75      48.487 105.404  59.002  1.00  0.00           C  
ATOM   1029  HA  TYR    75      47.926 104.741  59.660  1.00  0.00           H  
ATOM   1030  CB  TYR    75      47.796 106.810  58.927  1.00  0.00           C  
ATOM   1031  HB2 TYR    75      48.257 107.451  58.175  1.00  0.00           H  
ATOM   1032  HB3 TYR    75      46.773 106.616  58.603  1.00  0.00           H  
ATOM   1033  CG  TYR    75      47.839 107.506  60.266  1.00  0.00           C  
ATOM   1034  CD1 TYR    75      48.867 108.418  60.448  1.00  0.00           C  
ATOM   1035  HD1 TYR    75      49.653 108.653  59.746  1.00  0.00           H  
ATOM   1036  CE1 TYR    75      48.945 109.135  61.601  1.00  0.00           C  
ATOM   1037  HE1 TYR    75      49.743 109.855  61.696  1.00  0.00           H  
ATOM   1038  CZ  TYR    75      47.935 108.954  62.610  1.00  0.00           C  
ATOM   1039  OH  TYR    75      48.026 109.790  63.659  1.00  0.00           O  
ATOM   1040  HH  TYR    75      47.264 109.674  64.230  1.00  0.00           H  
ATOM   1041  CE2 TYR    75      46.993 107.979  62.462  1.00  0.00           C  
ATOM   1042  HE2 TYR    75      46.331 107.767  63.288  1.00  0.00           H  
ATOM   1043  CD2 TYR    75      46.883 107.318  61.221  1.00  0.00           C  
ATOM   1044  HD2 TYR    75      46.160 106.525  61.104  1.00  0.00           H  
ATOM   1045  C   TYR    75      48.329 104.813  57.629  1.00  0.00           C  
ATOM   1046  O   TYR    75      49.001 105.161  56.635  1.00  0.00           O  
ATOM   1047  N   GLY    76      47.422 103.867  57.443  1.00  0.00           N  
ATOM   1048  H   GLY    76      46.883 103.608  58.257  1.00  0.00           H  
ATOM   1049  CA  GLY    76      46.940 103.248  56.186  1.00  0.00           C  
ATOM   1050  HA2 GLY    76      47.808 102.796  55.707  1.00  0.00           H  
ATOM   1051  HA3 GLY    76      46.201 102.462  56.345  1.00  0.00           H  
ATOM   1052  C   GLY    76      46.216 104.278  55.244  1.00  0.00           C  
ATOM   1053  O   GLY    76      45.951 103.916  54.111  1.00  0.00           O  
ATOM   1054  N   SER    77      45.945 105.467  55.667  1.00  0.00           N  
ATOM   1055  H   SER    77      46.012 105.585  56.668  1.00  0.00           H  
ATOM   1056  CA  SER    77      45.602 106.594  54.767  1.00  0.00           C  
ATOM   1057  HA  SER    77      45.049 106.242  53.896  1.00  0.00           H  
ATOM   1058  CB  SER    77      44.701 107.639  55.395  1.00  0.00           C  
ATOM   1059  HB2 SER    77      45.296 108.096  56.186  1.00  0.00           H  
ATOM   1060  HB3 SER    77      44.362 108.405  54.698  1.00  0.00           H  
ATOM   1061  OG  SER    77      43.581 106.996  55.960  1.00  0.00           O  
ATOM   1062  HG  SER    77      43.091 106.523  55.283  1.00  0.00           H  
ATOM   1063  C   SER    77      47.013 107.153  54.389  1.00  0.00           C  
ATOM   1064  O   SER    77      47.818 107.572  55.247  1.00  0.00           O  
ATOM   1065  N   THR    78      47.418 107.224  53.107  1.00  0.00           N  
ATOM   1066  H   THR    78      48.332 107.619  52.942  1.00  0.00           H  
ATOM   1067  CA  THR    78      46.559 107.030  51.923  1.00  0.00           C  
ATOM   1068  HA  THR    78      45.681 106.408  52.099  1.00  0.00           H  
ATOM   1069  CB  THR    78      46.122 108.376  51.373  1.00  0.00           C  
ATOM   1070  HB  THR    78      46.962 108.833  50.850  1.00  0.00           H  
ATOM   1071  CG2 THR    78      45.144 108.302  50.210  1.00  0.00           C  
ATOM   1072 HG21 THR    78      44.623 109.251  50.084  1.00  0.00           H  
ATOM   1073 HG22 THR    78      45.680 108.162  49.272  1.00  0.00           H  
ATOM   1074 HG23 THR    78      44.489 107.444  50.362  1.00  0.00           H  
ATOM   1075  OG1 THR    78      45.568 109.056  52.475  1.00  0.00           O  
ATOM   1076  HG1 THR    78      46.215 109.531  53.001  1.00  0.00           H  
ATOM   1077  C   THR    78      47.245 106.255  50.757  1.00  0.00           C  
ATOM   1078  O   THR    78      48.345 106.567  50.434  1.00  0.00           O  
ATOM   1079  N   GLY    79      46.452 105.315  50.080  1.00  0.00           N  
ATOM   1080  H   GLY    79      45.502 105.111  50.355  1.00  0.00           H  
ATOM   1081  CA  GLY    79      47.023 104.382  49.073  1.00  0.00           C  
ATOM   1082  HA2 GLY    79      46.176 103.782  48.740  1.00  0.00           H  
ATOM   1083  HA3 GLY    79      47.362 104.971  48.220  1.00  0.00           H  
ATOM   1084  C   GLY    79      48.185 103.493  49.555  1.00  0.00           C  
ATOM   1085  O   GLY    79      48.442 103.440  50.739  1.00  0.00           O  
ATOM   1086  N   GLY    80      48.873 102.766  48.647  1.00  0.00           N  
ATOM   1087  H   GLY    80      49.408 101.976  48.976  1.00  0.00           H  
ATOM   1088  CA  GLY    80      48.627 102.657  47.187  1.00  0.00           C  
ATOM   1089  HA2 GLY    80      48.485 103.698  46.897  1.00  0.00           H  
ATOM   1090  HA3 GLY    80      49.566 102.300  46.766  1.00  0.00           H  
ATOM   1091  C   GLY    80      47.483 101.823  46.622  1.00  0.00           C  
ATOM   1092  O   GLY    80      46.820 101.148  47.420  1.00  0.00           O  
ATOM   1093  N   TYR    81      47.291 101.840  45.301  1.00  0.00           N  
ATOM   1094  H   TYR    81      48.048 102.204  44.740  1.00  0.00           H  
ATOM   1095  CA  TYR    81      46.036 101.496  44.592  1.00  0.00           C  
ATOM   1096  HA  TYR    81      45.417 100.873  45.238  1.00  0.00           H  
ATOM   1097  CB  TYR    81      45.199 102.747  44.317  1.00  0.00           C  
ATOM   1098  HB2 TYR    81      45.776 103.493  43.770  1.00  0.00           H  
ATOM   1099  HB3 TYR    81      44.357 102.495  43.673  1.00  0.00           H  
ATOM   1100  CG  TYR    81      44.566 103.559  45.486  1.00  0.00           C  
ATOM   1101  CD1 TYR    81      43.998 102.973  46.625  1.00  0.00           C  
ATOM   1102  HD1 TYR    81      43.872 101.902  46.692  1.00  0.00           H  
ATOM   1103  CE1 TYR    81      43.634 103.799  47.682  1.00  0.00           C  
ATOM   1104  HE1 TYR    81      43.191 103.372  48.569  1.00  0.00           H  
ATOM   1105  CZ  TYR    81      43.666 105.180  47.645  1.00  0.00           C  
ATOM   1106  OH  TYR    81      43.352 105.996  48.674  1.00  0.00           O  
ATOM   1107  HH  TYR    81      43.219 106.856  48.269  1.00  0.00           H  
ATOM   1108  CE2 TYR    81      44.060 105.808  46.411  1.00  0.00           C  
ATOM   1109  HE2 TYR    81      44.139 106.878  46.281  1.00  0.00           H  
ATOM   1110  CD2 TYR    81      44.501 104.947  45.416  1.00  0.00           C  
ATOM   1111  HD2 TYR    81      44.946 105.393  44.539  1.00  0.00           H  
ATOM   1112  C   TYR    81      46.390 100.804  43.261  1.00  0.00           C  
ATOM   1113  O   TYR    81      47.184 101.328  42.539  1.00  0.00           O  
ATOM   1114  N   GLY    82      45.831  99.668  42.901  1.00  0.00           N  
ATOM   1115  H   GLY    82      46.028  99.303  41.980  1.00  0.00           H  
ATOM   1116  CA  GLY    82      44.783  98.992  43.756  1.00  0.00           C  
ATOM   1117  HA2 GLY    82      44.632  97.971  43.405  1.00  0.00           H  
ATOM   1118  HA3 GLY    82      45.086  99.054  44.801  1.00  0.00           H  
ATOM   1119  C   GLY    82      43.347  99.633  43.742  1.00  0.00           C  
ATOM   1120  O   GLY    82      43.098 100.532  42.934  1.00  0.00           O  
ATOM   1121  N   SER    83      42.427  99.129  44.616  1.00  0.00           N  
ATOM   1122  H   SER    83      42.673  98.407  45.278  1.00  0.00           H  
ATOM   1123  CA  SER    83      41.019  99.670  44.744  1.00  0.00           C  
ATOM   1124  HA  SER    83      40.437  98.794  45.029  1.00  0.00           H  
ATOM   1125  CB  SER    83      41.075 100.709  45.902  1.00  0.00           C  
ATOM   1126  HB2 SER    83      41.453 100.267  46.825  1.00  0.00           H  
ATOM   1127  HB3 SER    83      41.667 101.572  45.598  1.00  0.00           H  
ATOM   1128  OG  SER    83      39.810 101.306  46.260  1.00  0.00           O  
ATOM   1129  HG  SER    83      39.523 102.023  45.690  1.00  0.00           H  
ATOM   1130  C   SER    83      40.328 100.300  43.536  1.00  0.00           C  
ATOM   1131  O   SER    83      40.193 101.508  43.352  1.00  0.00           O  
ATOM   1132  N   SER    84      40.045  99.549  42.445  1.00  0.00           N  
ATOM   1133  H   SER    84      39.833 100.071  41.607  1.00  0.00           H  
ATOM   1134  CA  SER    84      39.995  98.121  42.331  1.00  0.00           C  
ATOM   1135  HA  SER    84      39.992  97.670  43.324  1.00  0.00           H  
ATOM   1136  CB  SER    84      38.587  97.743  41.780  1.00  0.00           C  
ATOM   1137  HB2 SER    84      38.481  96.659  41.785  1.00  0.00           H  
ATOM   1138  HB3 SER    84      37.902  98.293  42.425  1.00  0.00           H  
ATOM   1139  OG  SER    84      38.398  98.286  40.489  1.00  0.00           O  
ATOM   1140  HG  SER    84      37.470  98.326  40.248  1.00  0.00           H  
ATOM   1141  C   SER    84      41.148  97.499  41.577  1.00  0.00           C  
ATOM   1142  O   SER    84      41.983  96.824  42.151  1.00  0.00           O  
ATOM   1143  N   GLN    85      41.224  97.672  40.224  1.00  0.00           N  
ATOM   1144  H   GLN    85      40.408  98.078  39.789  1.00  0.00           H  
ATOM   1145  CA  GLN    85      42.358  97.379  39.384  1.00  0.00           C  
ATOM   1146  HA  GLN    85      42.032  97.699  38.394  1.00  0.00           H  
ATOM   1147  CB  GLN    85      43.697  98.036  39.724  1.00  0.00           C  
ATOM   1148  HB2 GLN    85      43.859  97.756  40.765  1.00  0.00           H  
ATOM   1149  HB3 GLN    85      44.535  97.551  39.224  1.00  0.00           H  
ATOM   1150  CG  GLN    85      43.764  99.596  39.778  1.00  0.00           C  
ATOM   1151  HG2 GLN    85      42.891  99.871  40.370  1.00  0.00           H  
ATOM   1152  HG3 GLN    85      44.593 100.044  40.325  1.00  0.00           H  
ATOM   1153  CD  GLN    85      43.717 100.359  38.431  1.00  0.00           C  
ATOM   1154  OE1 GLN    85      44.704 100.405  37.739  1.00  0.00           O  
ATOM   1155  NE2 GLN    85      42.653 100.936  38.038  1.00  0.00           N  
ATOM   1156 HE21 GLN    85      42.676 101.613  37.289  1.00  0.00           H  
ATOM   1157 HE22 GLN    85      41.839 100.988  38.634  1.00  0.00           H  
ATOM   1158  C   GLN    85      42.551  95.783  39.386  1.00  0.00           C  
ATOM   1159  O   GLN    85      43.662  95.256  39.641  1.00  0.00           O  
ATOM   1160  N   SER    86      41.455  95.019  39.198  1.00  0.00           N  
ATOM   1161  H   SER    86      40.576  95.511  39.119  1.00  0.00           H  
ATOM   1162  CA  SER    86      41.376  93.541  39.300  1.00  0.00           C  
ATOM   1163  HA  SER    86      42.291  93.064  39.651  1.00  0.00           H  
ATOM   1164  CB  SER    86      40.218  93.233  40.358  1.00  0.00           C  
ATOM   1165  HB2 SER    86      39.204  93.309  39.966  1.00  0.00           H  
ATOM   1166  HB3 SER    86      40.424  92.245  40.769  1.00  0.00           H  
ATOM   1167  OG  SER    86      40.373  93.977  41.515  1.00  0.00           O  
ATOM   1168  HG  SER    86      39.519  93.949  41.953  1.00  0.00           H  
ATOM   1169  C   SER    86      40.982  92.859  37.979  1.00  0.00           C  
ATOM   1170  O   SER    86      40.948  91.656  37.885  1.00  0.00           O  
ATOM   1171  N   SER    87      40.937  93.680  36.921  1.00  0.00           N  
ATOM   1172  H   SER    87      41.295  94.611  37.081  1.00  0.00           H  
ATOM   1173  CA  SER    87      40.917  93.223  35.487  1.00  0.00           C  
ATOM   1174  HA  SER    87      40.422  94.014  34.924  1.00  0.00           H  
ATOM   1175  CB  SER    87      42.332  93.239  34.962  1.00  0.00           C  
ATOM   1176  HB2 SER    87      42.293  93.320  33.875  1.00  0.00           H  
ATOM   1177  HB3 SER    87      42.730  94.171  35.363  1.00  0.00           H  
ATOM   1178  OG  SER    87      43.162  92.208  35.371  1.00  0.00           O  
ATOM   1179  HG  SER    87      44.045  92.511  35.597  1.00  0.00           H  
ATOM   1180  C   SER    87      40.075  91.967  35.214  1.00  0.00           C  
ATOM   1181  O   SER    87      38.956  91.927  35.684  1.00  0.00           O  
ATOM   1182  N   GLN    88      40.594  90.950  34.571  1.00  0.00           N  
ATOM   1183  H   GLN    88      41.552  91.014  34.257  1.00  0.00           H  
ATOM   1184  CA  GLN    88      40.019  89.634  34.294  1.00  0.00           C  
ATOM   1185  HA  GLN    88      39.315  89.433  35.101  1.00  0.00           H  
ATOM   1186  CB  GLN    88      39.274  89.691  32.939  1.00  0.00           C  
ATOM   1187  HB2 GLN    88      39.968  89.788  32.104  1.00  0.00           H  
ATOM   1188  HB3 GLN    88      38.832  88.707  32.782  1.00  0.00           H  
ATOM   1189  CG  GLN    88      38.055  90.676  32.843  1.00  0.00           C  
ATOM   1190  HG2 GLN    88      37.575  90.688  33.822  1.00  0.00           H  
ATOM   1191  HG3 GLN    88      38.510  91.659  32.726  1.00  0.00           H  
ATOM   1192  CD  GLN    88      37.143  90.349  31.649  1.00  0.00           C  
ATOM   1193  OE1 GLN    88      35.933  90.113  31.784  1.00  0.00           O  
ATOM   1194  NE2 GLN    88      37.536  90.243  30.403  1.00  0.00           N  
ATOM   1195 HE21 GLN    88      38.446  90.556  30.098  1.00  0.00           H  
ATOM   1196 HE22 GLN    88      36.886  90.067  29.651  1.00  0.00           H  
ATOM   1197  C   GLN    88      41.092  88.533  34.364  1.00  0.00           C  
ATOM   1198  O   GLN    88      42.288  88.829  34.328  1.00  0.00           O  
ATOM   1199  N   SER    89      40.687  87.222  34.242  1.00  0.00           N  
ATOM   1200  H   SER    89      39.699  87.011  34.240  1.00  0.00           H  
ATOM   1201  CA  SER    89      41.632  86.145  33.909  1.00  0.00           C  
ATOM   1202  HA  SER    89      42.567  86.227  34.463  1.00  0.00           H  
ATOM   1203  CB  SER    89      41.006  84.825  34.397  1.00  0.00           C  
ATOM   1204  HB2 SER    89      40.814  84.847  35.469  1.00  0.00           H  
ATOM   1205  HB3 SER    89      40.071  84.609  33.880  1.00  0.00           H  
ATOM   1206  OG  SER    89      41.889  83.806  34.056  1.00  0.00           O  
ATOM   1207  HG  SER    89      41.419  82.970  34.038  1.00  0.00           H  
ATOM   1208  C   SER    89      41.900  86.174  32.414  1.00  0.00           C  
ATOM   1209  O   SER    89      41.004  86.566  31.645  1.00  0.00           O  
ATOM   1210  N   SER    90      43.102  85.872  31.941  1.00  0.00           N  
ATOM   1211  H   SER    90      43.728  85.498  32.640  1.00  0.00           H  
ATOM   1212  CA  SER    90      43.435  85.663  30.486  1.00  0.00           C  
ATOM   1213  HA  SER    90      43.470  86.688  30.117  1.00  0.00           H  
ATOM   1214  CB  SER    90      44.782  84.867  30.379  1.00  0.00           C  
ATOM   1215  HB2 SER    90      45.470  85.188  31.161  1.00  0.00           H  
ATOM   1216  HB3 SER    90      44.512  83.836  30.607  1.00  0.00           H  
ATOM   1217  OG  SER    90      45.366  84.771  29.084  1.00  0.00           O  
ATOM   1218  HG  SER    90      45.297  83.843  28.848  1.00  0.00           H  
ATOM   1219  C   SER    90      42.344  84.783  29.768  1.00  0.00           C  
ATOM   1220  O   SER    90      41.765  83.958  30.493  1.00  0.00           O  
ATOM   1221  N   TYR    91      42.347  84.854  28.449  1.00  0.00           N  
ATOM   1222  H   TYR    91      42.689  85.729  28.077  1.00  0.00           H  
ATOM   1223  CA  TYR    91      41.905  83.875  27.515  1.00  0.00           C  
ATOM   1224  HA  TYR    91      40.904  83.501  27.731  1.00  0.00           H  
ATOM   1225  CB  TYR    91      41.972  84.613  26.125  1.00  0.00           C  
ATOM   1226  HB2 TYR    91      41.081  85.240  26.078  1.00  0.00           H  
ATOM   1227  HB3 TYR    91      42.890  85.157  25.903  1.00  0.00           H  
ATOM   1228  CG  TYR    91      41.685  83.626  24.958  1.00  0.00           C  
ATOM   1229  CD1 TYR    91      40.403  83.399  24.385  1.00  0.00           C  
ATOM   1230  HD1 TYR    91      39.490  83.742  24.849  1.00  0.00           H  
ATOM   1231  CE1 TYR    91      40.322  82.631  23.228  1.00  0.00           C  
ATOM   1232  HE1 TYR    91      39.377  82.398  22.761  1.00  0.00           H  
ATOM   1233  CZ  TYR    91      41.461  82.088  22.601  1.00  0.00           C  
ATOM   1234  OH  TYR    91      41.239  81.255  21.527  1.00  0.00           O  
ATOM   1235  HH  TYR    91      42.085  81.091  21.105  1.00  0.00           H  
ATOM   1236  CE2 TYR    91      42.774  82.273  23.147  1.00  0.00           C  
ATOM   1237  HE2 TYR    91      43.652  81.792  22.743  1.00  0.00           H  
ATOM   1238  CD2 TYR    91      42.872  83.142  24.302  1.00  0.00           C  
ATOM   1239  HD2 TYR    91      43.826  83.496  24.665  1.00  0.00           H  
ATOM   1240  C   TYR    91      42.921  82.649  27.672  1.00  0.00           C  
ATOM   1241  O   TYR    91      44.154  82.724  27.858  1.00  0.00           O  
ATOM   1242  N   GLY    92      42.412  81.448  27.532  1.00  0.00           N  
ATOM   1243  H   GLY    92      43.124  80.732  27.564  1.00  0.00           H  
ATOM   1244  CA  GLY    92      41.006  81.048  27.170  1.00  0.00           C  
ATOM   1245  HA2 GLY    92      40.676  81.869  26.533  1.00  0.00           H  
ATOM   1246  HA3 GLY    92      40.955  80.139  26.571  1.00  0.00           H  
ATOM   1247  C   GLY    92      40.022  81.062  28.384  1.00  0.00           C  
ATOM   1248  O   GLY    92      40.444  81.084  29.532  1.00  0.00           O  
ATOM   1249  N   GLN    93      38.738  80.886  28.036  1.00  0.00           N  
ATOM   1250  H   GLN    93      38.570  80.784  27.045  1.00  0.00           H  
ATOM   1251  CA  GLN    93      37.738  80.290  28.898  1.00  0.00           C  
ATOM   1252  HA  GLN    93      37.397  80.981  29.669  1.00  0.00           H  
ATOM   1253  CB  GLN    93      36.470  80.041  28.043  1.00  0.00           C  
ATOM   1254  HB2 GLN    93      35.979  81.003  27.889  1.00  0.00           H  
ATOM   1255  HB3 GLN    93      36.704  79.626  27.062  1.00  0.00           H  
ATOM   1256  CG  GLN    93      35.386  79.108  28.665  1.00  0.00           C  
ATOM   1257  HG2 GLN    93      35.923  78.172  28.823  1.00  0.00           H  
ATOM   1258  HG3 GLN    93      35.086  79.483  29.644  1.00  0.00           H  
ATOM   1259  CD  GLN    93      34.171  78.963  27.825  1.00  0.00           C  
ATOM   1260  OE1 GLN    93      33.408  79.913  27.563  1.00  0.00           O  
ATOM   1261  NE2 GLN    93      33.869  77.825  27.234  1.00  0.00           N  
ATOM   1262 HE21 GLN    93      32.956  77.710  26.817  1.00  0.00           H  
ATOM   1263 HE22 GLN    93      34.315  77.050  27.704  1.00  0.00           H  
ATOM   1264  C   GLN    93      38.297  78.989  29.436  1.00  0.00           C  
ATOM   1265  O   GLN    93      38.882  78.318  28.628  1.00  0.00           O  
ATOM   1266  N   GLN    94      38.069  78.678  30.688  1.00  0.00           N  
ATOM   1267  H   GLN    94      37.684  79.432  31.239  1.00  0.00           H  
ATOM   1268  CA  GLN    94      38.433  77.456  31.354  1.00  0.00           C  
ATOM   1269  HA  GLN    94      39.516  77.361  31.439  1.00  0.00           H  
ATOM   1270  CB  GLN    94      37.728  77.586  32.712  1.00  0.00           C  
ATOM   1271  HB2 GLN    94      38.198  76.705  33.151  1.00  0.00           H  
ATOM   1272  HB3 GLN    94      38.213  78.400  33.251  1.00  0.00           H  
ATOM   1273  CG  GLN    94      36.233  77.575  32.787  1.00  0.00           C  
ATOM   1274  HG2 GLN    94      35.878  76.844  32.060  1.00  0.00           H  
ATOM   1275  HG3 GLN    94      36.004  77.284  33.812  1.00  0.00           H  
ATOM   1276  CD  GLN    94      35.502  78.902  32.502  1.00  0.00           C  
ATOM   1277  OE1 GLN    94      36.042  80.000  32.430  1.00  0.00           O  
ATOM   1278  NE2 GLN    94      34.173  78.957  32.442  1.00  0.00           N  
ATOM   1279 HE21 GLN    94      33.614  78.173  32.749  1.00  0.00           H  
ATOM   1280 HE22 GLN    94      33.650  79.817  32.356  1.00  0.00           H  
ATOM   1281  C   GLN    94      37.943  76.147  30.600  1.00  0.00           C  
ATOM   1282  O   GLN    94      36.895  76.169  29.946  1.00  0.00           O  
ATOM   1283  N   SER    95      38.737  75.015  30.689  1.00  0.00           N  
ATOM   1284  H   SER    95      39.558  75.086  31.273  1.00  0.00           H  
ATOM   1285  CA  SER    95      38.455  73.656  30.097  1.00  0.00           C  
ATOM   1286  HA  SER    95      37.747  73.738  29.273  1.00  0.00           H  
ATOM   1287  CB  SER    95      39.723  73.151  29.468  1.00  0.00           C  
ATOM   1288  HB2 SER    95      39.437  72.242  28.940  1.00  0.00           H  
ATOM   1289  HB3 SER    95      40.048  73.853  28.700  1.00  0.00           H  
ATOM   1290  OG  SER    95      40.639  72.853  30.448  1.00  0.00           O  
ATOM   1291  HG  SER    95      41.390  73.419  30.255  1.00  0.00           H  
ATOM   1292  C   SER    95      37.928  72.505  31.023  1.00  0.00           C  
ATOM   1293  O   SER    95      38.132  72.457  32.256  1.00  0.00           O  
ATOM   1294  N   SER    96      37.215  71.500  30.419  1.00  0.00           N  
ATOM   1295  H   SER    96      37.249  71.521  29.410  1.00  0.00           H  
ATOM   1296  CA  SER    96      36.612  70.328  31.045  1.00  0.00           C  
ATOM   1297  HA  SER    96      36.074  70.699  31.917  1.00  0.00           H  
ATOM   1298  CB  SER    96      35.673  69.667  30.051  1.00  0.00           C  
ATOM   1299  HB2 SER    96      36.310  69.255  29.269  1.00  0.00           H  
ATOM   1300  HB3 SER    96      35.082  68.843  30.451  1.00  0.00           H  
ATOM   1301  OG  SER    96      34.810  70.586  29.416  1.00  0.00           O  
ATOM   1302  HG  SER    96      34.146  70.115  28.907  1.00  0.00           H  
ATOM   1303  C   SER    96      37.705  69.380  31.601  1.00  0.00           C  
ATOM   1304  O   SER    96      38.759  69.176  30.978  1.00  0.00           O  
ATOM   1305  N   TYR    97      37.421  68.665  32.761  1.00  0.00           N  
ATOM   1306  H   TYR    97      38.127  67.990  33.016  1.00  0.00           H  
ATOM   1307  CA  TYR    97      36.140  68.554  33.591  1.00  0.00           C  
ATOM   1308  HA  TYR    97      36.460  67.752  34.256  1.00  0.00           H  
ATOM   1309  CB  TYR    97      36.083  69.819  34.525  1.00  0.00           C  
ATOM   1310  HB2 TYR    97      35.996  70.675  33.856  1.00  0.00           H  
ATOM   1311  HB3 TYR    97      35.217  69.740  35.182  1.00  0.00           H  
ATOM   1312  CG  TYR    97      37.245  70.045  35.503  1.00  0.00           C  
ATOM   1313  CD1 TYR    97      38.308  71.003  35.263  1.00  0.00           C  
ATOM   1314  HD1 TYR    97      38.235  71.581  34.354  1.00  0.00           H  
ATOM   1315  CE1 TYR    97      39.300  71.237  36.255  1.00  0.00           C  
ATOM   1316  HE1 TYR    97      40.049  71.997  36.088  1.00  0.00           H  
ATOM   1317  CZ  TYR    97      39.304  70.359  37.399  1.00  0.00           C  
ATOM   1318  OH  TYR    97      40.321  70.407  38.331  1.00  0.00           O  
ATOM   1319  HH  TYR    97      40.243  69.672  38.943  1.00  0.00           H  
ATOM   1320  CE2 TYR    97      38.325  69.366  37.585  1.00  0.00           C  
ATOM   1321  HE2 TYR    97      38.345  68.729  38.457  1.00  0.00           H  
ATOM   1322  CD2 TYR    97      37.256  69.254  36.674  1.00  0.00           C  
ATOM   1323  HD2 TYR    97      36.548  68.468  36.895  1.00  0.00           H  
ATOM   1324  C   TYR    97      34.867  68.040  32.871  1.00  0.00           C  
ATOM   1325  O   TYR    97      33.917  68.835  32.792  1.00  0.00           O  
ATOM   1326  N   PRO    98      34.897  66.932  32.154  1.00  0.00           N  
ATOM   1327  CD  PRO    98      33.804  66.468  31.304  1.00  0.00           C  
ATOM   1328  HD2 PRO    98      33.806  66.987  30.345  1.00  0.00           H  
ATOM   1329  HD3 PRO    98      32.843  66.680  31.772  1.00  0.00           H  
ATOM   1330  CG  PRO    98      33.990  64.932  30.960  1.00  0.00           C  
ATOM   1331  HG2 PRO    98      34.430  64.859  29.965  1.00  0.00           H  
ATOM   1332  HG3 PRO    98      33.011  64.454  30.985  1.00  0.00           H  
ATOM   1333  CB  PRO    98      34.861  64.583  32.147  1.00  0.00           C  
ATOM   1334  HB2 PRO    98      35.291  63.590  32.021  1.00  0.00           H  
ATOM   1335  HB3 PRO    98      34.327  64.599  33.097  1.00  0.00           H  
ATOM   1336  CA  PRO    98      35.884  65.782  32.263  1.00  0.00           C  
ATOM   1337  HA  PRO    98      36.199  65.859  33.304  1.00  0.00           H  
ATOM   1338  C   PRO    98      37.001  65.777  31.266  1.00  0.00           C  
ATOM   1339  O   PRO    98      36.884  66.469  30.281  1.00  0.00           O  
ATOM   1340  N   GLY    99      38.052  65.028  31.446  1.00  0.00           N  
ATOM   1341  H   GLY    99      38.235  64.410  32.224  1.00  0.00           H  
ATOM   1342  CA  GLY    99      39.153  64.912  30.457  1.00  0.00           C  
ATOM   1343  HA2 GLY    99      39.379  65.883  30.018  1.00  0.00           H  
ATOM   1344  HA3 GLY    99      40.101  64.559  30.863  1.00  0.00           H  
ATOM   1345  C   GLY    99      38.834  63.911  29.397  1.00  0.00           C  
ATOM   1346  O   GLY    99      37.783  63.289  29.400  1.00  0.00           O  
ATOM   1347  N   TYR   100      39.903  63.489  28.688  1.00  0.00           N  
ATOM   1348  H   TYR   100      40.721  64.073  28.593  1.00  0.00           H  
ATOM   1349  CA  TYR   100      39.813  62.393  27.667  1.00  0.00           C  
ATOM   1350  HA  TYR   100      38.863  62.562  27.158  1.00  0.00           H  
ATOM   1351  CB  TYR   100      40.895  62.550  26.542  1.00  0.00           C  
ATOM   1352  HB2 TYR   100      41.871  62.359  26.988  1.00  0.00           H  
ATOM   1353  HB3 TYR   100      40.700  61.672  25.927  1.00  0.00           H  
ATOM   1354  CG  TYR   100      40.925  63.927  25.883  1.00  0.00           C  
ATOM   1355  CD1 TYR   100      42.074  64.749  25.847  1.00  0.00           C  
ATOM   1356  HD1 TYR   100      42.983  64.378  26.298  1.00  0.00           H  
ATOM   1357  CE1 TYR   100      42.133  65.967  25.181  1.00  0.00           C  
ATOM   1358  HE1 TYR   100      43.070  66.504  25.189  1.00  0.00           H  
ATOM   1359  CZ  TYR   100      41.041  66.363  24.336  1.00  0.00           C  
ATOM   1360  OH  TYR   100      41.099  67.497  23.546  1.00  0.00           O  
ATOM   1361  HH  TYR   100      42.001  67.775  23.374  1.00  0.00           H  
ATOM   1362  CE2 TYR   100      39.788  65.630  24.389  1.00  0.00           C  
ATOM   1363  HE2 TYR   100      38.907  65.794  23.787  1.00  0.00           H  
ATOM   1364  CD2 TYR   100      39.789  64.419  25.181  1.00  0.00           C  
ATOM   1365  HD2 TYR   100      38.895  63.814  25.231  1.00  0.00           H  
ATOM   1366  C   TYR   100      39.644  60.997  28.267  1.00  0.00           C  
ATOM   1367  O   TYR   100      40.100  60.734  29.328  1.00  0.00           O  
ATOM   1368  N   GLY   101      39.132  60.098  27.449  1.00  0.00           N  
ATOM   1369  H   GLY   101      38.715  60.370  26.570  1.00  0.00           H  
ATOM   1370  CA  GLY   101      39.084  58.605  27.748  1.00  0.00           C  
ATOM   1371  HA2 GLY   101      39.131  58.055  26.808  1.00  0.00           H  
ATOM   1372  HA3 GLY   101      39.809  58.347  28.520  1.00  0.00           H  
ATOM   1373  C   GLY   101      37.755  58.113  28.314  1.00  0.00           C  
ATOM   1374  O   GLY   101      37.075  58.915  29.012  1.00  0.00           O  
ATOM   1375  N   GLN   102      37.339  56.977  27.847  1.00  0.00           N  
ATOM   1376  H   GLN   102      37.955  56.334  27.370  1.00  0.00           H  
ATOM   1377  CA  GLN   102      35.953  56.525  28.085  1.00  0.00           C  
ATOM   1378  HA  GLN   102      35.208  57.307  27.939  1.00  0.00           H  
ATOM   1379  CB  GLN   102      35.795  55.504  26.918  1.00  0.00           C  
ATOM   1380  HB2 GLN   102      36.094  55.941  25.965  1.00  0.00           H  
ATOM   1381  HB3 GLN   102      36.405  54.614  27.071  1.00  0.00           H  
ATOM   1382  CG  GLN   102      34.319  55.011  26.769  1.00  0.00           C  
ATOM   1383  HG2 GLN   102      33.735  55.909  26.973  1.00  0.00           H  
ATOM   1384  HG3 GLN   102      34.250  54.806  25.700  1.00  0.00           H  
ATOM   1385  CD  GLN   102      33.844  53.940  27.715  1.00  0.00           C  
ATOM   1386  OE1 GLN   102      34.478  52.900  28.023  1.00  0.00           O  
ATOM   1387  NE2 GLN   102      32.602  54.010  28.155  1.00  0.00           N  
ATOM   1388 HE21 GLN   102      32.118  54.891  28.057  1.00  0.00           H  
ATOM   1389 HE22 GLN   102      32.398  53.282  28.825  1.00  0.00           H  
ATOM   1390  C   GLN   102      35.696  55.974  29.462  1.00  0.00           C  
ATOM   1391  O   GLN   102      34.550  55.985  29.881  1.00  0.00           O  
ATOM   1392  N   GLN   103      36.722  55.553  30.231  1.00  0.00           N  
ATOM   1393  H   GLN   103      37.608  55.881  29.872  1.00  0.00           H  
ATOM   1394  CA  GLN   103      36.713  55.065  31.581  1.00  0.00           C  
ATOM   1395  HA  GLN   103      37.750  55.137  31.909  1.00  0.00           H  
ATOM   1396  CB  GLN   103      35.965  55.987  32.532  1.00  0.00           C  
ATOM   1397  HB2 GLN   103      34.887  55.859  32.438  1.00  0.00           H  
ATOM   1398  HB3 GLN   103      36.155  55.713  33.569  1.00  0.00           H  
ATOM   1399  CG  GLN   103      36.247  57.512  32.402  1.00  0.00           C  
ATOM   1400  HG2 GLN   103      36.003  57.851  31.395  1.00  0.00           H  
ATOM   1401  HG3 GLN   103      35.696  57.978  33.219  1.00  0.00           H  
ATOM   1402  CD  GLN   103      37.701  57.740  32.731  1.00  0.00           C  
ATOM   1403  OE1 GLN   103      38.370  57.309  33.664  1.00  0.00           O  
ATOM   1404  NE2 GLN   103      38.347  58.476  31.855  1.00  0.00           N  
ATOM   1405 HE21 GLN   103      39.354  58.486  31.930  1.00  0.00           H  
ATOM   1406 HE22 GLN   103      37.858  58.914  31.088  1.00  0.00           H  
ATOM   1407  C   GLN   103      36.329  53.593  31.660  1.00  0.00           C  
ATOM   1408  O   GLN   103      35.116  53.383  31.780  1.00  0.00           O  
ATOM   1409  N   PRO   104      37.290  52.630  31.738  1.00  0.00           N  
ATOM   1410  CD  PRO   104      38.706  52.894  31.466  1.00  0.00           C  
ATOM   1411  HD2 PRO   104      39.141  53.466  32.286  1.00  0.00           H  
ATOM   1412  HD3 PRO   104      38.738  53.642  30.674  1.00  0.00           H  
ATOM   1413  CG  PRO   104      39.305  51.560  31.198  1.00  0.00           C  
ATOM   1414  HG2 PRO   104      40.383  51.557  31.361  1.00  0.00           H  
ATOM   1415  HG3 PRO   104      39.156  51.386  30.132  1.00  0.00           H  
ATOM   1416  CB  PRO   104      38.390  50.515  31.855  1.00  0.00           C  
ATOM   1417  HB2 PRO   104      38.632  50.320  32.900  1.00  0.00           H  
ATOM   1418  HB3 PRO   104      38.347  49.650  31.193  1.00  0.00           H  
ATOM   1419  CA  PRO   104      37.044  51.210  31.780  1.00  0.00           C  
ATOM   1420  HA  PRO   104      36.604  50.944  30.819  1.00  0.00           H  
ATOM   1421  C   PRO   104      36.131  50.676  32.910  1.00  0.00           C  
ATOM   1422  O   PRO   104      36.184  51.200  34.026  1.00  0.00           O  
ATOM   1423  N   ALA   105      35.347  49.633  32.674  1.00  0.00           N  
ATOM   1424  H   ALA   105      35.287  49.321  31.715  1.00  0.00           H  
ATOM   1425  CA  ALA   105      34.455  48.975  33.640  1.00  0.00           C  
ATOM   1426  HA  ALA   105      34.895  49.165  34.619  1.00  0.00           H  
ATOM   1427  CB  ALA   105      33.074  49.652  33.586  1.00  0.00           C  
ATOM   1428  HB1 ALA   105      33.164  50.727  33.744  1.00  0.00           H  
ATOM   1429  HB2 ALA   105      32.698  49.541  32.569  1.00  0.00           H  
ATOM   1430  HB3 ALA   105      32.332  49.202  34.245  1.00  0.00           H  
ATOM   1431  C   ALA   105      34.155  47.486  33.402  1.00  0.00           C  
ATOM   1432  O   ALA   105      33.988  47.069  32.253  1.00  0.00           O  
ATOM   1433  N   PRO   106      34.143  46.608  34.443  1.00  0.00           N  
ATOM   1434  CD  PRO   106      34.375  46.969  35.839  1.00  0.00           C  
ATOM   1435  HD2 PRO   106      33.405  47.363  36.144  1.00  0.00           H  
ATOM   1436  HD3 PRO   106      35.239  47.620  35.975  1.00  0.00           H  
ATOM   1437  CG  PRO   106      34.650  45.639  36.493  1.00  0.00           C  
ATOM   1438  HG2 PRO   106      34.510  45.662  37.573  1.00  0.00           H  
ATOM   1439  HG3 PRO   106      35.641  45.230  36.296  1.00  0.00           H  
ATOM   1440  CB  PRO   106      33.686  44.749  35.703  1.00  0.00           C  
ATOM   1441  HB2 PRO   106      32.738  44.728  36.241  1.00  0.00           H  
ATOM   1442  HB3 PRO   106      34.095  43.745  35.590  1.00  0.00           H  
ATOM   1443  CA  PRO   106      33.443  45.306  34.295  1.00  0.00           C  
ATOM   1444  HA  PRO   106      33.920  44.672  33.547  1.00  0.00           H  
ATOM   1445  C   PRO   106      31.918  45.401  34.006  1.00  0.00           C  
ATOM   1446  O   PRO   106      31.341  46.448  34.259  1.00  0.00           O  
ATOM   1447  N   SER   107      31.250  44.312  33.556  1.00  0.00           N  
ATOM   1448  H   SER   107      31.805  43.498  33.334  1.00  0.00           H  
ATOM   1449  CA  SER   107      29.732  44.239  33.483  1.00  0.00           C  
ATOM   1450  HA  SER   107      29.362  45.197  33.115  1.00  0.00           H  
ATOM   1451  CB  SER   107      29.400  43.081  32.449  1.00  0.00           C  
ATOM   1452  HB2 SER   107      29.870  43.365  31.508  1.00  0.00           H  
ATOM   1453  HB3 SER   107      29.742  42.125  32.845  1.00  0.00           H  
ATOM   1454  OG  SER   107      28.033  42.923  32.198  1.00  0.00           O  
ATOM   1455  HG  SER   107      27.983  42.239  31.526  1.00  0.00           H  
ATOM   1456  C   SER   107      29.046  44.005  34.781  1.00  0.00           C  
ATOM   1457  O   SER   107      29.504  43.080  35.492  1.00  0.00           O  
ATOM   1458  N   SER   108      27.903  44.675  34.930  1.00  0.00           N  
ATOM   1459  H   SER   108      27.595  45.328  34.224  1.00  0.00           H  
ATOM   1460  CA  SER   108      27.065  44.356  36.074  1.00  0.00           C  
ATOM   1461  HA  SER   108      27.746  44.140  36.897  1.00  0.00           H  
ATOM   1462  CB  SER   108      26.372  45.656  36.385  1.00  0.00           C  
ATOM   1463  HB2 SER   108      25.867  45.505  37.339  1.00  0.00           H  
ATOM   1464  HB3 SER   108      27.084  46.474  36.497  1.00  0.00           H  
ATOM   1465  OG  SER   108      25.484  45.988  35.432  1.00  0.00           O  
ATOM   1466  HG  SER   108      25.158  46.882  35.558  1.00  0.00           H  
ATOM   1467  C   SER   108      26.072  43.183  35.715  1.00  0.00           C  
ATOM   1468  O   SER   108      25.305  42.755  36.588  1.00  0.00           O  
ATOM   1469  N   THR   109      26.250  42.413  34.635  1.00  0.00           N  
ATOM   1470  H   THR   109      26.941  42.791  34.003  1.00  0.00           H  
ATOM   1471  CA  THR   109      25.691  41.082  34.274  1.00  0.00           C  
ATOM   1472  HA  THR   109      25.406  40.603  35.211  1.00  0.00           H  
ATOM   1473  CB  THR   109      24.415  41.259  33.376  1.00  0.00           C  
ATOM   1474  HB  THR   109      24.700  41.617  32.387  1.00  0.00           H  
ATOM   1475  CG2 THR   109      23.553  39.992  33.233  1.00  0.00           C  
ATOM   1476 HG21 THR   109      23.303  39.663  34.242  1.00  0.00           H  
ATOM   1477 HG22 THR   109      22.645  40.358  32.755  1.00  0.00           H  
ATOM   1478 HG23 THR   109      24.062  39.241  32.628  1.00  0.00           H  
ATOM   1479  OG1 THR   109      23.497  42.162  33.902  1.00  0.00           O  
ATOM   1480  HG1 THR   109      23.903  43.032  33.874  1.00  0.00           H  
ATOM   1481  C   THR   109      26.717  40.121  33.635  1.00  0.00           C  
ATOM   1482  O   THR   109      26.509  39.546  32.559  1.00  0.00           O  
ATOM   1483  N   SER   110      27.898  40.118  34.297  1.00  0.00           N  
ATOM   1484  H   SER   110      27.991  40.642  35.155  1.00  0.00           H  
ATOM   1485  CA  SER   110      29.078  39.367  33.931  1.00  0.00           C  
ATOM   1486  HA  SER   110      29.243  39.643  32.889  1.00  0.00           H  
ATOM   1487  CB  SER   110      30.279  39.702  34.718  1.00  0.00           C  
ATOM   1488  HB2 SER   110      31.198  39.548  34.153  1.00  0.00           H  
ATOM   1489  HB3 SER   110      30.328  40.776  34.895  1.00  0.00           H  
ATOM   1490  OG  SER   110      30.290  38.996  36.003  1.00  0.00           O  
ATOM   1491  HG  SER   110      31.195  39.021  36.321  1.00  0.00           H  
ATOM   1492  C   SER   110      28.909  37.833  33.833  1.00  0.00           C  
ATOM   1493  O   SER   110      28.063  37.299  34.567  1.00  0.00           O  
ATOM   1494  N   GLY   111      29.689  37.184  32.949  1.00  0.00           N  
ATOM   1495  H   GLY   111      30.322  37.749  32.402  1.00  0.00           H  
ATOM   1496  CA  GLY   111      29.562  35.751  32.834  1.00  0.00           C  
ATOM   1497  HA2 GLY   111      28.506  35.497  32.924  1.00  0.00           H  
ATOM   1498  HA3 GLY   111      29.844  35.488  31.814  1.00  0.00           H  
ATOM   1499  C   GLY   111      30.329  34.954  33.911  1.00  0.00           C  
ATOM   1500  O   GLY   111      31.074  35.442  34.713  1.00  0.00           O  
ATOM   1501  N   SER   112      30.258  33.599  33.810  1.00  0.00           N  
ATOM   1502  H   SER   112      30.898  33.126  34.431  1.00  0.00           H  
ATOM   1503  CA  SER   112      29.509  32.663  32.902  1.00  0.00           C  
ATOM   1504  HA  SER   112      29.551  31.667  33.345  1.00  0.00           H  
ATOM   1505  CB  SER   112      28.009  32.851  32.965  1.00  0.00           C  
ATOM   1506  HB2 SER   112      27.642  32.939  33.987  1.00  0.00           H  
ATOM   1507  HB3 SER   112      27.720  33.774  32.463  1.00  0.00           H  
ATOM   1508  OG  SER   112      27.456  31.727  32.334  1.00  0.00           O  
ATOM   1509  HG  SER   112      26.666  31.383  32.758  1.00  0.00           H  
ATOM   1510  C   SER   112      30.015  32.512  31.453  1.00  0.00           C  
ATOM   1511  O   SER   112      29.761  33.412  30.654  1.00  0.00           O  
ATOM   1512  N   TYR   113      30.931  31.536  31.158  1.00  0.00           N  
ATOM   1513  H   TYR   113      31.293  31.487  30.216  1.00  0.00           H  
ATOM   1514  CA  TYR   113      31.566  30.435  31.977  1.00  0.00           C  
ATOM   1515  HA  TYR   113      31.827  30.875  32.939  1.00  0.00           H  
ATOM   1516  CB  TYR   113      30.644  29.227  32.089  1.00  0.00           C  
ATOM   1517  HB2 TYR   113      31.145  28.415  32.615  1.00  0.00           H  
ATOM   1518  HB3 TYR   113      29.810  29.498  32.737  1.00  0.00           H  
ATOM   1519  CG  TYR   113      30.065  28.745  30.843  1.00  0.00           C  
ATOM   1520  CD1 TYR   113      28.696  28.802  30.632  1.00  0.00           C  
ATOM   1521  HD1 TYR   113      28.068  29.206  31.413  1.00  0.00           H  
ATOM   1522  CE1 TYR   113      28.108  28.299  29.445  1.00  0.00           C  
ATOM   1523  HE1 TYR   113      27.046  28.364  29.260  1.00  0.00           H  
ATOM   1524  CZ  TYR   113      28.944  27.810  28.468  1.00  0.00           C  
ATOM   1525  OH  TYR   113      28.476  27.558  27.215  1.00  0.00           O  
ATOM   1526  HH  TYR   113      27.600  27.198  27.055  1.00  0.00           H  
ATOM   1527  CE2 TYR   113      30.332  27.700  28.635  1.00  0.00           C  
ATOM   1528  HE2 TYR   113      30.844  27.152  27.858  1.00  0.00           H  
ATOM   1529  CD2 TYR   113      30.912  28.198  29.829  1.00  0.00           C  
ATOM   1530  HD2 TYR   113      31.970  28.040  29.981  1.00  0.00           H  
ATOM   1531  C   TYR   113      32.962  30.067  31.434  1.00  0.00           C  
ATOM   1532  O   TYR   113      33.417  30.446  30.340  1.00  0.00           O  
ATOM   1533  N   GLY   114      33.819  29.434  32.288  1.00  0.00           N  
ATOM   1534  H   GLY   114      33.545  29.215  33.235  1.00  0.00           H  
ATOM   1535  CA  GLY   114      35.256  29.272  32.089  1.00  0.00           C  
ATOM   1536  HA2 GLY   114      35.502  28.523  32.842  1.00  0.00           H  
ATOM   1537  HA3 GLY   114      35.400  28.792  31.121  1.00  0.00           H  
ATOM   1538  C   GLY   114      36.164  30.532  32.213  1.00  0.00           C  
ATOM   1539  O   GLY   114      35.659  31.663  32.324  1.00  0.00           O  
ATOM   1540  N   SER   115      37.474  30.364  32.005  1.00  0.00           N  
ATOM   1541  H   SER   115      38.061  31.177  32.122  1.00  0.00           H  
ATOM   1542  CA  SER   115      38.189  29.166  31.804  1.00  0.00           C  
ATOM   1543  HA  SER   115      37.605  28.297  32.105  1.00  0.00           H  
ATOM   1544  CB  SER   115      38.489  28.940  30.330  1.00  0.00           C  
ATOM   1545  HB2 SER   115      39.353  28.277  30.293  1.00  0.00           H  
ATOM   1546  HB3 SER   115      37.569  28.560  29.886  1.00  0.00           H  
ATOM   1547  OG  SER   115      38.805  30.152  29.591  1.00  0.00           O  
ATOM   1548  HG  SER   115      39.627  30.427  30.005  1.00  0.00           H  
ATOM   1549  C   SER   115      39.555  29.087  32.603  1.00  0.00           C  
ATOM   1550  O   SER   115      40.605  29.454  32.089  1.00  0.00           O  
ATOM   1551  N   SER   116      39.511  28.626  33.836  1.00  0.00           N  
ATOM   1552  H   SER   116      38.606  28.667  34.283  1.00  0.00           H  
ATOM   1553  CA  SER   116      40.645  28.696  34.801  1.00  0.00           C  
ATOM   1554  HA  SER   116      41.079  29.695  34.816  1.00  0.00           H  
ATOM   1555  CB  SER   116      40.098  28.403  36.184  1.00  0.00           C  
ATOM   1556  HB2 SER   116      40.952  28.247  36.842  1.00  0.00           H  
ATOM   1557  HB3 SER   116      39.494  29.253  36.502  1.00  0.00           H  
ATOM   1558  OG  SER   116      39.165  27.298  36.247  1.00  0.00           O  
ATOM   1559  HG  SER   116      38.358  27.784  36.064  1.00  0.00           H  
ATOM   1560  C   SER   116      41.772  27.728  34.611  1.00  0.00           C  
ATOM   1561  O   SER   116      42.852  27.826  35.228  1.00  0.00           O  
ATOM   1562  N   SER   117      41.525  26.721  33.788  1.00  0.00           N  
ATOM   1563  H   SER   117      40.682  26.809  33.238  1.00  0.00           H  
ATOM   1564  CA  SER   117      42.494  25.626  33.531  1.00  0.00           C  
ATOM   1565  HA  SER   117      42.700  25.133  34.482  1.00  0.00           H  
ATOM   1566  CB  SER   117      41.904  24.515  32.663  1.00  0.00           C  
ATOM   1567  HB2 SER   117      40.918  24.220  33.024  1.00  0.00           H  
ATOM   1568  HB3 SER   117      41.714  24.950  31.682  1.00  0.00           H  
ATOM   1569  OG  SER   117      42.757  23.375  32.581  1.00  0.00           O  
ATOM   1570  HG  SER   117      42.681  22.765  33.318  1.00  0.00           H  
ATOM   1571  C   SER   117      43.755  26.090  32.951  1.00  0.00           C  
ATOM   1572  O   SER   117      43.758  26.747  31.886  1.00  0.00           O  
ATOM   1573  N   GLN   118      44.880  25.553  33.520  1.00  0.00           N  
ATOM   1574  H   GLN   118      44.690  24.897  34.264  1.00  0.00           H  
ATOM   1575  CA  GLN   118      46.282  25.916  33.314  1.00  0.00           C  
ATOM   1576  HA  GLN   118      46.847  25.117  33.794  1.00  0.00           H  
ATOM   1577  CB  GLN   118      46.657  26.016  31.842  1.00  0.00           C  
ATOM   1578  HB2 GLN   118      46.216  26.928  31.440  1.00  0.00           H  
ATOM   1579  HB3 GLN   118      47.736  26.163  31.791  1.00  0.00           H  
ATOM   1580  CG  GLN   118      46.414  24.863  30.855  1.00  0.00           C  
ATOM   1581  HG2 GLN   118      45.332  24.794  30.961  1.00  0.00           H  
ATOM   1582  HG3 GLN   118      46.530  25.053  29.788  1.00  0.00           H  
ATOM   1583  CD  GLN   118      46.887  23.454  31.292  1.00  0.00           C  
ATOM   1584  OE1 GLN   118      47.676  23.247  32.185  1.00  0.00           O  
ATOM   1585  NE2 GLN   118      46.480  22.463  30.568  1.00  0.00           N  
ATOM   1586 HE21 GLN   118      45.980  22.592  29.699  1.00  0.00           H  
ATOM   1587 HE22 GLN   118      46.929  21.575  30.735  1.00  0.00           H  
ATOM   1588  C   GLN   118      46.538  27.284  34.066  1.00  0.00           C  
ATOM   1589  O   GLN   118      46.197  28.297  33.481  1.00  0.00           O  
ATOM   1590  N   SER   119      47.079  27.332  35.302  1.00  0.00           N  
ATOM   1591  H   SER   119      47.353  28.239  35.653  1.00  0.00           H  
ATOM   1592  CA  SER   119      47.745  26.271  36.074  1.00  0.00           C  
ATOM   1593  HA  SER   119      48.298  25.504  35.531  1.00  0.00           H  
ATOM   1594  CB  SER   119      48.801  26.966  36.960  1.00  0.00           C  
ATOM   1595  HB2 SER   119      49.467  27.596  36.371  1.00  0.00           H  
ATOM   1596  HB3 SER   119      48.310  27.629  37.672  1.00  0.00           H  
ATOM   1597  OG  SER   119      49.458  26.033  37.732  1.00  0.00           O  
ATOM   1598  HG  SER   119      50.340  26.252  38.041  1.00  0.00           H  
ATOM   1599  C   SER   119      46.752  25.546  36.989  1.00  0.00           C  
ATOM   1600  O   SER   119      46.123  26.190  37.840  1.00  0.00           O  
ATOM   1601  N   SER   120      46.727  24.263  36.825  1.00  0.00           N  
ATOM   1602  H   SER   120      47.466  23.823  36.295  1.00  0.00           H  
ATOM   1603  CA  SER   120      45.757  23.301  37.414  1.00  0.00           C  
ATOM   1604  HA  SER   120      46.224  22.358  37.130  1.00  0.00           H  
ATOM   1605  CB  SER   120      45.700  23.335  38.887  1.00  0.00           C  
ATOM   1606  HB2 SER   120      45.414  22.401  39.371  1.00  0.00           H  
ATOM   1607  HB3 SER   120      46.704  23.607  39.215  1.00  0.00           H  
ATOM   1608  OG  SER   120      44.817  24.378  39.230  1.00  0.00           O  
ATOM   1609  HG  SER   120      45.189  25.192  38.882  1.00  0.00           H  
ATOM   1610  C   SER   120      44.398  23.309  36.687  1.00  0.00           C  
ATOM   1611  O   SER   120      44.075  24.331  36.087  1.00  0.00           O  
ATOM   1612  N   SER   121      43.544  22.246  36.626  1.00  0.00           N  
ATOM   1613  H   SER   121      42.619  22.434  36.269  1.00  0.00           H  
ATOM   1614  CA  SER   121      43.793  20.840  37.114  1.00  0.00           C  
ATOM   1615  HA  SER   121      44.394  20.794  38.022  1.00  0.00           H  
ATOM   1616  CB  SER   121      42.415  20.227  37.520  1.00  0.00           C  
ATOM   1617  HB2 SER   121      41.938  20.958  38.173  1.00  0.00           H  
ATOM   1618  HB3 SER   121      41.873  20.107  36.582  1.00  0.00           H  
ATOM   1619  OG  SER   121      42.365  18.938  38.101  1.00  0.00           O  
ATOM   1620  HG  SER   121      41.452  18.666  37.984  1.00  0.00           H  
ATOM   1621  C   SER   121      44.626  20.154  36.044  1.00  0.00           C  
ATOM   1622  O   SER   121      45.098  20.708  35.039  1.00  0.00           O  
ATOM   1623  N   TYR   122      44.860  18.862  36.280  1.00  0.00           N  
ATOM   1624  H   TYR   122      44.432  18.445  37.094  1.00  0.00           H  
ATOM   1625  CA  TYR   122      45.640  17.896  35.463  1.00  0.00           C  
ATOM   1626  HA  TYR   122      46.119  17.300  36.240  1.00  0.00           H  
ATOM   1627  CB  TYR   122      44.628  17.062  34.686  1.00  0.00           C  
ATOM   1628  HB2 TYR   122      44.395  17.357  33.663  1.00  0.00           H  
ATOM   1629  HB3 TYR   122      45.140  16.150  34.381  1.00  0.00           H  
ATOM   1630  CG  TYR   122      43.332  16.694  35.287  1.00  0.00           C  
ATOM   1631  CD1 TYR   122      42.087  17.109  34.716  1.00  0.00           C  
ATOM   1632  HD1 TYR   122      42.133  17.789  33.878  1.00  0.00           H  
ATOM   1633  CE1 TYR   122      40.843  16.774  35.260  1.00  0.00           C  
ATOM   1634  HE1 TYR   122      39.963  17.178  34.782  1.00  0.00           H  
ATOM   1635  CZ  TYR   122      40.800  15.901  36.307  1.00  0.00           C  
ATOM   1636  OH  TYR   122      39.596  15.398  36.767  1.00  0.00           O  
ATOM   1637  HH  TYR   122      38.868  15.679  36.209  1.00  0.00           H  
ATOM   1638  CE2 TYR   122      41.975  15.557  36.960  1.00  0.00           C  
ATOM   1639  HE2 TYR   122      41.870  14.986  37.870  1.00  0.00           H  
ATOM   1640  CD2 TYR   122      43.294  15.885  36.450  1.00  0.00           C  
ATOM   1641  HD2 TYR   122      44.217  15.579  36.921  1.00  0.00           H  
ATOM   1642  C   TYR   122      46.903  18.344  34.611  1.00  0.00           C  
ATOM   1643  O   TYR   122      46.849  18.186  33.404  1.00  0.00           O  
ATOM   1644  N   GLY   123      48.028  18.888  35.178  1.00  0.00           N  
ATOM   1645  H   GLY   123      48.658  19.374  34.556  1.00  0.00           H  
ATOM   1646  CA  GLY   123      48.235  19.064  36.633  1.00  0.00           C  
ATOM   1647  HA2 GLY   123      48.919  19.913  36.616  1.00  0.00           H  
ATOM   1648  HA3 GLY   123      47.298  19.350  37.110  1.00  0.00           H  
ATOM   1649  C   GLY   123      48.910  17.808  37.319  1.00  0.00           C  
ATOM   1650  O   GLY   123      49.117  17.953  38.495  1.00  0.00           O  
ATOM   1651  N   GLN   124      49.249  16.665  36.643  1.00  0.00           N  
ATOM   1652  H   GLN   124      49.079  16.543  35.655  1.00  0.00           H  
ATOM   1653  CA  GLN   124      49.705  15.478  37.311  1.00  0.00           C  
ATOM   1654  HA  GLN   124      49.089  15.302  38.193  1.00  0.00           H  
ATOM   1655  CB  GLN   124      49.466  14.357  36.294  1.00  0.00           C  
ATOM   1656  HB2 GLN   124      49.970  14.666  35.377  1.00  0.00           H  
ATOM   1657  HB3 GLN   124      49.849  13.462  36.783  1.00  0.00           H  
ATOM   1658  CG  GLN   124      47.961  14.027  36.128  1.00  0.00           C  
ATOM   1659  HG2 GLN   124      47.493  14.953  35.792  1.00  0.00           H  
ATOM   1660  HG3 GLN   124      47.670  13.291  35.378  1.00  0.00           H  
ATOM   1661  CD  GLN   124      47.234  13.520  37.419  1.00  0.00           C  
ATOM   1662  OE1 GLN   124      47.879  13.414  38.486  1.00  0.00           O  
ATOM   1663  NE2 GLN   124      46.064  13.078  37.282  1.00  0.00           N  
ATOM   1664 HE21 GLN   124      45.598  13.093  36.386  1.00  0.00           H  
ATOM   1665 HE22 GLN   124      45.656  12.648  38.100  1.00  0.00           H  
ATOM   1666  C   GLN   124      51.145  15.628  37.799  1.00  0.00           C  
ATOM   1667  O   GLN   124      51.991  16.186  37.051  1.00  0.00           O  
ATOM   1668  N   PRO   125      51.423  15.141  39.022  1.00  0.00           N  
ATOM   1669  CD  PRO   125      52.821  15.261  39.519  1.00  0.00           C  
ATOM   1670  HD2 PRO   125      53.103  16.313  39.548  1.00  0.00           H  
ATOM   1671  HD3 PRO   125      53.437  14.626  38.881  1.00  0.00           H  
ATOM   1672  CG  PRO   125      52.719  14.714  40.884  1.00  0.00           C  
ATOM   1673  HG2 PRO   125      52.445  15.448  41.643  1.00  0.00           H  
ATOM   1674  HG3 PRO   125      53.620  14.276  41.314  1.00  0.00           H  
ATOM   1675  CB  PRO   125      51.553  13.704  40.955  1.00  0.00           C  
ATOM   1676  HB2 PRO   125      51.081  13.588  41.931  1.00  0.00           H  
ATOM   1677  HB3 PRO   125      51.823  12.697  40.637  1.00  0.00           H  
ATOM   1678  CA  PRO   125      50.586  14.427  40.009  1.00  0.00           C  
ATOM   1679  HA  PRO   125      49.955  13.716  39.477  1.00  0.00           H  
ATOM   1680  C   PRO   125      49.671  15.468  40.748  1.00  0.00           C  
ATOM   1681  O   PRO   125      50.160  16.531  41.122  1.00  0.00           O  
ATOM   1682  N   GLN   126      48.429  15.037  40.924  1.00  0.00           N  
ATOM   1683  H   GLN   126      48.276  14.067  40.685  1.00  0.00           H  
ATOM   1684  CA  GLN   126      47.452  15.933  41.644  1.00  0.00           C  
ATOM   1685  HA  GLN   126      47.611  16.948  41.279  1.00  0.00           H  
ATOM   1686  CB  GLN   126      45.989  15.454  41.366  1.00  0.00           C  
ATOM   1687  HB2 GLN   126      45.826  14.426  41.691  1.00  0.00           H  
ATOM   1688  HB3 GLN   126      45.234  15.950  41.975  1.00  0.00           H  
ATOM   1689  CG  GLN   126      45.569  15.581  39.914  1.00  0.00           C  
ATOM   1690  HG2 GLN   126      46.475  15.459  39.321  1.00  0.00           H  
ATOM   1691  HG3 GLN   126      44.979  14.715  39.616  1.00  0.00           H  
ATOM   1692  CD  GLN   126      44.914  16.970  39.528  1.00  0.00           C  
ATOM   1693  OE1 GLN   126      45.503  17.689  38.703  1.00  0.00           O  
ATOM   1694  NE2 GLN   126      43.727  17.338  39.992  1.00  0.00           N  
ATOM   1695 HE21 GLN   126      43.228  16.685  40.579  1.00  0.00           H  
ATOM   1696 HE22 GLN   126      43.240  18.160  39.663  1.00  0.00           H  
ATOM   1697  C   GLN   126      47.731  15.931  43.174  1.00  0.00           C  
ATOM   1698  O   GLN   126      48.260  15.004  43.807  1.00  0.00           O  
ATOM   1699  N   SER   127      47.290  16.981  43.849  1.00  0.00           N  
ATOM   1700  H   SER   127      46.838  17.774  43.417  1.00  0.00           H  
ATOM   1701  CA  SER   127      47.188  17.113  45.292  1.00  0.00           C  
ATOM   1702  HA  SER   127      46.470  17.920  45.437  1.00  0.00           H  
ATOM   1703  CB  SER   127      46.736  15.919  46.125  1.00  0.00           C  
ATOM   1704  HB2 SER   127      47.337  15.023  45.969  1.00  0.00           H  
ATOM   1705  HB3 SER   127      46.917  16.104  47.184  1.00  0.00           H  
ATOM   1706  OG  SER   127      45.370  15.659  45.808  1.00  0.00           O  
ATOM   1707  HG  SER   127      45.365  14.848  45.296  1.00  0.00           H  
ATOM   1708  C   SER   127      48.541  17.612  45.953  1.00  0.00           C  
ATOM   1709  O   SER   127      49.603  17.594  45.271  1.00  0.00           O  
ATOM   1710  N   GLY   128      48.466  18.308  47.112  1.00  0.00           N  
ATOM   1711  H   GLY   128      47.605  18.309  47.640  1.00  0.00           H  
ATOM   1712  CA  GLY   128      49.471  19.203  47.642  1.00  0.00           C  
ATOM   1713  HA2 GLY   128      49.213  19.264  48.699  1.00  0.00           H  
ATOM   1714  HA3 GLY   128      50.417  18.684  47.487  1.00  0.00           H  
ATOM   1715  C   GLY   128      49.493  20.663  47.067  1.00  0.00           C  
ATOM   1716  O   GLY   128      49.336  20.739  45.861  1.00  0.00           O  
ATOM   1717  N   SER   129      49.869  21.730  47.786  1.00  0.00           N  
ATOM   1718  H   SER   129      49.885  22.562  47.213  1.00  0.00           H  
ATOM   1719  CA  SER   129      50.009  21.871  49.258  1.00  0.00           C  
ATOM   1720  HA  SER   129      50.020  22.960  49.292  1.00  0.00           H  
ATOM   1721  CB  SER   129      48.824  21.403  50.071  1.00  0.00           C  
ATOM   1722  HB2 SER   129      47.998  21.198  49.391  1.00  0.00           H  
ATOM   1723  HB3 SER   129      49.122  20.496  50.597  1.00  0.00           H  
ATOM   1724  OG  SER   129      48.426  22.283  51.046  1.00  0.00           O  
ATOM   1725  HG  SER   129      47.470  22.234  51.123  1.00  0.00           H  
ATOM   1726  C   SER   129      51.371  21.288  49.874  1.00  0.00           C  
ATOM   1727  O   SER   129      51.806  20.188  49.574  1.00  0.00           O  
ATOM   1728  N   TYR   130      51.912  21.926  50.855  1.00  0.00           N  
ATOM   1729  H   TYR   130      51.407  22.745  51.161  1.00  0.00           H  
ATOM   1730  CA  TYR   130      53.037  21.501  51.765  1.00  0.00           C  
ATOM   1731  HA  TYR   130      53.278  20.460  51.550  1.00  0.00           H  
ATOM   1732  CB  TYR   130      54.245  22.291  51.305  1.00  0.00           C  
ATOM   1733  HB2 TYR   130      54.345  22.213  50.223  1.00  0.00           H  
ATOM   1734  HB3 TYR   130      53.996  23.349  51.395  1.00  0.00           H  
ATOM   1735  CG  TYR   130      55.577  22.011  51.969  1.00  0.00           C  
ATOM   1736  CD1 TYR   130      55.972  22.752  53.042  1.00  0.00           C  
ATOM   1737  HD1 TYR   130      55.401  23.595  53.402  1.00  0.00           H  
ATOM   1738  CE1 TYR   130      57.196  22.438  53.674  1.00  0.00           C  
ATOM   1739  HE1 TYR   130      57.523  22.991  54.543  1.00  0.00           H  
ATOM   1740  CZ  TYR   130      58.021  21.474  53.143  1.00  0.00           C  
ATOM   1741  OH  TYR   130      59.263  21.288  53.637  1.00  0.00           O  
ATOM   1742  HH  TYR   130      59.343  21.776  54.460  1.00  0.00           H  
ATOM   1743  CE2 TYR   130      57.611  20.773  51.967  1.00  0.00           C  
ATOM   1744  HE2 TYR   130      58.350  20.055  51.644  1.00  0.00           H  
ATOM   1745  CD2 TYR   130      56.337  21.021  51.405  1.00  0.00           C  
ATOM   1746  HD2 TYR   130      55.929  20.437  50.594  1.00  0.00           H  
ATOM   1747  C   TYR   130      52.791  21.653  53.365  1.00  0.00           C  
ATOM   1748  O   TYR   130      52.559  22.741  53.809  1.00  0.00           O  
ATOM   1749  N   SER   131      52.734  20.548  54.202  1.00  0.00           N  
ATOM   1750  H   SER   131      52.287  20.569  55.108  1.00  0.00           H  
ATOM   1751  CA  SER   131      53.186  19.151  53.873  1.00  0.00           C  
ATOM   1752  HA  SER   131      53.164  18.691  54.861  1.00  0.00           H  
ATOM   1753  CB  SER   131      52.192  18.385  53.067  1.00  0.00           C  
ATOM   1754  HB2 SER   131      51.951  18.842  52.107  1.00  0.00           H  
ATOM   1755  HB3 SER   131      52.456  17.335  52.941  1.00  0.00           H  
ATOM   1756  OG  SER   131      50.937  18.388  53.753  1.00  0.00           O  
ATOM   1757  HG  SER   131      51.023  17.631  54.338  1.00  0.00           H  
ATOM   1758  C   SER   131      54.666  18.839  53.434  1.00  0.00           C  
ATOM   1759  O   SER   131      54.853  18.533  52.281  1.00  0.00           O  
ATOM   1760  N   GLN   132      55.666  19.101  54.285  1.00  0.00           N  
ATOM   1761  H   GLN   132      56.524  19.320  53.799  1.00  0.00           H  
ATOM   1762  CA  GLN   132      55.611  19.415  55.732  1.00  0.00           C  
ATOM   1763  HA  GLN   132      54.822  20.156  55.859  1.00  0.00           H  
ATOM   1764  CB  GLN   132      55.426  18.125  56.511  1.00  0.00           C  
ATOM   1765  HB2 GLN   132      55.073  18.385  57.509  1.00  0.00           H  
ATOM   1766  HB3 GLN   132      54.725  17.415  56.072  1.00  0.00           H  
ATOM   1767  CG  GLN   132      56.675  17.241  56.796  1.00  0.00           C  
ATOM   1768  HG2 GLN   132      57.213  17.088  55.860  1.00  0.00           H  
ATOM   1769  HG3 GLN   132      57.341  17.880  57.376  1.00  0.00           H  
ATOM   1770  CD  GLN   132      56.448  16.022  57.646  1.00  0.00           C  
ATOM   1771  OE1 GLN   132      55.323  15.527  57.783  1.00  0.00           O  
ATOM   1772  NE2 GLN   132      57.518  15.404  58.080  1.00  0.00           N  
ATOM   1773 HE21 GLN   132      58.461  15.759  58.005  1.00  0.00           H  
ATOM   1774 HE22 GLN   132      57.366  14.518  58.541  1.00  0.00           H  
ATOM   1775  C   GLN   132      56.917  20.085  56.184  1.00  0.00           C  
ATOM   1776  O   GLN   132      57.979  19.675  55.652  1.00  0.00           O  
ATOM   1777  N   GLN   133      56.863  21.131  57.076  1.00  0.00           N  
ATOM   1778  H   GLN   133      55.991  21.205  57.580  1.00  0.00           H  
ATOM   1779  CA  GLN   133      58.070  21.640  57.743  1.00  0.00           C  
ATOM   1780  HA  GLN   133      57.756  22.233  58.602  1.00  0.00           H  
ATOM   1781  CB  GLN   133      58.843  20.525  58.429  1.00  0.00           C  
ATOM   1782  HB2 GLN   133      59.079  19.660  57.810  1.00  0.00           H  
ATOM   1783  HB3 GLN   133      59.787  20.991  58.711  1.00  0.00           H  
ATOM   1784  CG  GLN   133      58.103  20.124  59.767  1.00  0.00           C  
ATOM   1785  HG2 GLN   133      58.151  20.980  60.440  1.00  0.00           H  
ATOM   1786  HG3 GLN   133      57.065  19.917  59.506  1.00  0.00           H  
ATOM   1787  CD  GLN   133      58.772  18.920  60.349  1.00  0.00           C  
ATOM   1788  OE1 GLN   133      58.379  17.800  60.299  1.00  0.00           O  
ATOM   1789  NE2 GLN   133      59.889  19.096  61.068  1.00  0.00           N  
ATOM   1790 HE21 GLN   133      60.450  19.936  61.060  1.00  0.00           H  
ATOM   1791 HE22 GLN   133      60.349  18.311  61.506  1.00  0.00           H  
ATOM   1792  C   GLN   133      58.931  22.602  56.894  1.00  0.00           C  
ATOM   1793  O   GLN   133      59.797  22.177  56.143  1.00  0.00           O  
ATOM   1794  N   PRO   134      58.780  23.947  57.079  1.00  0.00           N  
ATOM   1795  CD  PRO   134      59.542  24.985  56.320  1.00  0.00           C  
ATOM   1796  HD2 PRO   134      58.969  25.091  55.400  1.00  0.00           H  
ATOM   1797  HD3 PRO   134      60.573  24.684  56.131  1.00  0.00           H  
ATOM   1798  CG  PRO   134      59.484  26.247  57.142  1.00  0.00           C  
ATOM   1799  HG2 PRO   134      59.596  27.105  56.479  1.00  0.00           H  
ATOM   1800  HG3 PRO   134      60.188  26.090  57.959  1.00  0.00           H  
ATOM   1801  CB  PRO   134      58.012  26.169  57.519  1.00  0.00           C  
ATOM   1802  HB2 PRO   134      57.327  26.580  56.777  1.00  0.00           H  
ATOM   1803  HB3 PRO   134      57.700  26.803  58.350  1.00  0.00           H  
ATOM   1804  CA  PRO   134      57.789  24.715  57.862  1.00  0.00           C  
ATOM   1805  HA  PRO   134      57.976  24.559  58.925  1.00  0.00           H  
ATOM   1806  C   PRO   134      56.312  24.377  57.542  1.00  0.00           C  
ATOM   1807  O   PRO   134      56.028  24.009  56.419  1.00  0.00           O  
ATOM   1808  N   SER   135      55.453  24.731  58.451  1.00  0.00           N  
ATOM   1809  H   SER   135      54.537  24.492  58.098  1.00  0.00           H  
ATOM   1810  CA  SER   135      55.635  25.305  59.779  1.00  0.00           C  
ATOM   1811  HA  SER   135      56.381  26.099  59.820  1.00  0.00           H  
ATOM   1812  CB  SER   135      54.299  25.963  60.229  1.00  0.00           C  
ATOM   1813  HB2 SER   135      54.360  26.506  61.172  1.00  0.00           H  
ATOM   1814  HB3 SER   135      53.931  26.634  59.453  1.00  0.00           H  
ATOM   1815  OG  SER   135      53.480  24.864  60.392  1.00  0.00           O  
ATOM   1816  HG  SER   135      52.819  25.073  61.057  1.00  0.00           H  
ATOM   1817  C   SER   135      56.113  24.318  60.911  1.00  0.00           C  
ATOM   1818  O   SER   135      56.440  23.150  60.726  1.00  0.00           O  
ATOM   1819  N   TYR   136      56.145  24.875  62.136  1.00  0.00           N  
ATOM   1820  H   TYR   136      55.863  25.829  62.308  1.00  0.00           H  
ATOM   1821  CA  TYR   136      56.683  24.206  63.316  1.00  0.00           C  
ATOM   1822  HA  TYR   136      56.679  23.116  63.296  1.00  0.00           H  
ATOM   1823  CB  TYR   136      58.073  24.767  63.592  1.00  0.00           C  
ATOM   1824  HB2 TYR   136      58.272  25.838  63.615  1.00  0.00           H  
ATOM   1825  HB3 TYR   136      58.152  24.501  64.646  1.00  0.00           H  
ATOM   1826  CG  TYR   136      59.120  24.027  62.772  1.00  0.00           C  
ATOM   1827  CD1 TYR   136      59.673  22.789  63.160  1.00  0.00           C  
ATOM   1828  HD1 TYR   136      59.303  22.262  64.027  1.00  0.00           H  
ATOM   1829  CE1 TYR   136      60.670  22.161  62.404  1.00  0.00           C  
ATOM   1830  HE1 TYR   136      61.091  21.182  62.579  1.00  0.00           H  
ATOM   1831  CZ  TYR   136      61.098  22.839  61.256  1.00  0.00           C  
ATOM   1832  OH  TYR   136      61.984  22.150  60.451  1.00  0.00           O  
ATOM   1833  HH  TYR   136      62.352  21.336  60.804  1.00  0.00           H  
ATOM   1834  CE2 TYR   136      60.588  24.047  60.791  1.00  0.00           C  
ATOM   1835  HE2 TYR   136      60.966  24.605  59.947  1.00  0.00           H  
ATOM   1836  CD2 TYR   136      59.557  24.641  61.625  1.00  0.00           C  
ATOM   1837  HD2 TYR   136      59.192  25.634  61.408  1.00  0.00           H  
ATOM   1838  C   TYR   136      55.737  24.528  64.565  1.00  0.00           C  
ATOM   1839  O   TYR   136      54.806  25.306  64.419  1.00  0.00           O  
ATOM   1840  N   GLY   137      55.767  23.848  65.734  1.00  0.00           N  
ATOM   1841  H   GLY   137      55.100  24.252  66.375  1.00  0.00           H  
ATOM   1842  CA  GLY   137      56.599  22.703  66.122  1.00  0.00           C  
ATOM   1843  HA2 GLY   137      55.966  21.892  66.483  1.00  0.00           H  
ATOM   1844  HA3 GLY   137      57.257  22.281  65.361  1.00  0.00           H  
ATOM   1845  C   GLY   137      57.517  23.062  67.283  1.00  0.00           C  
ATOM   1846  O   GLY   137      58.020  22.127  67.876  1.00  0.00           O  
ATOM   1847  N   GLY   138      57.775  24.346  67.583  1.00  0.00           N  
ATOM   1848  H   GLY   138      57.172  25.013  67.124  1.00  0.00           H  
ATOM   1849  CA  GLY   138      58.526  24.741  68.799  1.00  0.00           C  
ATOM   1850  HA2 GLY   138      59.227  23.938  69.027  1.00  0.00           H  
ATOM   1851  HA3 GLY   138      59.150  25.626  68.676  1.00  0.00           H  
ATOM   1852  C   GLY   138      57.558  24.942  70.047  1.00  0.00           C  
ATOM   1853  O   GLY   138      56.396  25.146  69.842  1.00  0.00           O  
ATOM   1854  N   GLN   139      58.048  24.783  71.272  1.00  0.00           N  
ATOM   1855  H   GLN   139      57.319  24.885  71.963  1.00  0.00           H  
ATOM   1856  CA  GLN   139      59.418  24.370  71.664  1.00  0.00           C  
ATOM   1857  HA  GLN   139      59.679  23.490  71.076  1.00  0.00           H  
ATOM   1858  CB  GLN   139      60.450  25.501  71.338  1.00  0.00           C  
ATOM   1859  HB2 GLN   139      61.433  25.082  71.553  1.00  0.00           H  
ATOM   1860  HB3 GLN   139      60.395  25.899  70.325  1.00  0.00           H  
ATOM   1861  CG  GLN   139      60.398  26.622  72.393  1.00  0.00           C  
ATOM   1862  HG2 GLN   139      60.489  26.143  73.368  1.00  0.00           H  
ATOM   1863  HG3 GLN   139      61.366  27.103  72.247  1.00  0.00           H  
ATOM   1864  CD  GLN   139      59.216  27.514  72.307  1.00  0.00           C  
ATOM   1865  OE1 GLN   139      58.766  28.086  71.304  1.00  0.00           O  
ATOM   1866  NE2 GLN   139      58.525  27.547  73.411  1.00  0.00           N  
ATOM   1867 HE21 GLN   139      58.770  26.992  74.218  1.00  0.00           H  
ATOM   1868 HE22 GLN   139      57.671  28.071  73.283  1.00  0.00           H  
ATOM   1869  C   GLN   139      59.526  23.690  73.046  1.00  0.00           C  
ATOM   1870  O   GLN   139      60.632  23.359  73.575  1.00  0.00           O  
ATOM   1871  N   GLN   140      58.415  23.502  73.721  1.00  0.00           N  
ATOM   1872  H   GLN   140      57.580  23.728  73.200  1.00  0.00           H  
ATOM   1873  CA  GLN   140      58.223  23.325  75.193  1.00  0.00           C  
ATOM   1874  HA  GLN   140      57.150  23.300  75.380  1.00  0.00           H  
ATOM   1875  CB  GLN   140      58.914  21.969  75.653  1.00  0.00           C  
ATOM   1876  HB2 GLN   140      59.988  22.105  75.523  1.00  0.00           H  
ATOM   1877  HB3 GLN   140      58.680  22.045  76.715  1.00  0.00           H  
ATOM   1878  CG  GLN   140      58.451  20.680  74.975  1.00  0.00           C  
ATOM   1879  HG2 GLN   140      58.962  19.840  75.445  1.00  0.00           H  
ATOM   1880  HG3 GLN   140      57.391  20.463  75.102  1.00  0.00           H  
ATOM   1881  CD  GLN   140      58.781  20.502  73.500  1.00  0.00           C  
ATOM   1882  OE1 GLN   140      57.949  20.827  72.674  1.00  0.00           O  
ATOM   1883  NE2 GLN   140      59.897  19.920  73.138  1.00  0.00           N  
ATOM   1884 HE21 GLN   140      60.455  19.552  73.895  1.00  0.00           H  
ATOM   1885 HE22 GLN   140      60.066  19.719  72.163  1.00  0.00           H  
ATOM   1886  C   GLN   140      58.728  24.563  75.993  1.00  0.00           C  
ATOM   1887  O   GLN   140      59.035  25.594  75.415  1.00  0.00           O  
ATOM   1888  N   GLN   141      58.768  24.545  77.333  1.00  0.00           N  
ATOM   1889  H   GLN   141      58.400  23.714  77.773  1.00  0.00           H  
ATOM   1890  CA  GLN   141      59.451  25.606  78.085  1.00  0.00           C  
ATOM   1891  HA  GLN   141      59.033  26.582  77.839  1.00  0.00           H  
ATOM   1892  CB  GLN   141      59.079  25.384  79.584  1.00  0.00           C  
ATOM   1893  HB2 GLN   141      59.152  24.347  79.911  1.00  0.00           H  
ATOM   1894  HB3 GLN   141      59.747  26.028  80.156  1.00  0.00           H  
ATOM   1895  CG  GLN   141      57.646  25.931  79.925  1.00  0.00           C  
ATOM   1896  HG2 GLN   141      57.521  26.859  79.367  1.00  0.00           H  
ATOM   1897  HG3 GLN   141      56.959  25.228  79.455  1.00  0.00           H  
ATOM   1898  CD  GLN   141      57.405  26.036  81.393  1.00  0.00           C  
ATOM   1899  OE1 GLN   141      57.357  25.029  82.149  1.00  0.00           O  
ATOM   1900  NE2 GLN   141      57.018  27.245  81.870  1.00  0.00           N  
ATOM   1901 HE21 GLN   141      57.023  28.091  81.319  1.00  0.00           H  
ATOM   1902 HE22 GLN   141      56.941  27.376  82.868  1.00  0.00           H  
ATOM   1903  C   GLN   141      60.940  25.590  77.759  1.00  0.00           C  
ATOM   1904  O   GLN   141      61.628  24.548  77.735  1.00  0.00           O  
ATOM   1905  N   SER   142      61.530  26.763  77.559  1.00  0.00           N  
ATOM   1906  H   SER   142      62.440  26.637  77.140  1.00  0.00           H  
ATOM   1907  CA  SER   142      61.147  28.250  77.472  1.00  0.00           C  
ATOM   1908  HA  SER   142      62.056  28.843  77.368  1.00  0.00           H  
ATOM   1909  CB  SER   142      60.403  28.490  76.155  1.00  0.00           C  
ATOM   1910  HB2 SER   142      60.836  28.080  75.243  1.00  0.00           H  
ATOM   1911  HB3 SER   142      59.387  28.096  76.192  1.00  0.00           H  
ATOM   1912  OG  SER   142      60.353  29.847  75.948  1.00  0.00           O  
ATOM   1913  HG  SER   142      59.720  29.935  75.232  1.00  0.00           H  
ATOM   1914  C   SER   142      60.370  28.828  78.618  1.00  0.00           C  
ATOM   1915  O   SER   142      59.135  28.880  78.567  1.00  0.00           O  
ATOM   1916  N   TYR   143      61.041  29.292  79.692  1.00  0.00           N  
ATOM   1917  H   TYR   143      62.040  29.146  79.676  1.00  0.00           H  
ATOM   1918  CA  TYR   143      60.583  29.985  80.871  1.00  0.00           C  
ATOM   1919  HA  TYR   143      59.546  29.657  80.935  1.00  0.00           H  
ATOM   1920  CB  TYR   143      61.370  29.513  82.137  1.00  0.00           C  
ATOM   1921  HB2 TYR   143      62.414  29.584  81.833  1.00  0.00           H  
ATOM   1922  HB3 TYR   143      61.160  30.177  82.975  1.00  0.00           H  
ATOM   1923  CG  TYR   143      61.112  28.043  82.570  1.00  0.00           C  
ATOM   1924  CD1 TYR   143      60.106  27.846  83.542  1.00  0.00           C  
ATOM   1925  HD1 TYR   143      59.600  28.705  83.956  1.00  0.00           H  
ATOM   1926  CE1 TYR   143      59.740  26.538  83.851  1.00  0.00           C  
ATOM   1927  HE1 TYR   143      58.910  26.320  84.507  1.00  0.00           H  
ATOM   1928  CZ  TYR   143      60.522  25.426  83.364  1.00  0.00           C  
ATOM   1929  OH  TYR   143      60.003  24.176  83.590  1.00  0.00           O  
ATOM   1930  HH  TYR   143      60.185  23.577  82.862  1.00  0.00           H  
ATOM   1931  CE2 TYR   143      61.537  25.694  82.410  1.00  0.00           C  
ATOM   1932  HE2 TYR   143      62.008  24.836  81.954  1.00  0.00           H  
ATOM   1933  CD2 TYR   143      61.854  27.003  82.021  1.00  0.00           C  
ATOM   1934  HD2 TYR   143      62.559  27.164  81.219  1.00  0.00           H  
ATOM   1935  C   TYR   143      60.540  31.498  80.718  1.00  0.00           C  
ATOM   1936  O   TYR   143      61.469  32.160  80.214  1.00  0.00           O  
ATOM   1937  N   GLY   144      59.384  32.076  81.055  1.00  0.00           N  
ATOM   1938  H   GLY   144      58.643  31.506  81.436  1.00  0.00           H  
ATOM   1939  CA  GLY   144      59.113  33.494  80.725  1.00  0.00           C  
ATOM   1940  HA2 GLY   144      59.121  33.675  79.650  1.00  0.00           H  
ATOM   1941  HA3 GLY   144      58.130  33.692  81.150  1.00  0.00           H  
ATOM   1942  C   GLY   144      60.126  34.372  81.533  1.00  0.00           C  
ATOM   1943  O   GLY   144      60.503  34.086  82.683  1.00  0.00           O  
ATOM   1944  N   GLN   145      60.533  35.571  80.995  1.00  0.00           N  
ATOM   1945  H   GLN   145      60.066  35.888  80.157  1.00  0.00           H  
ATOM   1946  CA  GLN   145      61.334  36.560  81.678  1.00  0.00           C  
ATOM   1947  HA  GLN   145      62.166  36.028  82.139  1.00  0.00           H  
ATOM   1948  CB  GLN   145      62.005  37.527  80.748  1.00  0.00           C  
ATOM   1949  HB2 GLN   145      62.742  38.044  81.362  1.00  0.00           H  
ATOM   1950  HB3 GLN   145      62.374  36.936  79.910  1.00  0.00           H  
ATOM   1951  CG  GLN   145      61.120  38.641  80.104  1.00  0.00           C  
ATOM   1952  HG2 GLN   145      60.774  39.376  80.830  1.00  0.00           H  
ATOM   1953  HG3 GLN   145      61.798  39.175  79.437  1.00  0.00           H  
ATOM   1954  CD  GLN   145      59.942  38.110  79.376  1.00  0.00           C  
ATOM   1955  OE1 GLN   145      58.794  38.199  79.774  1.00  0.00           O  
ATOM   1956  NE2 GLN   145      60.204  37.306  78.347  1.00  0.00           N  
ATOM   1957 HE21 GLN   145      59.477  36.927  77.757  1.00  0.00           H  
ATOM   1958 HE22 GLN   145      61.168  37.054  78.183  1.00  0.00           H  
ATOM   1959  C   GLN   145      60.545  37.237  82.726  1.00  0.00           C  
ATOM   1960  O   GLN   145      59.348  37.453  82.572  1.00  0.00           O  
ATOM   1961  N   GLN   146      61.180  37.591  83.878  1.00  0.00           N  
ATOM   1962  H   GLN   146      62.112  37.220  83.995  1.00  0.00           H  
ATOM   1963  CA  GLN   146      60.653  38.442  84.967  1.00  0.00           C  
ATOM   1964  HA  GLN   146      59.839  39.080  84.622  1.00  0.00           H  
ATOM   1965  CB  GLN   146      60.049  37.490  85.995  1.00  0.00           C  
ATOM   1966  HB2 GLN   146      59.727  38.083  86.852  1.00  0.00           H  
ATOM   1967  HB3 GLN   146      59.248  36.879  85.580  1.00  0.00           H  
ATOM   1968  CG  GLN   146      61.132  36.535  86.615  1.00  0.00           C  
ATOM   1969  HG2 GLN   146      62.126  36.929  86.401  1.00  0.00           H  
ATOM   1970  HG3 GLN   146      60.977  36.579  87.693  1.00  0.00           H  
ATOM   1971  CD  GLN   146      61.067  35.083  86.098  1.00  0.00           C  
ATOM   1972  OE1 GLN   146      60.052  34.433  86.261  1.00  0.00           O  
ATOM   1973  NE2 GLN   146      62.063  34.537  85.458  1.00  0.00           N  
ATOM   1974 HE21 GLN   146      62.880  35.055  85.168  1.00  0.00           H  
ATOM   1975 HE22 GLN   146      61.921  33.590  85.137  1.00  0.00           H  
ATOM   1976  C   GLN   146      61.710  39.378  85.638  1.00  0.00           C  
ATOM   1977  O   GLN   146      62.861  39.017  85.641  1.00  0.00           O  
ATOM   1978  N   GLN   147      61.373  40.464  86.221  1.00  0.00           N  
ATOM   1979  H   GLN   147      60.388  40.687  86.249  1.00  0.00           H  
ATOM   1980  CA  GLN   147      62.322  41.323  86.948  1.00  0.00           C  
ATOM   1981  HA  GLN   147      63.239  40.832  87.272  1.00  0.00           H  
ATOM   1982  CB  GLN   147      62.820  42.491  85.873  1.00  0.00           C  
ATOM   1983  HB2 GLN   147      63.461  43.149  86.460  1.00  0.00           H  
ATOM   1984  HB3 GLN   147      63.302  42.026  85.013  1.00  0.00           H  
ATOM   1985  CG  GLN   147      61.711  43.425  85.319  1.00  0.00           C  
ATOM   1986  HG2 GLN   147      60.865  42.805  85.020  1.00  0.00           H  
ATOM   1987  HG3 GLN   147      61.262  44.128  86.020  1.00  0.00           H  
ATOM   1988  CD  GLN   147      62.106  44.137  84.058  1.00  0.00           C  
ATOM   1989  OE1 GLN   147      63.282  44.201  83.751  1.00  0.00           O  
ATOM   1990  NE2 GLN   147      61.216  44.725  83.282  1.00  0.00           N  
ATOM   1991 HE21 GLN   147      60.309  44.858  83.706  1.00  0.00           H  
ATOM   1992 HE22 GLN   147      61.553  45.388  82.599  1.00  0.00           H  
ATOM   1993  C   GLN   147      61.657  41.776  88.185  1.00  0.00           C  
ATOM   1994  O   GLN   147      60.434  41.920  88.276  1.00  0.00           O  
ATOM   1995  N   SER   148      62.378  42.089  89.217  1.00  0.00           N  
ATOM   1996  H   SER   148      63.374  42.001  89.078  1.00  0.00           H  
ATOM   1997  CA  SER   148      61.889  42.728  90.479  1.00  0.00           C  
ATOM   1998  HA  SER   148      61.060  42.078  90.759  1.00  0.00           H  
ATOM   1999  CB  SER   148      63.028  42.648  91.522  1.00  0.00           C  
ATOM   2000  HB2 SER   148      63.552  41.692  91.525  1.00  0.00           H  
ATOM   2001  HB3 SER   148      63.764  43.428  91.326  1.00  0.00           H  
ATOM   2002  OG  SER   148      62.621  42.788  92.864  1.00  0.00           O  
ATOM   2003  HG  SER   148      62.410  41.906  93.178  1.00  0.00           H  
ATOM   2004  C   SER   148      61.321  44.155  90.231  1.00  0.00           C  
ATOM   2005  O   SER   148      61.017  44.525  89.092  1.00  0.00           O  
ATOM   2006  N   TYR   149      61.145  44.874  91.387  1.00  0.00           N  
ATOM   2007  H   TYR   149      61.493  44.420  92.219  1.00  0.00           H  
ATOM   2008  CA  TYR   149      60.481  46.198  91.591  1.00  0.00           C  
ATOM   2009  HA  TYR   149      60.950  46.964  90.975  1.00  0.00           H  
ATOM   2010  CB  TYR   149      59.005  46.125  91.153  1.00  0.00           C  
ATOM   2011  HB2 TYR   149      58.958  45.710  90.146  1.00  0.00           H  
ATOM   2012  HB3 TYR   149      58.509  45.403  91.801  1.00  0.00           H  
ATOM   2013  CG  TYR   149      58.399  47.534  91.234  1.00  0.00           C  
ATOM   2014  CD1 TYR   149      57.441  47.845  92.248  1.00  0.00           C  
ATOM   2015  HD1 TYR   149      57.092  47.103  92.951  1.00  0.00           H  
ATOM   2016  CE1 TYR   149      57.057  49.215  92.406  1.00  0.00           C  
ATOM   2017  HE1 TYR   149      56.302  49.345  93.168  1.00  0.00           H  
ATOM   2018  CZ  TYR   149      57.511  50.282  91.555  1.00  0.00           C  
ATOM   2019  OH  TYR   149      57.112  51.504  91.884  1.00  0.00           O  
ATOM   2020  HH  TYR   149      57.702  52.157  91.501  1.00  0.00           H  
ATOM   2021  CE2 TYR   149      58.404  49.903  90.549  1.00  0.00           C  
ATOM   2022  HE2 TYR   149      58.855  50.731  90.022  1.00  0.00           H  
ATOM   2023  CD2 TYR   149      58.845  48.567  90.355  1.00  0.00           C  
ATOM   2024  HD2 TYR   149      59.593  48.479  89.581  1.00  0.00           H  
ATOM   2025  C   TYR   149      60.836  46.681  92.987  1.00  0.00           C  
ATOM   2026  O   TYR   149      60.752  45.960  94.001  1.00  0.00           O  
ATOM   2027  N   ASN   150      60.921  48.026  93.101  1.00  0.00           N  
ATOM   2028  H   ASN   150      60.918  48.571  92.250  1.00  0.00           H  
ATOM   2029  CA  ASN   150      60.981  48.782  94.293  1.00  0.00           C  
ATOM   2030  HA  ASN   150      60.659  48.154  95.124  1.00  0.00           H  
ATOM   2031  CB  ASN   150      62.536  49.072  94.533  1.00  0.00           C  
ATOM   2032  HB2 ASN   150      63.120  48.152  94.537  1.00  0.00           H  
ATOM   2033  HB3 ASN   150      62.919  49.733  93.755  1.00  0.00           H  
ATOM   2034  CG  ASN   150      62.720  49.668  95.916  1.00  0.00           C  
ATOM   2035  OD1 ASN   150      61.891  50.296  96.522  1.00  0.00           O  
ATOM   2036  ND2 ASN   150      63.954  49.606  96.352  1.00  0.00           N  
ATOM   2037 HD21 ASN   150      64.145  49.919  97.294  1.00  0.00           H  
ATOM   2038 HD22 ASN   150      64.642  49.131  95.784  1.00  0.00           H  
ATOM   2039  C   ASN   150      60.114  50.053  94.285  1.00  0.00           C  
ATOM   2040  O   ASN   150      60.369  50.984  93.508  1.00  0.00           O  
ATOM   2041  N   PRO   151      59.064  50.084  95.227  1.00  0.00           N  
ATOM   2042  CD  PRO   151      58.599  49.005  96.101  1.00  0.00           C  
ATOM   2043  HD2 PRO   151      59.194  48.838  96.998  1.00  0.00           H  
ATOM   2044  HD3 PRO   151      58.385  48.118  95.504  1.00  0.00           H  
ATOM   2045  CG  PRO   151      57.213  49.479  96.600  1.00  0.00           C  
ATOM   2046  HG2 PRO   151      56.954  49.058  97.571  1.00  0.00           H  
ATOM   2047  HG3 PRO   151      56.493  49.351  95.791  1.00  0.00           H  
ATOM   2048  CB  PRO   151      57.467  50.989  96.824  1.00  0.00           C  
ATOM   2049  HB2 PRO   151      58.086  51.191  97.698  1.00  0.00           H  
ATOM   2050  HB3 PRO   151      56.541  51.564  96.858  1.00  0.00           H  
ATOM   2051  CA  PRO   151      58.261  51.323  95.534  1.00  0.00           C  
ATOM   2052  HA  PRO   151      57.526  51.473  94.744  1.00  0.00           H  
ATOM   2053  C   PRO   151      59.089  52.556  95.758  1.00  0.00           C  
ATOM   2054  O   PRO   151      60.037  52.520  96.503  1.00  0.00           O  
ATOM   2055  N   PRO   152      58.720  53.711  95.168  1.00  0.00           N  
ATOM   2056  CD  PRO   152      57.714  53.922  94.123  1.00  0.00           C  
ATOM   2057  HD2 PRO   152      56.793  53.436  94.443  1.00  0.00           H  
ATOM   2058  HD3 PRO   152      58.050  53.499  93.176  1.00  0.00           H  
ATOM   2059  CG  PRO   152      57.441  55.424  94.033  1.00  0.00           C  
ATOM   2060  HG2 PRO   152      56.680  55.728  94.752  1.00  0.00           H  
ATOM   2061  HG3 PRO   152      57.079  55.714  93.047  1.00  0.00           H  
ATOM   2062  CB  PRO   152      58.851  55.946  94.242  1.00  0.00           C  
ATOM   2063  HB2 PRO   152      58.811  56.945  94.678  1.00  0.00           H  
ATOM   2064  HB3 PRO   152      59.429  56.106  93.332  1.00  0.00           H  
ATOM   2065  CA  PRO   152      59.501  54.977  95.284  1.00  0.00           C  
ATOM   2066  HA  PRO   152      60.573  54.875  95.116  1.00  0.00           H  
ATOM   2067  C   PRO   152      59.316  55.572  96.646  1.00  0.00           C  
ATOM   2068  O   PRO   152      58.251  55.524  97.255  1.00  0.00           O  
ATOM   2069  N   GLN   153      60.358  56.251  97.125  1.00  0.00           N  
ATOM   2070  H   GLN   153      61.204  56.386  96.590  1.00  0.00           H  
ATOM   2071  CA  GLN   153      60.279  56.772  98.473  1.00  0.00           C  
ATOM   2072  HA  GLN   153      59.748  56.090  99.137  1.00  0.00           H  
ATOM   2073  CB  GLN   153      61.714  57.120  99.001  1.00  0.00           C  
ATOM   2074  HB2 GLN   153      62.269  56.183  98.963  1.00  0.00           H  
ATOM   2075  HB3 GLN   153      62.216  57.778  98.292  1.00  0.00           H  
ATOM   2076  CG  GLN   153      61.897  57.666 100.380  1.00  0.00           C  
ATOM   2077  HG2 GLN   153      62.894  57.941 100.724  1.00  0.00           H  
ATOM   2078  HG3 GLN   153      61.297  58.573 100.460  1.00  0.00           H  
ATOM   2079  CD  GLN   153      61.339  56.748 101.534  1.00  0.00           C  
ATOM   2080  OE1 GLN   153      60.182  56.342 101.577  1.00  0.00           O  
ATOM   2081  NE2 GLN   153      62.098  56.456 102.555  1.00  0.00           N  
ATOM   2082 HE21 GLN   153      62.992  56.893 102.725  1.00  0.00           H  
ATOM   2083 HE22 GLN   153      61.740  55.780 103.216  1.00  0.00           H  
ATOM   2084  C   GLN   153      59.524  58.106  98.471  1.00  0.00           C  
ATOM   2085  O   GLN   153      59.899  58.953  97.693  1.00  0.00           O  
ATOM   2086  N   GLY   154      58.684  58.222  99.425  1.00  0.00           N  
ATOM   2087  H   GLY   154      58.460  57.478 100.070  1.00  0.00           H  
ATOM   2088  CA  GLY   154      57.977  59.453  99.738  1.00  0.00           C  
ATOM   2089  HA2 GLY   154      57.755  59.904  98.771  1.00  0.00           H  
ATOM   2090  HA3 GLY   154      57.072  59.260 100.313  1.00  0.00           H  
ATOM   2091  C   GLY   154      58.767  60.487 100.508  1.00  0.00           C  
ATOM   2092  O   GLY   154      59.540  60.163 101.384  1.00  0.00           O  
ATOM   2093  N   TYR   155      58.556  61.772 100.253  1.00  0.00           N  
ATOM   2094  H   TYR   155      58.152  62.086  99.382  1.00  0.00           H  
ATOM   2095  CA  TYR   155      58.814  62.799 101.263  1.00  0.00           C  
ATOM   2096  HA  TYR   155      59.841  62.714 101.619  1.00  0.00           H  
ATOM   2097  CB  TYR   155      58.695  64.291 100.725  1.00  0.00           C  
ATOM   2098  HB2 TYR   155      58.753  65.031 101.523  1.00  0.00           H  
ATOM   2099  HB3 TYR   155      59.596  64.378 100.118  1.00  0.00           H  
ATOM   2100  CG  TYR   155      57.468  64.739  99.960  1.00  0.00           C  
ATOM   2101  CD1 TYR   155      57.377  64.609  98.590  1.00  0.00           C  
ATOM   2102  HD1 TYR   155      58.300  64.419  98.063  1.00  0.00           H  
ATOM   2103  CE1 TYR   155      56.162  64.800  97.954  1.00  0.00           C  
ATOM   2104  HE1 TYR   155      56.032  64.650  96.892  1.00  0.00           H  
ATOM   2105  CZ  TYR   155      55.000  65.059  98.660  1.00  0.00           C  
ATOM   2106  OH  TYR   155      53.815  64.887  98.110  1.00  0.00           O  
ATOM   2107  HH  TYR   155      53.196  64.464  98.708  1.00  0.00           H  
ATOM   2108  CE2 TYR   155      55.088  65.018 100.062  1.00  0.00           C  
ATOM   2109  HE2 TYR   155      54.198  65.053 100.673  1.00  0.00           H  
ATOM   2110  CD2 TYR   155      56.331  64.977 100.760  1.00  0.00           C  
ATOM   2111  HD2 TYR   155      56.411  64.880 101.832  1.00  0.00           H  
ATOM   2112  C   TYR   155      57.886  62.688 102.434  1.00  0.00           C  
ATOM   2113  O   TYR   155      56.797  62.186 102.260  1.00  0.00           O  
ATOM   2114  N   GLY   156      58.143  63.076 103.688  1.00  0.00           N  
ATOM   2115  H   GLY   156      57.489  62.828 104.417  1.00  0.00           H  
ATOM   2116  CA  GLY   156      59.411  63.646 104.233  1.00  0.00           C  
ATOM   2117  HA2 GLY   156      59.727  63.050 105.090  1.00  0.00           H  
ATOM   2118  HA3 GLY   156      60.181  63.597 103.463  1.00  0.00           H  
ATOM   2119  C   GLY   156      59.391  65.015 104.827  1.00  0.00           C  
ATOM   2120  O   GLY   156      60.430  65.447 105.393  1.00  0.00           O  
ATOM   2121  N   GLN   157      58.255  65.614 104.680  1.00  0.00           N  
ATOM   2122  H   GLN   157      57.481  65.102 104.282  1.00  0.00           H  
ATOM   2123  CA  GLN   157      57.926  66.991 105.018  1.00  0.00           C  
ATOM   2124  HA  GLN   157      58.661  67.653 104.561  1.00  0.00           H  
ATOM   2125  CB  GLN   157      56.572  67.351 104.344  1.00  0.00           C  
ATOM   2126  HB2 GLN   157      56.639  68.438 104.304  1.00  0.00           H  
ATOM   2127  HB3 GLN   157      56.567  66.994 103.314  1.00  0.00           H  
ATOM   2128  CG  GLN   157      55.295  66.905 105.015  1.00  0.00           C  
ATOM   2129  HG2 GLN   157      55.352  67.216 106.058  1.00  0.00           H  
ATOM   2130  HG3 GLN   157      54.412  67.391 104.598  1.00  0.00           H  
ATOM   2131  CD  GLN   157      55.042  65.436 104.936  1.00  0.00           C  
ATOM   2132  OE1 GLN   157      54.977  64.813 103.837  1.00  0.00           O  
ATOM   2133  NE2 GLN   157      54.747  64.794 106.062  1.00  0.00           N  
ATOM   2134 HE21 GLN   157      54.603  65.270 106.942  1.00  0.00           H  
ATOM   2135 HE22 GLN   157      54.607  63.799 105.958  1.00  0.00           H  
ATOM   2136  C   GLN   157      57.888  67.178 106.565  1.00  0.00           C  
ATOM   2137  O   GLN   157      57.577  66.286 107.409  1.00  0.00           O  
ATOM   2138  N   GLN   158      58.090  68.419 107.020  1.00  0.00           N  
ATOM   2139  H   GLN   158      58.034  68.589 108.014  1.00  0.00           H  
ATOM   2140  CA  GLN   158      58.470  69.688 106.382  1.00  0.00           C  
ATOM   2141  HA  GLN   158      58.054  69.653 105.376  1.00  0.00           H  
ATOM   2142  CB  GLN   158      57.766  70.736 107.247  1.00  0.00           C  
ATOM   2143  HB2 GLN   158      58.162  70.688 108.261  1.00  0.00           H  
ATOM   2144  HB3 GLN   158      58.093  71.607 106.678  1.00  0.00           H  
ATOM   2145  CG  GLN   158      56.181  70.677 107.390  1.00  0.00           C  
ATOM   2146  HG2 GLN   158      55.964  69.813 108.018  1.00  0.00           H  
ATOM   2147  HG3 GLN   158      55.734  71.570 107.827  1.00  0.00           H  
ATOM   2148  CD  GLN   158      55.460  70.502 106.041  1.00  0.00           C  
ATOM   2149  OE1 GLN   158      55.953  70.957 105.062  1.00  0.00           O  
ATOM   2150  NE2 GLN   158      54.419  69.778 105.999  1.00  0.00           N  
ATOM   2151 HE21 GLN   158      54.082  69.464 106.898  1.00  0.00           H  
ATOM   2152 HE22 GLN   158      53.886  69.706 105.144  1.00  0.00           H  
ATOM   2153  C   GLN   158      60.018  69.773 106.277  1.00  0.00           C  
ATOM   2154  O   GLN   158      60.708  68.742 106.395  1.00  0.00           O  
ATOM   2155  N   ASN   159      60.574  71.011 105.905  1.00  0.00           N  
ATOM   2156  H   ASN   159      59.850  71.708 105.797  1.00  0.00           H  
ATOM   2157  CA  ASN   159      61.992  71.514 105.927  1.00  0.00           C  
ATOM   2158  HA  ASN   159      62.038  72.518 105.507  1.00  0.00           H  
ATOM   2159  CB  ASN   159      62.611  71.601 107.257  1.00  0.00           C  
ATOM   2160  HB2 ASN   159      62.954  70.605 107.537  1.00  0.00           H  
ATOM   2161  HB3 ASN   159      63.533  72.161 107.099  1.00  0.00           H  
ATOM   2162  CG  ASN   159      61.758  72.358 108.258  1.00  0.00           C  
ATOM   2163  OD1 ASN   159      61.807  73.613 108.262  1.00  0.00           O  
ATOM   2164  ND2 ASN   159      60.946  71.746 109.064  1.00  0.00           N  
ATOM   2165 HD21 ASN   159      60.917  70.737 109.081  1.00  0.00           H  
ATOM   2166 HD22 ASN   159      60.562  72.292 109.822  1.00  0.00           H  
ATOM   2167  C   ASN   159      62.711  70.695 104.854  1.00  0.00           C  
ATOM   2168  O   ASN   159      63.602  69.896 105.192  1.00  0.00           O  
ATOM   2169  N   GLN   160      62.521  70.959 103.550  1.00  0.00           N  
ATOM   2170  H   GLN   160      63.006  70.284 102.976  1.00  0.00           H  
ATOM   2171  CA  GLN   160      61.797  72.139 102.976  1.00  0.00           C  
ATOM   2172  HA  GLN   160      60.985  72.400 103.656  1.00  0.00           H  
ATOM   2173  CB  GLN   160      62.878  73.217 102.883  1.00  0.00           C  
ATOM   2174  HB2 GLN   160      63.267  73.382 103.888  1.00  0.00           H  
ATOM   2175  HB3 GLN   160      63.758  72.908 102.318  1.00  0.00           H  
ATOM   2176  CG  GLN   160      62.300  74.492 102.331  1.00  0.00           C  
ATOM   2177  HG2 GLN   160      63.061  75.230 102.583  1.00  0.00           H  
ATOM   2178  HG3 GLN   160      62.227  74.477 101.243  1.00  0.00           H  
ATOM   2179  CD  GLN   160      61.003  74.943 102.978  1.00  0.00           C  
ATOM   2180  OE1 GLN   160      60.836  74.958 104.205  1.00  0.00           O  
ATOM   2181  NE2 GLN   160      59.997  75.161 102.183  1.00  0.00           N  
ATOM   2182 HE21 GLN   160      60.311  75.204 101.224  1.00  0.00           H  
ATOM   2183 HE22 GLN   160      59.205  75.609 102.622  1.00  0.00           H  
ATOM   2184  C   GLN   160      61.158  71.711 101.638  1.00  0.00           C  
ATOM   2185  O   GLN   160      61.767  71.342 100.599  1.00  0.00           O  
ATOM   2186  N   TYR   161      59.818  71.734 101.697  1.00  0.00           N  
ATOM   2187  H   TYR   161      59.398  71.986 102.580  1.00  0.00           H  
ATOM   2188  CA  TYR   161      58.929  71.225 100.653  1.00  0.00           C  
ATOM   2189  HA  TYR   161      59.540  70.925  99.802  1.00  0.00           H  
ATOM   2190  CB  TYR   161      58.235  70.001 101.176  1.00  0.00           C  
ATOM   2191  HB2 TYR   161      57.559  70.176 102.014  1.00  0.00           H  
ATOM   2192  HB3 TYR   161      57.623  69.592 100.372  1.00  0.00           H  
ATOM   2193  CG  TYR   161      59.293  68.930 101.492  1.00  0.00           C  
ATOM   2194  CD1 TYR   161      59.749  68.060 100.487  1.00  0.00           C  
ATOM   2195  HD1 TYR   161      59.230  68.066  99.540  1.00  0.00           H  
ATOM   2196  CE1 TYR   161      60.649  67.008 100.725  1.00  0.00           C  
ATOM   2197  HE1 TYR   161      60.880  66.296  99.947  1.00  0.00           H  
ATOM   2198  CZ  TYR   161      61.181  66.883 102.056  1.00  0.00           C  
ATOM   2199  OH  TYR   161      62.267  66.103 102.274  1.00  0.00           O  
ATOM   2200  HH  TYR   161      62.693  66.399 103.082  1.00  0.00           H  
ATOM   2201  CE2 TYR   161      60.825  67.867 103.035  1.00  0.00           C  
ATOM   2202  HE2 TYR   161      61.408  67.831 103.944  1.00  0.00           H  
ATOM   2203  CD2 TYR   161      59.917  68.878 102.781  1.00  0.00           C  
ATOM   2204  HD2 TYR   161      59.736  69.562 103.597  1.00  0.00           H  
ATOM   2205  C   TYR   161      57.913  72.203 100.141  1.00  0.00           C  
ATOM   2206  O   TYR   161      57.391  72.037  99.032  1.00  0.00           O  
ATOM   2207  N   ASN   162      57.649  73.263 100.934  1.00  0.00           N  
ATOM   2208  H   ASN   162      58.226  73.369 101.756  1.00  0.00           H  
ATOM   2209  CA  ASN   162      56.490  74.189 100.917  1.00  0.00           C  
ATOM   2210  HA  ASN   162      55.966  74.178  99.961  1.00  0.00           H  
ATOM   2211  CB  ASN   162      55.475  73.743 102.002  1.00  0.00           C  
ATOM   2212  HB2 ASN   162      55.814  73.683 103.036  1.00  0.00           H  
ATOM   2213  HB3 ASN   162      54.706  74.507 102.113  1.00  0.00           H  
ATOM   2214  CG  ASN   162      54.771  72.481 101.623  1.00  0.00           C  
ATOM   2215  OD1 ASN   162      54.218  72.361 100.581  1.00  0.00           O  
ATOM   2216  ND2 ASN   162      54.713  71.471 102.496  1.00  0.00           N  
ATOM   2217 HD21 ASN   162      54.301  70.610 102.165  1.00  0.00           H  
ATOM   2218 HD22 ASN   162      55.172  71.497 103.395  1.00  0.00           H  
ATOM   2219  C   ASN   162      57.026  75.633 101.191  1.00  0.00           C  
ATOM   2220  O   ASN   162      57.297  75.973 102.320  1.00  0.00           O  
ATOM   2221  N   SER   163      57.113  76.530 100.205  1.00  0.00           N  
ATOM   2222  H   SER   163      56.828  76.208  99.291  1.00  0.00           H  
ATOM   2223  CA  SER   163      57.346  77.977 100.397  1.00  0.00           C  
ATOM   2224  HA  SER   163      57.878  78.168 101.329  1.00  0.00           H  
ATOM   2225  CB  SER   163      58.374  78.472  99.349  1.00  0.00           C  
ATOM   2226  HB2 SER   163      59.264  77.847  99.432  1.00  0.00           H  
ATOM   2227  HB3 SER   163      57.966  78.293  98.354  1.00  0.00           H  
ATOM   2228  OG  SER   163      58.724  79.837  99.518  1.00  0.00           O  
ATOM   2229  HG  SER   163      59.190  80.175  98.750  1.00  0.00           H  
ATOM   2230  C   SER   163      56.037  78.840 100.539  1.00  0.00           C  
ATOM   2231  O   SER   163      55.026  78.367 100.285  1.00  0.00           O  
ATOM   2232  N   SER   164      56.030  80.086 101.057  1.00  0.00           N  
ATOM   2233  H   SER   164      56.955  80.429 101.273  1.00  0.00           H  
ATOM   2234  CA  SER   164      54.905  81.042 101.229  1.00  0.00           C  
ATOM   2235  HA  SER   164      55.293  81.873 101.818  1.00  0.00           H  
ATOM   2236  CB  SER   164      53.825  80.363 102.055  1.00  0.00           C  
ATOM   2237  HB2 SER   164      53.318  79.593 101.474  1.00  0.00           H  
ATOM   2238  HB3 SER   164      54.256  79.921 102.954  1.00  0.00           H  
ATOM   2239  OG  SER   164      52.746  81.277 102.410  1.00  0.00           O  
ATOM   2240  HG  SER   164      52.938  81.578 103.302  1.00  0.00           H  
ATOM   2241  C   SER   164      54.452  81.722  99.896  1.00  0.00           C  
ATOM   2242  O   SER   164      54.987  81.344  98.833  1.00  0.00           O  
ATOM   2243  N   SER   165      53.597  82.747 100.017  1.00  0.00           N  
ATOM   2244  H   SER   165      53.133  82.908 100.900  1.00  0.00           H  
ATOM   2245  CA  SER   165      53.260  83.510  98.837  1.00  0.00           C  
ATOM   2246  HA  SER   165      53.276  82.927  97.916  1.00  0.00           H  
ATOM   2247  CB  SER   165      51.879  84.132  98.992  1.00  0.00           C  
ATOM   2248  HB2 SER   165      51.112  83.428  99.314  1.00  0.00           H  
ATOM   2249  HB3 SER   165      51.971  84.917  99.742  1.00  0.00           H  
ATOM   2250  OG  SER   165      51.400  84.609  97.729  1.00  0.00           O  
ATOM   2251  HG  SER   165      51.648  85.536  97.751  1.00  0.00           H  
ATOM   2252  C   SER   165      54.247  84.621  98.467  1.00  0.00           C  
ATOM   2253  O   SER   165      54.925  85.148  99.306  1.00  0.00           O  
ATOM   2254  N   GLY   166      54.506  84.974  97.191  1.00  0.00           N  
ATOM   2255  H   GLY   166      54.080  84.368  96.504  1.00  0.00           H  
ATOM   2256  CA  GLY   166      55.615  85.847  96.733  1.00  0.00           C  
ATOM   2257  HA2 GLY   166      56.167  86.259  97.578  1.00  0.00           H  
ATOM   2258  HA3 GLY   166      56.343  85.300  96.134  1.00  0.00           H  
ATOM   2259  C   GLY   166      55.135  86.991  95.795  1.00  0.00           C  
ATOM   2260  O   GLY   166      55.913  87.871  95.429  1.00  0.00           O  
ATOM   2261  N   GLY   167      53.852  86.954  95.485  1.00  0.00           N  
ATOM   2262  H   GLY   167      53.401  86.131  95.861  1.00  0.00           H  
ATOM   2263  CA  GLY   167      53.208  88.080  94.700  1.00  0.00           C  
ATOM   2264  HA2 GLY   167      52.126  87.954  94.744  1.00  0.00           H  
ATOM   2265  HA3 GLY   167      53.537  88.993  95.195  1.00  0.00           H  
ATOM   2266  C   GLY   167      53.643  88.186  93.188  1.00  0.00           C  
ATOM   2267  O   GLY   167      54.660  87.771  92.731  1.00  0.00           O  
ATOM   2268  N   GLY   168      52.767  88.834  92.472  1.00  0.00           N  
ATOM   2269  H   GLY   168      51.825  88.979  92.805  1.00  0.00           H  
ATOM   2270  CA  GLY   168      52.953  89.091  91.055  1.00  0.00           C  
ATOM   2271  HA2 GLY   168      53.999  89.379  90.943  1.00  0.00           H  
ATOM   2272  HA3 GLY   168      52.744  88.228  90.423  1.00  0.00           H  
ATOM   2273  C   GLY   168      52.206  90.375  90.660  1.00  0.00           C  
ATOM   2274  O   GLY   168      51.911  91.202  91.520  1.00  0.00           O  
ATOM   2275  N   GLY   169      51.886  90.626  89.326  1.00  0.00           N  
ATOM   2276  H   GLY   169      51.451  91.509  89.101  1.00  0.00           H  
ATOM   2277  CA  GLY   169      52.351  89.704  88.255  1.00  0.00           C  
ATOM   2278  HA2 GLY   169      53.349  89.312  88.448  1.00  0.00           H  
ATOM   2279  HA3 GLY   169      51.549  88.966  88.235  1.00  0.00           H  
ATOM   2280  C   GLY   169      52.444  90.481  86.953  1.00  0.00           C  
ATOM   2281  O   GLY   169      52.479  91.709  86.929  1.00  0.00           O  
ATOM   2282  N   GLY   170      52.467  89.846  85.790  1.00  0.00           N  
ATOM   2283  H   GLY   170      52.448  88.836  85.764  1.00  0.00           H  
ATOM   2284  CA  GLY   170      52.651  90.493  84.502  1.00  0.00           C  
ATOM   2285  HA2 GLY   170      52.493  89.686  83.786  1.00  0.00           H  
ATOM   2286  HA3 GLY   170      51.835  91.195  84.330  1.00  0.00           H  
ATOM   2287  C   GLY   170      54.052  91.032  84.188  1.00  0.00           C  
ATOM   2288  O   GLY   170      54.984  90.666  84.857  1.00  0.00           O  
ATOM   2289  N   GLY   171      54.304  91.804  83.110  1.00  0.00           N  
ATOM   2290  H   GLY   171      55.236  92.182  83.011  1.00  0.00           H  
ATOM   2291  CA  GLY   171      53.238  92.365  82.257  1.00  0.00           C  
ATOM   2292  HA2 GLY   171      53.638  92.788  81.335  1.00  0.00           H  
ATOM   2293  HA3 GLY   171      52.590  91.596  81.837  1.00  0.00           H  
ATOM   2294  C   GLY   171      52.368  93.440  82.965  1.00  0.00           C  
ATOM   2295  O   GLY   171      52.756  94.026  83.943  1.00  0.00           O  
ATOM   2296  N   GLY   172      51.257  93.939  82.404  1.00  0.00           N  
ATOM   2297  H   GLY   172      50.905  94.834  82.711  1.00  0.00           H  
ATOM   2298  CA  GLY   172      50.553  93.368  81.208  1.00  0.00           C  
ATOM   2299  HA2 GLY   172      50.721  92.308  81.019  1.00  0.00           H  
ATOM   2300  HA3 GLY   172      49.491  93.533  81.391  1.00  0.00           H  
ATOM   2301  C   GLY   172      51.043  94.006  79.855  1.00  0.00           C  
ATOM   2302  O   GLY   172      52.140  94.537  79.759  1.00  0.00           O  
ATOM   2303  N   GLY   173      50.129  93.970  78.917  1.00  0.00           N  
ATOM   2304  H   GLY   173      49.259  93.460  78.974  1.00  0.00           H  
ATOM   2305  CA  GLY   173      50.140  94.860  77.815  1.00  0.00           C  
ATOM   2306  HA2 GLY   173      49.117  95.207  77.669  1.00  0.00           H  
ATOM   2307  HA3 GLY   173      50.700  95.768  78.042  1.00  0.00           H  
ATOM   2308  C   GLY   173      50.787  94.197  76.471  1.00  0.00           C  
ATOM   2309  O   GLY   173      51.172  93.008  76.452  1.00  0.00           O  
ATOM   2310  N   GLY   174      50.891  94.971  75.414  1.00  0.00           N  
ATOM   2311  H   GLY   174      51.440  94.597  74.653  1.00  0.00           H  
ATOM   2312  CA  GLY   174      50.260  96.237  75.296  1.00  0.00           C  
ATOM   2313  HA2 GLY   174      50.454  96.803  76.207  1.00  0.00           H  
ATOM   2314  HA3 GLY   174      50.789  96.671  74.447  1.00  0.00           H  
ATOM   2315  C   GLY   174      48.731  96.190  74.963  1.00  0.00           C  
ATOM   2316  O   GLY   174      48.255  95.159  74.501  1.00  0.00           O  
ATOM   2317  N   GLY   175      47.985  97.265  75.378  1.00  0.00           N  
ATOM   2318  H   GLY   175      48.391  98.036  75.889  1.00  0.00           H  
ATOM   2319  CA  GLY   175      46.527  97.146  75.398  1.00  0.00           C  
ATOM   2320  HA2 GLY   175      46.243  96.108  75.571  1.00  0.00           H  
ATOM   2321  HA3 GLY   175      46.168  97.821  76.175  1.00  0.00           H  
ATOM   2322  C   GLY   175      45.852  97.641  74.142  1.00  0.00           C  
ATOM   2323  O   GLY   175      46.446  97.476  73.085  1.00  0.00           O  
ATOM   2324  N   ASN   176      44.622  98.084  74.281  1.00  0.00           N  
ATOM   2325  H   ASN   176      44.376  98.432  75.196  1.00  0.00           H  
ATOM   2326  CA  ASN   176      43.616  98.299  73.153  1.00  0.00           C  
ATOM   2327  HA  ASN   176      44.003  98.203  72.138  1.00  0.00           H  
ATOM   2328  CB  ASN   176      42.555  97.169  73.255  1.00  0.00           C  
ATOM   2329  HB2 ASN   176      42.133  97.165  74.260  1.00  0.00           H  
ATOM   2330  HB3 ASN   176      41.787  97.349  72.503  1.00  0.00           H  
ATOM   2331  CG  ASN   176      43.080  95.789  72.845  1.00  0.00           C  
ATOM   2332  OD1 ASN   176      44.108  95.589  72.173  1.00  0.00           O  
ATOM   2333  ND2 ASN   176      42.276  94.838  73.233  1.00  0.00           N  
ATOM   2334 HD21 ASN   176      42.735  93.940  73.174  1.00  0.00           H  
ATOM   2335 HD22 ASN   176      41.419  95.037  73.729  1.00  0.00           H  
ATOM   2336  C   ASN   176      42.974  99.668  73.082  1.00  0.00           C  
ATOM   2337  O   ASN   176      42.665 100.268  74.139  1.00  0.00           O  
ATOM   2338  N   TYR   177      42.720 100.323  71.919  1.00  0.00           N  
ATOM   2339  H   TYR   177      42.881  99.825  71.055  1.00  0.00           H  
ATOM   2340  CA  TYR   177      42.051 101.684  71.819  1.00  0.00           C  
ATOM   2341  HA  TYR   177      42.509 102.366  72.535  1.00  0.00           H  
ATOM   2342  CB  TYR   177      42.236 102.198  70.381  1.00  0.00           C  
ATOM   2343  HB2 TYR   177      41.675 101.524  69.733  1.00  0.00           H  
ATOM   2344  HB3 TYR   177      41.808 103.200  70.390  1.00  0.00           H  
ATOM   2345  CG  TYR   177      43.724 102.369  69.880  1.00  0.00           C  
ATOM   2346  CD1 TYR   177      44.746 102.845  70.688  1.00  0.00           C  
ATOM   2347  HD1 TYR   177      44.603 103.209  71.695  1.00  0.00           H  
ATOM   2348  CE1 TYR   177      46.040 102.980  70.200  1.00  0.00           C  
ATOM   2349  HE1 TYR   177      46.875 103.194  70.851  1.00  0.00           H  
ATOM   2350  CZ  TYR   177      46.317 102.711  68.874  1.00  0.00           C  
ATOM   2351  OH  TYR   177      47.495 102.912  68.263  1.00  0.00           O  
ATOM   2352  HH  TYR   177      48.202 102.823  68.906  1.00  0.00           H  
ATOM   2353  CE2 TYR   177      45.311 102.204  68.087  1.00  0.00           C  
ATOM   2354  HE2 TYR   177      45.584 102.117  67.046  1.00  0.00           H  
ATOM   2355  CD2 TYR   177      43.987 102.110  68.548  1.00  0.00           C  
ATOM   2356  HD2 TYR   177      43.295 101.611  67.886  1.00  0.00           H  
ATOM   2357  C   TYR   177      40.514 101.711  72.165  1.00  0.00           C  
ATOM   2358  O   TYR   177      39.872 100.759  71.831  1.00  0.00           O  
ATOM   2359  N   GLY   178      39.909 102.670  72.872  1.00  0.00           N  
ATOM   2360  H   GLY   178      38.905 102.617  72.974  1.00  0.00           H  
ATOM   2361  CA  GLY   178      40.619 103.740  73.569  1.00  0.00           C  
ATOM   2362  HA2 GLY   178      41.231 103.194  74.286  1.00  0.00           H  
ATOM   2363  HA3 GLY   178      41.264 104.273  72.870  1.00  0.00           H  
ATOM   2364  C   GLY   178      39.787 104.711  74.417  1.00  0.00           C  
ATOM   2365  O   GLY   178      38.876 105.390  73.938  1.00  0.00           O  
ATOM   2366  N   GLN   179      40.160 104.888  75.644  1.00  0.00           N  
ATOM   2367  H   GLN   179      41.009 104.480  76.009  1.00  0.00           H  
ATOM   2368  CA  GLN   179      39.317 105.480  76.711  1.00  0.00           C  
ATOM   2369  HA  GLN   179      38.320 105.500  76.270  1.00  0.00           H  
ATOM   2370  CB  GLN   179      39.232 104.537  77.903  1.00  0.00           C  
ATOM   2371  HB2 GLN   179      40.227 104.389  78.322  1.00  0.00           H  
ATOM   2372  HB3 GLN   179      38.622 104.962  78.699  1.00  0.00           H  
ATOM   2373  CG  GLN   179      38.594 103.175  77.562  1.00  0.00           C  
ATOM   2374  HG2 GLN   179      39.188 102.655  76.810  1.00  0.00           H  
ATOM   2375  HG3 GLN   179      38.578 102.535  78.445  1.00  0.00           H  
ATOM   2376  CD  GLN   179      37.147 103.125  77.060  1.00  0.00           C  
ATOM   2377  OE1 GLN   179      36.437 104.137  76.974  1.00  0.00           O  
ATOM   2378  NE2 GLN   179      36.620 102.001  76.681  1.00  0.00           N  
ATOM   2379 HE21 GLN   179      37.160 101.147  76.689  1.00  0.00           H  
ATOM   2380 HE22 GLN   179      35.715 101.957  76.236  1.00  0.00           H  
ATOM   2381  C   GLN   179      39.769 106.973  77.043  1.00  0.00           C  
ATOM   2382  O   GLN   179      40.592 107.092  77.960  1.00  0.00           O  
ATOM   2383  N   ASP   180      39.304 108.068  76.491  1.00  0.00           N  
ATOM   2384  H   ASP   180      39.888 108.878  76.646  1.00  0.00           H  
ATOM   2385  CA  ASP   180      38.106 108.224  75.661  1.00  0.00           C  
ATOM   2386  HA  ASP   180      38.094 107.284  75.109  1.00  0.00           H  
ATOM   2387  CB  ASP   180      36.771 108.211  76.423  1.00  0.00           C  
ATOM   2388  HB2 ASP   180      35.873 108.116  75.813  1.00  0.00           H  
ATOM   2389  HB3 ASP   180      36.732 107.362  77.105  1.00  0.00           H  
ATOM   2390  CG  ASP   180      36.646 109.518  77.193  1.00  0.00           C  
ATOM   2391  OD1 ASP   180      35.736 109.565  78.033  1.00  0.00           O  
ATOM   2392  OD2 ASP   180      37.312 110.568  77.041  1.00  0.00           O  
ATOM   2393  C   ASP   180      38.149 109.155  74.431  1.00  0.00           C  
ATOM   2394  O   ASP   180      37.168 109.495  73.837  1.00  0.00           O  
ATOM   2395  N   GLN   181      39.387 109.436  74.022  1.00  0.00           N  
ATOM   2396  H   GLN   181      40.128 109.161  74.651  1.00  0.00           H  
ATOM   2397  CA  GLN   181      39.652 110.229  72.803  1.00  0.00           C  
ATOM   2398  HA  GLN   181      38.920 110.030  72.020  1.00  0.00           H  
ATOM   2399  CB  GLN   181      39.545 111.680  73.169  1.00  0.00           C  
ATOM   2400  HB2 GLN   181      38.609 111.887  73.688  1.00  0.00           H  
ATOM   2401  HB3 GLN   181      40.423 112.023  73.718  1.00  0.00           H  
ATOM   2402  CG  GLN   181      39.365 112.443  71.866  1.00  0.00           C  
ATOM   2403  HG2 GLN   181      40.197 112.205  71.205  1.00  0.00           H  
ATOM   2404  HG3 GLN   181      38.399 112.126  71.473  1.00  0.00           H  
ATOM   2405  CD  GLN   181      39.349 113.976  71.892  1.00  0.00           C  
ATOM   2406  OE1 GLN   181      39.290 114.604  72.968  1.00  0.00           O  
ATOM   2407  NE2 GLN   181      39.546 114.646  70.791  1.00  0.00           N  
ATOM   2408 HE21 GLN   181      39.646 114.050  69.982  1.00  0.00           H  
ATOM   2409 HE22 GLN   181      39.551 115.655  70.739  1.00  0.00           H  
ATOM   2410  C   GLN   181      40.968 109.772  72.170  1.00  0.00           C  
ATOM   2411  O   GLN   181      41.928 110.523  72.110  1.00  0.00           O  
ATOM   2412  N   SER   182      41.162 108.491  71.848  1.00  0.00           N  
ATOM   2413  H   SER   182      40.309 107.956  71.767  1.00  0.00           H  
ATOM   2414  CA  SER   182      42.383 107.890  71.446  1.00  0.00           C  
ATOM   2415  HA  SER   182      43.019 108.580  70.891  1.00  0.00           H  
ATOM   2416  CB  SER   182      43.099 107.631  72.738  1.00  0.00           C  
ATOM   2417  HB2 SER   182      43.283 108.600  73.202  1.00  0.00           H  
ATOM   2418  HB3 SER   182      42.476 106.930  73.293  1.00  0.00           H  
ATOM   2419  OG  SER   182      44.288 106.847  72.487  1.00  0.00           O  
ATOM   2420  HG  SER   182      44.277 105.981  72.900  1.00  0.00           H  
ATOM   2421  C   SER   182      42.068 106.614  70.594  1.00  0.00           C  
ATOM   2422  O   SER   182      41.083 105.903  70.831  1.00  0.00           O  
ATOM   2423  N   SER   183      42.809 106.296  69.542  1.00  0.00           N  
ATOM   2424  H   SER   183      42.421 105.498  69.060  1.00  0.00           H  
ATOM   2425  CA  SER   183      43.910 106.967  68.914  1.00  0.00           C  
ATOM   2426  HA  SER   183      44.574 107.485  69.606  1.00  0.00           H  
ATOM   2427  CB  SER   183      44.735 105.968  68.170  1.00  0.00           C  
ATOM   2428  HB2 SER   183      45.165 105.253  68.872  1.00  0.00           H  
ATOM   2429  HB3 SER   183      44.117 105.431  67.451  1.00  0.00           H  
ATOM   2430  OG  SER   183      45.795 106.548  67.408  1.00  0.00           O  
ATOM   2431  HG  SER   183      45.828 106.226  66.504  1.00  0.00           H  
ATOM   2432  C   SER   183      43.327 108.030  67.882  1.00  0.00           C  
ATOM   2433  O   SER   183      42.117 108.065  67.589  1.00  0.00           O  
ATOM   2434  N   MET   184      44.144 108.908  67.213  1.00  0.00           N  
ATOM   2435  H   MET   184      45.125 108.721  67.361  1.00  0.00           H  
ATOM   2436  CA  MET   184      43.686 109.933  66.230  1.00  0.00           C  
ATOM   2437  HA  MET   184      42.689 109.651  65.891  1.00  0.00           H  
ATOM   2438  CB  MET   184      43.582 111.363  66.916  1.00  0.00           C  
ATOM   2439  HB2 MET   184      44.453 111.551  67.544  1.00  0.00           H  
ATOM   2440  HB3 MET   184      43.595 112.093  66.107  1.00  0.00           H  
ATOM   2441  CG  MET   184      42.299 111.461  67.744  1.00  0.00           C  
ATOM   2442  HG2 MET   184      41.484 111.621  67.038  1.00  0.00           H  
ATOM   2443  HG3 MET   184      42.098 110.576  68.347  1.00  0.00           H  
ATOM   2444  SD  MET   184      42.172 112.794  69.002  1.00  0.00           S  
ATOM   2445  CE  MET   184      42.472 114.331  68.023  1.00  0.00           C  
ATOM   2446  HE1 MET   184      43.523 114.455  67.763  1.00  0.00           H  
ATOM   2447  HE2 MET   184      41.987 114.234  67.052  1.00  0.00           H  
ATOM   2448  HE3 MET   184      42.055 115.193  68.544  1.00  0.00           H  
ATOM   2449  C   MET   184      44.571 110.030  64.952  1.00  0.00           C  
ATOM   2450  O   MET   184      45.766 109.784  64.997  1.00  0.00           O  
ATOM   2451  N   SER   185      43.936 110.355  63.807  1.00  0.00           N  
ATOM   2452  H   SER   185      42.951 110.569  63.863  1.00  0.00           H  
ATOM   2453  CA  SER   185      44.409 110.468  62.501  1.00  0.00           C  
ATOM   2454  HA  SER   185      44.729 109.493  62.135  1.00  0.00           H  
ATOM   2455  CB  SER   185      43.242 110.942  61.636  1.00  0.00           C  
ATOM   2456  HB2 SER   185      42.899 111.909  62.004  1.00  0.00           H  
ATOM   2457  HB3 SER   185      43.590 111.055  60.609  1.00  0.00           H  
ATOM   2458  OG  SER   185      42.292 109.968  61.577  1.00  0.00           O  
ATOM   2459  HG  SER   185      41.509 110.437  61.280  1.00  0.00           H  
ATOM   2460  C   SER   185      45.588 111.486  62.339  1.00  0.00           C  
ATOM   2461  O   SER   185      45.958 112.229  63.228  1.00  0.00           O  
ATOM   2462  N   SER   186      46.161 111.441  61.108  1.00  0.00           N  
ATOM   2463  H   SER   186      45.776 110.919  60.334  1.00  0.00           H  
ATOM   2464  CA  SER   186      47.153 112.388  60.753  1.00  0.00           C  
ATOM   2465  HA  SER   186      48.039 112.270  61.377  1.00  0.00           H  
ATOM   2466  CB  SER   186      47.712 111.939  59.411  1.00  0.00           C  
ATOM   2467  HB2 SER   186      47.991 110.886  59.402  1.00  0.00           H  
ATOM   2468  HB3 SER   186      47.034 112.251  58.617  1.00  0.00           H  
ATOM   2469  OG  SER   186      48.875 112.671  59.075  1.00  0.00           O  
ATOM   2470  HG  SER   186      49.625 112.322  59.563  1.00  0.00           H  
ATOM   2471  C   SER   186      46.764 113.785  60.763  1.00  0.00           C  
ATOM   2472  O   SER   186      45.670 114.184  60.499  1.00  0.00           O  
ATOM   2473  N   GLY   187      47.659 114.713  61.078  1.00  0.00           N  
ATOM   2474  H   GLY   187      47.228 115.626  61.067  1.00  0.00           H  
ATOM   2475  CA  GLY   187      49.132 114.696  61.448  1.00  0.00           C  
ATOM   2476  HA2 GLY   187      49.247 114.850  62.521  1.00  0.00           H  
ATOM   2477  HA3 GLY   187      49.625 113.764  61.171  1.00  0.00           H  
ATOM   2478  C   GLY   187      49.948 115.794  60.651  1.00  0.00           C  
ATOM   2479  O   GLY   187      49.296 116.715  60.162  1.00  0.00           O  
ATOM   2480  N   GLY   188      51.251 115.652  60.378  1.00  0.00           N  
ATOM   2481  H   GLY   188      51.613 114.731  60.578  1.00  0.00           H  
ATOM   2482  CA  GLY   188      52.172 116.402  59.550  1.00  0.00           C  
ATOM   2483  HA2 GLY   188      52.449 117.372  59.964  1.00  0.00           H  
ATOM   2484  HA3 GLY   188      53.067 115.784  59.627  1.00  0.00           H  
ATOM   2485  C   GLY   188      51.808 116.503  58.040  1.00  0.00           C  
ATOM   2486  O   GLY   188      50.818 115.909  57.575  1.00  0.00           O  
ATOM   2487  N   GLY   189      52.606 117.145  57.204  1.00  0.00           N  
ATOM   2488  H   GLY   189      52.136 117.289  56.322  1.00  0.00           H  
ATOM   2489  CA  GLY   189      53.852 117.771  57.424  1.00  0.00           C  
ATOM   2490  HA2 GLY   189      53.738 118.724  57.941  1.00  0.00           H  
ATOM   2491  HA3 GLY   189      54.369 117.111  58.121  1.00  0.00           H  
ATOM   2492  C   GLY   189      54.609 117.997  56.116  1.00  0.00           C  
ATOM   2493  O   GLY   189      54.315 117.437  55.075  1.00  0.00           O  
ATOM   2494  N   SER   190      55.559 118.935  56.161  1.00  0.00           N  
ATOM   2495  H   SER   190      55.703 119.294  57.094  1.00  0.00           H  
ATOM   2496  CA  SER   190      56.440 119.342  55.053  1.00  0.00           C  
ATOM   2497  HA  SER   190      55.939 118.977  54.157  1.00  0.00           H  
ATOM   2498  CB  SER   190      56.378 120.830  54.953  1.00  0.00           C  
ATOM   2499  HB2 SER   190      55.310 121.039  54.897  1.00  0.00           H  
ATOM   2500  HB3 SER   190      56.710 121.383  55.831  1.00  0.00           H  
ATOM   2501  OG  SER   190      56.966 121.392  53.814  1.00  0.00           O  
ATOM   2502  HG  SER   190      57.733 121.907  54.076  1.00  0.00           H  
ATOM   2503  C   SER   190      57.803 118.734  55.201  1.00  0.00           C  
ATOM   2504  O   SER   190      58.395 119.020  56.242  1.00  0.00           O  
ATOM   2505  N   GLY   191      58.471 118.105  54.232  1.00  0.00           N  
ATOM   2506  H   GLY   191      59.393 117.854  54.557  1.00  0.00           H  
ATOM   2507  CA  GLY   191      57.895 117.662  53.008  1.00  0.00           C  
ATOM   2508  HA2 GLY   191      57.009 117.053  53.186  1.00  0.00           H  
ATOM   2509  HA3 GLY   191      57.493 118.528  52.481  1.00  0.00           H  
ATOM   2510  C   GLY   191      58.815 116.824  52.078  1.00  0.00           C  
ATOM   2511  O   GLY   191      59.988 116.558  52.348  1.00  0.00           O  
ATOM   2512  N   GLY   192      58.373 116.662  50.860  1.00  0.00           N  
ATOM   2513  H   GLY   192      57.439 116.986  50.656  1.00  0.00           H  
ATOM   2514  CA  GLY   192      59.188 116.228  49.753  1.00  0.00           C  
ATOM   2515  HA2 GLY   192      59.887 115.499  50.164  1.00  0.00           H  
ATOM   2516  HA3 GLY   192      58.501 115.707  49.086  1.00  0.00           H  
ATOM   2517  C   GLY   192      59.902 117.383  49.048  1.00  0.00           C  
ATOM   2518  O   GLY   192      59.849 118.488  49.529  1.00  0.00           O  
ATOM   2519  N   GLY   193      60.398 117.171  47.868  1.00  0.00           N  
ATOM   2520  H   GLY   193      60.593 116.244  47.518  1.00  0.00           H  
ATOM   2521  CA  GLY   193      60.738 118.258  47.015  1.00  0.00           C  
ATOM   2522  HA2 GLY   193      60.338 117.873  46.077  1.00  0.00           H  
ATOM   2523  HA3 GLY   193      60.285 119.190  47.352  1.00  0.00           H  
ATOM   2524  C   GLY   193      62.257 118.425  46.886  1.00  0.00           C  
ATOM   2525  O   GLY   193      62.805 119.329  46.234  1.00  0.00           O  
ATOM   2526  N   TYR   194      63.094 117.570  47.459  1.00  0.00           N  
ATOM   2527  H   TYR   194      62.805 116.947  48.200  1.00  0.00           H  
ATOM   2528  CA  TYR   194      64.576 117.540  47.263  1.00  0.00           C  
ATOM   2529  HA  TYR   194      64.845 118.356  46.592  1.00  0.00           H  
ATOM   2530  CB  TYR   194      65.378 117.809  48.539  1.00  0.00           C  
ATOM   2531  HB2 TYR   194      65.163 117.102  49.340  1.00  0.00           H  
ATOM   2532  HB3 TYR   194      66.402 117.581  48.245  1.00  0.00           H  
ATOM   2533  CG  TYR   194      65.311 119.234  49.080  1.00  0.00           C  
ATOM   2534  CD1 TYR   194      66.283 120.162  48.743  1.00  0.00           C  
ATOM   2535  HD1 TYR   194      67.145 119.911  48.142  1.00  0.00           H  
ATOM   2536  CE1 TYR   194      66.205 121.473  49.174  1.00  0.00           C  
ATOM   2537  HE1 TYR   194      67.008 122.182  49.036  1.00  0.00           H  
ATOM   2538  CZ  TYR   194      65.071 121.814  49.987  1.00  0.00           C  
ATOM   2539  OH  TYR   194      64.824 123.108  50.450  1.00  0.00           O  
ATOM   2540  HH  TYR   194      65.460 123.760  50.148  1.00  0.00           H  
ATOM   2541  CE2 TYR   194      64.055 120.832  50.334  1.00  0.00           C  
ATOM   2542  HE2 TYR   194      63.212 121.194  50.904  1.00  0.00           H  
ATOM   2543  CD2 TYR   194      64.250 119.526  49.958  1.00  0.00           C  
ATOM   2544  HD2 TYR   194      63.492 118.776  50.125  1.00  0.00           H  
ATOM   2545  C   TYR   194      65.093 116.261  46.485  1.00  0.00           C  
ATOM   2546  O   TYR   194      65.081 115.149  46.958  1.00  0.00           O  
ATOM   2547  N   GLY   195      65.613 116.326  45.289  1.00  0.00           N  
ATOM   2548  H   GLY   195      66.085 115.507  44.933  1.00  0.00           H  
ATOM   2549  CA  GLY   195      65.356 117.354  44.268  1.00  0.00           C  
ATOM   2550  HA2 GLY   195      64.458 117.922  44.512  1.00  0.00           H  
ATOM   2551  HA3 GLY   195      66.221 118.017  44.257  1.00  0.00           H  
ATOM   2552  C   GLY   195      65.058 116.686  42.950  1.00  0.00           C  
ATOM   2553  O   GLY   195      65.115 115.421  42.804  1.00  0.00           O  
ATOM   2554  N   ASN   196      64.976 117.482  41.880  1.00  0.00           N  
ATOM   2555  H   ASN   196      64.961 118.465  42.110  1.00  0.00           H  
ATOM   2556  CA  ASN   196      64.979 117.025  40.569  1.00  0.00           C  
ATOM   2557  HA  ASN   196      65.630 116.161  40.437  1.00  0.00           H  
ATOM   2558  CB  ASN   196      63.486 116.709  40.249  1.00  0.00           C  
ATOM   2559  HB2 ASN   196      63.153 115.839  40.815  1.00  0.00           H  
ATOM   2560  HB3 ASN   196      62.781 117.527  40.400  1.00  0.00           H  
ATOM   2561  CG  ASN   196      63.275 116.417  38.753  1.00  0.00           C  
ATOM   2562  OD1 ASN   196      63.302 115.314  38.292  1.00  0.00           O  
ATOM   2563  ND2 ASN   196      63.227 117.427  37.916  1.00  0.00           N  
ATOM   2564 HD21 ASN   196      63.218 117.392  36.907  1.00  0.00           H  
ATOM   2565 HD22 ASN   196      63.336 118.348  38.316  1.00  0.00           H  
ATOM   2566  C   ASN   196      65.558 118.167  39.657  1.00  0.00           C  
ATOM   2567  O   ASN   196      65.201 119.351  39.753  1.00  0.00           O  
ATOM   2568  N   GLN   197      66.321 117.769  38.640  1.00  0.00           N  
ATOM   2569  H   GLN   197      66.543 116.785  38.697  1.00  0.00           H  
ATOM   2570  CA  GLN   197      66.657 118.580  37.443  1.00  0.00           C  
ATOM   2571  HA  GLN   197      65.728 119.089  37.186  1.00  0.00           H  
ATOM   2572  CB  GLN   197      67.774 119.596  37.773  1.00  0.00           C  
ATOM   2573  HB2 GLN   197      67.867 120.185  36.861  1.00  0.00           H  
ATOM   2574  HB3 GLN   197      67.496 120.246  38.603  1.00  0.00           H  
ATOM   2575  CG  GLN   197      69.157 119.021  38.162  1.00  0.00           C  
ATOM   2576  HG2 GLN   197      69.453 118.278  37.422  1.00  0.00           H  
ATOM   2577  HG3 GLN   197      69.823 119.870  38.011  1.00  0.00           H  
ATOM   2578  CD  GLN   197      69.252 118.368  39.526  1.00  0.00           C  
ATOM   2579  OE1 GLN   197      69.839 117.293  39.754  1.00  0.00           O  
ATOM   2580  NE2 GLN   197      68.629 118.896  40.577  1.00  0.00           N  
ATOM   2581 HE21 GLN   197      68.233 119.816  40.448  1.00  0.00           H  
ATOM   2582 HE22 GLN   197      68.723 118.608  41.541  1.00  0.00           H  
ATOM   2583  C   GLN   197      67.119 117.616  36.300  1.00  0.00           C  
ATOM   2584  O   GLN   197      67.564 116.468  36.524  1.00  0.00           O  
ATOM   2585  N   ASP   198      66.941 118.118  35.073  1.00  0.00           N  
ATOM   2586  H   ASP   198      66.725 119.087  34.892  1.00  0.00           H  
ATOM   2587  CA  ASP   198      67.407 117.347  33.870  1.00  0.00           C  
ATOM   2588  HA  ASP   198      66.924 116.370  33.907  1.00  0.00           H  
ATOM   2589  CB  ASP   198      66.992 117.990  32.538  1.00  0.00           C  
ATOM   2590  HB2 ASP   198      67.324 119.024  32.447  1.00  0.00           H  
ATOM   2591  HB3 ASP   198      67.524 117.456  31.750  1.00  0.00           H  
ATOM   2592  CG  ASP   198      65.517 118.015  32.228  1.00  0.00           C  
ATOM   2593  OD1 ASP   198      64.748 117.506  33.106  1.00  0.00           O  
ATOM   2594  OD2 ASP   198      65.170 118.378  31.073  1.00  0.00           O  
ATOM   2595  C   ASP   198      68.937 117.101  33.848  1.00  0.00           C  
ATOM   2596  O   ASP   198      69.695 117.855  34.438  1.00  0.00           O  
ATOM   2597  N   GLN   199      69.318 116.017  33.145  1.00  0.00           N  
ATOM   2598  H   GLN   199      68.615 115.395  32.771  1.00  0.00           H  
ATOM   2599  CA  GLN   199      70.694 115.687  32.758  1.00  0.00           C  
ATOM   2600  HA  GLN   199      71.136 115.088  33.554  1.00  0.00           H  
ATOM   2601  CB  GLN   199      70.494 114.739  31.526  1.00  0.00           C  
ATOM   2602  HB2 GLN   199      69.740 114.001  31.801  1.00  0.00           H  
ATOM   2603  HB3 GLN   199      70.134 115.329  30.683  1.00  0.00           H  
ATOM   2604  CG  GLN   199      71.787 114.100  30.960  1.00  0.00           C  
ATOM   2605  HG2 GLN   199      71.544 113.478  30.099  1.00  0.00           H  
ATOM   2606  HG3 GLN   199      72.506 114.809  30.548  1.00  0.00           H  
ATOM   2607  CD  GLN   199      72.365 113.067  31.956  1.00  0.00           C  
ATOM   2608  OE1 GLN   199      73.357 113.203  32.560  1.00  0.00           O  
ATOM   2609  NE2 GLN   199      71.519 112.037  32.182  1.00  0.00           N  
ATOM   2610 HE21 GLN   199      70.706 111.900  31.599  1.00  0.00           H  
ATOM   2611 HE22 GLN   199      71.668 111.324  32.881  1.00  0.00           H  
ATOM   2612  C   GLN   199      71.599 116.856  32.411  1.00  0.00           C  
ATOM   2613  O   GLN   199      71.140 117.592  31.618  1.00  0.00           O  
ATOM   2614  N   SER   200      72.847 116.968  32.936  1.00  0.00           N  
ATOM   2615  H   SER   200      73.325 117.788  32.589  1.00  0.00           H  
ATOM   2616  CA  SER   200      73.679 116.178  33.839  1.00  0.00           C  
ATOM   2617  HA  SER   200      73.330 115.178  34.096  1.00  0.00           H  
ATOM   2618  CB  SER   200      75.014 116.138  33.143  1.00  0.00           C  
ATOM   2619  HB2 SER   200      75.667 115.434  33.659  1.00  0.00           H  
ATOM   2620  HB3 SER   200      74.857 115.843  32.105  1.00  0.00           H  
ATOM   2621  OG  SER   200      75.698 117.359  33.207  1.00  0.00           O  
ATOM   2622  HG  SER   200      75.159 118.031  32.784  1.00  0.00           H  
ATOM   2623  C   SER   200      74.033 116.817  35.235  1.00  0.00           C  
ATOM   2624  O   SER   200      74.640 116.124  36.042  1.00  0.00           O  
ATOM   2625  N   GLY   201      73.674 118.028  35.551  1.00  0.00           N  
ATOM   2626  H   GLY   201      73.082 118.520  34.897  1.00  0.00           H  
ATOM   2627  CA  GLY   201      73.739 118.641  36.804  1.00  0.00           C  
ATOM   2628  HA2 GLY   201      74.791 118.741  37.072  1.00  0.00           H  
ATOM   2629  HA3 GLY   201      73.364 119.645  36.610  1.00  0.00           H  
ATOM   2630  C   GLY   201      72.917 118.024  37.930  1.00  0.00           C  
ATOM   2631  O   GLY   201      72.228 117.013  37.759  1.00  0.00           O  
ATOM   2632  N   GLY   202      73.000 118.431  39.163  1.00  0.00           N  
ATOM   2633  H   GLY   202      72.366 118.028  39.838  1.00  0.00           H  
ATOM   2634  CA  GLY   202      73.778 119.611  39.637  1.00  0.00           C  
ATOM   2635  HA2 GLY   202      74.067 119.310  40.644  1.00  0.00           H  
ATOM   2636  HA3 GLY   202      74.701 119.637  39.058  1.00  0.00           H  
ATOM   2637  C   GLY   202      73.032 120.956  39.618  1.00  0.00           C  
ATOM   2638  O   GLY   202      71.839 121.011  39.232  1.00  0.00           O  
ATOM   2639  N   GLY   203      73.719 122.090  40.067  1.00  0.00           N  
ATOM   2640  H   GLY   203      73.147 122.890  39.836  1.00  0.00           H  
ATOM   2641  CA  GLY   203      75.160 122.258  40.293  1.00  0.00           C  
ATOM   2642  HA2 GLY   203      75.394 123.086  40.963  1.00  0.00           H  
ATOM   2643  HA3 GLY   203      75.534 121.319  40.700  1.00  0.00           H  
ATOM   2644  C   GLY   203      76.060 122.431  39.051  1.00  0.00           C  
ATOM   2645  O   GLY   203      76.428 121.457  38.365  1.00  0.00           O  
ATOM   2646  N   GLY   204      76.369 123.664  38.616  1.00  0.00           N  
ATOM   2647  H   GLY   204      75.884 124.431  39.059  1.00  0.00           H  
ATOM   2648  CA  GLY   204      77.318 123.929  37.509  1.00  0.00           C  
ATOM   2649  HA2 GLY   204      78.256 124.326  37.895  1.00  0.00           H  
ATOM   2650  HA3 GLY   204      77.594 122.948  37.123  1.00  0.00           H  
ATOM   2651  C   GLY   204      76.924 124.743  36.334  1.00  0.00           C  
ATOM   2652  O   GLY   204      75.864 125.378  36.474  1.00  0.00           O  
ATOM   2653  N   SER   205      77.683 124.803  35.252  1.00  0.00           N  
ATOM   2654  H   SER   205      77.349 125.485  34.586  1.00  0.00           H  
ATOM   2655  CA  SER   205      78.835 123.935  34.889  1.00  0.00           C  
ATOM   2656  HA  SER   205      78.568 122.908  35.138  1.00  0.00           H  
ATOM   2657  CB  SER   205      79.170 124.025  33.356  1.00  0.00           C  
ATOM   2658  HB2 SER   205      78.333 123.568  32.828  1.00  0.00           H  
ATOM   2659  HB3 SER   205      79.222 125.054  33.002  1.00  0.00           H  
ATOM   2660  OG  SER   205      80.327 123.349  32.963  1.00  0.00           O  
ATOM   2661  HG  SER   205      80.228 122.427  33.212  1.00  0.00           H  
ATOM   2662  C   SER   205      80.067 124.312  35.777  1.00  0.00           C  
ATOM   2663  O   SER   205      80.363 125.471  36.141  1.00  0.00           O  
ATOM   2664  N   GLY   206      80.795 123.292  36.159  1.00  0.00           N  
ATOM   2665  H   GLY   206      80.588 122.366  35.813  1.00  0.00           H  
ATOM   2666  CA  GLY   206      82.116 123.394  36.854  1.00  0.00           C  
ATOM   2667  HA2 GLY   206      81.997 124.141  37.639  1.00  0.00           H  
ATOM   2668  HA3 GLY   206      82.411 122.422  37.250  1.00  0.00           H  
ATOM   2669  C   GLY   206      83.254 123.830  35.892  1.00  0.00           C  
ATOM   2670  O   GLY   206      83.187 123.595  34.685  1.00  0.00           O  
ATOM   2671  N   GLY   207      84.201 124.596  36.446  1.00  0.00           N  
ATOM   2672  H   GLY   207      84.828 124.955  35.740  1.00  0.00           H  
ATOM   2673  CA  GLY   207      84.428 124.948  37.826  1.00  0.00           C  
ATOM   2674  HA2 GLY   207      83.614 125.585  38.171  1.00  0.00           H  
ATOM   2675  HA3 GLY   207      84.333 124.083  38.484  1.00  0.00           H  
ATOM   2676  C   GLY   207      85.760 125.597  38.252  1.00  0.00           C  
ATOM   2677  O   GLY   207      86.526 126.106  37.417  1.00  0.00           O  
ATOM   2678  N   TYR   208      86.030 125.737  39.548  1.00  0.00           N  
ATOM   2679  H   TYR   208      85.308 125.435  40.187  1.00  0.00           H  
ATOM   2680  CA  TYR   208      87.308 126.257  40.159  1.00  0.00           C  
ATOM   2681  HA  TYR   208      87.362 127.304  39.863  1.00  0.00           H  
ATOM   2682  CB  TYR   208      87.181 126.298  41.661  1.00  0.00           C  
ATOM   2683  HB2 TYR   208      86.310 126.930  41.834  1.00  0.00           H  
ATOM   2684  HB3 TYR   208      86.925 125.288  41.982  1.00  0.00           H  
ATOM   2685  CG  TYR   208      88.417 126.815  42.404  1.00  0.00           C  
ATOM   2686  CD1 TYR   208      89.019 128.097  41.956  1.00  0.00           C  
ATOM   2687  HD1 TYR   208      88.416 128.703  41.297  1.00  0.00           H  
ATOM   2688  CE1 TYR   208      90.142 128.526  42.672  1.00  0.00           C  
ATOM   2689  HE1 TYR   208      90.464 129.533  42.449  1.00  0.00           H  
ATOM   2690  CZ  TYR   208      90.646 127.764  43.752  1.00  0.00           C  
ATOM   2691  OH  TYR   208      91.788 128.211  44.363  1.00  0.00           O  
ATOM   2692  HH  TYR   208      91.950 127.589  45.076  1.00  0.00           H  
ATOM   2693  CE2 TYR   208      90.094 126.497  44.152  1.00  0.00           C  
ATOM   2694  HE2 TYR   208      90.495 125.914  44.968  1.00  0.00           H  
ATOM   2695  CD2 TYR   208      88.917 126.108  43.483  1.00  0.00           C  
ATOM   2696  HD2 TYR   208      88.515 125.146  43.764  1.00  0.00           H  
ATOM   2697  C   TYR   208      88.552 125.587  39.593  1.00  0.00           C  
ATOM   2698  O   TYR   208      88.652 124.343  39.632  1.00  0.00           O  
ATOM   2699  N   GLY   209      89.510 126.439  39.198  1.00  0.00           N  
ATOM   2700  H   GLY   209      89.375 127.439  39.154  1.00  0.00           H  
ATOM   2701  CA  GLY   209      90.834 126.095  38.644  1.00  0.00           C  
ATOM   2702  HA2 GLY   209      90.767 125.165  38.080  1.00  0.00           H  
ATOM   2703  HA3 GLY   209      91.265 126.849  37.986  1.00  0.00           H  
ATOM   2704  C   GLY   209      91.910 125.912  39.747  1.00  0.00           C  
ATOM   2705  O   GLY   209      91.572 125.808  40.992  1.00  0.00           O  
ATOM   2706  N   GLN   210      93.248 125.930  39.423  1.00  0.00           N  
ATOM   2707  H   GLN   210      93.858 125.775  40.214  1.00  0.00           H  
ATOM   2708  CA  GLN   210      93.948 125.871  38.078  1.00  0.00           C  
ATOM   2709  HA  GLN   210      95.031 125.835  38.196  1.00  0.00           H  
ATOM   2710  CB  GLN   210      93.611 124.496  37.445  1.00  0.00           C  
ATOM   2711  HB2 GLN   210      92.587 124.481  37.072  1.00  0.00           H  
ATOM   2712  HB3 GLN   210      94.080 124.430  36.463  1.00  0.00           H  
ATOM   2713  CG  GLN   210      93.839 123.351  38.458  1.00  0.00           C  
ATOM   2714  HG2 GLN   210      92.999 123.254  39.146  1.00  0.00           H  
ATOM   2715  HG3 GLN   210      93.850 122.436  37.867  1.00  0.00           H  
ATOM   2716  CD  GLN   210      95.130 123.240  39.181  1.00  0.00           C  
ATOM   2717  OE1 GLN   210      96.157 123.558  38.642  1.00  0.00           O  
ATOM   2718  NE2 GLN   210      95.170 122.675  40.393  1.00  0.00           N  
ATOM   2719 HE21 GLN   210      96.054 122.670  40.881  1.00  0.00           H  
ATOM   2720 HE22 GLN   210      94.377 122.315  40.905  1.00  0.00           H  
ATOM   2721  C   GLN   210      93.585 127.050  37.139  1.00  0.00           C  
ATOM   2722  O   GLN   210      93.065 128.104  37.588  1.00  0.00           O  
ATOM   2723  N   GLN   211      93.849 126.981  35.818  1.00  0.00           N  
ATOM   2724  H   GLN   211      94.376 126.187  35.485  1.00  0.00           H  
ATOM   2725  CA  GLN   211      93.531 127.959  34.767  1.00  0.00           C  
ATOM   2726  HA  GLN   211      93.396 127.314  33.899  1.00  0.00           H  
ATOM   2727  CB  GLN   211      92.197 128.777  34.963  1.00  0.00           C  
ATOM   2728  HB2 GLN   211      92.371 129.459  35.795  1.00  0.00           H  
ATOM   2729  HB3 GLN   211      92.147 129.359  34.043  1.00  0.00           H  
ATOM   2730  CG  GLN   211      90.942 127.953  35.136  1.00  0.00           C  
ATOM   2731  HG2 GLN   211      90.536 127.685  34.161  1.00  0.00           H  
ATOM   2732  HG3 GLN   211      91.171 126.988  35.589  1.00  0.00           H  
ATOM   2733  CD  GLN   211      89.854 128.734  36.029  1.00  0.00           C  
ATOM   2734  OE1 GLN   211      89.775 129.934  35.996  1.00  0.00           O  
ATOM   2735  NE2 GLN   211      88.913 128.041  36.663  1.00  0.00           N  
ATOM   2736 HE21 GLN   211      88.981 127.035  36.614  1.00  0.00           H  
ATOM   2737 HE22 GLN   211      88.148 128.465  37.167  1.00  0.00           H  
ATOM   2738  C   GLN   211      94.776 128.724  34.273  1.00  0.00           C  
ATOM   2739  O   GLN   211      94.694 129.750  33.559  1.00  0.00           O  
ATOM   2740  N   ASP   212      95.965 128.410  34.726  1.00  0.00           N  
ATOM   2741  H   ASP   212      96.040 127.488  35.131  1.00  0.00           H  
ATOM   2742  CA  ASP   212      97.177 129.074  34.274  1.00  0.00           C  
ATOM   2743  HA  ASP   212      97.043 130.156  34.241  1.00  0.00           H  
ATOM   2744  CB  ASP   212      98.326 128.788  35.224  1.00  0.00           C  
ATOM   2745  HB2 ASP   212      98.655 127.749  35.193  1.00  0.00           H  
ATOM   2746  HB3 ASP   212      99.209 129.365  34.952  1.00  0.00           H  
ATOM   2747  CG  ASP   212      98.065 129.123  36.628  1.00  0.00           C  
ATOM   2748  OD1 ASP   212      98.545 128.400  37.545  1.00  0.00           O  
ATOM   2749  OD2 ASP   212      97.462 130.251  36.741  1.00  0.00           O  
ATOM   2750  C   ASP   212      97.732 128.622  32.908  1.00  0.00           C  
ATOM   2751  O   ASP   212      97.138 127.786  32.217  1.00  0.00           O  
ATOM   2752  N   ARG   213      98.805 129.250  32.394  1.00  0.00           N  
ATOM   2753  H   ARG   213      99.343 129.916  32.931  1.00  0.00           H  
ATOM   2754  CA  ARG   213      99.494 128.898  31.146  1.00  0.00           C  
ATOM   2755  HA  ARG   213      98.788 129.123  30.347  1.00  0.00           H  
ATOM   2756  CB  ARG   213     100.730 129.748  31.040  1.00  0.00           C  
ATOM   2757  HB2 ARG   213     101.076 129.775  30.007  1.00  0.00           H  
ATOM   2758  HB3 ARG   213     100.551 130.814  31.175  1.00  0.00           H  
ATOM   2759  CG  ARG   213     101.878 129.422  32.025  1.00  0.00           C  
ATOM   2760  HG2 ARG   213     101.573 129.645  33.048  1.00  0.00           H  
ATOM   2761  HG3 ARG   213     102.031 128.343  32.036  1.00  0.00           H  
ATOM   2762  CD  ARG   213     103.212 130.226  31.778  1.00  0.00           C  
ATOM   2763  HD2 ARG   213     104.028 129.778  32.345  1.00  0.00           H  
ATOM   2764  HD3 ARG   213     103.494 130.171  30.726  1.00  0.00           H  
ATOM   2765  NE  ARG   213     103.102 131.679  32.062  1.00  0.00           N  
ATOM   2766  HE  ARG   213     102.854 132.236  31.257  1.00  0.00           H  
ATOM   2767  CZ  ARG   213     103.333 132.272  33.234  1.00  0.00           C  
ATOM   2768  NH1 ARG   213     103.900 131.696  34.328  1.00  0.00           N  
ATOM   2769 HH11 ARG   213     104.032 132.137  35.227  1.00  0.00           H  
ATOM   2770 HH12 ARG   213     104.170 130.728  34.225  1.00  0.00           H  
ATOM   2771  NH2 ARG   213     103.034 133.501  33.418  1.00  0.00           N  
ATOM   2772 HH21 ARG   213     103.264 133.924  34.306  1.00  0.00           H  
ATOM   2773 HH22 ARG   213     102.349 133.874  32.777  1.00  0.00           H  
ATOM   2774  C   ARG   213      99.793 127.417  31.063  1.00  0.00           C  
ATOM   2775  O   ARG   213     100.004 126.701  32.052  1.00  0.00           O  
ATOM   2776  N   GLY   214      99.799 126.828  29.814  1.00  0.00           N  
ATOM   2777  H   GLY   214      99.959 125.831  29.810  1.00  0.00           H  
ATOM   2778  CA  GLY   214      99.452 127.469  28.588  1.00  0.00           C  
ATOM   2779  HA2 GLY   214      99.992 128.410  28.486  1.00  0.00           H  
ATOM   2780  HA3 GLY   214      99.836 126.937  27.718  1.00  0.00           H  
ATOM   2781  C   GLY   214      97.984 127.737  28.348  1.00  0.00           C  
ATOM   2782  O   GLY   214      97.432 126.937  27.598  1.00  0.00           O  
ATOM   2783  OXT GLY   214      97.366 128.756  28.673  1.00  0.00           O  
TER    2784      GLY   214 
END   
