# Supplementary material for: Visualization of oligomerization, clustering, and density transition of intrinsically disordered proteins
Source: Natl Sci Rev. 2026 Feb 14;13(7):nwag107. doi: 10.1093/nsr/nwag107 (PMC13114874; doi:10.1093/nsr/nwag107)
Supplement: nwag107_Supplemental_Files [file nwag107_supplemental_files.zip › SI-MD-Structures/MD-Sturctures/frame170.pdb]

CRYST1  135.046  149.204  136.809  90.00  90.00  90.00               1
ATOM      1  N   MET     1      33.546  84.761  79.473  1.00  0.00           N  
ATOM      2  H1  MET     1      32.638  84.321  79.516  1.00  0.00           H  
ATOM      3  H2  MET     1      34.056  84.198  78.808  1.00  0.00           H  
ATOM      4  H3  MET     1      33.915  84.670  80.409  1.00  0.00           H  
ATOM      5  CA  MET     1      33.395  86.162  79.025  1.00  0.00           C  
ATOM      6  HA  MET     1      32.991  86.724  79.867  1.00  0.00           H  
ATOM      7  CB  MET     1      34.824  86.797  78.773  1.00  0.00           C  
ATOM      8  HB2 MET     1      35.359  86.273  77.980  1.00  0.00           H  
ATOM      9  HB3 MET     1      34.631  87.854  78.589  1.00  0.00           H  
ATOM     10  CG  MET     1      35.649  86.749  80.022  1.00  0.00           C  
ATOM     11  HG2 MET     1      35.156  86.989  80.964  1.00  0.00           H  
ATOM     12  HG3 MET     1      35.886  85.700  80.202  1.00  0.00           H  
ATOM     13  SD  MET     1      37.179  87.693  79.860  1.00  0.00           S  
ATOM     14  CE  MET     1      38.151  87.148  81.302  1.00  0.00           C  
ATOM     15  HE1 MET     1      38.324  86.072  81.299  1.00  0.00           H  
ATOM     16  HE2 MET     1      39.172  87.520  81.220  1.00  0.00           H  
ATOM     17  HE3 MET     1      37.616  87.496  82.186  1.00  0.00           H  
ATOM     18  C   MET     1      32.395  86.436  77.930  1.00  0.00           C  
ATOM     19  O   MET     1      32.497  85.920  76.885  1.00  0.00           O  
ATOM     20  N   ALA     2      31.504  87.427  78.099  1.00  0.00           N  
ATOM     21  H   ALA     2      31.015  87.637  77.241  1.00  0.00           H  
ATOM     22  CA  ALA     2      31.003  88.166  79.236  1.00  0.00           C  
ATOM     23  HA  ALA     2      30.142  88.781  78.973  1.00  0.00           H  
ATOM     24  CB  ALA     2      30.328  87.304  80.268  1.00  0.00           C  
ATOM     25  HB1 ALA     2      29.644  86.573  79.837  1.00  0.00           H  
ATOM     26  HB2 ALA     2      31.166  86.829  80.779  1.00  0.00           H  
ATOM     27  HB3 ALA     2      29.788  87.939  80.970  1.00  0.00           H  
ATOM     28  C   ALA     2      31.981  89.242  79.830  1.00  0.00           C  
ATOM     29  O   ALA     2      32.964  88.810  80.417  1.00  0.00           O  
ATOM     30  N   SER     3      31.833  90.535  79.649  1.00  0.00           N  
ATOM     31  H   SER     3      32.410  91.085  80.269  1.00  0.00           H  
ATOM     32  CA  SER     3      31.260  91.312  78.509  1.00  0.00           C  
ATOM     33  HA  SER     3      30.174  91.267  78.592  1.00  0.00           H  
ATOM     34  CB  SER     3      31.712  92.738  78.627  1.00  0.00           C  
ATOM     35  HB2 SER     3      31.757  93.035  79.675  1.00  0.00           H  
ATOM     36  HB3 SER     3      32.731  92.747  78.238  1.00  0.00           H  
ATOM     37  OG  SER     3      31.008  93.616  77.814  1.00  0.00           O  
ATOM     38  HG  SER     3      30.956  94.483  78.222  1.00  0.00           H  
ATOM     39  C   SER     3      31.693  90.867  77.090  1.00  0.00           C  
ATOM     40  O   SER     3      32.842  90.429  76.950  1.00  0.00           O  
ATOM     41  N   ASN     4      30.824  90.845  76.104  1.00  0.00           N  
ATOM     42  H   ASN     4      29.992  91.395  76.265  1.00  0.00           H  
ATOM     43  CA  ASN     4      31.129  90.481  74.672  1.00  0.00           C  
ATOM     44  HA  ASN     4      32.075  89.953  74.552  1.00  0.00           H  
ATOM     45  CB  ASN     4      30.050  89.614  74.042  1.00  0.00           C  
ATOM     46  HB2 ASN     4      29.183  90.257  73.891  1.00  0.00           H  
ATOM     47  HB3 ASN     4      30.466  89.364  73.066  1.00  0.00           H  
ATOM     48  CG  ASN     4      29.551  88.352  74.727  1.00  0.00           C  
ATOM     49  OD1 ASN     4      30.242  87.767  75.470  1.00  0.00           O  
ATOM     50  ND2 ASN     4      28.298  87.935  74.521  1.00  0.00           N  
ATOM     51 HD21 ASN     4      27.973  87.145  75.059  1.00  0.00           H  
ATOM     52 HD22 ASN     4      27.639  88.444  73.949  1.00  0.00           H  
ATOM     53  C   ASN     4      31.476  91.714  73.849  1.00  0.00           C  
ATOM     54  O   ASN     4      30.541  92.357  73.415  1.00  0.00           O  
ATOM     55  N   ASP     5      32.684  92.224  73.691  1.00  0.00           N  
ATOM     56  H   ASP     5      32.748  93.120  73.228  1.00  0.00           H  
ATOM     57  CA  ASP     5      33.974  91.753  74.205  1.00  0.00           C  
ATOM     58  HA  ASP     5      33.917  91.043  75.031  1.00  0.00           H  
ATOM     59  CB  ASP     5      34.898  91.222  73.069  1.00  0.00           C  
ATOM     60  HB2 ASP     5      34.936  92.049  72.360  1.00  0.00           H  
ATOM     61  HB3 ASP     5      35.885  90.998  73.474  1.00  0.00           H  
ATOM     62  CG  ASP     5      34.242  90.098  72.250  1.00  0.00           C  
ATOM     63  OD1 ASP     5      33.467  89.327  72.828  1.00  0.00           O  
ATOM     64  OD2 ASP     5      34.726  89.824  71.095  1.00  0.00           O  
ATOM     65  C   ASP     5      34.767  92.931  74.927  1.00  0.00           C  
ATOM     66  O   ASP     5      34.658  94.061  74.564  1.00  0.00           O  
ATOM     67  N   TYR     6      35.683  92.589  75.748  1.00  0.00           N  
ATOM     68  H   TYR     6      35.723  91.605  75.974  1.00  0.00           H  
ATOM     69  CA  TYR     6      36.823  93.363  76.132  1.00  0.00           C  
ATOM     70  HA  TYR     6      36.490  94.377  76.351  1.00  0.00           H  
ATOM     71  CB  TYR     6      37.458  92.835  77.465  1.00  0.00           C  
ATOM     72  HB2 TYR     6      37.992  91.904  77.271  1.00  0.00           H  
ATOM     73  HB3 TYR     6      38.240  93.441  77.923  1.00  0.00           H  
ATOM     74  CG  TYR     6      36.491  92.556  78.593  1.00  0.00           C  
ATOM     75  CD1 TYR     6      36.358  91.306  79.277  1.00  0.00           C  
ATOM     76  HD1 TYR     6      36.965  90.488  78.918  1.00  0.00           H  
ATOM     77  CE1 TYR     6      35.430  91.247  80.364  1.00  0.00           C  
ATOM     78  HE1 TYR     6      35.296  90.236  80.717  1.00  0.00           H  
ATOM     79  CZ  TYR     6      34.552  92.265  80.685  1.00  0.00           C  
ATOM     80  OH  TYR     6      33.502  92.041  81.539  1.00  0.00           O  
ATOM     81  HH  TYR     6      33.125  92.906  81.717  1.00  0.00           H  
ATOM     82  CE2 TYR     6      34.785  93.500  80.073  1.00  0.00           C  
ATOM     83  HE2 TYR     6      34.201  94.338  80.426  1.00  0.00           H  
ATOM     84  CD2 TYR     6      35.717  93.644  78.985  1.00  0.00           C  
ATOM     85  HD2 TYR     6      35.909  94.570  78.463  1.00  0.00           H  
ATOM     86  C   TYR     6      37.922  93.343  75.049  1.00  0.00           C  
ATOM     87  O   TYR     6      37.978  92.426  74.198  1.00  0.00           O  
ATOM     88  N   THR     7      38.773  94.411  75.121  1.00  0.00           N  
ATOM     89  H   THR     7      38.562  95.140  75.788  1.00  0.00           H  
ATOM     90  CA  THR     7      40.068  94.632  74.372  1.00  0.00           C  
ATOM     91  HA  THR     7      39.819  94.920  73.351  1.00  0.00           H  
ATOM     92  CB  THR     7      40.730  95.864  75.099  1.00  0.00           C  
ATOM     93  HB  THR     7      39.929  96.573  75.308  1.00  0.00           H  
ATOM     94  CG2 THR     7      41.482  95.521  76.361  1.00  0.00           C  
ATOM     95 HG21 THR     7      42.180  94.730  76.087  1.00  0.00           H  
ATOM     96 HG22 THR     7      41.884  96.458  76.745  1.00  0.00           H  
ATOM     97 HG23 THR     7      40.843  95.005  77.078  1.00  0.00           H  
ATOM     98  OG1 THR     7      41.666  96.528  74.270  1.00  0.00           O  
ATOM     99  HG1 THR     7      41.241  96.851  73.472  1.00  0.00           H  
ATOM    100  C   THR     7      40.975  93.426  74.409  1.00  0.00           C  
ATOM    101  O   THR     7      40.997  92.702  75.370  1.00  0.00           O  
ATOM    102  N   GLN     8      41.765  93.168  73.350  1.00  0.00           N  
ATOM    103  H   GLN     8      41.764  93.876  72.630  1.00  0.00           H  
ATOM    104  CA  GLN     8      42.778  92.213  73.241  1.00  0.00           C  
ATOM    105  HA  GLN     8      42.946  91.644  74.155  1.00  0.00           H  
ATOM    106  CB  GLN     8      42.386  91.129  72.213  1.00  0.00           C  
ATOM    107  HB2 GLN     8      42.184  91.685  71.297  1.00  0.00           H  
ATOM    108  HB3 GLN     8      43.145  90.383  71.978  1.00  0.00           H  
ATOM    109  CG  GLN     8      41.207  90.290  72.641  1.00  0.00           C  
ATOM    110  HG2 GLN     8      40.313  90.877  72.855  1.00  0.00           H  
ATOM    111  HG3 GLN     8      41.147  89.643  71.766  1.00  0.00           H  
ATOM    112  CD  GLN     8      41.525  89.380  73.860  1.00  0.00           C  
ATOM    113  OE1 GLN     8      41.820  88.182  73.704  1.00  0.00           O  
ATOM    114  NE2 GLN     8      41.413  89.946  75.020  1.00  0.00           N  
ATOM    115 HE21 GLN     8      41.040  90.865  75.207  1.00  0.00           H  
ATOM    116 HE22 GLN     8      41.988  89.550  75.750  1.00  0.00           H  
ATOM    117  C   GLN     8      44.140  92.697  72.832  1.00  0.00           C  
ATOM    118  O   GLN     8      44.221  93.316  71.820  1.00  0.00           O  
ATOM    119  N   GLN     9      45.269  92.428  73.520  1.00  0.00           N  
ATOM    120  H   GLN     9      46.068  92.733  72.983  1.00  0.00           H  
ATOM    121  CA  GLN     9      45.509  91.809  74.824  1.00  0.00           C  
ATOM    122  HA  GLN     9      46.550  92.056  75.031  1.00  0.00           H  
ATOM    123  CB  GLN     9      44.677  92.492  75.907  1.00  0.00           C  
ATOM    124  HB2 GLN     9      43.598  92.399  75.780  1.00  0.00           H  
ATOM    125  HB3 GLN     9      44.961  92.064  76.868  1.00  0.00           H  
ATOM    126  CG  GLN     9      45.108  94.006  76.011  1.00  0.00           C  
ATOM    127  HG2 GLN     9      46.184  94.178  76.015  1.00  0.00           H  
ATOM    128  HG3 GLN     9      44.703  94.544  75.154  1.00  0.00           H  
ATOM    129  CD  GLN     9      44.593  94.576  77.267  1.00  0.00           C  
ATOM    130  OE1 GLN     9      44.173  93.832  78.158  1.00  0.00           O  
ATOM    131  NE2 GLN     9      44.711  95.879  77.505  1.00  0.00           N  
ATOM    132 HE21 GLN     9      45.111  96.487  76.804  1.00  0.00           H  
ATOM    133 HE22 GLN     9      44.631  96.400  78.367  1.00  0.00           H  
ATOM    134  C   GLN     9      45.444  90.243  74.809  1.00  0.00           C  
ATOM    135  O   GLN     9      44.317  89.733  74.841  1.00  0.00           O  
ATOM    136  N   ALA    10      46.637  89.578  74.815  1.00  0.00           N  
ATOM    137  H   ALA    10      46.540  88.616  75.107  1.00  0.00           H  
ATOM    138  CA  ALA    10      47.976  90.000  74.411  1.00  0.00           C  
ATOM    139  HA  ALA    10      47.951  90.976  73.926  1.00  0.00           H  
ATOM    140  CB  ALA    10      48.780  90.060  75.730  1.00  0.00           C  
ATOM    141  HB1 ALA    10      49.857  89.994  75.580  1.00  0.00           H  
ATOM    142  HB2 ALA    10      48.492  90.932  76.318  1.00  0.00           H  
ATOM    143  HB3 ALA    10      48.486  89.291  76.444  1.00  0.00           H  
ATOM    144  C   ALA    10      48.623  89.045  73.443  1.00  0.00           C  
ATOM    145  O   ALA    10      48.263  87.858  73.326  1.00  0.00           O  
ATOM    146  N   THR    11      49.507  89.614  72.611  1.00  0.00           N  
ATOM    147  H   THR    11      49.675  90.598  72.760  1.00  0.00           H  
ATOM    148  CA  THR    11      50.182  88.842  71.569  1.00  0.00           C  
ATOM    149  HA  THR    11      50.090  87.788  71.830  1.00  0.00           H  
ATOM    150  CB  THR    11      49.408  89.002  70.226  1.00  0.00           C  
ATOM    151  HB  THR    11      49.248  90.078  70.150  1.00  0.00           H  
ATOM    152  CG2 THR    11      50.320  88.598  69.002  1.00  0.00           C  
ATOM    153 HG21 THR    11      49.670  88.487  68.134  1.00  0.00           H  
ATOM    154 HG22 THR    11      51.181  89.252  68.867  1.00  0.00           H  
ATOM    155 HG23 THR    11      50.787  87.628  69.169  1.00  0.00           H  
ATOM    156  OG1 THR    11      48.231  88.220  70.254  1.00  0.00           O  
ATOM    157  HG1 THR    11      48.541  87.332  70.447  1.00  0.00           H  
ATOM    158  C   THR    11      51.610  89.340  71.484  1.00  0.00           C  
ATOM    159  O   THR    11      51.932  90.494  71.144  1.00  0.00           O  
ATOM    160  N   GLN    12      52.642  88.624  71.846  1.00  0.00           N  
ATOM    161  H   GLN    12      53.550  89.060  71.768  1.00  0.00           H  
ATOM    162  CA  GLN    12      52.664  87.231  72.287  1.00  0.00           C  
ATOM    163  HA  GLN    12      52.177  86.668  71.491  1.00  0.00           H  
ATOM    164  CB  GLN    12      54.125  86.847  72.555  1.00  0.00           C  
ATOM    165  HB2 GLN    12      54.541  87.229  73.488  1.00  0.00           H  
ATOM    166  HB3 GLN    12      54.218  85.775  72.727  1.00  0.00           H  
ATOM    167  CG  GLN    12      55.132  87.206  71.422  1.00  0.00           C  
ATOM    168  HG2 GLN    12      55.346  88.274  71.475  1.00  0.00           H  
ATOM    169  HG3 GLN    12      55.944  86.498  71.586  1.00  0.00           H  
ATOM    170  CD  GLN    12      54.626  86.798  69.980  1.00  0.00           C  
ATOM    171  OE1 GLN    12      54.626  85.582  69.725  1.00  0.00           O  
ATOM    172  NE2 GLN    12      54.106  87.676  69.097  1.00  0.00           N  
ATOM    173 HE21 GLN    12      54.078  87.400  68.125  1.00  0.00           H  
ATOM    174 HE22 GLN    12      54.259  88.672  69.167  1.00  0.00           H  
ATOM    175  C   GLN    12      51.931  87.035  73.585  1.00  0.00           C  
ATOM    176  O   GLN    12      51.697  87.965  74.315  1.00  0.00           O  
ATOM    177  N   SER    13      51.471  85.823  73.940  1.00  0.00           N  
ATOM    178  H   SER    13      51.587  84.988  73.383  1.00  0.00           H  
ATOM    179  CA  SER    13      50.602  85.544  75.127  1.00  0.00           C  
ATOM    180  HA  SER    13      49.702  86.154  75.063  1.00  0.00           H  
ATOM    181  CB  SER    13      50.298  84.068  75.123  1.00  0.00           C  
ATOM    182  HB2 SER    13      50.120  83.729  74.102  1.00  0.00           H  
ATOM    183  HB3 SER    13      51.165  83.543  75.523  1.00  0.00           H  
ATOM    184  OG  SER    13      49.187  83.810  75.903  1.00  0.00           O  
ATOM    185  HG  SER    13      48.447  84.012  75.325  1.00  0.00           H  
ATOM    186  C   SER    13      51.199  85.949  76.460  1.00  0.00           C  
ATOM    187  O   SER    13      52.386  86.285  76.634  1.00  0.00           O  
ATOM    188  N   TYR    14      50.321  85.952  77.475  1.00  0.00           N  
ATOM    189  H   TYR    14      49.434  85.511  77.276  1.00  0.00           H  
ATOM    190  CA  TYR    14      50.630  86.194  78.870  1.00  0.00           C  
ATOM    191  HA  TYR    14      51.568  86.738  78.982  1.00  0.00           H  
ATOM    192  CB  TYR    14      49.588  87.200  79.525  1.00  0.00           C  
ATOM    193  HB2 TYR    14      49.487  88.138  78.980  1.00  0.00           H  
ATOM    194  HB3 TYR    14      48.667  86.617  79.491  1.00  0.00           H  
ATOM    195  CG  TYR    14      49.775  87.702  80.963  1.00  0.00           C  
ATOM    196  CD1 TYR    14      50.792  88.588  81.221  1.00  0.00           C  
ATOM    197  HD1 TYR    14      51.369  88.941  80.380  1.00  0.00           H  
ATOM    198  CE1 TYR    14      51.114  89.045  82.538  1.00  0.00           C  
ATOM    199  HE1 TYR    14      52.008  89.650  82.585  1.00  0.00           H  
ATOM    200  CZ  TYR    14      50.332  88.611  83.589  1.00  0.00           C  
ATOM    201  OH  TYR    14      50.773  88.764  84.880  1.00  0.00           O  
ATOM    202  HH  TYR    14      51.513  89.375  84.875  1.00  0.00           H  
ATOM    203  CE2 TYR    14      49.300  87.643  83.337  1.00  0.00           C  
ATOM    204  HE2 TYR    14      48.755  87.225  84.170  1.00  0.00           H  
ATOM    205  CD2 TYR    14      48.950  87.303  82.040  1.00  0.00           C  
ATOM    206  HD2 TYR    14      48.248  86.494  81.903  1.00  0.00           H  
ATOM    207  C   TYR    14      50.781  84.833  79.609  1.00  0.00           C  
ATOM    208  O   TYR    14      49.906  84.012  79.431  1.00  0.00           O  
ATOM    209  N   GLY    15      51.721  84.567  80.495  1.00  0.00           N  
ATOM    210  H   GLY    15      51.857  83.576  80.634  1.00  0.00           H  
ATOM    211  CA  GLY    15      52.648  85.505  81.116  1.00  0.00           C  
ATOM    212  HA2 GLY    15      53.642  85.078  80.982  1.00  0.00           H  
ATOM    213  HA3 GLY    15      52.747  86.484  80.646  1.00  0.00           H  
ATOM    214  C   GLY    15      52.498  85.610  82.679  1.00  0.00           C  
ATOM    215  O   GLY    15      53.316  86.199  83.344  1.00  0.00           O  
ATOM    216  N   ALA    16      51.512  84.983  83.294  1.00  0.00           N  
ATOM    217  H   ALA    16      50.896  84.417  82.728  1.00  0.00           H  
ATOM    218  CA  ALA    16      51.334  84.983  84.754  1.00  0.00           C  
ATOM    219  HA  ALA    16      51.328  86.026  85.072  1.00  0.00           H  
ATOM    220  CB  ALA    16      49.938  84.355  85.053  1.00  0.00           C  
ATOM    221  HB1 ALA    16      49.684  84.624  86.079  1.00  0.00           H  
ATOM    222  HB2 ALA    16      49.138  84.505  84.327  1.00  0.00           H  
ATOM    223  HB3 ALA    16      49.988  83.273  85.168  1.00  0.00           H  
ATOM    224  C   ALA    16      52.439  84.309  85.548  1.00  0.00           C  
ATOM    225  O   ALA    16      52.611  84.700  86.677  1.00  0.00           O  
ATOM    226  N   TYR    17      53.199  83.357  84.970  1.00  0.00           N  
ATOM    227  H   TYR    17      52.977  83.197  83.998  1.00  0.00           H  
ATOM    228  CA  TYR    17      54.510  82.799  85.455  1.00  0.00           C  
ATOM    229  HA  TYR    17      54.331  82.518  86.493  1.00  0.00           H  
ATOM    230  CB  TYR    17      54.718  81.467  84.755  1.00  0.00           C  
ATOM    231  HB2 TYR    17      53.802  80.880  84.677  1.00  0.00           H  
ATOM    232  HB3 TYR    17      55.031  81.690  83.735  1.00  0.00           H  
ATOM    233  CG  TYR    17      55.821  80.718  85.449  1.00  0.00           C  
ATOM    234  CD1 TYR    17      57.226  81.055  85.355  1.00  0.00           C  
ATOM    235  HD1 TYR    17      57.613  81.791  84.665  1.00  0.00           H  
ATOM    236  CE1 TYR    17      58.123  80.330  86.164  1.00  0.00           C  
ATOM    237  HE1 TYR    17      59.145  80.647  86.307  1.00  0.00           H  
ATOM    238  CZ  TYR    17      57.660  79.298  87.057  1.00  0.00           C  
ATOM    239  OH  TYR    17      58.515  78.664  87.892  1.00  0.00           O  
ATOM    240  HH  TYR    17      59.199  79.297  88.121  1.00  0.00           H  
ATOM    241  CE2 TYR    17      56.299  78.948  87.015  1.00  0.00           C  
ATOM    242  HE2 TYR    17      55.999  78.127  87.649  1.00  0.00           H  
ATOM    243  CD2 TYR    17      55.364  79.653  86.243  1.00  0.00           C  
ATOM    244  HD2 TYR    17      54.302  79.459  86.241  1.00  0.00           H  
ATOM    245  C   TYR    17      55.712  83.830  85.283  1.00  0.00           C  
ATOM    246  O   TYR    17      56.163  84.106  84.202  1.00  0.00           O  
ATOM    247  N   PRO    18      56.306  84.354  86.369  1.00  0.00           N  
ATOM    248  CD  PRO    18      55.858  84.118  87.756  1.00  0.00           C  
ATOM    249  HD2 PRO    18      55.827  83.049  87.967  1.00  0.00           H  
ATOM    250  HD3 PRO    18      54.911  84.582  88.030  1.00  0.00           H  
ATOM    251  CG  PRO    18      56.938  84.871  88.582  1.00  0.00           C  
ATOM    252  HG2 PRO    18      57.854  84.287  88.677  1.00  0.00           H  
ATOM    253  HG3 PRO    18      56.476  85.072  89.549  1.00  0.00           H  
ATOM    254  CB  PRO    18      57.324  86.092  87.764  1.00  0.00           C  
ATOM    255  HB2 PRO    18      58.385  86.292  87.912  1.00  0.00           H  
ATOM    256  HB3 PRO    18      56.634  86.897  88.018  1.00  0.00           H  
ATOM    257  CA  PRO    18      57.116  85.597  86.343  1.00  0.00           C  
ATOM    258  HA  PRO    18      56.564  86.287  85.706  1.00  0.00           H  
ATOM    259  C   PRO    18      58.540  85.333  85.737  1.00  0.00           C  
ATOM    260  O   PRO    18      58.975  84.203  85.618  1.00  0.00           O  
ATOM    261  N   THR    19      59.207  86.437  85.427  1.00  0.00           N  
ATOM    262  H   THR    19      58.786  87.348  85.543  1.00  0.00           H  
ATOM    263  CA  THR    19      60.679  86.466  85.301  1.00  0.00           C  
ATOM    264  HA  THR    19      60.972  85.662  84.625  1.00  0.00           H  
ATOM    265  CB  THR    19      61.050  87.783  84.663  1.00  0.00           C  
ATOM    266  HB  THR    19      60.869  88.593  85.369  1.00  0.00           H  
ATOM    267  CG2 THR    19      62.511  87.867  84.374  1.00  0.00           C  
ATOM    268 HG21 THR    19      62.691  88.810  83.858  1.00  0.00           H  
ATOM    269 HG22 THR    19      63.130  87.852  85.271  1.00  0.00           H  
ATOM    270 HG23 THR    19      62.788  87.081  83.672  1.00  0.00           H  
ATOM    271  OG1 THR    19      60.369  87.999  83.428  1.00  0.00           O  
ATOM    272  HG1 THR    19      60.696  88.844  83.109  1.00  0.00           H  
ATOM    273  C   THR    19      61.423  86.233  86.517  1.00  0.00           C  
ATOM    274  O   THR    19      60.965  86.513  87.626  1.00  0.00           O  
ATOM    275  N   GLN    20      62.622  85.614  86.355  1.00  0.00           N  
ATOM    276  H   GLN    20      62.816  85.311  85.411  1.00  0.00           H  
ATOM    277  CA  GLN    20      63.560  85.164  87.453  1.00  0.00           C  
ATOM    278  HA  GLN    20      63.124  84.386  88.081  1.00  0.00           H  
ATOM    279  CB  GLN    20      64.894  84.586  86.729  1.00  0.00           C  
ATOM    280  HB2 GLN    20      64.573  83.790  86.057  1.00  0.00           H  
ATOM    281  HB3 GLN    20      65.211  85.421  86.106  1.00  0.00           H  
ATOM    282  CG  GLN    20      66.144  84.168  87.608  1.00  0.00           C  
ATOM    283  HG2 GLN    20      66.602  85.111  87.903  1.00  0.00           H  
ATOM    284  HG3 GLN    20      65.880  83.703  88.558  1.00  0.00           H  
ATOM    285  CD  GLN    20      67.078  83.237  86.922  1.00  0.00           C  
ATOM    286  OE1 GLN    20      66.912  82.524  85.895  1.00  0.00           O  
ATOM    287  NE2 GLN    20      68.218  82.961  87.545  1.00  0.00           N  
ATOM    288 HE21 GLN    20      68.536  83.480  88.352  1.00  0.00           H  
ATOM    289 HE22 GLN    20      68.686  82.113  87.261  1.00  0.00           H  
ATOM    290  C   GLN    20      63.873  86.370  88.362  1.00  0.00           C  
ATOM    291  O   GLN    20      64.046  87.488  87.763  1.00  0.00           O  
ATOM    292  N   PRO    21      64.107  86.303  89.688  1.00  0.00           N  
ATOM    293  CD  PRO    21      63.956  85.067  90.471  1.00  0.00           C  
ATOM    294  HD2 PRO    21      64.340  84.197  89.940  1.00  0.00           H  
ATOM    295  HD3 PRO    21      62.896  85.031  90.723  1.00  0.00           H  
ATOM    296  CG  PRO    21      64.766  85.206  91.723  1.00  0.00           C  
ATOM    297  HG2 PRO    21      65.805  84.983  91.478  1.00  0.00           H  
ATOM    298  HG3 PRO    21      64.401  84.523  92.490  1.00  0.00           H  
ATOM    299  CB  PRO    21      64.613  86.739  92.001  1.00  0.00           C  
ATOM    300  HB2 PRO    21      65.388  87.104  92.675  1.00  0.00           H  
ATOM    301  HB3 PRO    21      63.620  86.953  92.398  1.00  0.00           H  
ATOM    302  CA  PRO    21      64.669  87.320  90.548  1.00  0.00           C  
ATOM    303  HA  PRO    21      64.004  88.182  90.502  1.00  0.00           H  
ATOM    304  C   PRO    21      66.039  87.899  90.280  1.00  0.00           C  
ATOM    305  O   PRO    21      66.750  87.469  89.386  1.00  0.00           O  
ATOM    306  N   GLY    22      66.457  89.009  90.930  1.00  0.00           N  
ATOM    307  H   GLY    22      65.768  89.375  91.571  1.00  0.00           H  
ATOM    308  CA  GLY    22      67.830  89.652  90.876  1.00  0.00           C  
ATOM    309  HA2 GLY    22      68.097  89.652  89.819  1.00  0.00           H  
ATOM    310  HA3 GLY    22      67.836  90.724  91.073  1.00  0.00           H  
ATOM    311  C   GLY    22      68.926  88.953  91.631  1.00  0.00           C  
ATOM    312  O   GLY    22      68.764  87.843  92.119  1.00  0.00           O  
ATOM    313  N   GLN    23      69.996  89.690  91.784  1.00  0.00           N  
ATOM    314  H   GLN    23      69.906  90.658  91.509  1.00  0.00           H  
ATOM    315  CA  GLN    23      71.082  89.285  92.656  1.00  0.00           C  
ATOM    316  HA  GLN    23      70.653  88.878  93.573  1.00  0.00           H  
ATOM    317  CB  GLN    23      71.961  88.246  91.887  1.00  0.00           C  
ATOM    318  HB2 GLN    23      72.741  87.778  92.489  1.00  0.00           H  
ATOM    319  HB3 GLN    23      71.312  87.398  91.670  1.00  0.00           H  
ATOM    320  CG  GLN    23      72.550  88.887  90.659  1.00  0.00           C  
ATOM    321  HG2 GLN    23      71.780  89.079  89.912  1.00  0.00           H  
ATOM    322  HG3 GLN    23      73.081  89.814  90.878  1.00  0.00           H  
ATOM    323  CD  GLN    23      73.648  87.954  90.171  1.00  0.00           C  
ATOM    324  OE1 GLN    23      73.329  87.029  89.413  1.00  0.00           O  
ATOM    325  NE2 GLN    23      74.886  88.298  90.442  1.00  0.00           N  
ATOM    326 HE21 GLN    23      75.047  89.072  91.070  1.00  0.00           H  
ATOM    327 HE22 GLN    23      75.674  87.798  90.055  1.00  0.00           H  
ATOM    328  C   GLN    23      71.807  90.621  93.050  1.00  0.00           C  
ATOM    329  O   GLN    23      71.570  91.714  92.470  1.00  0.00           O  
ATOM    330  N   GLY    24      72.704  90.542  94.039  1.00  0.00           N  
ATOM    331  H   GLY    24      72.950  89.668  94.480  1.00  0.00           H  
ATOM    332  CA  GLY    24      73.727  91.603  94.200  1.00  0.00           C  
ATOM    333  HA2 GLY    24      73.291  92.602  94.173  1.00  0.00           H  
ATOM    334  HA3 GLY    24      74.172  91.455  95.184  1.00  0.00           H  
ATOM    335  C   GLY    24      74.799  91.493  93.076  1.00  0.00           C  
ATOM    336  O   GLY    24      75.047  90.411  92.560  1.00  0.00           O  
ATOM    337  N   TYR    25      75.606  92.594  92.876  1.00  0.00           N  
ATOM    338  H   TYR    25      75.364  93.423  93.399  1.00  0.00           H  
ATOM    339  CA  TYR    25      76.862  92.746  92.166  1.00  0.00           C  
ATOM    340  HA  TYR    25      77.635  92.107  92.593  1.00  0.00           H  
ATOM    341  CB  TYR    25      76.501  92.471  90.667  1.00  0.00           C  
ATOM    342  HB2 TYR    25      76.170  91.435  90.609  1.00  0.00           H  
ATOM    343  HB3 TYR    25      75.787  93.251  90.404  1.00  0.00           H  
ATOM    344  CG  TYR    25      77.640  92.590  89.645  1.00  0.00           C  
ATOM    345  CD1 TYR    25      78.838  91.977  89.919  1.00  0.00           C  
ATOM    346  HD1 TYR    25      78.959  91.302  90.753  1.00  0.00           H  
ATOM    347  CE1 TYR    25      79.911  92.172  89.004  1.00  0.00           C  
ATOM    348  HE1 TYR    25      80.897  91.829  89.282  1.00  0.00           H  
ATOM    349  CZ  TYR    25      79.747  93.061  87.915  1.00  0.00           C  
ATOM    350  OH  TYR    25      80.739  93.258  87.050  1.00  0.00           O  
ATOM    351  HH  TYR    25      81.558  92.807  87.269  1.00  0.00           H  
ATOM    352  CE2 TYR    25      78.469  93.684  87.652  1.00  0.00           C  
ATOM    353  HE2 TYR    25      78.292  94.206  86.723  1.00  0.00           H  
ATOM    354  CD2 TYR    25      77.434  93.415  88.515  1.00  0.00           C  
ATOM    355  HD2 TYR    25      76.499  93.944  88.399  1.00  0.00           H  
ATOM    356  C   TYR    25      77.429  94.188  92.181  1.00  0.00           C  
ATOM    357  O   TYR    25      76.707  95.173  92.416  1.00  0.00           O  
ATOM    358  N   SER    26      78.705  94.366  91.942  1.00  0.00           N  
ATOM    359  H   SER    26      79.257  93.539  91.769  1.00  0.00           H  
ATOM    360  CA  SER    26      79.389  95.685  91.836  1.00  0.00           C  
ATOM    361  HA  SER    26      78.670  96.485  91.660  1.00  0.00           H  
ATOM    362  CB  SER    26      80.249  95.989  93.037  1.00  0.00           C  
ATOM    363  HB2 SER    26      79.529  95.990  93.856  1.00  0.00           H  
ATOM    364  HB3 SER    26      80.981  95.192  93.168  1.00  0.00           H  
ATOM    365  OG  SER    26      80.986  97.211  93.024  1.00  0.00           O  
ATOM    366  HG  SER    26      81.804  97.064  93.504  1.00  0.00           H  
ATOM    367  C   SER    26      80.265  95.713  90.602  1.00  0.00           C  
ATOM    368  O   SER    26      81.353  95.041  90.571  1.00  0.00           O  
ATOM    369  N   GLN    27      79.957  96.572  89.681  1.00  0.00           N  
ATOM    370  H   GLN    27      79.073  97.045  89.800  1.00  0.00           H  
ATOM    371  CA  GLN    27      80.659  96.810  88.467  1.00  0.00           C  
ATOM    372  HA  GLN    27      80.735  95.872  87.918  1.00  0.00           H  
ATOM    373  CB  GLN    27      79.821  97.829  87.661  1.00  0.00           C  
ATOM    374  HB2 GLN    27      79.406  98.507  88.407  1.00  0.00           H  
ATOM    375  HB3 GLN    27      80.359  98.385  86.894  1.00  0.00           H  
ATOM    376  CG  GLN    27      78.690  97.074  86.929  1.00  0.00           C  
ATOM    377  HG2 GLN    27      79.204  96.357  86.289  1.00  0.00           H  
ATOM    378  HG3 GLN    27      78.232  96.361  87.615  1.00  0.00           H  
ATOM    379  CD  GLN    27      77.632  97.970  86.325  1.00  0.00           C  
ATOM    380  OE1 GLN    27      77.644  98.197  85.127  1.00  0.00           O  
ATOM    381  NE2 GLN    27      76.740  98.462  87.153  1.00  0.00           N  
ATOM    382 HE21 GLN    27      76.892  98.393  88.149  1.00  0.00           H  
ATOM    383 HE22 GLN    27      76.155  99.159  86.714  1.00  0.00           H  
ATOM    384  C   GLN    27      82.124  97.298  88.691  1.00  0.00           C  
ATOM    385  O   GLN    27      82.995  96.815  87.969  1.00  0.00           O  
ATOM    386  N   GLN    28      82.408  98.006  89.808  1.00  0.00           N  
ATOM    387  H   GLN    28      81.674  98.157  90.485  1.00  0.00           H  
ATOM    388  CA  GLN    28      83.738  98.504  90.157  1.00  0.00           C  
ATOM    389  HA  GLN    28      84.176  99.108  89.362  1.00  0.00           H  
ATOM    390  CB  GLN    28      83.615  99.208  91.477  1.00  0.00           C  
ATOM    391  HB2 GLN    28      83.096  98.714  92.299  1.00  0.00           H  
ATOM    392  HB3 GLN    28      84.598  99.347  91.927  1.00  0.00           H  
ATOM    393  CG  GLN    28      83.107 100.575  91.169  1.00  0.00           C  
ATOM    394  HG2 GLN    28      83.920 101.081  90.648  1.00  0.00           H  
ATOM    395  HG3 GLN    28      82.191 100.546  90.579  1.00  0.00           H  
ATOM    396  CD  GLN    28      82.747 101.405  92.434  1.00  0.00           C  
ATOM    397  OE1 GLN    28      83.027 101.113  93.592  1.00  0.00           O  
ATOM    398  NE2 GLN    28      81.955 102.425  92.283  1.00  0.00           N  
ATOM    399 HE21 GLN    28      81.963 103.060  93.068  1.00  0.00           H  
ATOM    400 HE22 GLN    28      81.651 102.577  91.332  1.00  0.00           H  
ATOM    401  C   GLN    28      84.717  97.330  90.384  1.00  0.00           C  
ATOM    402  O   GLN    28      85.907  97.490  90.350  1.00  0.00           O  
ATOM    403  N   SER    29      84.212  96.113  90.707  1.00  0.00           N  
ATOM    404  H   SER    29      83.206  96.051  90.771  1.00  0.00           H  
ATOM    405  CA  SER    29      85.026  94.940  91.002  1.00  0.00           C  
ATOM    406  HA  SER    29      85.944  95.279  91.482  1.00  0.00           H  
ATOM    407  CB  SER    29      84.185  93.961  92.000  1.00  0.00           C  
ATOM    408  HB2 SER    29      84.840  93.186  92.399  1.00  0.00           H  
ATOM    409  HB3 SER    29      83.719  94.595  92.754  1.00  0.00           H  
ATOM    410  OG  SER    29      83.057  93.295  91.404  1.00  0.00           O  
ATOM    411  HG  SER    29      82.302  93.852  91.200  1.00  0.00           H  
ATOM    412  C   SER    29      85.325  94.140  89.689  1.00  0.00           C  
ATOM    413  O   SER    29      85.732  92.997  89.776  1.00  0.00           O  
ATOM    414  N   SER    30      85.268  94.818  88.488  1.00  0.00           N  
ATOM    415  H   SER    30      84.764  95.693  88.511  1.00  0.00           H  
ATOM    416  CA  SER    30      85.228  94.183  87.201  1.00  0.00           C  
ATOM    417  HA  SER    30      85.932  93.351  87.178  1.00  0.00           H  
ATOM    418  CB  SER    30      83.861  93.646  86.859  1.00  0.00           C  
ATOM    419  HB2 SER    30      83.057  94.366  87.010  1.00  0.00           H  
ATOM    420  HB3 SER    30      83.855  93.410  85.795  1.00  0.00           H  
ATOM    421  OG  SER    30      83.350  92.431  87.497  1.00  0.00           O  
ATOM    422  HG  SER    30      83.977  91.704  87.516  1.00  0.00           H  
ATOM    423  C   SER    30      85.817  95.145  86.121  1.00  0.00           C  
ATOM    424  O   SER    30      85.133  95.665  85.291  1.00  0.00           O  
ATOM    425  N   GLN    31      87.166  95.122  85.895  1.00  0.00           N  
ATOM    426  H   GLN    31      87.448  95.665  85.092  1.00  0.00           H  
ATOM    427  CA  GLN    31      88.285  94.624  86.644  1.00  0.00           C  
ATOM    428  HA  GLN    31      88.308  93.537  86.714  1.00  0.00           H  
ATOM    429  CB  GLN    31      89.504  95.025  85.781  1.00  0.00           C  
ATOM    430  HB2 GLN    31      89.318  94.601  84.794  1.00  0.00           H  
ATOM    431  HB3 GLN    31      89.470  96.114  85.748  1.00  0.00           H  
ATOM    432  CG  GLN    31      90.853  94.597  86.297  1.00  0.00           C  
ATOM    433  HG2 GLN    31      91.155  95.054  87.239  1.00  0.00           H  
ATOM    434  HG3 GLN    31      90.783  93.517  86.424  1.00  0.00           H  
ATOM    435  CD  GLN    31      92.001  94.975  85.353  1.00  0.00           C  
ATOM    436  OE1 GLN    31      91.886  95.919  84.586  1.00  0.00           O  
ATOM    437  NE2 GLN    31      93.160  94.276  85.611  1.00  0.00           N  
ATOM    438 HE21 GLN    31      93.923  94.451  84.974  1.00  0.00           H  
ATOM    439 HE22 GLN    31      93.197  93.596  86.357  1.00  0.00           H  
ATOM    440  C   GLN    31      88.471  95.300  87.996  1.00  0.00           C  
ATOM    441  O   GLN    31      88.174  96.486  88.178  1.00  0.00           O  
ATOM    442  N   PRO    32      88.912  94.562  89.031  1.00  0.00           N  
ATOM    443  CD  PRO    32      89.185  93.155  89.079  1.00  0.00           C  
ATOM    444  HD2 PRO    32      90.104  92.976  88.519  1.00  0.00           H  
ATOM    445  HD3 PRO    32      88.413  92.527  88.634  1.00  0.00           H  
ATOM    446  CG  PRO    32      89.383  92.774  90.492  1.00  0.00           C  
ATOM    447  HG2 PRO    32      90.457  92.686  90.652  1.00  0.00           H  
ATOM    448  HG3 PRO    32      89.029  91.769  90.722  1.00  0.00           H  
ATOM    449  CB  PRO    32      89.003  93.994  91.362  1.00  0.00           C  
ATOM    450  HB2 PRO    32      89.563  94.112  92.289  1.00  0.00           H  
ATOM    451  HB3 PRO    32      87.920  93.984  91.486  1.00  0.00           H  
ATOM    452  CA  PRO    32      89.333  95.097  90.366  1.00  0.00           C  
ATOM    453  HA  PRO    32      88.716  95.910  90.748  1.00  0.00           H  
ATOM    454  C   PRO    32      90.749  95.673  90.461  1.00  0.00           C  
ATOM    455  O   PRO    32      91.700  95.042  89.917  1.00  0.00           O  
ATOM    456  N   TYR    33      90.916  96.694  91.330  1.00  0.00           N  
ATOM    457  H   TYR    33      90.128  97.127  91.791  1.00  0.00           H  
ATOM    458  CA  TYR    33      92.245  97.305  91.456  1.00  0.00           C  
ATOM    459  HA  TYR    33      92.947  96.651  90.939  1.00  0.00           H  
ATOM    460  CB  TYR    33      92.137  98.688  90.893  1.00  0.00           C  
ATOM    461  HB2 TYR    33      91.393  99.118  91.564  1.00  0.00           H  
ATOM    462  HB3 TYR    33      93.112  99.162  91.004  1.00  0.00           H  
ATOM    463  CG  TYR    33      91.731  98.808  89.412  1.00  0.00           C  
ATOM    464  CD1 TYR    33      92.326  98.058  88.368  1.00  0.00           C  
ATOM    465  HD1 TYR    33      93.188  97.445  88.586  1.00  0.00           H  
ATOM    466  CE1 TYR    33      92.017  98.325  87.017  1.00  0.00           C  
ATOM    467  HE1 TYR    33      92.487  97.768  86.220  1.00  0.00           H  
ATOM    468  CZ  TYR    33      90.984  99.230  86.701  1.00  0.00           C  
ATOM    469  OH  TYR    33      90.681  99.437  85.385  1.00  0.00           O  
ATOM    470  HH  TYR    33      91.504  99.517  84.897  1.00  0.00           H  
ATOM    471  CE2 TYR    33      90.177  99.812  87.715  1.00  0.00           C  
ATOM    472  HE2 TYR    33      89.317 100.407  87.441  1.00  0.00           H  
ATOM    473  CD2 TYR    33      90.616  99.681  89.054  1.00  0.00           C  
ATOM    474  HD2 TYR    33      89.987 100.161  89.789  1.00  0.00           H  
ATOM    475  C   TYR    33      92.799  97.347  92.915  1.00  0.00           C  
ATOM    476  O   TYR    33      94.029  97.422  93.115  1.00  0.00           O  
ATOM    477  N   GLY    34      91.948  97.226  93.907  1.00  0.00           N  
ATOM    478  H   GLY    34      90.969  97.104  93.691  1.00  0.00           H  
ATOM    479  CA  GLY    34      92.314  97.115  95.372  1.00  0.00           C  
ATOM    480  HA2 GLY    34      93.389  97.084  95.550  1.00  0.00           H  
ATOM    481  HA3 GLY    34      92.004  97.991  95.940  1.00  0.00           H  
ATOM    482  C   GLY    34      91.564  95.944  96.005  1.00  0.00           C  
ATOM    483  O   GLY    34      90.919  95.158  95.309  1.00  0.00           O  
ATOM    484  N   GLN    35      91.698  95.965  97.323  1.00  0.00           N  
ATOM    485  H   GLN    35      92.436  96.534  97.712  1.00  0.00           H  
ATOM    486  CA  GLN    35      90.867  95.124  98.283  1.00  0.00           C  
ATOM    487  HA  GLN    35      89.987  94.748  97.761  1.00  0.00           H  
ATOM    488  CB  GLN    35      91.838  93.990  98.769  1.00  0.00           C  
ATOM    489  HB2 GLN    35      92.676  94.439  99.301  1.00  0.00           H  
ATOM    490  HB3 GLN    35      91.196  93.460  99.473  1.00  0.00           H  
ATOM    491  CG  GLN    35      92.209  93.104  97.671  1.00  0.00           C  
ATOM    492  HG2 GLN    35      91.350  92.716  97.123  1.00  0.00           H  
ATOM    493  HG3 GLN    35      92.746  93.623  96.877  1.00  0.00           H  
ATOM    494  CD  GLN    35      93.051  91.985  98.251  1.00  0.00           C  
ATOM    495  OE1 GLN    35      92.870  91.544  99.391  1.00  0.00           O  
ATOM    496  NE2 GLN    35      94.000  91.489  97.523  1.00  0.00           N  
ATOM    497 HE21 GLN    35      94.069  91.855  96.584  1.00  0.00           H  
ATOM    498 HE22 GLN    35      94.680  90.979  98.068  1.00  0.00           H  
ATOM    499  C   GLN    35      90.303  96.026  99.383  1.00  0.00           C  
ATOM    500  O   GLN    35      90.998  96.335 100.303  1.00  0.00           O  
ATOM    501  N   GLN    36      89.046  96.444  99.478  1.00  0.00           N  
ATOM    502  H   GLN    36      88.807  96.717 100.421  1.00  0.00           H  
ATOM    503  CA  GLN    36      87.981  96.495  98.429  1.00  0.00           C  
ATOM    504  HA  GLN    36      87.769  95.477  98.100  1.00  0.00           H  
ATOM    505  CB  GLN    36      86.653  97.054  99.081  1.00  0.00           C  
ATOM    506  HB2 GLN    36      85.855  96.858  98.365  1.00  0.00           H  
ATOM    507  HB3 GLN    36      86.487  96.499 100.005  1.00  0.00           H  
ATOM    508  CG  GLN    36      86.900  98.588  99.423  1.00  0.00           C  
ATOM    509  HG2 GLN    36      87.783  98.686 100.054  1.00  0.00           H  
ATOM    510  HG3 GLN    36      86.943  99.148  98.489  1.00  0.00           H  
ATOM    511  CD  GLN    36      85.722  99.179 100.248  1.00  0.00           C  
ATOM    512  OE1 GLN    36      84.900  98.423 100.709  1.00  0.00           O  
ATOM    513  NE2 GLN    36      85.847 100.423 100.635  1.00  0.00           N  
ATOM    514 HE21 GLN    36      86.561 101.013 100.232  1.00  0.00           H  
ATOM    515 HE22 GLN    36      85.127 100.769 101.253  1.00  0.00           H  
ATOM    516  C   GLN    36      88.317  97.270  97.118  1.00  0.00           C  
ATOM    517  O   GLN    36      89.042  98.301  97.107  1.00  0.00           O  
ATOM    518  N   SER    37      87.831  96.819  95.950  1.00  0.00           N  
ATOM    519  H   SER    37      87.331  95.943  95.899  1.00  0.00           H  
ATOM    520  CA  SER    37      87.749  97.734  94.810  1.00  0.00           C  
ATOM    521  HA  SER    37      88.766  98.050  94.580  1.00  0.00           H  
ATOM    522  CB  SER    37      87.252  97.101  93.540  1.00  0.00           C  
ATOM    523  HB2 SER    37      87.505  96.045  93.637  1.00  0.00           H  
ATOM    524  HB3 SER    37      86.192  97.351  93.488  1.00  0.00           H  
ATOM    525  OG  SER    37      87.915  97.630  92.407  1.00  0.00           O  
ATOM    526  HG  SER    37      87.212  97.815  91.780  1.00  0.00           H  
ATOM    527  C   SER    37      87.078  99.098  95.014  1.00  0.00           C  
ATOM    528  O   SER    37      86.277  99.186  95.877  1.00  0.00           O  
ATOM    529  N   TYR    38      87.477 100.024  94.202  1.00  0.00           N  
ATOM    530  H   TYR    38      88.106  99.690  93.486  1.00  0.00           H  
ATOM    531  CA  TYR    38      87.116 101.427  94.297  1.00  0.00           C  
ATOM    532  HA  TYR    38      86.123 101.568  94.724  1.00  0.00           H  
ATOM    533  CB  TYR    38      88.225 102.226  95.055  1.00  0.00           C  
ATOM    534  HB2 TYR    38      88.017 103.261  94.783  1.00  0.00           H  
ATOM    535  HB3 TYR    38      87.999 101.896  96.069  1.00  0.00           H  
ATOM    536  CG  TYR    38      89.674 101.880  94.574  1.00  0.00           C  
ATOM    537  CD1 TYR    38      90.141 102.078  93.243  1.00  0.00           C  
ATOM    538  HD1 TYR    38      89.557 102.574  92.482  1.00  0.00           H  
ATOM    539  CE1 TYR    38      91.472 101.754  92.914  1.00  0.00           C  
ATOM    540  HE1 TYR    38      91.859 101.895  91.915  1.00  0.00           H  
ATOM    541  CZ  TYR    38      92.311 101.070  93.827  1.00  0.00           C  
ATOM    542  OH  TYR    38      93.508 100.547  93.492  1.00  0.00           O  
ATOM    543  HH  TYR    38      93.838 101.014  92.721  1.00  0.00           H  
ATOM    544  CE2 TYR    38      91.784 100.836  95.135  1.00  0.00           C  
ATOM    545  HE2 TYR    38      92.273 100.221  95.876  1.00  0.00           H  
ATOM    546  CD2 TYR    38      90.468 101.300  95.518  1.00  0.00           C  
ATOM    547  HD2 TYR    38      90.174 101.050  96.526  1.00  0.00           H  
ATOM    548  C   TYR    38      86.880 101.980  92.852  1.00  0.00           C  
ATOM    549  O   TYR    38      87.118 101.231  91.951  1.00  0.00           O  
ATOM    550  N   SER    39      86.264 103.150  92.750  1.00  0.00           N  
ATOM    551  H   SER    39      86.158 103.711  93.584  1.00  0.00           H  
ATOM    552  CA  SER    39      86.028 103.829  91.485  1.00  0.00           C  
ATOM    553  HA  SER    39      85.675 103.103  90.752  1.00  0.00           H  
ATOM    554  CB  SER    39      84.927 104.879  91.662  1.00  0.00           C  
ATOM    555  HB2 SER    39      84.574 105.273  90.709  1.00  0.00           H  
ATOM    556  HB3 SER    39      84.071 104.362  92.095  1.00  0.00           H  
ATOM    557  OG  SER    39      85.387 105.996  92.397  1.00  0.00           O  
ATOM    558  HG  SER    39      85.339 105.731  93.318  1.00  0.00           H  
ATOM    559  C   SER    39      87.401 104.376  90.975  1.00  0.00           C  
ATOM    560  O   SER    39      88.232 104.856  91.762  1.00  0.00           O  
ATOM    561  N   GLY    40      87.600 104.267  89.662  1.00  0.00           N  
ATOM    562  H   GLY    40      86.851 103.814  89.157  1.00  0.00           H  
ATOM    563  CA  GLY    40      88.880 104.767  88.921  1.00  0.00           C  
ATOM    564  HA2 GLY    40      89.840 104.523  89.375  1.00  0.00           H  
ATOM    565  HA3 GLY    40      88.749 104.276  87.957  1.00  0.00           H  
ATOM    566  C   GLY    40      88.798 106.265  88.605  1.00  0.00           C  
ATOM    567  O   GLY    40      87.893 106.927  88.992  1.00  0.00           O  
ATOM    568  N   TYR    41      89.752 106.964  88.062  1.00  0.00           N  
ATOM    569  H   TYR    41      89.579 107.949  87.925  1.00  0.00           H  
ATOM    570  CA  TYR    41      91.192 106.656  87.820  1.00  0.00           C  
ATOM    571  HA  TYR    41      91.344 105.700  88.322  1.00  0.00           H  
ATOM    572  CB  TYR    41      91.411 106.491  86.322  1.00  0.00           C  
ATOM    573  HB2 TYR    41      91.040 107.388  85.825  1.00  0.00           H  
ATOM    574  HB3 TYR    41      92.484 106.577  86.150  1.00  0.00           H  
ATOM    575  CG  TYR    41      90.919 105.108  85.774  1.00  0.00           C  
ATOM    576  CD1 TYR    41      91.678 103.988  85.919  1.00  0.00           C  
ATOM    577  HD1 TYR    41      92.621 104.029  86.444  1.00  0.00           H  
ATOM    578  CE1 TYR    41      91.117 102.733  85.482  1.00  0.00           C  
ATOM    579  HE1 TYR    41      91.673 101.833  85.702  1.00  0.00           H  
ATOM    580  CZ  TYR    41      89.805 102.682  84.888  1.00  0.00           C  
ATOM    581  OH  TYR    41      89.279 101.550  84.327  1.00  0.00           O  
ATOM    582  HH  TYR    41      89.580 100.733  84.731  1.00  0.00           H  
ATOM    583  CE2 TYR    41      89.090 103.888  84.692  1.00  0.00           C  
ATOM    584  HE2 TYR    41      88.150 104.000  84.173  1.00  0.00           H  
ATOM    585  CD2 TYR    41      89.651 105.111  85.160  1.00  0.00           C  
ATOM    586  HD2 TYR    41      89.205 106.073  84.955  1.00  0.00           H  
ATOM    587  C   TYR    41      92.159 107.782  88.356  1.00  0.00           C  
ATOM    588  O   TYR    41      91.730 108.954  88.169  1.00  0.00           O  
ATOM    589  N   SER    42      93.226 107.464  89.159  1.00  0.00           N  
ATOM    590  H   SER    42      93.336 106.472  89.316  1.00  0.00           H  
ATOM    591  CA  SER    42      94.272 108.328  89.715  1.00  0.00           C  
ATOM    592  HA  SER    42      94.100 109.243  89.147  1.00  0.00           H  
ATOM    593  CB  SER    42      93.807 108.759  91.117  1.00  0.00           C  
ATOM    594  HB2 SER    42      92.817 109.215  91.120  1.00  0.00           H  
ATOM    595  HB3 SER    42      93.785 107.877  91.757  1.00  0.00           H  
ATOM    596  OG  SER    42      94.846 109.685  91.544  1.00  0.00           O  
ATOM    597  HG  SER    42      94.888 109.606  92.499  1.00  0.00           H  
ATOM    598  C   SER    42      95.689 107.816  89.647  1.00  0.00           C  
ATOM    599  O   SER    42      96.047 106.801  90.140  1.00  0.00           O  
ATOM    600  N   GLN    43      96.473 108.551  88.856  1.00  0.00           N  
ATOM    601  H   GLN    43      96.172 109.374  88.353  1.00  0.00           H  
ATOM    602  CA  GLN    43      97.891 108.243  88.726  1.00  0.00           C  
ATOM    603  HA  GLN    43      98.205 107.776  89.659  1.00  0.00           H  
ATOM    604  CB  GLN    43      98.102 107.121  87.690  1.00  0.00           C  
ATOM    605  HB2 GLN    43      97.385 106.305  87.790  1.00  0.00           H  
ATOM    606  HB3 GLN    43      97.788 107.497  86.717  1.00  0.00           H  
ATOM    607  CG  GLN    43      99.494 106.550  87.351  1.00  0.00           C  
ATOM    608  HG2 GLN    43      99.518 106.010  86.405  1.00  0.00           H  
ATOM    609  HG3 GLN    43     100.118 107.416  87.129  1.00  0.00           H  
ATOM    610  CD  GLN    43     100.217 105.699  88.412  1.00  0.00           C  
ATOM    611  OE1 GLN    43      99.747 105.567  89.522  1.00  0.00           O  
ATOM    612  NE2 GLN    43     101.242 104.998  88.057  1.00  0.00           N  
ATOM    613 HE21 GLN    43     101.367 104.937  87.057  1.00  0.00           H  
ATOM    614 HE22 GLN    43     101.728 104.389  88.700  1.00  0.00           H  
ATOM    615  C   GLN    43      98.632 109.531  88.378  1.00  0.00           C  
ATOM    616  O   GLN    43      98.251 110.287  87.467  1.00  0.00           O  
ATOM    617  N   SER    44      99.675 109.892  89.131  1.00  0.00           N  
ATOM    618  H   SER    44      99.997 109.218  89.812  1.00  0.00           H  
ATOM    619  CA  SER    44     100.681 110.910  88.801  1.00  0.00           C  
ATOM    620  HA  SER    44      99.984 111.748  88.835  1.00  0.00           H  
ATOM    621  CB  SER    44     101.736 110.921  89.948  1.00  0.00           C  
ATOM    622  HB2 SER    44     101.296 111.130  90.923  1.00  0.00           H  
ATOM    623  HB3 SER    44     102.126 109.907  90.033  1.00  0.00           H  
ATOM    624  OG  SER    44     102.835 111.815  89.724  1.00  0.00           O  
ATOM    625  HG  SER    44     103.409 111.372  89.095  1.00  0.00           H  
ATOM    626  C   SER    44     101.186 110.812  87.352  1.00  0.00           C  
ATOM    627  O   SER    44     101.463 109.707  86.836  1.00  0.00           O  
ATOM    628  N   THR    45     101.225 111.925  86.636  1.00  0.00           N  
ATOM    629  H   THR    45     100.842 112.748  87.080  1.00  0.00           H  
ATOM    630  CA  THR    45     101.237 111.855  85.146  1.00  0.00           C  
ATOM    631  HA  THR    45     100.617 111.111  84.645  1.00  0.00           H  
ATOM    632  CB  THR    45     100.887 113.190  84.497  1.00  0.00           C  
ATOM    633  HB  THR    45      99.891 113.482  84.830  1.00  0.00           H  
ATOM    634  CG2 THR    45     101.824 114.370  84.779  1.00  0.00           C  
ATOM    635 HG21 THR    45     102.825 114.200  84.380  1.00  0.00           H  
ATOM    636 HG22 THR    45     101.395 115.277  84.355  1.00  0.00           H  
ATOM    637 HG23 THR    45     101.991 114.439  85.854  1.00  0.00           H  
ATOM    638  OG1 THR    45     100.832 113.024  83.084  1.00  0.00           O  
ATOM    639  HG1 THR    45     100.270 112.269  82.897  1.00  0.00           H  
ATOM    640  C   THR    45     102.625 111.407  84.675  1.00  0.00           C  
ATOM    641  O   THR    45     102.782 110.851  83.606  1.00  0.00           O  
ATOM    642  N   ASP    46     103.685 111.754  85.456  1.00  0.00           N  
ATOM    643  H   ASP    46     103.504 112.242  86.322  1.00  0.00           H  
ATOM    644  CA  ASP    46     105.032 111.293  85.316  1.00  0.00           C  
ATOM    645  HA  ASP    46     105.065 110.667  84.425  1.00  0.00           H  
ATOM    646  CB  ASP    46     105.852 112.577  85.101  1.00  0.00           C  
ATOM    647  HB2 ASP    46     105.362 113.095  84.277  1.00  0.00           H  
ATOM    648  HB3 ASP    46     105.846 113.188  86.004  1.00  0.00           H  
ATOM    649  CG  ASP    46     107.295 112.280  84.644  1.00  0.00           C  
ATOM    650  OD1 ASP    46     107.540 111.121  84.315  1.00  0.00           O  
ATOM    651  OD2 ASP    46     108.066 113.240  84.362  1.00  0.00           O  
ATOM    652  C   ASP    46     105.511 110.449  86.510  1.00  0.00           C  
ATOM    653  O   ASP    46     105.424 110.823  87.658  1.00  0.00           O  
ATOM    654  N   THR    47     106.071 109.279  86.146  1.00  0.00           N  
ATOM    655  H   THR    47     106.017 109.055  85.163  1.00  0.00           H  
ATOM    656  CA  THR    47     106.852 108.252  86.921  1.00  0.00           C  
ATOM    657  HA  THR    47     107.149 108.631  87.899  1.00  0.00           H  
ATOM    658  CB  THR    47     106.004 107.038  87.112  1.00  0.00           C  
ATOM    659  HB  THR    47     106.550 106.312  87.716  1.00  0.00           H  
ATOM    660  CG2 THR    47     104.558 107.257  87.630  1.00  0.00           C  
ATOM    661 HG21 THR    47     104.516 107.868  88.532  1.00  0.00           H  
ATOM    662 HG22 THR    47     104.000 107.852  86.907  1.00  0.00           H  
ATOM    663 HG23 THR    47     104.204 106.263  87.902  1.00  0.00           H  
ATOM    664  OG1 THR    47     105.701 106.460  85.841  1.00  0.00           O  
ATOM    665  HG1 THR    47     105.135 106.990  85.275  1.00  0.00           H  
ATOM    666  C   THR    47     108.211 107.845  86.242  1.00  0.00           C  
ATOM    667  O   THR    47     108.897 106.907  86.724  1.00  0.00           O  
ATOM    668  N   SER    48     108.608 108.612  85.200  1.00  0.00           N  
ATOM    669  H   SER    48     107.930 109.312  84.936  1.00  0.00           H  
ATOM    670  CA  SER    48     109.937 108.640  84.578  1.00  0.00           C  
ATOM    671  HA  SER    48     110.103 107.612  84.255  1.00  0.00           H  
ATOM    672  CB  SER    48     110.007 109.535  83.438  1.00  0.00           C  
ATOM    673  HB2 SER    48     110.919 109.433  82.851  1.00  0.00           H  
ATOM    674  HB3 SER    48     109.129 109.409  82.804  1.00  0.00           H  
ATOM    675  OG  SER    48     110.052 110.912  83.885  1.00  0.00           O  
ATOM    676  HG  SER    48     109.162 111.263  83.961  1.00  0.00           H  
ATOM    677  C   SER    48     111.099 108.742  85.627  1.00  0.00           C  
ATOM    678  O   SER    48     110.887 109.141  86.799  1.00  0.00           O  
ATOM    679  N   GLY    49     112.278 108.437  85.155  1.00  0.00           N  
ATOM    680  H   GLY    49     112.245 108.313  84.153  1.00  0.00           H  
ATOM    681  CA  GLY    49     113.469 108.407  85.844  1.00  0.00           C  
ATOM    682  HA2 GLY    49     114.278 108.707  85.178  1.00  0.00           H  
ATOM    683  HA3 GLY    49     113.403 109.212  86.577  1.00  0.00           H  
ATOM    684  C   GLY    49     113.743 107.209  86.796  1.00  0.00           C  
ATOM    685  O   GLY    49     112.773 106.528  87.165  1.00  0.00           O  
ATOM    686  N   TYR    50     115.020 106.864  87.051  1.00  0.00           N  
ATOM    687  H   TYR    50     115.160 106.096  87.692  1.00  0.00           H  
ATOM    688  CA  TYR    50     116.237 107.430  86.567  1.00  0.00           C  
ATOM    689  HA  TYR    50     115.995 108.423  86.189  1.00  0.00           H  
ATOM    690  CB  TYR    50     117.244 107.590  87.716  1.00  0.00           C  
ATOM    691  HB2 TYR    50     116.777 108.213  88.479  1.00  0.00           H  
ATOM    692  HB3 TYR    50     117.401 106.614  88.174  1.00  0.00           H  
ATOM    693  CG  TYR    50     118.670 108.097  87.299  1.00  0.00           C  
ATOM    694  CD1 TYR    50     119.619 107.162  86.788  1.00  0.00           C  
ATOM    695  HD1 TYR    50     119.404 106.105  86.816  1.00  0.00           H  
ATOM    696  CE1 TYR    50     120.952 107.566  86.342  1.00  0.00           C  
ATOM    697  HE1 TYR    50     121.671 106.891  85.902  1.00  0.00           H  
ATOM    698  CZ  TYR    50     121.276 109.014  86.367  1.00  0.00           C  
ATOM    699  OH  TYR    50     122.483 109.569  86.021  1.00  0.00           O  
ATOM    700  HH  TYR    50     122.990 108.990  85.447  1.00  0.00           H  
ATOM    701  CE2 TYR    50     120.271 109.888  86.850  1.00  0.00           C  
ATOM    702  HE2 TYR    50     120.513 110.939  86.908  1.00  0.00           H  
ATOM    703  CD2 TYR    50     118.987 109.424  87.331  1.00  0.00           C  
ATOM    704  HD2 TYR    50     118.277 110.142  87.713  1.00  0.00           H  
ATOM    705  C   TYR    50     116.844 106.652  85.360  1.00  0.00           C  
ATOM    706  O   TYR    50     116.805 105.400  85.315  1.00  0.00           O  
ATOM    707  N   GLY    51     117.461 107.327  84.443  1.00  0.00           N  
ATOM    708  H   GLY    51     117.947 106.799  83.732  1.00  0.00           H  
ATOM    709  CA  GLY    51     117.426 108.745  84.180  1.00  0.00           C  
ATOM    710  HA2 GLY    51     116.486 109.165  83.823  1.00  0.00           H  
ATOM    711  HA3 GLY    51     117.789 109.227  85.088  1.00  0.00           H  
ATOM    712  C   GLY    51     118.493 109.036  83.089  1.00  0.00           C  
ATOM    713  O   GLY    51     119.053 108.157  82.374  1.00  0.00           O  
ATOM    714  N   GLN    52     118.730 110.325  82.833  1.00  0.00           N  
ATOM    715  H   GLN    52     118.117 110.971  83.310  1.00  0.00           H  
ATOM    716  CA  GLN    52     119.921 110.888  82.122  1.00  0.00           C  
ATOM    717  HA  GLN    52     119.959 111.973  82.216  1.00  0.00           H  
ATOM    718  CB  GLN    52     121.194 110.343  82.831  1.00  0.00           C  
ATOM    719  HB2 GLN    52     120.998 110.112  83.878  1.00  0.00           H  
ATOM    720  HB3 GLN    52     121.530 109.419  82.361  1.00  0.00           H  
ATOM    721  CG  GLN    52     122.369 111.152  82.784  1.00  0.00           C  
ATOM    722  HG2 GLN    52     123.196 110.602  83.233  1.00  0.00           H  
ATOM    723  HG3 GLN    52     122.626 111.422  81.760  1.00  0.00           H  
ATOM    724  CD  GLN    52     122.127 112.453  83.640  1.00  0.00           C  
ATOM    725  OE1 GLN    52     121.629 112.405  84.730  1.00  0.00           O  
ATOM    726  NE2 GLN    52     122.598 113.618  83.214  1.00  0.00           N  
ATOM    727 HE21 GLN    52     122.693 113.662  82.210  1.00  0.00           H  
ATOM    728 HE22 GLN    52     122.233 114.392  83.751  1.00  0.00           H  
ATOM    729  C   GLN    52     119.926 110.522  80.622  1.00  0.00           C  
ATOM    730  O   GLN    52     120.783 109.713  80.206  1.00  0.00           O  
ATOM    731  N   SER    53     118.966 110.956  79.808  1.00  0.00           N  
ATOM    732  H   SER    53     119.162 110.704  78.849  1.00  0.00           H  
ATOM    733  CA  SER    53     117.741 111.604  80.058  1.00  0.00           C  
ATOM    734  HA  SER    53     117.799 112.273  80.917  1.00  0.00           H  
ATOM    735  CB  SER    53     117.334 112.482  78.859  1.00  0.00           C  
ATOM    736  HB2 SER    53     117.941 113.385  78.923  1.00  0.00           H  
ATOM    737  HB3 SER    53     117.740 112.029  77.954  1.00  0.00           H  
ATOM    738  OG  SER    53     115.889 112.755  78.845  1.00  0.00           O  
ATOM    739  HG  SER    53     115.745 113.674  79.084  1.00  0.00           H  
ATOM    740  C   SER    53     116.620 110.639  80.365  1.00  0.00           C  
ATOM    741  O   SER    53     116.557 109.566  79.771  1.00  0.00           O  
ATOM    742  N   SER    54     115.708 111.044  81.308  1.00  0.00           N  
ATOM    743  H   SER    54     115.720 111.977  81.695  1.00  0.00           H  
ATOM    744  CA  SER    54     114.578 110.150  81.570  1.00  0.00           C  
ATOM    745  HA  SER    54     114.978 109.180  81.862  1.00  0.00           H  
ATOM    746  CB  SER    54     113.925 110.642  82.861  1.00  0.00           C  
ATOM    747  HB2 SER    54     113.464 111.589  82.579  1.00  0.00           H  
ATOM    748  HB3 SER    54     113.065 110.019  83.108  1.00  0.00           H  
ATOM    749  OG  SER    54     114.795 110.812  83.923  1.00  0.00           O  
ATOM    750  HG  SER    54     115.545 111.362  83.687  1.00  0.00           H  
ATOM    751  C   SER    54     113.488 110.062  80.421  1.00  0.00           C  
ATOM    752  O   SER    54     112.482 109.402  80.591  1.00  0.00           O  
ATOM    753  N   TYR    55     113.637 110.973  79.450  1.00  0.00           N  
ATOM    754  H   TYR    55     114.495 111.500  79.374  1.00  0.00           H  
ATOM    755  CA  TYR    55     112.635 111.110  78.347  1.00  0.00           C  
ATOM    756  HA  TYR    55     111.785 110.445  78.498  1.00  0.00           H  
ATOM    757  CB  TYR    55     112.074 112.486  78.327  1.00  0.00           C  
ATOM    758  HB2 TYR    55     112.794 113.143  77.840  1.00  0.00           H  
ATOM    759  HB3 TYR    55     111.318 112.444  77.543  1.00  0.00           H  
ATOM    760  CG  TYR    55     111.526 113.026  79.622  1.00  0.00           C  
ATOM    761  CD1 TYR    55     112.398 113.821  80.337  1.00  0.00           C  
ATOM    762  HD1 TYR    55     113.370 114.095  79.956  1.00  0.00           H  
ATOM    763  CE1 TYR    55     111.982 114.298  81.599  1.00  0.00           C  
ATOM    764  HE1 TYR    55     112.662 114.925  82.155  1.00  0.00           H  
ATOM    765  CZ  TYR    55     110.744 113.855  82.136  1.00  0.00           C  
ATOM    766  OH  TYR    55     110.323 114.262  83.393  1.00  0.00           O  
ATOM    767  HH  TYR    55     109.498 113.854  83.668  1.00  0.00           H  
ATOM    768  CE2 TYR    55     109.853 113.060  81.359  1.00  0.00           C  
ATOM    769  HE2 TYR    55     108.940 112.728  81.833  1.00  0.00           H  
ATOM    770  CD2 TYR    55     110.251 112.644  80.037  1.00  0.00           C  
ATOM    771  HD2 TYR    55     109.546 112.130  79.400  1.00  0.00           H  
ATOM    772  C   TYR    55     113.255 110.793  76.984  1.00  0.00           C  
ATOM    773  O   TYR    55     114.379 111.147  76.613  1.00  0.00           O  
ATOM    774  N   SER    56     112.721 109.952  76.104  1.00  0.00           N  
ATOM    775  H   SER    56     113.371 109.816  75.342  1.00  0.00           H  
ATOM    776  CA  SER    56     111.443 109.113  76.100  1.00  0.00           C  
ATOM    777  HA  SER    56     111.153 108.659  75.153  1.00  0.00           H  
ATOM    778  CB  SER    56     111.566 108.031  77.130  1.00  0.00           C  
ATOM    779  HB2 SER    56     111.613 108.444  78.138  1.00  0.00           H  
ATOM    780  HB3 SER    56     110.647 107.455  77.029  1.00  0.00           H  
ATOM    781  OG  SER    56     112.737 107.194  76.801  1.00  0.00           O  
ATOM    782  HG  SER    56     113.468 107.809  76.900  1.00  0.00           H  
ATOM    783  C   SER    56     110.188 109.933  76.269  1.00  0.00           C  
ATOM    784  O   SER    56     109.493 109.745  77.232  1.00  0.00           O  
ATOM    785  N   SER    57     109.930 110.803  75.342  1.00  0.00           N  
ATOM    786  H   SER    57     108.989 111.171  75.355  1.00  0.00           H  
ATOM    787  CA  SER    57     110.699 111.071  74.114  1.00  0.00           C  
ATOM    788  HA  SER    57     111.305 110.226  73.789  1.00  0.00           H  
ATOM    789  CB  SER    57     109.762 111.191  72.930  1.00  0.00           C  
ATOM    790  HB2 SER    57     108.991 111.904  73.219  1.00  0.00           H  
ATOM    791  HB3 SER    57     110.373 111.410  72.054  1.00  0.00           H  
ATOM    792  OG  SER    57     109.132 109.988  72.624  1.00  0.00           O  
ATOM    793  HG  SER    57     109.820 109.401  72.302  1.00  0.00           H  
ATOM    794  C   SER    57     111.497 112.308  74.237  1.00  0.00           C  
ATOM    795  O   SER    57     111.069 113.404  74.585  1.00  0.00           O  
ATOM    796  N   TYR    58     112.734 112.279  73.757  1.00  0.00           N  
ATOM    797  H   TYR    58     113.144 111.417  73.427  1.00  0.00           H  
ATOM    798  CA  TYR    58     113.696 113.294  74.068  1.00  0.00           C  
ATOM    799  HA  TYR    58     113.621 113.469  75.141  1.00  0.00           H  
ATOM    800  CB  TYR    58     115.093 112.825  73.680  1.00  0.00           C  
ATOM    801  HB2 TYR    58     115.406 111.858  74.076  1.00  0.00           H  
ATOM    802  HB3 TYR    58     115.055 112.584  72.618  1.00  0.00           H  
ATOM    803  CG  TYR    58     116.208 113.731  74.040  1.00  0.00           C  
ATOM    804  CD1 TYR    58     116.799 114.601  73.101  1.00  0.00           C  
ATOM    805  HD1 TYR    58     116.481 114.644  72.070  1.00  0.00           H  
ATOM    806  CE1 TYR    58     117.762 115.553  73.484  1.00  0.00           C  
ATOM    807  HE1 TYR    58     118.155 116.267  72.776  1.00  0.00           H  
ATOM    808  CZ  TYR    58     118.220 115.643  74.772  1.00  0.00           C  
ATOM    809  OH  TYR    58     119.191 116.526  75.150  1.00  0.00           O  
ATOM    810  HH  TYR    58     119.638 116.386  75.988  1.00  0.00           H  
ATOM    811  CE2 TYR    58     117.776 114.634  75.683  1.00  0.00           C  
ATOM    812  HE2 TYR    58     118.262 114.678  76.646  1.00  0.00           H  
ATOM    813  CD2 TYR    58     116.736 113.822  75.348  1.00  0.00           C  
ATOM    814  HD2 TYR    58     116.328 113.129  76.070  1.00  0.00           H  
ATOM    815  C   TYR    58     113.248 114.675  73.363  1.00  0.00           C  
ATOM    816  O   TYR    58     112.903 114.623  72.185  1.00  0.00           O  
ATOM    817  N   GLY    59     113.417 115.815  73.979  1.00  0.00           N  
ATOM    818  H   GLY    59     113.499 116.663  73.436  1.00  0.00           H  
ATOM    819  CA  GLY    59     113.198 115.942  75.458  1.00  0.00           C  
ATOM    820  HA2 GLY    59     112.332 115.320  75.682  1.00  0.00           H  
ATOM    821  HA3 GLY    59     114.030 115.606  76.076  1.00  0.00           H  
ATOM    822  C   GLY    59     112.846 117.394  75.829  1.00  0.00           C  
ATOM    823  O   GLY    59     112.399 118.211  75.028  1.00  0.00           O  
ATOM    824  N   GLN    60     112.956 117.851  77.114  1.00  0.00           N  
ATOM    825  H   GLN    60     112.763 118.840  77.182  1.00  0.00           H  
ATOM    826  CA  GLN    60     112.972 117.074  78.294  1.00  0.00           C  
ATOM    827  HA  GLN    60     113.325 116.050  78.174  1.00  0.00           H  
ATOM    828  CB  GLN    60     113.817 117.740  79.329  1.00  0.00           C  
ATOM    829  HB2 GLN    60     113.359 118.705  79.548  1.00  0.00           H  
ATOM    830  HB3 GLN    60     113.703 117.122  80.220  1.00  0.00           H  
ATOM    831  CG  GLN    60     115.300 117.997  78.930  1.00  0.00           C  
ATOM    832  HG2 GLN    60     115.464 118.168  77.866  1.00  0.00           H  
ATOM    833  HG3 GLN    60     115.641 118.855  79.509  1.00  0.00           H  
ATOM    834  CD  GLN    60     116.169 116.795  79.225  1.00  0.00           C  
ATOM    835  OE1 GLN    60     115.791 115.646  79.053  1.00  0.00           O  
ATOM    836  NE2 GLN    60     117.413 117.058  79.650  1.00  0.00           N  
ATOM    837 HE21 GLN    60     117.684 117.983  79.951  1.00  0.00           H  
ATOM    838 HE22 GLN    60     118.026 116.258  79.713  1.00  0.00           H  
ATOM    839  C   GLN    60     111.451 116.912  78.779  1.00  0.00           C  
ATOM    840  O   GLN    60     110.695 116.293  78.023  1.00  0.00           O  
ATOM    841  N   SER    61     111.084 117.375  80.003  1.00  0.00           N  
ATOM    842  H   SER    61     111.768 117.717  80.662  1.00  0.00           H  
ATOM    843  CA  SER    61     109.776 117.275  80.566  1.00  0.00           C  
ATOM    844  HA  SER    61     109.596 116.215  80.741  1.00  0.00           H  
ATOM    845  CB  SER    61     109.761 117.991  81.917  1.00  0.00           C  
ATOM    846  HB2 SER    61     110.344 117.461  82.671  1.00  0.00           H  
ATOM    847  HB3 SER    61     110.090 119.030  81.886  1.00  0.00           H  
ATOM    848  OG  SER    61     108.487 118.136  82.458  1.00  0.00           O  
ATOM    849  HG  SER    61     108.742 118.449  83.329  1.00  0.00           H  
ATOM    850  C   SER    61     108.644 117.715  79.642  1.00  0.00           C  
ATOM    851  O   SER    61     108.872 118.765  79.007  1.00  0.00           O  
ATOM    852  N   GLN    62     107.449 117.132  79.598  1.00  0.00           N  
ATOM    853  H   GLN    62     107.294 116.359  80.229  1.00  0.00           H  
ATOM    854  CA  GLN    62     106.163 117.688  78.967  1.00  0.00           C  
ATOM    855  HA  GLN    62     106.396 118.234  78.052  1.00  0.00           H  
ATOM    856  CB  GLN    62     105.197 116.597  78.593  1.00  0.00           C  
ATOM    857  HB2 GLN    62     104.874 116.029  79.466  1.00  0.00           H  
ATOM    858  HB3 GLN    62     104.377 117.179  78.171  1.00  0.00           H  
ATOM    859  CG  GLN    62     105.622 115.734  77.371  1.00  0.00           C  
ATOM    860  HG2 GLN    62     106.154 116.283  76.594  1.00  0.00           H  
ATOM    861  HG3 GLN    62     106.336 114.985  77.715  1.00  0.00           H  
ATOM    862  CD  GLN    62     104.493 114.783  76.868  1.00  0.00           C  
ATOM    863  OE1 GLN    62     103.321 115.142  76.787  1.00  0.00           O  
ATOM    864  NE2 GLN    62     104.709 113.518  76.617  1.00  0.00           N  
ATOM    865 HE21 GLN    62     103.859 113.029  76.376  1.00  0.00           H  
ATOM    866 HE22 GLN    62     105.632 113.130  76.753  1.00  0.00           H  
ATOM    867  C   GLN    62     105.530 118.752  79.850  1.00  0.00           C  
ATOM    868  O   GLN    62     104.631 119.441  79.538  1.00  0.00           O  
ATOM    869  N   ASN    63     106.181 118.938  80.995  1.00  0.00           N  
ATOM    870  H   ASN    63     107.019 118.481  81.324  1.00  0.00           H  
ATOM    871  CA  ASN    63     105.724 119.982  81.993  1.00  0.00           C  
ATOM    872  HA  ASN    63     104.703 120.286  81.763  1.00  0.00           H  
ATOM    873  CB  ASN    63     105.609 119.529  83.478  1.00  0.00           C  
ATOM    874  HB2 ASN    63     105.261 118.499  83.554  1.00  0.00           H  
ATOM    875  HB3 ASN    63     106.564 119.781  83.940  1.00  0.00           H  
ATOM    876  CG  ASN    63     104.719 120.442  84.223  1.00  0.00           C  
ATOM    877  OD1 ASN    63     105.226 121.290  84.964  1.00  0.00           O  
ATOM    878  ND2 ASN    63     103.436 120.341  84.009  1.00  0.00           N  
ATOM    879 HD21 ASN    63     102.832 120.933  84.561  1.00  0.00           H  
ATOM    880 HD22 ASN    63     103.081 119.708  83.307  1.00  0.00           H  
ATOM    881  C   ASN    63     106.539 121.263  81.882  1.00  0.00           C  
ATOM    882  O   ASN    63     106.075 122.395  82.192  1.00  0.00           O  
ATOM    883  N   THR    64     107.797 121.176  81.441  1.00  0.00           N  
ATOM    884  H   THR    64     108.095 120.277  81.090  1.00  0.00           H  
ATOM    885  CA  THR    64     108.803 122.252  81.470  1.00  0.00           C  
ATOM    886  HA  THR    64     108.283 123.200  81.334  1.00  0.00           H  
ATOM    887  CB  THR    64     109.624 122.253  82.840  1.00  0.00           C  
ATOM    888  HB  THR    64     110.341 121.432  82.818  1.00  0.00           H  
ATOM    889  CG2 THR    64     110.336 123.616  82.984  1.00  0.00           C  
ATOM    890 HG21 THR    64     111.094 123.725  82.208  1.00  0.00           H  
ATOM    891 HG22 THR    64     109.622 124.436  82.920  1.00  0.00           H  
ATOM    892 HG23 THR    64     110.903 123.698  83.912  1.00  0.00           H  
ATOM    893  OG1 THR    64     108.816 122.254  83.943  1.00  0.00           O  
ATOM    894  HG1 THR    64     108.528 121.359  84.137  1.00  0.00           H  
ATOM    895  C   THR    64     109.702 122.054  80.291  1.00  0.00           C  
ATOM    896  O   THR    64     110.777 121.502  80.352  1.00  0.00           O  
ATOM    897  N   GLY    65     109.447 122.452  79.069  1.00  0.00           N  
ATOM    898  H   GLY    65     110.145 122.165  78.399  1.00  0.00           H  
ATOM    899  CA  GLY    65     108.328 123.318  78.574  1.00  0.00           C  
ATOM    900  HA2 GLY    65     108.240 124.166  79.254  1.00  0.00           H  
ATOM    901  HA3 GLY    65     108.578 123.705  77.586  1.00  0.00           H  
ATOM    902  C   GLY    65     107.007 122.596  78.641  1.00  0.00           C  
ATOM    903  O   GLY    65     106.848 121.424  78.368  1.00  0.00           O  
ATOM    904  N   TYR    66     105.979 123.283  79.090  1.00  0.00           N  
ATOM    905  H   TYR    66     106.090 124.220  79.451  1.00  0.00           H  
ATOM    906  CA  TYR    66     104.576 122.884  79.293  1.00  0.00           C  
ATOM    907  HA  TYR    66     104.614 121.931  79.822  1.00  0.00           H  
ATOM    908  CB  TYR    66     103.767 123.943  80.108  1.00  0.00           C  
ATOM    909  HB2 TYR    66     104.311 124.148  81.030  1.00  0.00           H  
ATOM    910  HB3 TYR    66     103.684 124.872  79.545  1.00  0.00           H  
ATOM    911  CG  TYR    66     102.454 123.417  80.655  1.00  0.00           C  
ATOM    912  CD1 TYR    66     102.355 122.944  81.998  1.00  0.00           C  
ATOM    913  HD1 TYR    66     103.192 122.845  82.673  1.00  0.00           H  
ATOM    914  CE1 TYR    66     101.208 122.362  82.478  1.00  0.00           C  
ATOM    915  HE1 TYR    66     101.275 121.867  83.436  1.00  0.00           H  
ATOM    916  CZ  TYR    66     100.026 122.358  81.720  1.00  0.00           C  
ATOM    917  OH  TYR    66      98.829 121.892  82.202  1.00  0.00           O  
ATOM    918  HH  TYR    66      98.150 122.468  81.844  1.00  0.00           H  
ATOM    919  CE2 TYR    66     100.103 122.925  80.428  1.00  0.00           C  
ATOM    920  HE2 TYR    66      99.203 123.128  79.866  1.00  0.00           H  
ATOM    921  CD2 TYR    66     101.293 123.465  79.877  1.00  0.00           C  
ATOM    922  HD2 TYR    66     101.381 123.863  78.877  1.00  0.00           H  
ATOM    923  C   TYR    66     103.967 122.675  77.914  1.00  0.00           C  
ATOM    924  O   TYR    66     103.648 123.647  77.223  1.00  0.00           O  
ATOM    925  N   GLY    67     103.862 121.405  77.426  1.00  0.00           N  
ATOM    926  H   GLY    67     104.234 120.671  78.011  1.00  0.00           H  
ATOM    927  CA  GLY    67     103.338 121.000  76.124  1.00  0.00           C  
ATOM    928  HA2 GLY    67     103.747 121.662  75.361  1.00  0.00           H  
ATOM    929  HA3 GLY    67     103.570 119.957  75.906  1.00  0.00           H  
ATOM    930  C   GLY    67     101.841 121.230  76.160  1.00  0.00           C  
ATOM    931  O   GLY    67     101.186 121.171  77.240  1.00  0.00           O  
ATOM    932  N   THR    68     101.253 121.359  75.015  1.00  0.00           N  
ATOM    933  H   THR    68     101.897 121.230  74.247  1.00  0.00           H  
ATOM    934  CA  THR    68      99.845 121.916  74.709  1.00  0.00           C  
ATOM    935  HA  THR    68      99.069 121.299  75.163  1.00  0.00           H  
ATOM    936  CB  THR    68      99.674 123.365  75.157  1.00  0.00           C  
ATOM    937  HB  THR    68     100.528 123.912  74.757  1.00  0.00           H  
ATOM    938  CG2 THR    68      98.345 123.944  74.735  1.00  0.00           C  
ATOM    939 HG21 THR    68      98.311 124.049  73.650  1.00  0.00           H  
ATOM    940 HG22 THR    68      97.724 123.243  75.293  1.00  0.00           H  
ATOM    941 HG23 THR    68      98.192 124.936  75.160  1.00  0.00           H  
ATOM    942  OG1 THR    68      99.706 123.513  76.501  1.00  0.00           O  
ATOM    943  HG1 THR    68      99.918 122.652  76.868  1.00  0.00           H  
ATOM    944  C   THR    68      99.626 121.833  73.198  1.00  0.00           C  
ATOM    945  O   THR    68     100.419 122.469  72.462  1.00  0.00           O  
ATOM    946  N   GLN    69      98.615 121.073  72.766  1.00  0.00           N  
ATOM    947  H   GLN    69      98.151 120.474  73.434  1.00  0.00           H  
ATOM    948  CA  GLN    69      98.361 121.038  71.281  1.00  0.00           C  
ATOM    949  HA  GLN    69      99.179 120.535  70.764  1.00  0.00           H  
ATOM    950  CB  GLN    69      97.098 120.113  70.997  1.00  0.00           C  
ATOM    951  HB2 GLN    69      96.203 120.543  71.447  1.00  0.00           H  
ATOM    952  HB3 GLN    69      97.007 120.033  69.914  1.00  0.00           H  
ATOM    953  CG  GLN    69      97.291 118.724  71.560  1.00  0.00           C  
ATOM    954  HG2 GLN    69      98.236 118.268  71.266  1.00  0.00           H  
ATOM    955  HG3 GLN    69      97.087 118.713  72.630  1.00  0.00           H  
ATOM    956  CD  GLN    69      96.167 117.714  71.077  1.00  0.00           C  
ATOM    957  OE1 GLN    69      95.152 118.156  70.561  1.00  0.00           O  
ATOM    958  NE2 GLN    69      96.080 116.423  71.382  1.00  0.00           N  
ATOM    959 HE21 GLN    69      96.780 115.930  71.919  1.00  0.00           H  
ATOM    960 HE22 GLN    69      95.168 116.092  71.104  1.00  0.00           H  
ATOM    961  C   GLN    69      98.064 122.401  70.636  1.00  0.00           C  
ATOM    962  O   GLN    69      97.532 123.314  71.277  1.00  0.00           O  
ATOM    963  N   SER    70      98.609 122.640  69.414  1.00  0.00           N  
ATOM    964  H   SER    70      99.123 121.865  69.019  1.00  0.00           H  
ATOM    965  CA  SER    70      98.656 123.892  68.683  1.00  0.00           C  
ATOM    966  HA  SER    70      97.966 124.526  69.240  1.00  0.00           H  
ATOM    967  CB  SER    70     100.073 124.521  68.708  1.00  0.00           C  
ATOM    968  HB2 SER    70     100.040 125.539  68.319  1.00  0.00           H  
ATOM    969  HB3 SER    70     100.436 124.657  69.727  1.00  0.00           H  
ATOM    970  OG  SER    70     101.023 123.646  68.070  1.00  0.00           O  
ATOM    971  HG  SER    70     101.301 123.105  68.812  1.00  0.00           H  
ATOM    972  C   SER    70      98.201 123.704  67.227  1.00  0.00           C  
ATOM    973  O   SER    70      98.177 124.665  66.440  1.00  0.00           O  
ATOM    974  N   THR    71      97.767 122.542  66.828  1.00  0.00           N  
ATOM    975  H   THR    71      97.611 121.853  67.550  1.00  0.00           H  
ATOM    976  CA  THR    71      97.463 122.013  65.471  1.00  0.00           C  
ATOM    977  HA  THR    71      97.353 122.901  64.849  1.00  0.00           H  
ATOM    978  CB  THR    71      98.579 121.085  64.935  1.00  0.00           C  
ATOM    979  HB  THR    71      98.753 120.358  65.728  1.00  0.00           H  
ATOM    980  CG2 THR    71      98.171 120.415  63.564  1.00  0.00           C  
ATOM    981 HG21 THR    71      99.031 119.994  63.044  1.00  0.00           H  
ATOM    982 HG22 THR    71      97.366 119.720  63.802  1.00  0.00           H  
ATOM    983 HG23 THR    71      97.685 121.141  62.912  1.00  0.00           H  
ATOM    984  OG1 THR    71      99.697 121.797  64.624  1.00  0.00           O  
ATOM    985  HG1 THR    71     100.424 121.526  65.191  1.00  0.00           H  
ATOM    986  C   THR    71      96.099 121.277  65.613  1.00  0.00           C  
ATOM    987  O   THR    71      96.038 120.271  66.363  1.00  0.00           O  
ATOM    988  N   PRO    72      94.981 121.620  64.953  1.00  0.00           N  
ATOM    989  CD  PRO    72      94.890 122.730  63.990  1.00  0.00           C  
ATOM    990  HD2 PRO    72      95.307 122.366  63.052  1.00  0.00           H  
ATOM    991  HD3 PRO    72      95.297 123.708  64.246  1.00  0.00           H  
ATOM    992  CG  PRO    72      93.416 122.877  63.681  1.00  0.00           C  
ATOM    993  HG2 PRO    72      93.176 122.574  62.662  1.00  0.00           H  
ATOM    994  HG3 PRO    72      93.313 123.960  63.758  1.00  0.00           H  
ATOM    995  CB  PRO    72      92.688 122.193  64.865  1.00  0.00           C  
ATOM    996  HB2 PRO    72      91.704 121.763  64.677  1.00  0.00           H  
ATOM    997  HB3 PRO    72      92.717 122.819  65.757  1.00  0.00           H  
ATOM    998  CA  PRO    72      93.671 121.067  65.177  1.00  0.00           C  
ATOM    999  HA  PRO    72      93.507 120.840  66.230  1.00  0.00           H  
ATOM   1000  C   PRO    72      93.407 119.787  64.294  1.00  0.00           C  
ATOM   1001  O   PRO    72      93.993 119.599  63.275  1.00  0.00           O  
ATOM   1002  N   GLN    73      92.596 118.861  64.810  1.00  0.00           N  
ATOM   1003  H   GLN    73      92.279 119.064  65.748  1.00  0.00           H  
ATOM   1004  CA  GLN    73      92.348 117.561  64.189  1.00  0.00           C  
ATOM   1005  HA  GLN    73      93.271 117.021  63.974  1.00  0.00           H  
ATOM   1006  CB  GLN    73      91.715 116.612  65.219  1.00  0.00           C  
ATOM   1007  HB2 GLN    73      91.968 115.570  65.025  1.00  0.00           H  
ATOM   1008  HB3 GLN    73      92.055 116.881  66.219  1.00  0.00           H  
ATOM   1009  CG  GLN    73      90.157 116.657  65.396  1.00  0.00           C  
ATOM   1010  HG2 GLN    73      89.927 116.428  66.437  1.00  0.00           H  
ATOM   1011  HG3 GLN    73      89.757 117.634  65.124  1.00  0.00           H  
ATOM   1012  CD  GLN    73      89.347 115.744  64.465  1.00  0.00           C  
ATOM   1013  OE1 GLN    73      89.716 115.429  63.374  1.00  0.00           O  
ATOM   1014  NE2 GLN    73      88.140 115.380  64.765  1.00  0.00           N  
ATOM   1015 HE21 GLN    73      87.689 115.572  65.648  1.00  0.00           H  
ATOM   1016 HE22 GLN    73      87.640 114.891  64.037  1.00  0.00           H  
ATOM   1017  C   GLN    73      91.544 117.765  62.822  1.00  0.00           C  
ATOM   1018  O   GLN    73      90.462 118.317  62.899  1.00  0.00           O  
ATOM   1019  N   GLY    74      92.129 117.359  61.674  1.00  0.00           N  
ATOM   1020  H   GLY    74      93.052 116.952  61.608  1.00  0.00           H  
ATOM   1021  CA  GLY    74      91.613 117.772  60.399  1.00  0.00           C  
ATOM   1022  HA2 GLY    74      91.322 118.819  60.485  1.00  0.00           H  
ATOM   1023  HA3 GLY    74      92.406 117.689  59.655  1.00  0.00           H  
ATOM   1024  C   GLY    74      90.334 117.093  59.768  1.00  0.00           C  
ATOM   1025  O   GLY    74      90.109 117.218  58.567  1.00  0.00           O  
ATOM   1026  N   TYR    75      89.634 116.298  60.511  1.00  0.00           N  
ATOM   1027  H   TYR    75      89.865 116.014  61.451  1.00  0.00           H  
ATOM   1028  CA  TYR    75      88.407 115.607  60.032  1.00  0.00           C  
ATOM   1029  HA  TYR    75      88.050 115.824  59.025  1.00  0.00           H  
ATOM   1030  CB  TYR    75      88.665 114.088  60.111  1.00  0.00           C  
ATOM   1031  HB2 TYR    75      88.887 113.843  61.149  1.00  0.00           H  
ATOM   1032  HB3 TYR    75      87.815 113.449  59.870  1.00  0.00           H  
ATOM   1033  CG  TYR    75      89.687 113.550  59.198  1.00  0.00           C  
ATOM   1034  CD1 TYR    75      91.043 113.518  59.574  1.00  0.00           C  
ATOM   1035  HD1 TYR    75      91.263 113.812  60.589  1.00  0.00           H  
ATOM   1036  CE1 TYR    75      91.998 113.071  58.686  1.00  0.00           C  
ATOM   1037  HE1 TYR    75      93.032 113.003  58.989  1.00  0.00           H  
ATOM   1038  CZ  TYR    75      91.628 112.629  57.416  1.00  0.00           C  
ATOM   1039  OH  TYR    75      92.488 112.103  56.520  1.00  0.00           O  
ATOM   1040  HH  TYR    75      93.192 111.588  56.921  1.00  0.00           H  
ATOM   1041  CE2 TYR    75      90.257 112.571  57.022  1.00  0.00           C  
ATOM   1042  HE2 TYR    75      90.045 112.233  56.018  1.00  0.00           H  
ATOM   1043  CD2 TYR    75      89.304 113.014  57.961  1.00  0.00           C  
ATOM   1044  HD2 TYR    75      88.270 113.057  57.654  1.00  0.00           H  
ATOM   1045  C   TYR    75      87.125 115.996  60.822  1.00  0.00           C  
ATOM   1046  O   TYR    75      86.024 115.580  60.364  1.00  0.00           O  
ATOM   1047  N   GLY    76      87.260 116.638  62.003  1.00  0.00           N  
ATOM   1048  H   GLY    76      88.136 117.027  62.321  1.00  0.00           H  
ATOM   1049  CA  GLY    76      86.156 117.096  62.773  1.00  0.00           C  
ATOM   1050  HA2 GLY    76      86.525 117.631  63.647  1.00  0.00           H  
ATOM   1051  HA3 GLY    76      85.657 117.866  62.186  1.00  0.00           H  
ATOM   1052  C   GLY    76      85.225 116.064  63.373  1.00  0.00           C  
ATOM   1053  O   GLY    76      85.463 114.817  63.419  1.00  0.00           O  
ATOM   1054  N   SER    77      84.165 116.604  63.831  1.00  0.00           N  
ATOM   1055  H   SER    77      84.036 117.606  63.812  1.00  0.00           H  
ATOM   1056  CA  SER    77      83.109 115.819  64.360  1.00  0.00           C  
ATOM   1057  HA  SER    77      83.462 115.185  65.173  1.00  0.00           H  
ATOM   1058  CB  SER    77      82.177 116.834  65.109  1.00  0.00           C  
ATOM   1059  HB2 SER    77      81.287 116.287  65.421  1.00  0.00           H  
ATOM   1060  HB3 SER    77      82.729 117.202  65.974  1.00  0.00           H  
ATOM   1061  OG  SER    77      81.784 117.905  64.277  1.00  0.00           O  
ATOM   1062  HG  SER    77      81.516 118.692  64.756  1.00  0.00           H  
ATOM   1063  C   SER    77      82.188 115.170  63.328  1.00  0.00           C  
ATOM   1064  O   SER    77      81.652 115.780  62.374  1.00  0.00           O  
ATOM   1065  N   THR    78      81.940 113.890  63.419  1.00  0.00           N  
ATOM   1066  H   THR    78      81.238 113.608  62.750  1.00  0.00           H  
ATOM   1067  CA  THR    78      82.413 112.857  64.287  1.00  0.00           C  
ATOM   1068  HA  THR    78      83.389 113.184  64.646  1.00  0.00           H  
ATOM   1069  CB  THR    78      81.320 112.661  65.389  1.00  0.00           C  
ATOM   1070  HB  THR    78      80.357 112.569  64.886  1.00  0.00           H  
ATOM   1071  CG2 THR    78      81.491 111.481  66.308  1.00  0.00           C  
ATOM   1072 HG21 THR    78      81.349 110.590  65.696  1.00  0.00           H  
ATOM   1073 HG22 THR    78      82.460 111.628  66.786  1.00  0.00           H  
ATOM   1074 HG23 THR    78      80.710 111.474  67.069  1.00  0.00           H  
ATOM   1075  OG1 THR    78      81.285 113.727  66.319  1.00  0.00           O  
ATOM   1076  HG1 THR    78      80.443 113.682  66.778  1.00  0.00           H  
ATOM   1077  C   THR    78      82.676 111.535  63.508  1.00  0.00           C  
ATOM   1078  O   THR    78      81.766 110.923  62.944  1.00  0.00           O  
ATOM   1079  N   GLY    79      83.922 111.026  63.507  1.00  0.00           N  
ATOM   1080  H   GLY    79      84.581 111.680  63.906  1.00  0.00           H  
ATOM   1081  CA  GLY    79      84.346 109.660  63.067  1.00  0.00           C  
ATOM   1082  HA2 GLY    79      83.634 109.317  62.316  1.00  0.00           H  
ATOM   1083  HA3 GLY    79      85.382 109.764  62.742  1.00  0.00           H  
ATOM   1084  C   GLY    79      84.273 108.508  64.101  1.00  0.00           C  
ATOM   1085  O   GLY    79      83.664 108.648  65.156  1.00  0.00           O  
ATOM   1086  N   GLY    80      84.902 107.375  63.863  1.00  0.00           N  
ATOM   1087  H   GLY    80      84.920 106.773  64.674  1.00  0.00           H  
ATOM   1088  CA  GLY    80      85.857 107.183  62.681  1.00  0.00           C  
ATOM   1089  HA2 GLY    80      86.677 107.901  62.694  1.00  0.00           H  
ATOM   1090  HA3 GLY    80      86.413 106.256  62.821  1.00  0.00           H  
ATOM   1091  C   GLY    80      85.257 107.141  61.273  1.00  0.00           C  
ATOM   1092  O   GLY    80      84.063 106.819  61.002  1.00  0.00           O  
ATOM   1093  N   TYR    81      86.004 107.714  60.320  1.00  0.00           N  
ATOM   1094  H   TYR    81      86.805 108.168  60.736  1.00  0.00           H  
ATOM   1095  CA  TYR    81      85.626 107.921  58.895  1.00  0.00           C  
ATOM   1096  HA  TYR    81      84.552 107.742  58.937  1.00  0.00           H  
ATOM   1097  CB  TYR    81      85.920 109.334  58.313  1.00  0.00           C  
ATOM   1098  HB2 TYR    81      86.997 109.502  58.333  1.00  0.00           H  
ATOM   1099  HB3 TYR    81      85.603 109.383  57.272  1.00  0.00           H  
ATOM   1100  CG  TYR    81      85.245 110.454  59.095  1.00  0.00           C  
ATOM   1101  CD1 TYR    81      83.913 110.919  58.864  1.00  0.00           C  
ATOM   1102  HD1 TYR    81      83.166 110.562  58.170  1.00  0.00           H  
ATOM   1103  CE1 TYR    81      83.427 112.058  59.454  1.00  0.00           C  
ATOM   1104  HE1 TYR    81      82.440 112.408  59.189  1.00  0.00           H  
ATOM   1105  CZ  TYR    81      84.152 112.760  60.417  1.00  0.00           C  
ATOM   1106  OH  TYR    81      83.700 113.913  60.935  1.00  0.00           O  
ATOM   1107  HH  TYR    81      84.395 114.519  61.205  1.00  0.00           H  
ATOM   1108  CE2 TYR    81      85.416 112.246  60.797  1.00  0.00           C  
ATOM   1109  HE2 TYR    81      85.896 112.768  61.611  1.00  0.00           H  
ATOM   1110  CD2 TYR    81      85.959 111.134  60.109  1.00  0.00           C  
ATOM   1111  HD2 TYR    81      87.006 110.912  60.258  1.00  0.00           H  
ATOM   1112  C   TYR    81      86.291 106.911  58.005  1.00  0.00           C  
ATOM   1113  O   TYR    81      87.462 107.038  57.630  1.00  0.00           O  
ATOM   1114  N   GLY    82      85.620 105.858  57.509  1.00  0.00           N  
ATOM   1115  H   GLY    82      86.146 105.416  56.768  1.00  0.00           H  
ATOM   1116  CA  GLY    82      84.254 105.380  57.694  1.00  0.00           C  
ATOM   1117  HA2 GLY    82      84.012 104.584  56.991  1.00  0.00           H  
ATOM   1118  HA3 GLY    82      84.258 104.936  58.690  1.00  0.00           H  
ATOM   1119  C   GLY    82      83.146 106.436  57.492  1.00  0.00           C  
ATOM   1120  O   GLY    82      83.219 107.239  56.600  1.00  0.00           O  
ATOM   1121  N   SER    83      82.114 106.413  58.329  1.00  0.00           N  
ATOM   1122  H   SER    83      82.207 105.641  58.975  1.00  0.00           H  
ATOM   1123  CA  SER    83      80.906 107.159  58.314  1.00  0.00           C  
ATOM   1124  HA  SER    83      80.147 106.527  58.775  1.00  0.00           H  
ATOM   1125  CB  SER    83      81.007 108.455  59.210  1.00  0.00           C  
ATOM   1126  HB2 SER    83      81.689 109.194  58.788  1.00  0.00           H  
ATOM   1127  HB3 SER    83      80.056 108.982  59.141  1.00  0.00           H  
ATOM   1128  OG  SER    83      81.356 108.173  60.539  1.00  0.00           O  
ATOM   1129  HG  SER    83      82.295 108.121  60.730  1.00  0.00           H  
ATOM   1130  C   SER    83      80.376 107.464  56.912  1.00  0.00           C  
ATOM   1131  O   SER    83      80.550 108.625  56.535  1.00  0.00           O  
ATOM   1132  N   SER    84      79.620 106.601  56.183  1.00  0.00           N  
ATOM   1133  H   SER    84      79.249 107.061  55.364  1.00  0.00           H  
ATOM   1134  CA  SER    84      79.293 105.183  56.466  1.00  0.00           C  
ATOM   1135  HA  SER    84      78.912 105.201  57.487  1.00  0.00           H  
ATOM   1136  CB  SER    84      78.122 104.768  55.508  1.00  0.00           C  
ATOM   1137  HB2 SER    84      77.566 103.908  55.879  1.00  0.00           H  
ATOM   1138  HB3 SER    84      77.486 105.646  55.395  1.00  0.00           H  
ATOM   1139  OG  SER    84      78.592 104.458  54.202  1.00  0.00           O  
ATOM   1140  HG  SER    84      77.766 104.171  53.806  1.00  0.00           H  
ATOM   1141  C   SER    84      80.530 104.309  56.232  1.00  0.00           C  
ATOM   1142  O   SER    84      81.485 104.707  55.539  1.00  0.00           O  
ATOM   1143  N   GLN    85      80.605 103.118  56.811  1.00  0.00           N  
ATOM   1144  H   GLN    85      79.776 102.730  57.237  1.00  0.00           H  
ATOM   1145  CA  GLN    85      81.662 102.134  56.394  1.00  0.00           C  
ATOM   1146  HA  GLN    85      82.623 102.630  56.260  1.00  0.00           H  
ATOM   1147  CB  GLN    85      81.803 101.168  57.574  1.00  0.00           C  
ATOM   1148  HB2 GLN    85      81.969 101.737  58.489  1.00  0.00           H  
ATOM   1149  HB3 GLN    85      80.860 100.633  57.690  1.00  0.00           H  
ATOM   1150  CG  GLN    85      82.907 100.129  57.560  1.00  0.00           C  
ATOM   1151  HG2 GLN    85      82.845  99.354  58.324  1.00  0.00           H  
ATOM   1152  HG3 GLN    85      83.038  99.622  56.604  1.00  0.00           H  
ATOM   1153  CD  GLN    85      84.362 100.728  57.676  1.00  0.00           C  
ATOM   1154  OE1 GLN    85      84.606 101.912  57.392  1.00  0.00           O  
ATOM   1155  NE2 GLN    85      85.379  99.953  57.869  1.00  0.00           N  
ATOM   1156 HE21 GLN    85      86.298 100.372  57.891  1.00  0.00           H  
ATOM   1157 HE22 GLN    85      85.229  98.954  57.869  1.00  0.00           H  
ATOM   1158  C   GLN    85      81.387 101.408  55.010  1.00  0.00           C  
ATOM   1159  O   GLN    85      82.256 101.316  54.146  1.00  0.00           O  
ATOM   1160  N   SER    86      80.137 100.932  54.784  1.00  0.00           N  
ATOM   1161  H   SER    86      79.499 100.913  55.566  1.00  0.00           H  
ATOM   1162  CA  SER    86      79.509 100.408  53.525  1.00  0.00           C  
ATOM   1163  HA  SER    86      78.810  99.623  53.813  1.00  0.00           H  
ATOM   1164  CB  SER    86      78.605 101.469  52.903  1.00  0.00           C  
ATOM   1165  HB2 SER    86      79.062 102.434  52.685  1.00  0.00           H  
ATOM   1166  HB3 SER    86      78.165 101.061  51.993  1.00  0.00           H  
ATOM   1167  OG  SER    86      77.608 101.602  53.866  1.00  0.00           O  
ATOM   1168  HG  SER    86      77.122 100.776  53.807  1.00  0.00           H  
ATOM   1169  C   SER    86      80.490  99.774  52.574  1.00  0.00           C  
ATOM   1170  O   SER    86      80.687 100.164  51.405  1.00  0.00           O  
ATOM   1171  N   SER    87      81.124  98.719  53.060  1.00  0.00           N  
ATOM   1172  H   SER    87      80.883  98.488  54.013  1.00  0.00           H  
ATOM   1173  CA  SER    87      82.229  98.001  52.370  1.00  0.00           C  
ATOM   1174  HA  SER    87      82.119  98.190  51.302  1.00  0.00           H  
ATOM   1175  CB  SER    87      83.525  98.466  52.939  1.00  0.00           C  
ATOM   1176  HB2 SER    87      83.433  98.216  53.996  1.00  0.00           H  
ATOM   1177  HB3 SER    87      84.324  97.878  52.489  1.00  0.00           H  
ATOM   1178  OG  SER    87      83.853  99.812  52.666  1.00  0.00           O  
ATOM   1179  HG  SER    87      83.096 100.329  52.949  1.00  0.00           H  
ATOM   1180  C   SER    87      82.121  96.448  52.640  1.00  0.00           C  
ATOM   1181  O   SER    87      82.869  95.752  51.920  1.00  0.00           O  
ATOM   1182  N   GLN    88      81.260  95.849  53.473  1.00  0.00           N  
ATOM   1183  H   GLN    88      80.721  96.513  54.011  1.00  0.00           H  
ATOM   1184  CA  GLN    88      80.974  94.491  53.604  1.00  0.00           C  
ATOM   1185  HA  GLN    88      80.916  94.033  52.617  1.00  0.00           H  
ATOM   1186  CB  GLN    88      82.018  93.799  54.467  1.00  0.00           C  
ATOM   1187  HB2 GLN    88      82.990  94.137  54.109  1.00  0.00           H  
ATOM   1188  HB3 GLN    88      82.062  94.289  55.439  1.00  0.00           H  
ATOM   1189  CG  GLN    88      82.004  92.338  54.583  1.00  0.00           C  
ATOM   1190  HG2 GLN    88      81.279  92.075  55.354  1.00  0.00           H  
ATOM   1191  HG3 GLN    88      81.679  91.892  53.644  1.00  0.00           H  
ATOM   1192  CD  GLN    88      83.319  91.816  54.965  1.00  0.00           C  
ATOM   1193  OE1 GLN    88      84.321  92.473  54.918  1.00  0.00           O  
ATOM   1194  NE2 GLN    88      83.440  90.552  55.331  1.00  0.00           N  
ATOM   1195 HE21 GLN    88      82.643  89.937  55.418  1.00  0.00           H  
ATOM   1196 HE22 GLN    88      84.317  90.206  55.694  1.00  0.00           H  
ATOM   1197  C   GLN    88      79.607  94.220  54.205  1.00  0.00           C  
ATOM   1198  O   GLN    88      79.303  94.763  55.311  1.00  0.00           O  
ATOM   1199  N   SER    89      78.745  93.369  53.565  1.00  0.00           N  
ATOM   1200  H   SER    89      78.999  92.926  52.693  1.00  0.00           H  
ATOM   1201  CA  SER    89      77.449  92.814  54.017  1.00  0.00           C  
ATOM   1202  HA  SER    89      76.943  93.578  54.608  1.00  0.00           H  
ATOM   1203  CB  SER    89      76.516  92.341  52.960  1.00  0.00           C  
ATOM   1204  HB2 SER    89      76.378  93.084  52.175  1.00  0.00           H  
ATOM   1205  HB3 SER    89      76.936  91.448  52.496  1.00  0.00           H  
ATOM   1206  OG  SER    89      75.302  91.950  53.508  1.00  0.00           O  
ATOM   1207  HG  SER    89      74.654  92.057  52.808  1.00  0.00           H  
ATOM   1208  C   SER    89      77.757  91.710  55.053  1.00  0.00           C  
ATOM   1209  O   SER    89      78.634  90.953  54.755  1.00  0.00           O  
ATOM   1210  N   SER    90      77.042  91.583  56.173  1.00  0.00           N  
ATOM   1211  H   SER    90      76.302  92.229  56.409  1.00  0.00           H  
ATOM   1212  CA  SER    90      77.276  90.390  56.984  1.00  0.00           C  
ATOM   1213  HA  SER    90      78.312  90.072  56.866  1.00  0.00           H  
ATOM   1214  CB  SER    90      76.987  90.641  58.463  1.00  0.00           C  
ATOM   1215  HB2 SER    90      77.364  89.762  58.987  1.00  0.00           H  
ATOM   1216  HB3 SER    90      77.575  91.453  58.890  1.00  0.00           H  
ATOM   1217  OG  SER    90      75.571  90.814  58.767  1.00  0.00           O  
ATOM   1218  HG  SER    90      75.256  91.582  58.284  1.00  0.00           H  
ATOM   1219  C   SER    90      76.503  89.152  56.526  1.00  0.00           C  
ATOM   1220  O   SER    90      76.802  88.024  56.960  1.00  0.00           O  
ATOM   1221  N   TYR    91      75.487  89.376  55.626  1.00  0.00           N  
ATOM   1222  H   TYR    91      75.483  90.296  55.209  1.00  0.00           H  
ATOM   1223  CA  TYR    91      74.677  88.297  55.118  1.00  0.00           C  
ATOM   1224  HA  TYR    91      74.323  87.816  56.030  1.00  0.00           H  
ATOM   1225  CB  TYR    91      73.595  88.855  54.220  1.00  0.00           C  
ATOM   1226  HB2 TYR    91      72.972  89.567  54.762  1.00  0.00           H  
ATOM   1227  HB3 TYR    91      74.234  89.459  53.576  1.00  0.00           H  
ATOM   1228  CG  TYR    91      72.805  87.954  53.319  1.00  0.00           C  
ATOM   1229  CD1 TYR    91      73.419  87.599  52.115  1.00  0.00           C  
ATOM   1230  HD1 TYR    91      74.392  87.934  51.789  1.00  0.00           H  
ATOM   1231  CE1 TYR    91      72.756  86.709  51.219  1.00  0.00           C  
ATOM   1232  HE1 TYR    91      73.241  86.350  50.324  1.00  0.00           H  
ATOM   1233  CZ  TYR    91      71.473  86.183  51.570  1.00  0.00           C  
ATOM   1234  OH  TYR    91      70.965  85.103  50.943  1.00  0.00           O  
ATOM   1235  HH  TYR    91      71.626  84.733  50.353  1.00  0.00           H  
ATOM   1236  CE2 TYR    91      70.825  86.544  52.805  1.00  0.00           C  
ATOM   1237  HE2 TYR    91      69.907  86.114  53.176  1.00  0.00           H  
ATOM   1238  CD2 TYR    91      71.603  87.399  53.669  1.00  0.00           C  
ATOM   1239  HD2 TYR    91      71.245  87.534  54.679  1.00  0.00           H  
ATOM   1240  C   TYR    91      75.664  87.307  54.370  1.00  0.00           C  
ATOM   1241  O   TYR    91      76.687  87.693  53.853  1.00  0.00           O  
ATOM   1242  N   GLY    92      75.418  85.998  54.390  1.00  0.00           N  
ATOM   1243  H   GLY    92      76.201  85.530  53.956  1.00  0.00           H  
ATOM   1244  CA  GLY    92      74.418  85.247  55.025  1.00  0.00           C  
ATOM   1245  HA2 GLY    92      74.822  84.888  55.972  1.00  0.00           H  
ATOM   1246  HA3 GLY    92      73.600  85.852  55.415  1.00  0.00           H  
ATOM   1247  C   GLY    92      73.769  84.117  54.292  1.00  0.00           C  
ATOM   1248  O   GLY    92      74.134  83.758  53.188  1.00  0.00           O  
ATOM   1249  N   GLN    93      72.500  83.826  54.745  1.00  0.00           N  
ATOM   1250  H   GLN    93      72.178  84.266  55.595  1.00  0.00           H  
ATOM   1251  CA  GLN    93      71.570  82.916  54.070  1.00  0.00           C  
ATOM   1252  HA  GLN    93      71.652  83.128  53.004  1.00  0.00           H  
ATOM   1253  CB  GLN    93      71.864  81.403  54.483  1.00  0.00           C  
ATOM   1254  HB2 GLN    93      71.417  80.673  53.808  1.00  0.00           H  
ATOM   1255  HB3 GLN    93      72.935  81.205  54.427  1.00  0.00           H  
ATOM   1256  CG  GLN    93      71.318  81.052  55.864  1.00  0.00           C  
ATOM   1257  HG2 GLN    93      71.795  81.642  56.647  1.00  0.00           H  
ATOM   1258  HG3 GLN    93      70.233  81.122  55.945  1.00  0.00           H  
ATOM   1259  CD  GLN    93      71.791  79.620  56.187  1.00  0.00           C  
ATOM   1260  OE1 GLN    93      71.156  78.592  55.868  1.00  0.00           O  
ATOM   1261  NE2 GLN    93      72.948  79.437  56.806  1.00  0.00           N  
ATOM   1262 HE21 GLN    93      73.187  78.483  57.036  1.00  0.00           H  
ATOM   1263 HE22 GLN    93      73.531  80.161  57.203  1.00  0.00           H  
ATOM   1264  C   GLN    93      70.136  83.338  54.377  1.00  0.00           C  
ATOM   1265  O   GLN    93      69.893  84.084  55.320  1.00  0.00           O  
ATOM   1266  N   GLN    94      69.157  82.828  53.527  1.00  0.00           N  
ATOM   1267  H   GLN    94      69.550  82.306  52.758  1.00  0.00           H  
ATOM   1268  CA  GLN    94      67.734  83.015  53.621  1.00  0.00           C  
ATOM   1269  HA  GLN    94      67.452  83.357  54.617  1.00  0.00           H  
ATOM   1270  CB  GLN    94      67.228  84.085  52.625  1.00  0.00           C  
ATOM   1271  HB2 GLN    94      67.651  85.052  52.900  1.00  0.00           H  
ATOM   1272  HB3 GLN    94      67.616  83.925  51.619  1.00  0.00           H  
ATOM   1273  CG  GLN    94      65.716  84.200  52.460  1.00  0.00           C  
ATOM   1274  HG2 GLN    94      65.592  85.050  51.789  1.00  0.00           H  
ATOM   1275  HG3 GLN    94      65.404  83.278  51.970  1.00  0.00           H  
ATOM   1276  CD  GLN    94      64.868  84.423  53.699  1.00  0.00           C  
ATOM   1277  OE1 GLN    94      64.310  83.445  54.199  1.00  0.00           O  
ATOM   1278  NE2 GLN    94      64.727  85.660  54.171  1.00  0.00           N  
ATOM   1279 HE21 GLN    94      65.020  86.415  53.568  1.00  0.00           H  
ATOM   1280 HE22 GLN    94      64.219  85.768  55.038  1.00  0.00           H  
ATOM   1281  C   GLN    94      67.052  81.650  53.289  1.00  0.00           C  
ATOM   1282  O   GLN    94      67.319  81.011  52.284  1.00  0.00           O  
ATOM   1283  N   SER    95      66.237  81.188  54.254  1.00  0.00           N  
ATOM   1284  H   SER    95      66.136  81.727  55.102  1.00  0.00           H  
ATOM   1285  CA  SER    95      65.620  79.894  54.361  1.00  0.00           C  
ATOM   1286  HA  SER    95      66.381  79.119  54.454  1.00  0.00           H  
ATOM   1287  CB  SER    95      64.755  79.909  55.615  1.00  0.00           C  
ATOM   1288  HB2 SER    95      65.227  80.289  56.521  1.00  0.00           H  
ATOM   1289  HB3 SER    95      63.821  80.426  55.394  1.00  0.00           H  
ATOM   1290  OG  SER    95      64.452  78.517  55.759  1.00  0.00           O  
ATOM   1291  HG  SER    95      63.814  78.484  56.475  1.00  0.00           H  
ATOM   1292  C   SER    95      64.801  79.555  53.066  1.00  0.00           C  
ATOM   1293  O   SER    95      64.107  80.443  52.603  1.00  0.00           O  
ATOM   1294  N   SER    96      64.917  78.314  52.541  1.00  0.00           N  
ATOM   1295  H   SER    96      65.551  77.755  53.095  1.00  0.00           H  
ATOM   1296  CA  SER    96      64.106  77.772  51.434  1.00  0.00           C  
ATOM   1297  HA  SER    96      63.768  78.541  50.740  1.00  0.00           H  
ATOM   1298  CB  SER    96      64.812  76.598  50.726  1.00  0.00           C  
ATOM   1299  HB2 SER    96      64.848  75.730  51.385  1.00  0.00           H  
ATOM   1300  HB3 SER    96      64.333  76.205  49.829  1.00  0.00           H  
ATOM   1301  OG  SER    96      66.163  76.921  50.404  1.00  0.00           O  
ATOM   1302  HG  SER    96      66.094  77.867  50.254  1.00  0.00           H  
ATOM   1303  C   SER    96      62.805  77.193  52.074  1.00  0.00           C  
ATOM   1304  O   SER    96      62.800  76.710  53.186  1.00  0.00           O  
ATOM   1305  N   TYR    97      61.716  77.138  51.323  1.00  0.00           N  
ATOM   1306  H   TYR    97      60.958  76.764  51.875  1.00  0.00           H  
ATOM   1307  CA  TYR    97      61.380  77.832  50.038  1.00  0.00           C  
ATOM   1308  HA  TYR    97      60.328  77.719  49.774  1.00  0.00           H  
ATOM   1309  CB  TYR    97      61.181  79.294  50.293  1.00  0.00           C  
ATOM   1310  HB2 TYR    97      62.063  79.769  50.722  1.00  0.00           H  
ATOM   1311  HB3 TYR    97      60.938  79.923  49.437  1.00  0.00           H  
ATOM   1312  CG  TYR    97      60.099  79.676  51.366  1.00  0.00           C  
ATOM   1313  CD1 TYR    97      60.504  80.005  52.673  1.00  0.00           C  
ATOM   1314  HD1 TYR    97      61.548  80.080  52.937  1.00  0.00           H  
ATOM   1315  CE1 TYR    97      59.491  80.351  53.612  1.00  0.00           C  
ATOM   1316  HE1 TYR    97      59.816  80.563  54.620  1.00  0.00           H  
ATOM   1317  CZ  TYR    97      58.128  80.292  53.254  1.00  0.00           C  
ATOM   1318  OH  TYR    97      57.126  80.474  54.173  1.00  0.00           O  
ATOM   1319  HH  TYR    97      57.472  80.903  54.959  1.00  0.00           H  
ATOM   1320  CE2 TYR    97      57.733  79.896  52.009  1.00  0.00           C  
ATOM   1321  HE2 TYR    97      56.679  79.995  51.794  1.00  0.00           H  
ATOM   1322  CD2 TYR    97      58.754  79.482  51.071  1.00  0.00           C  
ATOM   1323  HD2 TYR    97      58.465  79.255  50.055  1.00  0.00           H  
ATOM   1324  C   TYR    97      62.255  77.651  48.751  1.00  0.00           C  
ATOM   1325  O   TYR    97      63.019  78.519  48.273  1.00  0.00           O  
ATOM   1326  N   PRO    98      62.064  76.441  48.122  1.00  0.00           N  
ATOM   1327  CD  PRO    98      62.683  76.078  46.861  1.00  0.00           C  
ATOM   1328  HD2 PRO    98      63.770  76.108  46.937  1.00  0.00           H  
ATOM   1329  HD3 PRO    98      62.371  76.670  46.001  1.00  0.00           H  
ATOM   1330  CG  PRO    98      62.254  74.632  46.513  1.00  0.00           C  
ATOM   1331  HG2 PRO    98      62.973  73.943  46.956  1.00  0.00           H  
ATOM   1332  HG3 PRO    98      62.140  74.525  45.434  1.00  0.00           H  
ATOM   1333  CB  PRO    98      60.896  74.504  47.216  1.00  0.00           C  
ATOM   1334  HB2 PRO    98      60.693  73.451  47.409  1.00  0.00           H  
ATOM   1335  HB3 PRO    98      60.104  74.990  46.645  1.00  0.00           H  
ATOM   1336  CA  PRO    98      61.126  75.326  48.517  1.00  0.00           C  
ATOM   1337  HA  PRO    98      60.209  75.890  48.690  1.00  0.00           H  
ATOM   1338  C   PRO    98      61.445  74.540  49.797  1.00  0.00           C  
ATOM   1339  O   PRO    98      62.639  74.317  50.062  1.00  0.00           O  
ATOM   1340  N   GLY    99      60.435  74.231  50.577  1.00  0.00           N  
ATOM   1341  H   GLY    99      59.469  74.381  50.324  1.00  0.00           H  
ATOM   1342  CA  GLY    99      60.672  73.394  51.795  1.00  0.00           C  
ATOM   1343  HA2 GLY    99      61.340  73.912  52.483  1.00  0.00           H  
ATOM   1344  HA3 GLY    99      59.703  73.387  52.294  1.00  0.00           H  
ATOM   1345  C   GLY    99      61.113  71.966  51.532  1.00  0.00           C  
ATOM   1346  O   GLY    99      61.012  71.315  50.434  1.00  0.00           O  
ATOM   1347  N   TYR   100      61.693  71.430  52.618  1.00  0.00           N  
ATOM   1348  H   TYR   100      61.662  71.837  53.542  1.00  0.00           H  
ATOM   1349  CA  TYR   100      62.267  70.124  52.519  1.00  0.00           C  
ATOM   1350  HA  TYR   100      61.738  69.674  51.679  1.00  0.00           H  
ATOM   1351  CB  TYR   100      63.841  70.247  52.295  1.00  0.00           C  
ATOM   1352  HB2 TYR   100      64.376  69.300  52.225  1.00  0.00           H  
ATOM   1353  HB3 TYR   100      64.013  70.718  51.327  1.00  0.00           H  
ATOM   1354  CG  TYR   100      64.585  71.077  53.359  1.00  0.00           C  
ATOM   1355  CD1 TYR   100      64.562  72.512  53.234  1.00  0.00           C  
ATOM   1356  HD1 TYR   100      63.927  72.922  52.462  1.00  0.00           H  
ATOM   1357  CE1 TYR   100      65.091  73.418  54.162  1.00  0.00           C  
ATOM   1358  HE1 TYR   100      64.976  74.484  54.028  1.00  0.00           H  
ATOM   1359  CZ  TYR   100      65.737  72.826  55.234  1.00  0.00           C  
ATOM   1360  OH  TYR   100      66.288  73.582  56.218  1.00  0.00           O  
ATOM   1361  HH  TYR   100      67.103  73.112  56.410  1.00  0.00           H  
ATOM   1362  CE2 TYR   100      65.821  71.446  55.342  1.00  0.00           C  
ATOM   1363  HE2 TYR   100      66.301  71.107  56.249  1.00  0.00           H  
ATOM   1364  CD2 TYR   100      65.119  70.538  54.523  1.00  0.00           C  
ATOM   1365  HD2 TYR   100      65.250  69.477  54.679  1.00  0.00           H  
ATOM   1366  C   TYR   100      61.912  69.172  53.646  1.00  0.00           C  
ATOM   1367  O   TYR   100      62.647  68.184  53.930  1.00  0.00           O  
ATOM   1368  N   GLY   101      60.787  69.324  54.281  1.00  0.00           N  
ATOM   1369  H   GLY   101      60.194  70.071  53.949  1.00  0.00           H  
ATOM   1370  CA  GLY   101      60.100  68.405  55.152  1.00  0.00           C  
ATOM   1371  HA2 GLY   101      60.796  68.041  55.908  1.00  0.00           H  
ATOM   1372  HA3 GLY   101      59.253  68.921  55.605  1.00  0.00           H  
ATOM   1373  C   GLY   101      59.783  67.044  54.487  1.00  0.00           C  
ATOM   1374  O   GLY   101      60.087  65.983  55.103  1.00  0.00           O  
ATOM   1375  N   GLN   102      59.343  67.102  53.242  1.00  0.00           N  
ATOM   1376  H   GLN   102      59.152  68.053  52.963  1.00  0.00           H  
ATOM   1377  CA  GLN   102      59.245  65.982  52.322  1.00  0.00           C  
ATOM   1378  HA  GLN   102      58.658  65.229  52.848  1.00  0.00           H  
ATOM   1379  CB  GLN   102      58.425  66.392  51.064  1.00  0.00           C  
ATOM   1380  HB2 GLN   102      58.781  67.389  50.804  1.00  0.00           H  
ATOM   1381  HB3 GLN   102      58.600  65.649  50.286  1.00  0.00           H  
ATOM   1382  CG  GLN   102      56.926  66.586  51.390  1.00  0.00           C  
ATOM   1383  HG2 GLN   102      56.728  67.175  52.286  1.00  0.00           H  
ATOM   1384  HG3 GLN   102      56.382  67.240  50.709  1.00  0.00           H  
ATOM   1385  CD  GLN   102      56.253  65.219  51.636  1.00  0.00           C  
ATOM   1386  OE1 GLN   102      56.905  64.168  51.564  1.00  0.00           O  
ATOM   1387  NE2 GLN   102      54.971  65.225  51.950  1.00  0.00           N  
ATOM   1388 HE21 GLN   102      54.494  66.092  52.154  1.00  0.00           H  
ATOM   1389 HE22 GLN   102      54.462  64.365  52.094  1.00  0.00           H  
ATOM   1390  C   GLN   102      60.592  65.254  51.955  1.00  0.00           C  
ATOM   1391  O   GLN   102      61.612  65.923  51.915  1.00  0.00           O  
ATOM   1392  N   GLN   103      60.576  63.957  51.627  1.00  0.00           N  
ATOM   1393  H   GLN   103      59.674  63.506  51.586  1.00  0.00           H  
ATOM   1394  CA  GLN   103      61.747  63.226  51.285  1.00  0.00           C  
ATOM   1395  HA  GLN   103      62.408  63.867  50.701  1.00  0.00           H  
ATOM   1396  CB  GLN   103      62.614  62.838  52.597  1.00  0.00           C  
ATOM   1397  HB2 GLN   103      63.205  63.715  52.861  1.00  0.00           H  
ATOM   1398  HB3 GLN   103      61.963  62.542  53.419  1.00  0.00           H  
ATOM   1399  CG  GLN   103      63.688  61.656  52.407  1.00  0.00           C  
ATOM   1400  HG2 GLN   103      64.097  61.519  53.408  1.00  0.00           H  
ATOM   1401  HG3 GLN   103      63.239  60.686  52.190  1.00  0.00           H  
ATOM   1402  CD  GLN   103      64.825  62.092  51.433  1.00  0.00           C  
ATOM   1403  OE1 GLN   103      64.782  63.081  50.769  1.00  0.00           O  
ATOM   1404  NE2 GLN   103      65.874  61.327  51.415  1.00  0.00           N  
ATOM   1405 HE21 GLN   103      66.614  61.557  50.768  1.00  0.00           H  
ATOM   1406 HE22 GLN   103      65.843  60.499  51.993  1.00  0.00           H  
ATOM   1407  C   GLN   103      61.301  61.942  50.549  1.00  0.00           C  
ATOM   1408  O   GLN   103      60.389  61.251  51.057  1.00  0.00           O  
ATOM   1409  N   PRO   104      61.827  61.804  49.324  1.00  0.00           N  
ATOM   1410  CD  PRO   104      62.349  62.845  48.439  1.00  0.00           C  
ATOM   1411  HD2 PRO   104      63.369  63.126  48.703  1.00  0.00           H  
ATOM   1412  HD3 PRO   104      61.787  63.778  48.413  1.00  0.00           H  
ATOM   1413  CG  PRO   104      62.237  62.376  46.941  1.00  0.00           C  
ATOM   1414  HG2 PRO   104      63.150  62.533  46.366  1.00  0.00           H  
ATOM   1415  HG3 PRO   104      61.348  62.802  46.475  1.00  0.00           H  
ATOM   1416  CB  PRO   104      62.043  60.816  47.092  1.00  0.00           C  
ATOM   1417  HB2 PRO   104      62.983  60.270  47.022  1.00  0.00           H  
ATOM   1418  HB3 PRO   104      61.353  60.441  46.336  1.00  0.00           H  
ATOM   1419  CA  PRO   104      61.475  60.643  48.509  1.00  0.00           C  
ATOM   1420  HA  PRO   104      60.390  60.562  48.570  1.00  0.00           H  
ATOM   1421  C   PRO   104      62.044  59.305  49.085  1.00  0.00           C  
ATOM   1422  O   PRO   104      63.113  59.344  49.694  1.00  0.00           O  
ATOM   1423  N   ALA   105      61.297  58.196  48.922  1.00  0.00           N  
ATOM   1424  H   ALA   105      60.394  58.321  48.487  1.00  0.00           H  
ATOM   1425  CA  ALA   105      61.617  56.828  49.450  1.00  0.00           C  
ATOM   1426  HA  ALA   105      61.844  57.031  50.497  1.00  0.00           H  
ATOM   1427  CB  ALA   105      60.382  55.985  49.250  1.00  0.00           C  
ATOM   1428  HB1 ALA   105      60.091  55.985  48.199  1.00  0.00           H  
ATOM   1429  HB2 ALA   105      60.497  54.936  49.522  1.00  0.00           H  
ATOM   1430  HB3 ALA   105      59.558  56.349  49.865  1.00  0.00           H  
ATOM   1431  C   ALA   105      62.805  56.199  48.772  1.00  0.00           C  
ATOM   1432  O   ALA   105      63.003  56.413  47.572  1.00  0.00           O  
ATOM   1433  N   PRO   106      63.676  55.512  49.536  1.00  0.00           N  
ATOM   1434  CD  PRO   106      63.477  55.329  50.952  1.00  0.00           C  
ATOM   1435  HD2 PRO   106      62.454  55.001  51.137  1.00  0.00           H  
ATOM   1436  HD3 PRO   106      63.666  56.263  51.482  1.00  0.00           H  
ATOM   1437  CG  PRO   106      64.601  54.398  51.436  1.00  0.00           C  
ATOM   1438  HG2 PRO   106      64.135  53.435  51.647  1.00  0.00           H  
ATOM   1439  HG3 PRO   106      64.988  54.790  52.376  1.00  0.00           H  
ATOM   1440  CB  PRO   106      65.667  54.383  50.332  1.00  0.00           C  
ATOM   1441  HB2 PRO   106      66.286  53.490  50.244  1.00  0.00           H  
ATOM   1442  HB3 PRO   106      66.328  55.207  50.602  1.00  0.00           H  
ATOM   1443  CA  PRO   106      64.837  54.745  49.087  1.00  0.00           C  
ATOM   1444  HA  PRO   106      65.464  55.210  48.326  1.00  0.00           H  
ATOM   1445  C   PRO   106      64.358  53.435  48.409  1.00  0.00           C  
ATOM   1446  O   PRO   106      63.240  52.983  48.473  1.00  0.00           O  
ATOM   1447  N   SER   107      65.317  52.813  47.707  1.00  0.00           N  
ATOM   1448  H   SER   107      66.236  53.228  47.649  1.00  0.00           H  
ATOM   1449  CA  SER   107      65.109  51.435  47.156  1.00  0.00           C  
ATOM   1450  HA  SER   107      64.055  51.174  47.064  1.00  0.00           H  
ATOM   1451  CB  SER   107      65.628  51.288  45.704  1.00  0.00           C  
ATOM   1452  HB2 SER   107      65.537  50.228  45.465  1.00  0.00           H  
ATOM   1453  HB3 SER   107      65.044  51.792  44.934  1.00  0.00           H  
ATOM   1454  OG  SER   107      66.972  51.794  45.495  1.00  0.00           O  
ATOM   1455  HG  SER   107      66.897  52.729  45.291  1.00  0.00           H  
ATOM   1456  C   SER   107      65.923  50.488  48.006  1.00  0.00           C  
ATOM   1457  O   SER   107      67.142  50.731  48.162  1.00  0.00           O  
ATOM   1458  N   SER   108      65.303  49.490  48.578  1.00  0.00           N  
ATOM   1459  H   SER   108      64.307  49.509  48.412  1.00  0.00           H  
ATOM   1460  CA  SER   108      65.922  48.337  49.275  1.00  0.00           C  
ATOM   1461  HA  SER   108      66.347  48.712  50.206  1.00  0.00           H  
ATOM   1462  CB  SER   108      64.699  47.486  49.626  1.00  0.00           C  
ATOM   1463  HB2 SER   108      64.208  47.401  48.656  1.00  0.00           H  
ATOM   1464  HB3 SER   108      64.946  46.521  50.068  1.00  0.00           H  
ATOM   1465  OG  SER   108      63.799  48.191  50.471  1.00  0.00           O  
ATOM   1466  HG  SER   108      63.469  47.569  51.123  1.00  0.00           H  
ATOM   1467  C   SER   108      66.855  47.589  48.439  1.00  0.00           C  
ATOM   1468  O   SER   108      66.987  47.832  47.225  1.00  0.00           O  
ATOM   1469  N   THR   109      67.587  46.559  48.993  1.00  0.00           N  
ATOM   1470  H   THR   109      67.724  46.522  49.993  1.00  0.00           H  
ATOM   1471  CA  THR   109      68.263  45.491  48.352  1.00  0.00           C  
ATOM   1472  HA  THR   109      68.798  45.822  47.461  1.00  0.00           H  
ATOM   1473  CB  THR   109      69.179  44.890  49.449  1.00  0.00           C  
ATOM   1474  HB  THR   109      69.642  43.984  49.060  1.00  0.00           H  
ATOM   1475  CG2 THR   109      70.318  45.831  49.815  1.00  0.00           C  
ATOM   1476 HG21 THR   109      71.001  45.451  50.575  1.00  0.00           H  
ATOM   1477 HG22 THR   109      71.019  46.024  49.004  1.00  0.00           H  
ATOM   1478 HG23 THR   109      70.015  46.806  50.199  1.00  0.00           H  
ATOM   1479  OG1 THR   109      68.454  44.606  50.617  1.00  0.00           O  
ATOM   1480  HG1 THR   109      68.169  43.690  50.606  1.00  0.00           H  
ATOM   1481  C   THR   109      67.231  44.464  47.826  1.00  0.00           C  
ATOM   1482  O   THR   109      66.044  44.401  48.188  1.00  0.00           O  
ATOM   1483  N   SER   110      67.617  43.624  46.901  1.00  0.00           N  
ATOM   1484  H   SER   110      68.604  43.618  46.691  1.00  0.00           H  
ATOM   1485  CA  SER   110      66.842  42.517  46.310  1.00  0.00           C  
ATOM   1486  HA  SER   110      65.778  42.748  46.355  1.00  0.00           H  
ATOM   1487  CB  SER   110      67.166  42.319  44.807  1.00  0.00           C  
ATOM   1488  HB2 SER   110      66.463  41.558  44.468  1.00  0.00           H  
ATOM   1489  HB3 SER   110      66.992  43.214  44.210  1.00  0.00           H  
ATOM   1490  OG  SER   110      68.507  41.840  44.709  1.00  0.00           O  
ATOM   1491  HG  SER   110      69.236  42.439  44.528  1.00  0.00           H  
ATOM   1492  C   SER   110      67.094  41.208  47.078  1.00  0.00           C  
ATOM   1493  O   SER   110      67.730  41.114  48.148  1.00  0.00           O  
ATOM   1494  N   GLY   111      66.342  40.141  46.670  1.00  0.00           N  
ATOM   1495  H   GLY   111      65.764  40.224  45.847  1.00  0.00           H  
ATOM   1496  CA  GLY   111      65.949  39.019  47.451  1.00  0.00           C  
ATOM   1497  HA2 GLY   111      65.738  38.247  46.711  1.00  0.00           H  
ATOM   1498  HA3 GLY   111      66.698  38.675  48.164  1.00  0.00           H  
ATOM   1499  C   GLY   111      64.662  39.271  48.270  1.00  0.00           C  
ATOM   1500  O   GLY   111      64.197  40.406  48.457  1.00  0.00           O  
ATOM   1501  N   SER   112      64.071  38.175  48.712  1.00  0.00           N  
ATOM   1502  H   SER   112      63.265  38.395  49.280  1.00  0.00           H  
ATOM   1503  CA  SER   112      64.240  36.736  48.536  1.00  0.00           C  
ATOM   1504  HA  SER   112      63.579  36.168  49.190  1.00  0.00           H  
ATOM   1505  CB  SER   112      63.852  36.299  47.104  1.00  0.00           C  
ATOM   1506  HB2 SER   112      64.471  36.749  46.328  1.00  0.00           H  
ATOM   1507  HB3 SER   112      64.032  35.232  46.972  1.00  0.00           H  
ATOM   1508  OG  SER   112      62.398  36.593  46.804  1.00  0.00           O  
ATOM   1509  HG  SER   112      62.182  36.111  46.002  1.00  0.00           H  
ATOM   1510  C   SER   112      65.609  36.183  48.987  1.00  0.00           C  
ATOM   1511  O   SER   112      66.326  35.621  48.149  1.00  0.00           O  
ATOM   1512  N   TYR   113      65.997  36.198  50.298  1.00  0.00           N  
ATOM   1513  H   TYR   113      66.886  35.742  50.444  1.00  0.00           H  
ATOM   1514  CA  TYR   113      65.252  36.564  51.528  1.00  0.00           C  
ATOM   1515  HA  TYR   113      64.345  37.072  51.199  1.00  0.00           H  
ATOM   1516  CB  TYR   113      64.745  35.333  52.232  1.00  0.00           C  
ATOM   1517  HB2 TYR   113      65.613  34.724  52.487  1.00  0.00           H  
ATOM   1518  HB3 TYR   113      64.306  35.693  53.162  1.00  0.00           H  
ATOM   1519  CG  TYR   113      63.720  34.503  51.404  1.00  0.00           C  
ATOM   1520  CD1 TYR   113      62.367  34.686  51.522  1.00  0.00           C  
ATOM   1521  HD1 TYR   113      61.914  35.268  52.312  1.00  0.00           H  
ATOM   1522  CE1 TYR   113      61.527  34.101  50.564  1.00  0.00           C  
ATOM   1523  HE1 TYR   113      60.454  34.102  50.687  1.00  0.00           H  
ATOM   1524  CZ  TYR   113      62.009  33.273  49.498  1.00  0.00           C  
ATOM   1525  OH  TYR   113      61.135  32.609  48.747  1.00  0.00           O  
ATOM   1526  HH  TYR   113      60.524  32.026  49.205  1.00  0.00           H  
ATOM   1527  CE2 TYR   113      63.428  33.105  49.495  1.00  0.00           C  
ATOM   1528  HE2 TYR   113      63.861  32.456  48.749  1.00  0.00           H  
ATOM   1529  CD2 TYR   113      64.277  33.693  50.420  1.00  0.00           C  
ATOM   1530  HD2 TYR   113      65.345  33.544  50.372  1.00  0.00           H  
ATOM   1531  C   TYR   113      66.108  37.459  52.464  1.00  0.00           C  
ATOM   1532  O   TYR   113      67.335  37.233  52.528  1.00  0.00           O  
ATOM   1533  N   GLY   114      65.553  38.383  53.214  1.00  0.00           N  
ATOM   1534  H   GLY   114      64.557  38.467  53.069  1.00  0.00           H  
ATOM   1535  CA  GLY   114      66.033  39.072  54.408  1.00  0.00           C  
ATOM   1536  HA2 GLY   114      65.543  38.809  55.346  1.00  0.00           H  
ATOM   1537  HA3 GLY   114      67.080  38.802  54.552  1.00  0.00           H  
ATOM   1538  C   GLY   114      66.014  40.627  54.240  1.00  0.00           C  
ATOM   1539  O   GLY   114      65.281  41.127  53.329  1.00  0.00           O  
ATOM   1540  N   SER   115      66.768  41.380  54.966  1.00  0.00           N  
ATOM   1541  H   SER   115      66.686  42.348  54.690  1.00  0.00           H  
ATOM   1542  CA  SER   115      67.623  40.972  56.113  1.00  0.00           C  
ATOM   1543  HA  SER   115      67.399  39.911  56.221  1.00  0.00           H  
ATOM   1544  CB  SER   115      69.129  41.084  55.804  1.00  0.00           C  
ATOM   1545  HB2 SER   115      69.329  42.149  55.684  1.00  0.00           H  
ATOM   1546  HB3 SER   115      69.810  40.794  56.604  1.00  0.00           H  
ATOM   1547  OG  SER   115      69.378  40.278  54.691  1.00  0.00           O  
ATOM   1548  HG  SER   115      70.327  40.378  54.588  1.00  0.00           H  
ATOM   1549  C   SER   115      67.155  41.690  57.425  1.00  0.00           C  
ATOM   1550  O   SER   115      67.750  41.453  58.443  1.00  0.00           O  
ATOM   1551  N   SER   116      66.077  42.464  57.448  1.00  0.00           N  
ATOM   1552  H   SER   116      65.505  42.604  56.627  1.00  0.00           H  
ATOM   1553  CA  SER   116      65.543  43.059  58.717  1.00  0.00           C  
ATOM   1554  HA  SER   116      64.678  43.688  58.508  1.00  0.00           H  
ATOM   1555  CB  SER   116      65.136  41.949  59.688  1.00  0.00           C  
ATOM   1556  HB2 SER   116      65.786  41.079  59.591  1.00  0.00           H  
ATOM   1557  HB3 SER   116      65.061  42.337  60.704  1.00  0.00           H  
ATOM   1558  OG  SER   116      63.891  41.414  59.347  1.00  0.00           O  
ATOM   1559  HG  SER   116      64.053  40.845  58.590  1.00  0.00           H  
ATOM   1560  C   SER   116      66.480  43.984  59.483  1.00  0.00           C  
ATOM   1561  O   SER   116      66.506  44.083  60.726  1.00  0.00           O  
ATOM   1562  N   SER   117      67.123  44.943  58.787  1.00  0.00           N  
ATOM   1563  H   SER   117      67.104  44.884  57.779  1.00  0.00           H  
ATOM   1564  CA  SER   117      68.228  45.797  59.258  1.00  0.00           C  
ATOM   1565  HA  SER   117      68.693  45.433  60.174  1.00  0.00           H  
ATOM   1566  CB  SER   117      69.375  45.635  58.236  1.00  0.00           C  
ATOM   1567  HB2 SER   117      69.143  46.033  57.249  1.00  0.00           H  
ATOM   1568  HB3 SER   117      70.294  46.097  58.596  1.00  0.00           H  
ATOM   1569  OG  SER   117      69.666  44.326  57.990  1.00  0.00           O  
ATOM   1570  HG  SER   117      70.448  44.369  57.434  1.00  0.00           H  
ATOM   1571  C   SER   117      67.741  47.248  59.516  1.00  0.00           C  
ATOM   1572  O   SER   117      68.111  48.154  58.772  1.00  0.00           O  
ATOM   1573  N   GLN   118      66.864  47.365  60.520  1.00  0.00           N  
ATOM   1574  H   GLN   118      66.532  46.505  60.934  1.00  0.00           H  
ATOM   1575  CA  GLN   118      66.033  48.527  60.969  1.00  0.00           C  
ATOM   1576  HA  GLN   118      65.721  48.281  61.984  1.00  0.00           H  
ATOM   1577  CB  GLN   118      66.842  49.799  60.942  1.00  0.00           C  
ATOM   1578  HB2 GLN   118      67.048  50.053  59.902  1.00  0.00           H  
ATOM   1579  HB3 GLN   118      66.231  50.650  61.242  1.00  0.00           H  
ATOM   1580  CG  GLN   118      68.139  49.782  61.795  1.00  0.00           C  
ATOM   1581  HG2 GLN   118      68.839  49.143  61.258  1.00  0.00           H  
ATOM   1582  HG3 GLN   118      68.654  50.742  61.782  1.00  0.00           H  
ATOM   1583  CD  GLN   118      67.909  49.225  63.261  1.00  0.00           C  
ATOM   1584  OE1 GLN   118      67.137  49.725  64.034  1.00  0.00           O  
ATOM   1585  NE2 GLN   118      68.574  48.158  63.636  1.00  0.00           N  
ATOM   1586 HE21 GLN   118      69.365  47.836  63.098  1.00  0.00           H  
ATOM   1587 HE22 GLN   118      68.347  47.706  64.510  1.00  0.00           H  
ATOM   1588  C   GLN   118      64.785  48.699  60.193  1.00  0.00           C  
ATOM   1589  O   GLN   118      64.654  48.250  59.028  1.00  0.00           O  
ATOM   1590  N   SER   119      63.747  49.378  60.658  1.00  0.00           N  
ATOM   1591  H   SER   119      62.934  49.534  60.079  1.00  0.00           H  
ATOM   1592  CA  SER   119      63.446  49.752  62.058  1.00  0.00           C  
ATOM   1593  HA  SER   119      64.341  49.681  62.676  1.00  0.00           H  
ATOM   1594  CB  SER   119      63.103  51.274  62.073  1.00  0.00           C  
ATOM   1595  HB2 SER   119      63.926  51.885  61.702  1.00  0.00           H  
ATOM   1596  HB3 SER   119      62.258  51.502  61.424  1.00  0.00           H  
ATOM   1597  OG  SER   119      62.973  51.639  63.506  1.00  0.00           O  
ATOM   1598  HG  SER   119      63.855  51.919  63.763  1.00  0.00           H  
ATOM   1599  C   SER   119      62.380  48.833  62.705  1.00  0.00           C  
ATOM   1600  O   SER   119      61.536  48.309  62.004  1.00  0.00           O  
ATOM   1601  N   SER   120      62.385  48.795  64.047  1.00  0.00           N  
ATOM   1602  H   SER   120      62.903  49.527  64.512  1.00  0.00           H  
ATOM   1603  CA  SER   120      61.443  48.112  64.942  1.00  0.00           C  
ATOM   1604  HA  SER   120      61.400  47.069  64.631  1.00  0.00           H  
ATOM   1605  CB  SER   120      61.941  48.190  66.405  1.00  0.00           C  
ATOM   1606  HB2 SER   120      62.983  47.871  66.423  1.00  0.00           H  
ATOM   1607  HB3 SER   120      61.804  49.135  66.929  1.00  0.00           H  
ATOM   1608  OG  SER   120      61.158  47.337  67.089  1.00  0.00           O  
ATOM   1609  HG  SER   120      60.626  47.848  67.703  1.00  0.00           H  
ATOM   1610  C   SER   120      60.029  48.734  64.860  1.00  0.00           C  
ATOM   1611  O   SER   120      59.953  49.984  64.801  1.00  0.00           O  
ATOM   1612  N   SER   121      58.905  47.984  64.920  1.00  0.00           N  
ATOM   1613  H   SER   121      58.138  48.641  64.928  1.00  0.00           H  
ATOM   1614  CA  SER   121      58.734  46.590  65.381  1.00  0.00           C  
ATOM   1615  HA  SER   121      58.997  46.497  66.434  1.00  0.00           H  
ATOM   1616  CB  SER   121      57.191  46.278  65.234  1.00  0.00           C  
ATOM   1617  HB2 SER   121      56.997  46.146  64.170  1.00  0.00           H  
ATOM   1618  HB3 SER   121      56.832  45.398  65.767  1.00  0.00           H  
ATOM   1619  OG  SER   121      56.431  47.458  65.598  1.00  0.00           O  
ATOM   1620  HG  SER   121      55.808  47.609  64.884  1.00  0.00           H  
ATOM   1621  C   SER   121      59.604  45.582  64.537  1.00  0.00           C  
ATOM   1622  O   SER   121      59.874  45.748  63.322  1.00  0.00           O  
ATOM   1623  N   TYR   122      59.918  44.425  65.187  1.00  0.00           N  
ATOM   1624  H   TYR   122      59.534  44.302  66.113  1.00  0.00           H  
ATOM   1625  CA  TYR   122      60.539  43.299  64.518  1.00  0.00           C  
ATOM   1626  HA  TYR   122      61.398  43.723  63.997  1.00  0.00           H  
ATOM   1627  CB  TYR   122      60.918  42.314  65.711  1.00  0.00           C  
ATOM   1628  HB2 TYR   122      60.055  42.316  66.377  1.00  0.00           H  
ATOM   1629  HB3 TYR   122      61.180  41.331  65.318  1.00  0.00           H  
ATOM   1630  CG  TYR   122      62.038  42.776  66.502  1.00  0.00           C  
ATOM   1631  CD1 TYR   122      61.909  43.271  67.832  1.00  0.00           C  
ATOM   1632  HD1 TYR   122      60.925  43.396  68.260  1.00  0.00           H  
ATOM   1633  CE1 TYR   122      62.983  43.799  68.559  1.00  0.00           C  
ATOM   1634  HE1 TYR   122      62.785  44.473  69.380  1.00  0.00           H  
ATOM   1635  CZ  TYR   122      64.238  43.920  67.893  1.00  0.00           C  
ATOM   1636  OH  TYR   122      65.350  44.527  68.442  1.00  0.00           O  
ATOM   1637  HH  TYR   122      65.283  44.420  69.393  1.00  0.00           H  
ATOM   1638  CE2 TYR   122      64.411  43.417  66.566  1.00  0.00           C  
ATOM   1639  HE2 TYR   122      65.357  43.517  66.054  1.00  0.00           H  
ATOM   1640  CD2 TYR   122      63.318  42.774  65.876  1.00  0.00           C  
ATOM   1641  HD2 TYR   122      63.395  42.425  64.857  1.00  0.00           H  
ATOM   1642  C   TYR   122      59.587  42.683  63.477  1.00  0.00           C  
ATOM   1643  O   TYR   122      58.435  42.839  63.553  1.00  0.00           O  
ATOM   1644  N   GLY   123      60.078  41.993  62.459  1.00  0.00           N  
ATOM   1645  H   GLY   123      59.360  41.602  61.866  1.00  0.00           H  
ATOM   1646  CA  GLY   123      61.508  41.727  62.053  1.00  0.00           C  
ATOM   1647  HA2 GLY   123      61.637  42.002  61.006  1.00  0.00           H  
ATOM   1648  HA3 GLY   123      62.232  42.330  62.601  1.00  0.00           H  
ATOM   1649  C   GLY   123      61.833  40.241  62.218  1.00  0.00           C  
ATOM   1650  O   GLY   123      61.334  39.657  63.208  1.00  0.00           O  
ATOM   1651  N   GLN   124      62.539  39.497  61.304  1.00  0.00           N  
ATOM   1652  H   GLN   124      62.825  40.028  60.494  1.00  0.00           H  
ATOM   1653  CA  GLN   124      63.132  38.204  61.621  1.00  0.00           C  
ATOM   1654  HA  GLN   124      62.557  37.754  62.430  1.00  0.00           H  
ATOM   1655  CB  GLN   124      62.943  37.298  60.398  1.00  0.00           C  
ATOM   1656  HB2 GLN   124      61.955  37.554  60.015  1.00  0.00           H  
ATOM   1657  HB3 GLN   124      63.667  37.633  59.656  1.00  0.00           H  
ATOM   1658  CG  GLN   124      63.069  35.778  60.703  1.00  0.00           C  
ATOM   1659  HG2 GLN   124      63.071  35.279  59.734  1.00  0.00           H  
ATOM   1660  HG3 GLN   124      64.042  35.716  61.191  1.00  0.00           H  
ATOM   1661  CD  GLN   124      61.922  35.155  61.511  1.00  0.00           C  
ATOM   1662  OE1 GLN   124      60.774  35.434  61.184  1.00  0.00           O  
ATOM   1663  NE2 GLN   124      62.138  34.200  62.483  1.00  0.00           N  
ATOM   1664 HE21 GLN   124      63.091  33.871  62.556  1.00  0.00           H  
ATOM   1665 HE22 GLN   124      61.325  33.671  62.763  1.00  0.00           H  
ATOM   1666  C   GLN   124      64.586  38.331  62.031  1.00  0.00           C  
ATOM   1667  O   GLN   124      65.401  38.694  61.130  1.00  0.00           O  
ATOM   1668  N   PRO   125      64.998  38.059  63.294  1.00  0.00           N  
ATOM   1669  CD  PRO   125      66.209  38.744  63.765  1.00  0.00           C  
ATOM   1670  HD2 PRO   125      66.215  39.814  63.556  1.00  0.00           H  
ATOM   1671  HD3 PRO   125      67.020  38.297  63.190  1.00  0.00           H  
ATOM   1672  CG  PRO   125      66.300  38.329  65.251  1.00  0.00           C  
ATOM   1673  HG2 PRO   125      65.875  39.101  65.892  1.00  0.00           H  
ATOM   1674  HG3 PRO   125      67.338  38.184  65.550  1.00  0.00           H  
ATOM   1675  CB  PRO   125      65.465  37.038  65.352  1.00  0.00           C  
ATOM   1676  HB2 PRO   125      65.218  36.664  66.346  1.00  0.00           H  
ATOM   1677  HB3 PRO   125      66.113  36.281  64.910  1.00  0.00           H  
ATOM   1678  CA  PRO   125      64.380  37.257  64.364  1.00  0.00           C  
ATOM   1679  HA  PRO   125      64.128  36.268  63.981  1.00  0.00           H  
ATOM   1680  C   PRO   125      63.192  37.901  65.050  1.00  0.00           C  
ATOM   1681  O   PRO   125      63.390  38.992  65.625  1.00  0.00           O  
ATOM   1682  N   GLN   126      62.019  37.229  65.192  1.00  0.00           N  
ATOM   1683  H   GLN   126      62.013  36.242  64.980  1.00  0.00           H  
ATOM   1684  CA  GLN   126      60.884  37.789  65.968  1.00  0.00           C  
ATOM   1685  HA  GLN   126      60.561  38.721  65.504  1.00  0.00           H  
ATOM   1686  CB  GLN   126      59.666  36.882  65.842  1.00  0.00           C  
ATOM   1687  HB2 GLN   126      59.259  36.858  64.831  1.00  0.00           H  
ATOM   1688  HB3 GLN   126      59.935  35.885  66.189  1.00  0.00           H  
ATOM   1689  CG  GLN   126      58.646  37.391  66.773  1.00  0.00           C  
ATOM   1690  HG2 GLN   126      58.851  37.142  67.814  1.00  0.00           H  
ATOM   1691  HG3 GLN   126      58.620  38.479  66.716  1.00  0.00           H  
ATOM   1692  CD  GLN   126      57.331  36.668  66.511  1.00  0.00           C  
ATOM   1693  OE1 GLN   126      57.297  35.444  66.582  1.00  0.00           O  
ATOM   1694  NE2 GLN   126      56.236  37.347  66.269  1.00  0.00           N  
ATOM   1695 HE21 GLN   126      56.248  38.357  66.234  1.00  0.00           H  
ATOM   1696 HE22 GLN   126      55.472  36.780  65.930  1.00  0.00           H  
ATOM   1697  C   GLN   126      61.287  38.156  67.360  1.00  0.00           C  
ATOM   1698  O   GLN   126      61.829  37.377  68.156  1.00  0.00           O  
ATOM   1699  N   SER   127      61.123  39.446  67.662  1.00  0.00           N  
ATOM   1700  H   SER   127      60.637  40.043  67.008  1.00  0.00           H  
ATOM   1701  CA  SER   127      61.372  39.961  69.076  1.00  0.00           C  
ATOM   1702  HA  SER   127      60.983  40.979  69.045  1.00  0.00           H  
ATOM   1703  CB  SER   127      60.635  39.146  70.130  1.00  0.00           C  
ATOM   1704  HB2 SER   127      60.894  38.090  70.212  1.00  0.00           H  
ATOM   1705  HB3 SER   127      60.948  39.554  71.092  1.00  0.00           H  
ATOM   1706  OG  SER   127      59.237  39.206  69.956  1.00  0.00           O  
ATOM   1707  HG  SER   127      58.774  38.437  70.295  1.00  0.00           H  
ATOM   1708  C   SER   127      62.873  40.135  69.459  1.00  0.00           C  
ATOM   1709  O   SER   127      63.197  40.455  70.640  1.00  0.00           O  
ATOM   1710  N   GLY   128      63.762  40.008  68.434  1.00  0.00           N  
ATOM   1711  H   GLY   128      63.457  39.625  67.551  1.00  0.00           H  
ATOM   1712  CA  GLY   128      65.182  40.267  68.452  1.00  0.00           C  
ATOM   1713  HA2 GLY   128      65.620  40.629  67.522  1.00  0.00           H  
ATOM   1714  HA3 GLY   128      65.300  41.035  69.217  1.00  0.00           H  
ATOM   1715  C   GLY   128      66.069  39.108  68.847  1.00  0.00           C  
ATOM   1716  O   GLY   128      65.588  37.973  68.677  1.00  0.00           O  
ATOM   1717  N   SER   129      67.308  39.338  69.255  1.00  0.00           N  
ATOM   1718  H   SER   129      67.780  38.467  69.449  1.00  0.00           H  
ATOM   1719  CA  SER   129      68.184  40.514  69.386  1.00  0.00           C  
ATOM   1720  HA  SER   129      69.179  40.148  69.638  1.00  0.00           H  
ATOM   1721  CB  SER   129      68.354  41.222  67.996  1.00  0.00           C  
ATOM   1722  HB2 SER   129      67.513  41.873  67.758  1.00  0.00           H  
ATOM   1723  HB3 SER   129      69.167  41.925  68.180  1.00  0.00           H  
ATOM   1724  OG  SER   129      68.552  40.406  66.864  1.00  0.00           O  
ATOM   1725  HG  SER   129      68.039  40.796  66.153  1.00  0.00           H  
ATOM   1726  C   SER   129      67.772  41.483  70.465  1.00  0.00           C  
ATOM   1727  O   SER   129      67.865  42.706  70.391  1.00  0.00           O  
ATOM   1728  N   TYR   130      67.339  40.892  71.563  1.00  0.00           N  
ATOM   1729  H   TYR   130      67.354  39.882  71.543  1.00  0.00           H  
ATOM   1730  CA  TYR   130      66.793  41.546  72.740  1.00  0.00           C  
ATOM   1731  HA  TYR   130      65.730  41.771  72.649  1.00  0.00           H  
ATOM   1732  CB  TYR   130      66.865  40.570  73.850  1.00  0.00           C  
ATOM   1733  HB2 TYR   130      67.904  40.359  74.101  1.00  0.00           H  
ATOM   1734  HB3 TYR   130      66.391  40.937  74.760  1.00  0.00           H  
ATOM   1735  CG  TYR   130      66.224  39.254  73.474  1.00  0.00           C  
ATOM   1736  CD1 TYR   130      67.117  38.164  73.327  1.00  0.00           C  
ATOM   1737  HD1 TYR   130      68.166  38.375  73.480  1.00  0.00           H  
ATOM   1738  CE1 TYR   130      66.692  36.990  72.778  1.00  0.00           C  
ATOM   1739  HE1 TYR   130      67.396  36.179  72.659  1.00  0.00           H  
ATOM   1740  CZ  TYR   130      65.301  36.875  72.398  1.00  0.00           C  
ATOM   1741  OH  TYR   130      64.931  35.710  71.930  1.00  0.00           O  
ATOM   1742  HH  TYR   130      64.293  35.768  71.215  1.00  0.00           H  
ATOM   1743  CE2 TYR   130      64.453  37.998  72.489  1.00  0.00           C  
ATOM   1744  HE2 TYR   130      63.443  37.852  72.135  1.00  0.00           H  
ATOM   1745  CD2 TYR   130      64.891  39.211  73.030  1.00  0.00           C  
ATOM   1746  HD2 TYR   130      64.279  40.100  72.997  1.00  0.00           H  
ATOM   1747  C   TYR   130      67.453  42.870  73.186  1.00  0.00           C  
ATOM   1748  O   TYR   130      68.672  42.869  73.214  1.00  0.00           O  
ATOM   1749  N   SER   131      66.776  43.974  73.576  1.00  0.00           N  
ATOM   1750  H   SER   131      67.389  44.771  73.676  1.00  0.00           H  
ATOM   1751  CA  SER   131      65.304  44.186  73.449  1.00  0.00           C  
ATOM   1752  HA  SER   131      65.194  45.215  73.791  1.00  0.00           H  
ATOM   1753  CB  SER   131      64.764  44.171  72.040  1.00  0.00           C  
ATOM   1754  HB2 SER   131      64.814  43.168  71.615  1.00  0.00           H  
ATOM   1755  HB3 SER   131      63.693  44.354  72.126  1.00  0.00           H  
ATOM   1756  OG  SER   131      65.350  45.115  71.170  1.00  0.00           O  
ATOM   1757  HG  SER   131      65.149  46.024  71.401  1.00  0.00           H  
ATOM   1758  C   SER   131      64.551  43.417  74.537  1.00  0.00           C  
ATOM   1759  O   SER   131      63.830  42.514  74.191  1.00  0.00           O  
ATOM   1760  N   GLN   132      64.730  43.657  75.837  1.00  0.00           N  
ATOM   1761  H   GLN   132      64.337  42.931  76.420  1.00  0.00           H  
ATOM   1762  CA  GLN   132      65.522  44.625  76.559  1.00  0.00           C  
ATOM   1763  HA  GLN   132      66.440  44.891  76.035  1.00  0.00           H  
ATOM   1764  CB  GLN   132      64.710  45.916  76.724  1.00  0.00           C  
ATOM   1765  HB2 GLN   132      65.253  46.619  77.356  1.00  0.00           H  
ATOM   1766  HB3 GLN   132      64.429  46.369  75.773  1.00  0.00           H  
ATOM   1767  CG  GLN   132      63.425  45.698  77.604  1.00  0.00           C  
ATOM   1768  HG2 GLN   132      62.884  44.865  77.156  1.00  0.00           H  
ATOM   1769  HG3 GLN   132      63.655  45.402  78.628  1.00  0.00           H  
ATOM   1770  CD  GLN   132      62.517  46.890  77.812  1.00  0.00           C  
ATOM   1771  OE1 GLN   132      62.954  47.821  78.361  1.00  0.00           O  
ATOM   1772  NE2 GLN   132      61.411  47.073  77.141  1.00  0.00           N  
ATOM   1773 HE21 GLN   132      61.057  46.389  76.489  1.00  0.00           H  
ATOM   1774 HE22 GLN   132      60.900  47.937  77.251  1.00  0.00           H  
ATOM   1775  C   GLN   132      65.975  44.028  77.892  1.00  0.00           C  
ATOM   1776  O   GLN   132      65.334  43.185  78.425  1.00  0.00           O  
ATOM   1777  N   GLN   133      67.046  44.576  78.492  1.00  0.00           N  
ATOM   1778  H   GLN   133      67.489  45.244  77.878  1.00  0.00           H  
ATOM   1779  CA  GLN   133      67.577  44.375  79.837  1.00  0.00           C  
ATOM   1780  HA  GLN   133      68.564  44.825  79.946  1.00  0.00           H  
ATOM   1781  CB  GLN   133      66.579  44.929  80.880  1.00  0.00           C  
ATOM   1782  HB2 GLN   133      65.593  44.488  80.738  1.00  0.00           H  
ATOM   1783  HB3 GLN   133      66.985  44.771  81.879  1.00  0.00           H  
ATOM   1784  CG  GLN   133      66.389  46.415  80.821  1.00  0.00           C  
ATOM   1785  HG2 GLN   133      67.319  46.833  80.438  1.00  0.00           H  
ATOM   1786  HG3 GLN   133      65.644  46.616  80.050  1.00  0.00           H  
ATOM   1787  CD  GLN   133      65.947  46.891  82.245  1.00  0.00           C  
ATOM   1788  OE1 GLN   133      66.687  47.117  83.182  1.00  0.00           O  
ATOM   1789  NE2 GLN   133      64.687  46.830  82.586  1.00  0.00           N  
ATOM   1790 HE21 GLN   133      63.937  46.416  82.050  1.00  0.00           H  
ATOM   1791 HE22 GLN   133      64.466  47.099  83.534  1.00  0.00           H  
ATOM   1792  C   GLN   133      67.785  42.879  80.176  1.00  0.00           C  
ATOM   1793  O   GLN   133      67.213  42.359  81.107  1.00  0.00           O  
ATOM   1794  N   PRO   134      68.713  42.112  79.510  1.00  0.00           N  
ATOM   1795  CD  PRO   134      68.968  40.760  79.896  1.00  0.00           C  
ATOM   1796  HD2 PRO   134      68.021  40.260  80.095  1.00  0.00           H  
ATOM   1797  HD3 PRO   134      69.621  40.863  80.762  1.00  0.00           H  
ATOM   1798  CG  PRO   134      69.792  40.136  78.734  1.00  0.00           C  
ATOM   1799  HG2 PRO   134      69.089  39.982  77.916  1.00  0.00           H  
ATOM   1800  HG3 PRO   134      70.491  39.361  79.048  1.00  0.00           H  
ATOM   1801  CB  PRO   134      70.644  41.418  78.456  1.00  0.00           C  
ATOM   1802  HB2 PRO   134      71.034  41.217  77.458  1.00  0.00           H  
ATOM   1803  HB3 PRO   134      71.453  41.496  79.183  1.00  0.00           H  
ATOM   1804  CA  PRO   134      69.607  42.582  78.445  1.00  0.00           C  
ATOM   1805  HA  PRO   134      70.078  43.527  78.719  1.00  0.00           H  
ATOM   1806  C   PRO   134      69.044  42.699  77.008  1.00  0.00           C  
ATOM   1807  O   PRO   134      68.104  42.053  76.687  1.00  0.00           O  
ATOM   1808  N   SER   135      69.622  43.376  76.061  1.00  0.00           N  
ATOM   1809  H   SER   135      69.346  43.109  75.127  1.00  0.00           H  
ATOM   1810  CA  SER   135      70.642  44.408  76.077  1.00  0.00           C  
ATOM   1811  HA  SER   135      71.486  43.921  76.565  1.00  0.00           H  
ATOM   1812  CB  SER   135      71.167  44.838  74.629  1.00  0.00           C  
ATOM   1813  HB2 SER   135      71.623  43.953  74.185  1.00  0.00           H  
ATOM   1814  HB3 SER   135      70.328  45.183  74.025  1.00  0.00           H  
ATOM   1815  OG  SER   135      72.157  45.845  74.850  1.00  0.00           O  
ATOM   1816  HG  SER   135      72.956  45.415  74.537  1.00  0.00           H  
ATOM   1817  C   SER   135      70.363  45.554  77.030  1.00  0.00           C  
ATOM   1818  O   SER   135      69.178  45.872  77.084  1.00  0.00           O  
ATOM   1819  N   TYR   136      71.374  45.988  77.768  1.00  0.00           N  
ATOM   1820  H   TYR   136      72.268  45.649  77.443  1.00  0.00           H  
ATOM   1821  CA  TYR   136      71.184  47.119  78.731  1.00  0.00           C  
ATOM   1822  HA  TYR   136      70.135  47.046  79.019  1.00  0.00           H  
ATOM   1823  CB  TYR   136      71.904  46.778  80.059  1.00  0.00           C  
ATOM   1824  HB2 TYR   136      72.898  46.496  79.714  1.00  0.00           H  
ATOM   1825  HB3 TYR   136      71.879  47.733  80.586  1.00  0.00           H  
ATOM   1826  CG  TYR   136      71.392  45.654  80.900  1.00  0.00           C  
ATOM   1827  CD1 TYR   136      70.334  45.859  81.880  1.00  0.00           C  
ATOM   1828  HD1 TYR   136      69.927  46.857  81.942  1.00  0.00           H  
ATOM   1829  CE1 TYR   136      69.827  44.861  82.600  1.00  0.00           C  
ATOM   1830  HE1 TYR   136      69.052  45.080  83.319  1.00  0.00           H  
ATOM   1831  CZ  TYR   136      70.247  43.558  82.422  1.00  0.00           C  
ATOM   1832  OH  TYR   136      69.762  42.544  83.118  1.00  0.00           O  
ATOM   1833  HH  TYR   136      69.346  42.826  83.936  1.00  0.00           H  
ATOM   1834  CE2 TYR   136      71.307  43.296  81.571  1.00  0.00           C  
ATOM   1835  HE2 TYR   136      71.587  42.272  81.369  1.00  0.00           H  
ATOM   1836  CD2 TYR   136      71.908  44.348  80.843  1.00  0.00           C  
ATOM   1837  HD2 TYR   136      72.739  44.150  80.183  1.00  0.00           H  
ATOM   1838  C   TYR   136      71.668  48.482  78.295  1.00  0.00           C  
ATOM   1839  O   TYR   136      72.868  48.733  78.172  1.00  0.00           O  
ATOM   1840  N   GLY   137      70.799  49.474  78.188  1.00  0.00           N  
ATOM   1841  H   GLY   137      71.276  50.357  78.076  1.00  0.00           H  
ATOM   1842  CA  GLY   137      69.321  49.386  78.403  1.00  0.00           C  
ATOM   1843  HA2 GLY   137      68.769  50.175  77.892  1.00  0.00           H  
ATOM   1844  HA3 GLY   137      68.936  48.458  77.979  1.00  0.00           H  
ATOM   1845  C   GLY   137      68.897  49.289  79.897  1.00  0.00           C  
ATOM   1846  O   GLY   137      69.726  49.116  80.733  1.00  0.00           O  
ATOM   1847  N   GLY   138      67.670  49.658  80.136  1.00  0.00           N  
ATOM   1848  H   GLY   138      66.974  49.601  79.407  1.00  0.00           H  
ATOM   1849  CA  GLY   138      67.162  50.022  81.492  1.00  0.00           C  
ATOM   1850  HA2 GLY   138      66.289  49.379  81.600  1.00  0.00           H  
ATOM   1851  HA3 GLY   138      67.770  49.669  82.325  1.00  0.00           H  
ATOM   1852  C   GLY   138      66.981  51.534  81.692  1.00  0.00           C  
ATOM   1853  O   GLY   138      67.578  52.451  81.156  1.00  0.00           O  
ATOM   1854  N   GLN   139      65.992  51.869  82.572  1.00  0.00           N  
ATOM   1855  H   GLN   139      65.892  52.860  82.740  1.00  0.00           H  
ATOM   1856  CA  GLN   139      65.114  50.995  83.428  1.00  0.00           C  
ATOM   1857  HA  GLN   139      64.882  50.066  82.908  1.00  0.00           H  
ATOM   1858  CB  GLN   139      66.007  50.467  84.589  1.00  0.00           C  
ATOM   1859  HB2 GLN   139      65.321  49.894  85.213  1.00  0.00           H  
ATOM   1860  HB3 GLN   139      66.769  49.746  84.291  1.00  0.00           H  
ATOM   1861  CG  GLN   139      66.514  51.502  85.536  1.00  0.00           C  
ATOM   1862  HG2 GLN   139      65.694  52.157  85.830  1.00  0.00           H  
ATOM   1863  HG3 GLN   139      66.892  50.930  86.383  1.00  0.00           H  
ATOM   1864  CD  GLN   139      67.805  52.267  85.223  1.00  0.00           C  
ATOM   1865  OE1 GLN   139      68.541  51.881  84.345  1.00  0.00           O  
ATOM   1866  NE2 GLN   139      68.064  53.388  85.891  1.00  0.00           N  
ATOM   1867 HE21 GLN   139      67.410  53.659  86.613  1.00  0.00           H  
ATOM   1868 HE22 GLN   139      68.841  53.936  85.551  1.00  0.00           H  
ATOM   1869  C   GLN   139      63.771  51.675  83.916  1.00  0.00           C  
ATOM   1870  O   GLN   139      63.090  51.138  84.808  1.00  0.00           O  
ATOM   1871  N   GLN   140      63.463  52.929  83.470  1.00  0.00           N  
ATOM   1872  H   GLN   140      64.065  53.320  82.759  1.00  0.00           H  
ATOM   1873  CA  GLN   140      62.283  53.718  83.883  1.00  0.00           C  
ATOM   1874  HA  GLN   140      62.263  54.641  83.303  1.00  0.00           H  
ATOM   1875  CB  GLN   140      61.011  52.961  83.624  1.00  0.00           C  
ATOM   1876  HB2 GLN   140      60.889  52.223  84.416  1.00  0.00           H  
ATOM   1877  HB3 GLN   140      60.175  53.651  83.739  1.00  0.00           H  
ATOM   1878  CG  GLN   140      60.890  52.352  82.233  1.00  0.00           C  
ATOM   1879  HG2 GLN   140      60.878  53.082  81.424  1.00  0.00           H  
ATOM   1880  HG3 GLN   140      61.735  51.675  82.104  1.00  0.00           H  
ATOM   1881  CD  GLN   140      59.570  51.530  82.195  1.00  0.00           C  
ATOM   1882  OE1 GLN   140      58.488  51.894  82.668  1.00  0.00           O  
ATOM   1883  NE2 GLN   140      59.551  50.389  81.625  1.00  0.00           N  
ATOM   1884 HE21 GLN   140      60.427  49.963  81.357  1.00  0.00           H  
ATOM   1885 HE22 GLN   140      58.671  49.910  81.495  1.00  0.00           H  
ATOM   1886  C   GLN   140      62.350  54.234  85.311  1.00  0.00           C  
ATOM   1887  O   GLN   140      61.274  54.382  85.913  1.00  0.00           O  
ATOM   1888  N   GLN   141      63.536  54.263  86.001  1.00  0.00           N  
ATOM   1889  H   GLN   141      64.382  54.031  85.501  1.00  0.00           H  
ATOM   1890  CA  GLN   141      63.623  54.648  87.357  1.00  0.00           C  
ATOM   1891  HA  GLN   141      62.609  54.992  87.559  1.00  0.00           H  
ATOM   1892  CB  GLN   141      63.819  53.452  88.198  1.00  0.00           C  
ATOM   1893  HB2 GLN   141      64.701  52.916  87.850  1.00  0.00           H  
ATOM   1894  HB3 GLN   141      63.987  53.677  89.251  1.00  0.00           H  
ATOM   1895  CG  GLN   141      62.546  52.533  88.277  1.00  0.00           C  
ATOM   1896  HG2 GLN   141      62.048  52.252  87.349  1.00  0.00           H  
ATOM   1897  HG3 GLN   141      62.891  51.587  88.695  1.00  0.00           H  
ATOM   1898  CD  GLN   141      61.357  52.980  89.100  1.00  0.00           C  
ATOM   1899  OE1 GLN   141      61.539  53.658  90.086  1.00  0.00           O  
ATOM   1900  NE2 GLN   141      60.117  52.678  88.798  1.00  0.00           N  
ATOM   1901 HE21 GLN   141      60.107  52.210  87.903  1.00  0.00           H  
ATOM   1902 HE22 GLN   141      59.326  53.006  89.334  1.00  0.00           H  
ATOM   1903  C   GLN   141      64.804  55.544  87.449  1.00  0.00           C  
ATOM   1904  O   GLN   141      65.938  55.139  87.074  1.00  0.00           O  
ATOM   1905  N   SER   142      64.670  56.788  87.932  1.00  0.00           N  
ATOM   1906  H   SER   142      65.452  57.428  87.943  1.00  0.00           H  
ATOM   1907  CA  SER   142      63.503  57.502  88.526  1.00  0.00           C  
ATOM   1908  HA  SER   142      63.834  58.527  88.692  1.00  0.00           H  
ATOM   1909  CB  SER   142      62.399  57.587  87.500  1.00  0.00           C  
ATOM   1910  HB2 SER   142      61.959  56.612  87.290  1.00  0.00           H  
ATOM   1911  HB3 SER   142      61.533  58.141  87.863  1.00  0.00           H  
ATOM   1912  OG  SER   142      62.877  58.253  86.331  1.00  0.00           O  
ATOM   1913  HG  SER   142      62.094  58.777  86.149  1.00  0.00           H  
ATOM   1914  C   SER   142      62.964  56.778  89.769  1.00  0.00           C  
ATOM   1915  O   SER   142      61.797  56.574  89.924  1.00  0.00           O  
ATOM   1916  N   TYR   143      63.819  56.645  90.723  1.00  0.00           N  
ATOM   1917  H   TYR   143      64.754  56.952  90.499  1.00  0.00           H  
ATOM   1918  CA  TYR   143      63.719  55.807  91.954  1.00  0.00           C  
ATOM   1919  HA  TYR   143      63.074  54.960  91.719  1.00  0.00           H  
ATOM   1920  CB  TYR   143      65.081  55.265  92.400  1.00  0.00           C  
ATOM   1921  HB2 TYR   143      65.758  56.118  92.351  1.00  0.00           H  
ATOM   1922  HB3 TYR   143      65.058  54.897  93.426  1.00  0.00           H  
ATOM   1923  CG  TYR   143      65.622  54.219  91.435  1.00  0.00           C  
ATOM   1924  CD1 TYR   143      65.268  52.889  91.514  1.00  0.00           C  
ATOM   1925  HD1 TYR   143      64.704  52.457  92.327  1.00  0.00           H  
ATOM   1926  CE1 TYR   143      65.882  51.927  90.661  1.00  0.00           C  
ATOM   1927  HE1 TYR   143      65.605  50.885  90.730  1.00  0.00           H  
ATOM   1928  CZ  TYR   143      66.805  52.362  89.682  1.00  0.00           C  
ATOM   1929  OH  TYR   143      67.330  51.407  88.855  1.00  0.00           O  
ATOM   1930  HH  TYR   143      68.233  51.654  88.644  1.00  0.00           H  
ATOM   1931  CE2 TYR   143      67.198  53.732  89.666  1.00  0.00           C  
ATOM   1932  HE2 TYR   143      67.959  54.107  88.998  1.00  0.00           H  
ATOM   1933  CD2 TYR   143      66.599  54.662  90.512  1.00  0.00           C  
ATOM   1934  HD2 TYR   143      66.850  55.710  90.440  1.00  0.00           H  
ATOM   1935  C   TYR   143      63.103  56.579  93.111  1.00  0.00           C  
ATOM   1936  O   TYR   143      63.331  57.746  93.310  1.00  0.00           O  
ATOM   1937  N   GLY   144      62.265  55.851  93.898  1.00  0.00           N  
ATOM   1938  H   GLY   144      62.176  54.853  93.767  1.00  0.00           H  
ATOM   1939  CA  GLY   144      61.378  56.497  94.812  1.00  0.00           C  
ATOM   1940  HA2 GLY   144      61.065  55.766  95.558  1.00  0.00           H  
ATOM   1941  HA3 GLY   144      61.905  57.306  95.318  1.00  0.00           H  
ATOM   1942  C   GLY   144      60.121  57.063  94.107  1.00  0.00           C  
ATOM   1943  O   GLY   144      60.007  57.274  92.891  1.00  0.00           O  
ATOM   1944  N   GLN   145      59.209  57.464  94.935  1.00  0.00           N  
ATOM   1945  H   GLN   145      59.394  57.403  95.926  1.00  0.00           H  
ATOM   1946  CA  GLN   145      57.986  58.170  94.532  1.00  0.00           C  
ATOM   1947  HA  GLN   145      58.126  58.475  93.495  1.00  0.00           H  
ATOM   1948  CB  GLN   145      56.774  57.207  94.729  1.00  0.00           C  
ATOM   1949  HB2 GLN   145      56.653  56.790  95.729  1.00  0.00           H  
ATOM   1950  HB3 GLN   145      55.955  57.904  94.552  1.00  0.00           H  
ATOM   1951  CG  GLN   145      56.755  56.058  93.766  1.00  0.00           C  
ATOM   1952  HG2 GLN   145      57.059  56.244  92.736  1.00  0.00           H  
ATOM   1953  HG3 GLN   145      57.543  55.345  94.009  1.00  0.00           H  
ATOM   1954  CD  GLN   145      55.361  55.377  93.736  1.00  0.00           C  
ATOM   1955  OE1 GLN   145      54.557  55.408  94.670  1.00  0.00           O  
ATOM   1956  NE2 GLN   145      54.960  54.934  92.604  1.00  0.00           N  
ATOM   1957 HE21 GLN   145      54.099  54.417  92.716  1.00  0.00           H  
ATOM   1958 HE22 GLN   145      55.563  54.907  91.794  1.00  0.00           H  
ATOM   1959  C   GLN   145      57.879  59.431  95.314  1.00  0.00           C  
ATOM   1960  O   GLN   145      58.101  59.447  96.533  1.00  0.00           O  
ATOM   1961  N   GLN   146      57.747  60.576  94.594  1.00  0.00           N  
ATOM   1962  H   GLN   146      57.624  60.399  93.607  1.00  0.00           H  
ATOM   1963  CA  GLN   146      57.350  61.873  95.239  1.00  0.00           C  
ATOM   1964  HA  GLN   146      58.195  62.325  95.760  1.00  0.00           H  
ATOM   1965  CB  GLN   146      56.785  62.933  94.202  1.00  0.00           C  
ATOM   1966  HB2 GLN   146      56.073  62.379  93.591  1.00  0.00           H  
ATOM   1967  HB3 GLN   146      56.253  63.761  94.670  1.00  0.00           H  
ATOM   1968  CG  GLN   146      57.805  63.523  93.237  1.00  0.00           C  
ATOM   1969  HG2 GLN   146      58.721  63.810  93.754  1.00  0.00           H  
ATOM   1970  HG3 GLN   146      58.017  62.799  92.450  1.00  0.00           H  
ATOM   1971  CD  GLN   146      57.304  64.735  92.495  1.00  0.00           C  
ATOM   1972  OE1 GLN   146      56.666  64.573  91.448  1.00  0.00           O  
ATOM   1973  NE2 GLN   146      57.545  65.967  93.032  1.00  0.00           N  
ATOM   1974 HE21 GLN   146      57.890  65.980  93.981  1.00  0.00           H  
ATOM   1975 HE22 GLN   146      57.147  66.808  92.639  1.00  0.00           H  
ATOM   1976  C   GLN   146      56.290  61.696  96.404  1.00  0.00           C  
ATOM   1977  O   GLN   146      55.384  60.892  96.290  1.00  0.00           O  
ATOM   1978  N   GLN   147      56.347  62.423  97.531  1.00  0.00           N  
ATOM   1979  H   GLN   147      57.109  63.083  97.471  1.00  0.00           H  
ATOM   1980  CA  GLN   147      55.501  62.477  98.701  1.00  0.00           C  
ATOM   1981  HA  GLN   147      55.273  61.445  98.964  1.00  0.00           H  
ATOM   1982  CB  GLN   147      56.376  63.025  99.961  1.00  0.00           C  
ATOM   1983  HB2 GLN   147      55.777  62.888 100.861  1.00  0.00           H  
ATOM   1984  HB3 GLN   147      57.294  62.455 100.101  1.00  0.00           H  
ATOM   1985  CG  GLN   147      56.742  64.526  99.943  1.00  0.00           C  
ATOM   1986  HG2 GLN   147      55.921  65.148  99.587  1.00  0.00           H  
ATOM   1987  HG3 GLN   147      56.798  64.756 101.007  1.00  0.00           H  
ATOM   1988  CD  GLN   147      57.987  64.845  99.168  1.00  0.00           C  
ATOM   1989  OE1 GLN   147      58.106  64.618  97.980  1.00  0.00           O  
ATOM   1990  NE2 GLN   147      58.981  65.433  99.843  1.00  0.00           N  
ATOM   1991 HE21 GLN   147      58.974  65.697 100.818  1.00  0.00           H  
ATOM   1992 HE22 GLN   147      59.780  65.697  99.284  1.00  0.00           H  
ATOM   1993  C   GLN   147      54.196  63.286  98.419  1.00  0.00           C  
ATOM   1994  O   GLN   147      53.991  63.838  97.339  1.00  0.00           O  
ATOM   1995  N   SER   148      53.194  63.330  99.334  1.00  0.00           N  
ATOM   1996  H   SER   148      53.329  62.802 100.184  1.00  0.00           H  
ATOM   1997  CA  SER   148      52.046  64.113  99.192  1.00  0.00           C  
ATOM   1998  HA  SER   148      51.380  63.625  98.480  1.00  0.00           H  
ATOM   1999  CB  SER   148      51.274  64.071 100.506  1.00  0.00           C  
ATOM   2000  HB2 SER   148      50.331  64.614 100.556  1.00  0.00           H  
ATOM   2001  HB3 SER   148      51.040  63.024 100.699  1.00  0.00           H  
ATOM   2002  OG  SER   148      52.132  64.654 101.515  1.00  0.00           O  
ATOM   2003  HG  SER   148      52.652  64.008 101.999  1.00  0.00           H  
ATOM   2004  C   SER   148      52.319  65.648  98.835  1.00  0.00           C  
ATOM   2005  O   SER   148      53.354  66.148  99.213  1.00  0.00           O  
ATOM   2006  N   TYR   149      51.384  66.321  98.189  1.00  0.00           N  
ATOM   2007  H   TYR   149      50.481  65.878  98.101  1.00  0.00           H  
ATOM   2008  CA  TYR   149      51.473  67.755  98.007  1.00  0.00           C  
ATOM   2009  HA  TYR   149      52.432  67.871  97.501  1.00  0.00           H  
ATOM   2010  CB  TYR   149      50.298  68.245  97.065  1.00  0.00           C  
ATOM   2011  HB2 TYR   149      50.412  67.642  96.164  1.00  0.00           H  
ATOM   2012  HB3 TYR   149      49.320  68.131  97.532  1.00  0.00           H  
ATOM   2013  CG  TYR   149      50.348  69.693  96.628  1.00  0.00           C  
ATOM   2014  CD1 TYR   149      49.397  70.684  97.084  1.00  0.00           C  
ATOM   2015  HD1 TYR   149      48.435  70.472  97.527  1.00  0.00           H  
ATOM   2016  CE1 TYR   149      49.705  72.036  96.806  1.00  0.00           C  
ATOM   2017  HE1 TYR   149      49.011  72.755  97.216  1.00  0.00           H  
ATOM   2018  CZ  TYR   149      50.801  72.413  95.999  1.00  0.00           C  
ATOM   2019  OH  TYR   149      51.013  73.730  95.756  1.00  0.00           O  
ATOM   2020  HH  TYR   149      50.172  74.181  95.862  1.00  0.00           H  
ATOM   2021  CE2 TYR   149      51.649  71.478  95.481  1.00  0.00           C  
ATOM   2022  HE2 TYR   149      52.433  71.772  94.799  1.00  0.00           H  
ATOM   2023  CD2 TYR   149      51.439  70.107  95.834  1.00  0.00           C  
ATOM   2024  HD2 TYR   149      52.155  69.372  95.496  1.00  0.00           H  
ATOM   2025  C   TYR   149      51.372  68.533  99.289  1.00  0.00           C  
ATOM   2026  O   TYR   149      50.826  68.043 100.323  1.00  0.00           O  
ATOM   2027  N   ASN   150      51.884  69.759  99.258  1.00  0.00           N  
ATOM   2028  H   ASN   150      52.144  70.037  98.322  1.00  0.00           H  
ATOM   2029  CA  ASN   150      51.922  70.783 100.343  1.00  0.00           C  
ATOM   2030  HA  ASN   150      50.902  70.963 100.683  1.00  0.00           H  
ATOM   2031  CB  ASN   150      52.806  70.377 101.496  1.00  0.00           C  
ATOM   2032  HB2 ASN   150      52.690  69.331 101.779  1.00  0.00           H  
ATOM   2033  HB3 ASN   150      53.863  70.456 101.242  1.00  0.00           H  
ATOM   2034  CG  ASN   150      52.624  71.243 102.763  1.00  0.00           C  
ATOM   2035  OD1 ASN   150      53.064  72.378 103.007  1.00  0.00           O  
ATOM   2036  ND2 ASN   150      51.873  70.747 103.689  1.00  0.00           N  
ATOM   2037 HD21 ASN   150      51.763  71.272 104.545  1.00  0.00           H  
ATOM   2038 HD22 ASN   150      51.395  69.858 103.651  1.00  0.00           H  
ATOM   2039  C   ASN   150      52.593  72.044  99.709  1.00  0.00           C  
ATOM   2040  O   ASN   150      53.672  71.881  99.132  1.00  0.00           O  
ATOM   2041  N   PRO   151      52.030  73.266  99.727  1.00  0.00           N  
ATOM   2042  CD  PRO   151      50.687  73.525 100.341  1.00  0.00           C  
ATOM   2043  HD2 PRO   151      50.642  73.356 101.417  1.00  0.00           H  
ATOM   2044  HD3 PRO   151      49.970  72.816  99.927  1.00  0.00           H  
ATOM   2045  CG  PRO   151      50.346  74.956  99.863  1.00  0.00           C  
ATOM   2046  HG2 PRO   151      49.714  75.526 100.544  1.00  0.00           H  
ATOM   2047  HG3 PRO   151      49.942  74.819  98.860  1.00  0.00           H  
ATOM   2048  CB  PRO   151      51.760  75.642  99.741  1.00  0.00           C  
ATOM   2049  HB2 PRO   151      52.021  75.958 100.751  1.00  0.00           H  
ATOM   2050  HB3 PRO   151      51.702  76.458  99.021  1.00  0.00           H  
ATOM   2051  CA  PRO   151      52.700  74.460  99.297  1.00  0.00           C  
ATOM   2052  HA  PRO   151      52.687  74.453  98.207  1.00  0.00           H  
ATOM   2053  C   PRO   151      54.194  74.591  99.831  1.00  0.00           C  
ATOM   2054  O   PRO   151      54.448  74.204 100.917  1.00  0.00           O  
ATOM   2055  N   PRO   152      55.110  75.028  98.947  1.00  0.00           N  
ATOM   2056  CD  PRO   152      54.933  75.256  97.542  1.00  0.00           C  
ATOM   2057  HD2 PRO   152      54.014  75.785  97.290  1.00  0.00           H  
ATOM   2058  HD3 PRO   152      54.964  74.325  96.975  1.00  0.00           H  
ATOM   2059  CG  PRO   152      56.265  75.977  97.141  1.00  0.00           C  
ATOM   2060  HG2 PRO   152      56.222  77.066  97.183  1.00  0.00           H  
ATOM   2061  HG3 PRO   152      56.630  75.666  96.163  1.00  0.00           H  
ATOM   2062  CB  PRO   152      57.278  75.517  98.139  1.00  0.00           C  
ATOM   2063  HB2 PRO   152      58.057  76.260  98.308  1.00  0.00           H  
ATOM   2064  HB3 PRO   152      57.593  74.510  97.865  1.00  0.00           H  
ATOM   2065  CA  PRO   152      56.428  75.270  99.432  1.00  0.00           C  
ATOM   2066  HA  PRO   152      56.677  74.338  99.939  1.00  0.00           H  
ATOM   2067  C   PRO   152      56.524  76.465 100.472  1.00  0.00           C  
ATOM   2068  O   PRO   152      55.867  77.469 100.428  1.00  0.00           O  
ATOM   2069  N   GLN   153      57.472  76.343 101.386  1.00  0.00           N  
ATOM   2070  H   GLN   153      58.132  75.586 101.276  1.00  0.00           H  
ATOM   2071  CA  GLN   153      57.746  77.411 102.370  1.00  0.00           C  
ATOM   2072  HA  GLN   153      56.784  77.763 102.743  1.00  0.00           H  
ATOM   2073  CB  GLN   153      58.563  76.815 103.538  1.00  0.00           C  
ATOM   2074  HB2 GLN   153      59.420  76.171 103.342  1.00  0.00           H  
ATOM   2075  HB3 GLN   153      58.950  77.604 104.183  1.00  0.00           H  
ATOM   2076  CG  GLN   153      57.644  75.979 104.443  1.00  0.00           C  
ATOM   2077  HG2 GLN   153      57.297  76.531 105.317  1.00  0.00           H  
ATOM   2078  HG3 GLN   153      56.747  75.622 103.939  1.00  0.00           H  
ATOM   2079  CD  GLN   153      58.365  74.774 104.934  1.00  0.00           C  
ATOM   2080  OE1 GLN   153      59.316  74.911 105.704  1.00  0.00           O  
ATOM   2081  NE2 GLN   153      58.106  73.570 104.473  1.00  0.00           N  
ATOM   2082 HE21 GLN   153      57.353  73.498 103.804  1.00  0.00           H  
ATOM   2083 HE22 GLN   153      58.572  72.801 104.933  1.00  0.00           H  
ATOM   2084  C   GLN   153      58.275  78.812 101.955  1.00  0.00           C  
ATOM   2085  O   GLN   153      58.221  79.766 102.769  1.00  0.00           O  
ATOM   2086  N   GLY   154      58.948  78.899 100.806  1.00  0.00           N  
ATOM   2087  H   GLY   154      59.032  78.059 100.251  1.00  0.00           H  
ATOM   2088  CA  GLY   154      59.595  80.067 100.174  1.00  0.00           C  
ATOM   2089  HA2 GLY   154      60.340  80.256 100.947  1.00  0.00           H  
ATOM   2090  HA3 GLY   154      60.118  79.817  99.250  1.00  0.00           H  
ATOM   2091  C   GLY   154      58.776  81.326  99.973  1.00  0.00           C  
ATOM   2092  O   GLY   154      57.547  81.328 100.117  1.00  0.00           O  
ATOM   2093  N   TYR   155      59.398  82.513  99.725  1.00  0.00           N  
ATOM   2094  H   TYR   155      60.395  82.467  99.571  1.00  0.00           H  
ATOM   2095  CA  TYR   155      58.851  83.835  99.578  1.00  0.00           C  
ATOM   2096  HA  TYR   155      58.093  83.920 100.356  1.00  0.00           H  
ATOM   2097  CB  TYR   155      60.000  84.959  99.627  1.00  0.00           C  
ATOM   2098  HB2 TYR   155      60.832  84.579  99.033  1.00  0.00           H  
ATOM   2099  HB3 TYR   155      59.713  85.951  99.278  1.00  0.00           H  
ATOM   2100  CG  TYR   155      60.538  85.315 100.956  1.00  0.00           C  
ATOM   2101  CD1 TYR   155      59.693  85.750 101.945  1.00  0.00           C  
ATOM   2102  HD1 TYR   155      58.642  85.858 101.720  1.00  0.00           H  
ATOM   2103  CE1 TYR   155      60.047  86.078 103.257  1.00  0.00           C  
ATOM   2104  HE1 TYR   155      59.379  86.474 104.006  1.00  0.00           H  
ATOM   2105  CZ  TYR   155      61.419  85.952 103.598  1.00  0.00           C  
ATOM   2106  OH  TYR   155      61.839  86.422 104.843  1.00  0.00           O  
ATOM   2107  HH  TYR   155      62.664  86.897 104.718  1.00  0.00           H  
ATOM   2108  CE2 TYR   155      62.339  85.432 102.637  1.00  0.00           C  
ATOM   2109  HE2 TYR   155      63.387  85.266 102.840  1.00  0.00           H  
ATOM   2110  CD2 TYR   155      61.885  85.189 101.286  1.00  0.00           C  
ATOM   2111  HD2 TYR   155      62.633  84.845 100.587  1.00  0.00           H  
ATOM   2112  C   TYR   155      58.200  84.046  98.222  1.00  0.00           C  
ATOM   2113  O   TYR   155      58.910  83.820  97.238  1.00  0.00           O  
ATOM   2114  N   GLY   156      56.954  84.451  98.117  1.00  0.00           N  
ATOM   2115  H   GLY   156      56.595  84.595  97.184  1.00  0.00           H  
ATOM   2116  CA  GLY   156      56.035  84.678  99.220  1.00  0.00           C  
ATOM   2117  HA2 GLY   156      56.066  83.806  99.872  1.00  0.00           H  
ATOM   2118  HA3 GLY   156      56.380  85.497  99.851  1.00  0.00           H  
ATOM   2119  C   GLY   156      54.585  84.926  98.917  1.00  0.00           C  
ATOM   2120  O   GLY   156      54.201  84.817  97.758  1.00  0.00           O  
ATOM   2121  N   GLN   157      53.724  85.120  99.889  1.00  0.00           N  
ATOM   2122  H   GLN   157      54.081  85.112 100.833  1.00  0.00           H  
ATOM   2123  CA  GLN   157      52.252  85.251  99.744  1.00  0.00           C  
ATOM   2124  HA  GLN   157      52.058  85.269  98.672  1.00  0.00           H  
ATOM   2125  CB  GLN   157      51.597  83.924 100.422  1.00  0.00           C  
ATOM   2126  HB2 GLN   157      52.040  83.875 101.417  1.00  0.00           H  
ATOM   2127  HB3 GLN   157      50.534  84.046 100.629  1.00  0.00           H  
ATOM   2128  CG  GLN   157      51.857  82.676  99.648  1.00  0.00           C  
ATOM   2129  HG2 GLN   157      52.925  82.464  99.591  1.00  0.00           H  
ATOM   2130  HG3 GLN   157      51.268  81.916 100.161  1.00  0.00           H  
ATOM   2131  CD  GLN   157      51.213  82.681  98.258  1.00  0.00           C  
ATOM   2132  OE1 GLN   157      51.800  82.463  97.189  1.00  0.00           O  
ATOM   2133  NE2 GLN   157      49.905  82.774  98.172  1.00  0.00           N  
ATOM   2134 HE21 GLN   157      49.315  82.775  98.992  1.00  0.00           H  
ATOM   2135 HE22 GLN   157      49.558  82.434  97.287  1.00  0.00           H  
ATOM   2136  C   GLN   157      51.890  86.561 100.469  1.00  0.00           C  
ATOM   2137  O   GLN   157      52.407  86.782 101.547  1.00  0.00           O  
ATOM   2138  N   GLN   158      51.091  87.461  99.899  1.00  0.00           N  
ATOM   2139  H   GLN   158      50.885  88.311 100.404  1.00  0.00           H  
ATOM   2140  CA  GLN   158      50.333  87.221  98.679  1.00  0.00           C  
ATOM   2141  HA  GLN   158      50.037  86.173  98.705  1.00  0.00           H  
ATOM   2142  CB  GLN   158      49.071  88.098  98.601  1.00  0.00           C  
ATOM   2143  HB2 GLN   158      49.333  89.116  98.891  1.00  0.00           H  
ATOM   2144  HB3 GLN   158      48.672  88.252  97.599  1.00  0.00           H  
ATOM   2145  CG  GLN   158      47.873  87.550  99.401  1.00  0.00           C  
ATOM   2146  HG2 GLN   158      48.028  87.575 100.479  1.00  0.00           H  
ATOM   2147  HG3 GLN   158      47.067  88.281  99.328  1.00  0.00           H  
ATOM   2148  CD  GLN   158      47.426  86.148  98.950  1.00  0.00           C  
ATOM   2149  OE1 GLN   158      47.748  85.528  97.925  1.00  0.00           O  
ATOM   2150  NE2 GLN   158      46.588  85.497  99.720  1.00  0.00           N  
ATOM   2151 HE21 GLN   158      46.278  85.905 100.591  1.00  0.00           H  
ATOM   2152 HE22 GLN   158      46.422  84.557  99.390  1.00  0.00           H  
ATOM   2153  C   GLN   158      51.169  87.443  97.303  1.00  0.00           C  
ATOM   2154  O   GLN   158      52.138  88.151  97.167  1.00  0.00           O  
ATOM   2155  N   ASN   159      50.865  86.626  96.331  1.00  0.00           N  
ATOM   2156  H   ASN   159      50.008  86.106  96.455  1.00  0.00           H  
ATOM   2157  CA  ASN   159      51.439  86.787  95.001  1.00  0.00           C  
ATOM   2158  HA  ASN   159      52.519  86.902  95.087  1.00  0.00           H  
ATOM   2159  CB  ASN   159      51.061  85.580  94.098  1.00  0.00           C  
ATOM   2160  HB2 ASN   159      49.974  85.567  94.020  1.00  0.00           H  
ATOM   2161  HB3 ASN   159      51.322  85.767  93.056  1.00  0.00           H  
ATOM   2162  CG  ASN   159      51.454  84.134  94.463  1.00  0.00           C  
ATOM   2163  OD1 ASN   159      50.692  83.204  94.486  1.00  0.00           O  
ATOM   2164  ND2 ASN   159      52.714  83.923  94.825  1.00  0.00           N  
ATOM   2165 HD21 ASN   159      53.255  84.765  94.959  1.00  0.00           H  
ATOM   2166 HD22 ASN   159      52.975  83.007  95.161  1.00  0.00           H  
ATOM   2167  C   ASN   159      51.035  88.212  94.359  1.00  0.00           C  
ATOM   2168  O   ASN   159      49.905  88.623  94.654  1.00  0.00           O  
ATOM   2169  N   GLN   160      51.811  88.954  93.592  1.00  0.00           N  
ATOM   2170  H   GLN   160      51.423  89.835  93.287  1.00  0.00           H  
ATOM   2171  CA  GLN   160      53.243  88.766  93.237  1.00  0.00           C  
ATOM   2172  HA  GLN   160      53.488  87.704  93.236  1.00  0.00           H  
ATOM   2173  CB  GLN   160      53.476  89.410  91.848  1.00  0.00           C  
ATOM   2174  HB2 GLN   160      52.754  88.948  91.175  1.00  0.00           H  
ATOM   2175  HB3 GLN   160      53.333  90.490  91.823  1.00  0.00           H  
ATOM   2176  CG  GLN   160      54.854  89.017  91.208  1.00  0.00           C  
ATOM   2177  HG2 GLN   160      54.721  89.209  90.143  1.00  0.00           H  
ATOM   2178  HG3 GLN   160      55.508  89.771  91.645  1.00  0.00           H  
ATOM   2179  CD  GLN   160      55.437  87.664  91.434  1.00  0.00           C  
ATOM   2180  OE1 GLN   160      54.783  86.650  91.462  1.00  0.00           O  
ATOM   2181  NE2 GLN   160      56.715  87.543  91.697  1.00  0.00           N  
ATOM   2182 HE21 GLN   160      57.365  88.315  91.683  1.00  0.00           H  
ATOM   2183 HE22 GLN   160      57.097  86.609  91.745  1.00  0.00           H  
ATOM   2184  C   GLN   160      54.219  89.390  94.292  1.00  0.00           C  
ATOM   2185  O   GLN   160      54.358  90.617  94.336  1.00  0.00           O  
ATOM   2186  N   TYR   161      54.803  88.512  95.079  1.00  0.00           N  
ATOM   2187  H   TYR   161      54.843  87.527  94.856  1.00  0.00           H  
ATOM   2188  CA  TYR   161      55.638  88.874  96.216  1.00  0.00           C  
ATOM   2189  HA  TYR   161      55.186  89.638  96.849  1.00  0.00           H  
ATOM   2190  CB  TYR   161      55.746  87.630  97.134  1.00  0.00           C  
ATOM   2191  HB2 TYR   161      54.739  87.231  97.255  1.00  0.00           H  
ATOM   2192  HB3 TYR   161      56.391  86.868  96.696  1.00  0.00           H  
ATOM   2193  CG  TYR   161      56.213  87.906  98.539  1.00  0.00           C  
ATOM   2194  CD1 TYR   161      57.612  87.943  98.818  1.00  0.00           C  
ATOM   2195  HD1 TYR   161      58.318  87.645  98.057  1.00  0.00           H  
ATOM   2196  CE1 TYR   161      58.012  88.139 100.146  1.00  0.00           C  
ATOM   2197  HE1 TYR   161      59.049  88.223 100.437  1.00  0.00           H  
ATOM   2198  CZ  TYR   161      57.157  88.250 101.205  1.00  0.00           C  
ATOM   2199  OH  TYR   161      57.605  88.347 102.494  1.00  0.00           O  
ATOM   2200  HH  TYR   161      56.871  88.464 103.102  1.00  0.00           H  
ATOM   2201  CE2 TYR   161      55.778  88.251 100.923  1.00  0.00           C  
ATOM   2202  HE2 TYR   161      55.096  88.360 101.753  1.00  0.00           H  
ATOM   2203  CD2 TYR   161      55.334  88.034  99.619  1.00  0.00           C  
ATOM   2204  HD2 TYR   161      54.279  88.027  99.389  1.00  0.00           H  
ATOM   2205  C   TYR   161      57.055  89.232  95.858  1.00  0.00           C  
ATOM   2206  O   TYR   161      57.745  89.847  96.683  1.00  0.00           O  
ATOM   2207  N   ASN   162      57.566  88.924  94.667  1.00  0.00           N  
ATOM   2208  H   ASN   162      56.961  88.391  94.059  1.00  0.00           H  
ATOM   2209  CA  ASN   162      58.994  89.090  94.264  1.00  0.00           C  
ATOM   2210  HA  ASN   162      59.487  89.536  95.127  1.00  0.00           H  
ATOM   2211  CB  ASN   162      59.701  87.731  94.021  1.00  0.00           C  
ATOM   2212  HB2 ASN   162      59.292  87.301  93.106  1.00  0.00           H  
ATOM   2213  HB3 ASN   162      60.760  87.986  93.993  1.00  0.00           H  
ATOM   2214  CG  ASN   162      59.543  86.742  95.106  1.00  0.00           C  
ATOM   2215  OD1 ASN   162      60.354  86.673  96.013  1.00  0.00           O  
ATOM   2216  ND2 ASN   162      58.632  85.800  95.076  1.00  0.00           N  
ATOM   2217 HD21 ASN   162      58.648  85.083  95.787  1.00  0.00           H  
ATOM   2218 HD22 ASN   162      58.082  85.650  94.242  1.00  0.00           H  
ATOM   2219  C   ASN   162      59.256  89.956  92.986  1.00  0.00           C  
ATOM   2220  O   ASN   162      58.597  89.770  91.957  1.00  0.00           O  
ATOM   2221  N   SER   163      60.189  90.828  93.064  1.00  0.00           N  
ATOM   2222  H   SER   163      60.746  90.977  93.894  1.00  0.00           H  
ATOM   2223  CA  SER   163      60.571  91.644  91.883  1.00  0.00           C  
ATOM   2224  HA  SER   163      59.686  92.171  91.527  1.00  0.00           H  
ATOM   2225  CB  SER   163      61.653  92.576  92.357  1.00  0.00           C  
ATOM   2226  HB2 SER   163      61.281  93.114  93.229  1.00  0.00           H  
ATOM   2227  HB3 SER   163      62.623  92.140  92.597  1.00  0.00           H  
ATOM   2228  OG  SER   163      61.901  93.588  91.432  1.00  0.00           O  
ATOM   2229  HG  SER   163      62.626  94.141  91.733  1.00  0.00           H  
ATOM   2230  C   SER   163      61.037  90.798  90.705  1.00  0.00           C  
ATOM   2231  O   SER   163      61.202  89.604  90.807  1.00  0.00           O  
ATOM   2232  N   SER   164      61.233  91.445  89.553  1.00  0.00           N  
ATOM   2233  H   SER   164      60.810  92.359  89.626  1.00  0.00           H  
ATOM   2234  CA  SER   164      62.019  91.023  88.396  1.00  0.00           C  
ATOM   2235  HA  SER   164      61.886  91.728  87.575  1.00  0.00           H  
ATOM   2236  CB  SER   164      61.470  89.788  87.831  1.00  0.00           C  
ATOM   2237  HB2 SER   164      61.943  89.492  86.895  1.00  0.00           H  
ATOM   2238  HB3 SER   164      61.790  88.959  88.462  1.00  0.00           H  
ATOM   2239  OG  SER   164      60.069  89.740  87.595  1.00  0.00           O  
ATOM   2240  HG  SER   164      59.827  90.337  86.883  1.00  0.00           H  
ATOM   2241  C   SER   164      63.458  90.818  88.683  1.00  0.00           C  
ATOM   2242  O   SER   164      64.020  91.069  89.757  1.00  0.00           O  
ATOM   2243  N   SER   165      64.172  90.536  87.630  1.00  0.00           N  
ATOM   2244  H   SER   165      63.647  90.444  86.772  1.00  0.00           H  
ATOM   2245  CA  SER   165      65.624  90.525  87.449  1.00  0.00           C  
ATOM   2246  HA  SER   165      66.042  89.906  88.243  1.00  0.00           H  
ATOM   2247  CB  SER   165      65.979  90.137  86.043  1.00  0.00           C  
ATOM   2248  HB2 SER   165      65.546  90.878  85.371  1.00  0.00           H  
ATOM   2249  HB3 SER   165      67.065  90.122  85.944  1.00  0.00           H  
ATOM   2250  OG  SER   165      65.604  88.845  85.763  1.00  0.00           O  
ATOM   2251  HG  SER   165      64.940  88.555  86.393  1.00  0.00           H  
ATOM   2252  C   SER   165      66.208  91.915  87.612  1.00  0.00           C  
ATOM   2253  O   SER   165      65.649  92.838  86.977  1.00  0.00           O  
ATOM   2254  N   GLY   166      67.329  92.058  88.324  1.00  0.00           N  
ATOM   2255  H   GLY   166      67.770  91.269  88.774  1.00  0.00           H  
ATOM   2256  CA  GLY   166      67.836  93.426  88.444  1.00  0.00           C  
ATOM   2257  HA2 GLY   166      68.133  93.859  87.489  1.00  0.00           H  
ATOM   2258  HA3 GLY   166      67.029  94.026  88.867  1.00  0.00           H  
ATOM   2259  C   GLY   166      68.960  93.482  89.516  1.00  0.00           C  
ATOM   2260  O   GLY   166      69.063  92.592  90.344  1.00  0.00           O  
ATOM   2261  N   GLY   167      69.936  94.278  89.145  1.00  0.00           N  
ATOM   2262  H   GLY   167      69.570  94.921  88.457  1.00  0.00           H  
ATOM   2263  CA  GLY   167      71.356  94.094  89.602  1.00  0.00           C  
ATOM   2264  HA2 GLY   167      71.842  95.036  89.855  1.00  0.00           H  
ATOM   2265  HA3 GLY   167      71.339  93.593  90.570  1.00  0.00           H  
ATOM   2266  C   GLY   167      72.289  93.373  88.590  1.00  0.00           C  
ATOM   2267  O   GLY   167      72.403  93.756  87.416  1.00  0.00           O  
ATOM   2268  N   GLY   168      73.189  92.557  89.134  1.00  0.00           N  
ATOM   2269  H   GLY   168      73.004  92.306  90.094  1.00  0.00           H  
ATOM   2270  CA  GLY   168      74.083  91.723  88.335  1.00  0.00           C  
ATOM   2271  HA2 GLY   168      74.370  92.335  87.480  1.00  0.00           H  
ATOM   2272  HA3 GLY   168      74.861  91.316  88.981  1.00  0.00           H  
ATOM   2273  C   GLY   168      73.495  90.471  87.604  1.00  0.00           C  
ATOM   2274  O   GLY   168      72.300  90.330  87.398  1.00  0.00           O  
ATOM   2275  N   GLY   169      74.306  89.465  87.316  1.00  0.00           N  
ATOM   2276  H   GLY   169      73.884  88.619  86.961  1.00  0.00           H  
ATOM   2277  CA  GLY   169      75.762  89.306  87.336  1.00  0.00           C  
ATOM   2278  HA2 GLY   169      76.113  89.303  88.368  1.00  0.00           H  
ATOM   2279  HA3 GLY   169      75.991  88.346  86.872  1.00  0.00           H  
ATOM   2280  C   GLY   169      76.493  90.225  86.389  1.00  0.00           C  
ATOM   2281  O   GLY   169      75.946  91.114  85.760  1.00  0.00           O  
ATOM   2282  N   GLY   170      77.762  89.898  86.165  1.00  0.00           N  
ATOM   2283  H   GLY   170      78.323  89.263  86.715  1.00  0.00           H  
ATOM   2284  CA  GLY   170      78.579  90.674  85.271  1.00  0.00           C  
ATOM   2285  HA2 GLY   170      78.417  90.436  84.220  1.00  0.00           H  
ATOM   2286  HA3 GLY   170      78.477  91.732  85.511  1.00  0.00           H  
ATOM   2287  C   GLY   170      80.095  90.460  85.503  1.00  0.00           C  
ATOM   2288  O   GLY   170      80.508  89.782  86.437  1.00  0.00           O  
ATOM   2289  N   GLY   171      80.942  90.987  84.741  1.00  0.00           N  
ATOM   2290  H   GLY   171      81.900  90.667  84.759  1.00  0.00           H  
ATOM   2291  CA  GLY   171      80.658  92.052  83.835  1.00  0.00           C  
ATOM   2292  HA2 GLY   171      79.771  92.584  84.179  1.00  0.00           H  
ATOM   2293  HA3 GLY   171      81.462  92.771  83.678  1.00  0.00           H  
ATOM   2294  C   GLY   171      80.352  91.570  82.391  1.00  0.00           C  
ATOM   2295  O   GLY   171      80.725  90.494  81.963  1.00  0.00           O  
ATOM   2296  N   GLY   172      79.731  92.444  81.560  1.00  0.00           N  
ATOM   2297  H   GLY   172      79.537  92.036  80.657  1.00  0.00           H  
ATOM   2298  CA  GLY   172      79.448  93.813  81.791  1.00  0.00           C  
ATOM   2299  HA2 GLY   172      78.461  93.947  82.234  1.00  0.00           H  
ATOM   2300  HA3 GLY   172      80.205  94.123  82.511  1.00  0.00           H  
ATOM   2301  C   GLY   172      79.603  94.744  80.576  1.00  0.00           C  
ATOM   2302  O   GLY   172      80.547  94.601  79.838  1.00  0.00           O  
ATOM   2303  N   GLY   173      78.640  95.676  80.404  1.00  0.00           N  
ATOM   2304  H   GLY   173      77.994  95.896  81.149  1.00  0.00           H  
ATOM   2305  CA  GLY   173      78.421  96.392  79.141  1.00  0.00           C  
ATOM   2306  HA2 GLY   173      78.970  97.329  79.230  1.00  0.00           H  
ATOM   2307  HA3 GLY   173      78.848  95.791  78.338  1.00  0.00           H  
ATOM   2308  C   GLY   173      76.941  96.746  78.923  1.00  0.00           C  
ATOM   2309  O   GLY   173      76.032  96.045  79.397  1.00  0.00           O  
ATOM   2310  N   GLY   174      76.577  97.827  78.253  1.00  0.00           N  
ATOM   2311  H   GLY   174      75.580  97.984  78.214  1.00  0.00           H  
ATOM   2312  CA  GLY   174      77.321  98.612  77.197  1.00  0.00           C  
ATOM   2313  HA2 GLY   174      77.006  99.652  77.107  1.00  0.00           H  
ATOM   2314  HA3 GLY   174      78.364  98.653  77.511  1.00  0.00           H  
ATOM   2315  C   GLY   174      77.312  97.966  75.832  1.00  0.00           C  
ATOM   2316  O   GLY   174      77.329  96.732  75.672  1.00  0.00           O  
ATOM   2317  N   GLY   175      77.325  98.852  74.796  1.00  0.00           N  
ATOM   2318  H   GLY   175      77.417  99.831  75.023  1.00  0.00           H  
ATOM   2319  CA  GLY   175      77.482  98.508  73.402  1.00  0.00           C  
ATOM   2320  HA2 GLY   175      77.294  97.451  73.212  1.00  0.00           H  
ATOM   2321  HA3 GLY   175      76.733  99.018  72.796  1.00  0.00           H  
ATOM   2322  C   GLY   175      78.771  98.869  72.627  1.00  0.00           C  
ATOM   2323  O   GLY   175      79.694  99.463  73.236  1.00  0.00           O  
ATOM   2324  N   ASN   176      78.832  98.559  71.325  1.00  0.00           N  
ATOM   2325  H   ASN   176      78.095  98.117  70.795  1.00  0.00           H  
ATOM   2326  CA  ASN   176      79.999  98.870  70.467  1.00  0.00           C  
ATOM   2327  HA  ASN   176      80.712  99.494  71.007  1.00  0.00           H  
ATOM   2328  CB  ASN   176      80.652  97.589  70.047  1.00  0.00           C  
ATOM   2329  HB2 ASN   176      81.024  97.050  70.918  1.00  0.00           H  
ATOM   2330  HB3 ASN   176      79.984  96.910  69.517  1.00  0.00           H  
ATOM   2331  CG  ASN   176      81.706  97.898  69.007  1.00  0.00           C  
ATOM   2332  OD1 ASN   176      82.625  98.707  69.204  1.00  0.00           O  
ATOM   2333  ND2 ASN   176      81.753  97.256  67.884  1.00  0.00           N  
ATOM   2334 HD21 ASN   176      82.541  97.441  67.280  1.00  0.00           H  
ATOM   2335 HD22 ASN   176      81.067  96.575  67.592  1.00  0.00           H  
ATOM   2336  C   ASN   176      79.464  99.642  69.205  1.00  0.00           C  
ATOM   2337  O   ASN   176      78.631  99.244  68.449  1.00  0.00           O  
ATOM   2338  N   TYR   177      80.096 100.802  69.001  1.00  0.00           N  
ATOM   2339  H   TYR   177      80.856 100.940  69.652  1.00  0.00           H  
ATOM   2340  CA  TYR   177      79.713 101.864  68.051  1.00  0.00           C  
ATOM   2341  HA  TYR   177      78.778 102.329  68.364  1.00  0.00           H  
ATOM   2342  CB  TYR   177      80.734 103.021  67.971  1.00  0.00           C  
ATOM   2343  HB2 TYR   177      81.746 102.682  67.752  1.00  0.00           H  
ATOM   2344  HB3 TYR   177      80.539 103.661  67.111  1.00  0.00           H  
ATOM   2345  CG  TYR   177      80.939 103.944  69.200  1.00  0.00           C  
ATOM   2346  CD1 TYR   177      79.881 104.608  69.773  1.00  0.00           C  
ATOM   2347  HD1 TYR   177      78.886 104.542  69.359  1.00  0.00           H  
ATOM   2348  CE1 TYR   177      79.983 105.234  71.072  1.00  0.00           C  
ATOM   2349  HE1 TYR   177      79.096 105.681  71.497  1.00  0.00           H  
ATOM   2350  CZ  TYR   177      81.222 105.352  71.682  1.00  0.00           C  
ATOM   2351  OH  TYR   177      81.200 105.962  72.874  1.00  0.00           O  
ATOM   2352  HH  TYR   177      82.085 106.115  73.213  1.00  0.00           H  
ATOM   2353  CE2 TYR   177      82.308 104.633  71.112  1.00  0.00           C  
ATOM   2354  HE2 TYR   177      83.299 104.677  71.540  1.00  0.00           H  
ATOM   2355  CD2 TYR   177      82.154 103.929  69.901  1.00  0.00           C  
ATOM   2356  HD2 TYR   177      83.049 103.455  69.524  1.00  0.00           H  
ATOM   2357  C   TYR   177      79.492 101.283  66.597  1.00  0.00           C  
ATOM   2358  O   TYR   177      80.377 100.528  66.129  1.00  0.00           O  
ATOM   2359  N   GLY   178      78.370 101.582  65.899  1.00  0.00           N  
ATOM   2360  H   GLY   178      78.140 100.900  65.191  1.00  0.00           H  
ATOM   2361  CA  GLY   178      77.237 102.504  66.309  1.00  0.00           C  
ATOM   2362  HA2 GLY   178      76.590 102.502  65.431  1.00  0.00           H  
ATOM   2363  HA3 GLY   178      76.674 102.117  67.158  1.00  0.00           H  
ATOM   2364  C   GLY   178      77.604 103.955  66.622  1.00  0.00           C  
ATOM   2365  O   GLY   178      78.569 104.546  66.138  1.00  0.00           O  
ATOM   2366  N   GLN   179      76.691 104.551  67.438  1.00  0.00           N  
ATOM   2367  H   GLN   179      75.911 103.993  67.754  1.00  0.00           H  
ATOM   2368  CA  GLN   179      76.618 105.970  67.812  1.00  0.00           C  
ATOM   2369  HA  GLN   179      77.567 106.395  67.485  1.00  0.00           H  
ATOM   2370  CB  GLN   179      75.536 106.716  67.015  1.00  0.00           C  
ATOM   2371  HB2 GLN   179      74.581 106.216  67.176  1.00  0.00           H  
ATOM   2372  HB3 GLN   179      75.418 107.750  67.340  1.00  0.00           H  
ATOM   2373  CG  GLN   179      75.832 106.811  65.488  1.00  0.00           C  
ATOM   2374  HG2 GLN   179      75.301 107.703  65.156  1.00  0.00           H  
ATOM   2375  HG3 GLN   179      76.881 107.067  65.337  1.00  0.00           H  
ATOM   2376  CD  GLN   179      75.571 105.485  64.712  1.00  0.00           C  
ATOM   2377  OE1 GLN   179      74.695 104.666  65.025  1.00  0.00           O  
ATOM   2378  NE2 GLN   179      76.350 105.293  63.667  1.00  0.00           N  
ATOM   2379 HE21 GLN   179      76.876 106.042  63.240  1.00  0.00           H  
ATOM   2380 HE22 GLN   179      76.154 104.421  63.195  1.00  0.00           H  
ATOM   2381  C   GLN   179      76.438 106.165  69.265  1.00  0.00           C  
ATOM   2382  O   GLN   179      76.090 105.223  69.941  1.00  0.00           O  
ATOM   2383  N   ASP   180      76.799 107.298  69.846  1.00  0.00           N  
ATOM   2384  H   ASP   180      76.769 107.199  70.850  1.00  0.00           H  
ATOM   2385  CA  ASP   180      77.346 108.545  69.213  1.00  0.00           C  
ATOM   2386  HA  ASP   180      77.469 108.454  68.134  1.00  0.00           H  
ATOM   2387  CB  ASP   180      76.384 109.725  69.548  1.00  0.00           C  
ATOM   2388  HB2 ASP   180      75.401 109.568  69.104  1.00  0.00           H  
ATOM   2389  HB3 ASP   180      76.239 109.668  70.627  1.00  0.00           H  
ATOM   2390  CG  ASP   180      76.896 111.093  69.081  1.00  0.00           C  
ATOM   2391  OD1 ASP   180      76.160 112.076  69.441  1.00  0.00           O  
ATOM   2392  OD2 ASP   180      77.979 111.201  68.504  1.00  0.00           O  
ATOM   2393  C   ASP   180      78.749 108.716  69.901  1.00  0.00           C  
ATOM   2394  O   ASP   180      78.768 108.772  71.165  1.00  0.00           O  
ATOM   2395  N   GLN   181      79.856 108.857  69.127  1.00  0.00           N  
ATOM   2396  H   GLN   181      79.715 108.886  68.127  1.00  0.00           H  
ATOM   2397  CA  GLN   181      81.187 109.041  69.599  1.00  0.00           C  
ATOM   2398  HA  GLN   181      81.424 108.530  70.532  1.00  0.00           H  
ATOM   2399  CB  GLN   181      82.265 108.474  68.639  1.00  0.00           C  
ATOM   2400  HB2 GLN   181      82.585 109.178  67.871  1.00  0.00           H  
ATOM   2401  HB3 GLN   181      83.166 108.343  69.238  1.00  0.00           H  
ATOM   2402  CG  GLN   181      82.095 107.118  67.969  1.00  0.00           C  
ATOM   2403  HG2 GLN   181      81.646 106.460  68.713  1.00  0.00           H  
ATOM   2404  HG3 GLN   181      81.251 107.139  67.280  1.00  0.00           H  
ATOM   2405  CD  GLN   181      83.329 106.479  67.464  1.00  0.00           C  
ATOM   2406  OE1 GLN   181      84.431 106.850  67.809  1.00  0.00           O  
ATOM   2407  NE2 GLN   181      83.251 105.410  66.640  1.00  0.00           N  
ATOM   2408 HE21 GLN   181      82.392 105.147  66.177  1.00  0.00           H  
ATOM   2409 HE22 GLN   181      84.114 105.107  66.212  1.00  0.00           H  
ATOM   2410  C   GLN   181      81.526 110.557  69.828  1.00  0.00           C  
ATOM   2411  O   GLN   181      82.737 110.867  70.098  1.00  0.00           O  
ATOM   2412  N   SER   182      80.565 111.528  69.763  1.00  0.00           N  
ATOM   2413  H   SER   182      79.580 111.323  69.686  1.00  0.00           H  
ATOM   2414  CA  SER   182      80.951 112.902  69.744  1.00  0.00           C  
ATOM   2415  HA  SER   182      81.633 112.997  68.899  1.00  0.00           H  
ATOM   2416  CB  SER   182      79.738 113.799  69.631  1.00  0.00           C  
ATOM   2417  HB2 SER   182      79.080 113.717  70.496  1.00  0.00           H  
ATOM   2418  HB3 SER   182      80.100 114.818  69.494  1.00  0.00           H  
ATOM   2419  OG  SER   182      79.072 113.406  68.449  1.00  0.00           O  
ATOM   2420  HG  SER   182      78.710 112.521  68.534  1.00  0.00           H  
ATOM   2421  C   SER   182      81.623 113.251  71.060  1.00  0.00           C  
ATOM   2422  O   SER   182      81.122 113.057  72.199  1.00  0.00           O  
ATOM   2423  N   SER   183      82.770 113.943  70.937  1.00  0.00           N  
ATOM   2424  H   SER   183      83.085 114.335  71.813  1.00  0.00           H  
ATOM   2425  CA  SER   183      83.776 113.923  69.890  1.00  0.00           C  
ATOM   2426  HA  SER   183      83.745 113.036  69.258  1.00  0.00           H  
ATOM   2427  CB  SER   183      83.419 115.129  68.964  1.00  0.00           C  
ATOM   2428  HB2 SER   183      82.419 115.060  68.538  1.00  0.00           H  
ATOM   2429  HB3 SER   183      83.345 116.067  69.514  1.00  0.00           H  
ATOM   2430  OG  SER   183      84.368 115.173  67.879  1.00  0.00           O  
ATOM   2431  HG  SER   183      84.160 114.480  67.248  1.00  0.00           H  
ATOM   2432  C   SER   183      85.123 113.938  70.591  1.00  0.00           C  
ATOM   2433  O   SER   183      85.278 114.255  71.785  1.00  0.00           O  
ATOM   2434  N   MET   184      86.155 113.599  69.789  1.00  0.00           N  
ATOM   2435  H   MET   184      85.964 113.473  68.805  1.00  0.00           H  
ATOM   2436  CA  MET   184      87.542 113.673  70.219  1.00  0.00           C  
ATOM   2437  HA  MET   184      87.659 113.202  71.195  1.00  0.00           H  
ATOM   2438  CB  MET   184      88.392 112.968  69.116  1.00  0.00           C  
ATOM   2439  HB2 MET   184      89.289 112.594  69.608  1.00  0.00           H  
ATOM   2440  HB3 MET   184      87.822 112.094  68.800  1.00  0.00           H  
ATOM   2441  CG  MET   184      88.778 113.855  67.945  1.00  0.00           C  
ATOM   2442  HG2 MET   184      87.890 114.239  67.443  1.00  0.00           H  
ATOM   2443  HG3 MET   184      89.407 114.658  68.330  1.00  0.00           H  
ATOM   2444  SD  MET   184      89.805 112.845  66.790  1.00  0.00           S  
ATOM   2445  CE  MET   184      91.446 113.558  67.074  1.00  0.00           C  
ATOM   2446  HE1 MET   184      91.539 114.621  66.849  1.00  0.00           H  
ATOM   2447  HE2 MET   184      91.606 113.409  68.142  1.00  0.00           H  
ATOM   2448  HE3 MET   184      92.171 113.010  66.472  1.00  0.00           H  
ATOM   2449  C   MET   184      88.052 115.128  70.386  1.00  0.00           C  
ATOM   2450  O   MET   184      87.574 115.966  69.604  1.00  0.00           O  
ATOM   2451  N   SER   185      88.940 115.336  71.333  1.00  0.00           N  
ATOM   2452  H   SER   185      89.260 114.582  71.924  1.00  0.00           H  
ATOM   2453  CA  SER   185      89.455 116.717  71.535  1.00  0.00           C  
ATOM   2454  HA  SER   185      88.628 117.345  71.864  1.00  0.00           H  
ATOM   2455  CB  SER   185      90.304 116.611  72.765  1.00  0.00           C  
ATOM   2456  HB2 SER   185      89.913 115.953  73.542  1.00  0.00           H  
ATOM   2457  HB3 SER   185      91.269 116.171  72.515  1.00  0.00           H  
ATOM   2458  OG  SER   185      90.538 117.898  73.293  1.00  0.00           O  
ATOM   2459  HG  SER   185      91.356 118.197  72.891  1.00  0.00           H  
ATOM   2460  C   SER   185      90.120 117.391  70.416  1.00  0.00           C  
ATOM   2461  O   SER   185      90.804 116.739  69.674  1.00  0.00           O  
ATOM   2462  N   SER   186      89.929 118.704  70.294  1.00  0.00           N  
ATOM   2463  H   SER   186      89.337 119.097  71.011  1.00  0.00           H  
ATOM   2464  CA  SER   186      90.613 119.558  69.400  1.00  0.00           C  
ATOM   2465  HA  SER   186      91.581 119.126  69.146  1.00  0.00           H  
ATOM   2466  CB  SER   186      89.968 119.661  68.022  1.00  0.00           C  
ATOM   2467  HB2 SER   186      89.646 118.691  67.646  1.00  0.00           H  
ATOM   2468  HB3 SER   186      88.999 120.129  68.196  1.00  0.00           H  
ATOM   2469  OG  SER   186      90.753 120.547  67.218  1.00  0.00           O  
ATOM   2470  HG  SER   186      90.090 120.870  66.604  1.00  0.00           H  
ATOM   2471  C   SER   186      90.825 120.963  70.027  1.00  0.00           C  
ATOM   2472  O   SER   186      89.936 121.523  70.687  1.00  0.00           O  
ATOM   2473  N   GLY   187      91.997 121.521  69.945  1.00  0.00           N  
ATOM   2474  H   GLY   187      92.169 122.345  70.503  1.00  0.00           H  
ATOM   2475  CA  GLY   187      93.273 120.887  69.439  1.00  0.00           C  
ATOM   2476  HA2 GLY   187      93.698 120.357  70.292  1.00  0.00           H  
ATOM   2477  HA3 GLY   187      93.126 120.293  68.537  1.00  0.00           H  
ATOM   2478  C   GLY   187      94.247 121.958  69.009  1.00  0.00           C  
ATOM   2479  O   GLY   187      95.462 121.873  69.106  1.00  0.00           O  
ATOM   2480  N   GLY   188      93.683 122.978  68.403  1.00  0.00           N  
ATOM   2481  H   GLY   188      92.693 123.147  68.511  1.00  0.00           H  
ATOM   2482  CA  GLY   188      94.486 123.982  67.667  1.00  0.00           C  
ATOM   2483  HA2 GLY   188      95.557 123.820  67.785  1.00  0.00           H  
ATOM   2484  HA3 GLY   188      94.277 123.969  66.598  1.00  0.00           H  
ATOM   2485  C   GLY   188      94.264 125.347  68.239  1.00  0.00           C  
ATOM   2486  O   GLY   188      93.629 125.540  69.297  1.00  0.00           O  
ATOM   2487  N   GLY   189      94.817 126.434  67.701  1.00  0.00           N  
ATOM   2488  H   GLY   189      94.800 127.279  68.255  1.00  0.00           H  
ATOM   2489  CA  GLY   189      95.336 126.634  66.377  1.00  0.00           C  
ATOM   2490  HA2 GLY   189      96.047 127.460  66.414  1.00  0.00           H  
ATOM   2491  HA3 GLY   189      95.807 125.796  65.863  1.00  0.00           H  
ATOM   2492  C   GLY   189      94.241 126.986  65.354  1.00  0.00           C  
ATOM   2493  O   GLY   189      93.080 126.562  65.510  1.00  0.00           O  
ATOM   2494  N   SER   190      94.606 127.613  64.254  1.00  0.00           N  
ATOM   2495  H   SER   190      95.558 127.950  64.222  1.00  0.00           H  
ATOM   2496  CA  SER   190      93.777 127.989  63.098  1.00  0.00           C  
ATOM   2497  HA  SER   190      94.200 128.914  62.706  1.00  0.00           H  
ATOM   2498  CB  SER   190      93.813 126.885  62.025  1.00  0.00           C  
ATOM   2499  HB2 SER   190      93.488 125.900  62.359  1.00  0.00           H  
ATOM   2500  HB3 SER   190      93.232 127.176  61.150  1.00  0.00           H  
ATOM   2501  OG  SER   190      95.110 126.790  61.599  1.00  0.00           O  
ATOM   2502  HG  SER   190      95.541 126.036  62.007  1.00  0.00           H  
ATOM   2503  C   SER   190      92.293 128.280  63.439  1.00  0.00           C  
ATOM   2504  O   SER   190      91.383 127.576  62.958  1.00  0.00           O  
ATOM   2505  N   GLY   191      91.854 129.335  64.165  1.00  0.00           N  
ATOM   2506  H   GLY   191      90.854 129.440  64.260  1.00  0.00           H  
ATOM   2507  CA  GLY   191      92.718 130.347  64.869  1.00  0.00           C  
ATOM   2508  HA2 GLY   191      91.927 130.829  65.444  1.00  0.00           H  
ATOM   2509  HA3 GLY   191      93.389 129.822  65.548  1.00  0.00           H  
ATOM   2510  C   GLY   191      93.412 131.359  63.950  1.00  0.00           C  
ATOM   2511  O   GLY   191      93.117 131.527  62.770  1.00  0.00           O  
ATOM   2512  N   GLY   192      94.399 131.981  64.654  1.00  0.00           N  
ATOM   2513  H   GLY   192      94.576 131.729  65.616  1.00  0.00           H  
ATOM   2514  CA  GLY   192      95.192 133.067  64.094  1.00  0.00           C  
ATOM   2515  HA2 GLY   192      94.558 133.790  63.581  1.00  0.00           H  
ATOM   2516  HA3 GLY   192      95.791 133.447  64.923  1.00  0.00           H  
ATOM   2517  C   GLY   192      96.143 132.639  63.020  1.00  0.00           C  
ATOM   2518  O   GLY   192      96.340 131.406  62.813  1.00  0.00           O  
ATOM   2519  N   GLY   193      96.717 133.656  62.349  1.00  0.00           N  
ATOM   2520  H   GLY   193      96.510 134.598  62.648  1.00  0.00           H  
ATOM   2521  CA  GLY   193      97.681 133.335  61.281  1.00  0.00           C  
ATOM   2522  HA2 GLY   193      98.061 134.271  60.872  1.00  0.00           H  
ATOM   2523  HA3 GLY   193      98.569 132.855  61.692  1.00  0.00           H  
ATOM   2524  C   GLY   193      97.072 132.501  60.216  1.00  0.00           C  
ATOM   2525  O   GLY   193      95.968 132.779  59.802  1.00  0.00           O  
ATOM   2526  N   TYR   194      97.858 131.522  59.750  1.00  0.00           N  
ATOM   2527  H   TYR   194      98.602 131.102  60.288  1.00  0.00           H  
ATOM   2528  CA  TYR   194      97.285 130.664  58.672  1.00  0.00           C  
ATOM   2529  HA  TYR   194      96.425 131.171  58.234  1.00  0.00           H  
ATOM   2530  CB  TYR   194      98.282 130.556  57.482  1.00  0.00           C  
ATOM   2531  HB2 TYR   194      99.019 129.794  57.738  1.00  0.00           H  
ATOM   2532  HB3 TYR   194      97.699 130.211  56.628  1.00  0.00           H  
ATOM   2533  CG  TYR   194      99.010 131.798  57.009  1.00  0.00           C  
ATOM   2534  CD1 TYR   194      98.293 132.845  56.489  1.00  0.00           C  
ATOM   2535  HD1 TYR   194      97.218 132.879  56.402  1.00  0.00           H  
ATOM   2536  CE1 TYR   194      99.032 133.986  56.034  1.00  0.00           C  
ATOM   2537  HE1 TYR   194      98.486 134.846  55.676  1.00  0.00           H  
ATOM   2538  CZ  TYR   194     100.499 133.996  56.118  1.00  0.00           C  
ATOM   2539  OH  TYR   194     101.138 135.106  55.633  1.00  0.00           O  
ATOM   2540  HH  TYR   194     102.056 134.948  55.400  1.00  0.00           H  
ATOM   2541  CE2 TYR   194     101.143 132.985  56.683  1.00  0.00           C  
ATOM   2542  HE2 TYR   194     102.206 132.866  56.834  1.00  0.00           H  
ATOM   2543  CD2 TYR   194     100.401 131.865  57.176  1.00  0.00           C  
ATOM   2544  HD2 TYR   194     100.822 131.088  57.796  1.00  0.00           H  
ATOM   2545  C   TYR   194      96.884 129.285  59.196  1.00  0.00           C  
ATOM   2546  O   TYR   194      97.666 128.553  59.805  1.00  0.00           O  
ATOM   2547  N   GLY   195      95.675 128.790  59.045  1.00  0.00           N  
ATOM   2548  H   GLY   195      95.569 127.855  59.413  1.00  0.00           H  
ATOM   2549  CA  GLY   195      94.421 129.429  58.423  1.00  0.00           C  
ATOM   2550  HA2 GLY   195      94.300 130.468  58.731  1.00  0.00           H  
ATOM   2551  HA3 GLY   195      94.441 129.469  57.334  1.00  0.00           H  
ATOM   2552  C   GLY   195      93.108 128.738  58.772  1.00  0.00           C  
ATOM   2553  O   GLY   195      93.053 127.513  58.904  1.00  0.00           O  
ATOM   2554  N   ASN   196      92.135 129.466  59.128  1.00  0.00           N  
ATOM   2555  H   ASN   196      92.324 130.449  58.997  1.00  0.00           H  
ATOM   2556  CA  ASN   196      90.863 129.070  59.699  1.00  0.00           C  
ATOM   2557  HA  ASN   196      91.029 128.263  60.413  1.00  0.00           H  
ATOM   2558  CB  ASN   196      90.219 130.230  60.474  1.00  0.00           C  
ATOM   2559  HB2 ASN   196      90.710 130.326  61.442  1.00  0.00           H  
ATOM   2560  HB3 ASN   196      90.343 131.192  59.976  1.00  0.00           H  
ATOM   2561  CG  ASN   196      88.852 129.823  60.937  1.00  0.00           C  
ATOM   2562  OD1 ASN   196      88.627 128.885  61.676  1.00  0.00           O  
ATOM   2563  ND2 ASN   196      87.820 130.502  60.430  1.00  0.00           N  
ATOM   2564 HD21 ASN   196      86.869 130.285  60.691  1.00  0.00           H  
ATOM   2565 HD22 ASN   196      87.986 131.204  59.722  1.00  0.00           H  
ATOM   2566  C   ASN   196      89.954 128.548  58.566  1.00  0.00           C  
ATOM   2567  O   ASN   196      89.602 129.379  57.754  1.00  0.00           O  
ATOM   2568  N   GLN   197      89.516 127.255  58.607  1.00  0.00           N  
ATOM   2569  H   GLN   197      89.786 126.668  59.383  1.00  0.00           H  
ATOM   2570  CA  GLN   197      88.383 126.839  57.778  1.00  0.00           C  
ATOM   2571  HA  GLN   197      88.309 127.446  56.875  1.00  0.00           H  
ATOM   2572  CB  GLN   197      88.546 125.404  57.437  1.00  0.00           C  
ATOM   2573  HB2 GLN   197      88.753 124.979  58.419  1.00  0.00           H  
ATOM   2574  HB3 GLN   197      87.645 124.902  57.084  1.00  0.00           H  
ATOM   2575  CG  GLN   197      89.724 125.138  56.500  1.00  0.00           C  
ATOM   2576  HG2 GLN   197      89.672 125.850  55.676  1.00  0.00           H  
ATOM   2577  HG3 GLN   197      90.606 125.430  57.069  1.00  0.00           H  
ATOM   2578  CD  GLN   197      89.783 123.725  55.992  1.00  0.00           C  
ATOM   2579  OE1 GLN   197      89.004 122.821  56.365  1.00  0.00           O  
ATOM   2580  NE2 GLN   197      90.763 123.426  55.162  1.00  0.00           N  
ATOM   2581 HE21 GLN   197      91.391 124.132  54.805  1.00  0.00           H  
ATOM   2582 HE22 GLN   197      90.907 122.448  54.956  1.00  0.00           H  
ATOM   2583  C   GLN   197      87.080 127.072  58.584  1.00  0.00           C  
ATOM   2584  O   GLN   197      86.011 127.521  58.064  1.00  0.00           O  
ATOM   2585  N   ASP   198      87.047 126.817  59.851  1.00  0.00           N  
ATOM   2586  H   ASP   198      87.808 126.316  60.285  1.00  0.00           H  
ATOM   2587  CA  ASP   198      85.817 126.727  60.661  1.00  0.00           C  
ATOM   2588  HA  ASP   198      85.118 126.127  60.078  1.00  0.00           H  
ATOM   2589  CB  ASP   198      86.092 125.910  61.868  1.00  0.00           C  
ATOM   2590  HB2 ASP   198      86.809 126.502  62.435  1.00  0.00           H  
ATOM   2591  HB3 ASP   198      85.239 125.802  62.538  1.00  0.00           H  
ATOM   2592  CG  ASP   198      86.654 124.498  61.563  1.00  0.00           C  
ATOM   2593  OD1 ASP   198      86.692 123.961  60.469  1.00  0.00           O  
ATOM   2594  OD2 ASP   198      87.195 123.941  62.546  1.00  0.00           O  
ATOM   2595  C   ASP   198      85.031 128.010  61.001  1.00  0.00           C  
ATOM   2596  O   ASP   198      85.452 129.150  61.007  1.00  0.00           O  
ATOM   2597  N   GLN   199      83.735 127.828  61.242  1.00  0.00           N  
ATOM   2598  H   GLN   199      83.313 126.924  61.085  1.00  0.00           H  
ATOM   2599  CA  GLN   199      82.831 128.789  61.754  1.00  0.00           C  
ATOM   2600  HA  GLN   199      83.050 129.772  61.336  1.00  0.00           H  
ATOM   2601  CB  GLN   199      81.320 128.510  61.389  1.00  0.00           C  
ATOM   2602  HB2 GLN   199      81.007 127.585  61.875  1.00  0.00           H  
ATOM   2603  HB3 GLN   199      80.697 129.325  61.758  1.00  0.00           H  
ATOM   2604  CG  GLN   199      81.128 128.365  59.851  1.00  0.00           C  
ATOM   2605  HG2 GLN   199      80.071 128.335  59.586  1.00  0.00           H  
ATOM   2606  HG3 GLN   199      81.703 129.211  59.473  1.00  0.00           H  
ATOM   2607  CD  GLN   199      81.765 127.038  59.306  1.00  0.00           C  
ATOM   2608  OE1 GLN   199      81.964 126.032  59.972  1.00  0.00           O  
ATOM   2609  NE2 GLN   199      82.054 126.886  58.076  1.00  0.00           N  
ATOM   2610 HE21 GLN   199      81.919 127.663  57.445  1.00  0.00           H  
ATOM   2611 HE22 GLN   199      82.281 125.976  57.701  1.00  0.00           H  
ATOM   2612  C   GLN   199      82.846 128.780  63.333  1.00  0.00           C  
ATOM   2613  O   GLN   199      83.205 127.765  63.980  1.00  0.00           O  
ATOM   2614  N   SER   200      82.738 129.874  64.050  1.00  0.00           N  
ATOM   2615  H   SER   200      82.885 129.852  65.049  1.00  0.00           H  
ATOM   2616  CA  SER   200      82.296 131.168  63.715  1.00  0.00           C  
ATOM   2617  HA  SER   200      81.701 131.094  62.805  1.00  0.00           H  
ATOM   2618  CB  SER   200      81.493 131.700  64.918  1.00  0.00           C  
ATOM   2619  HB2 SER   200      81.041 132.642  64.607  1.00  0.00           H  
ATOM   2620  HB3 SER   200      80.572 131.166  65.149  1.00  0.00           H  
ATOM   2621  OG  SER   200      82.311 131.964  66.102  1.00  0.00           O  
ATOM   2622  HG  SER   200      82.386 132.919  66.172  1.00  0.00           H  
ATOM   2623  C   SER   200      83.442 132.099  63.233  1.00  0.00           C  
ATOM   2624  O   SER   200      83.317 133.285  62.999  1.00  0.00           O  
ATOM   2625  N   GLY   201      84.640 131.539  63.106  1.00  0.00           N  
ATOM   2626  H   GLY   201      84.710 130.533  63.160  1.00  0.00           H  
ATOM   2627  CA  GLY   201      85.909 132.303  62.936  1.00  0.00           C  
ATOM   2628  HA2 GLY   201      86.740 131.603  63.021  1.00  0.00           H  
ATOM   2629  HA3 GLY   201      85.929 132.671  61.910  1.00  0.00           H  
ATOM   2630  C   GLY   201      86.187 133.453  63.855  1.00  0.00           C  
ATOM   2631  O   GLY   201      85.569 133.618  64.855  1.00  0.00           O  
ATOM   2632  N   GLY   202      86.969 134.434  63.460  1.00  0.00           N  
ATOM   2633  H   GLY   202      87.146 135.170  64.128  1.00  0.00           H  
ATOM   2634  CA  GLY   202      87.643 134.627  62.187  1.00  0.00           C  
ATOM   2635  HA2 GLY   202      88.257 133.779  61.885  1.00  0.00           H  
ATOM   2636  HA3 GLY   202      86.917 134.896  61.420  1.00  0.00           H  
ATOM   2637  C   GLY   202      88.638 135.728  62.312  1.00  0.00           C  
ATOM   2638  O   GLY   202      89.281 135.902  63.328  1.00  0.00           O  
ATOM   2639  N   GLY   203      88.824 136.599  61.327  1.00  0.00           N  
ATOM   2640  H   GLY   203      89.324 137.433  61.600  1.00  0.00           H  
ATOM   2641  CA  GLY   203      88.340 136.425  60.001  1.00  0.00           C  
ATOM   2642  HA2 GLY   203      87.257 136.307  59.993  1.00  0.00           H  
ATOM   2643  HA3 GLY   203      88.448 137.409  59.545  1.00  0.00           H  
ATOM   2644  C   GLY   203      88.996 135.304  59.138  1.00  0.00           C  
ATOM   2645  O   GLY   203      89.942 134.680  59.615  1.00  0.00           O  
ATOM   2646  N   GLY   204      88.534 135.026  57.913  1.00  0.00           N  
ATOM   2647  H   GLY   204      87.859 135.631  57.469  1.00  0.00           H  
ATOM   2648  CA  GLY   204      89.133 134.156  56.868  1.00  0.00           C  
ATOM   2649  HA2 GLY   204      88.440 134.148  56.027  1.00  0.00           H  
ATOM   2650  HA3 GLY   204      90.082 134.633  56.624  1.00  0.00           H  
ATOM   2651  C   GLY   204      89.383 132.709  57.398  1.00  0.00           C  
ATOM   2652  O   GLY   204      88.507 132.171  58.099  1.00  0.00           O  
ATOM   2653  N   SER   205      90.411 132.013  57.006  1.00  0.00           N  
ATOM   2654  H   SER   205      90.487 131.087  57.402  1.00  0.00           H  
ATOM   2655  CA  SER   205      91.577 132.542  56.391  1.00  0.00           C  
ATOM   2656  HA  SER   205      91.362 133.263  55.602  1.00  0.00           H  
ATOM   2657  CB  SER   205      92.435 133.236  57.480  1.00  0.00           C  
ATOM   2658  HB2 SER   205      93.317 133.717  57.056  1.00  0.00           H  
ATOM   2659  HB3 SER   205      91.802 133.996  57.938  1.00  0.00           H  
ATOM   2660  OG  SER   205      92.720 132.316  58.536  1.00  0.00           O  
ATOM   2661  HG  SER   205      92.961 132.825  59.313  1.00  0.00           H  
ATOM   2662  C   SER   205      92.304 131.410  55.699  1.00  0.00           C  
ATOM   2663  O   SER   205      92.288 130.274  56.132  1.00  0.00           O  
ATOM   2664  N   GLY   206      92.972 131.794  54.605  1.00  0.00           N  
ATOM   2665  H   GLY   206      92.925 132.790  54.447  1.00  0.00           H  
ATOM   2666  CA  GLY   206      93.725 130.888  53.824  1.00  0.00           C  
ATOM   2667  HA2 GLY   206      93.113 130.068  53.448  1.00  0.00           H  
ATOM   2668  HA3 GLY   206      94.126 131.374  52.935  1.00  0.00           H  
ATOM   2669  C   GLY   206      95.026 130.337  54.500  1.00  0.00           C  
ATOM   2670  O   GLY   206      95.716 131.090  55.115  1.00  0.00           O  
ATOM   2671  N   GLY   207      95.447 129.095  54.304  1.00  0.00           N  
ATOM   2672  H   GLY   207      96.364 128.972  54.710  1.00  0.00           H  
ATOM   2673  CA  GLY   207      94.857 128.016  53.492  1.00  0.00           C  
ATOM   2674  HA2 GLY   207      95.228 127.085  53.921  1.00  0.00           H  
ATOM   2675  HA3 GLY   207      93.772 128.086  53.578  1.00  0.00           H  
ATOM   2676  C   GLY   207      95.197 128.194  52.011  1.00  0.00           C  
ATOM   2677  O   GLY   207      95.584 129.232  51.552  1.00  0.00           O  
ATOM   2678  N   TYR   208      95.276 127.058  51.303  1.00  0.00           N  
ATOM   2679  H   TYR   208      95.286 126.196  51.828  1.00  0.00           H  
ATOM   2680  CA  TYR   208      95.715 126.897  49.927  1.00  0.00           C  
ATOM   2681  HA  TYR   208      95.741 127.891  49.481  1.00  0.00           H  
ATOM   2682  CB  TYR   208      97.116 126.335  50.001  1.00  0.00           C  
ATOM   2683  HB2 TYR   208      97.702 126.926  50.705  1.00  0.00           H  
ATOM   2684  HB3 TYR   208      97.013 125.327  50.405  1.00  0.00           H  
ATOM   2685  CG  TYR   208      97.884 126.321  48.713  1.00  0.00           C  
ATOM   2686  CD1 TYR   208      98.196 127.494  48.039  1.00  0.00           C  
ATOM   2687  HD1 TYR   208      98.015 128.499  48.390  1.00  0.00           H  
ATOM   2688  CE1 TYR   208      98.771 127.429  46.751  1.00  0.00           C  
ATOM   2689  HE1 TYR   208      99.007 128.355  46.246  1.00  0.00           H  
ATOM   2690  CZ  TYR   208      99.120 126.166  46.229  1.00  0.00           C  
ATOM   2691  OH  TYR   208      99.784 126.177  45.079  1.00  0.00           O  
ATOM   2692  HH  TYR   208      99.639 125.330  44.652  1.00  0.00           H  
ATOM   2693  CE2 TYR   208      98.868 124.989  46.975  1.00  0.00           C  
ATOM   2694  HE2 TYR   208      99.250 124.035  46.642  1.00  0.00           H  
ATOM   2695  CD2 TYR   208      98.298 125.061  48.232  1.00  0.00           C  
ATOM   2696  HD2 TYR   208      98.040 124.149  48.749  1.00  0.00           H  
ATOM   2697  C   TYR   208      94.667 126.064  49.244  1.00  0.00           C  
ATOM   2698  O   TYR   208      94.169 125.091  49.773  1.00  0.00           O  
ATOM   2699  N   GLY   209      94.422 126.385  47.991  1.00  0.00           N  
ATOM   2700  H   GLY   209      94.900 127.209  47.655  1.00  0.00           H  
ATOM   2701  CA  GLY   209      93.649 125.598  47.052  1.00  0.00           C  
ATOM   2702  HA2 GLY   209      92.597 125.462  47.301  1.00  0.00           H  
ATOM   2703  HA3 GLY   209      93.607 126.186  46.135  1.00  0.00           H  
ATOM   2704  C   GLY   209      94.236 124.297  46.619  1.00  0.00           C  
ATOM   2705  O   GLY   209      95.333 123.921  47.040  1.00  0.00           O  
ATOM   2706  N   GLN   210      93.569 123.521  45.719  1.00  0.00           N  
ATOM   2707  H   GLN   210      94.090 122.721  45.391  1.00  0.00           H  
ATOM   2708  CA  GLN   210      92.169 123.767  45.224  1.00  0.00           C  
ATOM   2709  HA  GLN   210      92.023 122.953  44.513  1.00  0.00           H  
ATOM   2710  CB  GLN   210      91.018 123.632  46.224  1.00  0.00           C  
ATOM   2711  HB2 GLN   210      90.921 124.540  46.818  1.00  0.00           H  
ATOM   2712  HB3 GLN   210      90.122 123.522  45.614  1.00  0.00           H  
ATOM   2713  CG  GLN   210      91.158 122.423  47.257  1.00  0.00           C  
ATOM   2714  HG2 GLN   210      91.132 121.461  46.745  1.00  0.00           H  
ATOM   2715  HG3 GLN   210      92.012 122.557  47.921  1.00  0.00           H  
ATOM   2716  CD  GLN   210      89.916 122.399  48.098  1.00  0.00           C  
ATOM   2717  OE1 GLN   210      89.060 123.270  48.159  1.00  0.00           O  
ATOM   2718  NE2 GLN   210      89.807 121.406  48.897  1.00  0.00           N  
ATOM   2719 HE21 GLN   210      89.197 121.338  49.699  1.00  0.00           H  
ATOM   2720 HE22 GLN   210      90.594 120.774  48.871  1.00  0.00           H  
ATOM   2721  C   GLN   210      92.039 124.977  44.248  1.00  0.00           C  
ATOM   2722  O   GLN   210      90.973 125.548  44.175  1.00  0.00           O  
ATOM   2723  N   GLN   211      93.082 125.379  43.510  1.00  0.00           N  
ATOM   2724  H   GLN   211      93.991 124.944  43.583  1.00  0.00           H  
ATOM   2725  CA  GLN   211      93.108 126.656  42.683  1.00  0.00           C  
ATOM   2726  HA  GLN   211      92.975 127.500  43.359  1.00  0.00           H  
ATOM   2727  CB  GLN   211      94.476 126.781  41.972  1.00  0.00           C  
ATOM   2728  HB2 GLN   211      94.643 125.861  41.410  1.00  0.00           H  
ATOM   2729  HB3 GLN   211      94.387 127.524  41.180  1.00  0.00           H  
ATOM   2730  CG  GLN   211      95.655 127.081  42.867  1.00  0.00           C  
ATOM   2731  HG2 GLN   211      95.375 127.936  43.482  1.00  0.00           H  
ATOM   2732  HG3 GLN   211      95.872 126.304  43.600  1.00  0.00           H  
ATOM   2733  CD  GLN   211      96.921 127.164  42.134  1.00  0.00           C  
ATOM   2734  OE1 GLN   211      97.102 126.573  41.121  1.00  0.00           O  
ATOM   2735  NE2 GLN   211      97.879 127.829  42.685  1.00  0.00           N  
ATOM   2736 HE21 GLN   211      97.727 128.195  43.614  1.00  0.00           H  
ATOM   2737 HE22 GLN   211      98.775 127.793  42.221  1.00  0.00           H  
ATOM   2738  C   GLN   211      92.011 126.699  41.604  1.00  0.00           C  
ATOM   2739  O   GLN   211      91.452 127.702  41.234  1.00  0.00           O  
ATOM   2740  N   ASP   212      91.747 125.564  40.944  1.00  0.00           N  
ATOM   2741  H   ASP   212      92.153 124.739  41.363  1.00  0.00           H  
ATOM   2742  CA  ASP   212      90.851 125.526  39.758  1.00  0.00           C  
ATOM   2743  HA  ASP   212      90.962 126.362  39.066  1.00  0.00           H  
ATOM   2744  CB  ASP   212      91.260 124.389  38.754  1.00  0.00           C  
ATOM   2745  HB2 ASP   212      90.865 123.487  39.222  1.00  0.00           H  
ATOM   2746  HB3 ASP   212      90.746 124.552  37.807  1.00  0.00           H  
ATOM   2747  CG  ASP   212      92.765 124.286  38.556  1.00  0.00           C  
ATOM   2748  OD1 ASP   212      93.275 123.173  38.720  1.00  0.00           O  
ATOM   2749  OD2 ASP   212      93.371 125.295  38.175  1.00  0.00           O  
ATOM   2750  C   ASP   212      89.465 125.441  40.339  1.00  0.00           C  
ATOM   2751  O   ASP   212      88.924 124.375  40.583  1.00  0.00           O  
ATOM   2752  N   ARG   213      88.854 126.632  40.539  1.00  0.00           N  
ATOM   2753  H   ARG   213      89.471 127.428  40.614  1.00  0.00           H  
ATOM   2754  CA  ARG   213      87.428 126.772  40.832  1.00  0.00           C  
ATOM   2755  HA  ARG   213      86.876 125.831  40.833  1.00  0.00           H  
ATOM   2756  CB  ARG   213      87.376 127.359  42.223  1.00  0.00           C  
ATOM   2757  HB2 ARG   213      88.089 126.859  42.879  1.00  0.00           H  
ATOM   2758  HB3 ARG   213      87.756 128.379  42.160  1.00  0.00           H  
ATOM   2759  CG  ARG   213      85.948 127.403  42.756  1.00  0.00           C  
ATOM   2760  HG2 ARG   213      85.382 127.915  41.978  1.00  0.00           H  
ATOM   2761  HG3 ARG   213      85.519 126.409  42.885  1.00  0.00           H  
ATOM   2762  CD  ARG   213      85.788 128.096  44.089  1.00  0.00           C  
ATOM   2763  HD2 ARG   213      86.437 127.573  44.791  1.00  0.00           H  
ATOM   2764  HD3 ARG   213      86.210 129.098  44.017  1.00  0.00           H  
ATOM   2765  NE  ARG   213      84.385 128.049  44.601  1.00  0.00           N  
ATOM   2766  HE  ARG   213      83.669 128.510  44.058  1.00  0.00           H  
ATOM   2767  CZ  ARG   213      83.975 127.467  45.673  1.00  0.00           C  
ATOM   2768  NH1 ARG   213      84.721 126.721  46.482  1.00  0.00           N  
ATOM   2769 HH11 ARG   213      84.347 126.352  47.345  1.00  0.00           H  
ATOM   2770 HH12 ARG   213      85.561 126.284  46.131  1.00  0.00           H  
ATOM   2771  NH2 ARG   213      82.759 127.607  46.011  1.00  0.00           N  
ATOM   2772 HH21 ARG   213      82.332 127.109  46.779  1.00  0.00           H  
ATOM   2773 HH22 ARG   213      82.146 128.031  45.330  1.00  0.00           H  
ATOM   2774  C   ARG   213      86.785 127.726  39.843  1.00  0.00           C  
ATOM   2775  O   ARG   213      87.108 128.899  39.848  1.00  0.00           O  
ATOM   2776  N   GLY   214      85.849 127.240  39.008  1.00  0.00           N  
ATOM   2777  H   GLY   214      85.275 127.965  38.602  1.00  0.00           H  
ATOM   2778  CA  GLY   214      85.543 125.840  38.629  1.00  0.00           C  
ATOM   2779  HA2 GLY   214      85.531 126.064  37.562  1.00  0.00           H  
ATOM   2780  HA3 GLY   214      86.399 125.176  38.747  1.00  0.00           H  
ATOM   2781  C   GLY   214      84.134 125.328  39.101  1.00  0.00           C  
ATOM   2782  O   GLY   214      83.957 124.110  39.451  1.00  0.00           O  
ATOM   2783  OXT GLY   214      83.247 126.182  38.945  1.00  0.00           O  
TER    2784      GLY   214 
END   
