# Supplementary material for: Visualization of oligomerization, clustering, and density transition of intrinsically disordered proteins
Source: Natl Sci Rev. 2026 Feb 14;13(7):nwag107. doi: 10.1093/nsr/nwag107 (PMC13114874; doi:10.1093/nsr/nwag107)
Supplement: nwag107_Supplemental_Files [file nwag107_supplemental_files.zip › SI-MD-Structures/MD-Sturctures/frame171.pdb]

CRYST1  135.071  149.231  136.834  90.00  90.00  90.00               1
ATOM      1  N   MET     1      31.250  80.079  75.050  1.00  0.00           N  
ATOM      2  H1  MET     1      31.319  79.544  75.904  1.00  0.00           H  
ATOM      3  H2  MET     1      30.359  79.716  74.744  1.00  0.00           H  
ATOM      4  H3  MET     1      32.045  79.948  74.441  1.00  0.00           H  
ATOM      5  CA  MET     1      30.933  81.476  75.398  1.00  0.00           C  
ATOM      6  HA  MET     1      30.124  81.546  76.126  1.00  0.00           H  
ATOM      7  CB  MET     1      32.120  82.173  76.062  1.00  0.00           C  
ATOM      8  HB2 MET     1      32.994  82.003  75.433  1.00  0.00           H  
ATOM      9  HB3 MET     1      31.960  83.243  76.189  1.00  0.00           H  
ATOM     10  CG  MET     1      32.526  81.632  77.425  1.00  0.00           C  
ATOM     11  HG2 MET     1      33.255  82.297  77.888  1.00  0.00           H  
ATOM     12  HG3 MET     1      31.579  81.685  77.961  1.00  0.00           H  
ATOM     13  SD  MET     1      33.218  79.994  77.486  1.00  0.00           S  
ATOM     14  CE  MET     1      34.825  80.446  76.751  1.00  0.00           C  
ATOM     15  HE1 MET     1      35.658  79.790  77.002  1.00  0.00           H  
ATOM     16  HE2 MET     1      34.799  80.596  75.671  1.00  0.00           H  
ATOM     17  HE3 MET     1      35.317  81.270  77.267  1.00  0.00           H  
ATOM     18  C   MET     1      30.397  82.357  74.318  1.00  0.00           C  
ATOM     19  O   MET     1      30.841  82.246  73.138  1.00  0.00           O  
ATOM     20  N   ALA     2      29.453  83.251  74.506  1.00  0.00           N  
ATOM     21  H   ALA     2      29.278  83.858  73.718  1.00  0.00           H  
ATOM     22  CA  ALA     2      28.586  83.641  75.655  1.00  0.00           C  
ATOM     23  HA  ALA     2      27.935  84.454  75.332  1.00  0.00           H  
ATOM     24  CB  ALA     2      27.638  82.541  76.028  1.00  0.00           C  
ATOM     25  HB1 ALA     2      28.145  81.614  76.295  1.00  0.00           H  
ATOM     26  HB2 ALA     2      27.131  82.896  76.925  1.00  0.00           H  
ATOM     27  HB3 ALA     2      26.836  82.338  75.318  1.00  0.00           H  
ATOM     28  C   ALA     2      29.412  84.233  76.812  1.00  0.00           C  
ATOM     29  O   ALA     2      29.856  83.515  77.663  1.00  0.00           O  
ATOM     30  N   SER     3      29.694  85.450  76.857  1.00  0.00           N  
ATOM     31  H   SER     3      30.215  85.640  77.702  1.00  0.00           H  
ATOM     32  CA  SER     3      29.479  86.629  75.954  1.00  0.00           C  
ATOM     33  HA  SER     3      28.419  86.882  75.934  1.00  0.00           H  
ATOM     34  CB  SER     3      30.247  87.828  76.459  1.00  0.00           C  
ATOM     35  HB2 SER     3      30.267  87.897  77.546  1.00  0.00           H  
ATOM     36  HB3 SER     3      31.267  87.648  76.118  1.00  0.00           H  
ATOM     37  OG  SER     3      29.671  88.930  75.914  1.00  0.00           O  
ATOM     38  HG  SER     3      29.781  89.693  76.486  1.00  0.00           H  
ATOM     39  C   SER     3      29.969  86.476  74.476  1.00  0.00           C  
ATOM     40  O   SER     3      30.866  85.728  74.091  1.00  0.00           O  
ATOM     41  N   ASN     4      29.325  87.246  73.599  1.00  0.00           N  
ATOM     42  H   ASN     4      28.696  87.933  73.990  1.00  0.00           H  
ATOM     43  CA  ASN     4      29.508  87.371  72.142  1.00  0.00           C  
ATOM     44  HA  ASN     4      30.339  86.691  71.952  1.00  0.00           H  
ATOM     45  CB  ASN     4      28.236  86.897  71.403  1.00  0.00           C  
ATOM     46  HB2 ASN     4      27.337  87.391  71.772  1.00  0.00           H  
ATOM     47  HB3 ASN     4      28.294  87.106  70.335  1.00  0.00           H  
ATOM     48  CG  ASN     4      27.925  85.421  71.625  1.00  0.00           C  
ATOM     49  OD1 ASN     4      28.725  84.613  72.001  1.00  0.00           O  
ATOM     50  ND2 ASN     4      26.725  85.059  71.376  1.00  0.00           N  
ATOM     51 HD21 ASN     4      26.356  84.247  71.851  1.00  0.00           H  
ATOM     52 HD22 ASN     4      26.104  85.749  70.978  1.00  0.00           H  
ATOM     53  C   ASN     4      29.848  88.742  71.664  1.00  0.00           C  
ATOM     54  O   ASN     4      28.972  89.515  71.418  1.00  0.00           O  
ATOM     55  N   ASP     5      31.099  89.169  71.631  1.00  0.00           N  
ATOM     56  H   ASP     5      31.289  90.142  71.439  1.00  0.00           H  
ATOM     57  CA  ASP     5      32.322  88.535  72.141  1.00  0.00           C  
ATOM     58  HA  ASP     5      32.130  87.496  72.409  1.00  0.00           H  
ATOM     59  CB  ASP     5      33.369  88.517  70.988  1.00  0.00           C  
ATOM     60  HB2 ASP     5      33.394  89.529  70.585  1.00  0.00           H  
ATOM     61  HB3 ASP     5      34.257  88.047  71.411  1.00  0.00           H  
ATOM     62  CG  ASP     5      32.998  87.542  69.844  1.00  0.00           C  
ATOM     63  OD1 ASP     5      31.938  86.801  69.847  1.00  0.00           O  
ATOM     64  OD2 ASP     5      33.872  87.421  68.990  1.00  0.00           O  
ATOM     65  C   ASP     5      32.919  89.311  73.332  1.00  0.00           C  
ATOM     66  O   ASP     5      32.526  90.448  73.615  1.00  0.00           O  
ATOM     67  N   TYR     6      33.960  88.712  73.909  1.00  0.00           N  
ATOM     68  H   TYR     6      34.224  87.847  73.460  1.00  0.00           H  
ATOM     69  CA  TYR     6      35.044  89.354  74.648  1.00  0.00           C  
ATOM     70  HA  TYR     6      34.708  90.199  75.249  1.00  0.00           H  
ATOM     71  CB  TYR     6      35.691  88.192  75.538  1.00  0.00           C  
ATOM     72  HB2 TYR     6      36.079  87.392  74.908  1.00  0.00           H  
ATOM     73  HB3 TYR     6      36.598  88.568  76.012  1.00  0.00           H  
ATOM     74  CG  TYR     6      34.953  87.552  76.644  1.00  0.00           C  
ATOM     75  CD1 TYR     6      34.921  86.183  76.812  1.00  0.00           C  
ATOM     76  HD1 TYR     6      35.519  85.586  76.139  1.00  0.00           H  
ATOM     77  CE1 TYR     6      34.133  85.549  77.784  1.00  0.00           C  
ATOM     78  HE1 TYR     6      34.262  84.485  77.915  1.00  0.00           H  
ATOM     79  CZ  TYR     6      33.198  86.303  78.550  1.00  0.00           C  
ATOM     80  OH  TYR     6      32.292  85.724  79.398  1.00  0.00           O  
ATOM     81  HH  TYR     6      31.798  86.257  80.024  1.00  0.00           H  
ATOM     82  CE2 TYR     6      33.193  87.712  78.407  1.00  0.00           C  
ATOM     83  HE2 TYR     6      32.524  88.331  78.986  1.00  0.00           H  
ATOM     84  CD2 TYR     6      34.100  88.346  77.447  1.00  0.00           C  
ATOM     85  HD2 TYR     6      33.915  89.399  77.299  1.00  0.00           H  
ATOM     86  C   TYR     6      36.145  89.885  73.706  1.00  0.00           C  
ATOM     87  O   TYR     6      36.530  89.206  72.743  1.00  0.00           O  
ATOM     88  N   THR     7      36.669  91.138  73.939  1.00  0.00           N  
ATOM     89  H   THR     7      36.244  91.747  74.623  1.00  0.00           H  
ATOM     90  CA  THR     7      37.730  91.718  73.113  1.00  0.00           C  
ATOM     91  HA  THR     7      37.574  91.310  72.115  1.00  0.00           H  
ATOM     92  CB  THR     7      37.645  93.192  73.024  1.00  0.00           C  
ATOM     93  HB  THR     7      36.609  93.524  73.091  1.00  0.00           H  
ATOM     94  CG2 THR     7      38.458  94.005  74.038  1.00  0.00           C  
ATOM     95 HG21 THR     7      38.209  93.703  75.056  1.00  0.00           H  
ATOM     96 HG22 THR     7      39.516  93.742  74.007  1.00  0.00           H  
ATOM     97 HG23 THR     7      38.198  95.050  73.869  1.00  0.00           H  
ATOM     98  OG1 THR     7      38.198  93.739  71.803  1.00  0.00           O  
ATOM     99  HG1 THR     7      37.596  93.434  71.121  1.00  0.00           H  
ATOM    100  C   THR     7      39.126  91.175  73.461  1.00  0.00           C  
ATOM    101  O   THR     7      39.281  90.563  74.501  1.00  0.00           O  
ATOM    102  N   GLN     8      40.068  91.353  72.584  1.00  0.00           N  
ATOM    103  H   GLN     8      39.923  91.982  71.807  1.00  0.00           H  
ATOM    104  CA  GLN     8      41.344  90.703  72.661  1.00  0.00           C  
ATOM    105  HA  GLN     8      41.559  90.493  73.709  1.00  0.00           H  
ATOM    106  CB  GLN     8      41.306  89.426  71.840  1.00  0.00           C  
ATOM    107  HB2 GLN     8      40.799  89.547  70.882  1.00  0.00           H  
ATOM    108  HB3 GLN     8      42.324  89.186  71.532  1.00  0.00           H  
ATOM    109  CG  GLN     8      40.784  88.215  72.661  1.00  0.00           C  
ATOM    110  HG2 GLN     8      39.973  88.525  73.321  1.00  0.00           H  
ATOM    111  HG3 GLN     8      40.328  87.574  71.907  1.00  0.00           H  
ATOM    112  CD  GLN     8      41.791  87.347  73.475  1.00  0.00           C  
ATOM    113  OE1 GLN     8      43.002  87.517  73.361  1.00  0.00           O  
ATOM    114  NE2 GLN     8      41.323  86.395  74.205  1.00  0.00           N  
ATOM    115 HE21 GLN     8      40.367  86.389  74.532  1.00  0.00           H  
ATOM    116 HE22 GLN     8      41.958  85.797  74.714  1.00  0.00           H  
ATOM    117  C   GLN     8      42.433  91.650  72.166  1.00  0.00           C  
ATOM    118  O   GLN     8      42.567  91.863  70.943  1.00  0.00           O  
ATOM    119  N   GLN     9      43.206  92.250  72.959  1.00  0.00           N  
ATOM    120  H   GLN     9      43.730  92.901  72.391  1.00  0.00           H  
ATOM    121  CA  GLN     9      43.549  92.203  74.382  1.00  0.00           C  
ATOM    122  HA  GLN     9      44.384  92.898  74.475  1.00  0.00           H  
ATOM    123  CB  GLN     9      42.452  92.855  75.216  1.00  0.00           C  
ATOM    124  HB2 GLN     9      41.458  92.431  75.076  1.00  0.00           H  
ATOM    125  HB3 GLN     9      42.789  92.746  76.247  1.00  0.00           H  
ATOM    126  CG  GLN     9      42.285  94.345  74.889  1.00  0.00           C  
ATOM    127  HG2 GLN     9      43.199  94.935  74.944  1.00  0.00           H  
ATOM    128  HG3 GLN     9      42.046  94.306  73.826  1.00  0.00           H  
ATOM    129  CD  GLN     9      41.224  95.105  75.689  1.00  0.00           C  
ATOM    130  OE1 GLN     9      40.847  94.618  76.755  1.00  0.00           O  
ATOM    131  NE2 GLN     9      40.589  96.118  75.160  1.00  0.00           N  
ATOM    132 HE21 GLN     9      40.703  96.353  74.184  1.00  0.00           H  
ATOM    133 HE22 GLN     9      39.846  96.475  75.744  1.00  0.00           H  
ATOM    134  C   GLN     9      44.053  90.838  74.876  1.00  0.00           C  
ATOM    135  O   GLN     9      43.457  90.337  75.872  1.00  0.00           O  
ATOM    136  N   ALA    10      45.145  90.323  74.312  1.00  0.00           N  
ATOM    137  H   ALA    10      45.242  89.335  74.496  1.00  0.00           H  
ATOM    138  CA  ALA    10      46.219  91.077  73.480  1.00  0.00           C  
ATOM    139  HA  ALA    10      45.747  91.845  72.866  1.00  0.00           H  
ATOM    140  CB  ALA    10      47.100  91.767  74.513  1.00  0.00           C  
ATOM    141  HB1 ALA    10      47.960  91.103  74.602  1.00  0.00           H  
ATOM    142  HB2 ALA    10      47.397  92.780  74.243  1.00  0.00           H  
ATOM    143  HB3 ALA    10      46.576  91.812  75.468  1.00  0.00           H  
ATOM    144  C   ALA    10      46.944  90.044  72.527  1.00  0.00           C  
ATOM    145  O   ALA    10      46.690  88.833  72.487  1.00  0.00           O  
ATOM    146  N   THR    11      47.879  90.550  71.732  1.00  0.00           N  
ATOM    147  H   THR    11      47.940  91.555  71.808  1.00  0.00           H  
ATOM    148  CA  THR    11      48.918  89.955  70.883  1.00  0.00           C  
ATOM    149  HA  THR    11      48.972  88.871  70.988  1.00  0.00           H  
ATOM    150  CB  THR    11      48.550  90.120  69.369  1.00  0.00           C  
ATOM    151  HB  THR    11      48.658  91.194  69.218  1.00  0.00           H  
ATOM    152  CG2 THR    11      49.415  89.303  68.426  1.00  0.00           C  
ATOM    153 HG21 THR    11      49.218  89.681  67.423  1.00  0.00           H  
ATOM    154 HG22 THR    11      50.493  89.394  68.564  1.00  0.00           H  
ATOM    155 HG23 THR    11      49.087  88.265  68.488  1.00  0.00           H  
ATOM    156  OG1 THR    11      47.223  89.601  69.252  1.00  0.00           O  
ATOM    157  HG1 THR    11      46.795  89.752  70.097  1.00  0.00           H  
ATOM    158  C   THR    11      50.280  90.680  71.227  1.00  0.00           C  
ATOM    159  O   THR    11      50.390  91.895  70.929  1.00  0.00           O  
ATOM    160  N   GLN    12      51.239  89.968  71.828  1.00  0.00           N  
ATOM    161  H   GLN    12      52.172  90.323  71.978  1.00  0.00           H  
ATOM    162  CA  GLN    12      51.185  88.628  72.341  1.00  0.00           C  
ATOM    163  HA  GLN    12      50.637  87.985  71.653  1.00  0.00           H  
ATOM    164  CB  GLN    12      52.549  88.016  72.639  1.00  0.00           C  
ATOM    165  HB2 GLN    12      53.153  88.625  73.311  1.00  0.00           H  
ATOM    166  HB3 GLN    12      52.438  87.007  73.035  1.00  0.00           H  
ATOM    167  CG  GLN    12      53.490  87.759  71.376  1.00  0.00           C  
ATOM    168  HG2 GLN    12      53.656  88.742  70.936  1.00  0.00           H  
ATOM    169  HG3 GLN    12      54.418  87.339  71.765  1.00  0.00           H  
ATOM    170  CD  GLN    12      52.972  86.812  70.338  1.00  0.00           C  
ATOM    171  OE1 GLN    12      51.807  86.400  70.423  1.00  0.00           O  
ATOM    172  NE2 GLN    12      53.847  86.226  69.566  1.00  0.00           N  
ATOM    173 HE21 GLN    12      53.538  85.465  68.977  1.00  0.00           H  
ATOM    174 HE22 GLN    12      54.834  86.427  69.630  1.00  0.00           H  
ATOM    175  C   GLN    12      50.338  88.675  73.652  1.00  0.00           C  
ATOM    176  O   GLN    12      50.420  89.602  74.477  1.00  0.00           O  
ATOM    177  N   SER    13      49.457  87.647  73.773  1.00  0.00           N  
ATOM    178  H   SER    13      49.333  86.992  73.014  1.00  0.00           H  
ATOM    179  CA  SER    13      48.600  87.338  74.915  1.00  0.00           C  
ATOM    180  HA  SER    13      47.905  88.164  75.065  1.00  0.00           H  
ATOM    181  CB  SER    13      47.768  86.116  74.717  1.00  0.00           C  
ATOM    182  HB2 SER    13      47.137  86.327  73.853  1.00  0.00           H  
ATOM    183  HB3 SER    13      48.423  85.248  74.644  1.00  0.00           H  
ATOM    184  OG  SER    13      46.970  85.984  75.860  1.00  0.00           O  
ATOM    185  HG  SER    13      46.165  86.457  75.636  1.00  0.00           H  
ATOM    186  C   SER    13      49.481  87.219  76.176  1.00  0.00           C  
ATOM    187  O   SER    13      50.478  86.599  76.017  1.00  0.00           O  
ATOM    188  N   TYR    14      49.079  87.686  77.364  1.00  0.00           N  
ATOM    189  H   TYR    14      48.130  88.023  77.444  1.00  0.00           H  
ATOM    190  CA  TYR    14      49.897  87.668  78.644  1.00  0.00           C  
ATOM    191  HA  TYR    14      50.787  88.274  78.475  1.00  0.00           H  
ATOM    192  CB  TYR    14      48.918  88.308  79.673  1.00  0.00           C  
ATOM    193  HB2 TYR    14      48.694  89.331  79.373  1.00  0.00           H  
ATOM    194  HB3 TYR    14      47.993  87.738  79.583  1.00  0.00           H  
ATOM    195  CG  TYR    14      49.304  88.287  81.146  1.00  0.00           C  
ATOM    196  CD1 TYR    14      49.832  89.422  81.740  1.00  0.00           C  
ATOM    197  HD1 TYR    14      50.065  90.278  81.125  1.00  0.00           H  
ATOM    198  CE1 TYR    14      50.017  89.459  83.142  1.00  0.00           C  
ATOM    199  HE1 TYR    14      50.490  90.297  83.632  1.00  0.00           H  
ATOM    200  CZ  TYR    14      49.766  88.325  83.913  1.00  0.00           C  
ATOM    201  OH  TYR    14      50.157  88.365  85.157  1.00  0.00           O  
ATOM    202  HH  TYR    14      50.294  89.254  85.491  1.00  0.00           H  
ATOM    203  CE2 TYR    14      49.150  87.186  83.342  1.00  0.00           C  
ATOM    204  HE2 TYR    14      48.807  86.437  84.041  1.00  0.00           H  
ATOM    205  CD2 TYR    14      48.937  87.191  81.938  1.00  0.00           C  
ATOM    206  HD2 TYR    14      48.411  86.348  81.515  1.00  0.00           H  
ATOM    207  C   TYR    14      50.316  86.275  79.148  1.00  0.00           C  
ATOM    208  O   TYR    14      49.519  85.293  78.967  1.00  0.00           O  
ATOM    209  N   GLY    15      51.456  86.057  79.835  1.00  0.00           N  
ATOM    210  H   GLY    15      51.692  85.114  80.112  1.00  0.00           H  
ATOM    211  CA  GLY    15      52.343  87.029  80.499  1.00  0.00           C  
ATOM    212  HA2 GLY    15      53.324  87.192  80.054  1.00  0.00           H  
ATOM    213  HA3 GLY    15      51.945  88.030  80.333  1.00  0.00           H  
ATOM    214  C   GLY    15      52.530  86.849  81.989  1.00  0.00           C  
ATOM    215  O   GLY    15      53.263  87.571  82.656  1.00  0.00           O  
ATOM    216  N   ALA    16      51.935  85.731  82.530  1.00  0.00           N  
ATOM    217  H   ALA    16      51.367  85.158  81.922  1.00  0.00           H  
ATOM    218  CA  ALA    16      51.876  85.459  83.941  1.00  0.00           C  
ATOM    219  HA  ALA    16      51.583  86.411  84.385  1.00  0.00           H  
ATOM    220  CB  ALA    16      50.847  84.353  84.229  1.00  0.00           C  
ATOM    221  HB1 ALA    16      50.926  84.089  85.284  1.00  0.00           H  
ATOM    222  HB2 ALA    16      49.830  84.717  84.086  1.00  0.00           H  
ATOM    223  HB3 ALA    16      51.105  83.521  83.574  1.00  0.00           H  
ATOM    224  C   ALA    16      53.298  85.039  84.518  1.00  0.00           C  
ATOM    225  O   ALA    16      53.371  84.762  85.728  1.00  0.00           O  
ATOM    226  N   TYR    17      54.279  84.783  83.690  1.00  0.00           N  
ATOM    227  H   TYR    17      54.278  85.012  82.707  1.00  0.00           H  
ATOM    228  CA  TYR    17      55.588  84.289  84.160  1.00  0.00           C  
ATOM    229  HA  TYR    17      55.554  83.416  84.812  1.00  0.00           H  
ATOM    230  CB  TYR    17      56.391  83.765  82.982  1.00  0.00           C  
ATOM    231  HB2 TYR    17      55.829  82.904  82.622  1.00  0.00           H  
ATOM    232  HB3 TYR    17      56.352  84.511  82.188  1.00  0.00           H  
ATOM    233  CG  TYR    17      57.832  83.434  83.267  1.00  0.00           C  
ATOM    234  CD1 TYR    17      58.804  84.312  82.757  1.00  0.00           C  
ATOM    235  HD1 TYR    17      58.484  85.191  82.217  1.00  0.00           H  
ATOM    236  CE1 TYR    17      60.167  84.198  83.021  1.00  0.00           C  
ATOM    237  HE1 TYR    17      60.887  84.814  82.503  1.00  0.00           H  
ATOM    238  CZ  TYR    17      60.605  83.276  84.008  1.00  0.00           C  
ATOM    239  OH  TYR    17      61.910  83.180  84.321  1.00  0.00           O  
ATOM    240  HH  TYR    17      62.299  83.958  83.915  1.00  0.00           H  
ATOM    241  CE2 TYR    17      59.634  82.338  84.539  1.00  0.00           C  
ATOM    242  HE2 TYR    17      59.929  81.570  85.238  1.00  0.00           H  
ATOM    243  CD2 TYR    17      58.282  82.446  84.176  1.00  0.00           C  
ATOM    244  HD2 TYR    17      57.522  81.778  84.554  1.00  0.00           H  
ATOM    245  C   TYR    17      56.381  85.312  85.031  1.00  0.00           C  
ATOM    246  O   TYR    17      56.385  86.556  84.679  1.00  0.00           O  
ATOM    247  N   PRO    18      56.936  84.892  86.163  1.00  0.00           N  
ATOM    248  CD  PRO    18      56.657  83.676  86.892  1.00  0.00           C  
ATOM    249  HD2 PRO    18      56.806  82.788  86.279  1.00  0.00           H  
ATOM    250  HD3 PRO    18      55.611  83.776  87.181  1.00  0.00           H  
ATOM    251  CG  PRO    18      57.621  83.661  88.043  1.00  0.00           C  
ATOM    252  HG2 PRO    18      58.550  83.163  87.766  1.00  0.00           H  
ATOM    253  HG3 PRO    18      57.190  83.196  88.929  1.00  0.00           H  
ATOM    254  CB  PRO    18      57.792  85.151  88.275  1.00  0.00           C  
ATOM    255  HB2 PRO    18      58.631  85.388  88.928  1.00  0.00           H  
ATOM    256  HB3 PRO    18      56.871  85.536  88.712  1.00  0.00           H  
ATOM    257  CA  PRO    18      57.898  85.771  86.905  1.00  0.00           C  
ATOM    258  HA  PRO    18      57.497  86.784  86.889  1.00  0.00           H  
ATOM    259  C   PRO    18      59.297  85.743  86.339  1.00  0.00           C  
ATOM    260  O   PRO    18      60.020  84.848  86.657  1.00  0.00           O  
ATOM    261  N   THR    19      59.618  86.766  85.526  1.00  0.00           N  
ATOM    262  H   THR    19      58.844  87.395  85.364  1.00  0.00           H  
ATOM    263  CA  THR    19      60.986  87.243  85.179  1.00  0.00           C  
ATOM    264  HA  THR    19      61.560  86.513  84.607  1.00  0.00           H  
ATOM    265  CB  THR    19      60.870  88.512  84.367  1.00  0.00           C  
ATOM    266  HB  THR    19      60.467  89.326  84.970  1.00  0.00           H  
ATOM    267  CG2 THR    19      62.091  89.015  83.546  1.00  0.00           C  
ATOM    268 HG21 THR    19      61.826  89.911  82.984  1.00  0.00           H  
ATOM    269 HG22 THR    19      62.869  89.294  84.257  1.00  0.00           H  
ATOM    270 HG23 THR    19      62.524  88.223  82.935  1.00  0.00           H  
ATOM    271  OG1 THR    19      59.822  88.202  83.351  1.00  0.00           O  
ATOM    272  HG1 THR    19      60.254  87.796  82.596  1.00  0.00           H  
ATOM    273  C   THR    19      61.854  87.585  86.431  1.00  0.00           C  
ATOM    274  O   THR    19      61.413  87.946  87.526  1.00  0.00           O  
ATOM    275  N   GLN    20      63.159  87.244  86.276  1.00  0.00           N  
ATOM    276  H   GLN    20      63.557  87.130  85.355  1.00  0.00           H  
ATOM    277  CA  GLN    20      64.076  87.182  87.363  1.00  0.00           C  
ATOM    278  HA  GLN    20      63.694  86.404  88.024  1.00  0.00           H  
ATOM    279  CB  GLN    20      65.435  86.620  86.893  1.00  0.00           C  
ATOM    280  HB2 GLN    20      65.241  85.596  86.573  1.00  0.00           H  
ATOM    281  HB3 GLN    20      65.672  87.289  86.066  1.00  0.00           H  
ATOM    282  CG  GLN    20      66.661  86.624  87.871  1.00  0.00           C  
ATOM    283  HG2 GLN    20      67.012  87.651  87.972  1.00  0.00           H  
ATOM    284  HG3 GLN    20      66.351  86.247  88.845  1.00  0.00           H  
ATOM    285  CD  GLN    20      67.837  85.715  87.505  1.00  0.00           C  
ATOM    286  OE1 GLN    20      67.577  84.736  86.861  1.00  0.00           O  
ATOM    287  NE2 GLN    20      69.042  85.939  87.981  1.00  0.00           N  
ATOM    288 HE21 GLN    20      69.219  86.775  88.520  1.00  0.00           H  
ATOM    289 HE22 GLN    20      69.761  85.266  87.756  1.00  0.00           H  
ATOM    290  C   GLN    20      64.164  88.509  88.161  1.00  0.00           C  
ATOM    291  O   GLN    20      64.297  89.556  87.572  1.00  0.00           O  
ATOM    292  N   PRO    21      64.021  88.525  89.485  1.00  0.00           N  
ATOM    293  CD  PRO    21      63.768  87.334  90.355  1.00  0.00           C  
ATOM    294  HD2 PRO    21      64.268  86.479  89.900  1.00  0.00           H  
ATOM    295  HD3 PRO    21      62.712  87.264  90.614  1.00  0.00           H  
ATOM    296  CG  PRO    21      64.327  87.760  91.683  1.00  0.00           C  
ATOM    297  HG2 PRO    21      65.386  87.519  91.778  1.00  0.00           H  
ATOM    298  HG3 PRO    21      63.821  87.056  92.344  1.00  0.00           H  
ATOM    299  CB  PRO    21      63.971  89.277  91.684  1.00  0.00           C  
ATOM    300  HB2 PRO    21      64.680  89.722  92.382  1.00  0.00           H  
ATOM    301  HB3 PRO    21      62.928  89.243  92.000  1.00  0.00           H  
ATOM    302  CA  PRO    21      64.267  89.780  90.230  1.00  0.00           C  
ATOM    303  HA  PRO    21      63.565  90.609  90.143  1.00  0.00           H  
ATOM    304  C   PRO    21      65.735  90.294  90.200  1.00  0.00           C  
ATOM    305  O   PRO    21      66.604  89.457  90.165  1.00  0.00           O  
ATOM    306  N   GLY    22      66.084  91.572  90.033  1.00  0.00           N  
ATOM    307  H   GLY    22      65.414  92.326  89.979  1.00  0.00           H  
ATOM    308  CA  GLY    22      67.503  91.994  90.195  1.00  0.00           C  
ATOM    309  HA2 GLY    22      68.170  91.252  89.757  1.00  0.00           H  
ATOM    310  HA3 GLY    22      67.664  92.933  89.665  1.00  0.00           H  
ATOM    311  C   GLY    22      67.981  92.094  91.637  1.00  0.00           C  
ATOM    312  O   GLY    22      67.376  91.477  92.502  1.00  0.00           O  
ATOM    313  N   GLN    23      69.045  92.847  92.001  1.00  0.00           N  
ATOM    314  H   GLN    23      69.439  93.376  91.236  1.00  0.00           H  
ATOM    315  CA  GLN    23      69.722  92.878  93.254  1.00  0.00           C  
ATOM    316  HA  GLN    23      68.996  93.087  94.040  1.00  0.00           H  
ATOM    317  CB  GLN    23      70.497  91.547  93.583  1.00  0.00           C  
ATOM    318  HB2 GLN    23      70.754  91.740  94.624  1.00  0.00           H  
ATOM    319  HB3 GLN    23      69.804  90.707  93.542  1.00  0.00           H  
ATOM    320  CG  GLN    23      71.693  91.175  92.716  1.00  0.00           C  
ATOM    321  HG2 GLN    23      72.207  92.038  92.293  1.00  0.00           H  
ATOM    322  HG3 GLN    23      72.517  90.774  93.306  1.00  0.00           H  
ATOM    323  CD  GLN    23      71.413  90.262  91.524  1.00  0.00           C  
ATOM    324  OE1 GLN    23      70.296  90.161  91.019  1.00  0.00           O  
ATOM    325  NE2 GLN    23      72.434  89.584  90.956  1.00  0.00           N  
ATOM    326 HE21 GLN    23      73.370  89.734  91.304  1.00  0.00           H  
ATOM    327 HE22 GLN    23      72.326  89.009  90.133  1.00  0.00           H  
ATOM    328  C   GLN    23      70.814  94.051  93.285  1.00  0.00           C  
ATOM    329  O   GLN    23      71.217  94.689  92.290  1.00  0.00           O  
ATOM    330  N   GLY    24      71.183  94.408  94.475  1.00  0.00           N  
ATOM    331  H   GLY    24      70.874  93.950  95.321  1.00  0.00           H  
ATOM    332  CA  GLY    24      72.145  95.504  94.670  1.00  0.00           C  
ATOM    333  HA2 GLY    24      71.834  96.266  93.956  1.00  0.00           H  
ATOM    334  HA3 GLY    24      72.164  95.997  95.643  1.00  0.00           H  
ATOM    335  C   GLY    24      73.545  94.951  94.342  1.00  0.00           C  
ATOM    336  O   GLY    24      73.939  93.778  94.584  1.00  0.00           O  
ATOM    337  N   TYR    25      74.371  95.780  93.724  1.00  0.00           N  
ATOM    338  H   TYR    25      73.932  96.675  93.565  1.00  0.00           H  
ATOM    339  CA  TYR    25      75.585  95.421  92.984  1.00  0.00           C  
ATOM    340  HA  TYR    25      75.978  94.553  93.513  1.00  0.00           H  
ATOM    341  CB  TYR    25      75.296  95.071  91.475  1.00  0.00           C  
ATOM    342  HB2 TYR    25      74.608  94.232  91.581  1.00  0.00           H  
ATOM    343  HB3 TYR    25      74.786  95.901  90.985  1.00  0.00           H  
ATOM    344  CG  TYR    25      76.430  94.674  90.581  1.00  0.00           C  
ATOM    345  CD1 TYR    25      77.224  93.550  90.845  1.00  0.00           C  
ATOM    346  HD1 TYR    25      77.005  92.780  91.571  1.00  0.00           H  
ATOM    347  CE1 TYR    25      78.290  93.201  90.048  1.00  0.00           C  
ATOM    348  HE1 TYR    25      78.920  92.350  90.263  1.00  0.00           H  
ATOM    349  CZ  TYR    25      78.475  94.023  88.888  1.00  0.00           C  
ATOM    350  OH  TYR    25      79.547  93.701  88.068  1.00  0.00           O  
ATOM    351  HH  TYR    25      80.214  93.169  88.509  1.00  0.00           H  
ATOM    352  CE2 TYR    25      77.593  95.038  88.501  1.00  0.00           C  
ATOM    353  HE2 TYR    25      77.703  95.556  87.559  1.00  0.00           H  
ATOM    354  CD2 TYR    25      76.551  95.369  89.375  1.00  0.00           C  
ATOM    355  HD2 TYR    25      75.977  96.277  89.260  1.00  0.00           H  
ATOM    356  C   TYR    25      76.658  96.546  92.959  1.00  0.00           C  
ATOM    357  O   TYR    25      76.319  97.725  92.840  1.00  0.00           O  
ATOM    358  N   SER    26      77.923  96.173  93.026  1.00  0.00           N  
ATOM    359  H   SER    26      78.214  95.208  93.080  1.00  0.00           H  
ATOM    360  CA  SER    26      79.100  97.101  92.855  1.00  0.00           C  
ATOM    361  HA  SER    26      78.802  98.107  93.151  1.00  0.00           H  
ATOM    362  CB  SER    26      80.334  96.641  93.724  1.00  0.00           C  
ATOM    363  HB2 SER    26      80.050  96.423  94.753  1.00  0.00           H  
ATOM    364  HB3 SER    26      80.704  95.741  93.233  1.00  0.00           H  
ATOM    365  OG  SER    26      81.352  97.611  93.576  1.00  0.00           O  
ATOM    366  HG  SER    26      81.991  97.441  94.272  1.00  0.00           H  
ATOM    367  C   SER    26      79.388  97.234  91.384  1.00  0.00           C  
ATOM    368  O   SER    26      80.155  96.476  90.772  1.00  0.00           O  
ATOM    369  N   GLN    27      78.873  98.257  90.771  1.00  0.00           N  
ATOM    370  H   GLN    27      78.356  98.969  91.268  1.00  0.00           H  
ATOM    371  CA  GLN    27      79.336  98.635  89.350  1.00  0.00           C  
ATOM    372  HA  GLN    27      79.166  97.816  88.651  1.00  0.00           H  
ATOM    373  CB  GLN    27      78.525  99.817  88.726  1.00  0.00           C  
ATOM    374  HB2 GLN    27      78.452 100.647  89.428  1.00  0.00           H  
ATOM    375  HB3 GLN    27      79.142 100.226  87.926  1.00  0.00           H  
ATOM    376  CG  GLN    27      77.105  99.543  88.278  1.00  0.00           C  
ATOM    377  HG2 GLN    27      76.602  99.133  89.153  1.00  0.00           H  
ATOM    378  HG3 GLN    27      76.696 100.514  88.000  1.00  0.00           H  
ATOM    379  CD  GLN    27      76.999  98.544  87.121  1.00  0.00           C  
ATOM    380  OE1 GLN    27      77.862  98.374  86.272  1.00  0.00           O  
ATOM    381  NE2 GLN    27      75.913  97.870  86.913  1.00  0.00           N  
ATOM    382 HE21 GLN    27      75.250  97.990  87.665  1.00  0.00           H  
ATOM    383 HE22 GLN    27      75.763  97.241  86.137  1.00  0.00           H  
ATOM    384  C   GLN    27      80.882  98.771  89.204  1.00  0.00           C  
ATOM    385  O   GLN    27      81.453  98.159  88.323  1.00  0.00           O  
ATOM    386  N   GLN    28      81.529  99.254  90.319  1.00  0.00           N  
ATOM    387  H   GLN    28      80.969  99.547  91.107  1.00  0.00           H  
ATOM    388  CA  GLN    28      83.038  99.526  90.374  1.00  0.00           C  
ATOM    389  HA  GLN    28      83.216  99.946  89.385  1.00  0.00           H  
ATOM    390  CB  GLN    28      83.370 100.476  91.542  1.00  0.00           C  
ATOM    391  HB2 GLN    28      83.038  99.970  92.449  1.00  0.00           H  
ATOM    392  HB3 GLN    28      84.460 100.488  91.543  1.00  0.00           H  
ATOM    393  CG  GLN    28      82.884 101.874  91.266  1.00  0.00           C  
ATOM    394  HG2 GLN    28      83.617 102.301  90.581  1.00  0.00           H  
ATOM    395  HG3 GLN    28      81.847 101.915  90.935  1.00  0.00           H  
ATOM    396  CD  GLN    28      82.913 102.799  92.505  1.00  0.00           C  
ATOM    397  OE1 GLN    28      83.004 102.373  93.654  1.00  0.00           O  
ATOM    398  NE2 GLN    28      82.936 104.119  92.387  1.00  0.00           N  
ATOM    399 HE21 GLN    28      83.247 104.580  93.230  1.00  0.00           H  
ATOM    400 HE22 GLN    28      82.919 104.590  91.493  1.00  0.00           H  
ATOM    401  C   GLN    28      83.728  98.130  90.351  1.00  0.00           C  
ATOM    402  O   GLN    28      84.884  97.979  90.031  1.00  0.00           O  
ATOM    403  N   SER    29      83.013  96.966  90.560  1.00  0.00           N  
ATOM    404  H   SER    29      82.027  97.135  90.697  1.00  0.00           H  
ATOM    405  CA  SER    29      83.645  95.638  90.562  1.00  0.00           C  
ATOM    406  HA  SER    29      84.605  95.730  91.068  1.00  0.00           H  
ATOM    407  CB  SER    29      82.831  94.681  91.461  1.00  0.00           C  
ATOM    408  HB2 SER    29      83.425  93.789  91.658  1.00  0.00           H  
ATOM    409  HB3 SER    29      82.719  95.268  92.372  1.00  0.00           H  
ATOM    410  OG  SER    29      81.571  94.362  90.844  1.00  0.00           O  
ATOM    411  HG  SER    29      81.098  95.180  90.680  1.00  0.00           H  
ATOM    412  C   SER    29      83.782  94.914  89.246  1.00  0.00           C  
ATOM    413  O   SER    29      84.275  93.811  89.194  1.00  0.00           O  
ATOM    414  N   SER    30      83.335  95.550  88.156  1.00  0.00           N  
ATOM    415  H   SER    30      82.684  96.321  88.192  1.00  0.00           H  
ATOM    416  CA  SER    30      83.869  95.232  86.824  1.00  0.00           C  
ATOM    417  HA  SER    30      84.749  94.597  86.923  1.00  0.00           H  
ATOM    418  CB  SER    30      82.754  94.353  86.134  1.00  0.00           C  
ATOM    419  HB2 SER    30      81.770  94.716  86.431  1.00  0.00           H  
ATOM    420  HB3 SER    30      82.892  94.527  85.067  1.00  0.00           H  
ATOM    421  OG  SER    30      82.938  92.955  86.390  1.00  0.00           O  
ATOM    422  HG  SER    30      82.486  92.650  87.181  1.00  0.00           H  
ATOM    423  C   SER    30      84.295  96.533  86.044  1.00  0.00           C  
ATOM    424  O   SER    30      83.452  97.414  85.949  1.00  0.00           O  
ATOM    425  N   GLN    31      85.481  96.673  85.468  1.00  0.00           N  
ATOM    426  H   GLN    31      85.646  97.502  84.914  1.00  0.00           H  
ATOM    427  CA  GLN    31      86.755  95.939  85.643  1.00  0.00           C  
ATOM    428  HA  GLN    31      86.473  94.887  85.681  1.00  0.00           H  
ATOM    429  CB  GLN    31      87.656  96.156  84.398  1.00  0.00           C  
ATOM    430  HB2 GLN    31      88.288  95.268  84.380  1.00  0.00           H  
ATOM    431  HB3 GLN    31      87.007  96.189  83.524  1.00  0.00           H  
ATOM    432  CG  GLN    31      88.633  97.332  84.586  1.00  0.00           C  
ATOM    433  HG2 GLN    31      88.169  98.280  84.860  1.00  0.00           H  
ATOM    434  HG3 GLN    31      89.256  97.037  85.430  1.00  0.00           H  
ATOM    435  CD  GLN    31      89.486  97.604  83.391  1.00  0.00           C  
ATOM    436  OE1 GLN    31      89.056  97.715  82.309  1.00  0.00           O  
ATOM    437  NE2 GLN    31      90.817  97.865  83.541  1.00  0.00           N  
ATOM    438 HE21 GLN    31      91.321  98.332  82.800  1.00  0.00           H  
ATOM    439 HE22 GLN    31      91.139  97.891  84.498  1.00  0.00           H  
ATOM    440  C   GLN    31      87.291  96.301  87.044  1.00  0.00           C  
ATOM    441  O   GLN    31      87.281  97.539  87.361  1.00  0.00           O  
ATOM    442  N   PRO    32      87.784  95.333  87.844  1.00  0.00           N  
ATOM    443  CD  PRO    32      87.809  93.946  87.472  1.00  0.00           C  
ATOM    444  HD2 PRO    32      88.357  93.676  86.569  1.00  0.00           H  
ATOM    445  HD3 PRO    32      86.777  93.624  87.327  1.00  0.00           H  
ATOM    446  CG  PRO    32      88.498  93.265  88.565  1.00  0.00           C  
ATOM    447  HG2 PRO    32      89.584  93.308  88.491  1.00  0.00           H  
ATOM    448  HG3 PRO    32      88.132  92.242  88.654  1.00  0.00           H  
ATOM    449  CB  PRO    32      88.141  94.229  89.721  1.00  0.00           C  
ATOM    450  HB2 PRO    32      88.806  94.153  90.582  1.00  0.00           H  
ATOM    451  HB3 PRO    32      87.204  93.987  90.222  1.00  0.00           H  
ATOM    452  CA  PRO    32      88.109  95.652  89.196  1.00  0.00           C  
ATOM    453  HA  PRO    32      87.249  96.236  89.523  1.00  0.00           H  
ATOM    454  C   PRO    32      89.437  96.329  89.503  1.00  0.00           C  
ATOM    455  O   PRO    32      90.476  95.691  89.725  1.00  0.00           O  
ATOM    456  N   TYR    33      89.491  97.672  89.599  1.00  0.00           N  
ATOM    457  H   TYR    33      88.686  98.205  89.303  1.00  0.00           H  
ATOM    458  CA  TYR    33      90.741  98.414  89.880  1.00  0.00           C  
ATOM    459  HA  TYR    33      91.406  98.078  89.084  1.00  0.00           H  
ATOM    460  CB  TYR    33      90.534  99.842  89.615  1.00  0.00           C  
ATOM    461  HB2 TYR    33      89.837 100.192  90.377  1.00  0.00           H  
ATOM    462  HB3 TYR    33      91.496 100.302  89.839  1.00  0.00           H  
ATOM    463  CG  TYR    33      90.083 100.252  88.197  1.00  0.00           C  
ATOM    464  CD1 TYR    33      91.036 100.108  87.142  1.00  0.00           C  
ATOM    465  HD1 TYR    33      91.955  99.567  87.315  1.00  0.00           H  
ATOM    466  CE1 TYR    33      90.761 100.606  85.828  1.00  0.00           C  
ATOM    467  HE1 TYR    33      91.428 100.415  85.001  1.00  0.00           H  
ATOM    468  CZ  TYR    33      89.465 101.087  85.562  1.00  0.00           C  
ATOM    469  OH  TYR    33      89.019 101.472  84.327  1.00  0.00           O  
ATOM    470  HH  TYR    33      89.755 101.498  83.711  1.00  0.00           H  
ATOM    471  CE2 TYR    33      88.558 101.289  86.647  1.00  0.00           C  
ATOM    472  HE2 TYR    33      87.568 101.688  86.484  1.00  0.00           H  
ATOM    473  CD2 TYR    33      88.832 100.848  87.968  1.00  0.00           C  
ATOM    474  HD2 TYR    33      88.248 100.965  88.869  1.00  0.00           H  
ATOM    475  C   TYR    33      91.359  98.130  91.275  1.00  0.00           C  
ATOM    476  O   TYR    33      92.535  98.234  91.524  1.00  0.00           O  
ATOM    477  N   GLY    34      90.556  97.607  92.211  1.00  0.00           N  
ATOM    478  H   GLY    34      89.593  97.482  91.936  1.00  0.00           H  
ATOM    479  CA  GLY    34      90.988  97.103  93.525  1.00  0.00           C  
ATOM    480  HA2 GLY    34      91.934  96.583  93.373  1.00  0.00           H  
ATOM    481  HA3 GLY    34      91.194  97.881  94.260  1.00  0.00           H  
ATOM    482  C   GLY    34      89.951  96.240  94.258  1.00  0.00           C  
ATOM    483  O   GLY    34      88.906  95.952  93.666  1.00  0.00           O  
ATOM    484  N   GLN    35      90.313  95.911  95.502  1.00  0.00           N  
ATOM    485  H   GLN    35      91.185  96.268  95.865  1.00  0.00           H  
ATOM    486  CA  GLN    35      89.417  95.077  96.383  1.00  0.00           C  
ATOM    487  HA  GLN    35      88.431  95.085  95.918  1.00  0.00           H  
ATOM    488  CB  GLN    35      89.870  93.609  96.520  1.00  0.00           C  
ATOM    489  HB2 GLN    35      90.908  93.646  96.849  1.00  0.00           H  
ATOM    490  HB3 GLN    35      89.283  93.153  97.317  1.00  0.00           H  
ATOM    491  CG  GLN    35      89.859  92.650  95.233  1.00  0.00           C  
ATOM    492  HG2 GLN    35      88.857  92.498  94.831  1.00  0.00           H  
ATOM    493  HG3 GLN    35      90.398  93.273  94.519  1.00  0.00           H  
ATOM    494  CD  GLN    35      90.642  91.421  95.441  1.00  0.00           C  
ATOM    495  OE1 GLN    35      91.416  91.248  96.402  1.00  0.00           O  
ATOM    496  NE2 GLN    35      90.576  90.589  94.417  1.00  0.00           N  
ATOM    497 HE21 GLN    35      89.916  90.795  93.681  1.00  0.00           H  
ATOM    498 HE22 GLN    35      91.071  89.734  94.623  1.00  0.00           H  
ATOM    499  C   GLN    35      89.318  95.589  97.833  1.00  0.00           C  
ATOM    500  O   GLN    35      90.207  95.328  98.635  1.00  0.00           O  
ATOM    501  N   GLN    36      88.197  96.236  98.281  1.00  0.00           N  
ATOM    502  H   GLN    36      88.329  96.652  99.192  1.00  0.00           H  
ATOM    503  CA  GLN    36      87.060  96.822  97.531  1.00  0.00           C  
ATOM    504  HA  GLN    36      86.532  95.983  97.078  1.00  0.00           H  
ATOM    505  CB  GLN    36      86.029  97.349  98.589  1.00  0.00           C  
ATOM    506  HB2 GLN    36      85.039  97.339  98.133  1.00  0.00           H  
ATOM    507  HB3 GLN    36      85.968  96.643  99.418  1.00  0.00           H  
ATOM    508  CG  GLN    36      86.285  98.777  99.038  1.00  0.00           C  
ATOM    509  HG2 GLN    36      87.347  98.826  99.282  1.00  0.00           H  
ATOM    510  HG3 GLN    36      86.120  99.437  98.187  1.00  0.00           H  
ATOM    511  CD  GLN    36      85.520  99.338 100.226  1.00  0.00           C  
ATOM    512  OE1 GLN    36      85.023  98.584 101.054  1.00  0.00           O  
ATOM    513  NE2 GLN    36      85.395 100.588 100.434  1.00  0.00           N  
ATOM    514 HE21 GLN    36      85.684 101.262  99.739  1.00  0.00           H  
ATOM    515 HE22 GLN    36      84.963 100.836 101.313  1.00  0.00           H  
ATOM    516  C   GLN    36      87.584  97.835  96.425  1.00  0.00           C  
ATOM    517  O   GLN    36      88.655  98.464  96.589  1.00  0.00           O  
ATOM    518  N   SER    37      86.929  97.841  95.272  1.00  0.00           N  
ATOM    519  H   SER    37      86.136  97.215  95.279  1.00  0.00           H  
ATOM    520  CA  SER    37      87.133  98.718  94.121  1.00  0.00           C  
ATOM    521  HA  SER    37      88.201  98.628  93.923  1.00  0.00           H  
ATOM    522  CB  SER    37      86.436  98.153  92.905  1.00  0.00           C  
ATOM    523  HB2 SER    37      86.549  97.071  92.977  1.00  0.00           H  
ATOM    524  HB3 SER    37      85.369  98.377  92.883  1.00  0.00           H  
ATOM    525  OG  SER    37      87.069  98.619  91.689  1.00  0.00           O  
ATOM    526  HG  SER    37      86.575  98.474  90.879  1.00  0.00           H  
ATOM    527  C   SER    37      86.982 100.183  94.389  1.00  0.00           C  
ATOM    528  O   SER    37      86.885 100.578  95.558  1.00  0.00           O  
ATOM    529  N   TYR    38      86.990 101.050  93.272  1.00  0.00           N  
ATOM    530  H   TYR    38      86.925 100.649  92.347  1.00  0.00           H  
ATOM    531  CA  TYR    38      87.059 102.508  93.272  1.00  0.00           C  
ATOM    532  HA  TYR    38      86.298 102.961  93.908  1.00  0.00           H  
ATOM    533  CB  TYR    38      88.343 102.883  93.959  1.00  0.00           C  
ATOM    534  HB2 TYR    38      88.374 103.967  94.072  1.00  0.00           H  
ATOM    535  HB3 TYR    38      88.414 102.602  95.009  1.00  0.00           H  
ATOM    536  CG  TYR    38      89.670 102.446  93.206  1.00  0.00           C  
ATOM    537  CD1 TYR    38      90.164 103.224  92.144  1.00  0.00           C  
ATOM    538  HD1 TYR    38      89.594 104.064  91.776  1.00  0.00           H  
ATOM    539  CE1 TYR    38      91.410 102.892  91.548  1.00  0.00           C  
ATOM    540  HE1 TYR    38      91.806 103.461  90.720  1.00  0.00           H  
ATOM    541  CZ  TYR    38      92.134 101.764  92.017  1.00  0.00           C  
ATOM    542  OH  TYR    38      93.412 101.605  91.492  1.00  0.00           O  
ATOM    543  HH  TYR    38      93.513 102.068  90.657  1.00  0.00           H  
ATOM    544  CE2 TYR    38      91.624 100.969  93.030  1.00  0.00           C  
ATOM    545  HE2 TYR    38      92.228 100.165  93.421  1.00  0.00           H  
ATOM    546  CD2 TYR    38      90.430 101.336  93.711  1.00  0.00           C  
ATOM    547  HD2 TYR    38      89.945 100.697  94.434  1.00  0.00           H  
ATOM    548  C   TYR    38      86.930 103.161  91.809  1.00  0.00           C  
ATOM    549  O   TYR    38      86.942 102.444  90.828  1.00  0.00           O  
ATOM    550  N   SER    39      86.886 104.509  91.759  1.00  0.00           N  
ATOM    551  H   SER    39      86.954 104.979  92.650  1.00  0.00           H  
ATOM    552  CA  SER    39      86.901 105.475  90.618  1.00  0.00           C  
ATOM    553  HA  SER    39      86.532 104.984  89.717  1.00  0.00           H  
ATOM    554  CB  SER    39      86.154 106.687  90.978  1.00  0.00           C  
ATOM    555  HB2 SER    39      86.505 107.468  90.302  1.00  0.00           H  
ATOM    556  HB3 SER    39      85.107 106.452  90.785  1.00  0.00           H  
ATOM    557  OG  SER    39      86.337 107.039  92.384  1.00  0.00           O  
ATOM    558  HG  SER    39      85.543 107.508  92.653  1.00  0.00           H  
ATOM    559  C   SER    39      88.332 105.981  90.299  1.00  0.00           C  
ATOM    560  O   SER    39      89.001 106.616  91.063  1.00  0.00           O  
ATOM    561  N   GLY    40      88.824 105.712  89.110  1.00  0.00           N  
ATOM    562  H   GLY    40      88.214 105.196  88.492  1.00  0.00           H  
ATOM    563  CA  GLY    40      90.059 106.271  88.572  1.00  0.00           C  
ATOM    564  HA2 GLY    40      90.915 106.050  89.210  1.00  0.00           H  
ATOM    565  HA3 GLY    40      90.182 105.836  87.580  1.00  0.00           H  
ATOM    566  C   GLY    40      90.066 107.844  88.445  1.00  0.00           C  
ATOM    567  O   GLY    40      89.161 108.520  88.919  1.00  0.00           O  
ATOM    568  N   TYR    41      91.146 108.539  88.041  1.00  0.00           N  
ATOM    569  H   TYR    41      91.064 109.543  87.961  1.00  0.00           H  
ATOM    570  CA  TYR    41      92.413 108.031  87.531  1.00  0.00           C  
ATOM    571  HA  TYR    41      92.538 107.103  88.090  1.00  0.00           H  
ATOM    572  CB  TYR    41      92.495 107.739  86.055  1.00  0.00           C  
ATOM    573  HB2 TYR    41      92.517 108.725  85.591  1.00  0.00           H  
ATOM    574  HB3 TYR    41      93.443 107.243  85.850  1.00  0.00           H  
ATOM    575  CG  TYR    41      91.352 106.840  85.524  1.00  0.00           C  
ATOM    576  CD1 TYR    41      91.624 105.452  85.541  1.00  0.00           C  
ATOM    577  HD1 TYR    41      92.551 105.101  85.969  1.00  0.00           H  
ATOM    578  CE1 TYR    41      90.627 104.529  85.051  1.00  0.00           C  
ATOM    579  HE1 TYR    41      90.761 103.457  85.047  1.00  0.00           H  
ATOM    580  CZ  TYR    41      89.326 105.062  84.702  1.00  0.00           C  
ATOM    581  OH  TYR    41      88.323 104.224  84.256  1.00  0.00           O  
ATOM    582  HH  TYR    41      88.639 103.372  83.947  1.00  0.00           H  
ATOM    583  CE2 TYR    41      89.111 106.478  84.657  1.00  0.00           C  
ATOM    584  HE2 TYR    41      88.166 106.870  84.311  1.00  0.00           H  
ATOM    585  CD2 TYR    41      90.137 107.369  85.011  1.00  0.00           C  
ATOM    586  HD2 TYR    41      90.068 108.447  84.984  1.00  0.00           H  
ATOM    587  C   TYR    41      93.626 108.911  87.982  1.00  0.00           C  
ATOM    588  O   TYR    41      94.267 109.591  87.181  1.00  0.00           O  
ATOM    589  N   SER    42      93.928 108.810  89.257  1.00  0.00           N  
ATOM    590  H   SER    42      93.415 108.123  89.791  1.00  0.00           H  
ATOM    591  CA  SER    42      95.055 109.582  89.823  1.00  0.00           C  
ATOM    592  HA  SER    42      95.024 110.623  89.501  1.00  0.00           H  
ATOM    593  CB  SER    42      94.804 109.581  91.314  1.00  0.00           C  
ATOM    594  HB2 SER    42      93.790 109.843  91.618  1.00  0.00           H  
ATOM    595  HB3 SER    42      94.988 108.554  91.628  1.00  0.00           H  
ATOM    596  OG  SER    42      95.748 110.403  92.012  1.00  0.00           O  
ATOM    597  HG  SER    42      95.677 111.304  91.689  1.00  0.00           H  
ATOM    598  C   SER    42      96.489 109.082  89.465  1.00  0.00           C  
ATOM    599  O   SER    42      96.558 107.786  89.275  1.00  0.00           O  
ATOM    600  N   GLN    43      97.577 109.795  89.724  1.00  0.00           N  
ATOM    601  H   GLN    43      97.461 110.698  90.160  1.00  0.00           H  
ATOM    602  CA  GLN    43      98.977 109.525  89.410  1.00  0.00           C  
ATOM    603  HA  GLN    43      99.270 108.657  90.000  1.00  0.00           H  
ATOM    604  CB  GLN    43      99.088 109.074  87.883  1.00  0.00           C  
ATOM    605  HB2 GLN    43      98.756 108.045  87.743  1.00  0.00           H  
ATOM    606  HB3 GLN    43      98.494 109.765  87.285  1.00  0.00           H  
ATOM    607  CG  GLN    43     100.550 109.006  87.459  1.00  0.00           C  
ATOM    608  HG2 GLN    43     100.561 108.825  86.384  1.00  0.00           H  
ATOM    609  HG3 GLN    43     101.061 109.966  87.535  1.00  0.00           H  
ATOM    610  CD  GLN    43     101.355 107.963  88.148  1.00  0.00           C  
ATOM    611  OE1 GLN    43     101.002 107.222  88.994  1.00  0.00           O  
ATOM    612  NE2 GLN    43     102.658 107.961  87.852  1.00  0.00           N  
ATOM    613 HE21 GLN    43     103.093 108.537  87.145  1.00  0.00           H  
ATOM    614 HE22 GLN    43     103.177 107.143  88.137  1.00  0.00           H  
ATOM    615  C   GLN    43      99.940 110.769  89.694  1.00  0.00           C  
ATOM    616  O   GLN    43      99.652 111.851  89.260  1.00  0.00           O  
ATOM    617  N   SER    44     101.045 110.569  90.459  1.00  0.00           N  
ATOM    618  H   SER    44     101.278 109.629  90.748  1.00  0.00           H  
ATOM    619  CA  SER    44     102.012 111.594  90.955  1.00  0.00           C  
ATOM    620  HA  SER    44     101.434 112.218  91.637  1.00  0.00           H  
ATOM    621  CB  SER    44     103.048 110.913  91.779  1.00  0.00           C  
ATOM    622  HB2 SER    44     102.688 110.487  92.716  1.00  0.00           H  
ATOM    623  HB3 SER    44     103.524 110.151  91.161  1.00  0.00           H  
ATOM    624  OG  SER    44     104.106 111.750  92.248  1.00  0.00           O  
ATOM    625  HG  SER    44     104.788 111.127  92.509  1.00  0.00           H  
ATOM    626  C   SER    44     102.638 112.321  89.768  1.00  0.00           C  
ATOM    627  O   SER    44     103.087 111.688  88.764  1.00  0.00           O  
ATOM    628  N   THR    45     102.731 113.668  89.788  1.00  0.00           N  
ATOM    629  H   THR    45     102.376 114.061  90.648  1.00  0.00           H  
ATOM    630  CA  THR    45     103.079 114.563  88.603  1.00  0.00           C  
ATOM    631  HA  THR    45     102.364 114.263  87.836  1.00  0.00           H  
ATOM    632  CB  THR    45     102.746 116.025  88.876  1.00  0.00           C  
ATOM    633  HB  THR    45     101.841 116.137  89.473  1.00  0.00           H  
ATOM    634  CG2 THR    45     103.879 116.626  89.683  1.00  0.00           C  
ATOM    635 HG21 THR    45     103.787 117.712  89.661  1.00  0.00           H  
ATOM    636 HG22 THR    45     103.788 116.329  90.728  1.00  0.00           H  
ATOM    637 HG23 THR    45     104.865 116.530  89.226  1.00  0.00           H  
ATOM    638  OG1 THR    45     102.788 116.837  87.678  1.00  0.00           O  
ATOM    639  HG1 THR    45     102.551 117.722  87.965  1.00  0.00           H  
ATOM    640  C   THR    45     104.424 114.219  87.892  1.00  0.00           C  
ATOM    641  O   THR    45     104.661 114.580  86.729  1.00  0.00           O  
ATOM    642  N   ASP    46     105.348 113.554  88.620  1.00  0.00           N  
ATOM    643  H   ASP    46     105.035 113.134  89.484  1.00  0.00           H  
ATOM    644  CA  ASP    46     106.645 113.001  88.174  1.00  0.00           C  
ATOM    645  HA  ASP    46     106.525 112.575  87.177  1.00  0.00           H  
ATOM    646  CB  ASP    46     107.718 114.149  88.077  1.00  0.00           C  
ATOM    647  HB2 ASP    46     107.236 115.106  87.875  1.00  0.00           H  
ATOM    648  HB3 ASP    46     108.122 114.222  89.087  1.00  0.00           H  
ATOM    649  CG  ASP    46     108.816 113.870  86.998  1.00  0.00           C  
ATOM    650  OD1 ASP    46     109.176 112.658  86.799  1.00  0.00           O  
ATOM    651  OD2 ASP    46     109.320 114.868  86.436  1.00  0.00           O  
ATOM    652  C   ASP    46     106.957 111.843  89.167  1.00  0.00           C  
ATOM    653  O   ASP    46     106.827 111.960  90.384  1.00  0.00           O  
ATOM    654  N   THR    47     107.558 110.753  88.562  1.00  0.00           N  
ATOM    655  H   THR    47     107.567 110.703  87.553  1.00  0.00           H  
ATOM    656  CA  THR    47     108.040 109.608  89.288  1.00  0.00           C  
ATOM    657  HA  THR    47     108.130 109.757  90.364  1.00  0.00           H  
ATOM    658  CB  THR    47     107.128 108.402  89.178  1.00  0.00           C  
ATOM    659  HB  THR    47     107.521 107.717  89.929  1.00  0.00           H  
ATOM    660  CG2 THR    47     105.757 108.643  89.655  1.00  0.00           C  
ATOM    661 HG21 THR    47     105.319 107.653  89.783  1.00  0.00           H  
ATOM    662 HG22 THR    47     105.698 109.129  90.629  1.00  0.00           H  
ATOM    663 HG23 THR    47     105.217 109.267  88.944  1.00  0.00           H  
ATOM    664  OG1 THR    47     107.125 107.821  87.907  1.00  0.00           O  
ATOM    665  HG1 THR    47     106.232 107.528  87.712  1.00  0.00           H  
ATOM    666  C   THR    47     109.464 109.214  88.778  1.00  0.00           C  
ATOM    667  O   THR    47     109.981 108.208  89.334  1.00  0.00           O  
ATOM    668  N   SER    48     109.980 109.830  87.755  1.00  0.00           N  
ATOM    669  H   SER    48     109.454 110.554  87.287  1.00  0.00           H  
ATOM    670  CA  SER    48     111.143 109.385  87.052  1.00  0.00           C  
ATOM    671  HA  SER    48     110.958 108.418  86.584  1.00  0.00           H  
ATOM    672  CB  SER    48     111.228 110.387  85.860  1.00  0.00           C  
ATOM    673  HB2 SER    48     112.051 110.068  85.221  1.00  0.00           H  
ATOM    674  HB3 SER    48     110.294 110.336  85.301  1.00  0.00           H  
ATOM    675  OG  SER    48     111.518 111.689  86.312  1.00  0.00           O  
ATOM    676  HG  SER    48     110.632 112.046  86.404  1.00  0.00           H  
ATOM    677  C   SER    48     112.438 109.260  87.859  1.00  0.00           C  
ATOM    678  O   SER    48     112.619 109.663  89.061  1.00  0.00           O  
ATOM    679  N   GLY    49     113.452 108.588  87.316  1.00  0.00           N  
ATOM    680  H   GLY    49     113.259 108.115  86.445  1.00  0.00           H  
ATOM    681  CA  GLY    49     114.798 108.353  87.837  1.00  0.00           C  
ATOM    682  HA2 GLY    49     115.420 107.931  87.047  1.00  0.00           H  
ATOM    683  HA3 GLY    49     115.127 109.331  88.186  1.00  0.00           H  
ATOM    684  C   GLY    49     114.707 107.378  89.019  1.00  0.00           C  
ATOM    685  O   GLY    49     113.815 106.545  89.003  1.00  0.00           O  
ATOM    686  N   TYR    50     115.624 107.362  89.992  1.00  0.00           N  
ATOM    687  H   TYR    50     115.413 106.715  90.738  1.00  0.00           H  
ATOM    688  CA  TYR    50     116.850 108.115  90.018  1.00  0.00           C  
ATOM    689  HA  TYR    50     116.608 109.177  89.978  1.00  0.00           H  
ATOM    690  CB  TYR    50     117.651 107.916  91.342  1.00  0.00           C  
ATOM    691  HB2 TYR    50     116.984 107.837  92.200  1.00  0.00           H  
ATOM    692  HB3 TYR    50     118.157 106.951  91.356  1.00  0.00           H  
ATOM    693  CG  TYR    50     118.580 109.031  91.580  1.00  0.00           C  
ATOM    694  CD1 TYR    50     119.924 108.886  91.366  1.00  0.00           C  
ATOM    695  HD1 TYR    50     120.239 107.957  90.915  1.00  0.00           H  
ATOM    696  CE1 TYR    50     120.803 109.995  91.340  1.00  0.00           C  
ATOM    697  HE1 TYR    50     121.834 109.890  91.035  1.00  0.00           H  
ATOM    698  CZ  TYR    50     120.285 111.231  91.859  1.00  0.00           C  
ATOM    699  OH  TYR    50     121.111 112.246  92.081  1.00  0.00           O  
ATOM    700  HH  TYR    50     121.987 111.926  92.307  1.00  0.00           H  
ATOM    701  CE2 TYR    50     118.903 111.302  92.326  1.00  0.00           C  
ATOM    702  HE2 TYR    50     118.633 112.253  92.760  1.00  0.00           H  
ATOM    703  CD2 TYR    50     118.038 110.263  92.134  1.00  0.00           C  
ATOM    704  HD2 TYR    50     116.975 110.316  92.315  1.00  0.00           H  
ATOM    705  C   TYR    50     117.812 107.945  88.798  1.00  0.00           C  
ATOM    706  O   TYR    50     118.037 106.814  88.256  1.00  0.00           O  
ATOM    707  N   GLY    51     118.435 108.990  88.270  1.00  0.00           N  
ATOM    708  H   GLY    51     118.954 108.786  87.428  1.00  0.00           H  
ATOM    709  CA  GLY    51     118.170 110.357  88.458  1.00  0.00           C  
ATOM    710  HA2 GLY    51     117.243 110.655  87.968  1.00  0.00           H  
ATOM    711  HA3 GLY    51     118.134 110.606  89.519  1.00  0.00           H  
ATOM    712  C   GLY    51     119.364 111.189  87.845  1.00  0.00           C  
ATOM    713  O   GLY    51     120.403 110.645  87.584  1.00  0.00           O  
ATOM    714  N   GLN    52     119.183 112.503  87.778  1.00  0.00           N  
ATOM    715  H   GLN    52     118.293 112.826  88.130  1.00  0.00           H  
ATOM    716  CA  GLN    52     120.255 113.453  87.409  1.00  0.00           C  
ATOM    717  HA  GLN    52     119.835 114.440  87.213  1.00  0.00           H  
ATOM    718  CB  GLN    52     121.116 113.549  88.667  1.00  0.00           C  
ATOM    719  HB2 GLN    52     120.428 113.902  89.435  1.00  0.00           H  
ATOM    720  HB3 GLN    52     121.710 112.698  89.000  1.00  0.00           H  
ATOM    721  CG  GLN    52     122.185 114.678  88.516  1.00  0.00           C  
ATOM    722  HG2 GLN    52     122.852 114.417  87.695  1.00  0.00           H  
ATOM    723  HG3 GLN    52     121.676 115.574  88.159  1.00  0.00           H  
ATOM    724  CD  GLN    52     122.969 115.033  89.778  1.00  0.00           C  
ATOM    725  OE1 GLN    52     122.662 114.649  90.867  1.00  0.00           O  
ATOM    726  NE2 GLN    52     124.092 115.680  89.562  1.00  0.00           N  
ATOM    727 HE21 GLN    52     124.366 115.865  88.608  1.00  0.00           H  
ATOM    728 HE22 GLN    52     124.743 115.790  90.327  1.00  0.00           H  
ATOM    729  C   GLN    52     121.064 112.952  86.143  1.00  0.00           C  
ATOM    730  O   GLN    52     122.209 112.576  86.193  1.00  0.00           O  
ATOM    731  N   SER    53     120.478 112.864  84.906  1.00  0.00           N  
ATOM    732  H   SER    53     121.119 112.581  84.179  1.00  0.00           H  
ATOM    733  CA  SER    53     119.176 113.273  84.535  1.00  0.00           C  
ATOM    734  HA  SER    53     118.873 114.011  85.277  1.00  0.00           H  
ATOM    735  CB  SER    53     119.144 113.856  83.150  1.00  0.00           C  
ATOM    736  HB2 SER    53     119.945 114.592  83.087  1.00  0.00           H  
ATOM    737  HB3 SER    53     119.452 113.095  82.432  1.00  0.00           H  
ATOM    738  OG  SER    53     117.852 114.366  82.894  1.00  0.00           O  
ATOM    739  HG  SER    53     117.826 114.880  82.084  1.00  0.00           H  
ATOM    740  C   SER    53     118.140 112.173  84.555  1.00  0.00           C  
ATOM    741  O   SER    53     118.572 111.093  84.228  1.00  0.00           O  
ATOM    742  N   SER    54     116.978 112.384  85.020  1.00  0.00           N  
ATOM    743  H   SER    54     116.772 113.240  85.514  1.00  0.00           H  
ATOM    744  CA  SER    54     115.899 111.398  85.111  1.00  0.00           C  
ATOM    745  HA  SER    54     116.254 110.421  85.436  1.00  0.00           H  
ATOM    746  CB  SER    54     114.818 111.813  86.129  1.00  0.00           C  
ATOM    747  HB2 SER    54     114.316 112.687  85.714  1.00  0.00           H  
ATOM    748  HB3 SER    54     114.136 110.969  86.226  1.00  0.00           H  
ATOM    749  OG  SER    54     115.228 112.098  87.446  1.00  0.00           O  
ATOM    750  HG  SER    54     115.073 113.021  87.659  1.00  0.00           H  
ATOM    751  C   SER    54     115.301 111.089  83.766  1.00  0.00           C  
ATOM    752  O   SER    54     114.428 110.171  83.715  1.00  0.00           O  
ATOM    753  N   TYR    55     115.621 111.871  82.726  1.00  0.00           N  
ATOM    754  H   TYR    55     116.487 112.381  82.830  1.00  0.00           H  
ATOM    755  CA  TYR    55     114.880 112.045  81.506  1.00  0.00           C  
ATOM    756  HA  TYR    55     114.022 111.378  81.586  1.00  0.00           H  
ATOM    757  CB  TYR    55     114.117 113.389  81.414  1.00  0.00           C  
ATOM    758  HB2 TYR    55     114.793 114.133  80.994  1.00  0.00           H  
ATOM    759  HB3 TYR    55     113.231 113.304  80.784  1.00  0.00           H  
ATOM    760  CG  TYR    55     113.535 113.964  82.722  1.00  0.00           C  
ATOM    761  CD1 TYR    55     114.257 114.912  83.466  1.00  0.00           C  
ATOM    762  HD1 TYR    55     115.209 115.333  83.179  1.00  0.00           H  
ATOM    763  CE1 TYR    55     113.722 115.385  84.662  1.00  0.00           C  
ATOM    764  HE1 TYR    55     114.310 115.995  85.332  1.00  0.00           H  
ATOM    765  CZ  TYR    55     112.422 115.041  85.030  1.00  0.00           C  
ATOM    766  OH  TYR    55     111.863 115.487  86.178  1.00  0.00           O  
ATOM    767  HH  TYR    55     111.038 115.040  86.380  1.00  0.00           H  
ATOM    768  CE2 TYR    55     111.661 114.222  84.219  1.00  0.00           C  
ATOM    769  HE2 TYR    55     110.712 113.860  84.586  1.00  0.00           H  
ATOM    770  CD2 TYR    55     112.223 113.626  83.064  1.00  0.00           C  
ATOM    771  HD2 TYR    55     111.659 112.904  82.492  1.00  0.00           H  
ATOM    772  C   TYR    55     115.727 111.646  80.213  1.00  0.00           C  
ATOM    773  O   TYR    55     116.764 112.289  79.949  1.00  0.00           O  
ATOM    774  N   SER    56     115.419 110.654  79.356  1.00  0.00           N  
ATOM    775  H   SER    56     116.075 110.438  78.619  1.00  0.00           H  
ATOM    776  CA  SER    56     114.398 109.668  79.482  1.00  0.00           C  
ATOM    777  HA  SER    56     114.423 109.017  78.607  1.00  0.00           H  
ATOM    778  CB  SER    56     114.599 108.711  80.644  1.00  0.00           C  
ATOM    779  HB2 SER    56     114.307 109.165  81.591  1.00  0.00           H  
ATOM    780  HB3 SER    56     114.006 107.814  80.471  1.00  0.00           H  
ATOM    781  OG  SER    56     115.929 108.326  80.899  1.00  0.00           O  
ATOM    782  HG  SER    56     115.923 107.530  81.435  1.00  0.00           H  
ATOM    783  C   SER    56     112.963 110.211  79.480  1.00  0.00           C  
ATOM    784  O   SER    56     112.261 110.319  80.484  1.00  0.00           O  
ATOM    785  N   SER    57     112.393 110.673  78.351  1.00  0.00           N  
ATOM    786  H   SER    57     111.443 110.981  78.499  1.00  0.00           H  
ATOM    787  CA  SER    57     113.010 111.071  77.052  1.00  0.00           C  
ATOM    788  HA  SER    57     113.546 110.252  76.574  1.00  0.00           H  
ATOM    789  CB  SER    57     111.802 111.335  76.097  1.00  0.00           C  
ATOM    790  HB2 SER    57     111.126 112.111  76.456  1.00  0.00           H  
ATOM    791  HB3 SER    57     112.132 111.713  75.129  1.00  0.00           H  
ATOM    792  OG  SER    57     111.118 110.157  75.973  1.00  0.00           O  
ATOM    793  HG  SER    57     110.219 110.405  75.747  1.00  0.00           H  
ATOM    794  C   SER    57     113.884 112.318  77.232  1.00  0.00           C  
ATOM    795  O   SER    57     113.588 113.282  77.991  1.00  0.00           O  
ATOM    796  N   TYR    58     115.093 112.380  76.625  1.00  0.00           N  
ATOM    797  H   TYR    58     115.447 111.537  76.196  1.00  0.00           H  
ATOM    798  CA  TYR    58     115.865 113.605  76.540  1.00  0.00           C  
ATOM    799  HA  TYR    58     115.989 113.855  77.594  1.00  0.00           H  
ATOM    800  CB  TYR    58     117.303 113.289  76.167  1.00  0.00           C  
ATOM    801  HB2 TYR    58     117.764 112.695  76.956  1.00  0.00           H  
ATOM    802  HB3 TYR    58     117.500 112.745  75.244  1.00  0.00           H  
ATOM    803  CG  TYR    58     118.120 114.561  75.930  1.00  0.00           C  
ATOM    804  CD1 TYR    58     118.387 115.096  74.661  1.00  0.00           C  
ATOM    805  HD1 TYR    58     118.025 114.657  73.744  1.00  0.00           H  
ATOM    806  CE1 TYR    58     119.070 116.291  74.564  1.00  0.00           C  
ATOM    807  HE1 TYR    58     119.277 116.781  73.624  1.00  0.00           H  
ATOM    808  CZ  TYR    58     119.585 116.891  75.690  1.00  0.00           C  
ATOM    809  OH  TYR    58     120.247 118.108  75.540  1.00  0.00           O  
ATOM    810  HH  TYR    58     120.686 118.522  76.287  1.00  0.00           H  
ATOM    811  CE2 TYR    58     119.298 116.436  76.966  1.00  0.00           C  
ATOM    812  HE2 TYR    58     119.775 116.928  77.801  1.00  0.00           H  
ATOM    813  CD2 TYR    58     118.521 115.264  77.123  1.00  0.00           C  
ATOM    814  HD2 TYR    58     118.447 114.811  78.101  1.00  0.00           H  
ATOM    815  C   TYR    58     115.243 114.733  75.690  1.00  0.00           C  
ATOM    816  O   TYR    58     115.053 114.495  74.474  1.00  0.00           O  
ATOM    817  N   GLY    59     114.812 115.914  76.260  1.00  0.00           N  
ATOM    818  H   GLY    59     114.308 116.468  75.582  1.00  0.00           H  
ATOM    819  CA  GLY    59     115.026 116.375  77.669  1.00  0.00           C  
ATOM    820  HA2 GLY    59     114.531 115.625  78.286  1.00  0.00           H  
ATOM    821  HA3 GLY    59     116.094 116.509  77.840  1.00  0.00           H  
ATOM    822  C   GLY    59     114.452 117.757  77.847  1.00  0.00           C  
ATOM    823  O   GLY    59     114.199 118.386  76.830  1.00  0.00           O  
ATOM    824  N   GLN    60     114.078 118.154  79.009  1.00  0.00           N  
ATOM    825  H   GLN    60     113.486 118.972  79.025  1.00  0.00           H  
ATOM    826  CA  GLN    60     114.299 117.496  80.312  1.00  0.00           C  
ATOM    827  HA  GLN    60     114.925 116.619  80.151  1.00  0.00           H  
ATOM    828  CB  GLN    60     114.995 118.417  81.316  1.00  0.00           C  
ATOM    829  HB2 GLN    60     114.434 119.348  81.396  1.00  0.00           H  
ATOM    830  HB3 GLN    60     115.075 117.918  82.282  1.00  0.00           H  
ATOM    831  CG  GLN    60     116.476 118.605  80.831  1.00  0.00           C  
ATOM    832  HG2 GLN    60     116.357 119.071  79.853  1.00  0.00           H  
ATOM    833  HG3 GLN    60     117.015 119.255  81.521  1.00  0.00           H  
ATOM    834  CD  GLN    60     117.357 117.391  80.847  1.00  0.00           C  
ATOM    835  OE1 GLN    60     117.017 116.350  81.322  1.00  0.00           O  
ATOM    836  NE2 GLN    60     118.452 117.453  80.215  1.00  0.00           N  
ATOM    837 HE21 GLN    60     118.825 118.365  79.992  1.00  0.00           H  
ATOM    838 HE22 GLN    60     118.925 116.574  80.062  1.00  0.00           H  
ATOM    839  C   GLN    60     112.991 116.889  80.905  1.00  0.00           C  
ATOM    840  O   GLN    60     112.437 116.011  80.234  1.00  0.00           O  
ATOM    841  N   SER    61     112.544 117.365  82.062  1.00  0.00           N  
ATOM    842  H   SER    61     112.995 118.170  82.471  1.00  0.00           H  
ATOM    843  CA  SER    61     111.115 117.187  82.509  1.00  0.00           C  
ATOM    844  HA  SER    61     110.956 116.128  82.707  1.00  0.00           H  
ATOM    845  CB  SER    61     110.838 118.095  83.732  1.00  0.00           C  
ATOM    846  HB2 SER    61     111.482 117.776  84.552  1.00  0.00           H  
ATOM    847  HB3 SER    61     111.074 119.137  83.517  1.00  0.00           H  
ATOM    848  OG  SER    61     109.468 118.211  84.051  1.00  0.00           O  
ATOM    849  HG  SER    61     109.214 117.652  84.789  1.00  0.00           H  
ATOM    850  C   SER    61     110.148 117.653  81.396  1.00  0.00           C  
ATOM    851  O   SER    61     110.308 118.674  80.796  1.00  0.00           O  
ATOM    852  N   GLN    62     108.943 117.008  81.346  1.00  0.00           N  
ATOM    853  H   GLN    62     108.774 116.381  82.120  1.00  0.00           H  
ATOM    854  CA  GLN    62     107.912 117.419  80.341  1.00  0.00           C  
ATOM    855  HA  GLN    62     108.505 117.585  79.442  1.00  0.00           H  
ATOM    856  CB  GLN    62     106.939 116.206  80.260  1.00  0.00           C  
ATOM    857  HB2 GLN    62     106.279 116.145  81.126  1.00  0.00           H  
ATOM    858  HB3 GLN    62     106.307 116.357  79.384  1.00  0.00           H  
ATOM    859  CG  GLN    62     107.647 114.846  79.965  1.00  0.00           C  
ATOM    860  HG2 GLN    62     108.374 115.128  79.204  1.00  0.00           H  
ATOM    861  HG3 GLN    62     108.225 114.498  80.822  1.00  0.00           H  
ATOM    862  CD  GLN    62     106.911 113.662  79.469  1.00  0.00           C  
ATOM    863  OE1 GLN    62     106.935 112.628  80.107  1.00  0.00           O  
ATOM    864  NE2 GLN    62     106.425 113.677  78.248  1.00  0.00           N  
ATOM    865 HE21 GLN    62     106.033 112.832  77.860  1.00  0.00           H  
ATOM    866 HE22 GLN    62     106.430 114.573  77.781  1.00  0.00           H  
ATOM    867  C   GLN    62     107.230 118.807  80.575  1.00  0.00           C  
ATOM    868  O   GLN    62     106.693 119.451  79.678  1.00  0.00           O  
ATOM    869  N   ASN    63     107.095 119.278  81.829  1.00  0.00           N  
ATOM    870  H   ASN    63     107.263 118.643  82.596  1.00  0.00           H  
ATOM    871  CA  ASN    63     106.750 120.618  82.215  1.00  0.00           C  
ATOM    872  HA  ASN    63     106.050 120.977  81.460  1.00  0.00           H  
ATOM    873  CB  ASN    63     106.050 120.502  83.500  1.00  0.00           C  
ATOM    874  HB2 ASN    63     105.273 119.766  83.290  1.00  0.00           H  
ATOM    875  HB3 ASN    63     106.702 120.192  84.316  1.00  0.00           H  
ATOM    876  CG  ASN    63     105.374 121.838  83.908  1.00  0.00           C  
ATOM    877  OD1 ASN    63     105.743 122.492  84.850  1.00  0.00           O  
ATOM    878  ND2 ASN    63     104.590 122.441  83.076  1.00  0.00           N  
ATOM    879 HD21 ASN    63     104.053 123.225  83.418  1.00  0.00           H  
ATOM    880 HD22 ASN    63     104.362 122.135  82.141  1.00  0.00           H  
ATOM    881  C   ASN    63     107.904 121.590  82.326  1.00  0.00           C  
ATOM    882  O   ASN    63     107.668 122.765  82.439  1.00  0.00           O  
ATOM    883  N   THR    64     109.148 121.135  82.146  1.00  0.00           N  
ATOM    884  H   THR    64     109.264 120.140  82.018  1.00  0.00           H  
ATOM    885  CA  THR    64     110.363 122.023  82.082  1.00  0.00           C  
ATOM    886  HA  THR    64     110.053 123.032  81.812  1.00  0.00           H  
ATOM    887  CB  THR    64     110.932 122.254  83.471  1.00  0.00           C  
ATOM    888  HB  THR    64     111.250 121.285  83.856  1.00  0.00           H  
ATOM    889  CG2 THR    64     112.145 123.186  83.335  1.00  0.00           C  
ATOM    890 HG21 THR    64     112.611 123.256  84.317  1.00  0.00           H  
ATOM    891 HG22 THR    64     112.949 122.846  82.681  1.00  0.00           H  
ATOM    892 HG23 THR    64     111.750 124.186  83.159  1.00  0.00           H  
ATOM    893  OG1 THR    64     109.958 122.762  84.337  1.00  0.00           O  
ATOM    894  HG1 THR    64     109.370 122.040  84.572  1.00  0.00           H  
ATOM    895  C   THR    64     111.451 121.516  81.153  1.00  0.00           C  
ATOM    896  O   THR    64     112.271 120.649  81.499  1.00  0.00           O  
ATOM    897  N   GLY    65     111.496 122.006  79.919  1.00  0.00           N  
ATOM    898  H   GLY    65     112.085 121.536  79.247  1.00  0.00           H  
ATOM    899  CA  GLY    65     110.665 123.027  79.288  1.00  0.00           C  
ATOM    900  HA2 GLY    65     110.756 123.940  79.876  1.00  0.00           H  
ATOM    901  HA3 GLY    65     111.118 123.151  78.304  1.00  0.00           H  
ATOM    902  C   GLY    65     109.159 122.736  79.187  1.00  0.00           C  
ATOM    903  O   GLY    65     108.686 121.575  79.250  1.00  0.00           O  
ATOM    904  N   TYR    66     108.402 123.801  78.909  1.00  0.00           N  
ATOM    905  H   TYR    66     108.763 124.711  78.664  1.00  0.00           H  
ATOM    906  CA  TYR    66     106.970 123.756  78.932  1.00  0.00           C  
ATOM    907  HA  TYR    66     106.589 123.045  79.665  1.00  0.00           H  
ATOM    908  CB  TYR    66     106.455 125.188  79.049  1.00  0.00           C  
ATOM    909  HB2 TYR    66     106.968 125.666  79.884  1.00  0.00           H  
ATOM    910  HB3 TYR    66     106.735 125.764  78.167  1.00  0.00           H  
ATOM    911  CG  TYR    66     105.008 125.440  79.308  1.00  0.00           C  
ATOM    912  CD1 TYR    66     104.446 124.923  80.507  1.00  0.00           C  
ATOM    913  HD1 TYR    66     105.070 124.517  81.289  1.00  0.00           H  
ATOM    914  CE1 TYR    66     103.069 125.198  80.725  1.00  0.00           C  
ATOM    915  HE1 TYR    66     102.447 124.853  81.537  1.00  0.00           H  
ATOM    916  CZ  TYR    66     102.218 125.666  79.736  1.00  0.00           C  
ATOM    917  OH  TYR    66     100.878 125.896  79.912  1.00  0.00           O  
ATOM    918  HH  TYR    66     100.556 126.593  79.335  1.00  0.00           H  
ATOM    919  CE2 TYR    66     102.764 126.157  78.558  1.00  0.00           C  
ATOM    920  HE2 TYR    66     102.134 126.600  77.802  1.00  0.00           H  
ATOM    921  CD2 TYR    66     104.160 126.036  78.335  1.00  0.00           C  
ATOM    922  HD2 TYR    66     104.649 126.269  77.400  1.00  0.00           H  
ATOM    923  C   TYR    66     106.435 123.159  77.609  1.00  0.00           C  
ATOM    924  O   TYR    66     106.346 123.791  76.546  1.00  0.00           O  
ATOM    925  N   GLY    67     105.933 121.904  77.585  1.00  0.00           N  
ATOM    926  H   GLY    67     106.097 121.443  78.468  1.00  0.00           H  
ATOM    927  CA  GLY    67     104.933 121.307  76.677  1.00  0.00           C  
ATOM    928  HA2 GLY    67     105.347 121.253  75.670  1.00  0.00           H  
ATOM    929  HA3 GLY    67     104.796 120.266  76.970  1.00  0.00           H  
ATOM    930  C   GLY    67     103.534 121.985  76.569  1.00  0.00           C  
ATOM    931  O   GLY    67     102.956 122.311  77.604  1.00  0.00           O  
ATOM    932  N   THR    68     102.992 122.190  75.406  1.00  0.00           N  
ATOM    933  H   THR    68     103.471 121.684  74.675  1.00  0.00           H  
ATOM    934  CA  THR    68     101.775 122.987  75.164  1.00  0.00           C  
ATOM    935  HA  THR    68     101.077 122.801  75.980  1.00  0.00           H  
ATOM    936  CB  THR    68     102.019 124.446  74.958  1.00  0.00           C  
ATOM    937  HB  THR    68     102.476 124.833  75.869  1.00  0.00           H  
ATOM    938  CG2 THR    68     102.899 124.945  73.756  1.00  0.00           C  
ATOM    939 HG21 THR    68     103.921 124.754  74.084  1.00  0.00           H  
ATOM    940 HG22 THR    68     102.651 124.448  72.818  1.00  0.00           H  
ATOM    941 HG23 THR    68     102.757 126.010  73.575  1.00  0.00           H  
ATOM    942  OG1 THR    68     100.742 125.083  74.772  1.00  0.00           O  
ATOM    943  HG1 THR    68     100.486 125.343  75.661  1.00  0.00           H  
ATOM    944  C   THR    68     101.086 122.478  73.885  1.00  0.00           C  
ATOM    945  O   THR    68     101.807 121.957  73.026  1.00  0.00           O  
ATOM    946  N   GLN    69      99.772 122.580  73.644  1.00  0.00           N  
ATOM    947  H   GLN    69      99.226 123.112  74.307  1.00  0.00           H  
ATOM    948  CA  GLN    69      99.071 122.218  72.438  1.00  0.00           C  
ATOM    949  HA  GLN    69      99.637 121.482  71.868  1.00  0.00           H  
ATOM    950  CB  GLN    69      97.639 121.696  72.680  1.00  0.00           C  
ATOM    951  HB2 GLN    69      97.177 122.319  73.446  1.00  0.00           H  
ATOM    952  HB3 GLN    69      97.072 121.770  71.752  1.00  0.00           H  
ATOM    953  CG  GLN    69      97.569 120.279  73.268  1.00  0.00           C  
ATOM    954  HG2 GLN    69      98.091 119.536  72.667  1.00  0.00           H  
ATOM    955  HG3 GLN    69      98.000 120.185  74.265  1.00  0.00           H  
ATOM    956  CD  GLN    69      96.132 119.922  73.390  1.00  0.00           C  
ATOM    957  OE1 GLN    69      95.233 120.773  73.374  1.00  0.00           O  
ATOM    958  NE2 GLN    69      95.754 118.704  73.649  1.00  0.00           N  
ATOM    959 HE21 GLN    69      96.448 117.972  73.708  1.00  0.00           H  
ATOM    960 HE22 GLN    69      94.765 118.719  73.853  1.00  0.00           H  
ATOM    961  C   GLN    69      99.116 123.436  71.534  1.00  0.00           C  
ATOM    962  O   GLN    69      99.021 124.582  71.950  1.00  0.00           O  
ATOM    963  N   SER    70      99.215 123.243  70.198  1.00  0.00           N  
ATOM    964  H   SER    70      99.034 122.346  69.772  1.00  0.00           H  
ATOM    965  CA  SER    70      99.296 124.341  69.213  1.00  0.00           C  
ATOM    966  HA  SER    70      98.751 125.197  69.610  1.00  0.00           H  
ATOM    967  CB  SER    70     100.773 124.804  68.894  1.00  0.00           C  
ATOM    968  HB2 SER    70     100.730 125.747  68.350  1.00  0.00           H  
ATOM    969  HB3 SER    70     101.388 124.834  69.794  1.00  0.00           H  
ATOM    970  OG  SER    70     101.362 123.908  67.966  1.00  0.00           O  
ATOM    971  HG  SER    70     101.968 124.450  67.456  1.00  0.00           H  
ATOM    972  C   SER    70      98.542 124.169  67.862  1.00  0.00           C  
ATOM    973  O   SER    70      98.485 125.199  67.131  1.00  0.00           O  
ATOM    974  N   THR    71      97.907 123.005  67.540  1.00  0.00           N  
ATOM    975  H   THR    71      97.917 122.335  68.296  1.00  0.00           H  
ATOM    976  CA  THR    71      97.287 122.624  66.215  1.00  0.00           C  
ATOM    977  HA  THR    71      97.205 123.533  65.619  1.00  0.00           H  
ATOM    978  CB  THR    71      98.235 121.647  65.527  1.00  0.00           C  
ATOM    979  HB  THR    71      98.313 120.850  66.266  1.00  0.00           H  
ATOM    980  CG2 THR    71      97.741 121.036  64.245  1.00  0.00           C  
ATOM    981 HG21 THR    71      96.872 120.409  64.442  1.00  0.00           H  
ATOM    982 HG22 THR    71      97.533 121.870  63.574  1.00  0.00           H  
ATOM    983 HG23 THR    71      98.515 120.449  63.750  1.00  0.00           H  
ATOM    984  OG1 THR    71      99.521 122.205  65.356  1.00  0.00           O  
ATOM    985  HG1 THR    71     100.143 121.860  66.000  1.00  0.00           H  
ATOM    986  C   THR    71      95.903 122.064  66.409  1.00  0.00           C  
ATOM    987  O   THR    71      95.720 121.422  67.451  1.00  0.00           O  
ATOM    988  N   PRO    72      94.908 122.328  65.521  1.00  0.00           N  
ATOM    989  CD  PRO    72      94.900 123.195  64.332  1.00  0.00           C  
ATOM    990  HD2 PRO    72      95.632 122.784  63.637  1.00  0.00           H  
ATOM    991  HD3 PRO    72      95.231 124.168  64.695  1.00  0.00           H  
ATOM    992  CG  PRO    72      93.456 123.266  63.849  1.00  0.00           C  
ATOM    993  HG2 PRO    72      93.343 122.676  62.939  1.00  0.00           H  
ATOM    994  HG3 PRO    72      93.125 124.292  63.686  1.00  0.00           H  
ATOM    995  CB  PRO    72      92.567 122.683  64.912  1.00  0.00           C  
ATOM    996  HB2 PRO    72      91.692 122.215  64.461  1.00  0.00           H  
ATOM    997  HB3 PRO    72      92.285 123.401  65.683  1.00  0.00           H  
ATOM    998  CA  PRO    72      93.610 121.693  65.678  1.00  0.00           C  
ATOM    999  HA  PRO    72      93.340 121.630  66.732  1.00  0.00           H  
ATOM   1000  C   PRO    72      93.595 120.297  65.063  1.00  0.00           C  
ATOM   1001  O   PRO    72      94.005 120.142  63.916  1.00  0.00           O  
ATOM   1002  N   GLN    73      93.080 119.313  65.752  1.00  0.00           N  
ATOM   1003  H   GLN    73      92.795 119.610  66.675  1.00  0.00           H  
ATOM   1004  CA  GLN    73      92.836 117.984  65.280  1.00  0.00           C  
ATOM   1005  HA  GLN    73      93.797 117.634  64.902  1.00  0.00           H  
ATOM   1006  CB  GLN    73      92.334 117.103  66.482  1.00  0.00           C  
ATOM   1007  HB2 GLN    73      92.393 116.047  66.218  1.00  0.00           H  
ATOM   1008  HB3 GLN    73      93.049 117.100  67.305  1.00  0.00           H  
ATOM   1009  CG  GLN    73      90.974 117.467  66.978  1.00  0.00           C  
ATOM   1010  HG2 GLN    73      91.043 117.382  68.062  1.00  0.00           H  
ATOM   1011  HG3 GLN    73      90.811 118.523  66.762  1.00  0.00           H  
ATOM   1012  CD  GLN    73      89.869 116.697  66.278  1.00  0.00           C  
ATOM   1013  OE1 GLN    73      90.060 116.060  65.271  1.00  0.00           O  
ATOM   1014  NE2 GLN    73      88.686 116.686  66.862  1.00  0.00           N  
ATOM   1015 HE21 GLN    73      88.541 117.171  67.735  1.00  0.00           H  
ATOM   1016 HE22 GLN    73      87.993 116.170  66.339  1.00  0.00           H  
ATOM   1017  C   GLN    73      91.976 117.930  63.985  1.00  0.00           C  
ATOM   1018  O   GLN    73      90.963 118.671  63.908  1.00  0.00           O  
ATOM   1019  N   GLY    74      92.394 117.080  63.047  1.00  0.00           N  
ATOM   1020  H   GLY    74      93.260 116.566  63.118  1.00  0.00           H  
ATOM   1021  CA  GLY    74      91.815 117.125  61.714  1.00  0.00           C  
ATOM   1022  HA2 GLY    74      91.783 118.161  61.378  1.00  0.00           H  
ATOM   1023  HA3 GLY    74      92.503 116.590  61.059  1.00  0.00           H  
ATOM   1024  C   GLY    74      90.464 116.518  61.522  1.00  0.00           C  
ATOM   1025  O   GLY    74      89.834 116.871  60.541  1.00  0.00           O  
ATOM   1026  N   TYR    75      90.016 115.594  62.408  1.00  0.00           N  
ATOM   1027  H   TYR    75      90.520 115.480  63.276  1.00  0.00           H  
ATOM   1028  CA  TYR    75      88.852 114.743  62.243  1.00  0.00           C  
ATOM   1029  HA  TYR    75      88.666 114.504  61.195  1.00  0.00           H  
ATOM   1030  CB  TYR    75      89.100 113.368  62.979  1.00  0.00           C  
ATOM   1031  HB2 TYR    75      88.663 113.432  63.976  1.00  0.00           H  
ATOM   1032  HB3 TYR    75      88.499 112.579  62.527  1.00  0.00           H  
ATOM   1033  CG  TYR    75      90.512 113.005  63.009  1.00  0.00           C  
ATOM   1034  CD1 TYR    75      91.264 113.293  64.127  1.00  0.00           C  
ATOM   1035  HD1 TYR    75      90.856 113.826  64.973  1.00  0.00           H  
ATOM   1036  CE1 TYR    75      92.669 113.075  64.049  1.00  0.00           C  
ATOM   1037  HE1 TYR    75      93.263 113.302  64.922  1.00  0.00           H  
ATOM   1038  CZ  TYR    75      93.250 112.543  62.900  1.00  0.00           C  
ATOM   1039  OH  TYR    75      94.579 112.285  62.823  1.00  0.00           O  
ATOM   1040  HH  TYR    75      95.109 112.445  63.608  1.00  0.00           H  
ATOM   1041  CE2 TYR    75      92.435 112.225  61.753  1.00  0.00           C  
ATOM   1042  HE2 TYR    75      92.877 111.934  60.812  1.00  0.00           H  
ATOM   1043  CD2 TYR    75      91.071 112.529  61.790  1.00  0.00           C  
ATOM   1044  HD2 TYR    75      90.478 112.382  60.899  1.00  0.00           H  
ATOM   1045  C   TYR    75      87.550 115.353  62.749  1.00  0.00           C  
ATOM   1046  O   TYR    75      86.514 114.691  62.681  1.00  0.00           O  
ATOM   1047  N   GLY    76      87.548 116.569  63.295  1.00  0.00           N  
ATOM   1048  H   GLY    76      88.488 116.905  63.452  1.00  0.00           H  
ATOM   1049  CA  GLY    76      86.499 117.345  63.915  1.00  0.00           C  
ATOM   1050  HA2 GLY    76      86.873 118.165  64.527  1.00  0.00           H  
ATOM   1051  HA3 GLY    76      85.767 117.760  63.222  1.00  0.00           H  
ATOM   1052  C   GLY    76      85.772 116.553  65.007  1.00  0.00           C  
ATOM   1053  O   GLY    76      86.333 115.607  65.539  1.00  0.00           O  
ATOM   1054  N   SER    77      84.536 116.906  65.338  1.00  0.00           N  
ATOM   1055  H   SER    77      84.095 117.697  64.890  1.00  0.00           H  
ATOM   1056  CA  SER    77      83.778 116.203  66.417  1.00  0.00           C  
ATOM   1057  HA  SER    77      84.350 115.355  66.794  1.00  0.00           H  
ATOM   1058  CB  SER    77      83.631 117.219  67.514  1.00  0.00           C  
ATOM   1059  HB2 SER    77      83.068 116.773  68.334  1.00  0.00           H  
ATOM   1060  HB3 SER    77      84.579 117.434  68.008  1.00  0.00           H  
ATOM   1061  OG  SER    77      83.152 118.507  67.174  1.00  0.00           O  
ATOM   1062  HG  SER    77      83.904 119.011  66.854  1.00  0.00           H  
ATOM   1063  C   SER    77      82.428 115.720  65.942  1.00  0.00           C  
ATOM   1064  O   SER    77      81.585 116.527  65.667  1.00  0.00           O  
ATOM   1065  N   THR    78      82.119 114.430  65.736  1.00  0.00           N  
ATOM   1066  H   THR    78      81.240 114.310  65.253  1.00  0.00           H  
ATOM   1067  CA  THR    78      82.994 113.234  65.730  1.00  0.00           C  
ATOM   1068  HA  THR    78      83.983 113.580  65.428  1.00  0.00           H  
ATOM   1069  CB  THR    78      83.063 112.720  67.231  1.00  0.00           C  
ATOM   1070  HB  THR    78      82.013 112.686  67.522  1.00  0.00           H  
ATOM   1071  CG2 THR    78      83.576 111.294  67.490  1.00  0.00           C  
ATOM   1072 HG21 THR    78      82.834 110.557  67.184  1.00  0.00           H  
ATOM   1073 HG22 THR    78      84.503 111.162  66.932  1.00  0.00           H  
ATOM   1074 HG23 THR    78      83.873 111.059  68.512  1.00  0.00           H  
ATOM   1075  OG1 THR    78      83.817 113.607  68.051  1.00  0.00           O  
ATOM   1076  HG1 THR    78      83.314 114.217  68.595  1.00  0.00           H  
ATOM   1077  C   THR    78      82.334 112.229  64.795  1.00  0.00           C  
ATOM   1078  O   THR    78      81.141 112.193  64.628  1.00  0.00           O  
ATOM   1079  N   GLY    79      83.139 111.495  64.046  1.00  0.00           N  
ATOM   1080  H   GLY    79      84.118 111.630  64.255  1.00  0.00           H  
ATOM   1081  CA  GLY    79      82.856 110.451  63.056  1.00  0.00           C  
ATOM   1082  HA2 GLY    79      81.976 110.762  62.493  1.00  0.00           H  
ATOM   1083  HA3 GLY    79      83.746 110.280  62.452  1.00  0.00           H  
ATOM   1084  C   GLY    79      82.506 109.155  63.634  1.00  0.00           C  
ATOM   1085  O   GLY    79      81.908 109.049  64.695  1.00  0.00           O  
ATOM   1086  N   GLY    80      82.884 108.028  62.981  1.00  0.00           N  
ATOM   1087  H   GLY    80      82.594 107.222  63.515  1.00  0.00           H  
ATOM   1088  CA  GLY    80      83.458 107.828  61.629  1.00  0.00           C  
ATOM   1089  HA2 GLY    80      84.375 108.408  61.524  1.00  0.00           H  
ATOM   1090  HA3 GLY    80      83.680 106.761  61.635  1.00  0.00           H  
ATOM   1091  C   GLY    80      82.631 108.274  60.458  1.00  0.00           C  
ATOM   1092  O   GLY    80      81.476 108.664  60.661  1.00  0.00           O  
ATOM   1093  N   TYR    81      83.213 108.193  59.277  1.00  0.00           N  
ATOM   1094  H   TYR    81      84.030 107.607  59.189  1.00  0.00           H  
ATOM   1095  CA  TYR    81      82.740 108.826  58.091  1.00  0.00           C  
ATOM   1096  HA  TYR    81      81.726 109.178  58.281  1.00  0.00           H  
ATOM   1097  CB  TYR    81      83.592 110.022  57.770  1.00  0.00           C  
ATOM   1098  HB2 TYR    81      84.541 109.577  57.472  1.00  0.00           H  
ATOM   1099  HB3 TYR    81      83.190 110.511  56.883  1.00  0.00           H  
ATOM   1100  CG  TYR    81      83.799 111.131  58.876  1.00  0.00           C  
ATOM   1101  CD1 TYR    81      82.661 111.865  59.399  1.00  0.00           C  
ATOM   1102  HD1 TYR    81      81.699 111.651  58.956  1.00  0.00           H  
ATOM   1103  CE1 TYR    81      82.724 112.742  60.569  1.00  0.00           C  
ATOM   1104  HE1 TYR    81      81.854 113.294  60.894  1.00  0.00           H  
ATOM   1105  CZ  TYR    81      84.073 112.946  61.105  1.00  0.00           C  
ATOM   1106  OH  TYR    81      84.156 113.810  62.190  1.00  0.00           O  
ATOM   1107  HH  TYR    81      85.052 114.031  62.456  1.00  0.00           H  
ATOM   1108  CE2 TYR    81      85.189 112.403  60.505  1.00  0.00           C  
ATOM   1109  HE2 TYR    81      86.158 112.658  60.909  1.00  0.00           H  
ATOM   1110  CD2 TYR    81      85.011 111.425  59.462  1.00  0.00           C  
ATOM   1111  HD2 TYR    81      85.932 110.926  59.200  1.00  0.00           H  
ATOM   1112  C   TYR    81      82.591 107.853  56.951  1.00  0.00           C  
ATOM   1113  O   TYR    81      83.090 108.082  55.888  1.00  0.00           O  
ATOM   1114  N   GLY    82      81.871 106.728  57.084  1.00  0.00           N  
ATOM   1115  H   GLY    82      81.901 106.197  56.225  1.00  0.00           H  
ATOM   1116  CA  GLY    82      80.894 106.252  58.117  1.00  0.00           C  
ATOM   1117  HA2 GLY    82      80.485 105.290  57.809  1.00  0.00           H  
ATOM   1118  HA3 GLY    82      81.463 106.165  59.043  1.00  0.00           H  
ATOM   1119  C   GLY    82      79.623 107.192  58.297  1.00  0.00           C  
ATOM   1120  O   GLY    82      79.395 108.061  57.408  1.00  0.00           O  
ATOM   1121  N   SER    83      78.959 107.072  59.457  1.00  0.00           N  
ATOM   1122  H   SER    83      79.379 106.480  60.159  1.00  0.00           H  
ATOM   1123  CA  SER    83      77.727 107.679  59.969  1.00  0.00           C  
ATOM   1124  HA  SER    83      77.420 107.135  60.862  1.00  0.00           H  
ATOM   1125  CB  SER    83      78.027 109.149  60.356  1.00  0.00           C  
ATOM   1126  HB2 SER    83      78.392 109.696  59.487  1.00  0.00           H  
ATOM   1127  HB3 SER    83      77.055 109.595  60.569  1.00  0.00           H  
ATOM   1128  OG  SER    83      78.893 109.281  61.411  1.00  0.00           O  
ATOM   1129  HG  SER    83      79.791 109.157  61.096  1.00  0.00           H  
ATOM   1130  C   SER    83      76.646 107.547  58.930  1.00  0.00           C  
ATOM   1131  O   SER    83      76.138 108.595  58.461  1.00  0.00           O  
ATOM   1132  N   SER    84      76.325 106.247  58.633  1.00  0.00           N  
ATOM   1133  H   SER    84      75.524 106.221  58.018  1.00  0.00           H  
ATOM   1134  CA  SER    84      76.828 104.896  59.099  1.00  0.00           C  
ATOM   1135  HA  SER    84      77.363 104.946  60.048  1.00  0.00           H  
ATOM   1136  CB  SER    84      75.671 103.926  59.219  1.00  0.00           C  
ATOM   1137  HB2 SER    84      76.169 103.041  59.616  1.00  0.00           H  
ATOM   1138  HB3 SER    84      74.924 104.279  59.930  1.00  0.00           H  
ATOM   1139  OG  SER    84      74.969 103.558  58.010  1.00  0.00           O  
ATOM   1140  HG  SER    84      74.696 104.420  57.689  1.00  0.00           H  
ATOM   1141  C   SER    84      77.787 104.323  58.010  1.00  0.00           C  
ATOM   1142  O   SER    84      78.119 105.032  57.035  1.00  0.00           O  
ATOM   1143  N   GLN    85      78.338 103.145  58.246  1.00  0.00           N  
ATOM   1144  H   GLN    85      77.967 102.571  58.989  1.00  0.00           H  
ATOM   1145  CA  GLN    85      79.378 102.493  57.432  1.00  0.00           C  
ATOM   1146  HA  GLN    85      80.135 103.231  57.162  1.00  0.00           H  
ATOM   1147  CB  GLN    85      80.143 101.497  58.373  1.00  0.00           C  
ATOM   1148  HB2 GLN    85      80.442 102.197  59.153  1.00  0.00           H  
ATOM   1149  HB3 GLN    85      79.529 100.675  58.739  1.00  0.00           H  
ATOM   1150  CG  GLN    85      81.471 100.820  57.921  1.00  0.00           C  
ATOM   1151  HG2 GLN    85      81.995 101.582  57.346  1.00  0.00           H  
ATOM   1152  HG3 GLN    85      82.045 100.468  58.778  1.00  0.00           H  
ATOM   1153  CD  GLN    85      81.208  99.734  56.960  1.00  0.00           C  
ATOM   1154  OE1 GLN    85      80.122  99.241  56.834  1.00  0.00           O  
ATOM   1155  NE2 GLN    85      82.193  99.300  56.243  1.00  0.00           N  
ATOM   1156 HE21 GLN    85      82.051  98.488  55.659  1.00  0.00           H  
ATOM   1157 HE22 GLN    85      83.098  99.747  56.285  1.00  0.00           H  
ATOM   1158  C   GLN    85      78.848 101.990  56.078  1.00  0.00           C  
ATOM   1159  O   GLN    85      79.459 102.171  55.023  1.00  0.00           O  
ATOM   1160  N   SER    86      77.678 101.342  56.054  1.00  0.00           N  
ATOM   1161  H   SER    86      77.122 101.252  56.893  1.00  0.00           H  
ATOM   1162  CA  SER    86      76.885 100.786  54.956  1.00  0.00           C  
ATOM   1163  HA  SER    86      75.991 100.369  55.418  1.00  0.00           H  
ATOM   1164  CB  SER    86      76.309 101.979  54.116  1.00  0.00           C  
ATOM   1165  HB2 SER    86      77.018 102.355  53.378  1.00  0.00           H  
ATOM   1166  HB3 SER    86      75.517 101.672  53.433  1.00  0.00           H  
ATOM   1167  OG  SER    86      75.723 103.043  54.908  1.00  0.00           O  
ATOM   1168  HG  SER    86      75.544 103.729  54.261  1.00  0.00           H  
ATOM   1169  C   SER    86      77.514  99.647  54.105  1.00  0.00           C  
ATOM   1170  O   SER    86      76.823  99.281  53.177  1.00  0.00           O  
ATOM   1171  N   SER    87      78.731  99.182  54.381  1.00  0.00           N  
ATOM   1172  H   SER    87      79.113  99.525  55.251  1.00  0.00           H  
ATOM   1173  CA  SER    87      79.500  98.219  53.664  1.00  0.00           C  
ATOM   1174  HA  SER    87      78.700  97.675  53.162  1.00  0.00           H  
ATOM   1175  CB  SER    87      80.371  98.849  52.496  1.00  0.00           C  
ATOM   1176  HB2 SER    87      81.114  99.550  52.877  1.00  0.00           H  
ATOM   1177  HB3 SER    87      80.911  98.041  52.002  1.00  0.00           H  
ATOM   1178  OG  SER    87      79.633  99.711  51.659  1.00  0.00           O  
ATOM   1179  HG  SER    87      79.572 100.591  52.037  1.00  0.00           H  
ATOM   1180  C   SER    87      80.392  97.215  54.437  1.00  0.00           C  
ATOM   1181  O   SER    87      81.643  97.231  54.409  1.00  0.00           O  
ATOM   1182  N   GLN    88      79.721  96.384  55.123  1.00  0.00           N  
ATOM   1183  H   GLN    88      78.719  96.504  55.091  1.00  0.00           H  
ATOM   1184  CA  GLN    88      80.309  95.311  55.934  1.00  0.00           C  
ATOM   1185  HA  GLN    88      81.057  94.886  55.265  1.00  0.00           H  
ATOM   1186  CB  GLN    88      80.749  95.869  57.286  1.00  0.00           C  
ATOM   1187  HB2 GLN    88      81.450  96.681  57.094  1.00  0.00           H  
ATOM   1188  HB3 GLN    88      79.861  96.321  57.728  1.00  0.00           H  
ATOM   1189  CG  GLN    88      81.391  94.936  58.309  1.00  0.00           C  
ATOM   1190  HG2 GLN    88      81.774  95.545  59.128  1.00  0.00           H  
ATOM   1191  HG3 GLN    88      80.656  94.278  58.773  1.00  0.00           H  
ATOM   1192  CD  GLN    88      82.531  94.137  57.761  1.00  0.00           C  
ATOM   1193  OE1 GLN    88      83.267  94.677  56.914  1.00  0.00           O  
ATOM   1194  NE2 GLN    88      82.849  92.959  58.185  1.00  0.00           N  
ATOM   1195 HE21 GLN    88      82.293  92.430  58.841  1.00  0.00           H  
ATOM   1196 HE22 GLN    88      83.627  92.493  57.739  1.00  0.00           H  
ATOM   1197  C   GLN    88      79.267  94.174  56.115  1.00  0.00           C  
ATOM   1198  O   GLN    88      78.439  94.124  57.007  1.00  0.00           O  
ATOM   1199  N   SER    89      79.228  93.282  55.172  1.00  0.00           N  
ATOM   1200  H   SER    89      79.697  93.528  54.311  1.00  0.00           H  
ATOM   1201  CA  SER    89      78.220  92.207  55.196  1.00  0.00           C  
ATOM   1202  HA  SER    89      77.255  92.699  55.074  1.00  0.00           H  
ATOM   1203  CB  SER    89      78.321  91.199  53.993  1.00  0.00           C  
ATOM   1204  HB2 SER    89      78.162  91.698  53.037  1.00  0.00           H  
ATOM   1205  HB3 SER    89      79.332  90.794  54.027  1.00  0.00           H  
ATOM   1206  OG  SER    89      77.261  90.350  54.122  1.00  0.00           O  
ATOM   1207  HG  SER    89      76.867  90.172  53.264  1.00  0.00           H  
ATOM   1208  C   SER    89      78.244  91.343  56.566  1.00  0.00           C  
ATOM   1209  O   SER    89      79.272  90.904  56.966  1.00  0.00           O  
ATOM   1210  N   SER    90      77.091  91.102  57.169  1.00  0.00           N  
ATOM   1211  H   SER    90      76.269  91.682  57.077  1.00  0.00           H  
ATOM   1212  CA  SER    90      76.965  90.139  58.368  1.00  0.00           C  
ATOM   1213  HA  SER    90      77.908  90.014  58.900  1.00  0.00           H  
ATOM   1214  CB  SER    90      75.883  90.744  59.301  1.00  0.00           C  
ATOM   1215  HB2 SER    90      75.865  90.129  60.200  1.00  0.00           H  
ATOM   1216  HB3 SER    90      76.178  91.764  59.550  1.00  0.00           H  
ATOM   1217  OG  SER    90      74.590  90.783  58.669  1.00  0.00           O  
ATOM   1218  HG  SER    90      74.021  90.377  59.327  1.00  0.00           H  
ATOM   1219  C   SER    90      76.660  88.743  57.898  1.00  0.00           C  
ATOM   1220  O   SER    90      76.802  87.775  58.660  1.00  0.00           O  
ATOM   1221  N   TYR    91      76.340  88.523  56.619  1.00  0.00           N  
ATOM   1222  H   TYR    91      76.386  89.245  55.915  1.00  0.00           H  
ATOM   1223  CA  TYR    91      75.724  87.219  56.190  1.00  0.00           C  
ATOM   1224  HA  TYR    91      74.794  87.206  56.757  1.00  0.00           H  
ATOM   1225  CB  TYR    91      75.322  87.412  54.698  1.00  0.00           C  
ATOM   1226  HB2 TYR    91      74.788  88.358  54.793  1.00  0.00           H  
ATOM   1227  HB3 TYR    91      76.213  87.585  54.093  1.00  0.00           H  
ATOM   1228  CG  TYR    91      74.476  86.290  54.030  1.00  0.00           C  
ATOM   1229  CD1 TYR    91      75.062  85.248  53.311  1.00  0.00           C  
ATOM   1230  HD1 TYR    91      76.133  85.141  53.221  1.00  0.00           H  
ATOM   1231  CE1 TYR    91      74.218  84.264  52.758  1.00  0.00           C  
ATOM   1232  HE1 TYR    91      74.486  83.368  52.219  1.00  0.00           H  
ATOM   1233  CZ  TYR    91      72.785  84.363  52.906  1.00  0.00           C  
ATOM   1234  OH  TYR    91      72.016  83.304  52.434  1.00  0.00           O  
ATOM   1235  HH  TYR    91      72.581  82.650  52.017  1.00  0.00           H  
ATOM   1236  CE2 TYR    91      72.229  85.391  53.636  1.00  0.00           C  
ATOM   1237  HE2 TYR    91      71.164  85.397  53.812  1.00  0.00           H  
ATOM   1238  CD2 TYR    91      73.076  86.357  54.188  1.00  0.00           C  
ATOM   1239  HD2 TYR    91      72.658  87.069  54.883  1.00  0.00           H  
ATOM   1240  C   TYR    91      76.673  85.997  56.255  1.00  0.00           C  
ATOM   1241  O   TYR    91      77.850  86.089  55.870  1.00  0.00           O  
ATOM   1242  N   GLY    92      76.235  84.841  56.777  1.00  0.00           N  
ATOM   1243  H   GLY    92      77.006  84.203  56.913  1.00  0.00           H  
ATOM   1244  CA  GLY    92      74.950  84.451  57.434  1.00  0.00           C  
ATOM   1245  HA2 GLY    92      75.154  83.996  58.404  1.00  0.00           H  
ATOM   1246  HA3 GLY    92      74.258  85.293  57.399  1.00  0.00           H  
ATOM   1247  C   GLY    92      74.240  83.259  56.729  1.00  0.00           C  
ATOM   1248  O   GLY    92      74.937  82.494  56.116  1.00  0.00           O  
ATOM   1249  N   GLN    93      72.937  83.182  56.792  1.00  0.00           N  
ATOM   1250  H   GLN    93      72.416  83.845  57.347  1.00  0.00           H  
ATOM   1251  CA  GLN    93      71.914  82.241  56.155  1.00  0.00           C  
ATOM   1252  HA  GLN    93      72.303  82.088  55.149  1.00  0.00           H  
ATOM   1253  CB  GLN    93      71.907  80.804  56.770  1.00  0.00           C  
ATOM   1254  HB2 GLN    93      71.058  80.225  56.406  1.00  0.00           H  
ATOM   1255  HB3 GLN    93      72.819  80.345  56.387  1.00  0.00           H  
ATOM   1256  CG  GLN    93      71.812  80.675  58.274  1.00  0.00           C  
ATOM   1257  HG2 GLN    93      72.634  80.099  58.697  1.00  0.00           H  
ATOM   1258  HG3 GLN    93      71.967  81.669  58.693  1.00  0.00           H  
ATOM   1259  CD  GLN    93      70.534  80.154  58.902  1.00  0.00           C  
ATOM   1260  OE1 GLN    93      69.454  80.266  58.332  1.00  0.00           O  
ATOM   1261  NE2 GLN    93      70.542  79.518  59.988  1.00  0.00           N  
ATOM   1262 HE21 GLN    93      69.646  79.186  60.314  1.00  0.00           H  
ATOM   1263 HE22 GLN    93      71.400  79.399  60.508  1.00  0.00           H  
ATOM   1264  C   GLN    93      70.548  82.809  55.981  1.00  0.00           C  
ATOM   1265  O   GLN    93      70.193  83.803  56.631  1.00  0.00           O  
ATOM   1266  N   GLN    94      69.661  82.222  55.104  1.00  0.00           N  
ATOM   1267  H   GLN    94      70.102  81.596  54.446  1.00  0.00           H  
ATOM   1268  CA  GLN    94      68.292  82.707  54.764  1.00  0.00           C  
ATOM   1269  HA  GLN    94      67.976  83.254  55.652  1.00  0.00           H  
ATOM   1270  CB  GLN    94      68.351  83.744  53.646  1.00  0.00           C  
ATOM   1271  HB2 GLN    94      69.046  84.559  53.848  1.00  0.00           H  
ATOM   1272  HB3 GLN    94      68.771  83.323  52.732  1.00  0.00           H  
ATOM   1273  CG  GLN    94      66.964  84.340  53.232  1.00  0.00           C  
ATOM   1274  HG2 GLN    94      67.254  85.145  52.557  1.00  0.00           H  
ATOM   1275  HG3 GLN    94      66.382  83.577  52.715  1.00  0.00           H  
ATOM   1276  CD  GLN    94      66.150  84.936  54.341  1.00  0.00           C  
ATOM   1277  OE1 GLN    94      65.898  84.402  55.425  1.00  0.00           O  
ATOM   1278  NE2 GLN    94      65.750  86.181  54.172  1.00  0.00           N  
ATOM   1279 HE21 GLN    94      65.944  86.617  53.282  1.00  0.00           H  
ATOM   1280 HE22 GLN    94      65.045  86.547  54.795  1.00  0.00           H  
ATOM   1281  C   GLN    94      67.495  81.459  54.545  1.00  0.00           C  
ATOM   1282  O   GLN    94      67.855  80.369  54.027  1.00  0.00           O  
ATOM   1283  N   SER    95      66.196  81.626  54.797  1.00  0.00           N  
ATOM   1284  H   SER    95      65.874  82.556  55.023  1.00  0.00           H  
ATOM   1285  CA  SER    95      65.045  80.750  54.419  1.00  0.00           C  
ATOM   1286  HA  SER    95      65.116  79.800  54.947  1.00  0.00           H  
ATOM   1287  CB  SER    95      63.745  81.454  54.661  1.00  0.00           C  
ATOM   1288  HB2 SER    95      63.824  81.843  55.676  1.00  0.00           H  
ATOM   1289  HB3 SER    95      63.695  82.325  54.007  1.00  0.00           H  
ATOM   1290  OG  SER    95      62.604  80.620  54.579  1.00  0.00           O  
ATOM   1291  HG  SER    95      61.841  81.199  54.644  1.00  0.00           H  
ATOM   1292  C   SER    95      65.108  80.251  52.991  1.00  0.00           C  
ATOM   1293  O   SER    95      65.389  81.036  52.095  1.00  0.00           O  
ATOM   1294  N   SER    96      64.598  78.977  52.796  1.00  0.00           N  
ATOM   1295  H   SER    96      64.298  78.504  53.636  1.00  0.00           H  
ATOM   1296  CA  SER    96      64.466  78.358  51.474  1.00  0.00           C  
ATOM   1297  HA  SER    96      64.325  79.142  50.730  1.00  0.00           H  
ATOM   1298  CB  SER    96      65.640  77.397  51.102  1.00  0.00           C  
ATOM   1299  HB2 SER    96      65.489  76.632  51.864  1.00  0.00           H  
ATOM   1300  HB3 SER    96      65.470  77.180  50.047  1.00  0.00           H  
ATOM   1301  OG  SER    96      66.959  77.784  51.332  1.00  0.00           O  
ATOM   1302  HG  SER    96      67.027  77.895  52.283  1.00  0.00           H  
ATOM   1303  C   SER    96      63.176  77.514  51.476  1.00  0.00           C  
ATOM   1304  O   SER    96      62.999  76.621  52.304  1.00  0.00           O  
ATOM   1305  N   TYR    97      62.210  77.596  50.589  1.00  0.00           N  
ATOM   1306  H   TYR    97      61.367  77.116  50.870  1.00  0.00           H  
ATOM   1307  CA  TYR    97      62.236  78.263  49.257  1.00  0.00           C  
ATOM   1308  HA  TYR    97      61.385  77.877  48.696  1.00  0.00           H  
ATOM   1309  CB  TYR    97      61.874  79.822  49.442  1.00  0.00           C  
ATOM   1310  HB2 TYR    97      62.681  80.316  49.983  1.00  0.00           H  
ATOM   1311  HB3 TYR    97      62.006  80.293  48.468  1.00  0.00           H  
ATOM   1312  CG  TYR    97      60.442  80.102  49.930  1.00  0.00           C  
ATOM   1313  CD1 TYR    97      60.347  80.517  51.300  1.00  0.00           C  
ATOM   1314  HD1 TYR    97      61.200  80.498  51.961  1.00  0.00           H  
ATOM   1315  CE1 TYR    97      59.072  80.758  51.864  1.00  0.00           C  
ATOM   1316  HE1 TYR    97      59.003  80.947  52.925  1.00  0.00           H  
ATOM   1317  CZ  TYR    97      57.935  80.649  51.005  1.00  0.00           C  
ATOM   1318  OH  TYR    97      56.722  80.835  51.594  1.00  0.00           O  
ATOM   1319  HH  TYR    97      56.690  80.720  52.546  1.00  0.00           H  
ATOM   1320  CE2 TYR    97      58.081  80.239  49.648  1.00  0.00           C  
ATOM   1321  HE2 TYR    97      57.194  80.164  49.037  1.00  0.00           H  
ATOM   1322  CD2 TYR    97      59.335  79.979  49.126  1.00  0.00           C  
ATOM   1323  HD2 TYR    97      59.343  79.521  48.148  1.00  0.00           H  
ATOM   1324  C   TYR    97      63.453  77.956  48.370  1.00  0.00           C  
ATOM   1325  O   TYR    97      64.138  78.869  47.953  1.00  0.00           O  
ATOM   1326  N   PRO    98      63.755  76.678  47.958  1.00  0.00           N  
ATOM   1327  CD  PRO    98      64.848  76.442  47.077  1.00  0.00           C  
ATOM   1328  HD2 PRO    98      65.843  76.510  47.517  1.00  0.00           H  
ATOM   1329  HD3 PRO    98      64.684  77.029  46.173  1.00  0.00           H  
ATOM   1330  CG  PRO    98      64.582  74.925  46.610  1.00  0.00           C  
ATOM   1331  HG2 PRO    98      65.182  74.172  47.120  1.00  0.00           H  
ATOM   1332  HG3 PRO    98      64.624  74.859  45.523  1.00  0.00           H  
ATOM   1333  CB  PRO    98      63.131  74.564  46.915  1.00  0.00           C  
ATOM   1334  HB2 PRO    98      62.955  73.499  47.069  1.00  0.00           H  
ATOM   1335  HB3 PRO    98      62.562  74.930  46.060  1.00  0.00           H  
ATOM   1336  CA  PRO    98      62.861  75.492  48.103  1.00  0.00           C  
ATOM   1337  HA  PRO    98      61.850  75.899  48.068  1.00  0.00           H  
ATOM   1338  C   PRO    98      63.125  74.783  49.454  1.00  0.00           C  
ATOM   1339  O   PRO    98      64.249  74.858  50.007  1.00  0.00           O  
ATOM   1340  N   GLY    99      62.077  74.279  50.023  1.00  0.00           N  
ATOM   1341  H   GLY    99      61.208  74.453  49.540  1.00  0.00           H  
ATOM   1342  CA  GLY    99      62.100  73.478  51.268  1.00  0.00           C  
ATOM   1343  HA2 GLY    99      62.650  74.104  51.971  1.00  0.00           H  
ATOM   1344  HA3 GLY    99      61.076  73.278  51.583  1.00  0.00           H  
ATOM   1345  C   GLY    99      62.691  72.080  51.054  1.00  0.00           C  
ATOM   1346  O   GLY    99      62.350  71.381  50.053  1.00  0.00           O  
ATOM   1347  N   TYR   100      63.508  71.600  51.949  1.00  0.00           N  
ATOM   1348  H   TYR   100      63.518  72.097  52.829  1.00  0.00           H  
ATOM   1349  CA  TYR   100      64.369  70.465  51.764  1.00  0.00           C  
ATOM   1350  HA  TYR   100      64.131  70.029  50.794  1.00  0.00           H  
ATOM   1351  CB  TYR   100      65.827  71.094  51.830  1.00  0.00           C  
ATOM   1352  HB2 TYR   100      66.447  70.210  51.675  1.00  0.00           H  
ATOM   1353  HB3 TYR   100      65.992  71.834  51.047  1.00  0.00           H  
ATOM   1354  CG  TYR   100      66.207  71.776  53.145  1.00  0.00           C  
ATOM   1355  CD1 TYR   100      66.369  73.172  53.188  1.00  0.00           C  
ATOM   1356  HD1 TYR   100      66.173  73.832  52.356  1.00  0.00           H  
ATOM   1357  CE1 TYR   100      66.781  73.783  54.395  1.00  0.00           C  
ATOM   1358  HE1 TYR   100      66.798  74.845  54.588  1.00  0.00           H  
ATOM   1359  CZ  TYR   100      67.130  72.962  55.489  1.00  0.00           C  
ATOM   1360  OH  TYR   100      67.638  73.440  56.677  1.00  0.00           O  
ATOM   1361  HH  TYR   100      67.094  73.025  57.351  1.00  0.00           H  
ATOM   1362  CE2 TYR   100      67.007  71.555  55.403  1.00  0.00           C  
ATOM   1363  HE2 TYR   100      67.214  70.892  56.230  1.00  0.00           H  
ATOM   1364  CD2 TYR   100      66.495  70.959  54.243  1.00  0.00           C  
ATOM   1365  HD2 TYR   100      66.296  69.905  54.120  1.00  0.00           H  
ATOM   1366  C   TYR   100      64.198  69.348  52.855  1.00  0.00           C  
ATOM   1367  O   TYR   100      64.800  68.275  52.682  1.00  0.00           O  
ATOM   1368  N   GLY   101      63.412  69.654  53.905  1.00  0.00           N  
ATOM   1369  H   GLY   101      62.944  70.549  53.885  1.00  0.00           H  
ATOM   1370  CA  GLY   101      63.384  68.767  55.071  1.00  0.00           C  
ATOM   1371  HA2 GLY   101      64.386  68.700  55.493  1.00  0.00           H  
ATOM   1372  HA3 GLY   101      62.811  69.123  55.928  1.00  0.00           H  
ATOM   1373  C   GLY   101      62.900  67.410  54.752  1.00  0.00           C  
ATOM   1374  O   GLY   101      63.651  66.461  55.160  1.00  0.00           O  
ATOM   1375  N   GLN   102      61.830  67.234  53.984  1.00  0.00           N  
ATOM   1376  H   GLN   102      61.229  68.014  53.760  1.00  0.00           H  
ATOM   1377  CA  GLN   102      61.237  65.849  53.687  1.00  0.00           C  
ATOM   1378  HA  GLN   102      60.749  65.407  54.556  1.00  0.00           H  
ATOM   1379  CB  GLN   102      60.079  65.938  52.713  1.00  0.00           C  
ATOM   1380  HB2 GLN   102      60.219  66.789  52.046  1.00  0.00           H  
ATOM   1381  HB3 GLN   102      59.889  65.064  52.091  1.00  0.00           H  
ATOM   1382  CG  GLN   102      58.714  66.174  53.461  1.00  0.00           C  
ATOM   1383  HG2 GLN   102      58.458  65.184  53.838  1.00  0.00           H  
ATOM   1384  HG3 GLN   102      58.878  66.797  54.340  1.00  0.00           H  
ATOM   1385  CD  GLN   102      57.697  66.821  52.528  1.00  0.00           C  
ATOM   1386  OE1 GLN   102      57.077  66.149  51.739  1.00  0.00           O  
ATOM   1387  NE2 GLN   102      57.473  68.092  52.562  1.00  0.00           N  
ATOM   1388 HE21 GLN   102      58.124  68.635  53.111  1.00  0.00           H  
ATOM   1389 HE22 GLN   102      57.007  68.510  51.769  1.00  0.00           H  
ATOM   1390  C   GLN   102      62.264  64.837  53.142  1.00  0.00           C  
ATOM   1391  O   GLN   102      63.008  65.226  52.285  1.00  0.00           O  
ATOM   1392  N   GLN   103      62.111  63.601  53.591  1.00  0.00           N  
ATOM   1393  H   GLN   103      61.402  63.459  54.297  1.00  0.00           H  
ATOM   1394  CA  GLN   103      62.839  62.329  53.265  1.00  0.00           C  
ATOM   1395  HA  GLN   103      63.073  62.437  52.206  1.00  0.00           H  
ATOM   1396  CB  GLN   103      64.192  62.339  54.037  1.00  0.00           C  
ATOM   1397  HB2 GLN   103      64.709  63.285  53.880  1.00  0.00           H  
ATOM   1398  HB3 GLN   103      64.077  62.281  55.120  1.00  0.00           H  
ATOM   1399  CG  GLN   103      65.152  61.169  53.616  1.00  0.00           C  
ATOM   1400  HG2 GLN   103      64.502  60.307  53.469  1.00  0.00           H  
ATOM   1401  HG3 GLN   103      65.597  61.492  52.674  1.00  0.00           H  
ATOM   1402  CD  GLN   103      66.129  60.817  54.720  1.00  0.00           C  
ATOM   1403  OE1 GLN   103      65.720  60.366  55.774  1.00  0.00           O  
ATOM   1404  NE2 GLN   103      67.399  60.941  54.405  1.00  0.00           N  
ATOM   1405 HE21 GLN   103      68.068  60.697  55.121  1.00  0.00           H  
ATOM   1406 HE22 GLN   103      67.602  61.171  53.443  1.00  0.00           H  
ATOM   1407  C   GLN   103      61.933  61.044  53.611  1.00  0.00           C  
ATOM   1408  O   GLN   103      61.661  60.866  54.747  1.00  0.00           O  
ATOM   1409  N   PRO   104      61.755  60.112  52.637  1.00  0.00           N  
ATOM   1410  CD  PRO   104      62.256  60.092  51.282  1.00  0.00           C  
ATOM   1411  HD2 PRO   104      63.340  60.151  51.189  1.00  0.00           H  
ATOM   1412  HD3 PRO   104      61.838  60.974  50.796  1.00  0.00           H  
ATOM   1413  CG  PRO   104      61.869  58.776  50.696  1.00  0.00           C  
ATOM   1414  HG2 PRO   104      62.677  58.088  50.941  1.00  0.00           H  
ATOM   1415  HG3 PRO   104      61.730  58.874  49.619  1.00  0.00           H  
ATOM   1416  CB  PRO   104      60.615  58.453  51.563  1.00  0.00           C  
ATOM   1417  HB2 PRO   104      60.354  57.395  51.543  1.00  0.00           H  
ATOM   1418  HB3 PRO   104      59.795  59.058  51.176  1.00  0.00           H  
ATOM   1419  CA  PRO   104      60.901  58.976  52.893  1.00  0.00           C  
ATOM   1420  HA  PRO   104      59.994  59.204  53.452  1.00  0.00           H  
ATOM   1421  C   PRO   104      61.627  57.945  53.733  1.00  0.00           C  
ATOM   1422  O   PRO   104      62.857  57.792  53.746  1.00  0.00           O  
ATOM   1423  N   ALA   105      60.791  57.061  54.366  1.00  0.00           N  
ATOM   1424  H   ALA   105      59.806  57.183  54.174  1.00  0.00           H  
ATOM   1425  CA  ALA   105      61.259  55.963  55.156  1.00  0.00           C  
ATOM   1426  HA  ALA   105      61.893  56.368  55.944  1.00  0.00           H  
ATOM   1427  CB  ALA   105      60.041  55.216  55.628  1.00  0.00           C  
ATOM   1428  HB1 ALA   105      59.565  54.653  54.825  1.00  0.00           H  
ATOM   1429  HB2 ALA   105      60.304  54.426  56.332  1.00  0.00           H  
ATOM   1430  HB3 ALA   105      59.343  55.906  56.101  1.00  0.00           H  
ATOM   1431  C   ALA   105      62.272  55.043  54.417  1.00  0.00           C  
ATOM   1432  O   ALA   105      62.150  54.864  53.221  1.00  0.00           O  
ATOM   1433  N   PRO   106      63.166  54.341  55.104  1.00  0.00           N  
ATOM   1434  CD  PRO   106      63.444  54.381  56.576  1.00  0.00           C  
ATOM   1435  HD2 PRO   106      62.531  53.991  57.027  1.00  0.00           H  
ATOM   1436  HD3 PRO   106      63.642  55.414  56.863  1.00  0.00           H  
ATOM   1437  CG  PRO   106      64.610  53.504  56.904  1.00  0.00           C  
ATOM   1438  HG2 PRO   106      64.322  52.819  57.701  1.00  0.00           H  
ATOM   1439  HG3 PRO   106      65.416  54.110  57.318  1.00  0.00           H  
ATOM   1440  CB  PRO   106      65.089  52.859  55.591  1.00  0.00           C  
ATOM   1441  HB2 PRO   106      64.983  51.803  55.841  1.00  0.00           H  
ATOM   1442  HB3 PRO   106      66.106  53.154  55.336  1.00  0.00           H  
ATOM   1443  CA  PRO   106      64.172  53.463  54.512  1.00  0.00           C  
ATOM   1444  HA  PRO   106      64.777  54.109  53.875  1.00  0.00           H  
ATOM   1445  C   PRO   106      63.560  52.423  53.479  1.00  0.00           C  
ATOM   1446  O   PRO   106      62.422  51.907  53.673  1.00  0.00           O  
ATOM   1447  N   SER   107      64.368  52.209  52.464  1.00  0.00           N  
ATOM   1448  H   SER   107      65.293  52.614  52.445  1.00  0.00           H  
ATOM   1449  CA  SER   107      63.922  51.555  51.271  1.00  0.00           C  
ATOM   1450  HA  SER   107      63.141  52.156  50.806  1.00  0.00           H  
ATOM   1451  CB  SER   107      65.071  51.536  50.311  1.00  0.00           C  
ATOM   1452  HB2 SER   107      64.689  51.287  49.321  1.00  0.00           H  
ATOM   1453  HB3 SER   107      65.495  52.540  50.285  1.00  0.00           H  
ATOM   1454  OG  SER   107      66.021  50.571  50.781  1.00  0.00           O  
ATOM   1455  HG  SER   107      65.612  49.712  50.651  1.00  0.00           H  
ATOM   1456  C   SER   107      63.365  50.099  51.354  1.00  0.00           C  
ATOM   1457  O   SER   107      63.762  49.275  52.170  1.00  0.00           O  
ATOM   1458  N   SER   108      62.559  49.855  50.258  1.00  0.00           N  
ATOM   1459  H   SER   108      62.478  50.638  49.625  1.00  0.00           H  
ATOM   1460  CA  SER   108      62.394  48.487  49.833  1.00  0.00           C  
ATOM   1461  HA  SER   108      61.979  47.865  50.627  1.00  0.00           H  
ATOM   1462  CB  SER   108      61.490  48.397  48.636  1.00  0.00           C  
ATOM   1463  HB2 SER   108      61.852  49.116  47.901  1.00  0.00           H  
ATOM   1464  HB3 SER   108      61.462  47.383  48.237  1.00  0.00           H  
ATOM   1465  OG  SER   108      60.159  48.855  49.078  1.00  0.00           O  
ATOM   1466  HG  SER   108      59.733  48.109  49.506  1.00  0.00           H  
ATOM   1467  C   SER   108      63.750  47.847  49.462  1.00  0.00           C  
ATOM   1468  O   SER   108      64.653  48.601  49.074  1.00  0.00           O  
ATOM   1469  N   THR   109      63.801  46.537  49.421  1.00  0.00           N  
ATOM   1470  H   THR   109      62.946  46.106  49.744  1.00  0.00           H  
ATOM   1471  CA  THR   109      64.916  45.750  48.829  1.00  0.00           C  
ATOM   1472  HA  THR   109      65.504  46.403  48.184  1.00  0.00           H  
ATOM   1473  CB  THR   109      65.837  45.224  49.978  1.00  0.00           C  
ATOM   1474  HB  THR   109      66.707  44.797  49.479  1.00  0.00           H  
ATOM   1475  CG2 THR   109      66.353  46.374  50.837  1.00  0.00           C  
ATOM   1476 HG21 THR   109      67.140  46.094  51.537  1.00  0.00           H  
ATOM   1477 HG22 THR   109      66.827  47.101  50.177  1.00  0.00           H  
ATOM   1478 HG23 THR   109      65.602  46.796  51.504  1.00  0.00           H  
ATOM   1479  OG1 THR   109      65.278  44.216  50.799  1.00  0.00           O  
ATOM   1480  HG1 THR   109      65.254  43.354  50.377  1.00  0.00           H  
ATOM   1481  C   THR   109      64.414  44.572  48.070  1.00  0.00           C  
ATOM   1482  O   THR   109      63.272  44.346  48.127  1.00  0.00           O  
ATOM   1483  N   SER   110      65.261  43.713  47.521  1.00  0.00           N  
ATOM   1484  H   SER   110      66.252  43.897  47.466  1.00  0.00           H  
ATOM   1485  CA  SER   110      64.986  42.496  46.787  1.00  0.00           C  
ATOM   1486  HA  SER   110      64.207  42.659  46.043  1.00  0.00           H  
ATOM   1487  CB  SER   110      66.273  42.019  46.093  1.00  0.00           C  
ATOM   1488  HB2 SER   110      66.084  41.118  45.509  1.00  0.00           H  
ATOM   1489  HB3 SER   110      66.655  42.689  45.323  1.00  0.00           H  
ATOM   1490  OG  SER   110      67.290  41.866  47.054  1.00  0.00           O  
ATOM   1491  HG  SER   110      68.109  41.818  46.555  1.00  0.00           H  
ATOM   1492  C   SER   110      64.485  41.450  47.725  1.00  0.00           C  
ATOM   1493  O   SER   110      64.471  41.635  48.928  1.00  0.00           O  
ATOM   1494  N   GLY   111      64.012  40.322  47.185  1.00  0.00           N  
ATOM   1495  H   GLY   111      63.861  40.427  46.191  1.00  0.00           H  
ATOM   1496  CA  GLY   111      63.397  39.135  47.881  1.00  0.00           C  
ATOM   1497  HA2 GLY   111      63.592  38.254  47.271  1.00  0.00           H  
ATOM   1498  HA3 GLY   111      63.947  38.913  48.795  1.00  0.00           H  
ATOM   1499  C   GLY   111      61.919  39.307  48.271  1.00  0.00           C  
ATOM   1500  O   GLY   111      61.427  40.445  48.103  1.00  0.00           O  
ATOM   1501  N   SER   112      61.210  38.375  48.830  1.00  0.00           N  
ATOM   1502  H   SER   112      60.266  38.710  48.965  1.00  0.00           H  
ATOM   1503  CA  SER   112      61.388  36.886  48.763  1.00  0.00           C  
ATOM   1504  HA  SER   112      60.520  36.396  49.204  1.00  0.00           H  
ATOM   1505  CB  SER   112      61.251  36.362  47.355  1.00  0.00           C  
ATOM   1506  HB2 SER   112      61.897  36.924  46.680  1.00  0.00           H  
ATOM   1507  HB3 SER   112      61.379  35.286  47.234  1.00  0.00           H  
ATOM   1508  OG  SER   112      60.045  36.679  46.830  1.00  0.00           O  
ATOM   1509  HG  SER   112      60.094  37.601  46.566  1.00  0.00           H  
ATOM   1510  C   SER   112      62.677  36.407  49.416  1.00  0.00           C  
ATOM   1511  O   SER   112      63.687  36.128  48.787  1.00  0.00           O  
ATOM   1512  N   TYR   113      62.689  36.357  50.781  1.00  0.00           N  
ATOM   1513  H   TYR   113      63.519  35.982  51.218  1.00  0.00           H  
ATOM   1514  CA  TYR   113      61.538  36.743  51.627  1.00  0.00           C  
ATOM   1515  HA  TYR   113      60.798  37.374  51.135  1.00  0.00           H  
ATOM   1516  CB  TYR   113      60.972  35.412  52.140  1.00  0.00           C  
ATOM   1517  HB2 TYR   113      61.620  35.041  52.934  1.00  0.00           H  
ATOM   1518  HB3 TYR   113      60.043  35.610  52.675  1.00  0.00           H  
ATOM   1519  CG  TYR   113      60.555  34.386  51.136  1.00  0.00           C  
ATOM   1520  CD1 TYR   113      59.215  34.432  50.639  1.00  0.00           C  
ATOM   1521  HD1 TYR   113      58.560  35.235  50.944  1.00  0.00           H  
ATOM   1522  CE1 TYR   113      58.809  33.707  49.523  1.00  0.00           C  
ATOM   1523  HE1 TYR   113      57.810  33.734  49.112  1.00  0.00           H  
ATOM   1524  CZ  TYR   113      59.812  32.959  48.846  1.00  0.00           C  
ATOM   1525  OH  TYR   113      59.431  32.270  47.726  1.00  0.00           O  
ATOM   1526  HH  TYR   113      58.877  32.734  47.094  1.00  0.00           H  
ATOM   1527  CE2 TYR   113      61.090  32.838  49.408  1.00  0.00           C  
ATOM   1528  HE2 TYR   113      61.783  32.240  48.835  1.00  0.00           H  
ATOM   1529  CD2 TYR   113      61.468  33.522  50.586  1.00  0.00           C  
ATOM   1530  HD2 TYR   113      62.462  33.491  51.009  1.00  0.00           H  
ATOM   1531  C   TYR   113      61.982  37.637  52.753  1.00  0.00           C  
ATOM   1532  O   TYR   113      63.101  37.484  53.241  1.00  0.00           O  
ATOM   1533  N   GLY   114      61.169  38.558  53.241  1.00  0.00           N  
ATOM   1534  H   GLY   114      60.227  38.548  52.878  1.00  0.00           H  
ATOM   1535  CA  GLY   114      61.471  39.647  54.252  1.00  0.00           C  
ATOM   1536  HA2 GLY   114      61.382  39.287  55.277  1.00  0.00           H  
ATOM   1537  HA3 GLY   114      62.534  39.861  54.147  1.00  0.00           H  
ATOM   1538  C   GLY   114      60.642  40.895  53.915  1.00  0.00           C  
ATOM   1539  O   GLY   114      59.764  40.902  53.036  1.00  0.00           O  
ATOM   1540  N   SER   115      60.840  42.015  54.636  1.00  0.00           N  
ATOM   1541  H   SER   115      60.360  42.839  54.303  1.00  0.00           H  
ATOM   1542  CA  SER   115      61.803  42.308  55.717  1.00  0.00           C  
ATOM   1543  HA  SER   115      62.409  41.421  55.904  1.00  0.00           H  
ATOM   1544  CB  SER   115      62.787  43.380  55.213  1.00  0.00           C  
ATOM   1545  HB2 SER   115      62.280  44.243  54.781  1.00  0.00           H  
ATOM   1546  HB3 SER   115      63.458  43.681  56.017  1.00  0.00           H  
ATOM   1547  OG  SER   115      63.603  42.780  54.197  1.00  0.00           O  
ATOM   1548  HG  SER   115      64.202  42.155  54.613  1.00  0.00           H  
ATOM   1549  C   SER   115      61.197  42.540  57.073  1.00  0.00           C  
ATOM   1550  O   SER   115      61.965  42.798  57.969  1.00  0.00           O  
ATOM   1551  N   SER   116      59.891  42.449  57.175  1.00  0.00           N  
ATOM   1552  H   SER   116      59.314  42.352  56.351  1.00  0.00           H  
ATOM   1553  CA  SER   116      59.163  42.483  58.460  1.00  0.00           C  
ATOM   1554  HA  SER   116      58.105  42.334  58.245  1.00  0.00           H  
ATOM   1555  CB  SER   116      59.547  41.277  59.359  1.00  0.00           C  
ATOM   1556  HB2 SER   116      60.563  41.490  59.694  1.00  0.00           H  
ATOM   1557  HB3 SER   116      58.754  41.284  60.107  1.00  0.00           H  
ATOM   1558  OG  SER   116      59.508  40.099  58.572  1.00  0.00           O  
ATOM   1559  HG  SER   116      60.409  40.068  58.243  1.00  0.00           H  
ATOM   1560  C   SER   116      59.277  43.743  59.277  1.00  0.00           C  
ATOM   1561  O   SER   116      59.685  43.714  60.453  1.00  0.00           O  
ATOM   1562  N   SER   117      58.903  44.870  58.644  1.00  0.00           N  
ATOM   1563  H   SER   117      58.349  44.878  57.800  1.00  0.00           H  
ATOM   1564  CA  SER   117      59.635  46.006  58.970  1.00  0.00           C  
ATOM   1565  HA  SER   117      60.609  45.774  59.402  1.00  0.00           H  
ATOM   1566  CB  SER   117      59.831  46.850  57.737  1.00  0.00           C  
ATOM   1567  HB2 SER   117      58.889  46.999  57.209  1.00  0.00           H  
ATOM   1568  HB3 SER   117      60.178  47.819  58.096  1.00  0.00           H  
ATOM   1569  OG  SER   117      60.658  46.242  56.834  1.00  0.00           O  
ATOM   1570  HG  SER   117      60.021  45.674  56.395  1.00  0.00           H  
ATOM   1571  C   SER   117      58.809  46.656  60.134  1.00  0.00           C  
ATOM   1572  O   SER   117      57.653  46.983  59.893  1.00  0.00           O  
ATOM   1573  N   GLN   118      59.392  46.877  61.274  1.00  0.00           N  
ATOM   1574  H   GLN   118      60.321  46.500  61.393  1.00  0.00           H  
ATOM   1575  CA  GLN   118      58.943  47.841  62.373  1.00  0.00           C  
ATOM   1576  HA  GLN   118      59.762  47.664  63.070  1.00  0.00           H  
ATOM   1577  CB  GLN   118      58.924  49.325  61.907  1.00  0.00           C  
ATOM   1578  HB2 GLN   118      58.174  49.446  61.125  1.00  0.00           H  
ATOM   1579  HB3 GLN   118      58.676  50.069  62.665  1.00  0.00           H  
ATOM   1580  CG  GLN   118      60.266  49.698  61.218  1.00  0.00           C  
ATOM   1581  HG2 GLN   118      60.565  48.919  60.516  1.00  0.00           H  
ATOM   1582  HG3 GLN   118      60.179  50.673  60.739  1.00  0.00           H  
ATOM   1583  CD  GLN   118      61.559  49.704  62.156  1.00  0.00           C  
ATOM   1584  OE1 GLN   118      61.385  49.784  63.356  1.00  0.00           O  
ATOM   1585  NE2 GLN   118      62.758  49.945  61.692  1.00  0.00           N  
ATOM   1586 HE21 GLN   118      63.075  49.953  60.733  1.00  0.00           H  
ATOM   1587 HE22 GLN   118      63.524  50.091  62.334  1.00  0.00           H  
ATOM   1588  C   GLN   118      57.585  47.496  63.037  1.00  0.00           C  
ATOM   1589  O   GLN   118      56.628  46.938  62.456  1.00  0.00           O  
ATOM   1590  N   SER   119      57.383  47.973  64.261  1.00  0.00           N  
ATOM   1591  H   SER   119      56.476  47.759  64.650  1.00  0.00           H  
ATOM   1592  CA  SER   119      58.368  48.416  65.237  1.00  0.00           C  
ATOM   1593  HA  SER   119      59.371  48.404  64.810  1.00  0.00           H  
ATOM   1594  CB  SER   119      58.134  49.865  65.627  1.00  0.00           C  
ATOM   1595  HB2 SER   119      57.936  50.385  64.690  1.00  0.00           H  
ATOM   1596  HB3 SER   119      57.311  49.988  66.330  1.00  0.00           H  
ATOM   1597  OG  SER   119      59.302  50.445  66.178  1.00  0.00           O  
ATOM   1598  HG  SER   119      58.991  51.234  66.628  1.00  0.00           H  
ATOM   1599  C   SER   119      58.501  47.406  66.457  1.00  0.00           C  
ATOM   1600  O   SER   119      57.892  46.366  66.534  1.00  0.00           O  
ATOM   1601  N   SER   120      59.203  47.829  67.497  1.00  0.00           N  
ATOM   1602  H   SER   120      59.692  48.693  67.309  1.00  0.00           H  
ATOM   1603  CA  SER   120      59.049  47.424  68.913  1.00  0.00           C  
ATOM   1604  HA  SER   120      59.325  46.382  69.075  1.00  0.00           H  
ATOM   1605  CB  SER   120      60.017  48.246  69.710  1.00  0.00           C  
ATOM   1606  HB2 SER   120      61.017  47.872  69.492  1.00  0.00           H  
ATOM   1607  HB3 SER   120      59.828  49.302  69.519  1.00  0.00           H  
ATOM   1608  OG  SER   120      59.707  47.972  71.049  1.00  0.00           O  
ATOM   1609  HG  SER   120      60.374  48.411  71.582  1.00  0.00           H  
ATOM   1610  C   SER   120      57.636  47.713  69.358  1.00  0.00           C  
ATOM   1611  O   SER   120      57.155  48.821  69.067  1.00  0.00           O  
ATOM   1612  N   SER   121      57.034  46.960  70.305  1.00  0.00           N  
ATOM   1613  H   SER   121      56.191  47.358  70.694  1.00  0.00           H  
ATOM   1614  CA  SER   121      57.447  45.633  70.804  1.00  0.00           C  
ATOM   1615  HA  SER   121      58.506  45.626  71.063  1.00  0.00           H  
ATOM   1616  CB  SER   121      56.658  45.237  72.092  1.00  0.00           C  
ATOM   1617  HB2 SER   121      55.609  45.402  71.847  1.00  0.00           H  
ATOM   1618  HB3 SER   121      56.934  44.249  72.462  1.00  0.00           H  
ATOM   1619  OG  SER   121      57.016  46.147  73.044  1.00  0.00           O  
ATOM   1620  HG  SER   121      57.949  46.128  73.269  1.00  0.00           H  
ATOM   1621  C   SER   121      57.250  44.635  69.696  1.00  0.00           C  
ATOM   1622  O   SER   121      56.244  44.728  69.032  1.00  0.00           O  
ATOM   1623  N   TYR   122      58.121  43.648  69.603  1.00  0.00           N  
ATOM   1624  H   TYR   122      58.860  43.536  70.283  1.00  0.00           H  
ATOM   1625  CA  TYR   122      58.353  42.882  68.416  1.00  0.00           C  
ATOM   1626  HA  TYR   122      58.273  43.548  67.556  1.00  0.00           H  
ATOM   1627  CB  TYR   122      59.770  42.244  68.535  1.00  0.00           C  
ATOM   1628  HB2 TYR   122      59.738  41.478  69.310  1.00  0.00           H  
ATOM   1629  HB3 TYR   122      60.031  41.773  67.587  1.00  0.00           H  
ATOM   1630  CG  TYR   122      60.894  43.246  68.883  1.00  0.00           C  
ATOM   1631  CD1 TYR   122      61.255  43.526  70.215  1.00  0.00           C  
ATOM   1632  HD1 TYR   122      60.645  43.084  70.989  1.00  0.00           H  
ATOM   1633  CE1 TYR   122      62.303  44.482  70.484  1.00  0.00           C  
ATOM   1634  HE1 TYR   122      62.528  44.655  71.525  1.00  0.00           H  
ATOM   1635  CZ  TYR   122      63.049  45.085  69.431  1.00  0.00           C  
ATOM   1636  OH  TYR   122      64.112  45.896  69.660  1.00  0.00           O  
ATOM   1637  HH  TYR   122      64.587  45.677  70.465  1.00  0.00           H  
ATOM   1638  CE2 TYR   122      62.686  44.700  68.091  1.00  0.00           C  
ATOM   1639  HE2 TYR   122      63.172  45.194  67.263  1.00  0.00           H  
ATOM   1640  CD2 TYR   122      61.629  43.819  67.850  1.00  0.00           C  
ATOM   1641  HD2 TYR   122      61.318  43.511  66.862  1.00  0.00           H  
ATOM   1642  C   TYR   122      57.165  41.902  68.254  1.00  0.00           C  
ATOM   1643  O   TYR   122      56.380  41.635  69.191  1.00  0.00           O  
ATOM   1644  N   GLY   123      57.030  41.269  67.028  1.00  0.00           N  
ATOM   1645  H   GLY   123      56.383  40.496  66.974  1.00  0.00           H  
ATOM   1646  CA  GLY   123      57.614  41.580  65.727  1.00  0.00           C  
ATOM   1647  HA2 GLY   123      56.862  41.913  65.011  1.00  0.00           H  
ATOM   1648  HA3 GLY   123      58.130  42.539  65.778  1.00  0.00           H  
ATOM   1649  C   GLY   123      58.487  40.371  65.275  1.00  0.00           C  
ATOM   1650  O   GLY   123      58.318  39.289  65.856  1.00  0.00           O  
ATOM   1651  N   GLN   124      59.480  40.626  64.416  1.00  0.00           N  
ATOM   1652  H   GLN   124      59.676  41.545  64.044  1.00  0.00           H  
ATOM   1653  CA  GLN   124      60.410  39.607  63.894  1.00  0.00           C  
ATOM   1654  HA  GLN   124      60.066  38.667  64.326  1.00  0.00           H  
ATOM   1655  CB  GLN   124      60.049  39.311  62.405  1.00  0.00           C  
ATOM   1656  HB2 GLN   124      59.079  38.816  62.347  1.00  0.00           H  
ATOM   1657  HB3 GLN   124      59.919  40.296  61.958  1.00  0.00           H  
ATOM   1658  CG  GLN   124      61.060  38.488  61.603  1.00  0.00           C  
ATOM   1659  HG2 GLN   124      60.555  38.101  60.718  1.00  0.00           H  
ATOM   1660  HG3 GLN   124      61.899  39.151  61.390  1.00  0.00           H  
ATOM   1661  CD  GLN   124      61.563  37.242  62.283  1.00  0.00           C  
ATOM   1662  OE1 GLN   124      60.815  36.493  62.940  1.00  0.00           O  
ATOM   1663  NE2 GLN   124      62.816  36.937  62.124  1.00  0.00           N  
ATOM   1664 HE21 GLN   124      63.465  37.425  61.523  1.00  0.00           H  
ATOM   1665 HE22 GLN   124      63.215  36.154  62.623  1.00  0.00           H  
ATOM   1666  C   GLN   124      61.769  40.264  64.116  1.00  0.00           C  
ATOM   1667  O   GLN   124      62.026  41.353  63.550  1.00  0.00           O  
ATOM   1668  N   PRO   125      62.690  39.703  64.881  1.00  0.00           N  
ATOM   1669  CD  PRO   125      64.017  40.225  65.007  1.00  0.00           C  
ATOM   1670  HD2 PRO   125      64.056  41.313  64.951  1.00  0.00           H  
ATOM   1671  HD3 PRO   125      64.636  39.706  64.276  1.00  0.00           H  
ATOM   1672  CG  PRO   125      64.512  39.662  66.280  1.00  0.00           C  
ATOM   1673  HG2 PRO   125      64.140  40.309  67.074  1.00  0.00           H  
ATOM   1674  HG3 PRO   125      65.601  39.621  66.277  1.00  0.00           H  
ATOM   1675  CB  PRO   125      63.877  38.271  66.374  1.00  0.00           C  
ATOM   1676  HB2 PRO   125      63.737  38.002  67.421  1.00  0.00           H  
ATOM   1677  HB3 PRO   125      64.540  37.585  65.846  1.00  0.00           H  
ATOM   1678  CA  PRO   125      62.517  38.459  65.689  1.00  0.00           C  
ATOM   1679  HA  PRO   125      62.285  37.604  65.054  1.00  0.00           H  
ATOM   1680  C   PRO   125      61.488  38.621  66.819  1.00  0.00           C  
ATOM   1681  O   PRO   125      61.310  39.752  67.375  1.00  0.00           O  
ATOM   1682  N   GLN   126      60.965  37.527  67.266  1.00  0.00           N  
ATOM   1683  H   GLN   126      61.207  36.638  66.851  1.00  0.00           H  
ATOM   1684  CA  GLN   126      60.250  37.308  68.532  1.00  0.00           C  
ATOM   1685  HA  GLN   126      59.368  37.946  68.477  1.00  0.00           H  
ATOM   1686  CB  GLN   126      59.808  35.826  68.827  1.00  0.00           C  
ATOM   1687  HB2 GLN   126      59.249  35.525  67.941  1.00  0.00           H  
ATOM   1688  HB3 GLN   126      60.745  35.310  69.038  1.00  0.00           H  
ATOM   1689  CG  GLN   126      58.901  35.775  70.005  1.00  0.00           C  
ATOM   1690  HG2 GLN   126      59.483  36.395  70.687  1.00  0.00           H  
ATOM   1691  HG3 GLN   126      57.934  36.168  69.689  1.00  0.00           H  
ATOM   1692  CD  GLN   126      58.796  34.362  70.574  1.00  0.00           C  
ATOM   1693  OE1 GLN   126      59.747  33.798  71.063  1.00  0.00           O  
ATOM   1694  NE2 GLN   126      57.666  33.722  70.349  1.00  0.00           N  
ATOM   1695 HE21 GLN   126      56.995  34.147  69.725  1.00  0.00           H  
ATOM   1696 HE22 GLN   126      57.419  32.855  70.804  1.00  0.00           H  
ATOM   1697  C   GLN   126      61.179  37.944  69.641  1.00  0.00           C  
ATOM   1698  O   GLN   126      62.322  37.538  69.755  1.00  0.00           O  
ATOM   1699  N   SER   127      60.743  38.830  70.559  1.00  0.00           N  
ATOM   1700  H   SER   127      59.875  39.322  70.403  1.00  0.00           H  
ATOM   1701  CA  SER   127      61.475  39.463  71.632  1.00  0.00           C  
ATOM   1702  HA  SER   127      60.794  40.179  72.093  1.00  0.00           H  
ATOM   1703  CB  SER   127      61.655  38.516  72.887  1.00  0.00           C  
ATOM   1704  HB2 SER   127      62.377  37.727  72.674  1.00  0.00           H  
ATOM   1705  HB3 SER   127      62.064  39.101  73.711  1.00  0.00           H  
ATOM   1706  OG  SER   127      60.451  38.004  73.415  1.00  0.00           O  
ATOM   1707  HG  SER   127      59.926  38.744  73.729  1.00  0.00           H  
ATOM   1708  C   SER   127      62.745  40.253  71.215  1.00  0.00           C  
ATOM   1709  O   SER   127      63.641  40.445  72.060  1.00  0.00           O  
ATOM   1710  N   GLY   128      62.824  40.725  69.965  1.00  0.00           N  
ATOM   1711  H   GLY   128      62.060  40.590  69.319  1.00  0.00           H  
ATOM   1712  CA  GLY   128      63.973  41.610  69.578  1.00  0.00           C  
ATOM   1713  HA2 GLY   128      63.708  42.121  68.653  1.00  0.00           H  
ATOM   1714  HA3 GLY   128      63.998  42.375  70.353  1.00  0.00           H  
ATOM   1715  C   GLY   128      65.356  40.838  69.464  1.00  0.00           C  
ATOM   1716  O   GLY   128      65.345  39.610  69.228  1.00  0.00           O  
ATOM   1717  N   SER   129      66.534  41.428  69.530  1.00  0.00           N  
ATOM   1718  H   SER   129      67.303  40.805  69.330  1.00  0.00           H  
ATOM   1719  CA  SER   129      66.802  42.926  69.714  1.00  0.00           C  
ATOM   1720  HA  SER   129      67.888  43.008  69.758  1.00  0.00           H  
ATOM   1721  CB  SER   129      66.274  43.788  68.542  1.00  0.00           C  
ATOM   1722  HB2 SER   129      65.185  43.784  68.568  1.00  0.00           H  
ATOM   1723  HB3 SER   129      66.652  44.805  68.652  1.00  0.00           H  
ATOM   1724  OG  SER   129      66.579  43.177  67.220  1.00  0.00           O  
ATOM   1725  HG  SER   129      67.530  43.047  67.209  1.00  0.00           H  
ATOM   1726  C   SER   129      66.393  43.402  71.092  1.00  0.00           C  
ATOM   1727  O   SER   129      65.686  44.380  71.206  1.00  0.00           O  
ATOM   1728  N   TYR   130      66.821  42.793  72.204  1.00  0.00           N  
ATOM   1729  H   TYR   130      67.423  41.997  72.045  1.00  0.00           H  
ATOM   1730  CA  TYR   130      66.494  43.268  73.518  1.00  0.00           C  
ATOM   1731  HA  TYR   130      65.444  43.557  73.573  1.00  0.00           H  
ATOM   1732  CB  TYR   130      66.884  42.228  74.597  1.00  0.00           C  
ATOM   1733  HB2 TYR   130      67.928  41.929  74.499  1.00  0.00           H  
ATOM   1734  HB3 TYR   130      66.783  42.671  75.588  1.00  0.00           H  
ATOM   1735  CG  TYR   130      66.066  40.930  74.532  1.00  0.00           C  
ATOM   1736  CD1 TYR   130      66.317  39.878  73.626  1.00  0.00           C  
ATOM   1737  HD1 TYR   130      67.007  40.052  72.813  1.00  0.00           H  
ATOM   1738  CE1 TYR   130      65.615  38.658  73.686  1.00  0.00           C  
ATOM   1739  HE1 TYR   130      65.702  37.967  72.860  1.00  0.00           H  
ATOM   1740  CZ  TYR   130      64.695  38.480  74.701  1.00  0.00           C  
ATOM   1741  OH  TYR   130      63.983  37.309  74.715  1.00  0.00           O  
ATOM   1742  HH  TYR   130      63.400  37.252  75.475  1.00  0.00           H  
ATOM   1743  CE2 TYR   130      64.272  39.585  75.522  1.00  0.00           C  
ATOM   1744  HE2 TYR   130      63.542  39.465  76.309  1.00  0.00           H  
ATOM   1745  CD2 TYR   130      65.089  40.754  75.464  1.00  0.00           C  
ATOM   1746  HD2 TYR   130      64.882  41.596  76.108  1.00  0.00           H  
ATOM   1747  C   TYR   130      67.273  44.570  73.740  1.00  0.00           C  
ATOM   1748  O   TYR   130      68.487  44.563  73.496  1.00  0.00           O  
ATOM   1749  N   SER   131      66.701  45.737  74.155  1.00  0.00           N  
ATOM   1750  H   SER   131      67.357  46.502  74.216  1.00  0.00           H  
ATOM   1751  CA  SER   131      65.315  45.990  74.730  1.00  0.00           C  
ATOM   1752  HA  SER   131      65.309  47.000  75.140  1.00  0.00           H  
ATOM   1753  CB  SER   131      64.284  46.132  73.569  1.00  0.00           C  
ATOM   1754  HB2 SER   131      64.071  45.165  73.113  1.00  0.00           H  
ATOM   1755  HB3 SER   131      63.375  46.384  74.114  1.00  0.00           H  
ATOM   1756  OG  SER   131      64.591  47.132  72.622  1.00  0.00           O  
ATOM   1757  HG  SER   131      63.738  47.405  72.277  1.00  0.00           H  
ATOM   1758  C   SER   131      64.864  44.981  75.778  1.00  0.00           C  
ATOM   1759  O   SER   131      64.066  44.125  75.495  1.00  0.00           O  
ATOM   1760  N   GLN   132      65.421  45.130  77.040  1.00  0.00           N  
ATOM   1761  H   GLN   132      65.061  44.481  77.726  1.00  0.00           H  
ATOM   1762  CA  GLN   132      66.410  46.110  77.478  1.00  0.00           C  
ATOM   1763  HA  GLN   132      66.967  46.381  76.581  1.00  0.00           H  
ATOM   1764  CB  GLN   132      65.695  47.384  78.040  1.00  0.00           C  
ATOM   1765  HB2 GLN   132      66.439  48.158  78.231  1.00  0.00           H  
ATOM   1766  HB3 GLN   132      64.977  47.739  77.301  1.00  0.00           H  
ATOM   1767  CG  GLN   132      65.016  47.195  79.414  1.00  0.00           C  
ATOM   1768  HG2 GLN   132      64.112  46.598  79.294  1.00  0.00           H  
ATOM   1769  HG3 GLN   132      65.742  46.711  80.068  1.00  0.00           H  
ATOM   1770  CD  GLN   132      64.623  48.443  80.128  1.00  0.00           C  
ATOM   1771  OE1 GLN   132      64.172  49.385  79.508  1.00  0.00           O  
ATOM   1772  NE2 GLN   132      64.536  48.480  81.429  1.00  0.00           N  
ATOM   1773 HE21 GLN   132      64.676  47.625  81.948  1.00  0.00           H  
ATOM   1774 HE22 GLN   132      63.952  49.251  81.719  1.00  0.00           H  
ATOM   1775  C   GLN   132      67.331  45.587  78.542  1.00  0.00           C  
ATOM   1776  O   GLN   132      67.135  44.506  79.146  1.00  0.00           O  
ATOM   1777  N   GLN   133      68.455  46.293  78.867  1.00  0.00           N  
ATOM   1778  H   GLN   133      68.642  47.049  78.223  1.00  0.00           H  
ATOM   1779  CA  GLN   133      69.393  46.060  79.951  1.00  0.00           C  
ATOM   1780  HA  GLN   133      70.357  46.506  79.707  1.00  0.00           H  
ATOM   1781  CB  GLN   133      69.088  46.742  81.244  1.00  0.00           C  
ATOM   1782  HB2 GLN   133      68.165  46.243  81.538  1.00  0.00           H  
ATOM   1783  HB3 GLN   133      69.874  46.562  81.978  1.00  0.00           H  
ATOM   1784  CG  GLN   133      68.846  48.307  81.104  1.00  0.00           C  
ATOM   1785  HG2 GLN   133      69.569  48.733  80.409  1.00  0.00           H  
ATOM   1786  HG3 GLN   133      67.835  48.436  80.717  1.00  0.00           H  
ATOM   1787  CD  GLN   133      68.948  48.938  82.461  1.00  0.00           C  
ATOM   1788  OE1 GLN   133      69.958  49.392  82.998  1.00  0.00           O  
ATOM   1789  NE2 GLN   133      67.845  48.923  83.247  1.00  0.00           N  
ATOM   1790 HE21 GLN   133      67.047  48.480  82.814  1.00  0.00           H  
ATOM   1791 HE22 GLN   133      67.889  49.046  84.248  1.00  0.00           H  
ATOM   1792  C   GLN   133      69.937  44.651  80.070  1.00  0.00           C  
ATOM   1793  O   GLN   133      69.733  44.092  81.194  1.00  0.00           O  
ATOM   1794  N   PRO   134      70.549  44.083  79.050  1.00  0.00           N  
ATOM   1795  CD  PRO   134      70.923  42.692  79.118  1.00  0.00           C  
ATOM   1796  HD2 PRO   134      70.033  42.092  79.311  1.00  0.00           H  
ATOM   1797  HD3 PRO   134      71.688  42.613  79.891  1.00  0.00           H  
ATOM   1798  CG  PRO   134      71.627  42.412  77.808  1.00  0.00           C  
ATOM   1799  HG2 PRO   134      70.991  42.163  76.959  1.00  0.00           H  
ATOM   1800  HG3 PRO   134      72.410  41.655  77.851  1.00  0.00           H  
ATOM   1801  CB  PRO   134      72.213  43.785  77.485  1.00  0.00           C  
ATOM   1802  HB2 PRO   134      72.700  43.877  76.514  1.00  0.00           H  
ATOM   1803  HB3 PRO   134      73.037  43.854  78.195  1.00  0.00           H  
ATOM   1804  CA  PRO   134      71.073  44.730  77.847  1.00  0.00           C  
ATOM   1805  HA  PRO   134      71.460  45.740  77.985  1.00  0.00           H  
ATOM   1806  C   PRO   134      69.952  44.804  76.705  1.00  0.00           C  
ATOM   1807  O   PRO   134      68.870  44.170  76.679  1.00  0.00           O  
ATOM   1808  N   SER   135      70.217  45.499  75.574  1.00  0.00           N  
ATOM   1809  H   SER   135      69.520  45.341  74.860  1.00  0.00           H  
ATOM   1810  CA  SER   135      71.198  46.664  75.365  1.00  0.00           C  
ATOM   1811  HA  SER   135      72.164  46.202  75.566  1.00  0.00           H  
ATOM   1812  CB  SER   135      71.116  47.195  73.850  1.00  0.00           C  
ATOM   1813  HB2 SER   135      71.269  46.371  73.153  1.00  0.00           H  
ATOM   1814  HB3 SER   135      70.120  47.622  73.733  1.00  0.00           H  
ATOM   1815  OG  SER   135      72.029  48.306  73.563  1.00  0.00           O  
ATOM   1816  HG  SER   135      71.553  49.140  73.568  1.00  0.00           H  
ATOM   1817  C   SER   135      70.890  47.825  76.309  1.00  0.00           C  
ATOM   1818  O   SER   135      69.830  47.965  76.903  1.00  0.00           O  
ATOM   1819  N   TYR   136      71.912  48.667  76.625  1.00  0.00           N  
ATOM   1820  H   TYR   136      72.805  48.561  76.167  1.00  0.00           H  
ATOM   1821  CA  TYR   136      71.732  49.756  77.517  1.00  0.00           C  
ATOM   1822  HA  TYR   136      70.864  49.607  78.159  1.00  0.00           H  
ATOM   1823  CB  TYR   136      72.907  49.797  78.416  1.00  0.00           C  
ATOM   1824  HB2 TYR   136      73.795  49.919  77.796  1.00  0.00           H  
ATOM   1825  HB3 TYR   136      72.927  50.705  79.019  1.00  0.00           H  
ATOM   1826  CG  TYR   136      73.011  48.639  79.398  1.00  0.00           C  
ATOM   1827  CD1 TYR   136      72.356  48.691  80.662  1.00  0.00           C  
ATOM   1828  HD1 TYR   136      71.618  49.450  80.876  1.00  0.00           H  
ATOM   1829  CE1 TYR   136      72.462  47.568  81.504  1.00  0.00           C  
ATOM   1830  HE1 TYR   136      71.933  47.571  82.445  1.00  0.00           H  
ATOM   1831  CZ  TYR   136      73.340  46.536  81.162  1.00  0.00           C  
ATOM   1832  OH  TYR   136      73.575  45.536  82.046  1.00  0.00           O  
ATOM   1833  HH  TYR   136      73.058  45.627  82.849  1.00  0.00           H  
ATOM   1834  CE2 TYR   136      74.090  46.581  79.943  1.00  0.00           C  
ATOM   1835  HE2 TYR   136      74.633  45.691  79.661  1.00  0.00           H  
ATOM   1836  CD2 TYR   136      73.919  47.596  79.023  1.00  0.00           C  
ATOM   1837  HD2 TYR   136      74.339  47.610  78.028  1.00  0.00           H  
ATOM   1838  C   TYR   136      71.523  51.077  76.693  1.00  0.00           C  
ATOM   1839  O   TYR   136      72.506  51.541  76.121  1.00  0.00           O  
ATOM   1840  N   GLY   137      70.278  51.546  76.417  1.00  0.00           N  
ATOM   1841  H   GLY   137      70.195  52.265  75.713  1.00  0.00           H  
ATOM   1842  CA  GLY   137      68.997  51.104  76.996  1.00  0.00           C  
ATOM   1843  HA2 GLY   137      68.218  51.598  76.415  1.00  0.00           H  
ATOM   1844  HA3 GLY   137      68.887  50.061  76.702  1.00  0.00           H  
ATOM   1845  C   GLY   137      68.631  51.272  78.486  1.00  0.00           C  
ATOM   1846  O   GLY   137      69.575  51.480  79.320  1.00  0.00           O  
ATOM   1847  N   GLY   138      67.344  51.166  78.891  1.00  0.00           N  
ATOM   1848  H   GLY   138      66.697  51.113  78.117  1.00  0.00           H  
ATOM   1849  CA  GLY   138      66.792  51.571  80.164  1.00  0.00           C  
ATOM   1850  HA2 GLY   138      65.768  51.221  80.298  1.00  0.00           H  
ATOM   1851  HA3 GLY   138      67.388  51.062  80.921  1.00  0.00           H  
ATOM   1852  C   GLY   138      66.858  53.141  80.316  1.00  0.00           C  
ATOM   1853  O   GLY   138      67.095  53.846  79.341  1.00  0.00           O  
ATOM   1854  N   GLN   139      66.583  53.770  81.434  1.00  0.00           N  
ATOM   1855  H   GLN   139      66.659  54.771  81.327  1.00  0.00           H  
ATOM   1856  CA  GLN   139      66.261  53.225  82.696  1.00  0.00           C  
ATOM   1857  HA  GLN   139      65.976  52.175  82.631  1.00  0.00           H  
ATOM   1858  CB  GLN   139      67.488  53.177  83.664  1.00  0.00           C  
ATOM   1859  HB2 GLN   139      67.212  52.805  84.651  1.00  0.00           H  
ATOM   1860  HB3 GLN   139      68.173  52.440  83.244  1.00  0.00           H  
ATOM   1861  CG  GLN   139      68.166  54.478  83.951  1.00  0.00           C  
ATOM   1862  HG2 GLN   139      68.347  54.964  82.992  1.00  0.00           H  
ATOM   1863  HG3 GLN   139      67.474  55.122  84.494  1.00  0.00           H  
ATOM   1864  CD  GLN   139      69.481  54.321  84.717  1.00  0.00           C  
ATOM   1865  OE1 GLN   139      70.076  53.263  84.788  1.00  0.00           O  
ATOM   1866  NE2 GLN   139      69.988  55.338  85.305  1.00  0.00           N  
ATOM   1867 HE21 GLN   139      69.679  56.270  85.067  1.00  0.00           H  
ATOM   1868 HE22 GLN   139      70.892  55.194  85.730  1.00  0.00           H  
ATOM   1869  C   GLN   139      65.062  53.886  83.455  1.00  0.00           C  
ATOM   1870  O   GLN   139      64.323  53.251  84.196  1.00  0.00           O  
ATOM   1871  N   GLN   140      64.749  55.187  83.165  1.00  0.00           N  
ATOM   1872  H   GLN   140      65.302  55.632  82.446  1.00  0.00           H  
ATOM   1873  CA  GLN   140      63.674  55.954  83.825  1.00  0.00           C  
ATOM   1874  HA  GLN   140      63.836  56.997  83.553  1.00  0.00           H  
ATOM   1875  CB  GLN   140      62.289  55.599  83.317  1.00  0.00           C  
ATOM   1876  HB2 GLN   140      62.074  54.556  83.549  1.00  0.00           H  
ATOM   1877  HB3 GLN   140      61.541  56.161  83.876  1.00  0.00           H  
ATOM   1878  CG  GLN   140      62.179  55.681  81.764  1.00  0.00           C  
ATOM   1879  HG2 GLN   140      62.866  55.046  81.204  1.00  0.00           H  
ATOM   1880  HG3 GLN   140      61.150  55.360  81.597  1.00  0.00           H  
ATOM   1881  CD  GLN   140      62.244  57.142  81.238  1.00  0.00           C  
ATOM   1882  OE1 GLN   140      61.471  58.044  81.604  1.00  0.00           O  
ATOM   1883  NE2 GLN   140      63.046  57.455  80.255  1.00  0.00           N  
ATOM   1884 HE21 GLN   140      63.768  56.917  79.799  1.00  0.00           H  
ATOM   1885 HE22 GLN   140      62.987  58.388  79.874  1.00  0.00           H  
ATOM   1886  C   GLN   140      63.943  56.030  85.332  1.00  0.00           C  
ATOM   1887  O   GLN   140      63.078  55.656  86.127  1.00  0.00           O  
ATOM   1888  N   GLN   141      65.121  56.463  85.777  1.00  0.00           N  
ATOM   1889  H   GLN   141      65.831  56.571  85.067  1.00  0.00           H  
ATOM   1890  CA  GLN   141      65.527  56.544  87.177  1.00  0.00           C  
ATOM   1891  HA  GLN   141      64.676  56.442  87.851  1.00  0.00           H  
ATOM   1892  CB  GLN   141      66.530  55.393  87.518  1.00  0.00           C  
ATOM   1893  HB2 GLN   141      67.472  55.472  86.975  1.00  0.00           H  
ATOM   1894  HB3 GLN   141      66.679  55.450  88.596  1.00  0.00           H  
ATOM   1895  CG  GLN   141      66.002  53.927  87.333  1.00  0.00           C  
ATOM   1896  HG2 GLN   141      65.462  53.855  86.388  1.00  0.00           H  
ATOM   1897  HG3 GLN   141      66.885  53.298  87.219  1.00  0.00           H  
ATOM   1898  CD  GLN   141      65.043  53.415  88.450  1.00  0.00           C  
ATOM   1899  OE1 GLN   141      65.269  52.390  89.143  1.00  0.00           O  
ATOM   1900  NE2 GLN   141      63.984  54.125  88.605  1.00  0.00           N  
ATOM   1901 HE21 GLN   141      63.762  54.803  87.889  1.00  0.00           H  
ATOM   1902 HE22 GLN   141      63.315  53.801  89.288  1.00  0.00           H  
ATOM   1903  C   GLN   141      66.187  57.891  87.440  1.00  0.00           C  
ATOM   1904  O   GLN   141      67.312  58.107  86.894  1.00  0.00           O  
ATOM   1905  N   SER   142      65.692  58.756  88.307  1.00  0.00           N  
ATOM   1906  H   SER   142      66.288  59.494  88.655  1.00  0.00           H  
ATOM   1907  CA  SER   142      64.292  58.770  88.832  1.00  0.00           C  
ATOM   1908  HA  SER   142      64.387  59.716  89.367  1.00  0.00           H  
ATOM   1909  CB  SER   142      63.281  58.964  87.647  1.00  0.00           C  
ATOM   1910  HB2 SER   142      63.263  58.150  86.921  1.00  0.00           H  
ATOM   1911  HB3 SER   142      62.295  59.032  88.108  1.00  0.00           H  
ATOM   1912  OG  SER   142      63.498  60.196  87.006  1.00  0.00           O  
ATOM   1913  HG  SER   142      64.118  60.074  86.284  1.00  0.00           H  
ATOM   1914  C   SER   142      63.981  57.539  89.784  1.00  0.00           C  
ATOM   1915  O   SER   142      62.911  56.910  89.609  1.00  0.00           O  
ATOM   1916  N   TYR   143      64.876  57.234  90.622  1.00  0.00           N  
ATOM   1917  H   TYR   143      65.644  57.889  90.582  1.00  0.00           H  
ATOM   1918  CA  TYR   143      64.704  56.263  91.735  1.00  0.00           C  
ATOM   1919  HA  TYR   143      64.363  55.360  91.228  1.00  0.00           H  
ATOM   1920  CB  TYR   143      65.999  55.913  92.311  1.00  0.00           C  
ATOM   1921  HB2 TYR   143      66.397  56.692  92.961  1.00  0.00           H  
ATOM   1922  HB3 TYR   143      65.873  55.131  93.060  1.00  0.00           H  
ATOM   1923  CG  TYR   143      67.135  55.586  91.369  1.00  0.00           C  
ATOM   1924  CD1 TYR   143      67.330  54.256  90.970  1.00  0.00           C  
ATOM   1925  HD1 TYR   143      66.767  53.422  91.363  1.00  0.00           H  
ATOM   1926  CE1 TYR   143      68.422  53.938  90.232  1.00  0.00           C  
ATOM   1927  HE1 TYR   143      68.625  52.892  90.057  1.00  0.00           H  
ATOM   1928  CZ  TYR   143      69.226  54.964  89.618  1.00  0.00           C  
ATOM   1929  OH  TYR   143      70.323  54.577  88.868  1.00  0.00           O  
ATOM   1930  HH  TYR   143      70.838  55.297  88.496  1.00  0.00           H  
ATOM   1931  CE2 TYR   143      68.910  56.312  89.914  1.00  0.00           C  
ATOM   1932  HE2 TYR   143      69.610  57.061  89.572  1.00  0.00           H  
ATOM   1933  CD2 TYR   143      68.018  56.600  90.895  1.00  0.00           C  
ATOM   1934  HD2 TYR   143      67.893  57.629  91.197  1.00  0.00           H  
ATOM   1935  C   TYR   143      63.613  56.488  92.819  1.00  0.00           C  
ATOM   1936  O   TYR   143      63.485  57.614  93.401  1.00  0.00           O  
ATOM   1937  N   GLY   144      62.807  55.457  93.067  1.00  0.00           N  
ATOM   1938  H   GLY   144      62.945  54.527  92.697  1.00  0.00           H  
ATOM   1939  CA  GLY   144      61.525  55.495  93.785  1.00  0.00           C  
ATOM   1940  HA2 GLY   144      60.851  54.703  93.457  1.00  0.00           H  
ATOM   1941  HA3 GLY   144      61.728  55.395  94.851  1.00  0.00           H  
ATOM   1942  C   GLY   144      60.643  56.744  93.519  1.00  0.00           C  
ATOM   1943  O   GLY   144      60.526  57.164  92.346  1.00  0.00           O  
ATOM   1944  N   GLN   145      60.037  57.394  94.539  1.00  0.00           N  
ATOM   1945  H   GLN   145      60.034  56.933  95.438  1.00  0.00           H  
ATOM   1946  CA  GLN   145      59.110  58.580  94.434  1.00  0.00           C  
ATOM   1947  HA  GLN   145      59.109  59.077  93.464  1.00  0.00           H  
ATOM   1948  CB  GLN   145      57.615  58.091  94.526  1.00  0.00           C  
ATOM   1949  HB2 GLN   145      57.531  57.573  95.481  1.00  0.00           H  
ATOM   1950  HB3 GLN   145      56.938  58.944  94.495  1.00  0.00           H  
ATOM   1951  CG  GLN   145      57.185  57.184  93.430  1.00  0.00           C  
ATOM   1952  HG2 GLN   145      57.060  57.728  92.494  1.00  0.00           H  
ATOM   1953  HG3 GLN   145      57.943  56.420  93.256  1.00  0.00           H  
ATOM   1954  CD  GLN   145      55.869  56.372  93.888  1.00  0.00           C  
ATOM   1955  OE1 GLN   145      55.133  56.672  94.849  1.00  0.00           O  
ATOM   1956  NE2 GLN   145      55.581  55.447  92.996  1.00  0.00           N  
ATOM   1957 HE21 GLN   145      54.694  54.984  93.136  1.00  0.00           H  
ATOM   1958 HE22 GLN   145      56.256  55.251  92.270  1.00  0.00           H  
ATOM   1959  C   GLN   145      59.522  59.605  95.540  1.00  0.00           C  
ATOM   1960  O   GLN   145      59.707  59.310  96.705  1.00  0.00           O  
ATOM   1961  N   GLN   146      59.558  60.905  95.173  1.00  0.00           N  
ATOM   1962  H   GLN   146      59.450  61.082  94.185  1.00  0.00           H  
ATOM   1963  CA  GLN   146      59.529  62.045  96.109  1.00  0.00           C  
ATOM   1964  HA  GLN   146      60.448  62.116  96.691  1.00  0.00           H  
ATOM   1965  CB  GLN   146      59.532  63.335  95.214  1.00  0.00           C  
ATOM   1966  HB2 GLN   146      58.661  63.279  94.561  1.00  0.00           H  
ATOM   1967  HB3 GLN   146      59.592  64.255  95.795  1.00  0.00           H  
ATOM   1968  CG  GLN   146      60.642  63.499  94.240  1.00  0.00           C  
ATOM   1969  HG2 GLN   146      61.590  63.585  94.771  1.00  0.00           H  
ATOM   1970  HG3 GLN   146      60.816  62.563  93.709  1.00  0.00           H  
ATOM   1971  CD  GLN   146      60.592  64.689  93.281  1.00  0.00           C  
ATOM   1972  OE1 GLN   146      61.391  64.836  92.384  1.00  0.00           O  
ATOM   1973  NE2 GLN   146      59.616  65.595  93.323  1.00  0.00           N  
ATOM   1974 HE21 GLN   146      58.842  65.496  93.965  1.00  0.00           H  
ATOM   1975 HE22 GLN   146      59.722  66.400  92.723  1.00  0.00           H  
ATOM   1976  C   GLN   146      58.300  62.076  96.983  1.00  0.00           C  
ATOM   1977  O   GLN   146      57.297  61.461  96.654  1.00  0.00           O  
ATOM   1978  N   GLN   147      58.267  62.865  98.054  1.00  0.00           N  
ATOM   1979  H   GLN   147      59.169  63.117  98.431  1.00  0.00           H  
ATOM   1980  CA  GLN   147      57.023  63.170  98.805  1.00  0.00           C  
ATOM   1981  HA  GLN   147      56.495  62.250  99.055  1.00  0.00           H  
ATOM   1982  CB  GLN   147      57.356  63.860 100.158  1.00  0.00           C  
ATOM   1983  HB2 GLN   147      56.521  63.847 100.858  1.00  0.00           H  
ATOM   1984  HB3 GLN   147      58.121  63.269 100.662  1.00  0.00           H  
ATOM   1985  CG  GLN   147      57.849  65.372 100.026  1.00  0.00           C  
ATOM   1986  HG2 GLN   147      57.160  66.079  99.564  1.00  0.00           H  
ATOM   1987  HG3 GLN   147      58.137  65.753 101.006  1.00  0.00           H  
ATOM   1988  CD  GLN   147      59.077  65.643  99.279  1.00  0.00           C  
ATOM   1989  OE1 GLN   147      60.049  64.862  99.362  1.00  0.00           O  
ATOM   1990  NE2 GLN   147      59.176  66.645  98.462  1.00  0.00           N  
ATOM   1991 HE21 GLN   147      58.356  67.223  98.345  1.00  0.00           H  
ATOM   1992 HE22 GLN   147      60.115  66.992  98.326  1.00  0.00           H  
ATOM   1993  C   GLN   147      55.967  64.007  97.940  1.00  0.00           C  
ATOM   1994  O   GLN   147      56.122  64.467  96.776  1.00  0.00           O  
ATOM   1995  N   SER   148      54.770  64.131  98.498  1.00  0.00           N  
ATOM   1996  H   SER   148      54.662  63.560  99.324  1.00  0.00           H  
ATOM   1997  CA  SER   148      53.643  65.022  98.096  1.00  0.00           C  
ATOM   1998  HA  SER   148      53.215  64.719  97.140  1.00  0.00           H  
ATOM   1999  CB  SER   148      52.515  64.839  99.146  1.00  0.00           C  
ATOM   2000  HB2 SER   148      51.726  65.489  98.768  1.00  0.00           H  
ATOM   2001  HB3 SER   148      52.160  63.810  99.209  1.00  0.00           H  
ATOM   2002  OG  SER   148      52.937  65.201 100.465  1.00  0.00           O  
ATOM   2003  HG  SER   148      52.834  66.145 100.606  1.00  0.00           H  
ATOM   2004  C   SER   148      54.051  66.508  97.958  1.00  0.00           C  
ATOM   2005  O   SER   148      55.007  67.021  98.506  1.00  0.00           O  
ATOM   2006  N   TYR   149      53.379  67.266  97.065  1.00  0.00           N  
ATOM   2007  H   TYR   149      52.609  66.820  96.587  1.00  0.00           H  
ATOM   2008  CA  TYR   149      53.621  68.737  96.807  1.00  0.00           C  
ATOM   2009  HA  TYR   149      54.664  68.778  96.492  1.00  0.00           H  
ATOM   2010  CB  TYR   149      52.728  69.098  95.644  1.00  0.00           C  
ATOM   2011  HB2 TYR   149      52.912  68.499  94.753  1.00  0.00           H  
ATOM   2012  HB3 TYR   149      51.721  68.874  95.996  1.00  0.00           H  
ATOM   2013  CG  TYR   149      52.824  70.615  95.332  1.00  0.00           C  
ATOM   2014  CD1 TYR   149      51.886  71.492  95.850  1.00  0.00           C  
ATOM   2015  HD1 TYR   149      51.150  71.081  96.526  1.00  0.00           H  
ATOM   2016  CE1 TYR   149      51.899  72.855  95.443  1.00  0.00           C  
ATOM   2017  HE1 TYR   149      51.126  73.523  95.793  1.00  0.00           H  
ATOM   2018  CZ  TYR   149      53.021  73.401  94.713  1.00  0.00           C  
ATOM   2019  OH  TYR   149      53.016  74.701  94.378  1.00  0.00           O  
ATOM   2020  HH  TYR   149      52.399  75.108  94.990  1.00  0.00           H  
ATOM   2021  CE2 TYR   149      54.003  72.470  94.233  1.00  0.00           C  
ATOM   2022  HE2 TYR   149      54.888  72.829  93.730  1.00  0.00           H  
ATOM   2023  CD2 TYR   149      53.823  71.092  94.491  1.00  0.00           C  
ATOM   2024  HD2 TYR   149      54.501  70.359  94.080  1.00  0.00           H  
ATOM   2025  C   TYR   149      53.484  69.655  97.979  1.00  0.00           C  
ATOM   2026  O   TYR   149      52.583  69.449  98.808  1.00  0.00           O  
ATOM   2027  N   ASN   150      54.494  70.579  98.146  1.00  0.00           N  
ATOM   2028  H   ASN   150      55.225  70.660  97.454  1.00  0.00           H  
ATOM   2029  CA  ASN   150      54.571  71.542  99.239  1.00  0.00           C  
ATOM   2030  HA  ASN   150      53.574  71.602  99.676  1.00  0.00           H  
ATOM   2031  CB  ASN   150      55.642  71.075 100.285  1.00  0.00           C  
ATOM   2032  HB2 ASN   150      55.540  69.990 100.301  1.00  0.00           H  
ATOM   2033  HB3 ASN   150      56.656  71.237  99.919  1.00  0.00           H  
ATOM   2034  CG  ASN   150      55.387  71.531 101.715  1.00  0.00           C  
ATOM   2035  OD1 ASN   150      55.096  72.728 101.945  1.00  0.00           O  
ATOM   2036  ND2 ASN   150      55.602  70.699 102.665  1.00  0.00           N  
ATOM   2037 HD21 ASN   150      55.491  71.042 103.608  1.00  0.00           H  
ATOM   2038 HD22 ASN   150      56.036  69.802 102.498  1.00  0.00           H  
ATOM   2039  C   ASN   150      55.049  72.914  98.712  1.00  0.00           C  
ATOM   2040  O   ASN   150      56.208  73.093  98.356  1.00  0.00           O  
ATOM   2041  N   PRO   151      54.139  73.970  98.744  1.00  0.00           N  
ATOM   2042  CD  PRO   151      52.723  74.014  99.128  1.00  0.00           C  
ATOM   2043  HD2 PRO   151      52.554  74.099 100.201  1.00  0.00           H  
ATOM   2044  HD3 PRO   151      52.133  73.211  98.687  1.00  0.00           H  
ATOM   2045  CG  PRO   151      52.155  75.270  98.517  1.00  0.00           C  
ATOM   2046  HG2 PRO   151      51.268  75.665  99.013  1.00  0.00           H  
ATOM   2047  HG3 PRO   151      51.973  75.264  97.442  1.00  0.00           H  
ATOM   2048  CB  PRO   151      53.367  76.170  98.759  1.00  0.00           C  
ATOM   2049  HB2 PRO   151      53.304  76.369  99.828  1.00  0.00           H  
ATOM   2050  HB3 PRO   151      53.305  77.053  98.124  1.00  0.00           H  
ATOM   2051  CA  PRO   151      54.571  75.316  98.418  1.00  0.00           C  
ATOM   2052  HA  PRO   151      54.738  75.300  97.341  1.00  0.00           H  
ATOM   2053  C   PRO   151      55.767  75.917  99.189  1.00  0.00           C  
ATOM   2054  O   PRO   151      56.017  75.552 100.281  1.00  0.00           O  
ATOM   2055  N   PRO   152      56.604  76.738  98.533  1.00  0.00           N  
ATOM   2056  CD  PRO   152      56.423  77.206  97.164  1.00  0.00           C  
ATOM   2057  HD2 PRO   152      55.611  77.922  97.044  1.00  0.00           H  
ATOM   2058  HD3 PRO   152      56.208  76.328  96.555  1.00  0.00           H  
ATOM   2059  CG  PRO   152      57.720  77.908  96.737  1.00  0.00           C  
ATOM   2060  HG2 PRO   152      57.719  78.704  95.991  1.00  0.00           H  
ATOM   2061  HG3 PRO   152      58.377  77.182  96.259  1.00  0.00           H  
ATOM   2062  CB  PRO   152      58.298  78.373  98.043  1.00  0.00           C  
ATOM   2063  HB2 PRO   152      57.864  79.356  98.225  1.00  0.00           H  
ATOM   2064  HB3 PRO   152      59.378  78.516  98.032  1.00  0.00           H  
ATOM   2065  CA  PRO   152      57.855  77.253  99.022  1.00  0.00           C  
ATOM   2066  HA  PRO   152      58.486  76.373  98.896  1.00  0.00           H  
ATOM   2067  C   PRO   152      57.890  77.929 100.432  1.00  0.00           C  
ATOM   2068  O   PRO   152      56.866  78.385 100.941  1.00  0.00           O  
ATOM   2069  N   GLN   153      59.125  77.979 101.003  1.00  0.00           N  
ATOM   2070  H   GLN   153      59.915  77.492 100.606  1.00  0.00           H  
ATOM   2071  CA  GLN   153      59.479  78.882 102.122  1.00  0.00           C  
ATOM   2072  HA  GLN   153      58.675  78.887 102.857  1.00  0.00           H  
ATOM   2073  CB  GLN   153      60.773  78.390 102.724  1.00  0.00           C  
ATOM   2074  HB2 GLN   153      61.556  78.368 101.966  1.00  0.00           H  
ATOM   2075  HB3 GLN   153      60.997  79.072 103.543  1.00  0.00           H  
ATOM   2076  CG  GLN   153      60.774  76.981 103.405  1.00  0.00           C  
ATOM   2077  HG2 GLN   153      59.845  76.932 103.972  1.00  0.00           H  
ATOM   2078  HG3 GLN   153      60.557  76.151 102.733  1.00  0.00           H  
ATOM   2079  CD  GLN   153      61.985  76.707 104.259  1.00  0.00           C  
ATOM   2080  OE1 GLN   153      63.056  77.242 103.921  1.00  0.00           O  
ATOM   2081  NE2 GLN   153      61.953  75.931 105.341  1.00  0.00           N  
ATOM   2082 HE21 GLN   153      61.123  75.384 105.518  1.00  0.00           H  
ATOM   2083 HE22 GLN   153      62.789  75.699 105.860  1.00  0.00           H  
ATOM   2084  C   GLN   153      59.661  80.300 101.739  1.00  0.00           C  
ATOM   2085  O   GLN   153      59.447  81.193 102.508  1.00  0.00           O  
ATOM   2086  N   GLY   154      59.983  80.560 100.446  1.00  0.00           N  
ATOM   2087  H   GLY   154      60.118  79.735  99.880  1.00  0.00           H  
ATOM   2088  CA  GLY   154      60.146  81.901  99.888  1.00  0.00           C  
ATOM   2089  HA2 GLY   154      61.063  82.378 100.234  1.00  0.00           H  
ATOM   2090  HA3 GLY   154      60.182  81.834  98.801  1.00  0.00           H  
ATOM   2091  C   GLY   154      58.936  82.805 100.099  1.00  0.00           C  
ATOM   2092  O   GLY   154      57.814  82.405 100.342  1.00  0.00           O  
ATOM   2093  N   TYR   155      59.209  84.114  99.883  1.00  0.00           N  
ATOM   2094  H   TYR   155      60.186  84.251  99.667  1.00  0.00           H  
ATOM   2095  CA  TYR   155      58.258  85.204  99.738  1.00  0.00           C  
ATOM   2096  HA  TYR   155      57.399  85.139 100.407  1.00  0.00           H  
ATOM   2097  CB  TYR   155      58.961  86.510 100.278  1.00  0.00           C  
ATOM   2098  HB2 TYR   155      59.851  86.577  99.653  1.00  0.00           H  
ATOM   2099  HB3 TYR   155      58.329  87.293  99.860  1.00  0.00           H  
ATOM   2100  CG  TYR   155      59.143  86.500 101.834  1.00  0.00           C  
ATOM   2101  CD1 TYR   155      58.276  87.302 102.548  1.00  0.00           C  
ATOM   2102  HD1 TYR   155      57.465  87.799 102.038  1.00  0.00           H  
ATOM   2103  CE1 TYR   155      58.565  87.627 103.879  1.00  0.00           C  
ATOM   2104  HE1 TYR   155      57.954  88.293 104.471  1.00  0.00           H  
ATOM   2105  CZ  TYR   155      59.595  86.986 104.590  1.00  0.00           C  
ATOM   2106  OH  TYR   155      59.676  87.064 105.961  1.00  0.00           O  
ATOM   2107  HH  TYR   155      58.890  87.498 106.301  1.00  0.00           H  
ATOM   2108  CE2 TYR   155      60.471  86.113 103.888  1.00  0.00           C  
ATOM   2109  HE2 TYR   155      61.241  85.600 104.445  1.00  0.00           H  
ATOM   2110  CD2 TYR   155      60.279  85.903 102.483  1.00  0.00           C  
ATOM   2111  HD2 TYR   155      60.964  85.224 101.998  1.00  0.00           H  
ATOM   2112  C   TYR   155      57.799  85.264  98.272  1.00  0.00           C  
ATOM   2113  O   TYR   155      58.608  84.991  97.341  1.00  0.00           O  
ATOM   2114  N   GLY   156      56.534  85.638  97.947  1.00  0.00           N  
ATOM   2115  H   GLY   156      56.171  85.559  97.008  1.00  0.00           H  
ATOM   2116  CA  GLY   156      55.551  86.188  98.889  1.00  0.00           C  
ATOM   2117  HA2 GLY   156      55.420  85.546  99.761  1.00  0.00           H  
ATOM   2118  HA3 GLY   156      55.933  87.160  99.201  1.00  0.00           H  
ATOM   2119  C   GLY   156      54.202  86.403  98.153  1.00  0.00           C  
ATOM   2120  O   GLY   156      53.981  85.959  97.038  1.00  0.00           O  
ATOM   2121  N   GLN   157      53.305  87.126  98.867  1.00  0.00           N  
ATOM   2122  H   GLN   157      53.598  87.341  99.809  1.00  0.00           H  
ATOM   2123  CA  GLN   157      51.872  87.375  98.367  1.00  0.00           C  
ATOM   2124  HA  GLN   157      51.922  87.165  97.299  1.00  0.00           H  
ATOM   2125  CB  GLN   157      50.964  86.336  99.015  1.00  0.00           C  
ATOM   2126  HB2 GLN   157      50.950  86.505 100.092  1.00  0.00           H  
ATOM   2127  HB3 GLN   157      49.932  86.513  98.710  1.00  0.00           H  
ATOM   2128  CG  GLN   157      51.194  84.829  98.612  1.00  0.00           C  
ATOM   2129  HG2 GLN   157      52.201  84.473  98.828  1.00  0.00           H  
ATOM   2130  HG3 GLN   157      50.555  84.212  99.243  1.00  0.00           H  
ATOM   2131  CD  GLN   157      50.772  84.522  97.175  1.00  0.00           C  
ATOM   2132  OE1 GLN   157      51.201  83.507  96.584  1.00  0.00           O  
ATOM   2133  NE2 GLN   157      50.046  85.309  96.442  1.00  0.00           N  
ATOM   2134 HE21 GLN   157      49.415  86.019  96.787  1.00  0.00           H  
ATOM   2135 HE22 GLN   157      50.127  85.148  95.448  1.00  0.00           H  
ATOM   2136  C   GLN   157      51.429  88.831  98.775  1.00  0.00           C  
ATOM   2137  O   GLN   157      52.045  89.521  99.595  1.00  0.00           O  
ATOM   2138  N   GLN   158      50.332  89.379  98.165  1.00  0.00           N  
ATOM   2139  H   GLN   158      50.126  90.329  98.439  1.00  0.00           H  
ATOM   2140  CA  GLN   158      49.673  88.876  96.961  1.00  0.00           C  
ATOM   2141  HA  GLN   158      49.674  87.786  96.932  1.00  0.00           H  
ATOM   2142  CB  GLN   158      48.326  89.588  96.702  1.00  0.00           C  
ATOM   2143  HB2 GLN   158      48.480  90.664  96.780  1.00  0.00           H  
ATOM   2144  HB3 GLN   158      47.955  89.166  95.768  1.00  0.00           H  
ATOM   2145  CG  GLN   158      47.306  89.257  97.764  1.00  0.00           C  
ATOM   2146  HG2 GLN   158      47.527  89.646  98.758  1.00  0.00           H  
ATOM   2147  HG3 GLN   158      46.407  89.698  97.335  1.00  0.00           H  
ATOM   2148  CD  GLN   158      46.902  87.787  97.852  1.00  0.00           C  
ATOM   2149  OE1 GLN   158      47.494  86.823  97.382  1.00  0.00           O  
ATOM   2150  NE2 GLN   158      45.892  87.352  98.574  1.00  0.00           N  
ATOM   2151 HE21 GLN   158      45.370  87.940  99.207  1.00  0.00           H  
ATOM   2152 HE22 GLN   158      45.784  86.349  98.632  1.00  0.00           H  
ATOM   2153  C   GLN   158      50.592  89.172  95.706  1.00  0.00           C  
ATOM   2154  O   GLN   158      51.467  89.952  95.809  1.00  0.00           O  
ATOM   2155  N   ASN   159      50.335  88.511  94.613  1.00  0.00           N  
ATOM   2156  H   ASN   159      49.537  87.900  94.712  1.00  0.00           H  
ATOM   2157  CA  ASN   159      50.931  88.564  93.249  1.00  0.00           C  
ATOM   2158  HA  ASN   159      51.943  88.159  93.267  1.00  0.00           H  
ATOM   2159  CB  ASN   159      50.063  87.593  92.417  1.00  0.00           C  
ATOM   2160  HB2 ASN   159      49.038  87.943  92.541  1.00  0.00           H  
ATOM   2161  HB3 ASN   159      50.245  87.719  91.350  1.00  0.00           H  
ATOM   2162  CG  ASN   159      50.222  86.169  92.744  1.00  0.00           C  
ATOM   2163  OD1 ASN   159      49.699  85.657  93.744  1.00  0.00           O  
ATOM   2164  ND2 ASN   159      50.924  85.341  92.024  1.00  0.00           N  
ATOM   2165 HD21 ASN   159      51.583  85.690  91.342  1.00  0.00           H  
ATOM   2166 HD22 ASN   159      51.029  84.354  92.213  1.00  0.00           H  
ATOM   2167  C   ASN   159      50.934  89.987  92.644  1.00  0.00           C  
ATOM   2168  O   ASN   159      49.993  90.736  92.762  1.00  0.00           O  
ATOM   2169  N   GLN   160      51.920  90.347  91.863  1.00  0.00           N  
ATOM   2170  H   GLN   160      51.845  91.271  91.462  1.00  0.00           H  
ATOM   2171  CA  GLN   160      53.195  89.717  91.816  1.00  0.00           C  
ATOM   2172  HA  GLN   160      53.245  88.649  92.029  1.00  0.00           H  
ATOM   2173  CB  GLN   160      53.804  89.838  90.422  1.00  0.00           C  
ATOM   2174  HB2 GLN   160      53.198  89.354  89.657  1.00  0.00           H  
ATOM   2175  HB3 GLN   160      53.664  90.880  90.133  1.00  0.00           H  
ATOM   2176  CG  GLN   160      55.271  89.412  90.184  1.00  0.00           C  
ATOM   2177  HG2 GLN   160      55.503  89.465  89.120  1.00  0.00           H  
ATOM   2178  HG3 GLN   160      55.958  90.061  90.727  1.00  0.00           H  
ATOM   2179  CD  GLN   160      55.592  88.002  90.461  1.00  0.00           C  
ATOM   2180  OE1 GLN   160      54.759  87.233  90.872  1.00  0.00           O  
ATOM   2181  NE2 GLN   160      56.777  87.645  90.202  1.00  0.00           N  
ATOM   2182 HE21 GLN   160      57.351  88.381  89.816  1.00  0.00           H  
ATOM   2183 HE22 GLN   160      57.071  86.698  90.395  1.00  0.00           H  
ATOM   2184  C   GLN   160      54.095  90.418  92.824  1.00  0.00           C  
ATOM   2185  O   GLN   160      54.513  91.565  92.570  1.00  0.00           O  
ATOM   2186  N   TYR   161      54.469  89.704  93.916  1.00  0.00           N  
ATOM   2187  H   TYR   161      54.071  88.776  93.896  1.00  0.00           H  
ATOM   2188  CA  TYR   161      55.332  90.206  95.007  1.00  0.00           C  
ATOM   2189  HA  TYR   161      55.010  91.163  95.418  1.00  0.00           H  
ATOM   2190  CB  TYR   161      55.239  89.258  96.208  1.00  0.00           C  
ATOM   2191  HB2 TYR   161      54.179  89.057  96.367  1.00  0.00           H  
ATOM   2192  HB3 TYR   161      55.590  88.251  95.982  1.00  0.00           H  
ATOM   2193  CG  TYR   161      55.784  89.762  97.474  1.00  0.00           C  
ATOM   2194  CD1 TYR   161      57.088  89.522  97.860  1.00  0.00           C  
ATOM   2195  HD1 TYR   161      57.696  88.834  97.291  1.00  0.00           H  
ATOM   2196  CE1 TYR   161      57.635  90.159  99.026  1.00  0.00           C  
ATOM   2197  HE1 TYR   161      58.557  89.863  99.504  1.00  0.00           H  
ATOM   2198  CZ  TYR   161      56.867  91.102  99.775  1.00  0.00           C  
ATOM   2199  OH  TYR   161      57.440  91.723 100.817  1.00  0.00           O  
ATOM   2200  HH  TYR   161      58.392  91.629 100.905  1.00  0.00           H  
ATOM   2201  CE2 TYR   161      55.570  91.281  99.412  1.00  0.00           C  
ATOM   2202  HE2 TYR   161      54.918  91.898 100.012  1.00  0.00           H  
ATOM   2203  CD2 TYR   161      54.993  90.619  98.286  1.00  0.00           C  
ATOM   2204  HD2 TYR   161      53.991  90.779  97.916  1.00  0.00           H  
ATOM   2205  C   TYR   161      56.834  90.526  94.716  1.00  0.00           C  
ATOM   2206  O   TYR   161      57.257  91.589  95.074  1.00  0.00           O  
ATOM   2207  N   ASN   162      57.464  89.704  93.855  1.00  0.00           N  
ATOM   2208  H   ASN   162      56.932  88.890  93.584  1.00  0.00           H  
ATOM   2209  CA  ASN   162      58.857  89.855  93.383  1.00  0.00           C  
ATOM   2210  HA  ASN   162      59.467  90.096  94.254  1.00  0.00           H  
ATOM   2211  CB  ASN   162      59.386  88.558  92.770  1.00  0.00           C  
ATOM   2212  HB2 ASN   162      58.519  88.179  92.229  1.00  0.00           H  
ATOM   2213  HB3 ASN   162      60.229  88.736  92.103  1.00  0.00           H  
ATOM   2214  CG  ASN   162      59.709  87.473  93.791  1.00  0.00           C  
ATOM   2215  OD1 ASN   162      59.362  87.623  94.964  1.00  0.00           O  
ATOM   2216  ND2 ASN   162      60.391  86.365  93.541  1.00  0.00           N  
ATOM   2217 HD21 ASN   162      60.565  85.737  94.313  1.00  0.00           H  
ATOM   2218 HD22 ASN   162      60.824  86.236  92.638  1.00  0.00           H  
ATOM   2219  C   ASN   162      58.906  91.023  92.372  1.00  0.00           C  
ATOM   2220  O   ASN   162      58.173  90.964  91.399  1.00  0.00           O  
ATOM   2221  N   SER   163      59.851  91.957  92.441  1.00  0.00           N  
ATOM   2222  H   SER   163      60.360  92.010  93.312  1.00  0.00           H  
ATOM   2223  CA  SER   163      60.105  92.930  91.402  1.00  0.00           C  
ATOM   2224  HA  SER   163      59.129  93.320  91.113  1.00  0.00           H  
ATOM   2225  CB  SER   163      60.994  94.057  91.959  1.00  0.00           C  
ATOM   2226  HB2 SER   163      60.533  94.452  92.865  1.00  0.00           H  
ATOM   2227  HB3 SER   163      61.885  93.506  92.260  1.00  0.00           H  
ATOM   2228  OG  SER   163      61.283  95.131  91.009  1.00  0.00           O  
ATOM   2229  HG  SER   163      61.956  95.569  91.536  1.00  0.00           H  
ATOM   2230  C   SER   163      60.839  92.150  90.252  1.00  0.00           C  
ATOM   2231  O   SER   163      61.215  90.982  90.368  1.00  0.00           O  
ATOM   2232  N   SER   164      60.902  92.909  89.142  1.00  0.00           N  
ATOM   2233  H   SER   164      60.474  93.820  89.227  1.00  0.00           H  
ATOM   2234  CA  SER   164      61.678  92.682  87.925  1.00  0.00           C  
ATOM   2235  HA  SER   164      61.222  93.318  87.166  1.00  0.00           H  
ATOM   2236  CB  SER   164      61.590  91.289  87.309  1.00  0.00           C  
ATOM   2237  HB2 SER   164      62.158  91.166  86.387  1.00  0.00           H  
ATOM   2238  HB3 SER   164      61.902  90.610  88.103  1.00  0.00           H  
ATOM   2239  OG  SER   164      60.209  91.058  86.967  1.00  0.00           O  
ATOM   2240  HG  SER   164      59.767  90.966  87.814  1.00  0.00           H  
ATOM   2241  C   SER   164      63.141  93.019  88.122  1.00  0.00           C  
ATOM   2242  O   SER   164      63.586  93.224  89.216  1.00  0.00           O  
ATOM   2243  N   SER   165      63.861  93.087  87.025  1.00  0.00           N  
ATOM   2244  H   SER   165      63.407  92.798  86.170  1.00  0.00           H  
ATOM   2245  CA  SER   165      65.318  93.212  86.932  1.00  0.00           C  
ATOM   2246  HA  SER   165      65.712  92.364  87.493  1.00  0.00           H  
ATOM   2247  CB  SER   165      65.815  93.173  85.507  1.00  0.00           C  
ATOM   2248  HB2 SER   165      65.412  93.981  84.897  1.00  0.00           H  
ATOM   2249  HB3 SER   165      66.903  93.209  85.545  1.00  0.00           H  
ATOM   2250  OG  SER   165      65.438  91.935  84.882  1.00  0.00           O  
ATOM   2251  HG  SER   165      65.884  91.165  85.242  1.00  0.00           H  
ATOM   2252  C   SER   165      65.821  94.582  87.453  1.00  0.00           C  
ATOM   2253  O   SER   165      65.064  95.537  87.414  1.00  0.00           O  
ATOM   2254  N   GLY   166      67.073  94.740  87.812  1.00  0.00           N  
ATOM   2255  H   GLY   166      67.708  93.962  87.707  1.00  0.00           H  
ATOM   2256  CA  GLY   166      67.654  95.990  88.278  1.00  0.00           C  
ATOM   2257  HA2 GLY   166      67.639  96.814  87.564  1.00  0.00           H  
ATOM   2258  HA3 GLY   166      67.003  96.403  89.049  1.00  0.00           H  
ATOM   2259  C   GLY   166      69.016  95.723  88.985  1.00  0.00           C  
ATOM   2260  O   GLY   166      68.990  94.980  89.990  1.00  0.00           O  
ATOM   2261  N   GLY   167      70.190  96.205  88.504  1.00  0.00           N  
ATOM   2262  H   GLY   167      70.367  96.543  87.569  1.00  0.00           H  
ATOM   2263  CA  GLY   167      71.429  96.200  89.358  1.00  0.00           C  
ATOM   2264  HA2 GLY   167      71.992  97.129  89.259  1.00  0.00           H  
ATOM   2265  HA3 GLY   167      71.201  96.280  90.420  1.00  0.00           H  
ATOM   2266  C   GLY   167      72.366  95.018  88.925  1.00  0.00           C  
ATOM   2267  O   GLY   167      72.726  94.843  87.751  1.00  0.00           O  
ATOM   2268  N   GLY   168      72.576  94.120  89.855  1.00  0.00           N  
ATOM   2269  H   GLY   168      72.220  94.391  90.760  1.00  0.00           H  
ATOM   2270  CA  GLY   168      73.296  92.926  89.536  1.00  0.00           C  
ATOM   2271  HA2 GLY   168      74.175  93.140  88.929  1.00  0.00           H  
ATOM   2272  HA3 GLY   168      73.592  92.386  90.435  1.00  0.00           H  
ATOM   2273  C   GLY   168      72.587  91.940  88.722  1.00  0.00           C  
ATOM   2274  O   GLY   168      71.359  92.008  88.585  1.00  0.00           O  
ATOM   2275  N   GLY   169      73.209  90.900  88.142  1.00  0.00           N  
ATOM   2276  H   GLY   169      72.600  90.348  87.555  1.00  0.00           H  
ATOM   2277  CA  GLY   169      74.605  90.615  88.333  1.00  0.00           C  
ATOM   2278  HA2 GLY   169      74.937  90.754  89.361  1.00  0.00           H  
ATOM   2279  HA3 GLY   169      74.696  89.532  88.255  1.00  0.00           H  
ATOM   2280  C   GLY   169      75.488  91.177  87.187  1.00  0.00           C  
ATOM   2281  O   GLY   169      75.049  92.006  86.360  1.00  0.00           O  
ATOM   2282  N   GLY   170      76.720  90.735  87.206  1.00  0.00           N  
ATOM   2283  H   GLY   170      77.032  90.006  87.832  1.00  0.00           H  
ATOM   2284  CA  GLY   170      77.742  91.309  86.346  1.00  0.00           C  
ATOM   2285  HA2 GLY   170      77.453  91.226  85.298  1.00  0.00           H  
ATOM   2286  HA3 GLY   170      77.729  92.365  86.616  1.00  0.00           H  
ATOM   2287  C   GLY   170      79.211  90.753  86.606  1.00  0.00           C  
ATOM   2288  O   GLY   170      79.463  90.275  87.682  1.00  0.00           O  
ATOM   2289  N   GLY   171      80.162  90.910  85.722  1.00  0.00           N  
ATOM   2290  H   GLY   171      81.127  90.806  86.004  1.00  0.00           H  
ATOM   2291  CA  GLY   171      80.023  91.471  84.301  1.00  0.00           C  
ATOM   2292  HA2 GLY   171      79.845  92.537  84.441  1.00  0.00           H  
ATOM   2293  HA3 GLY   171      81.043  91.427  83.919  1.00  0.00           H  
ATOM   2294  C   GLY   171      79.010  90.830  83.344  1.00  0.00           C  
ATOM   2295  O   GLY   171      78.477  89.830  83.519  1.00  0.00           O  
ATOM   2296  N   GLY   172      78.541  91.587  82.295  1.00  0.00           N  
ATOM   2297  H   GLY   172      77.656  91.216  81.978  1.00  0.00           H  
ATOM   2298  CA  GLY   172      78.835  92.943  81.950  1.00  0.00           C  
ATOM   2299  HA2 GLY   172      78.029  93.542  82.374  1.00  0.00           H  
ATOM   2300  HA3 GLY   172      79.871  93.239  82.117  1.00  0.00           H  
ATOM   2301  C   GLY   172      78.641  93.153  80.461  1.00  0.00           C  
ATOM   2302  O   GLY   172      78.546  92.198  79.725  1.00  0.00           O  
ATOM   2303  N   GLY   173      78.492  94.443  79.992  1.00  0.00           N  
ATOM   2304  H   GLY   173      78.755  95.135  80.679  1.00  0.00           H  
ATOM   2305  CA  GLY   173      77.967  94.800  78.658  1.00  0.00           C  
ATOM   2306  HA2 GLY   173      77.946  95.875  78.477  1.00  0.00           H  
ATOM   2307  HA3 GLY   173      78.653  94.286  77.985  1.00  0.00           H  
ATOM   2308  C   GLY   173      76.530  94.183  78.394  1.00  0.00           C  
ATOM   2309  O   GLY   173      75.879  93.776  79.362  1.00  0.00           O  
ATOM   2310  N   GLY   174      75.957  94.325  77.192  1.00  0.00           N  
ATOM   2311  H   GLY   174      75.029  93.931  77.138  1.00  0.00           H  
ATOM   2312  CA  GLY   174      76.421  95.151  76.058  1.00  0.00           C  
ATOM   2313  HA2 GLY   174      75.617  95.256  75.330  1.00  0.00           H  
ATOM   2314  HA3 GLY   174      76.639  96.112  76.523  1.00  0.00           H  
ATOM   2315  C   GLY   174      77.653  94.774  75.213  1.00  0.00           C  
ATOM   2316  O   GLY   174      78.409  93.857  75.423  1.00  0.00           O  
ATOM   2317  N   GLY   175      77.769  95.521  74.086  1.00  0.00           N  
ATOM   2318  H   GLY   175      77.059  96.211  73.889  1.00  0.00           H  
ATOM   2319  CA  GLY   175      78.856  95.388  73.144  1.00  0.00           C  
ATOM   2320  HA2 GLY   175      79.351  94.417  73.178  1.00  0.00           H  
ATOM   2321  HA3 GLY   175      78.441  95.489  72.141  1.00  0.00           H  
ATOM   2322  C   GLY   175      80.078  96.312  73.438  1.00  0.00           C  
ATOM   2323  O   GLY   175      80.659  96.186  74.500  1.00  0.00           O  
ATOM   2324  N   ASN   176      80.473  97.177  72.495  1.00  0.00           N  
ATOM   2325  H   ASN   176      80.079  96.995  71.583  1.00  0.00           H  
ATOM   2326  CA  ASN   176      81.628  98.175  72.669  1.00  0.00           C  
ATOM   2327  HA  ASN   176      81.930  98.318  73.707  1.00  0.00           H  
ATOM   2328  CB  ASN   176      82.832  97.527  71.983  1.00  0.00           C  
ATOM   2329  HB2 ASN   176      83.037  96.574  72.469  1.00  0.00           H  
ATOM   2330  HB3 ASN   176      82.739  97.280  70.925  1.00  0.00           H  
ATOM   2331  CG  ASN   176      84.044  98.412  72.181  1.00  0.00           C  
ATOM   2332  OD1 ASN   176      84.319  98.962  73.232  1.00  0.00           O  
ATOM   2333  ND2 ASN   176      84.831  98.748  71.173  1.00  0.00           N  
ATOM   2334 HD21 ASN   176      85.534  99.464  71.281  1.00  0.00           H  
ATOM   2335 HD22 ASN   176      84.640  98.369  70.257  1.00  0.00           H  
ATOM   2336  C   ASN   176      81.236  99.541  72.058  1.00  0.00           C  
ATOM   2337  O   ASN   176      80.323  99.554  71.248  1.00  0.00           O  
ATOM   2338  N   TYR   177      81.957 100.571  72.486  1.00  0.00           N  
ATOM   2339  H   TYR   177      82.811 100.429  73.006  1.00  0.00           H  
ATOM   2340  CA  TYR   177      81.842 101.836  71.755  1.00  0.00           C  
ATOM   2341  HA  TYR   177      80.822 102.198  71.878  1.00  0.00           H  
ATOM   2342  CB  TYR   177      82.775 102.964  72.381  1.00  0.00           C  
ATOM   2343  HB2 TYR   177      83.798 102.628  72.549  1.00  0.00           H  
ATOM   2344  HB3 TYR   177      82.654 103.802  71.694  1.00  0.00           H  
ATOM   2345  CG  TYR   177      82.265 103.515  73.659  1.00  0.00           C  
ATOM   2346  CD1 TYR   177      81.131 104.417  73.731  1.00  0.00           C  
ATOM   2347  HD1 TYR   177      80.680 104.657  72.779  1.00  0.00           H  
ATOM   2348  CE1 TYR   177      80.642 105.009  74.884  1.00  0.00           C  
ATOM   2349  HE1 TYR   177      79.785 105.665  74.863  1.00  0.00           H  
ATOM   2350  CZ  TYR   177      81.277 104.693  76.076  1.00  0.00           C  
ATOM   2351  OH  TYR   177      80.885 105.234  77.289  1.00  0.00           O  
ATOM   2352  HH  TYR   177      80.699 106.155  77.093  1.00  0.00           H  
ATOM   2353  CE2 TYR   177      82.385 103.860  76.040  1.00  0.00           C  
ATOM   2354  HE2 TYR   177      82.803 103.500  76.969  1.00  0.00           H  
ATOM   2355  CD2 TYR   177      82.882 103.193  74.897  1.00  0.00           C  
ATOM   2356  HD2 TYR   177      83.718 102.513  74.965  1.00  0.00           H  
ATOM   2357  C   TYR   177      82.168 101.698  70.267  1.00  0.00           C  
ATOM   2358  O   TYR   177      83.280 101.330  69.880  1.00  0.00           O  
ATOM   2359  N   GLY   178      81.319 102.082  69.342  1.00  0.00           N  
ATOM   2360  H   GLY   178      81.594 101.832  68.403  1.00  0.00           H  
ATOM   2361  CA  GLY   178      79.938 102.558  69.551  1.00  0.00           C  
ATOM   2362  HA2 GLY   178      79.475 102.503  68.565  1.00  0.00           H  
ATOM   2363  HA3 GLY   178      79.433 101.885  70.243  1.00  0.00           H  
ATOM   2364  C   GLY   178      79.740 104.013  69.986  1.00  0.00           C  
ATOM   2365  O   GLY   178      80.729 104.672  70.292  1.00  0.00           O  
ATOM   2366  N   GLN   179      78.533 104.562  69.930  1.00  0.00           N  
ATOM   2367  H   GLN   179      77.740 104.081  69.531  1.00  0.00           H  
ATOM   2368  CA  GLN   179      78.381 105.875  70.322  1.00  0.00           C  
ATOM   2369  HA  GLN   179      79.278 106.442  70.076  1.00  0.00           H  
ATOM   2370  CB  GLN   179      77.106 106.402  69.533  1.00  0.00           C  
ATOM   2371  HB2 GLN   179      76.336 105.697  69.846  1.00  0.00           H  
ATOM   2372  HB3 GLN   179      76.858 107.417  69.841  1.00  0.00           H  
ATOM   2373  CG  GLN   179      77.237 106.504  68.004  1.00  0.00           C  
ATOM   2374  HG2 GLN   179      78.212 106.962  67.840  1.00  0.00           H  
ATOM   2375  HG3 GLN   179      77.219 105.472  67.652  1.00  0.00           H  
ATOM   2376  CD  GLN   179      76.171 107.264  67.290  1.00  0.00           C  
ATOM   2377  OE1 GLN   179      75.014 107.211  67.676  1.00  0.00           O  
ATOM   2378  NE2 GLN   179      76.527 107.975  66.261  1.00  0.00           N  
ATOM   2379 HE21 GLN   179      77.458 107.959  65.871  1.00  0.00           H  
ATOM   2380 HE22 GLN   179      75.914 108.706  65.932  1.00  0.00           H  
ATOM   2381  C   GLN   179      78.178 106.015  71.854  1.00  0.00           C  
ATOM   2382  O   GLN   179      77.524 105.136  72.502  1.00  0.00           O  
ATOM   2383  N   ASP   180      78.479 107.144  72.479  1.00  0.00           N  
ATOM   2384  H   ASP   180      78.396 107.173  73.485  1.00  0.00           H  
ATOM   2385  CA  ASP   180      79.067 108.438  71.965  1.00  0.00           C  
ATOM   2386  HA  ASP   180      79.208 108.307  70.892  1.00  0.00           H  
ATOM   2387  CB  ASP   180      78.036 109.569  72.301  1.00  0.00           C  
ATOM   2388  HB2 ASP   180      77.055 109.319  71.898  1.00  0.00           H  
ATOM   2389  HB3 ASP   180      77.848 109.677  73.369  1.00  0.00           H  
ATOM   2390  CG  ASP   180      78.470 110.929  71.821  1.00  0.00           C  
ATOM   2391  OD1 ASP   180      79.329 111.566  72.519  1.00  0.00           O  
ATOM   2392  OD2 ASP   180      77.888 111.442  70.833  1.00  0.00           O  
ATOM   2393  C   ASP   180      80.449 108.699  72.664  1.00  0.00           C  
ATOM   2394  O   ASP   180      80.589 108.469  73.868  1.00  0.00           O  
ATOM   2395  N   GLN   181      81.408 109.054  71.776  1.00  0.00           N  
ATOM   2396  H   GLN   181      81.158 109.168  70.804  1.00  0.00           H  
ATOM   2397  CA  GLN   181      82.832 109.164  72.245  1.00  0.00           C  
ATOM   2398  HA  GLN   181      83.000 108.697  73.215  1.00  0.00           H  
ATOM   2399  CB  GLN   181      83.719 108.512  71.159  1.00  0.00           C  
ATOM   2400  HB2 GLN   181      83.619 108.967  70.174  1.00  0.00           H  
ATOM   2401  HB3 GLN   181      84.770 108.560  71.444  1.00  0.00           H  
ATOM   2402  CG  GLN   181      83.348 106.992  71.005  1.00  0.00           C  
ATOM   2403  HG2 GLN   181      83.489 106.480  71.956  1.00  0.00           H  
ATOM   2404  HG3 GLN   181      82.297 106.846  70.756  1.00  0.00           H  
ATOM   2405  CD  GLN   181      84.171 106.248  70.017  1.00  0.00           C  
ATOM   2406  OE1 GLN   181      85.262 106.616  69.641  1.00  0.00           O  
ATOM   2407  NE2 GLN   181      83.671 105.174  69.425  1.00  0.00           N  
ATOM   2408 HE21 GLN   181      82.783 104.885  69.811  1.00  0.00           H  
ATOM   2409 HE22 GLN   181      84.230 104.745  68.702  1.00  0.00           H  
ATOM   2410  C   GLN   181      83.275 110.604  72.396  1.00  0.00           C  
ATOM   2411  O   GLN   181      84.458 110.912  72.566  1.00  0.00           O  
ATOM   2412  N   SER   182      82.350 111.561  72.371  1.00  0.00           N  
ATOM   2413  H   SER   182      81.391 111.310  72.179  1.00  0.00           H  
ATOM   2414  CA  SER   182      82.749 112.982  72.351  1.00  0.00           C  
ATOM   2415  HA  SER   182      83.156 113.224  71.369  1.00  0.00           H  
ATOM   2416  CB  SER   182      81.377 113.704  72.512  1.00  0.00           C  
ATOM   2417  HB2 SER   182      80.888 113.394  73.435  1.00  0.00           H  
ATOM   2418  HB3 SER   182      81.685 114.733  72.696  1.00  0.00           H  
ATOM   2419  OG  SER   182      80.438 113.645  71.436  1.00  0.00           O  
ATOM   2420  HG  SER   182      79.898 112.883  71.658  1.00  0.00           H  
ATOM   2421  C   SER   182      83.698 113.397  73.510  1.00  0.00           C  
ATOM   2422  O   SER   182      83.459 112.945  74.661  1.00  0.00           O  
ATOM   2423  N   SER   183      84.654 114.220  73.423  1.00  0.00           N  
ATOM   2424  H   SER   183      85.099 114.544  74.270  1.00  0.00           H  
ATOM   2425  CA  SER   183      85.431 114.545  72.219  1.00  0.00           C  
ATOM   2426  HA  SER   183      85.493 113.654  71.594  1.00  0.00           H  
ATOM   2427  CB  SER   183      84.904 115.740  71.468  1.00  0.00           C  
ATOM   2428  HB2 SER   183      83.834 115.618  71.305  1.00  0.00           H  
ATOM   2429  HB3 SER   183      85.007 116.701  71.973  1.00  0.00           H  
ATOM   2430  OG  SER   183      85.538 115.915  70.185  1.00  0.00           O  
ATOM   2431  HG  SER   183      85.426 115.100  69.690  1.00  0.00           H  
ATOM   2432  C   SER   183      86.874 114.763  72.565  1.00  0.00           C  
ATOM   2433  O   SER   183      87.167 115.062  73.722  1.00  0.00           O  
ATOM   2434  N   MET   184      87.842 114.551  71.694  1.00  0.00           N  
ATOM   2435  H   MET   184      87.598 114.335  70.738  1.00  0.00           H  
ATOM   2436  CA  MET   184      89.300 114.597  71.920  1.00  0.00           C  
ATOM   2437  HA  MET   184      89.537 113.962  72.774  1.00  0.00           H  
ATOM   2438  CB  MET   184      90.021 113.984  70.734  1.00  0.00           C  
ATOM   2439  HB2 MET   184      91.016 113.738  71.105  1.00  0.00           H  
ATOM   2440  HB3 MET   184      89.549 113.036  70.475  1.00  0.00           H  
ATOM   2441  CG  MET   184      90.151 114.882  69.486  1.00  0.00           C  
ATOM   2442  HG2 MET   184      89.134 115.058  69.136  1.00  0.00           H  
ATOM   2443  HG3 MET   184      90.467 115.892  69.750  1.00  0.00           H  
ATOM   2444  SD  MET   184      91.119 114.195  68.179  1.00  0.00           S  
ATOM   2445  CE  MET   184      92.700 114.058  69.050  1.00  0.00           C  
ATOM   2446  HE1 MET   184      93.001 115.022  69.460  1.00  0.00           H  
ATOM   2447  HE2 MET   184      92.668 113.315  69.848  1.00  0.00           H  
ATOM   2448  HE3 MET   184      93.458 113.768  68.323  1.00  0.00           H  
ATOM   2449  C   MET   184      89.778 116.047  72.233  1.00  0.00           C  
ATOM   2450  O   MET   184      89.283 117.094  71.690  1.00  0.00           O  
ATOM   2451  N   SER   185      90.774 116.133  73.113  1.00  0.00           N  
ATOM   2452  H   SER   185      91.083 115.292  73.579  1.00  0.00           H  
ATOM   2453  CA  SER   185      91.434 117.368  73.516  1.00  0.00           C  
ATOM   2454  HA  SER   185      90.602 117.995  73.837  1.00  0.00           H  
ATOM   2455  CB  SER   185      92.483 117.193  74.538  1.00  0.00           C  
ATOM   2456  HB2 SER   185      92.116 116.641  75.403  1.00  0.00           H  
ATOM   2457  HB3 SER   185      93.382 116.691  74.180  1.00  0.00           H  
ATOM   2458  OG  SER   185      92.863 118.474  74.955  1.00  0.00           O  
ATOM   2459  HG  SER   185      92.177 118.819  75.531  1.00  0.00           H  
ATOM   2460  C   SER   185      92.130 117.978  72.325  1.00  0.00           C  
ATOM   2461  O   SER   185      92.900 117.323  71.621  1.00  0.00           O  
ATOM   2462  N   SER   186      91.953 119.294  72.072  1.00  0.00           N  
ATOM   2463  H   SER   186      91.337 119.788  72.702  1.00  0.00           H  
ATOM   2464  CA  SER   186      92.489 120.103  70.982  1.00  0.00           C  
ATOM   2465  HA  SER   186      93.570 120.090  71.123  1.00  0.00           H  
ATOM   2466  CB  SER   186      92.106 119.523  69.637  1.00  0.00           C  
ATOM   2467  HB2 SER   186      92.568 118.579  69.350  1.00  0.00           H  
ATOM   2468  HB3 SER   186      91.055 119.237  69.600  1.00  0.00           H  
ATOM   2469  OG  SER   186      92.502 120.365  68.547  1.00  0.00           O  
ATOM   2470  HG  SER   186      91.916 121.093  68.330  1.00  0.00           H  
ATOM   2471  C   SER   186      92.140 121.563  71.099  1.00  0.00           C  
ATOM   2472  O   SER   186      90.952 121.812  71.264  1.00  0.00           O  
ATOM   2473  N   GLY   187      93.067 122.501  71.094  1.00  0.00           N  
ATOM   2474  H   GLY   187      92.683 123.414  71.295  1.00  0.00           H  
ATOM   2475  CA  GLY   187      94.359 122.443  70.451  1.00  0.00           C  
ATOM   2476  HA2 GLY   187      95.008 122.339  71.320  1.00  0.00           H  
ATOM   2477  HA3 GLY   187      94.360 121.564  69.807  1.00  0.00           H  
ATOM   2478  C   GLY   187      94.712 123.635  69.572  1.00  0.00           C  
ATOM   2479  O   GLY   187      95.676 124.325  69.877  1.00  0.00           O  
ATOM   2480  N   GLY   188      93.873 124.006  68.587  1.00  0.00           N  
ATOM   2481  H   GLY   188      93.073 123.443  68.334  1.00  0.00           H  
ATOM   2482  CA  GLY   188      94.357 124.962  67.631  1.00  0.00           C  
ATOM   2483  HA2 GLY   188      95.354 124.726  67.256  1.00  0.00           H  
ATOM   2484  HA3 GLY   188      93.667 124.883  66.790  1.00  0.00           H  
ATOM   2485  C   GLY   188      94.582 126.401  68.125  1.00  0.00           C  
ATOM   2486  O   GLY   188      94.242 126.738  69.260  1.00  0.00           O  
ATOM   2487  N   GLY   189      95.276 127.245  67.269  1.00  0.00           N  
ATOM   2488  H   GLY   189      95.571 128.132  67.652  1.00  0.00           H  
ATOM   2489  CA  GLY   189      95.605 127.029  65.889  1.00  0.00           C  
ATOM   2490  HA2 GLY   189      96.245 127.877  65.644  1.00  0.00           H  
ATOM   2491  HA3 GLY   189      95.969 126.007  65.791  1.00  0.00           H  
ATOM   2492  C   GLY   189      94.431 127.207  65.050  1.00  0.00           C  
ATOM   2493  O   GLY   189      93.379 126.570  65.255  1.00  0.00           O  
ATOM   2494  N   SER   190      94.618 128.160  64.113  1.00  0.00           N  
ATOM   2495  H   SER   190      95.546 128.559  64.102  1.00  0.00           H  
ATOM   2496  CA  SER   190      93.703 128.721  63.204  1.00  0.00           C  
ATOM   2497  HA  SER   190      94.076 129.690  62.871  1.00  0.00           H  
ATOM   2498  CB  SER   190      93.560 127.812  61.951  1.00  0.00           C  
ATOM   2499  HB2 SER   190      93.118 126.835  62.147  1.00  0.00           H  
ATOM   2500  HB3 SER   190      93.016 128.309  61.147  1.00  0.00           H  
ATOM   2501  OG  SER   190      94.868 127.540  61.424  1.00  0.00           O  
ATOM   2502  HG  SER   190      94.712 126.733  60.928  1.00  0.00           H  
ATOM   2503  C   SER   190      92.315 129.042  63.876  1.00  0.00           C  
ATOM   2504  O   SER   190      91.273 128.848  63.219  1.00  0.00           O  
ATOM   2505  N   GLY   191      92.222 129.672  65.051  1.00  0.00           N  
ATOM   2506  H   GLY   191      91.276 129.929  65.294  1.00  0.00           H  
ATOM   2507  CA  GLY   191      93.311 130.281  65.822  1.00  0.00           C  
ATOM   2508  HA2 GLY   191      93.092 130.862  66.718  1.00  0.00           H  
ATOM   2509  HA3 GLY   191      94.037 129.596  66.261  1.00  0.00           H  
ATOM   2510  C   GLY   191      94.175 131.224  64.991  1.00  0.00           C  
ATOM   2511  O   GLY   191      93.749 131.897  64.024  1.00  0.00           O  
ATOM   2512  N   GLY   192      95.410 131.424  65.481  1.00  0.00           N  
ATOM   2513  H   GLY   192      95.625 130.976  66.359  1.00  0.00           H  
ATOM   2514  CA  GLY   192      96.529 131.941  64.727  1.00  0.00           C  
ATOM   2515  HA2 GLY   192      96.228 132.933  64.390  1.00  0.00           H  
ATOM   2516  HA3 GLY   192      97.420 131.944  65.356  1.00  0.00           H  
ATOM   2517  C   GLY   192      96.972 131.126  63.523  1.00  0.00           C  
ATOM   2518  O   GLY   192      96.595 130.025  63.247  1.00  0.00           O  
ATOM   2519  N   GLY   193      97.863 131.685  62.710  1.00  0.00           N  
ATOM   2520  H   GLY   193      98.144 132.617  62.980  1.00  0.00           H  
ATOM   2521  CA  GLY   193      98.270 131.244  61.402  1.00  0.00           C  
ATOM   2522  HA2 GLY   193      98.867 132.056  60.988  1.00  0.00           H  
ATOM   2523  HA3 GLY   193      98.935 130.385  61.495  1.00  0.00           H  
ATOM   2524  C   GLY   193      97.100 131.000  60.358  1.00  0.00           C  
ATOM   2525  O   GLY   193      96.061 131.684  60.391  1.00  0.00           O  
ATOM   2526  N   TYR   194      97.295 130.008  59.524  1.00  0.00           N  
ATOM   2527  H   TYR   194      98.180 129.522  59.522  1.00  0.00           H  
ATOM   2528  CA  TYR   194      96.316 129.578  58.491  1.00  0.00           C  
ATOM   2529  HA  TYR   194      95.330 129.978  58.730  1.00  0.00           H  
ATOM   2530  CB  TYR   194      96.812 130.223  57.161  1.00  0.00           C  
ATOM   2531  HB2 TYR   194      97.857 129.983  56.965  1.00  0.00           H  
ATOM   2532  HB3 TYR   194      96.223 129.845  56.325  1.00  0.00           H  
ATOM   2533  CG  TYR   194      96.645 131.780  57.020  1.00  0.00           C  
ATOM   2534  CD1 TYR   194      95.313 132.247  56.793  1.00  0.00           C  
ATOM   2535  HD1 TYR   194      94.472 131.569  56.812  1.00  0.00           H  
ATOM   2536  CE1 TYR   194      95.035 133.635  56.835  1.00  0.00           C  
ATOM   2537  HE1 TYR   194      94.077 134.005  56.503  1.00  0.00           H  
ATOM   2538  CZ  TYR   194      96.146 134.493  56.948  1.00  0.00           C  
ATOM   2539  OH  TYR   194      95.925 135.848  56.771  1.00  0.00           O  
ATOM   2540  HH  TYR   194      96.720 136.330  57.007  1.00  0.00           H  
ATOM   2541  CE2 TYR   194      97.475 134.016  57.196  1.00  0.00           C  
ATOM   2542  HE2 TYR   194      98.302 134.658  57.459  1.00  0.00           H  
ATOM   2543  CD2 TYR   194      97.664 132.693  57.247  1.00  0.00           C  
ATOM   2544  HD2 TYR   194      98.689 132.433  57.464  1.00  0.00           H  
ATOM   2545  C   TYR   194      96.239 128.047  58.482  1.00  0.00           C  
ATOM   2546  O   TYR   194      97.181 127.456  58.956  1.00  0.00           O  
ATOM   2547  N   GLY   195      95.146 127.409  57.927  1.00  0.00           N  
ATOM   2548  H   GLY   195      95.316 126.430  57.746  1.00  0.00           H  
ATOM   2549  CA  GLY   195      93.871 127.968  57.545  1.00  0.00           C  
ATOM   2550  HA2 GLY   195      93.823 128.983  57.940  1.00  0.00           H  
ATOM   2551  HA3 GLY   195      93.873 128.139  56.468  1.00  0.00           H  
ATOM   2552  C   GLY   195      92.679 127.201  58.097  1.00  0.00           C  
ATOM   2553  O   GLY   195      92.618 126.049  58.473  1.00  0.00           O  
ATOM   2554  N   ASN   196      91.594 127.928  58.264  1.00  0.00           N  
ATOM   2555  H   ASN   196      91.660 128.928  58.142  1.00  0.00           H  
ATOM   2556  CA  ASN   196      90.225 127.372  58.615  1.00  0.00           C  
ATOM   2557  HA  ASN   196      90.309 126.488  59.247  1.00  0.00           H  
ATOM   2558  CB  ASN   196      89.336 128.280  59.462  1.00  0.00           C  
ATOM   2559  HB2 ASN   196      89.887 128.455  60.386  1.00  0.00           H  
ATOM   2560  HB3 ASN   196      89.207 129.238  58.958  1.00  0.00           H  
ATOM   2561  CG  ASN   196      88.002 127.731  59.809  1.00  0.00           C  
ATOM   2562  OD1 ASN   196      87.780 126.645  60.345  1.00  0.00           O  
ATOM   2563  ND2 ASN   196      86.964 128.543  59.570  1.00  0.00           N  
ATOM   2564 HD21 ASN   196      86.060 128.273  59.931  1.00  0.00           H  
ATOM   2565 HD22 ASN   196      86.995 129.314  58.919  1.00  0.00           H  
ATOM   2566  C   ASN   196      89.512 126.742  57.397  1.00  0.00           C  
ATOM   2567  O   ASN   196      89.364 127.348  56.312  1.00  0.00           O  
ATOM   2568  N   GLN   197      89.129 125.467  57.497  1.00  0.00           N  
ATOM   2569  H   GLN   197      89.470 125.060  58.356  1.00  0.00           H  
ATOM   2570  CA  GLN   197      88.106 124.848  56.634  1.00  0.00           C  
ATOM   2571  HA  GLN   197      87.888 125.557  55.836  1.00  0.00           H  
ATOM   2572  CB  GLN   197      88.690 123.607  56.011  1.00  0.00           C  
ATOM   2573  HB2 GLN   197      89.677 123.899  55.651  1.00  0.00           H  
ATOM   2574  HB3 GLN   197      88.795 122.774  56.706  1.00  0.00           H  
ATOM   2575  CG  GLN   197      87.903 123.284  54.695  1.00  0.00           C  
ATOM   2576  HG2 GLN   197      87.074 122.606  54.898  1.00  0.00           H  
ATOM   2577  HG3 GLN   197      87.450 124.181  54.275  1.00  0.00           H  
ATOM   2578  CD  GLN   197      88.835 122.645  53.705  1.00  0.00           C  
ATOM   2579  OE1 GLN   197      89.652 121.771  54.003  1.00  0.00           O  
ATOM   2580  NE2 GLN   197      88.721 122.936  52.426  1.00  0.00           N  
ATOM   2581 HE21 GLN   197      88.132 123.687  52.095  1.00  0.00           H  
ATOM   2582 HE22 GLN   197      89.022 122.185  51.821  1.00  0.00           H  
ATOM   2583  C   GLN   197      86.764 124.577  57.270  1.00  0.00           C  
ATOM   2584  O   GLN   197      85.767 124.525  56.496  1.00  0.00           O  
ATOM   2585  N   ASP   198      86.587 124.390  58.614  1.00  0.00           N  
ATOM   2586  H   ASP   198      87.408 124.483  59.196  1.00  0.00           H  
ATOM   2587  CA  ASP   198      85.321 124.167  59.241  1.00  0.00           C  
ATOM   2588  HA  ASP   198      84.864 123.306  58.753  1.00  0.00           H  
ATOM   2589  CB  ASP   198      85.547 123.817  60.729  1.00  0.00           C  
ATOM   2590  HB2 ASP   198      85.857 124.697  61.293  1.00  0.00           H  
ATOM   2591  HB3 ASP   198      84.587 123.475  61.117  1.00  0.00           H  
ATOM   2592  CG  ASP   198      86.585 122.697  60.949  1.00  0.00           C  
ATOM   2593  OD1 ASP   198      86.078 121.571  60.931  1.00  0.00           O  
ATOM   2594  OD2 ASP   198      87.746 123.015  61.209  1.00  0.00           O  
ATOM   2595  C   ASP   198      84.364 125.322  59.114  1.00  0.00           C  
ATOM   2596  O   ASP   198      84.777 126.450  59.358  1.00  0.00           O  
ATOM   2597  N   GLN   199      83.110 125.122  58.779  1.00  0.00           N  
ATOM   2598  H   GLN   199      82.816 124.176  58.580  1.00  0.00           H  
ATOM   2599  CA  GLN   199      82.044 126.058  58.597  1.00  0.00           C  
ATOM   2600  HA  GLN   199      82.432 127.077  58.587  1.00  0.00           H  
ATOM   2601  CB  GLN   199      81.238 125.835  57.336  1.00  0.00           C  
ATOM   2602  HB2 GLN   199      80.948 124.786  57.402  1.00  0.00           H  
ATOM   2603  HB3 GLN   199      80.251 126.296  57.362  1.00  0.00           H  
ATOM   2604  CG  GLN   199      81.828 126.081  55.957  1.00  0.00           C  
ATOM   2605  HG2 GLN   199      82.019 127.153  55.895  1.00  0.00           H  
ATOM   2606  HG3 GLN   199      82.814 125.630  55.842  1.00  0.00           H  
ATOM   2607  CD  GLN   199      80.896 125.744  54.771  1.00  0.00           C  
ATOM   2608  OE1 GLN   199      79.891 125.066  54.853  1.00  0.00           O  
ATOM   2609  NE2 GLN   199      81.016 126.369  53.660  1.00  0.00           N  
ATOM   2610 HE21 GLN   199      81.773 126.959  53.344  1.00  0.00           H  
ATOM   2611 HE22 GLN   199      80.117 126.471  53.211  1.00  0.00           H  
ATOM   2612  C   GLN   199      81.066 126.036  59.852  1.00  0.00           C  
ATOM   2613  O   GLN   199      80.497 125.025  60.141  1.00  0.00           O  
ATOM   2614  N   SER   200      80.844 127.170  60.600  1.00  0.00           N  
ATOM   2615  H   SER   200      80.153 127.068  61.330  1.00  0.00           H  
ATOM   2616  CA  SER   200      81.517 128.451  60.505  1.00  0.00           C  
ATOM   2617  HA  SER   200      81.394 128.815  59.486  1.00  0.00           H  
ATOM   2618  CB  SER   200      80.742 129.444  61.369  1.00  0.00           C  
ATOM   2619  HB2 SER   200      81.152 130.442  61.214  1.00  0.00           H  
ATOM   2620  HB3 SER   200      79.681 129.528  61.135  1.00  0.00           H  
ATOM   2621  OG  SER   200      80.842 129.037  62.743  1.00  0.00           O  
ATOM   2622  HG  SER   200      80.017 128.604  62.974  1.00  0.00           H  
ATOM   2623  C   SER   200      82.968 128.416  60.934  1.00  0.00           C  
ATOM   2624  O   SER   200      83.757 129.146  60.312  1.00  0.00           O  
ATOM   2625  N   GLY   201      83.471 127.501  61.786  1.00  0.00           N  
ATOM   2626  H   GLY   201      82.887 126.864  62.308  1.00  0.00           H  
ATOM   2627  CA  GLY   201      84.961 127.420  62.115  1.00  0.00           C  
ATOM   2628  HA2 GLY   201      85.274 126.387  62.268  1.00  0.00           H  
ATOM   2629  HA3 GLY   201      85.624 127.864  61.372  1.00  0.00           H  
ATOM   2630  C   GLY   201      85.317 128.027  63.440  1.00  0.00           C  
ATOM   2631  O   GLY   201      85.197 127.367  64.501  1.00  0.00           O  
ATOM   2632  N   GLY   202      85.652 129.319  63.482  1.00  0.00           N  
ATOM   2633  H   GLY   202      85.797 129.693  64.408  1.00  0.00           H  
ATOM   2634  CA  GLY   202      86.142 130.252  62.370  1.00  0.00           C  
ATOM   2635  HA2 GLY   202      86.943 129.722  61.855  1.00  0.00           H  
ATOM   2636  HA3 GLY   202      85.292 130.568  61.765  1.00  0.00           H  
ATOM   2637  C   GLY   202      86.785 131.522  62.983  1.00  0.00           C  
ATOM   2638  O   GLY   202      87.017 131.561  64.184  1.00  0.00           O  
ATOM   2639  N   GLY   203      87.043 132.650  62.292  1.00  0.00           N  
ATOM   2640  H   GLY   203      87.160 133.446  62.903  1.00  0.00           H  
ATOM   2641  CA  GLY   203      86.682 132.962  60.923  1.00  0.00           C  
ATOM   2642  HA2 GLY   203      85.720 132.500  60.704  1.00  0.00           H  
ATOM   2643  HA3 GLY   203      86.625 134.035  60.744  1.00  0.00           H  
ATOM   2644  C   GLY   203      87.674 132.317  59.879  1.00  0.00           C  
ATOM   2645  O   GLY   203      88.563 131.477  60.210  1.00  0.00           O  
ATOM   2646  N   GLY   204      87.313 132.607  58.639  1.00  0.00           N  
ATOM   2647  H   GLY   204      86.458 133.145  58.631  1.00  0.00           H  
ATOM   2648  CA  GLY   204      87.970 132.373  57.368  1.00  0.00           C  
ATOM   2649  HA2 GLY   204      87.308 132.718  56.574  1.00  0.00           H  
ATOM   2650  HA3 GLY   204      88.843 133.019  57.274  1.00  0.00           H  
ATOM   2651  C   GLY   204      88.258 130.968  56.953  1.00  0.00           C  
ATOM   2652  O   GLY   204      87.375 130.161  57.150  1.00  0.00           O  
ATOM   2653  N   SER   205      89.473 130.592  56.469  1.00  0.00           N  
ATOM   2654  H   SER   205      89.530 129.614  56.223  1.00  0.00           H  
ATOM   2655  CA  SER   205      90.654 131.398  56.217  1.00  0.00           C  
ATOM   2656  HA  SER   205      90.347 132.345  55.773  1.00  0.00           H  
ATOM   2657  CB  SER   205      91.388 131.901  57.528  1.00  0.00           C  
ATOM   2658  HB2 SER   205      92.296 132.477  57.352  1.00  0.00           H  
ATOM   2659  HB3 SER   205      90.756 132.574  58.107  1.00  0.00           H  
ATOM   2660  OG  SER   205      92.008 130.858  58.251  1.00  0.00           O  
ATOM   2661  HG  SER   205      92.452 131.325  58.962  1.00  0.00           H  
ATOM   2662  C   SER   205      91.595 130.687  55.324  1.00  0.00           C  
ATOM   2663  O   SER   205      91.789 129.447  55.176  1.00  0.00           O  
ATOM   2664  N   GLY   206      92.472 131.407  54.575  1.00  0.00           N  
ATOM   2665  H   GLY   206      92.369 132.411  54.604  1.00  0.00           H  
ATOM   2666  CA  GLY   206      93.606 130.900  53.792  1.00  0.00           C  
ATOM   2667  HA2 GLY   206      94.183 130.350  54.536  1.00  0.00           H  
ATOM   2668  HA3 GLY   206      93.198 130.244  53.023  1.00  0.00           H  
ATOM   2669  C   GLY   206      94.435 131.915  53.043  1.00  0.00           C  
ATOM   2670  O   GLY   206      93.990 133.017  52.775  1.00  0.00           O  
ATOM   2671  N   GLY   207      95.634 131.595  52.518  1.00  0.00           N  
ATOM   2672  H   GLY   207      96.143 132.316  52.028  1.00  0.00           H  
ATOM   2673  CA  GLY   207      96.223 130.243  52.513  1.00  0.00           C  
ATOM   2674  HA2 GLY   207      96.890 130.383  53.363  1.00  0.00           H  
ATOM   2675  HA3 GLY   207      95.483 129.475  52.736  1.00  0.00           H  
ATOM   2676  C   GLY   207      97.033 129.955  51.187  1.00  0.00           C  
ATOM   2677  O   GLY   207      97.911 130.698  50.776  1.00  0.00           O  
ATOM   2678  N   TYR   208      96.658 128.872  50.512  1.00  0.00           N  
ATOM   2679  H   TYR   208      96.046 128.178  50.917  1.00  0.00           H  
ATOM   2680  CA  TYR   208      97.197 128.540  49.087  1.00  0.00           C  
ATOM   2681  HA  TYR   208      97.426 129.490  48.605  1.00  0.00           H  
ATOM   2682  CB  TYR   208      98.459 127.719  49.150  1.00  0.00           C  
ATOM   2683  HB2 TYR   208      99.016 128.334  49.857  1.00  0.00           H  
ATOM   2684  HB3 TYR   208      98.418 126.716  49.574  1.00  0.00           H  
ATOM   2685  CG  TYR   208      99.284 127.621  47.870  1.00  0.00           C  
ATOM   2686  CD1 TYR   208      99.631 128.796  47.081  1.00  0.00           C  
ATOM   2687  HD1 TYR   208      99.303 129.779  47.386  1.00  0.00           H  
ATOM   2688  CE1 TYR   208     100.419 128.684  45.916  1.00  0.00           C  
ATOM   2689  HE1 TYR   208     100.593 129.561  45.310  1.00  0.00           H  
ATOM   2690  CZ  TYR   208     100.892 127.448  45.469  1.00  0.00           C  
ATOM   2691  OH  TYR   208     101.590 127.467  44.323  1.00  0.00           O  
ATOM   2692  HH  TYR   208     101.403 128.288  43.861  1.00  0.00           H  
ATOM   2693  CE2 TYR   208     100.687 126.304  46.307  1.00  0.00           C  
ATOM   2694  HE2 TYR   208     101.006 125.308  46.039  1.00  0.00           H  
ATOM   2695  CD2 TYR   208      99.887 126.319  47.482  1.00  0.00           C  
ATOM   2696  HD2 TYR   208      99.713 125.539  48.208  1.00  0.00           H  
ATOM   2697  C   TYR   208      96.159 127.704  48.314  1.00  0.00           C  
ATOM   2698  O   TYR   208      95.360 126.944  48.925  1.00  0.00           O  
ATOM   2699  N   GLY   209      96.188 127.730  47.000  1.00  0.00           N  
ATOM   2700  H   GLY   209      96.686 128.441  46.484  1.00  0.00           H  
ATOM   2701  CA  GLY   209      95.260 126.933  46.240  1.00  0.00           C  
ATOM   2702  HA2 GLY   209      94.251 127.157  46.585  1.00  0.00           H  
ATOM   2703  HA3 GLY   209      95.190 127.360  45.240  1.00  0.00           H  
ATOM   2704  C   GLY   209      95.552 125.438  46.163  1.00  0.00           C  
ATOM   2705  O   GLY   209      96.651 125.045  46.564  1.00  0.00           O  
ATOM   2706  N   GLN   210      94.688 124.606  45.664  1.00  0.00           N  
ATOM   2707  H   GLN   210      94.980 123.639  45.660  1.00  0.00           H  
ATOM   2708  CA  GLN   210      93.377 124.826  45.015  1.00  0.00           C  
ATOM   2709  HA  GLN   210      92.982 123.905  44.586  1.00  0.00           H  
ATOM   2710  CB  GLN   210      92.284 125.278  46.022  1.00  0.00           C  
ATOM   2711  HB2 GLN   210      92.358 126.321  46.331  1.00  0.00           H  
ATOM   2712  HB3 GLN   210      91.283 125.171  45.602  1.00  0.00           H  
ATOM   2713  CG  GLN   210      92.344 124.433  47.319  1.00  0.00           C  
ATOM   2714  HG2 GLN   210      92.391 123.375  47.061  1.00  0.00           H  
ATOM   2715  HG3 GLN   210      93.172 124.834  47.905  1.00  0.00           H  
ATOM   2716  CD  GLN   210      91.091 124.641  48.252  1.00  0.00           C  
ATOM   2717  OE1 GLN   210      90.611 123.708  48.851  1.00  0.00           O  
ATOM   2718  NE2 GLN   210      90.557 125.819  48.371  1.00  0.00           N  
ATOM   2719 HE21 GLN   210      89.812 126.005  49.027  1.00  0.00           H  
ATOM   2720 HE22 GLN   210      91.028 126.671  48.103  1.00  0.00           H  
ATOM   2721  C   GLN   210      93.472 125.713  43.764  1.00  0.00           C  
ATOM   2722  O   GLN   210      92.656 126.603  43.541  1.00  0.00           O  
ATOM   2723  N   GLN   211      94.459 125.503  42.967  1.00  0.00           N  
ATOM   2724  H   GLN   211      95.029 124.681  43.103  1.00  0.00           H  
ATOM   2725  CA  GLN   211      94.707 126.407  41.923  1.00  0.00           C  
ATOM   2726  HA  GLN   211      94.861 127.417  42.303  1.00  0.00           H  
ATOM   2727  CB  GLN   211      96.028 126.089  41.155  1.00  0.00           C  
ATOM   2728  HB2 GLN   211      95.747 125.205  40.582  1.00  0.00           H  
ATOM   2729  HB3 GLN   211      96.138 127.009  40.580  1.00  0.00           H  
ATOM   2730  CG  GLN   211      97.280 125.711  41.942  1.00  0.00           C  
ATOM   2731  HG2 GLN   211      97.157 124.762  42.463  1.00  0.00           H  
ATOM   2732  HG3 GLN   211      98.101 125.539  41.246  1.00  0.00           H  
ATOM   2733  CD  GLN   211      97.667 126.798  42.930  1.00  0.00           C  
ATOM   2734  OE1 GLN   211      97.609 127.977  42.616  1.00  0.00           O  
ATOM   2735  NE2 GLN   211      98.033 126.544  44.148  1.00  0.00           N  
ATOM   2736 HE21 GLN   211      98.063 125.565  44.393  1.00  0.00           H  
ATOM   2737 HE22 GLN   211      98.221 127.304  44.787  1.00  0.00           H  
ATOM   2738  C   GLN   211      93.650 126.448  40.865  1.00  0.00           C  
ATOM   2739  O   GLN   211      93.594 127.417  40.131  1.00  0.00           O  
ATOM   2740  N   ASP   212      92.823 125.380  40.660  1.00  0.00           N  
ATOM   2741  H   ASP   212      92.962 124.591  41.276  1.00  0.00           H  
ATOM   2742  CA  ASP   212      91.687 125.393  39.689  1.00  0.00           C  
ATOM   2743  HA  ASP   212      91.869 126.187  38.965  1.00  0.00           H  
ATOM   2744  CB  ASP   212      91.814 124.063  38.916  1.00  0.00           C  
ATOM   2745  HB2 ASP   212      91.841 123.210  39.594  1.00  0.00           H  
ATOM   2746  HB3 ASP   212      90.925 123.971  38.291  1.00  0.00           H  
ATOM   2747  CG  ASP   212      92.955 123.862  37.913  1.00  0.00           C  
ATOM   2748  OD1 ASP   212      92.949 122.807  37.283  1.00  0.00           O  
ATOM   2749  OD2 ASP   212      93.742 124.766  37.618  1.00  0.00           O  
ATOM   2750  C   ASP   212      90.250 125.653  40.285  1.00  0.00           C  
ATOM   2751  O   ASP   212      89.171 125.468  39.664  1.00  0.00           O  
ATOM   2752  N   ARG   213      90.241 126.181  41.523  1.00  0.00           N  
ATOM   2753  H   ARG   213      91.137 126.208  41.988  1.00  0.00           H  
ATOM   2754  CA  ARG   213      89.023 126.535  42.289  1.00  0.00           C  
ATOM   2755  HA  ARG   213      88.268 125.878  41.857  1.00  0.00           H  
ATOM   2756  CB  ARG   213      89.216 126.174  43.772  1.00  0.00           C  
ATOM   2757  HB2 ARG   213      89.371 125.116  43.983  1.00  0.00           H  
ATOM   2758  HB3 ARG   213      90.089 126.704  44.152  1.00  0.00           H  
ATOM   2759  CG  ARG   213      87.933 126.339  44.556  1.00  0.00           C  
ATOM   2760  HG2 ARG   213      87.569 127.354  44.393  1.00  0.00           H  
ATOM   2761  HG3 ARG   213      87.109 125.776  44.118  1.00  0.00           H  
ATOM   2762  CD  ARG   213      87.923 126.023  46.069  1.00  0.00           C  
ATOM   2763  HD2 ARG   213      88.313 125.017  46.228  1.00  0.00           H  
ATOM   2764  HD3 ARG   213      88.680 126.676  46.502  1.00  0.00           H  
ATOM   2765  NE  ARG   213      86.597 126.220  46.675  1.00  0.00           N  
ATOM   2766  HE  ARG   213      86.245 127.164  46.751  1.00  0.00           H  
ATOM   2767  CZ  ARG   213      85.788 125.274  47.140  1.00  0.00           C  
ATOM   2768  NH1 ARG   213      86.071 124.025  47.020  1.00  0.00           N  
ATOM   2769 HH11 ARG   213      85.283 123.457  47.297  1.00  0.00           H  
ATOM   2770 HH12 ARG   213      86.906 123.780  46.508  1.00  0.00           H  
ATOM   2771  NH2 ARG   213      84.732 125.609  47.856  1.00  0.00           N  
ATOM   2772 HH21 ARG   213      84.209 124.985  48.455  1.00  0.00           H  
ATOM   2773 HH22 ARG   213      84.556 126.598  47.956  1.00  0.00           H  
ATOM   2774  C   ARG   213      88.509 127.929  41.993  1.00  0.00           C  
ATOM   2775  O   ARG   213      89.061 128.860  42.482  1.00  0.00           O  
ATOM   2776  N   GLY   214      87.439 128.120  41.251  1.00  0.00           N  
ATOM   2777  H   GLY   214      87.244 129.102  41.116  1.00  0.00           H  
ATOM   2778  CA  GLY   214      86.505 127.132  40.735  1.00  0.00           C  
ATOM   2779  HA2 GLY   214      85.900 127.535  39.923  1.00  0.00           H  
ATOM   2780  HA3 GLY   214      87.042 126.356  40.189  1.00  0.00           H  
ATOM   2781  C   GLY   214      85.553 126.525  41.823  1.00  0.00           C  
ATOM   2782  O   GLY   214      85.702 125.294  41.953  1.00  0.00           O  
ATOM   2783  OXT GLY   214      84.851 127.297  42.505  1.00  0.00           O  
TER    2784      GLY   214 
END   
