# Supplementary material for: Visualization of oligomerization, clustering, and density transition of intrinsically disordered proteins
Source: Natl Sci Rev. 2026 Feb 14;13(7):nwag107. doi: 10.1093/nsr/nwag107 (PMC13114874; doi:10.1093/nsr/nwag107)
Supplement: nwag107_Supplemental_Files [file nwag107_supplemental_files.zip › SI-MD-Structures/MD-Sturctures/frame172.pdb]

CRYST1  135.102  149.265  136.865  90.00  90.00  90.00               1
ATOM      1  N   MET     1      31.067  83.246  76.293  1.00  0.00           N  
ATOM      2  H1  MET     1      30.140  82.878  76.131  1.00  0.00           H  
ATOM      3  H2  MET     1      31.771  82.993  75.615  1.00  0.00           H  
ATOM      4  H3  MET     1      31.394  82.759  77.116  1.00  0.00           H  
ATOM      5  CA  MET     1      31.059  84.660  76.511  1.00  0.00           C  
ATOM      6  HA  MET     1      30.475  84.900  77.400  1.00  0.00           H  
ATOM      7  CB  MET     1      32.502  85.262  76.565  1.00  0.00           C  
ATOM      8  HB2 MET     1      33.133  85.074  75.696  1.00  0.00           H  
ATOM      9  HB3 MET     1      32.522  86.350  76.633  1.00  0.00           H  
ATOM     10  CG  MET     1      33.290  84.631  77.762  1.00  0.00           C  
ATOM     11  HG2 MET     1      34.190  85.228  77.911  1.00  0.00           H  
ATOM     12  HG3 MET     1      32.767  84.510  78.710  1.00  0.00           H  
ATOM     13  SD  MET     1      33.985  83.003  77.271  1.00  0.00           S  
ATOM     14  CE  MET     1      35.237  82.823  78.625  1.00  0.00           C  
ATOM     15  HE1 MET     1      35.235  81.827  79.068  1.00  0.00           H  
ATOM     16  HE2 MET     1      36.229  83.026  78.223  1.00  0.00           H  
ATOM     17  HE3 MET     1      34.922  83.518  79.404  1.00  0.00           H  
ATOM     18  C   MET     1      30.389  85.244  75.238  1.00  0.00           C  
ATOM     19  O   MET     1      30.664  84.834  74.124  1.00  0.00           O  
ATOM     20  N   ALA     2      29.513  86.274  75.366  1.00  0.00           N  
ATOM     21  H   ALA     2      29.185  86.685  74.503  1.00  0.00           H  
ATOM     22  CA  ALA     2      28.766  86.627  76.541  1.00  0.00           C  
ATOM     23  HA  ALA     2      27.958  87.306  76.267  1.00  0.00           H  
ATOM     24  CB  ALA     2      27.959  85.521  77.212  1.00  0.00           C  
ATOM     25  HB1 ALA     2      27.294  85.952  77.960  1.00  0.00           H  
ATOM     26  HB2 ALA     2      27.335  85.042  76.457  1.00  0.00           H  
ATOM     27  HB3 ALA     2      28.575  84.855  77.816  1.00  0.00           H  
ATOM     28  C   ALA     2      29.656  87.253  77.642  1.00  0.00           C  
ATOM     29  O   ALA     2      30.260  86.584  78.468  1.00  0.00           O  
ATOM     30  N   SER     3      29.798  88.560  77.710  1.00  0.00           N  
ATOM     31  H   SER     3      30.160  88.864  78.603  1.00  0.00           H  
ATOM     32  CA  SER     3      29.337  89.595  76.691  1.00  0.00           C  
ATOM     33  HA  SER     3      28.251  89.562  76.605  1.00  0.00           H  
ATOM     34  CB  SER     3      29.686  90.993  77.177  1.00  0.00           C  
ATOM     35  HB2 SER     3      29.090  91.142  78.076  1.00  0.00           H  
ATOM     36  HB3 SER     3      30.724  91.130  77.480  1.00  0.00           H  
ATOM     37  OG  SER     3      29.488  91.960  76.125  1.00  0.00           O  
ATOM     38  HG  SER     3      28.532  92.001  76.047  1.00  0.00           H  
ATOM     39  C   SER     3      29.931  89.302  75.285  1.00  0.00           C  
ATOM     40  O   SER     3      31.003  88.794  75.155  1.00  0.00           O  
ATOM     41  N   ASN     4      29.096  89.569  74.316  1.00  0.00           N  
ATOM     42  H   ASN     4      28.379  90.233  74.572  1.00  0.00           H  
ATOM     43  CA  ASN     4      29.414  89.384  72.899  1.00  0.00           C  
ATOM     44  HA  ASN     4      30.251  88.734  72.642  1.00  0.00           H  
ATOM     45  CB  ASN     4      28.197  88.738  72.249  1.00  0.00           C  
ATOM     46  HB2 ASN     4      27.347  89.414  72.350  1.00  0.00           H  
ATOM     47  HB3 ASN     4      28.391  88.648  71.180  1.00  0.00           H  
ATOM     48  CG  ASN     4      27.811  87.332  72.723  1.00  0.00           C  
ATOM     49  OD1 ASN     4      28.582  86.403  72.573  1.00  0.00           O  
ATOM     50  ND2 ASN     4      26.675  87.221  73.247  1.00  0.00           N  
ATOM     51 HD21 ASN     4      26.200  86.375  73.528  1.00  0.00           H  
ATOM     52 HD22 ASN     4      26.252  88.099  73.513  1.00  0.00           H  
ATOM     53  C   ASN     4      29.627  90.695  72.261  1.00  0.00           C  
ATOM     54  O   ASN     4      28.715  91.538  72.144  1.00  0.00           O  
ATOM     55  N   ASP     5      30.841  91.206  72.065  1.00  0.00           N  
ATOM     56  H   ASP     5      30.827  92.085  71.567  1.00  0.00           H  
ATOM     57  CA  ASP     5      32.272  90.664  72.216  1.00  0.00           C  
ATOM     58  HA  ASP     5      32.244  89.701  72.725  1.00  0.00           H  
ATOM     59  CB  ASP     5      32.901  90.550  70.823  1.00  0.00           C  
ATOM     60  HB2 ASP     5      32.987  91.562  70.427  1.00  0.00           H  
ATOM     61  HB3 ASP     5      33.892  90.132  70.999  1.00  0.00           H  
ATOM     62  CG  ASP     5      32.183  89.689  69.898  1.00  0.00           C  
ATOM     63  OD1 ASP     5      32.475  89.753  68.691  1.00  0.00           O  
ATOM     64  OD2 ASP     5      31.348  88.900  70.285  1.00  0.00           O  
ATOM     65  C   ASP     5      33.138  91.598  73.028  1.00  0.00           C  
ATOM     66  O   ASP     5      33.192  92.814  72.832  1.00  0.00           O  
ATOM     67  N   TYR     6      33.980  90.960  73.905  1.00  0.00           N  
ATOM     68  H   TYR     6      34.093  89.957  73.941  1.00  0.00           H  
ATOM     69  CA  TYR     6      34.992  91.712  74.659  1.00  0.00           C  
ATOM     70  HA  TYR     6      34.439  92.409  75.288  1.00  0.00           H  
ATOM     71  CB  TYR     6      35.738  90.781  75.639  1.00  0.00           C  
ATOM     72  HB2 TYR     6      35.862  89.753  75.299  1.00  0.00           H  
ATOM     73  HB3 TYR     6      36.631  91.328  75.943  1.00  0.00           H  
ATOM     74  CG  TYR     6      35.026  90.632  76.982  1.00  0.00           C  
ATOM     75  CD1 TYR     6      33.870  89.855  77.125  1.00  0.00           C  
ATOM     76  HD1 TYR     6      33.411  89.387  76.267  1.00  0.00           H  
ATOM     77  CE1 TYR     6      33.228  89.771  78.375  1.00  0.00           C  
ATOM     78  HE1 TYR     6      32.318  89.192  78.436  1.00  0.00           H  
ATOM     79  CZ  TYR     6      33.792  90.412  79.512  1.00  0.00           C  
ATOM     80  OH  TYR     6      33.090  90.323  80.626  1.00  0.00           O  
ATOM     81  HH  TYR     6      32.260  89.850  80.526  1.00  0.00           H  
ATOM     82  CE2 TYR     6      34.955  91.130  79.393  1.00  0.00           C  
ATOM     83  HE2 TYR     6      35.380  91.716  80.195  1.00  0.00           H  
ATOM     84  CD2 TYR     6      35.639  91.159  78.176  1.00  0.00           C  
ATOM     85  HD2 TYR     6      36.497  91.811  78.098  1.00  0.00           H  
ATOM     86  C   TYR     6      36.111  92.446  73.800  1.00  0.00           C  
ATOM     87  O   TYR     6      36.602  91.849  72.896  1.00  0.00           O  
ATOM     88  N   THR     7      36.496  93.681  74.165  1.00  0.00           N  
ATOM     89  H   THR     7      35.922  94.020  74.924  1.00  0.00           H  
ATOM     90  CA  THR     7      37.779  94.362  73.880  1.00  0.00           C  
ATOM     91  HA  THR     7      37.574  94.654  72.850  1.00  0.00           H  
ATOM     92  CB  THR     7      37.970  95.652  74.570  1.00  0.00           C  
ATOM     93  HB  THR     7      37.161  96.364  74.412  1.00  0.00           H  
ATOM     94  CG2 THR     7      38.243  95.575  76.076  1.00  0.00           C  
ATOM     95 HG21 THR     7      38.382  96.611  76.386  1.00  0.00           H  
ATOM     96 HG22 THR     7      37.296  95.137  76.391  1.00  0.00           H  
ATOM     97 HG23 THR     7      39.128  95.025  76.398  1.00  0.00           H  
ATOM     98  OG1 THR     7      39.190  96.248  74.073  1.00  0.00           O  
ATOM     99  HG1 THR     7      39.048  96.764  73.276  1.00  0.00           H  
ATOM    100  C   THR     7      39.030  93.496  74.044  1.00  0.00           C  
ATOM    101  O   THR     7      39.065  92.653  74.971  1.00  0.00           O  
ATOM    102  N   GLN     8      40.078  93.620  73.278  1.00  0.00           N  
ATOM    103  H   GLN     8      39.976  94.219  72.471  1.00  0.00           H  
ATOM    104  CA  GLN     8      41.331  92.872  73.470  1.00  0.00           C  
ATOM    105  HA  GLN     8      41.342  92.497  74.493  1.00  0.00           H  
ATOM    106  CB  GLN     8      41.525  91.643  72.538  1.00  0.00           C  
ATOM    107  HB2 GLN     8      41.384  92.141  71.578  1.00  0.00           H  
ATOM    108  HB3 GLN     8      42.506  91.187  72.670  1.00  0.00           H  
ATOM    109  CG  GLN     8      40.421  90.535  72.625  1.00  0.00           C  
ATOM    110  HG2 GLN     8      39.435  90.986  72.508  1.00  0.00           H  
ATOM    111  HG3 GLN     8      40.500  89.910  71.736  1.00  0.00           H  
ATOM    112  CD  GLN     8      40.590  89.679  73.854  1.00  0.00           C  
ATOM    113  OE1 GLN     8      41.528  89.741  74.677  1.00  0.00           O  
ATOM    114  NE2 GLN     8      39.753  88.691  74.092  1.00  0.00           N  
ATOM    115 HE21 GLN     8      38.891  88.536  73.590  1.00  0.00           H  
ATOM    116 HE22 GLN     8      40.000  88.072  74.851  1.00  0.00           H  
ATOM    117  C   GLN     8      42.461  93.887  73.237  1.00  0.00           C  
ATOM    118  O   GLN     8      42.514  94.499  72.171  1.00  0.00           O  
ATOM    119  N   GLN     9      43.289  94.267  74.243  1.00  0.00           N  
ATOM    120  H   GLN     9      43.921  95.034  74.062  1.00  0.00           H  
ATOM    121  CA  GLN     9      43.349  93.855  75.642  1.00  0.00           C  
ATOM    122  HA  GLN     9      44.372  94.104  75.923  1.00  0.00           H  
ATOM    123  CB  GLN     9      42.231  94.668  76.398  1.00  0.00           C  
ATOM    124  HB2 GLN     9      41.250  94.285  76.117  1.00  0.00           H  
ATOM    125  HB3 GLN     9      42.444  94.479  77.450  1.00  0.00           H  
ATOM    126  CG  GLN     9      42.175  96.174  76.237  1.00  0.00           C  
ATOM    127  HG2 GLN     9      43.152  96.604  76.015  1.00  0.00           H  
ATOM    128  HG3 GLN     9      41.557  96.351  75.357  1.00  0.00           H  
ATOM    129  CD  GLN     9      41.558  96.931  77.404  1.00  0.00           C  
ATOM    130  OE1 GLN     9      40.859  96.293  78.203  1.00  0.00           O  
ATOM    131  NE2 GLN     9      41.716  98.234  77.401  1.00  0.00           N  
ATOM    132 HE21 GLN     9      42.231  98.697  76.666  1.00  0.00           H  
ATOM    133 HE22 GLN     9      41.252  98.732  78.147  1.00  0.00           H  
ATOM    134  C   GLN     9      43.239  92.319  75.932  1.00  0.00           C  
ATOM    135  O   GLN     9      42.527  91.893  76.772  1.00  0.00           O  
ATOM    136  N   ALA    10      44.194  91.480  75.451  1.00  0.00           N  
ATOM    137  H   ALA    10      44.024  90.491  75.565  1.00  0.00           H  
ATOM    138  CA  ALA    10      45.390  91.867  74.644  1.00  0.00           C  
ATOM    139  HA  ALA    10      45.056  92.748  74.096  1.00  0.00           H  
ATOM    140  CB  ALA    10      46.451  92.242  75.663  1.00  0.00           C  
ATOM    141  HB1 ALA    10      46.734  91.406  76.303  1.00  0.00           H  
ATOM    142  HB2 ALA    10      47.324  92.552  75.088  1.00  0.00           H  
ATOM    143  HB3 ALA    10      46.136  93.040  76.336  1.00  0.00           H  
ATOM    144  C   ALA    10      45.882  90.711  73.714  1.00  0.00           C  
ATOM    145  O   ALA    10      45.550  89.530  73.853  1.00  0.00           O  
ATOM    146  N   THR    11      46.717  91.102  72.715  1.00  0.00           N  
ATOM    147  H   THR    11      46.931  92.087  72.642  1.00  0.00           H  
ATOM    148  CA  THR    11      47.522  90.189  71.847  1.00  0.00           C  
ATOM    149  HA  THR    11      47.213  89.163  72.045  1.00  0.00           H  
ATOM    150  CB  THR    11      47.288  90.343  70.362  1.00  0.00           C  
ATOM    151  HB  THR    11      47.638  91.300  69.976  1.00  0.00           H  
ATOM    152  CG2 THR    11      48.007  89.238  69.553  1.00  0.00           C  
ATOM    153 HG21 THR    11      49.045  89.548  69.430  1.00  0.00           H  
ATOM    154 HG22 THR    11      47.932  88.309  70.117  1.00  0.00           H  
ATOM    155 HG23 THR    11      47.459  89.110  68.619  1.00  0.00           H  
ATOM    156  OG1 THR    11      45.841  90.153  70.278  1.00  0.00           O  
ATOM    157  HG1 THR    11      45.564  89.252  70.097  1.00  0.00           H  
ATOM    158  C   THR    11      49.046  90.369  72.147  1.00  0.00           C  
ATOM    159  O   THR    11      49.688  91.382  71.838  1.00  0.00           O  
ATOM    160  N   GLN    12      49.720  89.445  72.837  1.00  0.00           N  
ATOM    161  H   GLN    12      50.609  89.831  73.121  1.00  0.00           H  
ATOM    162  CA  GLN    12      49.161  88.383  73.590  1.00  0.00           C  
ATOM    163  HA  GLN    12      48.452  87.918  72.906  1.00  0.00           H  
ATOM    164  CB  GLN    12      50.251  87.305  73.808  1.00  0.00           C  
ATOM    165  HB2 GLN    12      50.772  87.578  74.725  1.00  0.00           H  
ATOM    166  HB3 GLN    12      49.761  86.438  74.251  1.00  0.00           H  
ATOM    167  CG  GLN    12      51.207  86.888  72.628  1.00  0.00           C  
ATOM    168  HG2 GLN    12      51.952  87.654  72.414  1.00  0.00           H  
ATOM    169  HG3 GLN    12      51.676  85.943  72.902  1.00  0.00           H  
ATOM    170  CD  GLN    12      50.500  86.448  71.381  1.00  0.00           C  
ATOM    171  OE1 GLN    12      49.340  86.073  71.345  1.00  0.00           O  
ATOM    172  NE2 GLN    12      51.181  86.305  70.257  1.00  0.00           N  
ATOM    173 HE21 GLN    12      50.699  86.150  69.383  1.00  0.00           H  
ATOM    174 HE22 GLN    12      52.146  86.595  70.190  1.00  0.00           H  
ATOM    175  C   GLN    12      48.524  88.653  74.891  1.00  0.00           C  
ATOM    176  O   GLN    12      48.720  89.787  75.432  1.00  0.00           O  
ATOM    177  N   SER    13      47.628  87.784  75.349  1.00  0.00           N  
ATOM    178  H   SER    13      47.577  86.888  74.885  1.00  0.00           H  
ATOM    179  CA  SER    13      46.758  87.924  76.558  1.00  0.00           C  
ATOM    180  HA  SER    13      46.053  88.755  76.562  1.00  0.00           H  
ATOM    181  CB  SER    13      45.942  86.666  76.631  1.00  0.00           C  
ATOM    182  HB2 SER    13      45.538  86.452  75.641  1.00  0.00           H  
ATOM    183  HB3 SER    13      46.516  85.783  76.911  1.00  0.00           H  
ATOM    184  OG  SER    13      44.883  86.806  77.486  1.00  0.00           O  
ATOM    185  HG  SER    13      44.286  87.449  77.096  1.00  0.00           H  
ATOM    186  C   SER    13      47.718  88.087  77.818  1.00  0.00           C  
ATOM    187  O   SER    13      48.888  87.814  77.876  1.00  0.00           O  
ATOM    188  N   TYR    14      47.037  88.475  78.896  1.00  0.00           N  
ATOM    189  H   TYR    14      46.043  88.633  78.806  1.00  0.00           H  
ATOM    190  CA  TYR    14      47.556  88.471  80.290  1.00  0.00           C  
ATOM    191  HA  TYR    14      48.379  89.175  80.407  1.00  0.00           H  
ATOM    192  CB  TYR    14      46.297  88.839  81.186  1.00  0.00           C  
ATOM    193  HB2 TYR    14      45.883  89.791  80.854  1.00  0.00           H  
ATOM    194  HB3 TYR    14      45.576  88.028  81.085  1.00  0.00           H  
ATOM    195  CG  TYR    14      46.815  89.076  82.604  1.00  0.00           C  
ATOM    196  CD1 TYR    14      47.161  90.379  83.014  1.00  0.00           C  
ATOM    197  HD1 TYR    14      47.123  91.164  82.273  1.00  0.00           H  
ATOM    198  CE1 TYR    14      47.630  90.588  84.342  1.00  0.00           C  
ATOM    199  HE1 TYR    14      48.065  91.553  84.553  1.00  0.00           H  
ATOM    200  CZ  TYR    14      47.573  89.560  85.306  1.00  0.00           C  
ATOM    201  OH  TYR    14      48.089  89.695  86.585  1.00  0.00           O  
ATOM    202  HH  TYR    14      48.253  90.588  86.896  1.00  0.00           H  
ATOM    203  CE2 TYR    14      47.076  88.315  84.942  1.00  0.00           C  
ATOM    204  HE2 TYR    14      46.955  87.580  85.724  1.00  0.00           H  
ATOM    205  CD2 TYR    14      46.741  88.021  83.603  1.00  0.00           C  
ATOM    206  HD2 TYR    14      46.377  87.080  83.217  1.00  0.00           H  
ATOM    207  C   TYR    14      48.235  87.117  80.693  1.00  0.00           C  
ATOM    208  O   TYR    14      47.789  86.006  80.537  1.00  0.00           O  
ATOM    209  N   GLY    15      49.347  87.159  81.458  1.00  0.00           N  
ATOM    210  H   GLY    15      49.887  86.306  81.487  1.00  0.00           H  
ATOM    211  CA  GLY    15      50.053  88.254  82.135  1.00  0.00           C  
ATOM    212  HA2 GLY    15      50.979  88.413  81.582  1.00  0.00           H  
ATOM    213  HA3 GLY    15      49.386  89.116  82.154  1.00  0.00           H  
ATOM    214  C   GLY    15      50.489  87.997  83.608  1.00  0.00           C  
ATOM    215  O   GLY    15      51.164  88.828  84.202  1.00  0.00           O  
ATOM    216  N   ALA    16      50.140  86.803  84.211  1.00  0.00           N  
ATOM    217  H   ALA    16      49.591  86.104  83.730  1.00  0.00           H  
ATOM    218  CA  ALA    16      50.451  86.308  85.556  1.00  0.00           C  
ATOM    219  HA  ALA    16      50.021  87.040  86.240  1.00  0.00           H  
ATOM    220  CB  ALA    16      49.693  84.924  85.677  1.00  0.00           C  
ATOM    221  HB1 ALA    16      49.915  84.535  86.671  1.00  0.00           H  
ATOM    222  HB2 ALA    16      48.611  85.049  85.636  1.00  0.00           H  
ATOM    223  HB3 ALA    16      49.966  84.166  84.943  1.00  0.00           H  
ATOM    224  C   ALA    16      52.002  86.256  85.967  1.00  0.00           C  
ATOM    225  O   ALA    16      52.331  86.526  87.112  1.00  0.00           O  
ATOM    226  N   TYR    17      52.808  85.725  84.989  1.00  0.00           N  
ATOM    227  H   TYR    17      52.476  85.626  84.040  1.00  0.00           H  
ATOM    228  CA  TYR    17      54.230  85.495  85.404  1.00  0.00           C  
ATOM    229  HA  TYR    17      54.180  84.854  86.285  1.00  0.00           H  
ATOM    230  CB  TYR    17      54.983  84.596  84.406  1.00  0.00           C  
ATOM    231  HB2 TYR    17      54.414  83.681  84.236  1.00  0.00           H  
ATOM    232  HB3 TYR    17      54.963  85.020  83.402  1.00  0.00           H  
ATOM    233  CG  TYR    17      56.337  84.123  84.878  1.00  0.00           C  
ATOM    234  CD1 TYR    17      57.481  84.962  84.753  1.00  0.00           C  
ATOM    235  HD1 TYR    17      57.537  85.880  84.187  1.00  0.00           H  
ATOM    236  CE1 TYR    17      58.629  84.676  85.498  1.00  0.00           C  
ATOM    237  HE1 TYR    17      59.452  85.363  85.630  1.00  0.00           H  
ATOM    238  CZ  TYR    17      58.755  83.452  86.232  1.00  0.00           C  
ATOM    239  OH  TYR    17      59.833  83.166  86.991  1.00  0.00           O  
ATOM    240  HH  TYR    17      59.699  82.487  87.656  1.00  0.00           H  
ATOM    241  CE2 TYR    17      57.657  82.562  86.178  1.00  0.00           C  
ATOM    242  HE2 TYR    17      57.731  81.688  86.808  1.00  0.00           H  
ATOM    243  CD2 TYR    17      56.473  82.903  85.514  1.00  0.00           C  
ATOM    244  HD2 TYR    17      55.593  82.285  85.614  1.00  0.00           H  
ATOM    245  C   TYR    17      54.887  86.843  85.618  1.00  0.00           C  
ATOM    246  O   TYR    17      54.990  87.722  84.700  1.00  0.00           O  
ATOM    247  N   PRO    18      55.514  87.021  86.735  1.00  0.00           N  
ATOM    248  CD  PRO    18      55.616  86.143  87.820  1.00  0.00           C  
ATOM    249  HD2 PRO    18      56.215  85.271  87.558  1.00  0.00           H  
ATOM    250  HD3 PRO    18      54.662  85.919  88.298  1.00  0.00           H  
ATOM    251  CG  PRO    18      56.461  86.897  88.899  1.00  0.00           C  
ATOM    252  HG2 PRO    18      57.496  86.558  88.865  1.00  0.00           H  
ATOM    253  HG3 PRO    18      56.144  86.639  89.909  1.00  0.00           H  
ATOM    254  CB  PRO    18      56.328  88.372  88.551  1.00  0.00           C  
ATOM    255  HB2 PRO    18      57.186  88.998  88.800  1.00  0.00           H  
ATOM    256  HB3 PRO    18      55.385  88.723  88.969  1.00  0.00           H  
ATOM    257  CA  PRO    18      56.228  88.225  87.039  1.00  0.00           C  
ATOM    258  HA  PRO    18      55.576  88.996  86.627  1.00  0.00           H  
ATOM    259  C   PRO    18      57.595  88.414  86.444  1.00  0.00           C  
ATOM    260  O   PRO    18      58.422  87.504  86.546  1.00  0.00           O  
ATOM    261  N   THR    19      57.882  89.637  86.030  1.00  0.00           N  
ATOM    262  H   THR    19      57.173  90.355  85.998  1.00  0.00           H  
ATOM    263  CA  THR    19      59.123  89.928  85.384  1.00  0.00           C  
ATOM    264  HA  THR    19      59.174  89.344  84.464  1.00  0.00           H  
ATOM    265  CB  THR    19      59.140  91.402  84.879  1.00  0.00           C  
ATOM    266  HB  THR    19      58.916  92.107  85.680  1.00  0.00           H  
ATOM    267  CG2 THR    19      60.441  91.791  84.186  1.00  0.00           C  
ATOM    268 HG21 THR    19      61.212  91.799  84.957  1.00  0.00           H  
ATOM    269 HG22 THR    19      60.580  90.959  83.495  1.00  0.00           H  
ATOM    270 HG23 THR    19      60.329  92.797  83.783  1.00  0.00           H  
ATOM    271  OG1 THR    19      58.156  91.756  83.903  1.00  0.00           O  
ATOM    272  HG1 THR    19      57.409  92.048  84.431  1.00  0.00           H  
ATOM    273  C   THR    19      60.320  89.638  86.258  1.00  0.00           C  
ATOM    274  O   THR    19      60.366  89.888  87.445  1.00  0.00           O  
ATOM    275  N   GLN    20      61.362  89.107  85.649  1.00  0.00           N  
ATOM    276  H   GLN    20      61.288  89.039  84.644  1.00  0.00           H  
ATOM    277  CA  GLN    20      62.708  88.908  86.204  1.00  0.00           C  
ATOM    278  HA  GLN    20      62.567  87.984  86.765  1.00  0.00           H  
ATOM    279  CB  GLN    20      63.653  88.596  85.012  1.00  0.00           C  
ATOM    280  HB2 GLN    20      63.466  87.560  84.728  1.00  0.00           H  
ATOM    281  HB3 GLN    20      63.484  89.287  84.187  1.00  0.00           H  
ATOM    282  CG  GLN    20      65.172  88.493  85.354  1.00  0.00           C  
ATOM    283  HG2 GLN    20      65.772  89.393  85.222  1.00  0.00           H  
ATOM    284  HG3 GLN    20      65.348  88.347  86.420  1.00  0.00           H  
ATOM    285  CD  GLN    20      65.907  87.314  84.771  1.00  0.00           C  
ATOM    286  OE1 GLN    20      65.344  86.249  84.538  1.00  0.00           O  
ATOM    287  NE2 GLN    20      67.175  87.407  84.419  1.00  0.00           N  
ATOM    288 HE21 GLN    20      67.754  88.216  84.595  1.00  0.00           H  
ATOM    289 HE22 GLN    20      67.412  86.761  83.679  1.00  0.00           H  
ATOM    290  C   GLN    20      63.213  90.036  87.180  1.00  0.00           C  
ATOM    291  O   GLN    20      63.090  91.181  86.847  1.00  0.00           O  
ATOM    292  N   PRO    21      63.754  89.672  88.388  1.00  0.00           N  
ATOM    293  CD  PRO    21      63.935  88.272  88.839  1.00  0.00           C  
ATOM    294  HD2 PRO    21      64.496  87.588  88.201  1.00  0.00           H  
ATOM    295  HD3 PRO    21      62.975  87.794  89.032  1.00  0.00           H  
ATOM    296  CG  PRO    21      64.507  88.380  90.210  1.00  0.00           C  
ATOM    297  HG2 PRO    21      65.584  88.222  90.258  1.00  0.00           H  
ATOM    298  HG3 PRO    21      64.105  87.630  90.891  1.00  0.00           H  
ATOM    299  CB  PRO    21      64.176  89.783  90.691  1.00  0.00           C  
ATOM    300  HB2 PRO    21      64.873  90.097  91.468  1.00  0.00           H  
ATOM    301  HB3 PRO    21      63.166  89.839  91.098  1.00  0.00           H  
ATOM    302  CA  PRO    21      64.306  90.617  89.359  1.00  0.00           C  
ATOM    303  HA  PRO    21      63.637  91.476  89.398  1.00  0.00           H  
ATOM    304  C   PRO    21      65.784  91.048  89.198  1.00  0.00           C  
ATOM    305  O   PRO    21      66.493  90.435  88.375  1.00  0.00           O  
ATOM    306  N   GLY    22      66.101  92.101  89.884  1.00  0.00           N  
ATOM    307  H   GLY    22      65.480  92.648  90.462  1.00  0.00           H  
ATOM    308  CA  GLY    22      67.508  92.517  89.962  1.00  0.00           C  
ATOM    309  HA2 GLY    22      67.955  92.567  88.969  1.00  0.00           H  
ATOM    310  HA3 GLY    22      67.590  93.503  90.419  1.00  0.00           H  
ATOM    311  C   GLY    22      68.466  91.570  90.729  1.00  0.00           C  
ATOM    312  O   GLY    22      67.999  90.718  91.487  1.00  0.00           O  
ATOM    313  N   GLN    23      69.786  91.874  90.633  1.00  0.00           N  
ATOM    314  H   GLN    23      69.947  92.650  90.007  1.00  0.00           H  
ATOM    315  CA  GLN    23      70.902  91.135  91.139  1.00  0.00           C  
ATOM    316  HA  GLN    23      70.538  90.806  92.113  1.00  0.00           H  
ATOM    317  CB  GLN    23      71.188  89.911  90.274  1.00  0.00           C  
ATOM    318  HB2 GLN    23      72.106  89.517  90.710  1.00  0.00           H  
ATOM    319  HB3 GLN    23      70.401  89.157  90.295  1.00  0.00           H  
ATOM    320  CG  GLN    23      71.480  90.256  88.813  1.00  0.00           C  
ATOM    321  HG2 GLN    23      70.603  90.701  88.344  1.00  0.00           H  
ATOM    322  HG3 GLN    23      72.194  91.077  88.749  1.00  0.00           H  
ATOM    323  CD  GLN    23      72.077  89.145  87.905  1.00  0.00           C  
ATOM    324  OE1 GLN    23      72.671  88.234  88.346  1.00  0.00           O  
ATOM    325  NE2 GLN    23      72.206  89.298  86.645  1.00  0.00           N  
ATOM    326 HE21 GLN    23      71.550  89.929  86.208  1.00  0.00           H  
ATOM    327 HE22 GLN    23      72.469  88.431  86.197  1.00  0.00           H  
ATOM    328  C   GLN    23      72.083  92.074  91.442  1.00  0.00           C  
ATOM    329  O   GLN    23      72.016  93.199  91.027  1.00  0.00           O  
ATOM    330  N   GLY    24      73.140  91.546  92.086  1.00  0.00           N  
ATOM    331  H   GLY    24      73.153  90.546  92.224  1.00  0.00           H  
ATOM    332  CA  GLY    24      74.225  92.396  92.645  1.00  0.00           C  
ATOM    333  HA2 GLY    24      73.842  93.303  93.111  1.00  0.00           H  
ATOM    334  HA3 GLY    24      74.698  91.774  93.405  1.00  0.00           H  
ATOM    335  C   GLY    24      75.309  92.723  91.594  1.00  0.00           C  
ATOM    336  O   GLY    24      75.527  91.816  90.778  1.00  0.00           O  
ATOM    337  N   TYR    25      75.981  93.852  91.724  1.00  0.00           N  
ATOM    338  H   TYR    25      75.810  94.351  92.585  1.00  0.00           H  
ATOM    339  CA  TYR    25      77.067  94.332  90.848  1.00  0.00           C  
ATOM    340  HA  TYR    25      77.862  93.599  90.705  1.00  0.00           H  
ATOM    341  CB  TYR    25      76.458  94.666  89.455  1.00  0.00           C  
ATOM    342  HB2 TYR    25      76.115  93.743  88.989  1.00  0.00           H  
ATOM    343  HB3 TYR    25      75.630  95.364  89.583  1.00  0.00           H  
ATOM    344  CG  TYR    25      77.446  95.279  88.507  1.00  0.00           C  
ATOM    345  CD1 TYR    25      78.695  94.636  88.307  1.00  0.00           C  
ATOM    346  HD1 TYR    25      78.704  93.585  88.554  1.00  0.00           H  
ATOM    347  CE1 TYR    25      79.786  95.260  87.514  1.00  0.00           C  
ATOM    348  HE1 TYR    25      80.664  94.728  87.179  1.00  0.00           H  
ATOM    349  CZ  TYR    25      79.563  96.545  86.929  1.00  0.00           C  
ATOM    350  OH  TYR    25      80.494  97.069  86.062  1.00  0.00           O  
ATOM    351  HH  TYR    25      81.384  96.739  86.203  1.00  0.00           H  
ATOM    352  CE2 TYR    25      78.286  97.167  87.147  1.00  0.00           C  
ATOM    353  HE2 TYR    25      78.137  98.137  86.695  1.00  0.00           H  
ATOM    354  CD2 TYR    25      77.273  96.551  87.965  1.00  0.00           C  
ATOM    355  HD2 TYR    25      76.360  97.061  88.236  1.00  0.00           H  
ATOM    356  C   TYR    25      77.666  95.595  91.464  1.00  0.00           C  
ATOM    357  O   TYR    25      76.894  96.403  91.976  1.00  0.00           O  
ATOM    358  N   SER    26      79.005  95.786  91.480  1.00  0.00           N  
ATOM    359  H   SER    26      79.649  95.114  91.087  1.00  0.00           H  
ATOM    360  CA  SER    26      79.536  97.145  91.756  1.00  0.00           C  
ATOM    361  HA  SER    26      78.817  97.950  91.603  1.00  0.00           H  
ATOM    362  CB  SER    26      80.102  97.261  93.206  1.00  0.00           C  
ATOM    363  HB2 SER    26      79.258  97.233  93.894  1.00  0.00           H  
ATOM    364  HB3 SER    26      80.701  96.403  93.511  1.00  0.00           H  
ATOM    365  OG  SER    26      80.823  98.469  93.340  1.00  0.00           O  
ATOM    366  HG  SER    26      80.227  99.172  93.068  1.00  0.00           H  
ATOM    367  C   SER    26      80.566  97.511  90.696  1.00  0.00           C  
ATOM    368  O   SER    26      81.315  96.687  90.126  1.00  0.00           O  
ATOM    369  N   GLN    27      80.550  98.820  90.334  1.00  0.00           N  
ATOM    370  H   GLN    27      79.896  99.400  90.840  1.00  0.00           H  
ATOM    371  CA  GLN    27      81.230  99.395  89.172  1.00  0.00           C  
ATOM    372  HA  GLN    27      81.024  98.856  88.247  1.00  0.00           H  
ATOM    373  CB  GLN    27      81.016 100.874  88.908  1.00  0.00           C  
ATOM    374  HB2 GLN    27      81.293 101.470  89.777  1.00  0.00           H  
ATOM    375  HB3 GLN    27      81.675 101.083  88.066  1.00  0.00           H  
ATOM    376  CG  GLN    27      79.595 101.364  88.650  1.00  0.00           C  
ATOM    377  HG2 GLN    27      79.012 101.046  89.514  1.00  0.00           H  
ATOM    378  HG3 GLN    27      79.636 102.447  88.537  1.00  0.00           H  
ATOM    379  CD  GLN    27      78.928 100.786  87.429  1.00  0.00           C  
ATOM    380  OE1 GLN    27      79.457 100.318  86.425  1.00  0.00           O  
ATOM    381  NE2 GLN    27      77.614 100.757  87.417  1.00  0.00           N  
ATOM    382 HE21 GLN    27      77.069 101.157  88.167  1.00  0.00           H  
ATOM    383 HE22 GLN    27      77.115 100.291  86.673  1.00  0.00           H  
ATOM    384  C   GLN    27      82.798  99.287  89.364  1.00  0.00           C  
ATOM    385  O   GLN    27      83.615  99.431  88.449  1.00  0.00           O  
ATOM    386  N   GLN    28      83.173  99.177  90.649  1.00  0.00           N  
ATOM    387  H   GLN    28      82.507  98.868  91.343  1.00  0.00           H  
ATOM    388  CA  GLN    28      84.621  99.015  91.097  1.00  0.00           C  
ATOM    389  HA  GLN    28      85.252  99.674  90.500  1.00  0.00           H  
ATOM    390  CB  GLN    28      84.829  99.338  92.565  1.00  0.00           C  
ATOM    391  HB2 GLN    28      84.259  98.606  93.136  1.00  0.00           H  
ATOM    392  HB3 GLN    28      85.894  99.225  92.766  1.00  0.00           H  
ATOM    393  CG  GLN    28      84.448 100.744  92.719  1.00  0.00           C  
ATOM    394  HG2 GLN    28      84.692 101.472  91.945  1.00  0.00           H  
ATOM    395  HG3 GLN    28      83.366 100.819  92.819  1.00  0.00           H  
ATOM    396  CD  GLN    28      84.937 101.396  93.995  1.00  0.00           C  
ATOM    397  OE1 GLN    28      85.338 100.738  94.946  1.00  0.00           O  
ATOM    398  NE2 GLN    28      84.841 102.688  94.050  1.00  0.00           N  
ATOM    399 HE21 GLN    28      85.270 103.206  94.804  1.00  0.00           H  
ATOM    400 HE22 GLN    28      84.746 103.208  93.190  1.00  0.00           H  
ATOM    401  C   GLN    28      85.285  97.612  90.718  1.00  0.00           C  
ATOM    402  O   GLN    28      86.486  97.402  91.032  1.00  0.00           O  
ATOM    403  N   SER    29      84.467  96.772  90.130  1.00  0.00           N  
ATOM    404  H   SER    29      83.485  96.985  90.029  1.00  0.00           H  
ATOM    405  CA  SER    29      84.990  95.555  89.511  1.00  0.00           C  
ATOM    406  HA  SER    29      85.852  95.332  90.139  1.00  0.00           H  
ATOM    407  CB  SER    29      83.924  94.440  89.704  1.00  0.00           C  
ATOM    408  HB2 SER    29      84.352  93.476  89.428  1.00  0.00           H  
ATOM    409  HB3 SER    29      83.499  94.468  90.708  1.00  0.00           H  
ATOM    410  OG  SER    29      82.903  94.721  88.806  1.00  0.00           O  
ATOM    411  HG  SER    29      82.298  95.276  89.304  1.00  0.00           H  
ATOM    412  C   SER    29      85.433  95.688  88.051  1.00  0.00           C  
ATOM    413  O   SER    29      85.883  94.680  87.499  1.00  0.00           O  
ATOM    414  N   SER    30      85.255  96.895  87.486  1.00  0.00           N  
ATOM    415  H   SER    30      84.966  97.714  88.003  1.00  0.00           H  
ATOM    416  CA  SER    30      85.555  97.102  86.031  1.00  0.00           C  
ATOM    417  HA  SER    30      85.986  96.191  85.615  1.00  0.00           H  
ATOM    418  CB  SER    30      84.263  97.501  85.182  1.00  0.00           C  
ATOM    419  HB2 SER    30      83.981  98.515  85.469  1.00  0.00           H  
ATOM    420  HB3 SER    30      84.524  97.462  84.125  1.00  0.00           H  
ATOM    421  OG  SER    30      83.211  96.582  85.592  1.00  0.00           O  
ATOM    422  HG  SER    30      83.340  95.677  85.298  1.00  0.00           H  
ATOM    423  C   SER    30      86.631  98.179  85.786  1.00  0.00           C  
ATOM    424  O   SER    30      86.357  99.271  85.337  1.00  0.00           O  
ATOM    425  N   GLN    31      87.873  97.860  85.983  1.00  0.00           N  
ATOM    426  H   GLN    31      88.451  98.677  85.852  1.00  0.00           H  
ATOM    427  CA  GLN    31      88.549  96.661  86.460  1.00  0.00           C  
ATOM    428  HA  GLN    31      88.214  95.761  85.943  1.00  0.00           H  
ATOM    429  CB  GLN    31      90.016  96.832  86.105  1.00  0.00           C  
ATOM    430  HB2 GLN    31      90.502  95.880  86.320  1.00  0.00           H  
ATOM    431  HB3 GLN    31      90.182  97.129  85.069  1.00  0.00           H  
ATOM    432  CG  GLN    31      90.655  97.935  86.994  1.00  0.00           C  
ATOM    433  HG2 GLN    31      89.957  98.771  87.040  1.00  0.00           H  
ATOM    434  HG3 GLN    31      91.033  97.534  87.935  1.00  0.00           H  
ATOM    435  CD  GLN    31      91.915  98.372  86.348  1.00  0.00           C  
ATOM    436  OE1 GLN    31      91.958  99.244  85.460  1.00  0.00           O  
ATOM    437  NE2 GLN    31      93.042  97.876  86.636  1.00  0.00           N  
ATOM    438 HE21 GLN    31      93.830  98.019  86.021  1.00  0.00           H  
ATOM    439 HE22 GLN    31      93.186  97.285  87.443  1.00  0.00           H  
ATOM    440  C   GLN    31      88.432  96.414  87.952  1.00  0.00           C  
ATOM    441  O   GLN    31      88.012  97.313  88.622  1.00  0.00           O  
ATOM    442  N   PRO    32      88.834  95.228  88.456  1.00  0.00           N  
ATOM    443  CD  PRO    32      88.886  94.012  87.720  1.00  0.00           C  
ATOM    444  HD2 PRO    32      89.805  93.970  87.135  1.00  0.00           H  
ATOM    445  HD3 PRO    32      87.983  93.886  87.123  1.00  0.00           H  
ATOM    446  CG  PRO    32      88.875  92.829  88.690  1.00  0.00           C  
ATOM    447  HG2 PRO    32      89.872  92.390  88.707  1.00  0.00           H  
ATOM    448  HG3 PRO    32      88.173  92.058  88.370  1.00  0.00           H  
ATOM    449  CB  PRO    32      88.567  93.455  90.043  1.00  0.00           C  
ATOM    450  HB2 PRO    32      89.306  93.099  90.761  1.00  0.00           H  
ATOM    451  HB3 PRO    32      87.540  93.253  90.349  1.00  0.00           H  
ATOM    452  CA  PRO    32      88.916  94.964  89.828  1.00  0.00           C  
ATOM    453  HA  PRO    32      88.150  95.497  90.392  1.00  0.00           H  
ATOM    454  C   PRO    32      90.310  95.388  90.314  1.00  0.00           C  
ATOM    455  O   PRO    32      91.223  94.736  89.920  1.00  0.00           O  
ATOM    456  N   TYR    33      90.441  96.272  91.338  1.00  0.00           N  
ATOM    457  H   TYR    33      89.639  96.735  91.742  1.00  0.00           H  
ATOM    458  CA  TYR    33      91.717  96.579  91.975  1.00  0.00           C  
ATOM    459  HA  TYR    33      92.507  96.447  91.236  1.00  0.00           H  
ATOM    460  CB  TYR    33      91.745  98.027  92.368  1.00  0.00           C  
ATOM    461  HB2 TYR    33      90.906  98.172  93.048  1.00  0.00           H  
ATOM    462  HB3 TYR    33      92.638  98.177  92.976  1.00  0.00           H  
ATOM    463  CG  TYR    33      91.611  98.986  91.193  1.00  0.00           C  
ATOM    464  CD1 TYR    33      92.802  99.221  90.393  1.00  0.00           C  
ATOM    465  HD1 TYR    33      93.741  98.723  90.585  1.00  0.00           H  
ATOM    466  CE1 TYR    33      92.615  99.876  89.181  1.00  0.00           C  
ATOM    467  HE1 TYR    33      93.477  99.956  88.536  1.00  0.00           H  
ATOM    468  CZ  TYR    33      91.422 100.596  88.882  1.00  0.00           C  
ATOM    469  OH  TYR    33      91.289 101.328  87.723  1.00  0.00           O  
ATOM    470  HH  TYR    33      92.170 101.455  87.364  1.00  0.00           H  
ATOM    471  CE2 TYR    33      90.366 100.522  89.808  1.00  0.00           C  
ATOM    472  HE2 TYR    33      89.423 101.020  89.635  1.00  0.00           H  
ATOM    473  CD2 TYR    33      90.437  99.671  90.914  1.00  0.00           C  
ATOM    474  HD2 TYR    33      89.559  99.555  91.532  1.00  0.00           H  
ATOM    475  C   TYR    33      91.845  95.733  93.218  1.00  0.00           C  
ATOM    476  O   TYR    33      92.932  95.553  93.693  1.00  0.00           O  
ATOM    477  N   GLY    34      90.748  95.204  93.791  1.00  0.00           N  
ATOM    478  H   GLY    34      89.888  95.386  93.293  1.00  0.00           H  
ATOM    479  CA  GLY    34      90.674  94.018  94.646  1.00  0.00           C  
ATOM    480  HA2 GLY    34      91.393  93.298  94.254  1.00  0.00           H  
ATOM    481  HA3 GLY    34      90.946  94.311  95.660  1.00  0.00           H  
ATOM    482  C   GLY    34      89.272  93.342  94.735  1.00  0.00           C  
ATOM    483  O   GLY    34      88.420  93.759  94.052  1.00  0.00           O  
ATOM    484  N   GLN    35      89.098  92.526  95.813  1.00  0.00           N  
ATOM    485  H   GLN    35      89.857  92.124  96.345  1.00  0.00           H  
ATOM    486  CA  GLN    35      87.834  92.157  96.381  1.00  0.00           C  
ATOM    487  HA  GLN    35      86.976  92.694  95.976  1.00  0.00           H  
ATOM    488  CB  GLN    35      87.632  90.672  95.997  1.00  0.00           C  
ATOM    489  HB2 GLN    35      88.504  90.027  96.096  1.00  0.00           H  
ATOM    490  HB3 GLN    35      86.877  90.275  96.676  1.00  0.00           H  
ATOM    491  CG  GLN    35      87.194  90.589  94.537  1.00  0.00           C  
ATOM    492  HG2 GLN    35      86.444  89.802  94.466  1.00  0.00           H  
ATOM    493  HG3 GLN    35      86.687  91.503  94.227  1.00  0.00           H  
ATOM    494  CD  GLN    35      88.244  90.321  93.468  1.00  0.00           C  
ATOM    495  OE1 GLN    35      89.424  90.201  93.701  1.00  0.00           O  
ATOM    496  NE2 GLN    35      87.829  90.224  92.208  1.00  0.00           N  
ATOM    497 HE21 GLN    35      86.858  90.422  92.009  1.00  0.00           H  
ATOM    498 HE22 GLN    35      88.445  90.032  91.431  1.00  0.00           H  
ATOM    499  C   GLN    35      87.972  92.229  97.871  1.00  0.00           C  
ATOM    500  O   GLN    35      88.596  91.314  98.465  1.00  0.00           O  
ATOM    501  N   GLN    36      87.421  93.167  98.555  1.00  0.00           N  
ATOM    502  H   GLN    36      87.505  92.990  99.546  1.00  0.00           H  
ATOM    503  CA  GLN    36      86.803  94.377  98.018  1.00  0.00           C  
ATOM    504  HA  GLN    36      85.954  94.042  97.422  1.00  0.00           H  
ATOM    505  CB  GLN    36      86.088  95.180  99.037  1.00  0.00           C  
ATOM    506  HB2 GLN    36      85.413  95.903  98.578  1.00  0.00           H  
ATOM    507  HB3 GLN    36      85.508  94.411  99.548  1.00  0.00           H  
ATOM    508  CG  GLN    36      86.919  95.985 100.134  1.00  0.00           C  
ATOM    509  HG2 GLN    36      87.677  95.300 100.513  1.00  0.00           H  
ATOM    510  HG3 GLN    36      87.517  96.764  99.662  1.00  0.00           H  
ATOM    511  CD  GLN    36      86.152  96.610 101.291  1.00  0.00           C  
ATOM    512  OE1 GLN    36      86.498  96.464 102.453  1.00  0.00           O  
ATOM    513  NE2 GLN    36      85.039  97.192 100.978  1.00  0.00           N  
ATOM    514 HE21 GLN    36      84.765  97.642 100.116  1.00  0.00           H  
ATOM    515 HE22 GLN    36      84.615  97.631 101.783  1.00  0.00           H  
ATOM    516  C   GLN    36      87.825  95.263  97.293  1.00  0.00           C  
ATOM    517  O   GLN    36      89.013  95.202  97.534  1.00  0.00           O  
ATOM    518  N   SER    37      87.273  96.080  96.333  1.00  0.00           N  
ATOM    519  H   SER    37      86.293  95.944  96.130  1.00  0.00           H  
ATOM    520  CA  SER    37      87.988  97.024  95.473  1.00  0.00           C  
ATOM    521  HA  SER    37      89.020  96.682  95.548  1.00  0.00           H  
ATOM    522  CB  SER    37      87.312  96.831  94.119  1.00  0.00           C  
ATOM    523  HB2 SER    37      87.264  95.771  93.872  1.00  0.00           H  
ATOM    524  HB3 SER    37      86.283  97.176  94.021  1.00  0.00           H  
ATOM    525  OG  SER    37      88.135  97.367  93.055  1.00  0.00           O  
ATOM    526  HG  SER    37      87.515  97.394  92.322  1.00  0.00           H  
ATOM    527  C   SER    37      87.925  98.447  95.993  1.00  0.00           C  
ATOM    528  O   SER    37      87.485  98.763  97.146  1.00  0.00           O  
ATOM    529  N   TYR    38      88.419  99.367  95.181  1.00  0.00           N  
ATOM    530  H   TYR    38      88.626  99.199  94.206  1.00  0.00           H  
ATOM    531  CA  TYR    38      88.642 100.779  95.591  1.00  0.00           C  
ATOM    532  HA  TYR    38      87.698 101.157  95.981  1.00  0.00           H  
ATOM    533  CB  TYR    38      89.711 100.870  96.730  1.00  0.00           C  
ATOM    534  HB2 TYR    38      89.856 101.949  96.793  1.00  0.00           H  
ATOM    535  HB3 TYR    38      89.282 100.604  97.696  1.00  0.00           H  
ATOM    536  CG  TYR    38      90.963 100.106  96.377  1.00  0.00           C  
ATOM    537  CD1 TYR    38      91.880 100.651  95.494  1.00  0.00           C  
ATOM    538  HD1 TYR    38      91.842 101.679  95.166  1.00  0.00           H  
ATOM    539  CE1 TYR    38      93.102 100.005  95.150  1.00  0.00           C  
ATOM    540  HE1 TYR    38      93.758 100.560  94.495  1.00  0.00           H  
ATOM    541  CZ  TYR    38      93.268  98.708  95.713  1.00  0.00           C  
ATOM    542  OH  TYR    38      94.437  98.128  95.633  1.00  0.00           O  
ATOM    543  HH  TYR    38      95.127  98.693  95.279  1.00  0.00           H  
ATOM    544  CE2 TYR    38      92.282  98.071  96.511  1.00  0.00           C  
ATOM    545  HE2 TYR    38      92.400  97.051  96.845  1.00  0.00           H  
ATOM    546  CD2 TYR    38      91.063  98.722  96.762  1.00  0.00           C  
ATOM    547  HD2 TYR    38      90.369  98.256  97.445  1.00  0.00           H  
ATOM    548  C   TYR    38      88.783 101.608  94.284  1.00  0.00           C  
ATOM    549  O   TYR    38      89.312 101.140  93.259  1.00  0.00           O  
ATOM    550  N   SER    39      88.301 102.877  94.270  1.00  0.00           N  
ATOM    551  H   SER    39      87.919 103.205  95.146  1.00  0.00           H  
ATOM    552  CA  SER    39      88.237 103.855  93.202  1.00  0.00           C  
ATOM    553  HA  SER    39      87.496 103.502  92.484  1.00  0.00           H  
ATOM    554  CB  SER    39      87.536 105.184  93.663  1.00  0.00           C  
ATOM    555  HB2 SER    39      87.602 105.911  92.853  1.00  0.00           H  
ATOM    556  HB3 SER    39      86.486 105.149  93.951  1.00  0.00           H  
ATOM    557  OG  SER    39      88.283 105.744  94.703  1.00  0.00           O  
ATOM    558  HG  SER    39      88.101 105.281  95.524  1.00  0.00           H  
ATOM    559  C   SER    39      89.603 104.156  92.543  1.00  0.00           C  
ATOM    560  O   SER    39      90.642 104.237  93.172  1.00  0.00           O  
ATOM    561  N   GLY    40      89.527 104.311  91.188  1.00  0.00           N  
ATOM    562  H   GLY    40      88.630 104.399  90.731  1.00  0.00           H  
ATOM    563  CA  GLY    40      90.757 104.538  90.398  1.00  0.00           C  
ATOM    564  HA2 GLY    40      91.498 103.745  90.502  1.00  0.00           H  
ATOM    565  HA3 GLY    40      90.395 104.482  89.371  1.00  0.00           H  
ATOM    566  C   GLY    40      91.290 106.017  90.713  1.00  0.00           C  
ATOM    567  O   GLY    40      90.481 106.811  91.168  1.00  0.00           O  
ATOM    568  N   TYR    41      92.542 106.400  90.458  1.00  0.00           N  
ATOM    569  H   TYR    41      92.723 107.373  90.656  1.00  0.00           H  
ATOM    570  CA  TYR    41      93.634 105.564  89.789  1.00  0.00           C  
ATOM    571  HA  TYR    41      93.383 104.525  90.003  1.00  0.00           H  
ATOM    572  CB  TYR    41      93.652 105.778  88.224  1.00  0.00           C  
ATOM    573  HB2 TYR    41      94.084 106.746  87.973  1.00  0.00           H  
ATOM    574  HB3 TYR    41      94.380 105.152  87.708  1.00  0.00           H  
ATOM    575  CG  TYR    41      92.251 105.602  87.530  1.00  0.00           C  
ATOM    576  CD1 TYR    41      92.132 104.523  86.618  1.00  0.00           C  
ATOM    577  HD1 TYR    41      92.921 103.787  86.565  1.00  0.00           H  
ATOM    578  CE1 TYR    41      91.043 104.390  85.755  1.00  0.00           C  
ATOM    579  HE1 TYR    41      91.017 103.600  85.019  1.00  0.00           H  
ATOM    580  CZ  TYR    41      89.975 105.290  85.926  1.00  0.00           C  
ATOM    581  OH  TYR    41      88.871 105.035  85.306  1.00  0.00           O  
ATOM    582  HH  TYR    41      88.164 105.623  85.582  1.00  0.00           H  
ATOM    583  CE2 TYR    41      90.039 106.420  86.747  1.00  0.00           C  
ATOM    584  HE2 TYR    41      89.204 107.103  86.787  1.00  0.00           H  
ATOM    585  CD2 TYR    41      91.260 106.624  87.529  1.00  0.00           C  
ATOM    586  HD2 TYR    41      91.344 107.540  88.096  1.00  0.00           H  
ATOM    587  C   TYR    41      95.039 105.885  90.313  1.00  0.00           C  
ATOM    588  O   TYR    41      95.381 107.043  90.366  1.00  0.00           O  
ATOM    589  N   SER    42      95.872 104.922  90.718  1.00  0.00           N  
ATOM    590  H   SER    42      95.691 103.965  90.450  1.00  0.00           H  
ATOM    591  CA  SER    42      97.209 105.238  91.223  1.00  0.00           C  
ATOM    592  HA  SER    42      97.044 106.158  91.783  1.00  0.00           H  
ATOM    593  CB  SER    42      97.683 104.085  92.098  1.00  0.00           C  
ATOM    594  HB2 SER    42      97.012 103.836  92.921  1.00  0.00           H  
ATOM    595  HB3 SER    42      97.956 103.196  91.529  1.00  0.00           H  
ATOM    596  OG  SER    42      98.809 104.543  92.824  1.00  0.00           O  
ATOM    597  HG  SER    42      98.616 104.674  93.755  1.00  0.00           H  
ATOM    598  C   SER    42      98.260 105.382  90.144  1.00  0.00           C  
ATOM    599  O   SER    42      98.600 104.434  89.399  1.00  0.00           O  
ATOM    600  N   GLN    43      98.842 106.565  90.046  1.00  0.00           N  
ATOM    601  H   GLN    43      98.627 107.297  90.707  1.00  0.00           H  
ATOM    602  CA  GLN    43     100.140 106.705  89.264  1.00  0.00           C  
ATOM    603  HA  GLN    43     100.838 105.901  89.497  1.00  0.00           H  
ATOM    604  CB  GLN    43      99.873 106.777  87.712  1.00  0.00           C  
ATOM    605  HB2 GLN    43      99.518 105.842  87.278  1.00  0.00           H  
ATOM    606  HB3 GLN    43      99.191 107.613  87.558  1.00  0.00           H  
ATOM    607  CG  GLN    43     101.121 107.074  86.927  1.00  0.00           C  
ATOM    608  HG2 GLN    43     100.885 107.213  85.872  1.00  0.00           H  
ATOM    609  HG3 GLN    43     101.642 108.021  87.067  1.00  0.00           H  
ATOM    610  CD  GLN    43     102.140 105.949  86.860  1.00  0.00           C  
ATOM    611  OE1 GLN    43     101.839 104.764  86.530  1.00  0.00           O  
ATOM    612  NE2 GLN    43     103.374 106.279  87.170  1.00  0.00           N  
ATOM    613 HE21 GLN    43     103.469 107.152  87.668  1.00  0.00           H  
ATOM    614 HE22 GLN    43     103.999 105.509  87.363  1.00  0.00           H  
ATOM    615  C   GLN    43     100.834 108.076  89.658  1.00  0.00           C  
ATOM    616  O   GLN    43     100.268 109.155  89.663  1.00  0.00           O  
ATOM    617  N   SER    44     102.087 107.905  90.037  1.00  0.00           N  
ATOM    618  H   SER    44     102.511 106.989  90.007  1.00  0.00           H  
ATOM    619  CA  SER    44     102.982 109.026  90.371  1.00  0.00           C  
ATOM    620  HA  SER    44     102.482 109.493  91.219  1.00  0.00           H  
ATOM    621  CB  SER    44     104.264 108.533  91.067  1.00  0.00           C  
ATOM    622  HB2 SER    44     104.062 107.904  91.934  1.00  0.00           H  
ATOM    623  HB3 SER    44     104.695 107.869  90.318  1.00  0.00           H  
ATOM    624  OG  SER    44     105.232 109.564  91.267  1.00  0.00           O  
ATOM    625  HG  SER    44     106.046 109.131  91.536  1.00  0.00           H  
ATOM    626  C   SER    44     103.243 109.936  89.198  1.00  0.00           C  
ATOM    627  O   SER    44     103.784 109.511  88.213  1.00  0.00           O  
ATOM    628  N   THR    45     102.905 111.226  89.365  1.00  0.00           N  
ATOM    629  H   THR    45     102.372 111.406  90.203  1.00  0.00           H  
ATOM    630  CA  THR    45     102.975 112.232  88.230  1.00  0.00           C  
ATOM    631  HA  THR    45     102.366 111.843  87.414  1.00  0.00           H  
ATOM    632  CB  THR    45     102.314 113.577  88.650  1.00  0.00           C  
ATOM    633  HB  THR    45     101.295 113.427  89.008  1.00  0.00           H  
ATOM    634  CG2 THR    45     103.074 114.379  89.808  1.00  0.00           C  
ATOM    635 HG21 THR    45     103.471 113.717  90.577  1.00  0.00           H  
ATOM    636 HG22 THR    45     103.999 114.816  89.431  1.00  0.00           H  
ATOM    637 HG23 THR    45     102.496 115.238  90.148  1.00  0.00           H  
ATOM    638  OG1 THR    45     102.184 114.444  87.573  1.00  0.00           O  
ATOM    639  HG1 THR    45     102.040 115.289  88.004  1.00  0.00           H  
ATOM    640  C   THR    45     104.398 112.527  87.737  1.00  0.00           C  
ATOM    641  O   THR    45     104.546 112.751  86.531  1.00  0.00           O  
ATOM    642  N   ASP    46     105.395 112.358  88.599  1.00  0.00           N  
ATOM    643  H   ASP    46     105.054 112.143  89.525  1.00  0.00           H  
ATOM    644  CA  ASP    46     106.781 112.321  88.328  1.00  0.00           C  
ATOM    645  HA  ASP    46     106.808 111.910  87.319  1.00  0.00           H  
ATOM    646  CB  ASP    46     107.317 113.690  88.281  1.00  0.00           C  
ATOM    647  HB2 ASP    46     106.737 114.297  87.586  1.00  0.00           H  
ATOM    648  HB3 ASP    46     107.090 114.169  89.233  1.00  0.00           H  
ATOM    649  CG  ASP    46     108.773 113.804  87.843  1.00  0.00           C  
ATOM    650  OD1 ASP    46     109.565 112.804  87.970  1.00  0.00           O  
ATOM    651  OD2 ASP    46     109.148 114.819  87.183  1.00  0.00           O  
ATOM    652  C   ASP    46     107.464 111.400  89.356  1.00  0.00           C  
ATOM    653  O   ASP    46     107.579 111.756  90.489  1.00  0.00           O  
ATOM    654  N   THR    47     108.052 110.377  88.779  1.00  0.00           N  
ATOM    655  H   THR    47     107.933 110.268  87.782  1.00  0.00           H  
ATOM    656  CA  THR    47     108.749 109.313  89.546  1.00  0.00           C  
ATOM    657  HA  THR    47     108.359 109.234  90.561  1.00  0.00           H  
ATOM    658  CB  THR    47     108.484 108.011  88.760  1.00  0.00           C  
ATOM    659  HB  THR    47     109.021 107.135  89.125  1.00  0.00           H  
ATOM    660  CG2 THR    47     107.024 107.591  88.800  1.00  0.00           C  
ATOM    661 HG21 THR    47     106.698 106.995  87.948  1.00  0.00           H  
ATOM    662 HG22 THR    47     106.777 107.095  89.739  1.00  0.00           H  
ATOM    663 HG23 THR    47     106.419 108.495  88.874  1.00  0.00           H  
ATOM    664  OG1 THR    47     108.843 108.144  87.396  1.00  0.00           O  
ATOM    665  HG1 THR    47     109.766 108.407  87.390  1.00  0.00           H  
ATOM    666  C   THR    47     110.218 109.479  89.627  1.00  0.00           C  
ATOM    667  O   THR    47     110.809 108.577  90.234  1.00  0.00           O  
ATOM    668  N   SER    48     110.811 110.580  89.131  1.00  0.00           N  
ATOM    669  H   SER    48     110.347 111.373  88.710  1.00  0.00           H  
ATOM    670  CA  SER    48     112.253 110.750  89.118  1.00  0.00           C  
ATOM    671  HA  SER    48     112.674 109.856  88.658  1.00  0.00           H  
ATOM    672  CB  SER    48     112.491 111.992  88.258  1.00  0.00           C  
ATOM    673  HB2 SER    48     113.561 112.101  88.081  1.00  0.00           H  
ATOM    674  HB3 SER    48     112.041 111.842  87.276  1.00  0.00           H  
ATOM    675  OG  SER    48     111.964 113.131  88.860  1.00  0.00           O  
ATOM    676  HG  SER    48     111.022 113.149  88.673  1.00  0.00           H  
ATOM    677  C   SER    48     112.927 110.881  90.509  1.00  0.00           C  
ATOM    678  O   SER    48     112.345 111.387  91.469  1.00  0.00           O  
ATOM    679  N   GLY    49     114.152 110.461  90.539  1.00  0.00           N  
ATOM    680  H   GLY    49     114.535 109.999  89.726  1.00  0.00           H  
ATOM    681  CA  GLY    49     115.049 110.826  91.612  1.00  0.00           C  
ATOM    682  HA2 GLY    49     116.075 110.844  91.244  1.00  0.00           H  
ATOM    683  HA3 GLY    49     114.754 111.816  91.960  1.00  0.00           H  
ATOM    684  C   GLY    49     115.047 109.919  92.865  1.00  0.00           C  
ATOM    685  O   GLY    49     114.230 108.940  93.009  1.00  0.00           O  
ATOM    686  N   TYR    50     115.785 110.167  93.998  1.00  0.00           N  
ATOM    687  H   TYR    50     115.554 109.571  94.781  1.00  0.00           H  
ATOM    688  CA  TYR    50     116.813 111.211  94.172  1.00  0.00           C  
ATOM    689  HA  TYR    50     116.424 112.192  93.900  1.00  0.00           H  
ATOM    690  CB  TYR    50     117.105 111.353  95.720  1.00  0.00           C  
ATOM    691  HB2 TYR    50     116.236 111.456  96.370  1.00  0.00           H  
ATOM    692  HB3 TYR    50     117.643 110.443  95.983  1.00  0.00           H  
ATOM    693  CG  TYR    50     117.931 112.559  96.021  1.00  0.00           C  
ATOM    694  CD1 TYR    50     119.369 112.496  96.125  1.00  0.00           C  
ATOM    695  HD1 TYR    50     119.922 111.569  96.091  1.00  0.00           H  
ATOM    696  CE1 TYR    50     120.038 113.706  96.313  1.00  0.00           C  
ATOM    697  HE1 TYR    50     121.117 113.689  96.280  1.00  0.00           H  
ATOM    698  CZ  TYR    50     119.348 114.917  96.389  1.00  0.00           C  
ATOM    699  OH  TYR    50     119.994 116.174  96.575  1.00  0.00           O  
ATOM    700  HH  TYR    50     120.923 116.021  96.765  1.00  0.00           H  
ATOM    701  CE2 TYR    50     117.971 114.940  96.403  1.00  0.00           C  
ATOM    702  HE2 TYR    50     117.480 115.894  96.524  1.00  0.00           H  
ATOM    703  CD2 TYR    50     117.256 113.819  96.190  1.00  0.00           C  
ATOM    704  HD2 TYR    50     116.185 113.750  96.070  1.00  0.00           H  
ATOM    705  C   TYR    50     118.006 110.984  93.259  1.00  0.00           C  
ATOM    706  O   TYR    50     118.499 109.842  93.093  1.00  0.00           O  
ATOM    707  N   GLY    51     118.652 112.041  92.718  1.00  0.00           N  
ATOM    708  H   GLY    51     119.521 111.726  92.310  1.00  0.00           H  
ATOM    709  CA  GLY    51     118.404 113.455  92.864  1.00  0.00           C  
ATOM    710  HA2 GLY    51     117.870 113.881  92.015  1.00  0.00           H  
ATOM    711  HA3 GLY    51     118.103 113.840  93.838  1.00  0.00           H  
ATOM    712  C   GLY    51     119.842 114.153  92.666  1.00  0.00           C  
ATOM    713  O   GLY    51     120.925 113.573  92.698  1.00  0.00           O  
ATOM    714  N   GLN    52     119.745 115.455  92.270  1.00  0.00           N  
ATOM    715  H   GLN    52     118.843 115.909  92.287  1.00  0.00           H  
ATOM    716  CA  GLN    52     120.881 116.317  92.076  1.00  0.00           C  
ATOM    717  HA  GLN    52     120.477 117.289  91.792  1.00  0.00           H  
ATOM    718  CB  GLN    52     121.518 116.707  93.446  1.00  0.00           C  
ATOM    719  HB2 GLN    52     120.664 117.049  94.031  1.00  0.00           H  
ATOM    720  HB3 GLN    52     122.075 115.922  93.958  1.00  0.00           H  
ATOM    721  CG  GLN    52     122.436 117.937  93.427  1.00  0.00           C  
ATOM    722  HG2 GLN    52     123.412 117.733  92.987  1.00  0.00           H  
ATOM    723  HG3 GLN    52     121.975 118.794  92.937  1.00  0.00           H  
ATOM    724  CD  GLN    52     122.715 118.355  94.814  1.00  0.00           C  
ATOM    725  OE1 GLN    52     122.053 119.214  95.395  1.00  0.00           O  
ATOM    726  NE2 GLN    52     123.766 117.779  95.420  1.00  0.00           N  
ATOM    727 HE21 GLN    52     124.389 117.153  94.929  1.00  0.00           H  
ATOM    728 HE22 GLN    52     124.122 118.197  96.268  1.00  0.00           H  
ATOM    729  C   GLN    52     121.854 115.906  91.011  1.00  0.00           C  
ATOM    730  O   GLN    52     123.017 115.645  91.356  1.00  0.00           O  
ATOM    731  N   SER    53     121.446 115.726  89.700  1.00  0.00           N  
ATOM    732  H   SER    53     122.254 115.516  89.131  1.00  0.00           H  
ATOM    733  CA  SER    53     120.078 115.794  88.993  1.00  0.00           C  
ATOM    734  HA  SER    53     119.539 116.683  89.319  1.00  0.00           H  
ATOM    735  CB  SER    53     120.295 116.059  87.539  1.00  0.00           C  
ATOM    736  HB2 SER    53     120.886 116.974  87.582  1.00  0.00           H  
ATOM    737  HB3 SER    53     120.865 115.240  87.101  1.00  0.00           H  
ATOM    738  OG  SER    53     119.018 116.137  86.901  1.00  0.00           O  
ATOM    739  HG  SER    53     118.793 117.053  86.723  1.00  0.00           H  
ATOM    740  C   SER    53     119.314 114.522  89.271  1.00  0.00           C  
ATOM    741  O   SER    53     119.821 113.460  89.480  1.00  0.00           O  
ATOM    742  N   SER    54     117.990 114.580  89.193  1.00  0.00           N  
ATOM    743  H   SER    54     117.584 115.485  89.001  1.00  0.00           H  
ATOM    744  CA  SER    54     117.022 113.413  89.213  1.00  0.00           C  
ATOM    745  HA  SER    54     117.421 112.671  89.906  1.00  0.00           H  
ATOM    746  CB  SER    54     115.575 113.858  89.567  1.00  0.00           C  
ATOM    747  HB2 SER    54     115.167 114.322  88.668  1.00  0.00           H  
ATOM    748  HB3 SER    54     114.952 113.008  89.842  1.00  0.00           H  
ATOM    749  OG  SER    54     115.499 114.715  90.674  1.00  0.00           O  
ATOM    750  HG  SER    54     114.699 115.183  90.426  1.00  0.00           H  
ATOM    751  C   SER    54     116.926 112.791  87.782  1.00  0.00           C  
ATOM    752  O   SER    54     116.271 111.735  87.681  1.00  0.00           O  
ATOM    753  N   TYR    55     117.386 113.445  86.700  1.00  0.00           N  
ATOM    754  H   TYR    55     117.746 114.389  86.696  1.00  0.00           H  
ATOM    755  CA  TYR    55     117.073 112.966  85.356  1.00  0.00           C  
ATOM    756  HA  TYR    55     116.579 111.997  85.433  1.00  0.00           H  
ATOM    757  CB  TYR    55     116.371 114.141  84.600  1.00  0.00           C  
ATOM    758  HB2 TYR    55     117.184 114.867  84.597  1.00  0.00           H  
ATOM    759  HB3 TYR    55     116.062 113.855  83.594  1.00  0.00           H  
ATOM    760  CG  TYR    55     115.099 114.748  85.212  1.00  0.00           C  
ATOM    761  CD1 TYR    55     115.165 115.705  86.248  1.00  0.00           C  
ATOM    762  HD1 TYR    55     116.119 116.074  86.593  1.00  0.00           H  
ATOM    763  CE1 TYR    55     113.998 116.074  86.906  1.00  0.00           C  
ATOM    764  HE1 TYR    55     114.053 116.821  87.684  1.00  0.00           H  
ATOM    765  CZ  TYR    55     112.786 115.470  86.537  1.00  0.00           C  
ATOM    766  OH  TYR    55     111.637 115.833  87.233  1.00  0.00           O  
ATOM    767  HH  TYR    55     110.777 115.418  87.136  1.00  0.00           H  
ATOM    768  CE2 TYR    55     112.665 114.554  85.477  1.00  0.00           C  
ATOM    769  HE2 TYR    55     111.685 114.169  85.237  1.00  0.00           H  
ATOM    770  CD2 TYR    55     113.858 114.197  84.865  1.00  0.00           C  
ATOM    771  HD2 TYR    55     113.766 113.452  84.088  1.00  0.00           H  
ATOM    772  C   TYR    55     118.338 112.711  84.624  1.00  0.00           C  
ATOM    773  O   TYR    55     119.240 113.601  84.678  1.00  0.00           O  
ATOM    774  N   SER    56     118.677 111.529  84.042  1.00  0.00           N  
ATOM    775  H   SER    56     119.620 111.376  83.714  1.00  0.00           H  
ATOM    776  CA  SER    56     117.812 110.321  83.850  1.00  0.00           C  
ATOM    777  HA  SER    56     118.286 109.662  83.122  1.00  0.00           H  
ATOM    778  CB  SER    56     117.581 109.563  85.129  1.00  0.00           C  
ATOM    779  HB2 SER    56     116.877 110.055  85.801  1.00  0.00           H  
ATOM    780  HB3 SER    56     117.125 108.667  84.705  1.00  0.00           H  
ATOM    781  OG  SER    56     118.820 109.119  85.689  1.00  0.00           O  
ATOM    782  HG  SER    56     119.167 109.883  86.156  1.00  0.00           H  
ATOM    783  C   SER    56     116.491 110.601  83.126  1.00  0.00           C  
ATOM    784  O   SER    56     115.462 110.311  83.706  1.00  0.00           O  
ATOM    785  N   SER    57     116.448 111.174  81.899  1.00  0.00           N  
ATOM    786  H   SER    57     115.531 111.491  81.618  1.00  0.00           H  
ATOM    787  CA  SER    57     117.540 111.708  80.962  1.00  0.00           C  
ATOM    788  HA  SER    57     118.492 111.194  81.096  1.00  0.00           H  
ATOM    789  CB  SER    57     117.197 111.396  79.526  1.00  0.00           C  
ATOM    790  HB2 SER    57     116.364 111.938  79.080  1.00  0.00           H  
ATOM    791  HB3 SER    57     118.072 111.631  78.920  1.00  0.00           H  
ATOM    792  OG  SER    57     116.841 110.012  79.498  1.00  0.00           O  
ATOM    793  HG  SER    57     115.922 109.891  79.748  1.00  0.00           H  
ATOM    794  C   SER    57     117.644 113.260  81.118  1.00  0.00           C  
ATOM    795  O   SER    57     116.662 113.939  80.935  1.00  0.00           O  
ATOM    796  N   TYR    58     118.829 113.760  81.473  1.00  0.00           N  
ATOM    797  H   TYR    58     119.631 113.147  81.451  1.00  0.00           H  
ATOM    798  CA  TYR    58     119.011 115.192  81.741  1.00  0.00           C  
ATOM    799  HA  TYR    58     118.399 115.414  82.615  1.00  0.00           H  
ATOM    800  CB  TYR    58     120.492 115.558  82.122  1.00  0.00           C  
ATOM    801  HB2 TYR    58     120.810 114.796  82.834  1.00  0.00           H  
ATOM    802  HB3 TYR    58     121.030 115.370  81.193  1.00  0.00           H  
ATOM    803  CG  TYR    58     120.736 116.964  82.662  1.00  0.00           C  
ATOM    804  CD1 TYR    58     120.798 118.111  81.814  1.00  0.00           C  
ATOM    805  HD1 TYR    58     120.714 118.013  80.742  1.00  0.00           H  
ATOM    806  CE1 TYR    58     121.119 119.351  82.314  1.00  0.00           C  
ATOM    807  HE1 TYR    58     121.243 120.198  81.656  1.00  0.00           H  
ATOM    808  CZ  TYR    58     121.299 119.561  83.713  1.00  0.00           C  
ATOM    809  OH  TYR    58     121.801 120.796  84.166  1.00  0.00           O  
ATOM    810  HH  TYR    58     121.828 120.761  85.125  1.00  0.00           H  
ATOM    811  CE2 TYR    58     121.125 118.435  84.546  1.00  0.00           C  
ATOM    812  HE2 TYR    58     121.395 118.546  85.586  1.00  0.00           H  
ATOM    813  CD2 TYR    58     120.828 117.155  84.013  1.00  0.00           C  
ATOM    814  HD2 TYR    58     120.647 116.312  84.662  1.00  0.00           H  
ATOM    815  C   TYR    58     118.473 116.135  80.581  1.00  0.00           C  
ATOM    816  O   TYR    58     118.998 116.108  79.477  1.00  0.00           O  
ATOM    817  N   GLY    59     117.582 117.080  80.862  1.00  0.00           N  
ATOM    818  H   GLY    59     117.416 117.743  80.118  1.00  0.00           H  
ATOM    819  CA  GLY    59     117.014 117.611  82.132  1.00  0.00           C  
ATOM    820  HA2 GLY    59     116.187 116.952  82.394  1.00  0.00           H  
ATOM    821  HA3 GLY    59     117.764 117.600  82.923  1.00  0.00           H  
ATOM    822  C   GLY    59     116.514 119.021  82.203  1.00  0.00           C  
ATOM    823  O   GLY    59     116.767 119.811  81.281  1.00  0.00           O  
ATOM    824  N   GLN    60     115.692 119.370  83.204  1.00  0.00           N  
ATOM    825  H   GLN    60     115.253 120.276  83.113  1.00  0.00           H  
ATOM    826  CA  GLN    60     115.154 118.646  84.322  1.00  0.00           C  
ATOM    827  HA  GLN    60     115.864 117.863  84.587  1.00  0.00           H  
ATOM    828  CB  GLN    60     115.192 119.580  85.512  1.00  0.00           C  
ATOM    829  HB2 GLN    60     114.363 120.269  85.352  1.00  0.00           H  
ATOM    830  HB3 GLN    60     115.017 119.004  86.420  1.00  0.00           H  
ATOM    831  CG  GLN    60     116.509 120.426  85.821  1.00  0.00           C  
ATOM    832  HG2 GLN    60     116.818 120.885  84.882  1.00  0.00           H  
ATOM    833  HG3 GLN    60     116.155 121.234  86.462  1.00  0.00           H  
ATOM    834  CD  GLN    60     117.643 119.562  86.432  1.00  0.00           C  
ATOM    835  OE1 GLN    60     117.689 118.334  86.356  1.00  0.00           O  
ATOM    836  NE2 GLN    60     118.668 120.271  86.833  1.00  0.00           N  
ATOM    837 HE21 GLN    60     118.754 121.275  86.758  1.00  0.00           H  
ATOM    838 HE22 GLN    60     119.480 119.701  87.023  1.00  0.00           H  
ATOM    839  C   GLN    60     113.824 118.031  84.036  1.00  0.00           C  
ATOM    840  O   GLN    60     113.810 117.246  83.088  1.00  0.00           O  
ATOM    841  N   SER    61     112.793 118.384  84.828  1.00  0.00           N  
ATOM    842  H   SER    61     112.877 118.661  85.796  1.00  0.00           H  
ATOM    843  CA  SER    61     111.426 117.955  84.525  1.00  0.00           C  
ATOM    844  HA  SER    61     111.317 116.871  84.563  1.00  0.00           H  
ATOM    845  CB  SER    61     110.499 118.522  85.591  1.00  0.00           C  
ATOM    846  HB2 SER    61     110.857 118.043  86.502  1.00  0.00           H  
ATOM    847  HB3 SER    61     110.600 119.606  85.647  1.00  0.00           H  
ATOM    848  OG  SER    61     109.123 118.185  85.403  1.00  0.00           O  
ATOM    849  HG  SER    61     108.677 118.532  86.179  1.00  0.00           H  
ATOM    850  C   SER    61     111.066 118.381  83.095  1.00  0.00           C  
ATOM    851  O   SER    61     111.478 119.434  82.622  1.00  0.00           O  
ATOM    852  N   GLN    62     110.285 117.558  82.439  1.00  0.00           N  
ATOM    853  H   GLN    62     109.978 116.694  82.862  1.00  0.00           H  
ATOM    854  CA  GLN    62     109.654 117.914  81.185  1.00  0.00           C  
ATOM    855  HA  GLN    62     110.475 118.250  80.550  1.00  0.00           H  
ATOM    856  CB  GLN    62     109.007 116.749  80.484  1.00  0.00           C  
ATOM    857  HB2 GLN    62     108.202 116.282  81.052  1.00  0.00           H  
ATOM    858  HB3 GLN    62     108.535 117.124  79.576  1.00  0.00           H  
ATOM    859  CG  GLN    62     109.991 115.617  79.965  1.00  0.00           C  
ATOM    860  HG2 GLN    62     109.482 114.997  79.228  1.00  0.00           H  
ATOM    861  HG3 GLN    62     110.824 116.098  79.450  1.00  0.00           H  
ATOM    862  CD  GLN    62     110.315 114.586  81.109  1.00  0.00           C  
ATOM    863  OE1 GLN    62     109.608 113.667  81.422  1.00  0.00           O  
ATOM    864  NE2 GLN    62     111.536 114.625  81.599  1.00  0.00           N  
ATOM    865 HE21 GLN    62     111.932 113.861  82.127  1.00  0.00           H  
ATOM    866 HE22 GLN    62     112.179 115.348  81.310  1.00  0.00           H  
ATOM    867  C   GLN    62     108.603 119.053  81.308  1.00  0.00           C  
ATOM    868  O   GLN    62     108.323 119.729  80.347  1.00  0.00           O  
ATOM    869  N   ASN    63     108.065 119.317  82.521  1.00  0.00           N  
ATOM    870  H   ASN    63     108.289 118.701  83.289  1.00  0.00           H  
ATOM    871  CA  ASN    63     107.154 120.396  82.858  1.00  0.00           C  
ATOM    872  HA  ASN    63     106.257 120.333  82.241  1.00  0.00           H  
ATOM    873  CB  ASN    63     106.688 120.231  84.321  1.00  0.00           C  
ATOM    874  HB2 ASN    63     106.463 119.190  84.550  1.00  0.00           H  
ATOM    875  HB3 ASN    63     107.529 120.520  84.951  1.00  0.00           H  
ATOM    876  CG  ASN    63     105.467 121.073  84.679  1.00  0.00           C  
ATOM    877  OD1 ASN    63     105.416 121.690  85.708  1.00  0.00           O  
ATOM    878  ND2 ASN    63     104.433 121.035  83.873  1.00  0.00           N  
ATOM    879 HD21 ASN    63     103.590 121.532  84.124  1.00  0.00           H  
ATOM    880 HD22 ASN    63     104.504 120.388  83.100  1.00  0.00           H  
ATOM    881  C   ASN    63     107.796 121.771  82.664  1.00  0.00           C  
ATOM    882  O   ASN    63     107.077 122.721  82.354  1.00  0.00           O  
ATOM    883  N   THR    64     109.123 121.879  82.899  1.00  0.00           N  
ATOM    884  H   THR    64     109.634 121.018  83.037  1.00  0.00           H  
ATOM    885  CA  THR    64     109.807 123.153  82.907  1.00  0.00           C  
ATOM    886  HA  THR    64     109.123 123.951  82.620  1.00  0.00           H  
ATOM    887  CB  THR    64     110.343 123.586  84.335  1.00  0.00           C  
ATOM    888  HB  THR    64     111.030 122.841  84.735  1.00  0.00           H  
ATOM    889  CG2 THR    64     111.249 124.802  84.318  1.00  0.00           C  
ATOM    890 HG21 THR    64     112.300 124.523  84.391  1.00  0.00           H  
ATOM    891 HG22 THR    64     111.191 125.319  83.361  1.00  0.00           H  
ATOM    892 HG23 THR    64     111.142 125.466  85.176  1.00  0.00           H  
ATOM    893  OG1 THR    64     109.339 123.943  85.251  1.00  0.00           O  
ATOM    894  HG1 THR    64     108.978 123.127  85.605  1.00  0.00           H  
ATOM    895  C   THR    64     110.979 123.097  81.866  1.00  0.00           C  
ATOM    896  O   THR    64     111.859 122.253  82.054  1.00  0.00           O  
ATOM    897  N   GLY    65     111.021 123.916  80.819  1.00  0.00           N  
ATOM    898  H   GLY    65     111.861 123.954  80.260  1.00  0.00           H  
ATOM    899  CA  GLY    65     109.930 124.808  80.343  1.00  0.00           C  
ATOM    900  HA2 GLY    65     109.660 125.580  81.063  1.00  0.00           H  
ATOM    901  HA3 GLY    65     110.341 125.377  79.510  1.00  0.00           H  
ATOM    902  C   GLY    65     108.643 124.053  79.818  1.00  0.00           C  
ATOM    903  O   GLY    65     108.692 122.976  79.282  1.00  0.00           O  
ATOM    904  N   TYR    66     107.486 124.724  79.829  1.00  0.00           N  
ATOM    905  H   TYR    66     107.537 125.701  80.081  1.00  0.00           H  
ATOM    906  CA  TYR    66     106.168 124.085  79.535  1.00  0.00           C  
ATOM    907  HA  TYR    66     106.239 123.150  80.091  1.00  0.00           H  
ATOM    908  CB  TYR    66     105.056 124.902  80.175  1.00  0.00           C  
ATOM    909  HB2 TYR    66     105.351 125.093  81.206  1.00  0.00           H  
ATOM    910  HB3 TYR    66     105.040 125.910  79.760  1.00  0.00           H  
ATOM    911  CG  TYR    66     103.666 124.343  80.180  1.00  0.00           C  
ATOM    912  CD1 TYR    66     103.368 123.209  80.994  1.00  0.00           C  
ATOM    913  HD1 TYR    66     104.137 122.836  81.655  1.00  0.00           H  
ATOM    914  CE1 TYR    66     102.042 122.641  80.990  1.00  0.00           C  
ATOM    915  HE1 TYR    66     101.877 121.749  81.577  1.00  0.00           H  
ATOM    916  CZ  TYR    66     101.060 123.154  80.068  1.00  0.00           C  
ATOM    917  OH  TYR    66      99.899 122.450  79.839  1.00  0.00           O  
ATOM    918  HH  TYR    66      99.126 122.983  79.640  1.00  0.00           H  
ATOM    919  CE2 TYR    66     101.382 124.246  79.269  1.00  0.00           C  
ATOM    920  HE2 TYR    66     100.612 124.591  78.594  1.00  0.00           H  
ATOM    921  CD2 TYR    66     102.692 124.834  79.280  1.00  0.00           C  
ATOM    922  HD2 TYR    66     102.916 125.575  78.528  1.00  0.00           H  
ATOM    923  C   TYR    66     105.981 123.923  78.050  1.00  0.00           C  
ATOM    924  O   TYR    66     106.480 124.694  77.228  1.00  0.00           O  
ATOM    925  N   GLY    67     105.100 122.912  77.689  1.00  0.00           N  
ATOM    926  H   GLY    67     104.647 122.464  78.472  1.00  0.00           H  
ATOM    927  CA  GLY    67     104.550 122.595  76.320  1.00  0.00           C  
ATOM    928  HA2 GLY    67     104.704 123.380  75.579  1.00  0.00           H  
ATOM    929  HA3 GLY    67     105.107 121.798  75.827  1.00  0.00           H  
ATOM    930  C   GLY    67     103.117 122.297  76.307  1.00  0.00           C  
ATOM    931  O   GLY    67     102.637 121.691  77.293  1.00  0.00           O  
ATOM    932  N   THR    68     102.450 122.436  75.175  1.00  0.00           N  
ATOM    933  H   THR    68     102.948 122.871  74.412  1.00  0.00           H  
ATOM    934  CA  THR    68     101.055 121.995  74.926  1.00  0.00           C  
ATOM    935  HA  THR    68     101.084 120.970  75.298  1.00  0.00           H  
ATOM    936  CB  THR    68     100.093 122.799  75.782  1.00  0.00           C  
ATOM    937  HB  THR    68     100.410 122.730  76.823  1.00  0.00           H  
ATOM    938  CG2 THR    68     100.062 124.193  75.202  1.00  0.00           C  
ATOM    939 HG21 THR    68      99.315 124.198  74.409  1.00  0.00           H  
ATOM    940 HG22 THR    68      99.656 124.879  75.946  1.00  0.00           H  
ATOM    941 HG23 THR    68     101.004 124.556  74.792  1.00  0.00           H  
ATOM    942  OG1 THR    68      98.717 122.406  75.651  1.00  0.00           O  
ATOM    943  HG1 THR    68      98.463 121.748  76.303  1.00  0.00           H  
ATOM    944  C   THR    68     100.700 121.790  73.435  1.00  0.00           C  
ATOM    945  O   THR    68     101.468 122.281  72.656  1.00  0.00           O  
ATOM    946  N   GLN    69      99.697 120.960  73.063  1.00  0.00           N  
ATOM    947  H   GLN    69      99.102 120.689  73.832  1.00  0.00           H  
ATOM    948  CA  GLN    69      99.277 120.525  71.748  1.00  0.00           C  
ATOM    949  HA  GLN    69     100.037 119.873  71.320  1.00  0.00           H  
ATOM    950  CB  GLN    69      97.994 119.733  71.794  1.00  0.00           C  
ATOM    951  HB2 GLN    69      97.228 120.259  72.363  1.00  0.00           H  
ATOM    952  HB3 GLN    69      97.626 119.490  70.797  1.00  0.00           H  
ATOM    953  CG  GLN    69      98.215 118.326  72.431  1.00  0.00           C  
ATOM    954  HG2 GLN    69      98.752 117.757  71.673  1.00  0.00           H  
ATOM    955  HG3 GLN    69      98.921 118.467  73.249  1.00  0.00           H  
ATOM    956  CD  GLN    69      97.013 117.550  72.913  1.00  0.00           C  
ATOM    957  OE1 GLN    69      95.890 118.087  72.840  1.00  0.00           O  
ATOM    958  NE2 GLN    69      97.103 116.381  73.412  1.00  0.00           N  
ATOM    959 HE21 GLN    69      97.984 115.887  73.423  1.00  0.00           H  
ATOM    960 HE22 GLN    69      96.250 115.996  73.793  1.00  0.00           H  
ATOM    961  C   GLN    69      99.113 121.636  70.802  1.00  0.00           C  
ATOM    962  O   GLN    69      98.528 122.687  71.133  1.00  0.00           O  
ATOM    963  N   SER    70      99.531 121.463  69.549  1.00  0.00           N  
ATOM    964  H   SER    70      99.962 120.569  69.362  1.00  0.00           H  
ATOM    965  CA  SER    70      99.307 122.388  68.405  1.00  0.00           C  
ATOM    966  HA  SER    70      98.460 123.051  68.579  1.00  0.00           H  
ATOM    967  CB  SER    70     100.532 123.259  68.233  1.00  0.00           C  
ATOM    968  HB2 SER    70     100.431 123.982  67.424  1.00  0.00           H  
ATOM    969  HB3 SER    70     100.637 123.847  69.145  1.00  0.00           H  
ATOM    970  OG  SER    70     101.772 122.613  68.046  1.00  0.00           O  
ATOM    971  HG  SER    70     102.080 122.316  68.906  1.00  0.00           H  
ATOM    972  C   SER    70      98.971 121.700  67.048  1.00  0.00           C  
ATOM    973  O   SER    70      98.832 122.459  66.080  1.00  0.00           O  
ATOM    974  N   THR    71      98.895 120.385  66.881  1.00  0.00           N  
ATOM    975  H   THR    71      98.952 119.791  67.696  1.00  0.00           H  
ATOM    976  CA  THR    71      98.498 119.702  65.606  1.00  0.00           C  
ATOM    977  HA  THR    71      98.337 120.521  64.904  1.00  0.00           H  
ATOM    978  CB  THR    71      99.531 118.810  65.013  1.00  0.00           C  
ATOM    979  HB  THR    71      99.970 118.168  65.776  1.00  0.00           H  
ATOM    980  CG2 THR    71      98.890 117.938  63.866  1.00  0.00           C  
ATOM    981 HG21 THR    71      98.242 117.204  64.344  1.00  0.00           H  
ATOM    982 HG22 THR    71      98.456 118.569  63.090  1.00  0.00           H  
ATOM    983 HG23 THR    71      99.743 117.406  63.444  1.00  0.00           H  
ATOM    984  OG1 THR    71     100.669 119.512  64.494  1.00  0.00           O  
ATOM    985  HG1 THR    71     101.412 119.009  64.835  1.00  0.00           H  
ATOM    986  C   THR    71      97.219 118.954  65.862  1.00  0.00           C  
ATOM    987  O   THR    71      97.278 117.989  66.692  1.00  0.00           O  
ATOM    988  N   PRO    72      96.139 119.268  65.076  1.00  0.00           N  
ATOM    989  CD  PRO    72      96.015 120.556  64.413  1.00  0.00           C  
ATOM    990  HD2 PRO    72      96.454 120.481  63.419  1.00  0.00           H  
ATOM    991  HD3 PRO    72      96.656 121.332  64.831  1.00  0.00           H  
ATOM    992  CG  PRO    72      94.555 120.992  64.432  1.00  0.00           C  
ATOM    993  HG2 PRO    72      94.215 121.483  63.520  1.00  0.00           H  
ATOM    994  HG3 PRO    72      94.327 121.675  65.251  1.00  0.00           H  
ATOM    995  CB  PRO    72      93.886 119.655  64.654  1.00  0.00           C  
ATOM    996  HB2 PRO    72      93.503 119.184  63.749  1.00  0.00           H  
ATOM    997  HB3 PRO    72      93.028 119.796  65.312  1.00  0.00           H  
ATOM    998  CA  PRO    72      94.835 118.699  65.318  1.00  0.00           C  
ATOM    999  HA  PRO    72      94.847 118.688  66.408  1.00  0.00           H  
ATOM   1000  C   PRO    72      94.582 117.258  64.780  1.00  0.00           C  
ATOM   1001  O   PRO    72      95.077 116.860  63.734  1.00  0.00           O  
ATOM   1002  N   GLN    73      93.656 116.614  65.452  1.00  0.00           N  
ATOM   1003  H   GLN    73      93.191 117.061  66.229  1.00  0.00           H  
ATOM   1004  CA  GLN    73      93.143 115.270  64.968  1.00  0.00           C  
ATOM   1005  HA  GLN    73      93.985 114.597  64.809  1.00  0.00           H  
ATOM   1006  CB  GLN    73      92.207 114.589  65.993  1.00  0.00           C  
ATOM   1007  HB2 GLN    73      92.016 113.549  65.725  1.00  0.00           H  
ATOM   1008  HB3 GLN    73      92.704 114.562  66.962  1.00  0.00           H  
ATOM   1009  CG  GLN    73      90.862 115.372  66.259  1.00  0.00           C  
ATOM   1010  HG2 GLN    73      90.577 115.201  67.297  1.00  0.00           H  
ATOM   1011  HG3 GLN    73      91.032 116.440  66.124  1.00  0.00           H  
ATOM   1012  CD  GLN    73      89.736 114.952  65.311  1.00  0.00           C  
ATOM   1013  OE1 GLN    73      89.855 114.138  64.418  1.00  0.00           O  
ATOM   1014  NE2 GLN    73      88.510 115.388  65.554  1.00  0.00           N  
ATOM   1015 HE21 GLN    73      88.304 115.826  66.440  1.00  0.00           H  
ATOM   1016 HE22 GLN    73      87.780 114.915  65.040  1.00  0.00           H  
ATOM   1017  C   GLN    73      92.481 115.490  63.606  1.00  0.00           C  
ATOM   1018  O   GLN    73      91.952 116.516  63.288  1.00  0.00           O  
ATOM   1019  N   GLY    74      92.528 114.432  62.736  1.00  0.00           N  
ATOM   1020  H   GLY    74      93.129 113.641  62.920  1.00  0.00           H  
ATOM   1021  CA  GLY    74      92.199 114.663  61.274  1.00  0.00           C  
ATOM   1022  HA2 GLY    74      91.911 115.700  61.103  1.00  0.00           H  
ATOM   1023  HA3 GLY    74      93.134 114.382  60.789  1.00  0.00           H  
ATOM   1024  C   GLY    74      91.031 113.760  60.846  1.00  0.00           C  
ATOM   1025  O   GLY    74      90.817 113.455  59.693  1.00  0.00           O  
ATOM   1026  N   TYR    75      90.362 113.189  61.877  1.00  0.00           N  
ATOM   1027  H   TYR    75      90.487 113.511  62.826  1.00  0.00           H  
ATOM   1028  CA  TYR    75      89.327 112.217  61.700  1.00  0.00           C  
ATOM   1029  HA  TYR    75      89.444 111.666  60.767  1.00  0.00           H  
ATOM   1030  CB  TYR    75      89.468 111.224  62.904  1.00  0.00           C  
ATOM   1031  HB2 TYR    75      89.211 111.752  63.823  1.00  0.00           H  
ATOM   1032  HB3 TYR    75      88.805 110.363  62.987  1.00  0.00           H  
ATOM   1033  CG  TYR    75      90.847 110.655  63.107  1.00  0.00           C  
ATOM   1034  CD1 TYR    75      91.603 111.144  64.138  1.00  0.00           C  
ATOM   1035  HD1 TYR    75      91.135 111.792  64.864  1.00  0.00           H  
ATOM   1036  CE1 TYR    75      92.938 110.662  64.334  1.00  0.00           C  
ATOM   1037  HE1 TYR    75      93.459 111.091  65.177  1.00  0.00           H  
ATOM   1038  CZ  TYR    75      93.651 109.912  63.391  1.00  0.00           C  
ATOM   1039  OH  TYR    75      94.982 109.751  63.576  1.00  0.00           O  
ATOM   1040  HH  TYR    75      95.181 109.030  62.974  1.00  0.00           H  
ATOM   1041  CE2 TYR    75      92.881 109.460  62.293  1.00  0.00           C  
ATOM   1042  HE2 TYR    75      93.460 108.878  61.591  1.00  0.00           H  
ATOM   1043  CD2 TYR    75      91.479 109.808  62.181  1.00  0.00           C  
ATOM   1044  HD2 TYR    75      90.901 109.377  61.377  1.00  0.00           H  
ATOM   1045  C   TYR    75      87.914 112.834  61.716  1.00  0.00           C  
ATOM   1046  O   TYR    75      86.957 112.134  61.388  1.00  0.00           O  
ATOM   1047  N   GLY    76      87.772 114.155  61.937  1.00  0.00           N  
ATOM   1048  H   GLY    76      88.641 114.610  62.180  1.00  0.00           H  
ATOM   1049  CA  GLY    76      86.508 114.931  61.912  1.00  0.00           C  
ATOM   1050  HA2 GLY    76      86.765 115.943  61.599  1.00  0.00           H  
ATOM   1051  HA3 GLY    76      85.839 114.530  61.151  1.00  0.00           H  
ATOM   1052  C   GLY    76      85.745 114.866  63.183  1.00  0.00           C  
ATOM   1053  O   GLY    76      86.304 114.368  64.167  1.00  0.00           O  
ATOM   1054  N   SER    77      84.611 115.612  63.261  1.00  0.00           N  
ATOM   1055  H   SER    77      84.167 115.967  62.425  1.00  0.00           H  
ATOM   1056  CA  SER    77      83.960 115.919  64.562  1.00  0.00           C  
ATOM   1057  HA  SER    77      84.476 115.463  65.408  1.00  0.00           H  
ATOM   1058  CB  SER    77      84.081 117.395  64.806  1.00  0.00           C  
ATOM   1059  HB2 SER    77      83.548 117.770  65.679  1.00  0.00           H  
ATOM   1060  HB3 SER    77      85.148 117.506  64.997  1.00  0.00           H  
ATOM   1061  OG  SER    77      83.794 118.193  63.683  1.00  0.00           O  
ATOM   1062  HG  SER    77      84.541 118.797  63.668  1.00  0.00           H  
ATOM   1063  C   SER    77      82.529 115.494  64.608  1.00  0.00           C  
ATOM   1064  O   SER    77      81.564 116.145  64.193  1.00  0.00           O  
ATOM   1065  N   THR    78      82.274 114.364  65.291  1.00  0.00           N  
ATOM   1066  H   THR    78      81.282 114.328  65.477  1.00  0.00           H  
ATOM   1067  CA  THR    78      83.271 113.260  65.615  1.00  0.00           C  
ATOM   1068  HA  THR    78      84.265 113.476  65.223  1.00  0.00           H  
ATOM   1069  CB  THR    78      83.464 113.205  67.199  1.00  0.00           C  
ATOM   1070  HB  THR    78      82.484 113.217  67.677  1.00  0.00           H  
ATOM   1071  CG2 THR    78      84.366 112.137  67.799  1.00  0.00           C  
ATOM   1072 HG21 THR    78      83.907 111.156  67.673  1.00  0.00           H  
ATOM   1073 HG22 THR    78      85.285 112.195  67.216  1.00  0.00           H  
ATOM   1074 HG23 THR    78      84.596 112.358  68.842  1.00  0.00           H  
ATOM   1075  OG1 THR    78      83.994 114.482  67.576  1.00  0.00           O  
ATOM   1076  HG1 THR    78      83.269 115.101  67.462  1.00  0.00           H  
ATOM   1077  C   THR    78      82.783 111.917  65.163  1.00  0.00           C  
ATOM   1078  O   THR    78      81.528 111.798  65.405  1.00  0.00           O  
ATOM   1079  N   GLY    79      83.555 110.971  64.726  1.00  0.00           N  
ATOM   1080  H   GLY    79      84.485 111.323  64.546  1.00  0.00           H  
ATOM   1081  CA  GLY    79      83.261 109.634  64.310  1.00  0.00           C  
ATOM   1082  HA2 GLY    79      82.228 109.626  63.962  1.00  0.00           H  
ATOM   1083  HA3 GLY    79      83.836 109.496  63.394  1.00  0.00           H  
ATOM   1084  C   GLY    79      83.509 108.600  65.477  1.00  0.00           C  
ATOM   1085  O   GLY    79      84.055 109.031  66.515  1.00  0.00           O  
ATOM   1086  N   GLY    80      83.500 107.320  65.299  1.00  0.00           N  
ATOM   1087  H   GLY    80      83.936 106.721  65.986  1.00  0.00           H  
ATOM   1088  CA  GLY    80      83.224 106.642  64.026  1.00  0.00           C  
ATOM   1089  HA2 GLY    80      83.990 106.917  63.300  1.00  0.00           H  
ATOM   1090  HA3 GLY    80      83.424 105.575  64.126  1.00  0.00           H  
ATOM   1091  C   GLY    80      81.856 106.774  63.328  1.00  0.00           C  
ATOM   1092  O   GLY    80      80.904 107.148  64.016  1.00  0.00           O  
ATOM   1093  N   TYR    81      81.796 106.556  62.047  1.00  0.00           N  
ATOM   1094  H   TYR    81      82.643 106.455  61.506  1.00  0.00           H  
ATOM   1095  CA  TYR    81      80.554 106.805  61.246  1.00  0.00           C  
ATOM   1096  HA  TYR    81      79.730 107.218  61.828  1.00  0.00           H  
ATOM   1097  CB  TYR    81      80.926 107.829  60.110  1.00  0.00           C  
ATOM   1098  HB2 TYR    81      81.577 107.347  59.381  1.00  0.00           H  
ATOM   1099  HB3 TYR    81      80.112 107.893  59.387  1.00  0.00           H  
ATOM   1100  CG  TYR    81      81.603 109.197  60.495  1.00  0.00           C  
ATOM   1101  CD1 TYR    81      80.859 109.942  61.418  1.00  0.00           C  
ATOM   1102  HD1 TYR    81      79.893 109.510  61.630  1.00  0.00           H  
ATOM   1103  CE1 TYR    81      81.288 111.159  61.910  1.00  0.00           C  
ATOM   1104  HE1 TYR    81      80.615 111.720  62.542  1.00  0.00           H  
ATOM   1105  CZ  TYR    81      82.485 111.718  61.492  1.00  0.00           C  
ATOM   1106  OH  TYR    81      82.959 112.838  62.000  1.00  0.00           O  
ATOM   1107  HH  TYR    81      83.266 113.324  61.232  1.00  0.00           H  
ATOM   1108  CE2 TYR    81      83.274 111.014  60.534  1.00  0.00           C  
ATOM   1109  HE2 TYR    81      84.162 111.490  60.146  1.00  0.00           H  
ATOM   1110  CD2 TYR    81      82.855 109.713  60.096  1.00  0.00           C  
ATOM   1111  HD2 TYR    81      83.435 109.205  59.340  1.00  0.00           H  
ATOM   1112  C   TYR    81      79.953 105.520  60.600  1.00  0.00           C  
ATOM   1113  O   TYR    81      80.226 105.278  59.404  1.00  0.00           O  
ATOM   1114  N   GLY    82      79.151 104.698  61.265  1.00  0.00           N  
ATOM   1115  H   GLY    82      78.681 103.986  60.726  1.00  0.00           H  
ATOM   1116  CA  GLY    82      78.359 104.994  62.475  1.00  0.00           C  
ATOM   1117  HA2 GLY    82      78.161 103.962  62.764  1.00  0.00           H  
ATOM   1118  HA3 GLY    82      79.026 105.409  63.230  1.00  0.00           H  
ATOM   1119  C   GLY    82      77.029 105.731  62.210  1.00  0.00           C  
ATOM   1120  O   GLY    82      76.989 106.555  61.310  1.00  0.00           O  
ATOM   1121  N   SER    83      75.954 105.634  63.022  1.00  0.00           N  
ATOM   1122  H   SER    83      75.981 104.927  63.743  1.00  0.00           H  
ATOM   1123  CA  SER    83      74.663 106.332  62.986  1.00  0.00           C  
ATOM   1124  HA  SER    83      73.966 105.716  63.553  1.00  0.00           H  
ATOM   1125  CB  SER    83      74.668 107.611  63.827  1.00  0.00           C  
ATOM   1126  HB2 SER    83      75.297 108.375  63.370  1.00  0.00           H  
ATOM   1127  HB3 SER    83      73.688 108.085  63.773  1.00  0.00           H  
ATOM   1128  OG  SER    83      75.120 107.313  65.140  1.00  0.00           O  
ATOM   1129  HG  SER    83      76.068 107.161  65.113  1.00  0.00           H  
ATOM   1130  C   SER    83      74.073 106.625  61.585  1.00  0.00           C  
ATOM   1131  O   SER    83      74.042 107.713  61.070  1.00  0.00           O  
ATOM   1132  N   SER    84      73.643 105.615  60.834  1.00  0.00           N  
ATOM   1133  H   SER    84      73.440 105.971  59.911  1.00  0.00           H  
ATOM   1134  CA  SER    84      73.680 104.198  61.074  1.00  0.00           C  
ATOM   1135  HA  SER    84      73.403 103.961  62.101  1.00  0.00           H  
ATOM   1136  CB  SER    84      72.559 103.556  60.256  1.00  0.00           C  
ATOM   1137  HB2 SER    84      72.317 102.542  60.574  1.00  0.00           H  
ATOM   1138  HB3 SER    84      71.662 104.127  60.497  1.00  0.00           H  
ATOM   1139  OG  SER    84      72.836 103.648  58.819  1.00  0.00           O  
ATOM   1140  HG  SER    84      72.158 103.211  58.299  1.00  0.00           H  
ATOM   1141  C   SER    84      75.031 103.433  60.906  1.00  0.00           C  
ATOM   1142  O   SER    84      75.883 104.065  60.349  1.00  0.00           O  
ATOM   1143  N   GLN    85      75.172 102.166  61.281  1.00  0.00           N  
ATOM   1144  H   GLN    85      74.412 101.544  61.516  1.00  0.00           H  
ATOM   1145  CA  GLN    85      76.497 101.488  61.246  1.00  0.00           C  
ATOM   1146  HA  GLN    85      77.199 102.034  61.877  1.00  0.00           H  
ATOM   1147  CB  GLN    85      76.445 100.057  61.796  1.00  0.00           C  
ATOM   1148  HB2 GLN    85      75.852  99.912  62.699  1.00  0.00           H  
ATOM   1149  HB3 GLN    85      76.040  99.288  61.138  1.00  0.00           H  
ATOM   1150  CG  GLN    85      77.910  99.681  62.184  1.00  0.00           C  
ATOM   1151  HG2 GLN    85      78.473 100.555  62.512  1.00  0.00           H  
ATOM   1152  HG3 GLN    85      77.738  98.944  62.968  1.00  0.00           H  
ATOM   1153  CD  GLN    85      78.691  98.952  61.046  1.00  0.00           C  
ATOM   1154  OE1 GLN    85      78.195  98.489  60.033  1.00  0.00           O  
ATOM   1155  NE2 GLN    85      79.946  98.771  61.278  1.00  0.00           N  
ATOM   1156 HE21 GLN    85      80.417  98.136  60.650  1.00  0.00           H  
ATOM   1157 HE22 GLN    85      80.440  99.159  62.070  1.00  0.00           H  
ATOM   1158  C   GLN    85      77.160 101.481  59.827  1.00  0.00           C  
ATOM   1159  O   GLN    85      78.348 101.886  59.753  1.00  0.00           O  
ATOM   1160  N   SER    86      76.485 101.196  58.692  1.00  0.00           N  
ATOM   1161  H   SER    86      75.505 100.976  58.804  1.00  0.00           H  
ATOM   1162  CA  SER    86      76.954 101.521  57.307  1.00  0.00           C  
ATOM   1163  HA  SER    86      76.140 101.231  56.643  1.00  0.00           H  
ATOM   1164  CB  SER    86      76.995 103.010  57.210  1.00  0.00           C  
ATOM   1165  HB2 SER    86      77.892 103.391  57.697  1.00  0.00           H  
ATOM   1166  HB3 SER    86      77.171 103.206  56.153  1.00  0.00           H  
ATOM   1167  OG  SER    86      75.819 103.684  57.644  1.00  0.00           O  
ATOM   1168  HG  SER    86      75.830 103.858  58.588  1.00  0.00           H  
ATOM   1169  C   SER    86      78.280 100.833  56.832  1.00  0.00           C  
ATOM   1170  O   SER    86      78.891 101.393  55.861  1.00  0.00           O  
ATOM   1171  N   SER    87      78.778  99.726  57.432  1.00  0.00           N  
ATOM   1172  H   SER    87      78.273  99.491  58.274  1.00  0.00           H  
ATOM   1173  CA  SER    87      79.965  98.968  56.977  1.00  0.00           C  
ATOM   1174  HA  SER    87      80.318  99.253  55.986  1.00  0.00           H  
ATOM   1175  CB  SER    87      81.131  99.331  57.933  1.00  0.00           C  
ATOM   1176  HB2 SER    87      80.687  99.181  58.917  1.00  0.00           H  
ATOM   1177  HB3 SER    87      81.956  98.681  57.645  1.00  0.00           H  
ATOM   1178  OG  SER    87      81.512 100.671  57.720  1.00  0.00           O  
ATOM   1179  HG  SER    87      81.715 101.075  58.567  1.00  0.00           H  
ATOM   1180  C   SER    87      79.823  97.439  57.048  1.00  0.00           C  
ATOM   1181  O   SER    87      80.757  96.726  56.622  1.00  0.00           O  
ATOM   1182  N   GLN    88      78.733  96.799  57.666  1.00  0.00           N  
ATOM   1183  H   GLN    88      78.102  97.466  58.086  1.00  0.00           H  
ATOM   1184  CA  GLN    88      78.742  95.378  58.082  1.00  0.00           C  
ATOM   1185  HA  GLN    88      79.623  94.870  57.689  1.00  0.00           H  
ATOM   1186  CB  GLN    88      79.073  95.341  59.663  1.00  0.00           C  
ATOM   1187  HB2 GLN    88      80.031  95.829  59.843  1.00  0.00           H  
ATOM   1188  HB3 GLN    88      78.397  96.088  60.080  1.00  0.00           H  
ATOM   1189  CG  GLN    88      78.870  93.963  60.380  1.00  0.00           C  
ATOM   1190  HG2 GLN    88      79.222  94.177  61.390  1.00  0.00           H  
ATOM   1191  HG3 GLN    88      77.816  93.696  60.311  1.00  0.00           H  
ATOM   1192  CD  GLN    88      79.616  92.762  59.886  1.00  0.00           C  
ATOM   1193  OE1 GLN    88      80.280  92.831  58.874  1.00  0.00           O  
ATOM   1194  NE2 GLN    88      79.547  91.659  60.530  1.00  0.00           N  
ATOM   1195 HE21 GLN    88      79.026  91.581  61.392  1.00  0.00           H  
ATOM   1196 HE22 GLN    88      79.915  90.807  60.131  1.00  0.00           H  
ATOM   1197  C   GLN    88      77.452  94.612  57.772  1.00  0.00           C  
ATOM   1198  O   GLN    88      76.341  94.907  58.214  1.00  0.00           O  
ATOM   1199  N   SER    89      77.622  93.522  56.982  1.00  0.00           N  
ATOM   1200  H   SER    89      78.567  93.400  56.648  1.00  0.00           H  
ATOM   1201  CA  SER    89      76.599  92.467  56.698  1.00  0.00           C  
ATOM   1202  HA  SER    89      75.691  92.878  56.257  1.00  0.00           H  
ATOM   1203  CB  SER    89      77.012  91.529  55.579  1.00  0.00           C  
ATOM   1204  HB2 SER    89      77.147  92.161  54.701  1.00  0.00           H  
ATOM   1205  HB3 SER    89      77.953  91.026  55.802  1.00  0.00           H  
ATOM   1206  OG  SER    89      76.042  90.592  55.299  1.00  0.00           O  
ATOM   1207  HG  SER    89      76.403  89.938  54.696  1.00  0.00           H  
ATOM   1208  C   SER    89      76.257  91.795  57.943  1.00  0.00           C  
ATOM   1209  O   SER    89      77.126  91.121  58.537  1.00  0.00           O  
ATOM   1210  N   SER    90      74.974  91.830  58.327  1.00  0.00           N  
ATOM   1211  H   SER    90      74.343  92.516  57.939  1.00  0.00           H  
ATOM   1212  CA  SER    90      74.585  90.913  59.456  1.00  0.00           C  
ATOM   1213  HA  SER    90      75.480  90.569  59.975  1.00  0.00           H  
ATOM   1214  CB  SER    90      73.627  91.598  60.472  1.00  0.00           C  
ATOM   1215  HB2 SER    90      73.241  90.853  61.167  1.00  0.00           H  
ATOM   1216  HB3 SER    90      74.227  92.374  60.947  1.00  0.00           H  
ATOM   1217  OG  SER    90      72.473  92.157  59.815  1.00  0.00           O  
ATOM   1218  HG  SER    90      71.934  91.432  59.491  1.00  0.00           H  
ATOM   1219  C   SER    90      74.042  89.584  58.907  1.00  0.00           C  
ATOM   1220  O   SER    90      73.653  88.713  59.699  1.00  0.00           O  
ATOM   1221  N   TYR    91      73.965  89.451  57.544  1.00  0.00           N  
ATOM   1222  H   TYR    91      74.351  90.121  56.894  1.00  0.00           H  
ATOM   1223  CA  TYR    91      73.538  88.194  56.950  1.00  0.00           C  
ATOM   1224  HA  TYR    91      72.662  87.826  57.483  1.00  0.00           H  
ATOM   1225  CB  TYR    91      73.064  88.482  55.551  1.00  0.00           C  
ATOM   1226  HB2 TYR    91      72.319  89.278  55.568  1.00  0.00           H  
ATOM   1227  HB3 TYR    91      73.914  88.899  55.012  1.00  0.00           H  
ATOM   1228  CG  TYR    91      72.574  87.253  54.736  1.00  0.00           C  
ATOM   1229  CD1 TYR    91      73.559  86.554  53.980  1.00  0.00           C  
ATOM   1230  HD1 TYR    91      74.526  86.990  53.776  1.00  0.00           H  
ATOM   1231  CE1 TYR    91      73.243  85.357  53.287  1.00  0.00           C  
ATOM   1232  HE1 TYR    91      73.874  84.842  52.578  1.00  0.00           H  
ATOM   1233  CZ  TYR    91      71.790  85.035  53.283  1.00  0.00           C  
ATOM   1234  OH  TYR    91      71.317  84.081  52.466  1.00  0.00           O  
ATOM   1235  HH  TYR    91      71.843  84.082  51.662  1.00  0.00           H  
ATOM   1236  CE2 TYR    91      70.779  85.862  53.937  1.00  0.00           C  
ATOM   1237  HE2 TYR    91      69.738  85.579  53.902  1.00  0.00           H  
ATOM   1238  CD2 TYR    91      71.215  86.920  54.696  1.00  0.00           C  
ATOM   1239  HD2 TYR    91      70.469  87.496  55.223  1.00  0.00           H  
ATOM   1240  C   TYR    91      74.589  87.072  57.087  1.00  0.00           C  
ATOM   1241  O   TYR    91      75.740  87.324  57.114  1.00  0.00           O  
ATOM   1242  N   GLY    92      74.169  85.783  57.239  1.00  0.00           N  
ATOM   1243  H   GLY    92      74.927  85.139  57.414  1.00  0.00           H  
ATOM   1244  CA  GLY    92      72.820  85.223  57.416  1.00  0.00           C  
ATOM   1245  HA2 GLY    92      72.557  85.028  58.455  1.00  0.00           H  
ATOM   1246  HA3 GLY    92      72.082  85.954  57.085  1.00  0.00           H  
ATOM   1247  C   GLY    92      72.513  84.008  56.537  1.00  0.00           C  
ATOM   1248  O   GLY    92      73.506  83.368  56.157  1.00  0.00           O  
ATOM   1249  N   GLN    93      71.261  83.652  56.301  1.00  0.00           N  
ATOM   1250  H   GLN    93      70.508  84.258  56.594  1.00  0.00           H  
ATOM   1251  CA  GLN    93      70.865  82.573  55.378  1.00  0.00           C  
ATOM   1252  HA  GLN    93      71.581  82.601  54.557  1.00  0.00           H  
ATOM   1253  CB  GLN    93      71.116  81.224  56.070  1.00  0.00           C  
ATOM   1254  HB2 GLN    93      71.077  80.411  55.345  1.00  0.00           H  
ATOM   1255  HB3 GLN    93      72.155  81.347  56.374  1.00  0.00           H  
ATOM   1256  CG  GLN    93      70.193  80.829  57.263  1.00  0.00           C  
ATOM   1257  HG2 GLN    93      69.170  80.920  56.896  1.00  0.00           H  
ATOM   1258  HG3 GLN    93      70.419  79.803  57.556  1.00  0.00           H  
ATOM   1259  CD  GLN    93      70.453  81.775  58.502  1.00  0.00           C  
ATOM   1260  OE1 GLN    93      71.485  81.788  59.127  1.00  0.00           O  
ATOM   1261  NE2 GLN    93      69.458  82.447  59.032  1.00  0.00           N  
ATOM   1262 HE21 GLN    93      69.381  82.654  60.018  1.00  0.00           H  
ATOM   1263 HE22 GLN    93      68.663  82.546  58.417  1.00  0.00           H  
ATOM   1264  C   GLN    93      69.462  82.717  54.897  1.00  0.00           C  
ATOM   1265  O   GLN    93      68.555  82.984  55.750  1.00  0.00           O  
ATOM   1266  N   GLN    94      69.148  82.525  53.597  1.00  0.00           N  
ATOM   1267  H   GLN    94      69.923  82.443  52.955  1.00  0.00           H  
ATOM   1268  CA  GLN    94      67.803  82.496  53.085  1.00  0.00           C  
ATOM   1269  HA  GLN    94      67.211  83.301  53.521  1.00  0.00           H  
ATOM   1270  CB  GLN    94      67.812  82.791  51.624  1.00  0.00           C  
ATOM   1271  HB2 GLN    94      68.317  83.752  51.528  1.00  0.00           H  
ATOM   1272  HB3 GLN    94      68.377  81.985  51.156  1.00  0.00           H  
ATOM   1273  CG  GLN    94      66.369  82.776  50.971  1.00  0.00           C  
ATOM   1274  HG2 GLN    94      66.513  82.800  49.891  1.00  0.00           H  
ATOM   1275  HG3 GLN    94      65.809  81.896  51.287  1.00  0.00           H  
ATOM   1276  CD  GLN    94      65.521  84.021  51.352  1.00  0.00           C  
ATOM   1277  OE1 GLN    94      66.044  84.986  51.715  1.00  0.00           O  
ATOM   1278  NE2 GLN    94      64.229  83.902  51.305  1.00  0.00           N  
ATOM   1279 HE21 GLN    94      63.849  82.992  51.087  1.00  0.00           H  
ATOM   1280 HE22 GLN    94      63.749  84.744  51.586  1.00  0.00           H  
ATOM   1281  C   GLN    94      67.086  81.159  53.425  1.00  0.00           C  
ATOM   1282  O   GLN    94      67.713  80.104  53.192  1.00  0.00           O  
ATOM   1283  N   SER    95      65.828  81.186  53.865  1.00  0.00           N  
ATOM   1284  H   SER    95      65.496  82.089  54.172  1.00  0.00           H  
ATOM   1285  CA  SER    95      65.024  79.983  54.000  1.00  0.00           C  
ATOM   1286  HA  SER    95      65.462  79.470  54.856  1.00  0.00           H  
ATOM   1287  CB  SER    95      63.626  80.211  54.422  1.00  0.00           C  
ATOM   1288  HB2 SER    95      63.527  80.882  55.275  1.00  0.00           H  
ATOM   1289  HB3 SER    95      63.062  80.655  53.601  1.00  0.00           H  
ATOM   1290  OG  SER    95      62.941  78.952  54.689  1.00  0.00           O  
ATOM   1291  HG  SER    95      62.398  79.001  55.479  1.00  0.00           H  
ATOM   1292  C   SER    95      65.107  78.962  52.846  1.00  0.00           C  
ATOM   1293  O   SER    95      65.181  79.397  51.649  1.00  0.00           O  
ATOM   1294  N   SER    96      65.172  77.629  53.005  1.00  0.00           N  
ATOM   1295  H   SER    96      65.167  77.308  53.962  1.00  0.00           H  
ATOM   1296  CA  SER    96      65.381  76.548  52.012  1.00  0.00           C  
ATOM   1297  HA  SER    96      65.380  76.943  50.997  1.00  0.00           H  
ATOM   1298  CB  SER    96      66.804  76.038  52.285  1.00  0.00           C  
ATOM   1299  HB2 SER    96      67.505  76.871  52.331  1.00  0.00           H  
ATOM   1300  HB3 SER    96      66.837  75.555  53.262  1.00  0.00           H  
ATOM   1301  OG  SER    96      67.233  75.068  51.232  1.00  0.00           O  
ATOM   1302  HG  SER    96      67.002  74.175  51.498  1.00  0.00           H  
ATOM   1303  C   SER    96      64.305  75.434  52.065  1.00  0.00           C  
ATOM   1304  O   SER    96      64.112  74.790  53.099  1.00  0.00           O  
ATOM   1305  N   TYR    97      63.729  75.036  50.923  1.00  0.00           N  
ATOM   1306  H   TYR    97      63.036  74.332  51.128  1.00  0.00           H  
ATOM   1307  CA  TYR    97      63.706  75.699  49.647  1.00  0.00           C  
ATOM   1308  HA  TYR    97      63.044  75.201  48.939  1.00  0.00           H  
ATOM   1309  CB  TYR    97      63.071  77.075  49.760  1.00  0.00           C  
ATOM   1310  HB2 TYR    97      63.636  77.743  50.410  1.00  0.00           H  
ATOM   1311  HB3 TYR    97      62.976  77.517  48.768  1.00  0.00           H  
ATOM   1312  CG  TYR    97      61.712  77.094  50.460  1.00  0.00           C  
ATOM   1313  CD1 TYR    97      61.561  77.201  51.820  1.00  0.00           C  
ATOM   1314  HD1 TYR    97      62.465  77.209  52.410  1.00  0.00           H  
ATOM   1315  CE1 TYR    97      60.334  77.360  52.444  1.00  0.00           C  
ATOM   1316  HE1 TYR    97      60.202  77.324  53.515  1.00  0.00           H  
ATOM   1317  CZ  TYR    97      59.226  77.563  51.649  1.00  0.00           C  
ATOM   1318  OH  TYR    97      57.982  77.607  52.225  1.00  0.00           O  
ATOM   1319  HH  TYR    97      57.275  77.171  51.744  1.00  0.00           H  
ATOM   1320  CE2 TYR    97      59.300  77.289  50.258  1.00  0.00           C  
ATOM   1321  HE2 TYR    97      58.458  77.266  49.582  1.00  0.00           H  
ATOM   1322  CD2 TYR    97      60.556  77.116  49.663  1.00  0.00           C  
ATOM   1323  HD2 TYR    97      60.639  76.945  48.600  1.00  0.00           H  
ATOM   1324  C   TYR    97      65.038  75.776  48.861  1.00  0.00           C  
ATOM   1325  O   TYR    97      65.551  76.884  48.610  1.00  0.00           O  
ATOM   1326  N   PRO    98      65.542  74.563  48.415  1.00  0.00           N  
ATOM   1327  CD  PRO    98      66.778  74.513  47.656  1.00  0.00           C  
ATOM   1328  HD2 PRO    98      67.653  74.810  48.234  1.00  0.00           H  
ATOM   1329  HD3 PRO    98      66.637  75.153  46.785  1.00  0.00           H  
ATOM   1330  CG  PRO    98      66.976  73.085  47.195  1.00  0.00           C  
ATOM   1331  HG2 PRO    98      67.680  72.601  47.872  1.00  0.00           H  
ATOM   1332  HG3 PRO    98      67.315  72.969  46.165  1.00  0.00           H  
ATOM   1333  CB  PRO    98      65.533  72.525  47.310  1.00  0.00           C  
ATOM   1334  HB2 PRO    98      65.584  71.437  47.350  1.00  0.00           H  
ATOM   1335  HB3 PRO    98      65.002  72.793  46.397  1.00  0.00           H  
ATOM   1336  CA  PRO    98      64.911  73.236  48.445  1.00  0.00           C  
ATOM   1337  HA  PRO    98      63.853  73.426  48.265  1.00  0.00           H  
ATOM   1338  C   PRO    98      65.067  72.449  49.746  1.00  0.00           C  
ATOM   1339  O   PRO    98      66.098  72.549  50.414  1.00  0.00           O  
ATOM   1340  N   GLY    99      63.969  71.845  50.090  1.00  0.00           N  
ATOM   1341  H   GLY    99      63.351  71.595  49.332  1.00  0.00           H  
ATOM   1342  CA  GLY    99      63.662  71.310  51.366  1.00  0.00           C  
ATOM   1343  HA2 GLY    99      63.941  72.003  52.160  1.00  0.00           H  
ATOM   1344  HA3 GLY    99      62.579  71.290  51.491  1.00  0.00           H  
ATOM   1345  C   GLY    99      64.169  69.873  51.674  1.00  0.00           C  
ATOM   1346  O   GLY    99      64.779  69.232  50.773  1.00  0.00           O  
ATOM   1347  N   TYR   100      63.985  69.407  52.933  1.00  0.00           N  
ATOM   1348  H   TYR   100      63.496  69.994  53.593  1.00  0.00           H  
ATOM   1349  CA  TYR   100      64.556  68.154  53.472  1.00  0.00           C  
ATOM   1350  HA  TYR   100      64.456  67.443  52.651  1.00  0.00           H  
ATOM   1351  CB  TYR   100      66.031  68.312  53.768  1.00  0.00           C  
ATOM   1352  HB2 TYR   100      66.406  67.350  54.117  1.00  0.00           H  
ATOM   1353  HB3 TYR   100      66.595  68.556  52.868  1.00  0.00           H  
ATOM   1354  CG  TYR   100      66.363  69.366  54.828  1.00  0.00           C  
ATOM   1355  CD1 TYR   100      66.693  70.701  54.492  1.00  0.00           C  
ATOM   1356  HD1 TYR   100      66.781  70.882  53.431  1.00  0.00           H  
ATOM   1357  CE1 TYR   100      66.994  71.647  55.435  1.00  0.00           C  
ATOM   1358  HE1 TYR   100      67.432  72.560  55.061  1.00  0.00           H  
ATOM   1359  CZ  TYR   100      66.855  71.409  56.819  1.00  0.00           C  
ATOM   1360  OH  TYR   100      67.314  72.319  57.752  1.00  0.00           O  
ATOM   1361  HH  TYR   100      68.188  72.609  57.480  1.00  0.00           H  
ATOM   1362  CE2 TYR   100      66.377  70.196  57.176  1.00  0.00           C  
ATOM   1363  HE2 TYR   100      66.217  69.932  58.211  1.00  0.00           H  
ATOM   1364  CD2 TYR   100      66.086  69.179  56.194  1.00  0.00           C  
ATOM   1365  HD2 TYR   100      65.731  68.209  56.510  1.00  0.00           H  
ATOM   1366  C   TYR   100      63.706  67.570  54.659  1.00  0.00           C  
ATOM   1367  O   TYR   100      64.088  66.521  55.215  1.00  0.00           O  
ATOM   1368  N   GLY   101      62.615  68.239  55.103  1.00  0.00           N  
ATOM   1369  H   GLY   101      62.439  69.100  54.605  1.00  0.00           H  
ATOM   1370  CA  GLY   101      61.732  67.959  56.159  1.00  0.00           C  
ATOM   1371  HA2 GLY   101      62.254  68.132  57.100  1.00  0.00           H  
ATOM   1372  HA3 GLY   101      60.830  68.552  56.005  1.00  0.00           H  
ATOM   1373  C   GLY   101      61.371  66.466  56.265  1.00  0.00           C  
ATOM   1374  O   GLY   101      61.646  65.833  57.320  1.00  0.00           O  
ATOM   1375  N   GLN   102      60.808  65.894  55.169  1.00  0.00           N  
ATOM   1376  H   GLN   102      60.720  66.503  54.368  1.00  0.00           H  
ATOM   1377  CA  GLN   102      60.536  64.472  54.946  1.00  0.00           C  
ATOM   1378  HA  GLN   102      59.933  64.071  55.760  1.00  0.00           H  
ATOM   1379  CB  GLN   102      59.782  64.199  53.645  1.00  0.00           C  
ATOM   1380  HB2 GLN   102      60.342  64.621  52.810  1.00  0.00           H  
ATOM   1381  HB3 GLN   102      59.649  63.125  53.514  1.00  0.00           H  
ATOM   1382  CG  GLN   102      58.352  64.778  53.679  1.00  0.00           C  
ATOM   1383  HG2 GLN   102      57.646  64.140  54.210  1.00  0.00           H  
ATOM   1384  HG3 GLN   102      58.392  65.721  54.224  1.00  0.00           H  
ATOM   1385  CD  GLN   102      57.710  65.098  52.343  1.00  0.00           C  
ATOM   1386  OE1 GLN   102      58.378  65.204  51.344  1.00  0.00           O  
ATOM   1387  NE2 GLN   102      56.443  65.125  52.224  1.00  0.00           N  
ATOM   1388 HE21 GLN   102      55.809  65.023  53.004  1.00  0.00           H  
ATOM   1389 HE22 GLN   102      56.126  65.553  51.366  1.00  0.00           H  
ATOM   1390  C   GLN   102      61.929  63.681  54.940  1.00  0.00           C  
ATOM   1391  O   GLN   102      62.839  63.978  54.243  1.00  0.00           O  
ATOM   1392  N   GLN   103      61.890  62.709  55.829  1.00  0.00           N  
ATOM   1393  H   GLN   103      60.970  62.573  56.223  1.00  0.00           H  
ATOM   1394  CA  GLN   103      62.866  61.634  56.024  1.00  0.00           C  
ATOM   1395  HA  GLN   103      63.637  61.896  55.299  1.00  0.00           H  
ATOM   1396  CB  GLN   103      63.503  61.614  57.443  1.00  0.00           C  
ATOM   1397  HB2 GLN   103      63.943  62.598  57.607  1.00  0.00           H  
ATOM   1398  HB3 GLN   103      62.693  61.470  58.158  1.00  0.00           H  
ATOM   1399  CG  GLN   103      64.613  60.509  57.538  1.00  0.00           C  
ATOM   1400  HG2 GLN   103      64.186  59.518  57.383  1.00  0.00           H  
ATOM   1401  HG3 GLN   103      65.271  60.736  56.699  1.00  0.00           H  
ATOM   1402  CD  GLN   103      65.505  60.546  58.756  1.00  0.00           C  
ATOM   1403  OE1 GLN   103      65.022  60.834  59.833  1.00  0.00           O  
ATOM   1404  NE2 GLN   103      66.777  60.075  58.768  1.00  0.00           N  
ATOM   1405 HE21 GLN   103      67.226  60.014  59.670  1.00  0.00           H  
ATOM   1406 HE22 GLN   103      67.276  59.920  57.904  1.00  0.00           H  
ATOM   1407  C   GLN   103      62.091  60.368  55.629  1.00  0.00           C  
ATOM   1408  O   GLN   103      60.985  60.133  56.089  1.00  0.00           O  
ATOM   1409  N   PRO   104      62.465  59.530  54.640  1.00  0.00           N  
ATOM   1410  CD  PRO   104      63.743  59.723  53.993  1.00  0.00           C  
ATOM   1411  HD2 PRO   104      64.611  59.731  54.652  1.00  0.00           H  
ATOM   1412  HD3 PRO   104      63.726  60.661  53.437  1.00  0.00           H  
ATOM   1413  CG  PRO   104      63.894  58.617  52.986  1.00  0.00           C  
ATOM   1414  HG2 PRO   104      64.276  57.681  53.392  1.00  0.00           H  
ATOM   1415  HG3 PRO   104      64.442  59.012  52.131  1.00  0.00           H  
ATOM   1416  CB  PRO   104      62.433  58.344  52.614  1.00  0.00           C  
ATOM   1417  HB2 PRO   104      62.258  57.348  52.208  1.00  0.00           H  
ATOM   1418  HB3 PRO   104      62.071  59.183  52.020  1.00  0.00           H  
ATOM   1419  CA  PRO   104      61.684  58.573  53.920  1.00  0.00           C  
ATOM   1420  HA  PRO   104      60.769  59.122  53.700  1.00  0.00           H  
ATOM   1421  C   PRO   104      61.426  57.248  54.695  1.00  0.00           C  
ATOM   1422  O   PRO   104      62.303  56.818  55.437  1.00  0.00           O  
ATOM   1423  N   ALA   105      60.265  56.616  54.351  1.00  0.00           N  
ATOM   1424  H   ALA   105      59.657  57.057  53.676  1.00  0.00           H  
ATOM   1425  CA  ALA   105      60.036  55.197  54.752  1.00  0.00           C  
ATOM   1426  HA  ALA   105      60.119  55.170  55.838  1.00  0.00           H  
ATOM   1427  CB  ALA   105      58.549  54.869  54.429  1.00  0.00           C  
ATOM   1428  HB1 ALA   105      58.505  54.888  53.340  1.00  0.00           H  
ATOM   1429  HB2 ALA   105      58.506  53.805  54.662  1.00  0.00           H  
ATOM   1430  HB3 ALA   105      57.744  55.484  54.830  1.00  0.00           H  
ATOM   1431  C   ALA   105      61.101  54.303  54.124  1.00  0.00           C  
ATOM   1432  O   ALA   105      61.539  54.492  52.994  1.00  0.00           O  
ATOM   1433  N   PRO   106      61.535  53.209  54.785  1.00  0.00           N  
ATOM   1434  CD  PRO   106      61.165  52.937  56.135  1.00  0.00           C  
ATOM   1435  HD2 PRO   106      60.091  52.870  56.304  1.00  0.00           H  
ATOM   1436  HD3 PRO   106      61.561  53.693  56.813  1.00  0.00           H  
ATOM   1437  CG  PRO   106      61.844  51.607  56.505  1.00  0.00           C  
ATOM   1438  HG2 PRO   106      61.214  50.769  56.206  1.00  0.00           H  
ATOM   1439  HG3 PRO   106      62.075  51.572  57.569  1.00  0.00           H  
ATOM   1440  CB  PRO   106      63.160  51.714  55.710  1.00  0.00           C  
ATOM   1441  HB2 PRO   106      63.695  50.770  55.599  1.00  0.00           H  
ATOM   1442  HB3 PRO   106      63.828  52.420  56.203  1.00  0.00           H  
ATOM   1443  CA  PRO   106      62.633  52.356  54.375  1.00  0.00           C  
ATOM   1444  HA  PRO   106      63.396  52.991  53.925  1.00  0.00           H  
ATOM   1445  C   PRO   106      62.145  51.308  53.341  1.00  0.00           C  
ATOM   1446  O   PRO   106      61.038  50.821  53.441  1.00  0.00           O  
ATOM   1447  N   SER   107      62.986  50.954  52.421  1.00  0.00           N  
ATOM   1448  H   SER   107      63.940  51.244  52.580  1.00  0.00           H  
ATOM   1449  CA  SER   107      62.697  50.004  51.381  1.00  0.00           C  
ATOM   1450  HA  SER   107      61.620  50.012  51.215  1.00  0.00           H  
ATOM   1451  CB  SER   107      63.540  50.355  50.117  1.00  0.00           C  
ATOM   1452  HB2 SER   107      63.305  49.655  49.315  1.00  0.00           H  
ATOM   1453  HB3 SER   107      63.254  51.380  49.877  1.00  0.00           H  
ATOM   1454  OG  SER   107      64.915  50.326  50.456  1.00  0.00           O  
ATOM   1455  HG  SER   107      65.136  51.060  51.034  1.00  0.00           H  
ATOM   1456  C   SER   107      62.905  48.594  51.843  1.00  0.00           C  
ATOM   1457  O   SER   107      63.478  48.161  52.855  1.00  0.00           O  
ATOM   1458  N   SER   108      62.396  47.654  51.008  1.00  0.00           N  
ATOM   1459  H   SER   108      62.074  48.055  50.139  1.00  0.00           H  
ATOM   1460  CA  SER   108      62.306  46.204  51.229  1.00  0.00           C  
ATOM   1461  HA  SER   108      61.843  46.038  52.202  1.00  0.00           H  
ATOM   1462  CB  SER   108      61.349  45.429  50.308  1.00  0.00           C  
ATOM   1463  HB2 SER   108      61.841  45.298  49.344  1.00  0.00           H  
ATOM   1464  HB3 SER   108      61.034  44.531  50.840  1.00  0.00           H  
ATOM   1465  OG  SER   108      60.118  46.159  50.157  1.00  0.00           O  
ATOM   1466  HG  SER   108      60.401  46.869  49.576  1.00  0.00           H  
ATOM   1467  C   SER   108      63.723  45.578  51.289  1.00  0.00           C  
ATOM   1468  O   SER   108      64.551  45.963  50.476  1.00  0.00           O  
ATOM   1469  N   THR   109      63.999  44.655  52.216  1.00  0.00           N  
ATOM   1470  H   THR   109      63.222  44.396  52.807  1.00  0.00           H  
ATOM   1471  CA  THR   109      65.298  43.957  52.238  1.00  0.00           C  
ATOM   1472  HA  THR   109      66.158  44.585  52.004  1.00  0.00           H  
ATOM   1473  CB  THR   109      65.526  43.515  53.724  1.00  0.00           C  
ATOM   1474  HB  THR   109      66.513  43.055  53.763  1.00  0.00           H  
ATOM   1475  CG2 THR   109      65.652  44.696  54.684  1.00  0.00           C  
ATOM   1476 HG21 THR   109      66.638  45.147  54.573  1.00  0.00           H  
ATOM   1477 HG22 THR   109      64.764  45.328  54.669  1.00  0.00           H  
ATOM   1478 HG23 THR   109      65.672  44.263  55.684  1.00  0.00           H  
ATOM   1479  OG1 THR   109      64.516  42.773  54.287  1.00  0.00           O  
ATOM   1480  HG1 THR   109      63.770  43.350  54.464  1.00  0.00           H  
ATOM   1481  C   THR   109      65.299  42.733  51.288  1.00  0.00           C  
ATOM   1482  O   THR   109      64.321  41.952  51.161  1.00  0.00           O  
ATOM   1483  N   SER   110      66.358  42.579  50.534  1.00  0.00           N  
ATOM   1484  H   SER   110      66.975  43.379  50.552  1.00  0.00           H  
ATOM   1485  CA  SER   110      66.575  41.551  49.549  1.00  0.00           C  
ATOM   1486  HA  SER   110      65.965  41.760  48.670  1.00  0.00           H  
ATOM   1487  CB  SER   110      68.030  41.775  49.160  1.00  0.00           C  
ATOM   1488  HB2 SER   110      68.184  42.713  48.627  1.00  0.00           H  
ATOM   1489  HB3 SER   110      68.629  41.908  50.062  1.00  0.00           H  
ATOM   1490  OG  SER   110      68.528  40.713  48.381  1.00  0.00           O  
ATOM   1491  HG  SER   110      69.005  40.220  49.053  1.00  0.00           H  
ATOM   1492  C   SER   110      66.228  40.197  50.168  1.00  0.00           C  
ATOM   1493  O   SER   110      66.373  39.910  51.313  1.00  0.00           O  
ATOM   1494  N   GLY   111      65.594  39.345  49.360  1.00  0.00           N  
ATOM   1495  H   GLY   111      65.303  39.630  48.435  1.00  0.00           H  
ATOM   1496  CA  GLY   111      65.154  37.927  49.717  1.00  0.00           C  
ATOM   1497  HA2 GLY   111      64.972  37.603  48.692  1.00  0.00           H  
ATOM   1498  HA3 GLY   111      66.001  37.399  50.154  1.00  0.00           H  
ATOM   1499  C   GLY   111      63.797  37.783  50.397  1.00  0.00           C  
ATOM   1500  O   GLY   111      63.293  38.754  51.033  1.00  0.00           O  
ATOM   1501  N   SER   112      63.307  36.524  50.503  1.00  0.00           N  
ATOM   1502  H   SER   112      62.541  36.464  51.158  1.00  0.00           H  
ATOM   1503  CA  SER   112      63.806  35.242  50.005  1.00  0.00           C  
ATOM   1504  HA  SER   112      63.079  34.570  50.462  1.00  0.00           H  
ATOM   1505  CB  SER   112      63.679  35.026  48.484  1.00  0.00           C  
ATOM   1506  HB2 SER   112      64.218  35.703  47.822  1.00  0.00           H  
ATOM   1507  HB3 SER   112      64.013  34.013  48.262  1.00  0.00           H  
ATOM   1508  OG  SER   112      62.363  35.104  48.099  1.00  0.00           O  
ATOM   1509  HG  SER   112      62.321  35.071  47.141  1.00  0.00           H  
ATOM   1510  C   SER   112      65.198  34.790  50.513  1.00  0.00           C  
ATOM   1511  O   SER   112      66.155  34.768  49.757  1.00  0.00           O  
ATOM   1512  N   TYR   113      65.353  34.360  51.781  1.00  0.00           N  
ATOM   1513  H   TYR   113      66.272  33.978  51.953  1.00  0.00           H  
ATOM   1514  CA  TYR   113      64.395  34.317  52.868  1.00  0.00           C  
ATOM   1515  HA  TYR   113      63.525  34.898  52.562  1.00  0.00           H  
ATOM   1516  CB  TYR   113      63.763  32.910  52.984  1.00  0.00           C  
ATOM   1517  HB2 TYR   113      64.514  32.162  53.240  1.00  0.00           H  
ATOM   1518  HB3 TYR   113      63.086  32.906  53.838  1.00  0.00           H  
ATOM   1519  CG  TYR   113      62.857  32.421  51.858  1.00  0.00           C  
ATOM   1520  CD1 TYR   113      61.538  32.793  51.845  1.00  0.00           C  
ATOM   1521  HD1 TYR   113      61.091  33.140  52.765  1.00  0.00           H  
ATOM   1522  CE1 TYR   113      60.707  32.421  50.754  1.00  0.00           C  
ATOM   1523  HE1 TYR   113      59.655  32.663  50.710  1.00  0.00           H  
ATOM   1524  CZ  TYR   113      61.329  31.701  49.672  1.00  0.00           C  
ATOM   1525  OH  TYR   113      60.697  31.451  48.585  1.00  0.00           O  
ATOM   1526  HH  TYR   113      59.925  32.021  48.577  1.00  0.00           H  
ATOM   1527  CE2 TYR   113      62.642  31.242  49.766  1.00  0.00           C  
ATOM   1528  HE2 TYR   113      63.027  30.629  48.964  1.00  0.00           H  
ATOM   1529  CD2 TYR   113      63.470  31.755  50.784  1.00  0.00           C  
ATOM   1530  HD2 TYR   113      64.468  31.347  50.855  1.00  0.00           H  
ATOM   1531  C   TYR   113      65.137  34.734  54.163  1.00  0.00           C  
ATOM   1532  O   TYR   113      66.312  34.835  54.194  1.00  0.00           O  
ATOM   1533  N   GLY   114      64.363  35.068  55.245  1.00  0.00           N  
ATOM   1534  H   GLY   114      63.358  34.976  55.200  1.00  0.00           H  
ATOM   1535  CA  GLY   114      64.818  35.726  56.431  1.00  0.00           C  
ATOM   1536  HA2 GLY   114      64.101  35.669  57.250  1.00  0.00           H  
ATOM   1537  HA3 GLY   114      65.705  35.194  56.773  1.00  0.00           H  
ATOM   1538  C   GLY   114      65.152  37.231  56.180  1.00  0.00           C  
ATOM   1539  O   GLY   114      65.248  37.677  55.048  1.00  0.00           O  
ATOM   1540  N   SER   115      65.314  38.058  57.209  1.00  0.00           N  
ATOM   1541  H   SER   115      65.434  39.036  56.988  1.00  0.00           H  
ATOM   1542  CA  SER   115      65.513  37.731  58.661  1.00  0.00           C  
ATOM   1543  HA  SER   115      65.492  36.652  58.814  1.00  0.00           H  
ATOM   1544  CB  SER   115      66.982  38.145  59.080  1.00  0.00           C  
ATOM   1545  HB2 SER   115      67.006  39.235  59.049  1.00  0.00           H  
ATOM   1546  HB3 SER   115      67.282  37.852  60.086  1.00  0.00           H  
ATOM   1547  OG  SER   115      67.878  37.550  58.213  1.00  0.00           O  
ATOM   1548  HG  SER   115      68.342  36.810  58.612  1.00  0.00           H  
ATOM   1549  C   SER   115      64.529  38.379  59.628  1.00  0.00           C  
ATOM   1550  O   SER   115      64.644  38.332  60.859  1.00  0.00           O  
ATOM   1551  N   SER   116      63.553  39.071  59.045  1.00  0.00           N  
ATOM   1552  H   SER   116      63.656  39.498  58.135  1.00  0.00           H  
ATOM   1553  CA  SER   116      62.322  39.548  59.743  1.00  0.00           C  
ATOM   1554  HA  SER   116      61.661  39.968  58.985  1.00  0.00           H  
ATOM   1555  CB  SER   116      61.426  38.408  60.129  1.00  0.00           C  
ATOM   1556  HB2 SER   116      61.810  37.743  60.902  1.00  0.00           H  
ATOM   1557  HB3 SER   116      60.483  38.818  60.489  1.00  0.00           H  
ATOM   1558  OG  SER   116      61.133  37.539  59.046  1.00  0.00           O  
ATOM   1559  HG  SER   116      61.619  36.733  59.234  1.00  0.00           H  
ATOM   1560  C   SER   116      62.430  40.525  60.926  1.00  0.00           C  
ATOM   1561  O   SER   116      61.735  40.361  61.954  1.00  0.00           O  
ATOM   1562  N   SER   117      63.305  41.558  60.821  1.00  0.00           N  
ATOM   1563  H   SER   117      63.859  41.601  59.978  1.00  0.00           H  
ATOM   1564  CA  SER   117      63.201  42.746  61.684  1.00  0.00           C  
ATOM   1565  HA  SER   117      63.808  42.379  62.511  1.00  0.00           H  
ATOM   1566  CB  SER   117      64.032  43.980  61.178  1.00  0.00           C  
ATOM   1567  HB2 SER   117      63.412  44.548  60.484  1.00  0.00           H  
ATOM   1568  HB3 SER   117      64.293  44.541  62.075  1.00  0.00           H  
ATOM   1569  OG  SER   117      65.312  43.587  60.627  1.00  0.00           O  
ATOM   1570  HG  SER   117      65.176  43.223  59.749  1.00  0.00           H  
ATOM   1571  C   SER   117      61.728  43.223  61.858  1.00  0.00           C  
ATOM   1572  O   SER   117      60.936  43.184  60.919  1.00  0.00           O  
ATOM   1573  N   GLN   118      61.411  43.611  63.085  1.00  0.00           N  
ATOM   1574  H   GLN   118      62.118  43.585  63.806  1.00  0.00           H  
ATOM   1575  CA  GLN   118      60.103  44.266  63.451  1.00  0.00           C  
ATOM   1576  HA  GLN   118      60.013  44.280  64.537  1.00  0.00           H  
ATOM   1577  CB  GLN   118      60.139  45.708  62.812  1.00  0.00           C  
ATOM   1578  HB2 GLN   118      60.051  45.606  61.730  1.00  0.00           H  
ATOM   1579  HB3 GLN   118      59.272  46.294  63.117  1.00  0.00           H  
ATOM   1580  CG  GLN   118      61.359  46.556  63.236  1.00  0.00           C  
ATOM   1581  HG2 GLN   118      62.246  46.083  62.814  1.00  0.00           H  
ATOM   1582  HG3 GLN   118      61.329  47.535  62.757  1.00  0.00           H  
ATOM   1583  CD  GLN   118      61.403  46.697  64.830  1.00  0.00           C  
ATOM   1584  OE1 GLN   118      60.405  46.600  65.602  1.00  0.00           O  
ATOM   1585  NE2 GLN   118      62.618  46.781  65.345  1.00  0.00           N  
ATOM   1586 HE21 GLN   118      63.400  46.618  64.727  1.00  0.00           H  
ATOM   1587 HE22 GLN   118      62.692  46.738  66.352  1.00  0.00           H  
ATOM   1588  C   GLN   118      58.855  43.479  63.142  1.00  0.00           C  
ATOM   1589  O   GLN   118      58.870  42.460  62.523  1.00  0.00           O  
ATOM   1590  N   SER   119      57.657  43.922  63.550  1.00  0.00           N  
ATOM   1591  H   SER   119      56.860  43.316  63.419  1.00  0.00           H  
ATOM   1592  CA  SER   119      57.360  44.747  64.809  1.00  0.00           C  
ATOM   1593  HA  SER   119      57.657  45.776  64.603  1.00  0.00           H  
ATOM   1594  CB  SER   119      55.818  44.757  64.895  1.00  0.00           C  
ATOM   1595  HB2 SER   119      55.395  45.295  64.047  1.00  0.00           H  
ATOM   1596  HB3 SER   119      55.450  43.732  64.939  1.00  0.00           H  
ATOM   1597  OG  SER   119      55.427  45.469  66.017  1.00  0.00           O  
ATOM   1598  HG  SER   119      55.527  46.385  65.746  1.00  0.00           H  
ATOM   1599  C   SER   119      58.035  44.294  66.100  1.00  0.00           C  
ATOM   1600  O   SER   119      58.654  43.215  66.193  1.00  0.00           O  
ATOM   1601  N   SER   120      58.035  45.142  67.107  1.00  0.00           N  
ATOM   1602  H   SER   120      57.527  46.007  66.992  1.00  0.00           H  
ATOM   1603  CA  SER   120      58.471  45.000  68.518  1.00  0.00           C  
ATOM   1604  HA  SER   120      59.109  44.120  68.592  1.00  0.00           H  
ATOM   1605  CB  SER   120      59.338  46.290  68.802  1.00  0.00           C  
ATOM   1606  HB2 SER   120      60.173  46.224  68.105  1.00  0.00           H  
ATOM   1607  HB3 SER   120      58.715  47.170  68.640  1.00  0.00           H  
ATOM   1608  OG  SER   120      59.793  46.253  70.134  1.00  0.00           O  
ATOM   1609  HG  SER   120      60.410  45.518  70.154  1.00  0.00           H  
ATOM   1610  C   SER   120      57.259  44.873  69.440  1.00  0.00           C  
ATOM   1611  O   SER   120      56.334  45.614  69.329  1.00  0.00           O  
ATOM   1612  N   SER   121      57.212  43.939  70.439  1.00  0.00           N  
ATOM   1613  H   SER   121      56.353  43.895  70.968  1.00  0.00           H  
ATOM   1614  CA  SER   121      58.263  43.025  70.885  1.00  0.00           C  
ATOM   1615  HA  SER   121      59.173  43.619  70.966  1.00  0.00           H  
ATOM   1616  CB  SER   121      57.993  42.493  72.314  1.00  0.00           C  
ATOM   1617  HB2 SER   121      57.129  41.831  72.361  1.00  0.00           H  
ATOM   1618  HB3 SER   121      58.823  41.929  72.741  1.00  0.00           H  
ATOM   1619  OG  SER   121      57.732  43.473  73.250  1.00  0.00           O  
ATOM   1620  HG  SER   121      56.789  43.452  73.427  1.00  0.00           H  
ATOM   1621  C   SER   121      58.633  41.886  69.914  1.00  0.00           C  
ATOM   1622  O   SER   121      57.797  41.462  69.139  1.00  0.00           O  
ATOM   1623  N   TYR   122      59.897  41.434  70.033  1.00  0.00           N  
ATOM   1624  H   TYR   122      60.606  41.895  70.586  1.00  0.00           H  
ATOM   1625  CA  TYR   122      60.386  40.223  69.351  1.00  0.00           C  
ATOM   1626  HA  TYR   122      60.392  40.467  68.289  1.00  0.00           H  
ATOM   1627  CB  TYR   122      61.828  39.823  69.776  1.00  0.00           C  
ATOM   1628  HB2 TYR   122      61.741  39.253  70.701  1.00  0.00           H  
ATOM   1629  HB3 TYR   122      62.198  39.022  69.137  1.00  0.00           H  
ATOM   1630  CG  TYR   122      62.967  40.816  69.905  1.00  0.00           C  
ATOM   1631  CD1 TYR   122      63.569  41.132  71.154  1.00  0.00           C  
ATOM   1632  HD1 TYR   122      63.211  40.694  72.074  1.00  0.00           H  
ATOM   1633  CE1 TYR   122      64.617  42.096  71.238  1.00  0.00           C  
ATOM   1634  HE1 TYR   122      65.194  42.248  72.138  1.00  0.00           H  
ATOM   1635  CZ  TYR   122      64.931  42.775  70.122  1.00  0.00           C  
ATOM   1636  OH  TYR   122      65.947  43.662  70.190  1.00  0.00           O  
ATOM   1637  HH  TYR   122      66.457  43.435  70.971  1.00  0.00           H  
ATOM   1638  CE2 TYR   122      64.316  42.564  68.902  1.00  0.00           C  
ATOM   1639  HE2 TYR   122      64.569  43.240  68.099  1.00  0.00           H  
ATOM   1640  CD2 TYR   122      63.318  41.551  68.734  1.00  0.00           C  
ATOM   1641  HD2 TYR   122      62.975  41.328  67.735  1.00  0.00           H  
ATOM   1642  C   TYR   122      59.422  38.998  69.512  1.00  0.00           C  
ATOM   1643  O   TYR   122      58.943  38.825  70.637  1.00  0.00           O  
ATOM   1644  N   GLY   123      59.124  38.200  68.485  1.00  0.00           N  
ATOM   1645  H   GLY   123      58.268  37.676  68.599  1.00  0.00           H  
ATOM   1646  CA  GLY   123      59.611  38.282  67.117  1.00  0.00           C  
ATOM   1647  HA2 GLY   123      58.899  37.786  66.458  1.00  0.00           H  
ATOM   1648  HA3 GLY   123      59.714  39.304  66.755  1.00  0.00           H  
ATOM   1649  C   GLY   123      60.949  37.640  66.871  1.00  0.00           C  
ATOM   1650  O   GLY   123      61.474  36.799  67.668  1.00  0.00           O  
ATOM   1651  N   GLN   124      61.529  37.986  65.741  1.00  0.00           N  
ATOM   1652  H   GLN   124      61.191  38.816  65.276  1.00  0.00           H  
ATOM   1653  CA  GLN   124      62.850  37.576  65.347  1.00  0.00           C  
ATOM   1654  HA  GLN   124      63.165  36.713  65.934  1.00  0.00           H  
ATOM   1655  CB  GLN   124      62.801  37.055  63.885  1.00  0.00           C  
ATOM   1656  HB2 GLN   124      62.132  36.194  63.877  1.00  0.00           H  
ATOM   1657  HB3 GLN   124      62.317  37.799  63.253  1.00  0.00           H  
ATOM   1658  CG  GLN   124      64.212  36.472  63.513  1.00  0.00           C  
ATOM   1659  HG2 GLN   124      64.886  37.318  63.383  1.00  0.00           H  
ATOM   1660  HG3 GLN   124      64.661  35.859  64.295  1.00  0.00           H  
ATOM   1661  CD  GLN   124      64.295  35.572  62.261  1.00  0.00           C  
ATOM   1662  OE1 GLN   124      63.281  35.086  61.781  1.00  0.00           O  
ATOM   1663  NE2 GLN   124      65.449  35.370  61.728  1.00  0.00           N  
ATOM   1664 HE21 GLN   124      66.328  35.644  62.143  1.00  0.00           H  
ATOM   1665 HE22 GLN   124      65.468  34.861  60.856  1.00  0.00           H  
ATOM   1666  C   GLN   124      63.885  38.688  65.644  1.00  0.00           C  
ATOM   1667  O   GLN   124      63.587  39.787  65.244  1.00  0.00           O  
ATOM   1668  N   PRO   125      65.080  38.391  66.236  1.00  0.00           N  
ATOM   1669  CD  PRO   125      66.188  39.387  66.540  1.00  0.00           C  
ATOM   1670  HD2 PRO   125      65.850  40.130  67.262  1.00  0.00           H  
ATOM   1671  HD3 PRO   125      66.492  39.812  65.583  1.00  0.00           H  
ATOM   1672  CG  PRO   125      67.321  38.636  67.233  1.00  0.00           C  
ATOM   1673  HG2 PRO   125      67.269  38.632  68.322  1.00  0.00           H  
ATOM   1674  HG3 PRO   125      68.266  38.958  66.795  1.00  0.00           H  
ATOM   1675  CB  PRO   125      67.019  37.244  66.899  1.00  0.00           C  
ATOM   1676  HB2 PRO   125      67.480  36.513  67.564  1.00  0.00           H  
ATOM   1677  HB3 PRO   125      67.459  37.120  65.909  1.00  0.00           H  
ATOM   1678  CA  PRO   125      65.574  37.139  66.854  1.00  0.00           C  
ATOM   1679  HA  PRO   125      65.306  36.287  66.230  1.00  0.00           H  
ATOM   1680  C   PRO   125      65.107  36.813  68.243  1.00  0.00           C  
ATOM   1681  O   PRO   125      64.832  37.694  69.049  1.00  0.00           O  
ATOM   1682  N   GLN   126      64.712  35.527  68.541  1.00  0.00           N  
ATOM   1683  H   GLN   126      64.708  34.916  67.737  1.00  0.00           H  
ATOM   1684  CA  GLN   126      64.139  35.043  69.792  1.00  0.00           C  
ATOM   1685  HA  GLN   126      63.163  35.528  69.799  1.00  0.00           H  
ATOM   1686  CB  GLN   126      63.916  33.491  69.878  1.00  0.00           C  
ATOM   1687  HB2 GLN   126      63.120  33.228  69.180  1.00  0.00           H  
ATOM   1688  HB3 GLN   126      64.853  32.989  69.636  1.00  0.00           H  
ATOM   1689  CG  GLN   126      63.437  32.938  71.179  1.00  0.00           C  
ATOM   1690  HG2 GLN   126      63.982  33.198  72.086  1.00  0.00           H  
ATOM   1691  HG3 GLN   126      62.425  33.306  71.348  1.00  0.00           H  
ATOM   1692  CD  GLN   126      63.577  31.396  71.190  1.00  0.00           C  
ATOM   1693  OE1 GLN   126      64.497  30.864  70.691  1.00  0.00           O  
ATOM   1694  NE2 GLN   126      62.698  30.704  71.894  1.00  0.00           N  
ATOM   1695 HE21 GLN   126      62.072  31.151  72.549  1.00  0.00           H  
ATOM   1696 HE22 GLN   126      62.962  29.752  72.105  1.00  0.00           H  
ATOM   1697  C   GLN   126      64.876  35.576  71.101  1.00  0.00           C  
ATOM   1698  O   GLN   126      66.097  35.313  71.200  1.00  0.00           O  
ATOM   1699  N   SER   127      64.204  36.257  72.021  1.00  0.00           N  
ATOM   1700  H   SER   127      63.231  36.499  71.904  1.00  0.00           H  
ATOM   1701  CA  SER   127      64.736  36.978  73.190  1.00  0.00           C  
ATOM   1702  HA  SER   127      63.899  37.340  73.787  1.00  0.00           H  
ATOM   1703  CB  SER   127      65.392  36.047  74.219  1.00  0.00           C  
ATOM   1704  HB2 SER   127      66.258  35.556  73.776  1.00  0.00           H  
ATOM   1705  HB3 SER   127      65.824  36.636  75.029  1.00  0.00           H  
ATOM   1706  OG  SER   127      64.632  35.012  74.657  1.00  0.00           O  
ATOM   1707  HG  SER   127      65.123  34.314  75.097  1.00  0.00           H  
ATOM   1708  C   SER   127      65.732  38.133  72.912  1.00  0.00           C  
ATOM   1709  O   SER   127      66.379  38.697  73.787  1.00  0.00           O  
ATOM   1710  N   GLY   128      65.751  38.638  71.689  1.00  0.00           N  
ATOM   1711  H   GLY   128      65.126  38.310  70.966  1.00  0.00           H  
ATOM   1712  CA  GLY   128      66.743  39.441  71.192  1.00  0.00           C  
ATOM   1713  HA2 GLY   128      66.446  39.762  70.194  1.00  0.00           H  
ATOM   1714  HA3 GLY   128      66.660  40.393  71.716  1.00  0.00           H  
ATOM   1715  C   GLY   128      68.126  38.802  71.053  1.00  0.00           C  
ATOM   1716  O   GLY   128      68.328  37.601  71.180  1.00  0.00           O  
ATOM   1717  N   SER   129      69.198  39.544  70.732  1.00  0.00           N  
ATOM   1718  H   SER   129      69.978  38.972  70.440  1.00  0.00           H  
ATOM   1719  CA  SER   129      69.202  41.016  70.495  1.00  0.00           C  
ATOM   1720  HA  SER   129      70.273  41.216  70.455  1.00  0.00           H  
ATOM   1721  CB  SER   129      68.579  41.511  69.149  1.00  0.00           C  
ATOM   1722  HB2 SER   129      67.541  41.209  69.011  1.00  0.00           H  
ATOM   1723  HB3 SER   129      68.410  42.587  69.188  1.00  0.00           H  
ATOM   1724  OG  SER   129      69.282  41.045  67.981  1.00  0.00           O  
ATOM   1725  HG  SER   129      69.135  41.693  67.288  1.00  0.00           H  
ATOM   1726  C   SER   129      68.672  41.802  71.718  1.00  0.00           C  
ATOM   1727  O   SER   129      67.837  42.679  71.647  1.00  0.00           O  
ATOM   1728  N   TYR   130      69.162  41.398  72.902  1.00  0.00           N  
ATOM   1729  H   TYR   130      70.048  40.926  72.791  1.00  0.00           H  
ATOM   1730  CA  TYR   130      68.849  41.836  74.289  1.00  0.00           C  
ATOM   1731  HA  TYR   130      67.800  41.570  74.420  1.00  0.00           H  
ATOM   1732  CB  TYR   130      69.657  41.090  75.369  1.00  0.00           C  
ATOM   1733  HB2 TYR   130      70.695  41.219  75.062  1.00  0.00           H  
ATOM   1734  HB3 TYR   130      69.487  41.671  76.275  1.00  0.00           H  
ATOM   1735  CG  TYR   130      69.405  39.645  75.738  1.00  0.00           C  
ATOM   1736  CD1 TYR   130      69.775  38.640  74.860  1.00  0.00           C  
ATOM   1737  HD1 TYR   130      70.202  38.863  73.894  1.00  0.00           H  
ATOM   1738  CE1 TYR   130      69.428  37.296  75.226  1.00  0.00           C  
ATOM   1739  HE1 TYR   130      69.613  36.499  74.521  1.00  0.00           H  
ATOM   1740  CZ  TYR   130      68.841  36.917  76.406  1.00  0.00           C  
ATOM   1741  OH  TYR   130      68.614  35.601  76.637  1.00  0.00           O  
ATOM   1742  HH  TYR   130      68.203  35.517  77.501  1.00  0.00           H  
ATOM   1743  CE2 TYR   130      68.534  37.953  77.313  1.00  0.00           C  
ATOM   1744  HE2 TYR   130      68.106  37.689  78.269  1.00  0.00           H  
ATOM   1745  CD2 TYR   130      68.845  39.295  77.006  1.00  0.00           C  
ATOM   1746  HD2 TYR   130      68.715  40.115  77.696  1.00  0.00           H  
ATOM   1747  C   TYR   130      69.149  43.408  74.417  1.00  0.00           C  
ATOM   1748  O   TYR   130      70.259  43.900  73.960  1.00  0.00           O  
ATOM   1749  N   SER   131      68.334  44.262  75.012  1.00  0.00           N  
ATOM   1750  H   SER   131      68.680  45.210  74.973  1.00  0.00           H  
ATOM   1751  CA  SER   131      66.895  44.212  75.437  1.00  0.00           C  
ATOM   1752  HA  SER   131      66.601  45.232  75.682  1.00  0.00           H  
ATOM   1753  CB  SER   131      65.886  43.872  74.368  1.00  0.00           C  
ATOM   1754  HB2 SER   131      65.939  42.835  74.036  1.00  0.00           H  
ATOM   1755  HB3 SER   131      64.893  44.076  74.768  1.00  0.00           H  
ATOM   1756  OG  SER   131      66.178  44.830  73.346  1.00  0.00           O  
ATOM   1757  HG  SER   131      65.715  45.596  73.693  1.00  0.00           H  
ATOM   1758  C   SER   131      66.782  43.336  76.680  1.00  0.00           C  
ATOM   1759  O   SER   131      66.367  42.183  76.601  1.00  0.00           O  
ATOM   1760  N   GLN   132      67.204  43.767  77.844  1.00  0.00           N  
ATOM   1761  H   GLN   132      67.230  43.075  78.579  1.00  0.00           H  
ATOM   1762  CA  GLN   132      67.717  45.138  78.169  1.00  0.00           C  
ATOM   1763  HA  GLN   132      68.339  45.502  77.350  1.00  0.00           H  
ATOM   1764  CB  GLN   132      66.627  46.275  78.388  1.00  0.00           C  
ATOM   1765  HB2 GLN   132      67.038  47.060  79.022  1.00  0.00           H  
ATOM   1766  HB3 GLN   132      66.221  46.753  77.496  1.00  0.00           H  
ATOM   1767  CG  GLN   132      65.379  45.702  79.069  1.00  0.00           C  
ATOM   1768  HG2 GLN   132      64.907  45.164  78.246  1.00  0.00           H  
ATOM   1769  HG3 GLN   132      65.605  45.022  79.890  1.00  0.00           H  
ATOM   1770  CD  GLN   132      64.515  46.796  79.513  1.00  0.00           C  
ATOM   1771  OE1 GLN   132      64.942  47.881  79.895  1.00  0.00           O  
ATOM   1772  NE2 GLN   132      63.222  46.663  79.299  1.00  0.00           N  
ATOM   1773 HE21 GLN   132      62.828  45.798  78.958  1.00  0.00           H  
ATOM   1774 HE22 GLN   132      62.744  47.522  79.532  1.00  0.00           H  
ATOM   1775  C   GLN   132      68.642  45.017  79.401  1.00  0.00           C  
ATOM   1776  O   GLN   132      68.302  44.385  80.394  1.00  0.00           O  
ATOM   1777  N   GLN   133      69.800  45.673  79.313  1.00  0.00           N  
ATOM   1778  H   GLN   133      70.031  46.146  78.450  1.00  0.00           H  
ATOM   1779  CA  GLN   133      70.835  45.635  80.464  1.00  0.00           C  
ATOM   1780  HA  GLN   133      71.650  46.308  80.199  1.00  0.00           H  
ATOM   1781  CB  GLN   133      70.304  46.267  81.728  1.00  0.00           C  
ATOM   1782  HB2 GLN   133      69.406  45.745  82.058  1.00  0.00           H  
ATOM   1783  HB3 GLN   133      71.125  46.210  82.442  1.00  0.00           H  
ATOM   1784  CG  GLN   133      69.824  47.708  81.781  1.00  0.00           C  
ATOM   1785  HG2 GLN   133      70.259  48.156  80.888  1.00  0.00           H  
ATOM   1786  HG3 GLN   133      68.774  47.822  81.509  1.00  0.00           H  
ATOM   1787  CD  GLN   133      70.060  48.438  83.037  1.00  0.00           C  
ATOM   1788  OE1 GLN   133      70.872  49.321  83.115  1.00  0.00           O  
ATOM   1789  NE2 GLN   133      69.556  48.093  84.156  1.00  0.00           N  
ATOM   1790 HE21 GLN   133      68.895  47.332  84.227  1.00  0.00           H  
ATOM   1791 HE22 GLN   133      69.777  48.699  84.932  1.00  0.00           H  
ATOM   1792  C   GLN   133      71.408  44.271  80.725  1.00  0.00           C  
ATOM   1793  O   GLN   133      71.074  43.692  81.800  1.00  0.00           O  
ATOM   1794  N   PRO   134      72.139  43.615  79.816  1.00  0.00           N  
ATOM   1795  CD  PRO   134      72.489  42.176  79.857  1.00  0.00           C  
ATOM   1796  HD2 PRO   134      71.538  41.668  79.702  1.00  0.00           H  
ATOM   1797  HD3 PRO   134      72.988  42.023  80.814  1.00  0.00           H  
ATOM   1798  CG  PRO   134      73.459  41.901  78.666  1.00  0.00           C  
ATOM   1799  HG2 PRO   134      72.967  41.461  77.798  1.00  0.00           H  
ATOM   1800  HG3 PRO   134      74.292  41.288  79.009  1.00  0.00           H  
ATOM   1801  CB  PRO   134      73.827  43.359  78.323  1.00  0.00           C  
ATOM   1802  HB2 PRO   134      74.145  43.491  77.289  1.00  0.00           H  
ATOM   1803  HB3 PRO   134      74.638  43.714  78.960  1.00  0.00           H  
ATOM   1804  CA  PRO   134      72.640  44.213  78.594  1.00  0.00           C  
ATOM   1805  HA  PRO   134      72.995  45.234  78.733  1.00  0.00           H  
ATOM   1806  C   PRO   134      71.708  44.110  77.415  1.00  0.00           C  
ATOM   1807  O   PRO   134      70.721  43.416  77.401  1.00  0.00           O  
ATOM   1808  N   SER   135      71.905  44.778  76.356  1.00  0.00           N  
ATOM   1809  H   SER   135      71.250  44.631  75.602  1.00  0.00           H  
ATOM   1810  CA  SER   135      72.825  45.926  76.134  1.00  0.00           C  
ATOM   1811  HA  SER   135      73.837  45.639  76.421  1.00  0.00           H  
ATOM   1812  CB  SER   135      72.608  46.279  74.684  1.00  0.00           C  
ATOM   1813  HB2 SER   135      72.369  45.420  74.057  1.00  0.00           H  
ATOM   1814  HB3 SER   135      71.765  46.964  74.590  1.00  0.00           H  
ATOM   1815  OG  SER   135      73.745  46.889  74.135  1.00  0.00           O  
ATOM   1816  HG  SER   135      74.468  46.258  74.108  1.00  0.00           H  
ATOM   1817  C   SER   135      72.445  47.211  76.932  1.00  0.00           C  
ATOM   1818  O   SER   135      71.371  47.300  77.556  1.00  0.00           O  
ATOM   1819  N   TYR   136      73.447  48.051  77.040  1.00  0.00           N  
ATOM   1820  H   TYR   136      74.172  47.974  76.341  1.00  0.00           H  
ATOM   1821  CA  TYR   136      73.466  49.325  77.773  1.00  0.00           C  
ATOM   1822  HA  TYR   136      72.539  49.476  78.326  1.00  0.00           H  
ATOM   1823  CB  TYR   136      74.552  49.290  78.918  1.00  0.00           C  
ATOM   1824  HB2 TYR   136      75.544  49.070  78.523  1.00  0.00           H  
ATOM   1825  HB3 TYR   136      74.672  50.281  79.357  1.00  0.00           H  
ATOM   1826  CG  TYR   136      74.402  48.220  80.033  1.00  0.00           C  
ATOM   1827  CD1 TYR   136      73.970  48.580  81.278  1.00  0.00           C  
ATOM   1828  HD1 TYR   136      73.570  49.563  81.474  1.00  0.00           H  
ATOM   1829  CE1 TYR   136      74.044  47.662  82.308  1.00  0.00           C  
ATOM   1830  HE1 TYR   136      73.780  47.971  83.308  1.00  0.00           H  
ATOM   1831  CZ  TYR   136      74.500  46.374  82.059  1.00  0.00           C  
ATOM   1832  OH  TYR   136      74.667  45.512  83.131  1.00  0.00           O  
ATOM   1833  HH  TYR   136      74.368  45.895  83.958  1.00  0.00           H  
ATOM   1834  CE2 TYR   136      74.899  45.977  80.791  1.00  0.00           C  
ATOM   1835  HE2 TYR   136      75.238  44.959  80.669  1.00  0.00           H  
ATOM   1836  CD2 TYR   136      74.842  46.922  79.747  1.00  0.00           C  
ATOM   1837  HD2 TYR   136      75.310  46.629  78.819  1.00  0.00           H  
ATOM   1838  C   TYR   136      73.684  50.491  76.848  1.00  0.00           C  
ATOM   1839  O   TYR   136      74.697  50.561  76.218  1.00  0.00           O  
ATOM   1840  N   GLY   137      72.736  51.478  76.781  1.00  0.00           N  
ATOM   1841  H   GLY   137      72.966  52.301  76.242  1.00  0.00           H  
ATOM   1842  CA  GLY   137      71.435  51.579  77.491  1.00  0.00           C  
ATOM   1843  HA2 GLY   137      70.851  52.450  77.193  1.00  0.00           H  
ATOM   1844  HA3 GLY   137      70.918  50.676  77.168  1.00  0.00           H  
ATOM   1845  C   GLY   137      71.554  51.643  79.044  1.00  0.00           C  
ATOM   1846  O   GLY   137      72.695  51.680  79.598  1.00  0.00           O  
ATOM   1847  N   GLY   138      70.407  51.556  79.721  1.00  0.00           N  
ATOM   1848  H   GLY   138      69.590  51.786  79.175  1.00  0.00           H  
ATOM   1849  CA  GLY   138      70.165  51.760  81.121  1.00  0.00           C  
ATOM   1850  HA2 GLY   138      69.298  51.161  81.397  1.00  0.00           H  
ATOM   1851  HA3 GLY   138      71.048  51.467  81.689  1.00  0.00           H  
ATOM   1852  C   GLY   138      69.833  53.219  81.505  1.00  0.00           C  
ATOM   1853  O   GLY   138      70.451  54.212  81.109  1.00  0.00           O  
ATOM   1854  N   GLN   139      68.906  53.470  82.402  1.00  0.00           N  
ATOM   1855  H   GLN   139      68.946  54.449  82.648  1.00  0.00           H  
ATOM   1856  CA  GLN   139      68.101  52.626  83.219  1.00  0.00           C  
ATOM   1857  HA  GLN   139      67.814  51.780  82.595  1.00  0.00           H  
ATOM   1858  CB  GLN   139      68.810  52.082  84.470  1.00  0.00           C  
ATOM   1859  HB2 GLN   139      68.119  51.340  84.869  1.00  0.00           H  
ATOM   1860  HB3 GLN   139      69.683  51.490  84.194  1.00  0.00           H  
ATOM   1861  CG  GLN   139      68.983  53.111  85.538  1.00  0.00           C  
ATOM   1862  HG2 GLN   139      69.461  53.993  85.111  1.00  0.00           H  
ATOM   1863  HG3 GLN   139      68.017  53.366  85.975  1.00  0.00           H  
ATOM   1864  CD  GLN   139      69.881  52.587  86.621  1.00  0.00           C  
ATOM   1865  OE1 GLN   139      69.464  51.901  87.502  1.00  0.00           O  
ATOM   1866  NE2 GLN   139      71.178  52.720  86.462  1.00  0.00           N  
ATOM   1867 HE21 GLN   139      71.554  53.203  85.658  1.00  0.00           H  
ATOM   1868 HE22 GLN   139      71.764  52.250  87.137  1.00  0.00           H  
ATOM   1869  C   GLN   139      66.772  53.273  83.596  1.00  0.00           C  
ATOM   1870  O   GLN   139      66.027  52.675  84.324  1.00  0.00           O  
ATOM   1871  N   GLN   140      66.421  54.538  83.191  1.00  0.00           N  
ATOM   1872  H   GLN   140      67.158  55.030  82.707  1.00  0.00           H  
ATOM   1873  CA  GLN   140      65.137  55.201  83.458  1.00  0.00           C  
ATOM   1874  HA  GLN   140      65.232  56.203  83.040  1.00  0.00           H  
ATOM   1875  CB  GLN   140      63.846  54.437  82.943  1.00  0.00           C  
ATOM   1876  HB2 GLN   140      63.741  53.522  83.524  1.00  0.00           H  
ATOM   1877  HB3 GLN   140      63.001  55.100  83.130  1.00  0.00           H  
ATOM   1878  CG  GLN   140      63.974  54.036  81.456  1.00  0.00           C  
ATOM   1879  HG2 GLN   140      64.592  54.735  80.893  1.00  0.00           H  
ATOM   1880  HG3 GLN   140      64.508  53.086  81.419  1.00  0.00           H  
ATOM   1881  CD  GLN   140      62.632  53.943  80.923  1.00  0.00           C  
ATOM   1882  OE1 GLN   140      61.830  54.865  81.111  1.00  0.00           O  
ATOM   1883  NE2 GLN   140      62.331  52.913  80.214  1.00  0.00           N  
ATOM   1884 HE21 GLN   140      62.998  52.155  80.227  1.00  0.00           H  
ATOM   1885 HE22 GLN   140      61.626  53.053  79.504  1.00  0.00           H  
ATOM   1886  C   GLN   140      65.039  55.666  84.938  1.00  0.00           C  
ATOM   1887  O   GLN   140      63.961  55.512  85.548  1.00  0.00           O  
ATOM   1888  N   GLN   141      66.097  56.287  85.521  1.00  0.00           N  
ATOM   1889  H   GLN   141      66.949  56.372  84.986  1.00  0.00           H  
ATOM   1890  CA  GLN   141      65.964  56.780  86.847  1.00  0.00           C  
ATOM   1891  HA  GLN   141      64.989  56.945  87.306  1.00  0.00           H  
ATOM   1892  CB  GLN   141      66.707  55.817  87.817  1.00  0.00           C  
ATOM   1893  HB2 GLN   141      67.730  55.621  87.497  1.00  0.00           H  
ATOM   1894  HB3 GLN   141      66.807  56.341  88.768  1.00  0.00           H  
ATOM   1895  CG  GLN   141      66.108  54.326  87.946  1.00  0.00           C  
ATOM   1896  HG2 GLN   141      65.865  53.898  86.974  1.00  0.00           H  
ATOM   1897  HG3 GLN   141      66.785  53.643  88.459  1.00  0.00           H  
ATOM   1898  CD  GLN   141      64.800  54.256  88.754  1.00  0.00           C  
ATOM   1899  OE1 GLN   141      64.713  53.786  89.879  1.00  0.00           O  
ATOM   1900  NE2 GLN   141      63.642  54.744  88.241  1.00  0.00           N  
ATOM   1901 HE21 GLN   141      63.697  54.983  87.261  1.00  0.00           H  
ATOM   1902 HE22 GLN   141      62.785  54.734  88.775  1.00  0.00           H  
ATOM   1903  C   GLN   141      66.728  58.142  86.748  1.00  0.00           C  
ATOM   1904  O   GLN   141      67.877  58.142  86.476  1.00  0.00           O  
ATOM   1905  N   SER   142      66.093  59.308  86.990  1.00  0.00           N  
ATOM   1906  H   SER   142      66.636  60.158  86.945  1.00  0.00           H  
ATOM   1907  CA  SER   142      64.656  59.576  87.053  1.00  0.00           C  
ATOM   1908  HA  SER   142      64.641  60.664  87.121  1.00  0.00           H  
ATOM   1909  CB  SER   142      63.776  59.361  85.788  1.00  0.00           C  
ATOM   1910  HB2 SER   142      63.644  58.283  85.692  1.00  0.00           H  
ATOM   1911  HB3 SER   142      62.839  59.917  85.761  1.00  0.00           H  
ATOM   1912  OG  SER   142      64.581  59.834  84.698  1.00  0.00           O  
ATOM   1913  HG  SER   142      65.010  60.663  84.923  1.00  0.00           H  
ATOM   1914  C   SER   142      63.923  58.982  88.298  1.00  0.00           C  
ATOM   1915  O   SER   142      62.828  58.465  88.226  1.00  0.00           O  
ATOM   1916  N   TYR   143      64.599  58.955  89.463  1.00  0.00           N  
ATOM   1917  H   TYR   143      65.438  59.511  89.380  1.00  0.00           H  
ATOM   1918  CA  TYR   143      64.236  58.191  90.639  1.00  0.00           C  
ATOM   1919  HA  TYR   143      64.230  57.131  90.386  1.00  0.00           H  
ATOM   1920  CB  TYR   143      65.325  58.237  91.781  1.00  0.00           C  
ATOM   1921  HB2 TYR   143      65.435  59.305  91.965  1.00  0.00           H  
ATOM   1922  HB3 TYR   143      64.928  57.741  92.667  1.00  0.00           H  
ATOM   1923  CG  TYR   143      66.662  57.674  91.418  1.00  0.00           C  
ATOM   1924  CD1 TYR   143      66.930  56.337  91.739  1.00  0.00           C  
ATOM   1925  HD1 TYR   143      66.226  55.865  92.410  1.00  0.00           H  
ATOM   1926  CE1 TYR   143      68.091  55.725  91.339  1.00  0.00           C  
ATOM   1927  HE1 TYR   143      68.343  54.718  91.636  1.00  0.00           H  
ATOM   1928  CZ  TYR   143      68.974  56.447  90.537  1.00  0.00           C  
ATOM   1929  OH  TYR   143      70.037  55.745  89.989  1.00  0.00           O  
ATOM   1930  HH  TYR   143      70.081  56.081  89.090  1.00  0.00           H  
ATOM   1931  CE2 TYR   143      68.787  57.838  90.320  1.00  0.00           C  
ATOM   1932  HE2 TYR   143      69.533  58.341  89.723  1.00  0.00           H  
ATOM   1933  CD2 TYR   143      67.675  58.440  90.846  1.00  0.00           C  
ATOM   1934  HD2 TYR   143      67.476  59.469  90.583  1.00  0.00           H  
ATOM   1935  C   TYR   143      62.895  58.613  91.202  1.00  0.00           C  
ATOM   1936  O   TYR   143      62.534  59.764  91.276  1.00  0.00           O  
ATOM   1937  N   GLY   144      62.139  57.697  91.830  1.00  0.00           N  
ATOM   1938  H   GLY   144      62.465  56.761  91.635  1.00  0.00           H  
ATOM   1939  CA  GLY   144      61.002  57.979  92.744  1.00  0.00           C  
ATOM   1940  HA2 GLY   144      60.529  57.039  93.028  1.00  0.00           H  
ATOM   1941  HA3 GLY   144      61.335  58.431  93.678  1.00  0.00           H  
ATOM   1942  C   GLY   144      59.921  58.910  92.146  1.00  0.00           C  
ATOM   1943  O   GLY   144      59.650  58.763  90.954  1.00  0.00           O  
ATOM   1944  N   GLN   145      59.417  59.933  92.904  1.00  0.00           N  
ATOM   1945  H   GLN   145      59.945  60.273  93.695  1.00  0.00           H  
ATOM   1946  CA  GLN   145      58.340  60.777  92.376  1.00  0.00           C  
ATOM   1947  HA  GLN   145      58.475  60.889  91.300  1.00  0.00           H  
ATOM   1948  CB  GLN   145      57.022  60.254  92.973  1.00  0.00           C  
ATOM   1949  HB2 GLN   145      56.868  60.513  94.020  1.00  0.00           H  
ATOM   1950  HB3 GLN   145      56.255  60.806  92.431  1.00  0.00           H  
ATOM   1951  CG  GLN   145      56.708  58.760  92.780  1.00  0.00           C  
ATOM   1952  HG2 GLN   145      56.928  58.416  91.769  1.00  0.00           H  
ATOM   1953  HG3 GLN   145      57.394  58.153  93.372  1.00  0.00           H  
ATOM   1954  CD  GLN   145      55.290  58.252  93.072  1.00  0.00           C  
ATOM   1955  OE1 GLN   145      54.610  59.030  93.720  1.00  0.00           O  
ATOM   1956  NE2 GLN   145      54.884  57.039  92.829  1.00  0.00           N  
ATOM   1957 HE21 GLN   145      54.130  56.775  93.447  1.00  0.00           H  
ATOM   1958 HE22 GLN   145      55.570  56.381  92.489  1.00  0.00           H  
ATOM   1959  C   GLN   145      58.637  62.168  92.890  1.00  0.00           C  
ATOM   1960  O   GLN   145      58.369  62.401  94.092  1.00  0.00           O  
ATOM   1961  N   GLN   146      59.163  63.015  91.993  1.00  0.00           N  
ATOM   1962  H   GLN   146      59.467  62.588  91.130  1.00  0.00           H  
ATOM   1963  CA  GLN   146      59.586  64.373  92.328  1.00  0.00           C  
ATOM   1964  HA  GLN   146      60.385  64.309  93.067  1.00  0.00           H  
ATOM   1965  CB  GLN   146      60.052  64.927  91.013  1.00  0.00           C  
ATOM   1966  HB2 GLN   146      60.890  64.375  90.588  1.00  0.00           H  
ATOM   1967  HB3 GLN   146      59.194  65.009  90.346  1.00  0.00           H  
ATOM   1968  CG  GLN   146      60.578  66.438  91.290  1.00  0.00           C  
ATOM   1969  HG2 GLN   146      59.693  67.059  91.432  1.00  0.00           H  
ATOM   1970  HG3 GLN   146      61.239  66.367  92.154  1.00  0.00           H  
ATOM   1971  CD  GLN   146      61.295  66.910  90.064  1.00  0.00           C  
ATOM   1972  OE1 GLN   146      62.478  67.054  89.934  1.00  0.00           O  
ATOM   1973  NE2 GLN   146      60.553  67.177  89.027  1.00  0.00           N  
ATOM   1974 HE21 GLN   146      59.590  66.876  89.085  1.00  0.00           H  
ATOM   1975 HE22 GLN   146      60.962  67.419  88.136  1.00  0.00           H  
ATOM   1976  C   GLN   146      58.366  65.119  92.964  1.00  0.00           C  
ATOM   1977  O   GLN   146      57.283  64.900  92.421  1.00  0.00           O  
ATOM   1978  N   GLN   147      58.562  65.967  93.973  1.00  0.00           N  
ATOM   1979  H   GLN   147      59.527  66.071  94.253  1.00  0.00           H  
ATOM   1980  CA  GLN   147      57.581  66.832  94.686  1.00  0.00           C  
ATOM   1981  HA  GLN   147      57.017  66.221  95.391  1.00  0.00           H  
ATOM   1982  CB  GLN   147      58.336  67.931  95.563  1.00  0.00           C  
ATOM   1983  HB2 GLN   147      57.612  68.531  96.116  1.00  0.00           H  
ATOM   1984  HB3 GLN   147      59.005  67.543  96.331  1.00  0.00           H  
ATOM   1985  CG  GLN   147      59.144  68.988  94.711  1.00  0.00           C  
ATOM   1986  HG2 GLN   147      58.635  69.218  93.776  1.00  0.00           H  
ATOM   1987  HG3 GLN   147      59.221  69.931  95.252  1.00  0.00           H  
ATOM   1988  CD  GLN   147      60.548  68.501  94.313  1.00  0.00           C  
ATOM   1989  OE1 GLN   147      61.007  67.371  94.578  1.00  0.00           O  
ATOM   1990  NE2 GLN   147      61.339  69.392  93.821  1.00  0.00           N  
ATOM   1991 HE21 GLN   147      61.047  70.356  93.750  1.00  0.00           H  
ATOM   1992 HE22 GLN   147      62.273  69.043  93.658  1.00  0.00           H  
ATOM   1993  C   GLN   147      56.629  67.495  93.710  1.00  0.00           C  
ATOM   1994  O   GLN   147      56.952  67.978  92.647  1.00  0.00           O  
ATOM   1995  N   SER   148      55.452  67.790  94.322  1.00  0.00           N  
ATOM   1996  H   SER   148      55.243  67.236  95.140  1.00  0.00           H  
ATOM   1997  CA  SER   148      54.380  68.545  93.673  1.00  0.00           C  
ATOM   1998  HA  SER   148      54.343  68.305  92.610  1.00  0.00           H  
ATOM   1999  CB  SER   148      53.048  68.229  94.312  1.00  0.00           C  
ATOM   2000  HB2 SER   148      52.322  68.859  93.798  1.00  0.00           H  
ATOM   2001  HB3 SER   148      52.748  67.224  94.016  1.00  0.00           H  
ATOM   2002  OG  SER   148      52.976  68.408  95.725  1.00  0.00           O  
ATOM   2003  HG  SER   148      53.605  67.791  96.105  1.00  0.00           H  
ATOM   2004  C   SER   148      54.692  70.051  93.670  1.00  0.00           C  
ATOM   2005  O   SER   148      55.627  70.580  94.292  1.00  0.00           O  
ATOM   2006  N   TYR   149      53.756  70.843  93.084  1.00  0.00           N  
ATOM   2007  H   TYR   149      53.031  70.410  92.531  1.00  0.00           H  
ATOM   2008  CA  TYR   149      53.610  72.287  93.300  1.00  0.00           C  
ATOM   2009  HA  TYR   149      54.565  72.808  93.364  1.00  0.00           H  
ATOM   2010  CB  TYR   149      52.615  72.760  92.262  1.00  0.00           C  
ATOM   2011  HB2 TYR   149      53.159  72.891  91.326  1.00  0.00           H  
ATOM   2012  HB3 TYR   149      51.792  72.060  92.115  1.00  0.00           H  
ATOM   2013  CG  TYR   149      52.002  74.125  92.405  1.00  0.00           C  
ATOM   2014  CD1 TYR   149      50.631  74.289  92.774  1.00  0.00           C  
ATOM   2015  HD1 TYR   149      49.961  73.442  92.734  1.00  0.00           H  
ATOM   2016  CE1 TYR   149      50.048  75.560  92.915  1.00  0.00           C  
ATOM   2017  HE1 TYR   149      49.046  75.596  93.314  1.00  0.00           H  
ATOM   2018  CZ  TYR   149      50.861  76.676  92.766  1.00  0.00           C  
ATOM   2019  OH  TYR   149      50.381  77.974  92.864  1.00  0.00           O  
ATOM   2020  HH  TYR   149      49.430  78.025  92.743  1.00  0.00           H  
ATOM   2021  CE2 TYR   149      52.252  76.553  92.459  1.00  0.00           C  
ATOM   2022  HE2 TYR   149      52.939  77.385  92.437  1.00  0.00           H  
ATOM   2023  CD2 TYR   149      52.838  75.256  92.343  1.00  0.00           C  
ATOM   2024  HD2 TYR   149      53.897  75.225  92.134  1.00  0.00           H  
ATOM   2025  C   TYR   149      53.114  72.658  94.709  1.00  0.00           C  
ATOM   2026  O   TYR   149      52.673  71.802  95.463  1.00  0.00           O  
ATOM   2027  N   ASN   150      53.365  73.915  95.102  1.00  0.00           N  
ATOM   2028  H   ASN   150      53.541  74.637  94.417  1.00  0.00           H  
ATOM   2029  CA  ASN   150      52.894  74.514  96.403  1.00  0.00           C  
ATOM   2030  HA  ASN   150      51.875  74.209  96.642  1.00  0.00           H  
ATOM   2031  CB  ASN   150      53.799  74.125  97.502  1.00  0.00           C  
ATOM   2032  HB2 ASN   150      54.065  73.068  97.477  1.00  0.00           H  
ATOM   2033  HB3 ASN   150      54.686  74.759  97.475  1.00  0.00           H  
ATOM   2034  CG  ASN   150      53.111  74.399  98.806  1.00  0.00           C  
ATOM   2035  OD1 ASN   150      52.010  73.772  98.997  1.00  0.00           O  
ATOM   2036  ND2 ASN   150      53.666  75.164  99.745  1.00  0.00           N  
ATOM   2037 HD21 ASN   150      53.299  75.138 100.685  1.00  0.00           H  
ATOM   2038 HD22 ASN   150      54.597  75.526  99.591  1.00  0.00           H  
ATOM   2039  C   ASN   150      52.970  76.035  96.288  1.00  0.00           C  
ATOM   2040  O   ASN   150      53.955  76.497  95.682  1.00  0.00           O  
ATOM   2041  N   PRO   151      52.017  76.820  96.771  1.00  0.00           N  
ATOM   2042  CD  PRO   151      50.672  76.458  97.162  1.00  0.00           C  
ATOM   2043  HD2 PRO   151      50.646  75.773  98.010  1.00  0.00           H  
ATOM   2044  HD3 PRO   151      50.172  75.955  96.335  1.00  0.00           H  
ATOM   2045  CG  PRO   151      49.884  77.746  97.409  1.00  0.00           C  
ATOM   2046  HG2 PRO   151      49.128  77.651  98.188  1.00  0.00           H  
ATOM   2047  HG3 PRO   151      49.419  78.061  96.475  1.00  0.00           H  
ATOM   2048  CB  PRO   151      51.055  78.639  97.839  1.00  0.00           C  
ATOM   2049  HB2 PRO   151      51.249  78.461  98.897  1.00  0.00           H  
ATOM   2050  HB3 PRO   151      50.877  79.714  97.820  1.00  0.00           H  
ATOM   2051  CA  PRO   151      52.210  78.228  96.943  1.00  0.00           C  
ATOM   2052  HA  PRO   151      52.165  78.720  95.971  1.00  0.00           H  
ATOM   2053  C   PRO   151      53.500  78.541  97.724  1.00  0.00           C  
ATOM   2054  O   PRO   151      53.862  77.974  98.773  1.00  0.00           O  
ATOM   2055  N   PRO   152      54.205  79.558  97.220  1.00  0.00           N  
ATOM   2056  CD  PRO   152      53.856  80.425  96.074  1.00  0.00           C  
ATOM   2057  HD2 PRO   152      52.986  80.965  96.447  1.00  0.00           H  
ATOM   2058  HD3 PRO   152      53.630  79.944  95.122  1.00  0.00           H  
ATOM   2059  CG  PRO   152      55.031  81.375  95.862  1.00  0.00           C  
ATOM   2060  HG2 PRO   152      54.887  82.213  96.545  1.00  0.00           H  
ATOM   2061  HG3 PRO   152      55.211  81.739  94.851  1.00  0.00           H  
ATOM   2062  CB  PRO   152      56.204  80.580  96.451  1.00  0.00           C  
ATOM   2063  HB2 PRO   152      57.068  81.196  96.700  1.00  0.00           H  
ATOM   2064  HB3 PRO   152      56.616  79.974  95.643  1.00  0.00           H  
ATOM   2065  CA  PRO   152      55.592  79.746  97.590  1.00  0.00           C  
ATOM   2066  HA  PRO   152      56.081  78.772  97.628  1.00  0.00           H  
ATOM   2067  C   PRO   152      55.762  80.479  98.900  1.00  0.00           C  
ATOM   2068  O   PRO   152      54.989  81.319  99.237  1.00  0.00           O  
ATOM   2069  N   GLN   153      56.798  80.013  99.658  1.00  0.00           N  
ATOM   2070  H   GLN   153      57.346  79.264  99.260  1.00  0.00           H  
ATOM   2071  CA  GLN   153      57.208  80.446 100.960  1.00  0.00           C  
ATOM   2072  HA  GLN   153      56.308  80.601 101.555  1.00  0.00           H  
ATOM   2073  CB  GLN   153      58.065  79.359 101.640  1.00  0.00           C  
ATOM   2074  HB2 GLN   153      58.870  79.202 100.922  1.00  0.00           H  
ATOM   2075  HB3 GLN   153      58.587  79.777 102.500  1.00  0.00           H  
ATOM   2076  CG  GLN   153      57.362  78.050 101.943  1.00  0.00           C  
ATOM   2077  HG2 GLN   153      56.730  77.723 101.118  1.00  0.00           H  
ATOM   2078  HG3 GLN   153      58.152  77.312 102.086  1.00  0.00           H  
ATOM   2079  CD  GLN   153      56.421  78.202 103.146  1.00  0.00           C  
ATOM   2080  OE1 GLN   153      56.049  79.334 103.512  1.00  0.00           O  
ATOM   2081  NE2 GLN   153      55.957  77.188 103.852  1.00  0.00           N  
ATOM   2082 HE21 GLN   153      56.243  76.260 103.576  1.00  0.00           H  
ATOM   2083 HE22 GLN   153      55.409  77.405 104.672  1.00  0.00           H  
ATOM   2084  C   GLN   153      57.977  81.752 100.961  1.00  0.00           C  
ATOM   2085  O   GLN   153      58.128  82.397 102.055  1.00  0.00           O  
ATOM   2086  N   GLY   154      58.372  82.346  99.794  1.00  0.00           N  
ATOM   2087  H   GLY   154      58.054  82.056  98.880  1.00  0.00           H  
ATOM   2088  CA  GLY   154      59.369  83.494  99.870  1.00  0.00           C  
ATOM   2089  HA2 GLY   154      59.953  83.391 100.784  1.00  0.00           H  
ATOM   2090  HA3 GLY   154      60.003  83.328  98.999  1.00  0.00           H  
ATOM   2091  C   GLY   154      58.711  84.843  99.761  1.00  0.00           C  
ATOM   2092  O   GLY   154      57.684  85.101 100.410  1.00  0.00           O  
ATOM   2093  N   TYR   155      59.452  85.759  99.066  1.00  0.00           N  
ATOM   2094  H   TYR   155      60.323  85.406  98.695  1.00  0.00           H  
ATOM   2095  CA  TYR   155      59.031  87.186  98.890  1.00  0.00           C  
ATOM   2096  HA  TYR   155      58.526  87.588  99.768  1.00  0.00           H  
ATOM   2097  CB  TYR   155      60.276  88.032  98.727  1.00  0.00           C  
ATOM   2098  HB2 TYR   155      60.945  87.640  97.961  1.00  0.00           H  
ATOM   2099  HB3 TYR   155      59.956  89.059  98.553  1.00  0.00           H  
ATOM   2100  CG  TYR   155      61.066  88.087  99.944  1.00  0.00           C  
ATOM   2101  CD1 TYR   155      60.622  88.825 101.037  1.00  0.00           C  
ATOM   2102  HD1 TYR   155      59.717  89.413 100.989  1.00  0.00           H  
ATOM   2103  CE1 TYR   155      61.355  88.888 102.291  1.00  0.00           C  
ATOM   2104  HE1 TYR   155      60.890  89.515 103.038  1.00  0.00           H  
ATOM   2105  CZ  TYR   155      62.558  88.157 102.368  1.00  0.00           C  
ATOM   2106  OH  TYR   155      63.220  88.092 103.554  1.00  0.00           O  
ATOM   2107  HH  TYR   155      63.075  88.859 104.112  1.00  0.00           H  
ATOM   2108  CE2 TYR   155      63.016  87.410 101.340  1.00  0.00           C  
ATOM   2109  HE2 TYR   155      63.954  86.875 101.323  1.00  0.00           H  
ATOM   2110  CD2 TYR   155      62.280  87.402 100.111  1.00  0.00           C  
ATOM   2111  HD2 TYR   155      62.756  86.889  99.288  1.00  0.00           H  
ATOM   2112  C   TYR   155      58.089  87.419  97.682  1.00  0.00           C  
ATOM   2113  O   TYR   155      58.421  87.077  96.546  1.00  0.00           O  
ATOM   2114  N   GLY   156      56.808  87.728  97.923  1.00  0.00           N  
ATOM   2115  H   GLY   156      56.236  87.906  97.109  1.00  0.00           H  
ATOM   2116  CA  GLY   156      56.163  87.980  99.199  1.00  0.00           C  
ATOM   2117  HA2 GLY   156      56.052  86.984  99.628  1.00  0.00           H  
ATOM   2118  HA3 GLY   156      56.731  88.629  99.865  1.00  0.00           H  
ATOM   2119  C   GLY   156      54.729  88.512  99.016  1.00  0.00           C  
ATOM   2120  O   GLY   156      54.243  88.900  97.958  1.00  0.00           O  
ATOM   2121  N   GLN   157      53.964  88.300 100.102  1.00  0.00           N  
ATOM   2122  H   GLN   157      54.457  88.099 100.960  1.00  0.00           H  
ATOM   2123  CA  GLN   157      52.568  88.556 100.199  1.00  0.00           C  
ATOM   2124  HA  GLN   157      52.130  88.643  99.204  1.00  0.00           H  
ATOM   2125  CB  GLN   157      51.961  87.389 100.952  1.00  0.00           C  
ATOM   2126  HB2 GLN   157      52.620  87.052 101.752  1.00  0.00           H  
ATOM   2127  HB3 GLN   157      51.081  87.748 101.485  1.00  0.00           H  
ATOM   2128  CG  GLN   157      51.650  86.144 100.055  1.00  0.00           C  
ATOM   2129  HG2 GLN   157      52.516  86.055  99.400  1.00  0.00           H  
ATOM   2130  HG3 GLN   157      51.636  85.204 100.608  1.00  0.00           H  
ATOM   2131  CD  GLN   157      50.385  86.187  99.233  1.00  0.00           C  
ATOM   2132  OE1 GLN   157      50.346  86.469  98.048  1.00  0.00           O  
ATOM   2133  NE2 GLN   157      49.276  85.924  99.828  1.00  0.00           N  
ATOM   2134 HE21 GLN   157      49.357  85.630 100.791  1.00  0.00           H  
ATOM   2135 HE22 GLN   157      48.401  86.259  99.452  1.00  0.00           H  
ATOM   2136  C   GLN   157      52.377  89.916 100.961  1.00  0.00           C  
ATOM   2137  O   GLN   157      53.071  90.214 101.932  1.00  0.00           O  
ATOM   2138  N   GLN   158      51.334  90.712 100.689  1.00  0.00           N  
ATOM   2139  H   GLN   158      51.290  91.542 101.263  1.00  0.00           H  
ATOM   2140  CA  GLN   158      50.556  90.679  99.494  1.00  0.00           C  
ATOM   2141  HA  GLN   158      50.268  89.631  99.421  1.00  0.00           H  
ATOM   2142  CB  GLN   158      49.323  91.556  99.617  1.00  0.00           C  
ATOM   2143  HB2 GLN   158      49.727  92.566  99.693  1.00  0.00           H  
ATOM   2144  HB3 GLN   158      48.693  91.492  98.730  1.00  0.00           H  
ATOM   2145  CG  GLN   158      48.437  91.251 100.798  1.00  0.00           C  
ATOM   2146  HG2 GLN   158      48.987  91.318 101.737  1.00  0.00           H  
ATOM   2147  HG3 GLN   158      47.581  91.924 100.844  1.00  0.00           H  
ATOM   2148  CD  GLN   158      47.840  89.842 100.764  1.00  0.00           C  
ATOM   2149  OE1 GLN   158      47.481  89.225  99.759  1.00  0.00           O  
ATOM   2150  NE2 GLN   158      47.640  89.172 101.826  1.00  0.00           N  
ATOM   2151 HE21 GLN   158      48.058  89.525 102.675  1.00  0.00           H  
ATOM   2152 HE22 GLN   158      47.261  88.256 101.636  1.00  0.00           H  
ATOM   2153  C   GLN   158      51.378  91.004  98.229  1.00  0.00           C  
ATOM   2154  O   GLN   158      52.280  91.818  98.230  1.00  0.00           O  
ATOM   2155  N   ASN   159      51.010  90.413  97.113  1.00  0.00           N  
ATOM   2156  H   ASN   159      50.119  89.939  97.134  1.00  0.00           H  
ATOM   2157  CA  ASN   159      51.542  90.632  95.717  1.00  0.00           C  
ATOM   2158  HA  ASN   159      52.630  90.570  95.747  1.00  0.00           H  
ATOM   2159  CB  ASN   159      51.174  89.489  94.801  1.00  0.00           C  
ATOM   2160  HB2 ASN   159      50.106  89.654  94.662  1.00  0.00           H  
ATOM   2161  HB3 ASN   159      51.619  89.657  93.821  1.00  0.00           H  
ATOM   2162  CG  ASN   159      51.429  88.042  95.255  1.00  0.00           C  
ATOM   2163  OD1 ASN   159      50.742  87.131  94.796  1.00  0.00           O  
ATOM   2164  ND2 ASN   159      52.158  87.765  96.275  1.00  0.00           N  
ATOM   2165 HD21 ASN   159      52.642  88.455  96.831  1.00  0.00           H  
ATOM   2166 HD22 ASN   159      52.254  86.808  96.582  1.00  0.00           H  
ATOM   2167  C   ASN   159      51.198  91.968  95.070  1.00  0.00           C  
ATOM   2168  O   ASN   159      50.195  92.600  95.504  1.00  0.00           O  
ATOM   2169  N   GLN   160      51.871  92.456  94.068  1.00  0.00           N  
ATOM   2170  H   GLN   160      51.563  93.273  93.559  1.00  0.00           H  
ATOM   2171  CA  GLN   160      53.129  92.032  93.519  1.00  0.00           C  
ATOM   2172  HA  GLN   160      53.346  90.969  93.625  1.00  0.00           H  
ATOM   2173  CB  GLN   160      53.142  92.330  92.001  1.00  0.00           C  
ATOM   2174  HB2 GLN   160      52.260  91.814  91.620  1.00  0.00           H  
ATOM   2175  HB3 GLN   160      52.922  93.394  91.921  1.00  0.00           H  
ATOM   2176  CG  GLN   160      54.440  91.978  91.230  1.00  0.00           C  
ATOM   2177  HG2 GLN   160      54.241  92.074  90.162  1.00  0.00           H  
ATOM   2178  HG3 GLN   160      55.199  92.754  91.325  1.00  0.00           H  
ATOM   2179  CD  GLN   160      55.041  90.524  91.333  1.00  0.00           C  
ATOM   2180  OE1 GLN   160      54.355  89.542  91.576  1.00  0.00           O  
ATOM   2181  NE2 GLN   160      56.346  90.363  91.056  1.00  0.00           N  
ATOM   2182 HE21 GLN   160      56.865  91.196  90.818  1.00  0.00           H  
ATOM   2183 HE22 GLN   160      56.762  89.452  91.181  1.00  0.00           H  
ATOM   2184  C   GLN   160      54.297  92.700  94.209  1.00  0.00           C  
ATOM   2185  O   GLN   160      54.746  93.779  93.823  1.00  0.00           O  
ATOM   2186  N   TYR   161      54.875  91.962  95.075  1.00  0.00           N  
ATOM   2187  H   TYR   161      54.478  91.036  95.149  1.00  0.00           H  
ATOM   2188  CA  TYR   161      55.926  92.441  96.046  1.00  0.00           C  
ATOM   2189  HA  TYR   161      55.653  93.290  96.672  1.00  0.00           H  
ATOM   2190  CB  TYR   161      56.187  91.287  97.027  1.00  0.00           C  
ATOM   2191  HB2 TYR   161      55.239  91.068  97.519  1.00  0.00           H  
ATOM   2192  HB3 TYR   161      56.404  90.447  96.368  1.00  0.00           H  
ATOM   2193  CG  TYR   161      57.294  91.505  98.157  1.00  0.00           C  
ATOM   2194  CD1 TYR   161      58.705  91.313  97.880  1.00  0.00           C  
ATOM   2195  HD1 TYR   161      59.109  90.866  96.984  1.00  0.00           H  
ATOM   2196  CE1 TYR   161      59.642  91.733  98.792  1.00  0.00           C  
ATOM   2197  HE1 TYR   161      60.686  91.499  98.646  1.00  0.00           H  
ATOM   2198  CZ  TYR   161      59.222  92.262 100.018  1.00  0.00           C  
ATOM   2199  OH  TYR   161      60.138  92.616 100.976  1.00  0.00           O  
ATOM   2200  HH  TYR   161      59.779  92.677 101.865  1.00  0.00           H  
ATOM   2201  CE2 TYR   161      57.867  92.576 100.247  1.00  0.00           C  
ATOM   2202  HE2 TYR   161      57.601  93.166 101.112  1.00  0.00           H  
ATOM   2203  CD2 TYR   161      56.897  92.130  99.326  1.00  0.00           C  
ATOM   2204  HD2 TYR   161      55.852  92.341  99.501  1.00  0.00           H  
ATOM   2205  C   TYR   161      57.258  92.784  95.348  1.00  0.00           C  
ATOM   2206  O   TYR   161      57.837  93.730  95.849  1.00  0.00           O  
ATOM   2207  N   ASN   162      57.800  92.012  94.387  1.00  0.00           N  
ATOM   2208  H   ASN   162      57.153  91.316  94.046  1.00  0.00           H  
ATOM   2209  CA  ASN   162      59.225  92.078  93.975  1.00  0.00           C  
ATOM   2210  HA  ASN   162      59.890  92.344  94.797  1.00  0.00           H  
ATOM   2211  CB  ASN   162      59.767  90.758  93.453  1.00  0.00           C  
ATOM   2212  HB2 ASN   162      59.172  90.471  92.586  1.00  0.00           H  
ATOM   2213  HB3 ASN   162      60.799  90.866  93.118  1.00  0.00           H  
ATOM   2214  CG  ASN   162      59.726  89.634  94.504  1.00  0.00           C  
ATOM   2215  OD1 ASN   162      60.408  89.633  95.530  1.00  0.00           O  
ATOM   2216  ND2 ASN   162      58.769  88.758  94.348  1.00  0.00           N  
ATOM   2217 HD21 ASN   162      58.465  88.251  95.167  1.00  0.00           H  
ATOM   2218 HD22 ASN   162      58.430  88.576  93.414  1.00  0.00           H  
ATOM   2219  C   ASN   162      59.481  93.240  92.935  1.00  0.00           C  
ATOM   2220  O   ASN   162      58.759  93.316  91.954  1.00  0.00           O  
ATOM   2221  N   SER   163      60.524  93.981  93.126  1.00  0.00           N  
ATOM   2222  H   SER   163      60.951  93.959  94.041  1.00  0.00           H  
ATOM   2223  CA  SER   163      60.996  94.964  92.190  1.00  0.00           C  
ATOM   2224  HA  SER   163      60.163  95.661  92.092  1.00  0.00           H  
ATOM   2225  CB  SER   163      62.144  95.671  92.883  1.00  0.00           C  
ATOM   2226  HB2 SER   163      61.797  95.934  93.882  1.00  0.00           H  
ATOM   2227  HB3 SER   163      62.999  94.996  92.839  1.00  0.00           H  
ATOM   2228  OG  SER   163      62.383  96.909  92.154  1.00  0.00           O  
ATOM   2229  HG  SER   163      63.301  97.189  92.200  1.00  0.00           H  
ATOM   2230  C   SER   163      61.417  94.312  90.900  1.00  0.00           C  
ATOM   2231  O   SER   163      61.717  93.128  90.836  1.00  0.00           O  
ATOM   2232  N   SER   164      61.386  95.125  89.811  1.00  0.00           N  
ATOM   2233  H   SER   164      61.007  96.049  89.962  1.00  0.00           H  
ATOM   2234  CA  SER   164      61.810  94.913  88.405  1.00  0.00           C  
ATOM   2235  HA  SER   164      61.755  95.769  87.733  1.00  0.00           H  
ATOM   2236  CB  SER   164      61.050  93.790  87.726  1.00  0.00           C  
ATOM   2237  HB2 SER   164      61.382  93.649  86.697  1.00  0.00           H  
ATOM   2238  HB3 SER   164      61.353  92.875  88.234  1.00  0.00           H  
ATOM   2239  OG  SER   164      59.639  93.771  87.704  1.00  0.00           O  
ATOM   2240  HG  SER   164      59.278  94.071  86.867  1.00  0.00           H  
ATOM   2241  C   SER   164      63.381  94.689  88.432  1.00  0.00           C  
ATOM   2242  O   SER   164      64.040  94.261  89.368  1.00  0.00           O  
ATOM   2243  N   SER   165      64.015  94.980  87.310  1.00  0.00           N  
ATOM   2244  H   SER   165      63.475  95.142  86.472  1.00  0.00           H  
ATOM   2245  CA  SER   165      65.459  95.005  87.171  1.00  0.00           C  
ATOM   2246  HA  SER   165      65.797  93.968  87.177  1.00  0.00           H  
ATOM   2247  CB  SER   165      65.869  95.537  85.805  1.00  0.00           C  
ATOM   2248  HB2 SER   165      65.787  96.624  85.794  1.00  0.00           H  
ATOM   2249  HB3 SER   165      66.934  95.368  85.645  1.00  0.00           H  
ATOM   2250  OG  SER   165      65.061  95.050  84.754  1.00  0.00           O  
ATOM   2251  HG  SER   165      65.263  95.557  83.964  1.00  0.00           H  
ATOM   2252  C   SER   165      66.221  95.858  88.229  1.00  0.00           C  
ATOM   2253  O   SER   165      65.563  96.798  88.690  1.00  0.00           O  
ATOM   2254  N   GLY   166      67.479  95.549  88.653  1.00  0.00           N  
ATOM   2255  H   GLY   166      67.979  94.836  88.141  1.00  0.00           H  
ATOM   2256  CA  GLY   166      68.196  96.357  89.582  1.00  0.00           C  
ATOM   2257  HA2 GLY   166      68.218  97.355  89.143  1.00  0.00           H  
ATOM   2258  HA3 GLY   166      67.686  96.379  90.545  1.00  0.00           H  
ATOM   2259  C   GLY   166      69.639  95.942  89.795  1.00  0.00           C  
ATOM   2260  O   GLY   166      69.864  94.912  90.428  1.00  0.00           O  
ATOM   2261  N   GLY   167      70.564  96.932  89.616  1.00  0.00           N  
ATOM   2262  H   GLY   167      70.195  97.756  89.163  1.00  0.00           H  
ATOM   2263  CA  GLY   167      71.967  96.653  89.876  1.00  0.00           C  
ATOM   2264  HA2 GLY   167      72.491  97.576  90.124  1.00  0.00           H  
ATOM   2265  HA3 GLY   167      72.213  95.968  90.687  1.00  0.00           H  
ATOM   2266  C   GLY   167      72.667  96.094  88.624  1.00  0.00           C  
ATOM   2267  O   GLY   167      72.947  96.826  87.660  1.00  0.00           O  
ATOM   2268  N   GLY   168      73.016  94.779  88.771  1.00  0.00           N  
ATOM   2269  H   GLY   168      72.659  94.289  89.579  1.00  0.00           H  
ATOM   2270  CA  GLY   168      73.633  93.931  87.717  1.00  0.00           C  
ATOM   2271  HA2 GLY   168      74.525  94.432  87.340  1.00  0.00           H  
ATOM   2272  HA3 GLY   168      74.007  92.999  88.142  1.00  0.00           H  
ATOM   2273  C   GLY   168      72.673  93.401  86.616  1.00  0.00           C  
ATOM   2274  O   GLY   168      71.542  93.801  86.388  1.00  0.00           O  
ATOM   2275  N   GLY   169      73.094  92.471  85.787  1.00  0.00           N  
ATOM   2276  H   GLY   169      72.406  92.170  85.111  1.00  0.00           H  
ATOM   2277  CA  GLY   169      74.416  91.830  85.730  1.00  0.00           C  
ATOM   2278  HA2 GLY   169      74.775  91.411  86.670  1.00  0.00           H  
ATOM   2279  HA3 GLY   169      74.337  90.969  85.066  1.00  0.00           H  
ATOM   2280  C   GLY   169      75.526  92.801  85.279  1.00  0.00           C  
ATOM   2281  O   GLY   169      75.416  94.079  85.167  1.00  0.00           O  
ATOM   2282  N   GLY   170      76.727  92.316  84.962  1.00  0.00           N  
ATOM   2283  H   GLY   170      76.826  91.358  85.266  1.00  0.00           H  
ATOM   2284  CA  GLY   170      77.934  93.096  84.777  1.00  0.00           C  
ATOM   2285  HA2 GLY   170      77.966  93.485  83.759  1.00  0.00           H  
ATOM   2286  HA3 GLY   170      77.905  93.932  85.476  1.00  0.00           H  
ATOM   2287  C   GLY   170      79.247  92.385  85.102  1.00  0.00           C  
ATOM   2288  O   GLY   170      79.264  91.662  86.074  1.00  0.00           O  
ATOM   2289  N   GLY   171      80.317  92.649  84.326  1.00  0.00           N  
ATOM   2290  H   GLY   171      81.187  92.472  84.808  1.00  0.00           H  
ATOM   2291  CA  GLY   171      80.452  93.515  83.096  1.00  0.00           C  
ATOM   2292  HA2 GLY   171      80.029  94.484  83.361  1.00  0.00           H  
ATOM   2293  HA3 GLY   171      81.505  93.700  82.887  1.00  0.00           H  
ATOM   2294  C   GLY   171      79.851  92.760  81.857  1.00  0.00           C  
ATOM   2295  O   GLY   171      80.034  91.559  81.712  1.00  0.00           O  
ATOM   2296  N   GLY   172      79.161  93.449  80.939  1.00  0.00           N  
ATOM   2297  H   GLY   172      78.793  92.963  80.134  1.00  0.00           H  
ATOM   2298  CA  GLY   172      79.008  94.923  80.848  1.00  0.00           C  
ATOM   2299  HA2 GLY   172      78.199  95.215  81.517  1.00  0.00           H  
ATOM   2300  HA3 GLY   172      79.913  95.420  81.199  1.00  0.00           H  
ATOM   2301  C   GLY   172      78.685  95.248  79.345  1.00  0.00           C  
ATOM   2302  O   GLY   172      79.313  94.791  78.443  1.00  0.00           O  
ATOM   2303  N   GLY   173      77.755  96.172  79.135  1.00  0.00           N  
ATOM   2304  H   GLY   173      77.309  96.478  79.988  1.00  0.00           H  
ATOM   2305  CA  GLY   173      77.152  96.447  77.899  1.00  0.00           C  
ATOM   2306  HA2 GLY   173      76.648  97.413  77.941  1.00  0.00           H  
ATOM   2307  HA3 GLY   173      77.926  96.568  77.142  1.00  0.00           H  
ATOM   2308  C   GLY   173      76.151  95.394  77.423  1.00  0.00           C  
ATOM   2309  O   GLY   173      76.001  94.418  78.145  1.00  0.00           O  
ATOM   2310  N   GLY   174      75.584  95.516  76.237  1.00  0.00           N  
ATOM   2311  H   GLY   174      75.121  94.688  75.890  1.00  0.00           H  
ATOM   2312  CA  GLY   174      75.657  96.645  75.235  1.00  0.00           C  
ATOM   2313  HA2 GLY   174      74.745  96.565  74.643  1.00  0.00           H  
ATOM   2314  HA3 GLY   174      75.612  97.640  75.678  1.00  0.00           H  
ATOM   2315  C   GLY   174      76.856  96.519  74.271  1.00  0.00           C  
ATOM   2316  O   GLY   174      77.944  96.227  74.717  1.00  0.00           O  
ATOM   2317  N   GLY   175      76.729  96.899  73.010  1.00  0.00           N  
ATOM   2318  H   GLY   175      75.803  96.926  72.608  1.00  0.00           H  
ATOM   2319  CA  GLY   175      77.680  96.748  71.958  1.00  0.00           C  
ATOM   2320  HA2 GLY   175      78.020  95.713  71.993  1.00  0.00           H  
ATOM   2321  HA3 GLY   175      77.264  97.023  70.989  1.00  0.00           H  
ATOM   2322  C   GLY   175      78.933  97.617  72.126  1.00  0.00           C  
ATOM   2323  O   GLY   175      79.013  98.420  73.090  1.00  0.00           O  
ATOM   2324  N   ASN   176      79.979  97.568  71.280  1.00  0.00           N  
ATOM   2325  H   ASN   176      79.997  96.874  70.547  1.00  0.00           H  
ATOM   2326  CA  ASN   176      80.998  98.578  71.160  1.00  0.00           C  
ATOM   2327  HA  ASN   176      81.437  98.686  72.152  1.00  0.00           H  
ATOM   2328  CB  ASN   176      82.170  98.049  70.260  1.00  0.00           C  
ATOM   2329  HB2 ASN   176      82.324  97.011  70.557  1.00  0.00           H  
ATOM   2330  HB3 ASN   176      81.854  98.072  69.217  1.00  0.00           H  
ATOM   2331  CG  ASN   176      83.377  98.943  70.406  1.00  0.00           C  
ATOM   2332  OD1 ASN   176      83.545  99.731  71.326  1.00  0.00           O  
ATOM   2333  ND2 ASN   176      84.152  98.930  69.392  1.00  0.00           N  
ATOM   2334 HD21 ASN   176      85.024  99.431  69.485  1.00  0.00           H  
ATOM   2335 HD22 ASN   176      83.835  98.412  68.586  1.00  0.00           H  
ATOM   2336  C   ASN   176      80.389  99.911  70.669  1.00  0.00           C  
ATOM   2337  O   ASN   176      79.266  99.990  70.269  1.00  0.00           O  
ATOM   2338  N   TYR   177      81.162 101.033  70.755  1.00  0.00           N  
ATOM   2339  H   TYR   177      82.096 100.812  71.071  1.00  0.00           H  
ATOM   2340  CA  TYR   177      80.700 102.346  70.431  1.00  0.00           C  
ATOM   2341  HA  TYR   177      79.860 102.645  71.057  1.00  0.00           H  
ATOM   2342  CB  TYR   177      81.913 103.279  70.684  1.00  0.00           C  
ATOM   2343  HB2 TYR   177      82.800 102.740  70.349  1.00  0.00           H  
ATOM   2344  HB3 TYR   177      81.720 104.172  70.089  1.00  0.00           H  
ATOM   2345  CG  TYR   177      82.245 103.641  72.085  1.00  0.00           C  
ATOM   2346  CD1 TYR   177      81.945 104.963  72.463  1.00  0.00           C  
ATOM   2347  HD1 TYR   177      81.415 105.576  71.750  1.00  0.00           H  
ATOM   2348  CE1 TYR   177      82.413 105.403  73.765  1.00  0.00           C  
ATOM   2349  HE1 TYR   177      82.293 106.451  73.999  1.00  0.00           H  
ATOM   2350  CZ  TYR   177      83.114 104.576  74.685  1.00  0.00           C  
ATOM   2351  OH  TYR   177      83.430 105.068  75.923  1.00  0.00           O  
ATOM   2352  HH  TYR   177      83.016 105.913  76.112  1.00  0.00           H  
ATOM   2353  CE2 TYR   177      83.370 103.294  74.259  1.00  0.00           C  
ATOM   2354  HE2 TYR   177      83.995 102.626  74.833  1.00  0.00           H  
ATOM   2355  CD2 TYR   177      83.042 102.845  72.943  1.00  0.00           C  
ATOM   2356  HD2 TYR   177      83.206 101.816  72.660  1.00  0.00           H  
ATOM   2357  C   TYR   177      80.259 102.540  68.956  1.00  0.00           C  
ATOM   2358  O   TYR   177      81.066 102.317  68.024  1.00  0.00           O  
ATOM   2359  N   GLY   178      79.058 103.008  68.633  1.00  0.00           N  
ATOM   2360  H   GLY   178      78.882 103.090  67.642  1.00  0.00           H  
ATOM   2361  CA  GLY   178      77.955 103.335  69.557  1.00  0.00           C  
ATOM   2362  HA2 GLY   178      77.037 103.331  68.968  1.00  0.00           H  
ATOM   2363  HA3 GLY   178      77.775 102.648  70.383  1.00  0.00           H  
ATOM   2364  C   GLY   178      78.215 104.697  70.272  1.00  0.00           C  
ATOM   2365  O   GLY   178      79.239 105.359  70.186  1.00  0.00           O  
ATOM   2366  N   GLN   179      77.256 105.215  71.051  1.00  0.00           N  
ATOM   2367  H   GLN   179      76.465 104.595  71.155  1.00  0.00           H  
ATOM   2368  CA  GLN   179      77.298 106.462  71.822  1.00  0.00           C  
ATOM   2369  HA  GLN   179      77.654 107.114  71.024  1.00  0.00           H  
ATOM   2370  CB  GLN   179      75.888 106.985  72.064  1.00  0.00           C  
ATOM   2371  HB2 GLN   179      75.200 106.207  72.395  1.00  0.00           H  
ATOM   2372  HB3 GLN   179      75.818 107.747  72.840  1.00  0.00           H  
ATOM   2373  CG  GLN   179      75.278 107.622  70.853  1.00  0.00           C  
ATOM   2374  HG2 GLN   179      75.807 108.545  70.614  1.00  0.00           H  
ATOM   2375  HG3 GLN   179      75.498 106.928  70.042  1.00  0.00           H  
ATOM   2376  CD  GLN   179      73.731 107.861  70.812  1.00  0.00           C  
ATOM   2377  OE1 GLN   179      72.962 107.625  71.713  1.00  0.00           O  
ATOM   2378  NE2 GLN   179      73.270 108.320  69.693  1.00  0.00           N  
ATOM   2379 HE21 GLN   179      73.996 108.564  69.035  1.00  0.00           H  
ATOM   2380 HE22 GLN   179      72.312 108.610  69.558  1.00  0.00           H  
ATOM   2381  C   GLN   179      78.254 106.634  73.033  1.00  0.00           C  
ATOM   2382  O   GLN   179      78.109 105.857  73.956  1.00  0.00           O  
ATOM   2383  N   ASP   180      79.153 107.589  73.176  1.00  0.00           N  
ATOM   2384  H   ASP   180      79.601 107.625  74.080  1.00  0.00           H  
ATOM   2385  CA  ASP   180      79.628 108.512  72.162  1.00  0.00           C  
ATOM   2386  HA  ASP   180      79.533 108.070  71.170  1.00  0.00           H  
ATOM   2387  CB  ASP   180      78.574 109.753  72.081  1.00  0.00           C  
ATOM   2388  HB2 ASP   180      77.622 109.288  71.825  1.00  0.00           H  
ATOM   2389  HB3 ASP   180      78.400 110.179  73.069  1.00  0.00           H  
ATOM   2390  CG  ASP   180      78.832 110.808  71.044  1.00  0.00           C  
ATOM   2391  OD1 ASP   180      78.098 111.855  71.089  1.00  0.00           O  
ATOM   2392  OD2 ASP   180      79.762 110.647  70.259  1.00  0.00           O  
ATOM   2393  C   ASP   180      81.000 108.939  72.429  1.00  0.00           C  
ATOM   2394  O   ASP   180      81.349 109.394  73.542  1.00  0.00           O  
ATOM   2395  N   GLN   181      81.903 108.764  71.465  1.00  0.00           N  
ATOM   2396  H   GLN   181      81.586 108.396  70.579  1.00  0.00           H  
ATOM   2397  CA  GLN   181      83.293 109.276  71.605  1.00  0.00           C  
ATOM   2398  HA  GLN   181      83.599 108.981  72.609  1.00  0.00           H  
ATOM   2399  CB  GLN   181      84.275 108.557  70.674  1.00  0.00           C  
ATOM   2400  HB2 GLN   181      83.808 108.437  69.696  1.00  0.00           H  
ATOM   2401  HB3 GLN   181      85.228 109.076  70.579  1.00  0.00           H  
ATOM   2402  CG  GLN   181      84.630 107.186  71.372  1.00  0.00           C  
ATOM   2403  HG2 GLN   181      85.087 107.448  72.327  1.00  0.00           H  
ATOM   2404  HG3 GLN   181      83.729 106.577  71.444  1.00  0.00           H  
ATOM   2405  CD  GLN   181      85.598 106.322  70.518  1.00  0.00           C  
ATOM   2406  OE1 GLN   181      86.043 106.733  69.433  1.00  0.00           O  
ATOM   2407  NE2 GLN   181      86.161 105.222  71.032  1.00  0.00           N  
ATOM   2408 HE21 GLN   181      85.952 104.928  71.976  1.00  0.00           H  
ATOM   2409 HE22 GLN   181      86.745 104.701  70.394  1.00  0.00           H  
ATOM   2410  C   GLN   181      83.451 110.820  71.371  1.00  0.00           C  
ATOM   2411  O   GLN   181      84.521 111.451  71.639  1.00  0.00           O  
ATOM   2412  N   SER   182      82.403 111.557  70.976  1.00  0.00           N  
ATOM   2413  H   SER   182      81.528 111.102  70.758  1.00  0.00           H  
ATOM   2414  CA  SER   182      82.420 113.039  70.891  1.00  0.00           C  
ATOM   2415  HA  SER   182      83.089 113.395  70.107  1.00  0.00           H  
ATOM   2416  CB  SER   182      80.959 113.584  70.501  1.00  0.00           C  
ATOM   2417  HB2 SER   182      80.196 113.430  71.264  1.00  0.00           H  
ATOM   2418  HB3 SER   182      80.903 114.667  70.389  1.00  0.00           H  
ATOM   2419  OG  SER   182      80.629 113.110  69.216  1.00  0.00           O  
ATOM   2420  HG  SER   182      80.250 112.231  69.290  1.00  0.00           H  
ATOM   2421  C   SER   182      82.676 113.660  72.257  1.00  0.00           C  
ATOM   2422  O   SER   182      81.995 113.245  73.185  1.00  0.00           O  
ATOM   2423  N   SER   183      83.625 114.606  72.474  1.00  0.00           N  
ATOM   2424  H   SER   183      83.674 115.065  73.372  1.00  0.00           H  
ATOM   2425  CA  SER   183      84.691 115.051  71.574  1.00  0.00           C  
ATOM   2426  HA  SER   183      84.437 114.941  70.520  1.00  0.00           H  
ATOM   2427  CB  SER   183      84.900 116.545  71.517  1.00  0.00           C  
ATOM   2428  HB2 SER   183      83.958 117.053  71.313  1.00  0.00           H  
ATOM   2429  HB3 SER   183      85.303 116.964  72.439  1.00  0.00           H  
ATOM   2430  OG  SER   183      85.874 116.867  70.477  1.00  0.00           O  
ATOM   2431  HG  SER   183      86.313 117.689  70.707  1.00  0.00           H  
ATOM   2432  C   SER   183      86.058 114.351  71.877  1.00  0.00           C  
ATOM   2433  O   SER   183      86.568 114.414  73.023  1.00  0.00           O  
ATOM   2434  N   MET   184      86.756 113.833  70.861  1.00  0.00           N  
ATOM   2435  H   MET   184      86.301 113.751  69.963  1.00  0.00           H  
ATOM   2436  CA  MET   184      88.154 113.313  70.981  1.00  0.00           C  
ATOM   2437  HA  MET   184      88.181 112.579  71.786  1.00  0.00           H  
ATOM   2438  CB  MET   184      88.633 112.476  69.739  1.00  0.00           C  
ATOM   2439  HB2 MET   184      89.492 111.842  69.959  1.00  0.00           H  
ATOM   2440  HB3 MET   184      87.791 111.818  69.524  1.00  0.00           H  
ATOM   2441  CG  MET   184      88.983 113.229  68.422  1.00  0.00           C  
ATOM   2442  HG2 MET   184      88.096 113.726  68.028  1.00  0.00           H  
ATOM   2443  HG3 MET   184      89.643 114.033  68.746  1.00  0.00           H  
ATOM   2444  SD  MET   184      89.704 112.082  67.161  1.00  0.00           S  
ATOM   2445  CE  MET   184      91.117 111.407  68.038  1.00  0.00           C  
ATOM   2446  HE1 MET   184      91.840 111.129  67.271  1.00  0.00           H  
ATOM   2447  HE2 MET   184      91.441 112.202  68.710  1.00  0.00           H  
ATOM   2448  HE3 MET   184      90.886 110.576  68.704  1.00  0.00           H  
ATOM   2449  C   MET   184      89.225 114.349  71.317  1.00  0.00           C  
ATOM   2450  O   MET   184      89.090 115.541  70.975  1.00  0.00           O  
ATOM   2451  N   SER   185      90.324 113.977  72.000  1.00  0.00           N  
ATOM   2452  H   SER   185      90.236 113.050  72.391  1.00  0.00           H  
ATOM   2453  CA  SER   185      91.567 114.700  72.234  1.00  0.00           C  
ATOM   2454  HA  SER   185      91.315 115.445  72.989  1.00  0.00           H  
ATOM   2455  CB  SER   185      92.721 113.836  72.860  1.00  0.00           C  
ATOM   2456  HB2 SER   185      92.444 113.185  73.690  1.00  0.00           H  
ATOM   2457  HB3 SER   185      93.118 113.099  72.163  1.00  0.00           H  
ATOM   2458  OG  SER   185      93.888 114.515  73.176  1.00  0.00           O  
ATOM   2459  HG  SER   185      94.586 113.857  73.121  1.00  0.00           H  
ATOM   2460  C   SER   185      92.016 115.427  71.029  1.00  0.00           C  
ATOM   2461  O   SER   185      92.504 114.859  70.048  1.00  0.00           O  
ATOM   2462  N   SER   186      91.891 116.747  71.065  1.00  0.00           N  
ATOM   2463  H   SER   186      91.378 117.133  71.844  1.00  0.00           H  
ATOM   2464  CA  SER   186      92.453 117.777  70.104  1.00  0.00           C  
ATOM   2465  HA  SER   186      93.530 117.610  70.124  1.00  0.00           H  
ATOM   2466  CB  SER   186      91.897 117.554  68.662  1.00  0.00           C  
ATOM   2467  HB2 SER   186      92.123 116.545  68.317  1.00  0.00           H  
ATOM   2468  HB3 SER   186      90.820 117.647  68.521  1.00  0.00           H  
ATOM   2469  OG  SER   186      92.514 118.391  67.663  1.00  0.00           O  
ATOM   2470  HG  SER   186      92.161 119.281  67.594  1.00  0.00           H  
ATOM   2471  C   SER   186      92.311 119.274  70.532  1.00  0.00           C  
ATOM   2472  O   SER   186      91.232 119.537  71.131  1.00  0.00           O  
ATOM   2473  N   GLY   187      93.311 120.105  70.207  1.00  0.00           N  
ATOM   2474  H   GLY   187      93.155 121.071  70.457  1.00  0.00           H  
ATOM   2475  CA  GLY   187      94.717 119.824  69.835  1.00  0.00           C  
ATOM   2476  HA2 GLY   187      95.414 119.798  70.673  1.00  0.00           H  
ATOM   2477  HA3 GLY   187      94.762 118.872  69.307  1.00  0.00           H  
ATOM   2478  C   GLY   187      95.284 120.803  68.793  1.00  0.00           C  
ATOM   2479  O   GLY   187      96.281 120.456  68.194  1.00  0.00           O  
ATOM   2480  N   GLY   188      94.632 121.912  68.551  1.00  0.00           N  
ATOM   2481  H   GLY   188      93.694 122.028  68.909  1.00  0.00           H  
ATOM   2482  CA  GLY   188      95.242 122.967  67.646  1.00  0.00           C  
ATOM   2483  HA2 GLY   188      95.982 122.488  67.006  1.00  0.00           H  
ATOM   2484  HA3 GLY   188      94.409 123.317  67.037  1.00  0.00           H  
ATOM   2485  C   GLY   188      95.954 124.048  68.342  1.00  0.00           C  
ATOM   2486  O   GLY   188      96.192 123.957  69.549  1.00  0.00           O  
ATOM   2487  N   GLY   189      96.335 125.084  67.626  1.00  0.00           N  
ATOM   2488  H   GLY   189      96.675 125.855  68.183  1.00  0.00           H  
ATOM   2489  CA  GLY   189      96.252 125.382  66.146  1.00  0.00           C  
ATOM   2490  HA2 GLY   189      97.024 126.103  65.874  1.00  0.00           H  
ATOM   2491  HA3 GLY   189      96.448 124.476  65.573  1.00  0.00           H  
ATOM   2492  C   GLY   189      94.844 125.999  65.801  1.00  0.00           C  
ATOM   2493  O   GLY   189      93.970 126.088  66.670  1.00  0.00           O  
ATOM   2494  N   SER   190      94.717 126.415  64.565  1.00  0.00           N  
ATOM   2495  H   SER   190      95.622 126.410  64.117  1.00  0.00           H  
ATOM   2496  CA  SER   190      93.512 126.888  63.836  1.00  0.00           C  
ATOM   2497  HA  SER   190      93.837 127.555  63.038  1.00  0.00           H  
ATOM   2498  CB  SER   190      92.812 125.618  63.213  1.00  0.00           C  
ATOM   2499  HB2 SER   190      92.340 124.912  63.896  1.00  0.00           H  
ATOM   2500  HB3 SER   190      91.957 126.031  62.678  1.00  0.00           H  
ATOM   2501  OG  SER   190      93.588 125.002  62.200  1.00  0.00           O  
ATOM   2502  HG  SER   190      92.910 124.458  61.794  1.00  0.00           H  
ATOM   2503  C   SER   190      92.538 127.717  64.790  1.00  0.00           C  
ATOM   2504  O   SER   190      91.418 127.299  64.988  1.00  0.00           O  
ATOM   2505  N   GLY   191      92.895 128.894  65.345  1.00  0.00           N  
ATOM   2506  H   GLY   191      92.083 129.391  65.683  1.00  0.00           H  
ATOM   2507  CA  GLY   191      94.231 129.275  65.823  1.00  0.00           C  
ATOM   2508  HA2 GLY   191      94.115 130.183  66.415  1.00  0.00           H  
ATOM   2509  HA3 GLY   191      94.534 128.570  66.597  1.00  0.00           H  
ATOM   2510  C   GLY   191      95.392 129.375  64.933  1.00  0.00           C  
ATOM   2511  O   GLY   191      95.227 129.722  63.757  1.00  0.00           O  
ATOM   2512  N   GLY   192      96.564 129.032  65.411  1.00  0.00           N  
ATOM   2513  H   GLY   192      96.611 128.771  66.385  1.00  0.00           H  
ATOM   2514  CA  GLY   192      97.819 129.031  64.614  1.00  0.00           C  
ATOM   2515  HA2 GLY   192      98.028 130.069  64.354  1.00  0.00           H  
ATOM   2516  HA3 GLY   192      98.667 128.636  65.174  1.00  0.00           H  
ATOM   2517  C   GLY   192      97.749 128.237  63.288  1.00  0.00           C  
ATOM   2518  O   GLY   192      97.117 127.126  63.273  1.00  0.00           O  
ATOM   2519  N   GLY   193      98.476 128.758  62.313  1.00  0.00           N  
ATOM   2520  H   GLY   193      98.898 129.670  62.413  1.00  0.00           H  
ATOM   2521  CA  GLY   193      98.326 128.135  60.938  1.00  0.00           C  
ATOM   2522  HA2 GLY   193      98.972 128.622  60.209  1.00  0.00           H  
ATOM   2523  HA3 GLY   193      98.563 127.071  60.959  1.00  0.00           H  
ATOM   2524  C   GLY   193      96.894 128.169  60.360  1.00  0.00           C  
ATOM   2525  O   GLY   193      96.277 129.209  60.613  1.00  0.00           O  
ATOM   2526  N   TYR   194      96.476 127.206  59.575  1.00  0.00           N  
ATOM   2527  H   TYR   194      97.079 126.397  59.536  1.00  0.00           H  
ATOM   2528  CA  TYR   194      95.148 127.134  58.913  1.00  0.00           C  
ATOM   2529  HA  TYR   194      94.434 127.915  59.178  1.00  0.00           H  
ATOM   2530  CB  TYR   194      95.351 127.225  57.367  1.00  0.00           C  
ATOM   2531  HB2 TYR   194      96.151 126.519  57.142  1.00  0.00           H  
ATOM   2532  HB3 TYR   194      94.494 126.833  56.818  1.00  0.00           H  
ATOM   2533  CG  TYR   194      95.677 128.578  56.740  1.00  0.00           C  
ATOM   2534  CD1 TYR   194      94.939 129.688  57.218  1.00  0.00           C  
ATOM   2535  HD1 TYR   194      94.224 129.671  58.027  1.00  0.00           H  
ATOM   2536  CE1 TYR   194      95.159 130.953  56.607  1.00  0.00           C  
ATOM   2537  HE1 TYR   194      94.521 131.774  56.901  1.00  0.00           H  
ATOM   2538  CZ  TYR   194      96.026 131.023  55.520  1.00  0.00           C  
ATOM   2539  OH  TYR   194      96.186 132.173  54.878  1.00  0.00           O  
ATOM   2540  HH  TYR   194      97.082 132.217  54.536  1.00  0.00           H  
ATOM   2541  CE2 TYR   194      96.915 129.999  55.147  1.00  0.00           C  
ATOM   2542  HE2 TYR   194      97.676 130.088  54.386  1.00  0.00           H  
ATOM   2543  CD2 TYR   194      96.695 128.780  55.789  1.00  0.00           C  
ATOM   2544  HD2 TYR   194      97.303 127.937  55.499  1.00  0.00           H  
ATOM   2545  C   TYR   194      94.356 125.820  59.194  1.00  0.00           C  
ATOM   2546  O   TYR   194      94.977 124.764  59.168  1.00  0.00           O  
ATOM   2547  N   GLY   195      93.049 125.728  59.254  1.00  0.00           N  
ATOM   2548  H   GLY   195      92.626 124.822  59.395  1.00  0.00           H  
ATOM   2549  CA  GLY   195      92.088 126.890  59.213  1.00  0.00           C  
ATOM   2550  HA2 GLY   195      92.343 127.496  60.083  1.00  0.00           H  
ATOM   2551  HA3 GLY   195      92.180 127.428  58.269  1.00  0.00           H  
ATOM   2552  C   GLY   195      90.657 126.573  59.524  1.00  0.00           C  
ATOM   2553  O   GLY   195      90.279 125.387  59.677  1.00  0.00           O  
ATOM   2554  N   ASN   196      89.829 127.618  59.844  1.00  0.00           N  
ATOM   2555  H   ASN   196      90.168 128.488  59.459  1.00  0.00           H  
ATOM   2556  CA  ASN   196      88.472 127.392  60.211  1.00  0.00           C  
ATOM   2557  HA  ASN   196      88.520 126.459  60.772  1.00  0.00           H  
ATOM   2558  CB  ASN   196      88.027 128.580  60.975  1.00  0.00           C  
ATOM   2559  HB2 ASN   196      88.645 128.611  61.873  1.00  0.00           H  
ATOM   2560  HB3 ASN   196      88.102 129.542  60.468  1.00  0.00           H  
ATOM   2561  CG  ASN   196      86.561 128.540  61.484  1.00  0.00           C  
ATOM   2562  OD1 ASN   196      86.297 128.014  62.589  1.00  0.00           O  
ATOM   2563  ND2 ASN   196      85.597 129.042  60.725  1.00  0.00           N  
ATOM   2564 HD21 ASN   196      84.674 129.120  61.127  1.00  0.00           H  
ATOM   2565 HD22 ASN   196      85.850 129.511  59.867  1.00  0.00           H  
ATOM   2566  C   ASN   196      87.642 127.132  58.913  1.00  0.00           C  
ATOM   2567  O   ASN   196      87.607 127.934  58.009  1.00  0.00           O  
ATOM   2568  N   GLN   197      87.019 125.934  58.878  1.00  0.00           N  
ATOM   2569  H   GLN   197      87.292 125.196  59.510  1.00  0.00           H  
ATOM   2570  CA  GLN   197      86.025 125.456  57.868  1.00  0.00           C  
ATOM   2571  HA  GLN   197      85.659 126.390  57.442  1.00  0.00           H  
ATOM   2572  CB  GLN   197      86.778 124.688  56.766  1.00  0.00           C  
ATOM   2573  HB2 GLN   197      87.586 125.299  56.365  1.00  0.00           H  
ATOM   2574  HB3 GLN   197      87.185 123.802  57.255  1.00  0.00           H  
ATOM   2575  CG  GLN   197      85.880 124.211  55.617  1.00  0.00           C  
ATOM   2576  HG2 GLN   197      85.126 123.539  56.027  1.00  0.00           H  
ATOM   2577  HG3 GLN   197      85.390 125.073  55.164  1.00  0.00           H  
ATOM   2578  CD  GLN   197      86.706 123.516  54.623  1.00  0.00           C  
ATOM   2579  OE1 GLN   197      87.964 123.473  54.618  1.00  0.00           O  
ATOM   2580  NE2 GLN   197      86.100 122.798  53.691  1.00  0.00           N  
ATOM   2581 HE21 GLN   197      85.098 122.675  53.724  1.00  0.00           H  
ATOM   2582 HE22 GLN   197      86.680 122.137  53.195  1.00  0.00           H  
ATOM   2583  C   GLN   197      84.856 124.767  58.453  1.00  0.00           C  
ATOM   2584  O   GLN   197      83.745 125.070  58.005  1.00  0.00           O  
ATOM   2585  N   ASP   198      84.926 124.057  59.509  1.00  0.00           N  
ATOM   2586  H   ASP   198      85.840 123.888  59.903  1.00  0.00           H  
ATOM   2587  CA  ASP   198      83.718 123.606  60.279  1.00  0.00           C  
ATOM   2588  HA  ASP   198      83.093 122.896  59.737  1.00  0.00           H  
ATOM   2589  CB  ASP   198      84.042 122.844  61.552  1.00  0.00           C  
ATOM   2590  HB2 ASP   198      84.502 123.555  62.239  1.00  0.00           H  
ATOM   2591  HB3 ASP   198      83.126 122.568  62.074  1.00  0.00           H  
ATOM   2592  CG  ASP   198      84.847 121.573  61.315  1.00  0.00           C  
ATOM   2593  OD1 ASP   198      84.633 120.891  60.347  1.00  0.00           O  
ATOM   2594  OD2 ASP   198      85.606 121.204  62.255  1.00  0.00           O  
ATOM   2595  C   ASP   198      82.846 124.831  60.646  1.00  0.00           C  
ATOM   2596  O   ASP   198      83.355 125.847  61.181  1.00  0.00           O  
ATOM   2597  N   GLN   199      81.495 124.726  60.530  1.00  0.00           N  
ATOM   2598  H   GLN   199      81.053 123.868  60.231  1.00  0.00           H  
ATOM   2599  CA  GLN   199      80.551 125.748  61.091  1.00  0.00           C  
ATOM   2600  HA  GLN   199      80.899 126.740  60.802  1.00  0.00           H  
ATOM   2601  CB  GLN   199      79.160 125.660  60.417  1.00  0.00           C  
ATOM   2602  HB2 GLN   199      78.772 124.655  60.582  1.00  0.00           H  
ATOM   2603  HB3 GLN   199      78.600 126.391  61.002  1.00  0.00           H  
ATOM   2604  CG  GLN   199      79.006 126.003  58.907  1.00  0.00           C  
ATOM   2605  HG2 GLN   199      78.057 126.452  58.617  1.00  0.00           H  
ATOM   2606  HG3 GLN   199      79.652 126.870  58.770  1.00  0.00           H  
ATOM   2607  CD  GLN   199      79.388 124.894  57.813  1.00  0.00           C  
ATOM   2608  OE1 GLN   199      80.488 124.856  57.390  1.00  0.00           O  
ATOM   2609  NE2 GLN   199      78.515 123.986  57.415  1.00  0.00           N  
ATOM   2610 HE21 GLN   199      77.646 123.941  57.928  1.00  0.00           H  
ATOM   2611 HE22 GLN   199      78.859 123.247  56.819  1.00  0.00           H  
ATOM   2612  C   GLN   199      80.441 125.664  62.631  1.00  0.00           C  
ATOM   2613  O   GLN   199      80.359 124.536  63.178  1.00  0.00           O  
ATOM   2614  N   SER   200      80.405 126.732  63.402  1.00  0.00           N  
ATOM   2615  H   SER   200      80.407 126.446  64.371  1.00  0.00           H  
ATOM   2616  CA  SER   200      80.151 128.108  63.059  1.00  0.00           C  
ATOM   2617  HA  SER   200      80.099 128.280  61.984  1.00  0.00           H  
ATOM   2618  CB  SER   200      79.044 128.771  63.937  1.00  0.00           C  
ATOM   2619  HB2 SER   200      79.031 129.842  63.737  1.00  0.00           H  
ATOM   2620  HB3 SER   200      78.079 128.431  63.563  1.00  0.00           H  
ATOM   2621  OG  SER   200      79.127 128.389  65.300  1.00  0.00           O  
ATOM   2622  HG  SER   200      78.656 127.553  65.301  1.00  0.00           H  
ATOM   2623  C   SER   200      81.338 129.006  63.462  1.00  0.00           C  
ATOM   2624  O   SER   200      81.289 130.243  63.230  1.00  0.00           O  
ATOM   2625  N   GLY   201      82.399 128.491  64.129  1.00  0.00           N  
ATOM   2626  H   GLY   201      82.322 127.520  64.396  1.00  0.00           H  
ATOM   2627  CA  GLY   201      83.662 129.209  64.294  1.00  0.00           C  
ATOM   2628  HA2 GLY   201      84.427 128.553  64.710  1.00  0.00           H  
ATOM   2629  HA3 GLY   201      83.955 129.576  63.311  1.00  0.00           H  
ATOM   2630  C   GLY   201      83.637 130.434  65.241  1.00  0.00           C  
ATOM   2631  O   GLY   201      82.655 130.657  65.969  1.00  0.00           O  
ATOM   2632  N   GLY   202      84.658 131.259  65.289  1.00  0.00           N  
ATOM   2633  H   GLY   202      84.506 131.969  65.991  1.00  0.00           H  
ATOM   2634  CA  GLY   202      85.813 131.229  64.380  1.00  0.00           C  
ATOM   2635  HA2 GLY   202      86.372 130.322  64.611  1.00  0.00           H  
ATOM   2636  HA3 GLY   202      85.520 131.206  63.330  1.00  0.00           H  
ATOM   2637  C   GLY   202      86.796 132.376  64.526  1.00  0.00           C  
ATOM   2638  O   GLY   202      87.575 132.378  65.455  1.00  0.00           O  
ATOM   2639  N   GLY   203      86.808 133.428  63.704  1.00  0.00           N  
ATOM   2640  H   GLY   203      87.266 134.279  63.998  1.00  0.00           H  
ATOM   2641  CA  GLY   203      86.283 133.618  62.334  1.00  0.00           C  
ATOM   2642  HA2 GLY   203      85.274 133.211  62.272  1.00  0.00           H  
ATOM   2643  HA3 GLY   203      86.202 134.677  62.086  1.00  0.00           H  
ATOM   2644  C   GLY   203      87.237 133.072  61.221  1.00  0.00           C  
ATOM   2645  O   GLY   203      88.102 132.208  61.456  1.00  0.00           O  
ATOM   2646  N   GLY   204      87.153 133.554  59.968  1.00  0.00           N  
ATOM   2647  H   GLY   204      86.435 134.249  59.824  1.00  0.00           H  
ATOM   2648  CA  GLY   204      87.879 133.095  58.751  1.00  0.00           C  
ATOM   2649  HA2 GLY   204      87.605 133.657  57.859  1.00  0.00           H  
ATOM   2650  HA3 GLY   204      88.938 133.349  58.696  1.00  0.00           H  
ATOM   2651  C   GLY   204      87.640 131.533  58.489  1.00  0.00           C  
ATOM   2652  O   GLY   204      86.533 130.935  58.660  1.00  0.00           O  
ATOM   2653  N   SER   205      88.634 130.797  57.951  1.00  0.00           N  
ATOM   2654  H   SER   205      88.297 129.884  57.682  1.00  0.00           H  
ATOM   2655  CA  SER   205      89.975 131.199  57.444  1.00  0.00           C  
ATOM   2656  HA  SER   205      89.861 132.080  56.812  1.00  0.00           H  
ATOM   2657  CB  SER   205      90.922 131.340  58.634  1.00  0.00           C  
ATOM   2658  HB2 SER   205      91.932 131.609  58.324  1.00  0.00           H  
ATOM   2659  HB3 SER   205      90.453 132.027  59.338  1.00  0.00           H  
ATOM   2660  OG  SER   205      91.143 130.138  59.371  1.00  0.00           O  
ATOM   2661  HG  SER   205      91.885 130.307  59.955  1.00  0.00           H  
ATOM   2662  C   SER   205      90.585 130.155  56.487  1.00  0.00           C  
ATOM   2663  O   SER   205      90.059 129.081  56.230  1.00  0.00           O  
ATOM   2664  N   GLY   206      91.704 130.498  55.913  1.00  0.00           N  
ATOM   2665  H   GLY   206      92.018 131.456  55.972  1.00  0.00           H  
ATOM   2666  CA  GLY   206      92.442 129.501  55.096  1.00  0.00           C  
ATOM   2667  HA2 GLY   206      93.103 128.902  55.723  1.00  0.00           H  
ATOM   2668  HA3 GLY   206      91.683 128.832  54.693  1.00  0.00           H  
ATOM   2669  C   GLY   206      93.285 129.999  53.993  1.00  0.00           C  
ATOM   2670  O   GLY   206      93.285 131.200  53.732  1.00  0.00           O  
ATOM   2671  N   GLY   207      93.926 129.119  53.226  1.00  0.00           N  
ATOM   2672  H   GLY   207      94.558 129.484  52.528  1.00  0.00           H  
ATOM   2673  CA  GLY   207      94.141 127.681  53.491  1.00  0.00           C  
ATOM   2674  HA2 GLY   207      94.302 127.601  54.566  1.00  0.00           H  
ATOM   2675  HA3 GLY   207      93.299 127.052  53.204  1.00  0.00           H  
ATOM   2676  C   GLY   207      95.468 127.212  52.888  1.00  0.00           C  
ATOM   2677  O   GLY   207      96.125 127.942  52.153  1.00  0.00           O  
ATOM   2678  N   TYR   208      95.950 126.045  53.317  1.00  0.00           N  
ATOM   2679  H   TYR   208      95.363 125.504  53.935  1.00  0.00           H  
ATOM   2680  CA  TYR   208      97.042 125.383  52.599  1.00  0.00           C  
ATOM   2681  HA  TYR   208      97.864 126.094  52.672  1.00  0.00           H  
ATOM   2682  CB  TYR   208      97.465 124.133  53.423  1.00  0.00           C  
ATOM   2683  HB2 TYR   208      97.629 124.396  54.468  1.00  0.00           H  
ATOM   2684  HB3 TYR   208      96.690 123.367  53.388  1.00  0.00           H  
ATOM   2685  CG  TYR   208      98.793 123.535  53.039  1.00  0.00           C  
ATOM   2686  CD1 TYR   208      99.995 124.137  53.457  1.00  0.00           C  
ATOM   2687  HD1 TYR   208     100.008 124.889  54.233  1.00  0.00           H  
ATOM   2688  CE1 TYR   208     101.256 123.618  53.035  1.00  0.00           C  
ATOM   2689  HE1 TYR   208     102.147 124.047  53.468  1.00  0.00           H  
ATOM   2690  CZ  TYR   208     101.262 122.475  52.240  1.00  0.00           C  
ATOM   2691  OH  TYR   208     102.471 121.940  51.932  1.00  0.00           O  
ATOM   2692  HH  TYR   208     103.103 122.587  51.609  1.00  0.00           H  
ATOM   2693  CE2 TYR   208     100.117 121.939  51.815  1.00  0.00           C  
ATOM   2694  HE2 TYR   208     100.091 121.123  51.108  1.00  0.00           H  
ATOM   2695  CD2 TYR   208      98.864 122.432  52.185  1.00  0.00           C  
ATOM   2696  HD2 TYR   208      97.971 122.060  51.705  1.00  0.00           H  
ATOM   2697  C   TYR   208      96.810 125.110  51.120  1.00  0.00           C  
ATOM   2698  O   TYR   208      95.978 124.301  50.798  1.00  0.00           O  
ATOM   2699  N   GLY   209      97.593 125.762  50.310  1.00  0.00           N  
ATOM   2700  H   GLY   209      98.258 126.370  50.767  1.00  0.00           H  
ATOM   2701  CA  GLY   209      97.621 125.634  48.841  1.00  0.00           C  
ATOM   2702  HA2 GLY   209      96.633 126.001  48.562  1.00  0.00           H  
ATOM   2703  HA3 GLY   209      98.327 126.255  48.290  1.00  0.00           H  
ATOM   2704  C   GLY   209      97.948 124.151  48.314  1.00  0.00           C  
ATOM   2705  O   GLY   209      98.590 123.387  49.034  1.00  0.00           O  
ATOM   2706  N   GLN   210      97.661 123.839  47.075  1.00  0.00           N  
ATOM   2707  H   GLN   210      97.857 122.872  46.860  1.00  0.00           H  
ATOM   2708  CA  GLN   210      96.676 124.390  46.093  1.00  0.00           C  
ATOM   2709  HA  GLN   210      96.569 123.604  45.346  1.00  0.00           H  
ATOM   2710  CB  GLN   210      95.248 124.445  46.659  1.00  0.00           C  
ATOM   2711  HB2 GLN   210      95.117 125.336  47.273  1.00  0.00           H  
ATOM   2712  HB3 GLN   210      94.521 124.568  45.855  1.00  0.00           H  
ATOM   2713  CG  GLN   210      94.778 123.280  47.588  1.00  0.00           C  
ATOM   2714  HG2 GLN   210      94.945 122.343  47.055  1.00  0.00           H  
ATOM   2715  HG3 GLN   210      95.440 123.179  48.447  1.00  0.00           H  
ATOM   2716  CD  GLN   210      93.347 123.390  47.991  1.00  0.00           C  
ATOM   2717  OE1 GLN   210      92.788 124.462  48.053  1.00  0.00           O  
ATOM   2718  NE2 GLN   210      92.735 122.399  48.569  1.00  0.00           N  
ATOM   2719 HE21 GLN   210      91.749 122.556  48.720  1.00  0.00           H  
ATOM   2720 HE22 GLN   210      93.075 121.449  48.544  1.00  0.00           H  
ATOM   2721  C   GLN   210      97.184 125.715  45.383  1.00  0.00           C  
ATOM   2722  O   GLN   210      96.421 126.628  45.085  1.00  0.00           O  
ATOM   2723  N   GLN   211      98.473 125.673  45.106  1.00  0.00           N  
ATOM   2724  H   GLN   211      98.890 124.757  45.199  1.00  0.00           H  
ATOM   2725  CA  GLN   211      99.209 126.858  44.554  1.00  0.00           C  
ATOM   2726  HA  GLN   211      99.000 127.783  45.091  1.00  0.00           H  
ATOM   2727  CB  GLN   211     100.727 126.622  44.706  1.00  0.00           C  
ATOM   2728  HB2 GLN   211     101.038 125.868  43.982  1.00  0.00           H  
ATOM   2729  HB3 GLN   211     101.252 127.526  44.398  1.00  0.00           H  
ATOM   2730  CG  GLN   211     101.202 126.219  46.132  1.00  0.00           C  
ATOM   2731  HG2 GLN   211     100.620 125.378  46.509  1.00  0.00           H  
ATOM   2732  HG3 GLN   211     102.234 125.874  46.066  1.00  0.00           H  
ATOM   2733  CD  GLN   211     101.208 127.320  47.160  1.00  0.00           C  
ATOM   2734  OE1 GLN   211     101.483 128.497  46.918  1.00  0.00           O  
ATOM   2735  NE2 GLN   211     100.842 127.024  48.362  1.00  0.00           N  
ATOM   2736 HE21 GLN   211     100.996 126.081  48.691  1.00  0.00           H  
ATOM   2737 HE22 GLN   211     100.739 127.733  49.075  1.00  0.00           H  
ATOM   2738  C   GLN   211      98.862 127.186  43.091  1.00  0.00           C  
ATOM   2739  O   GLN   211      99.337 128.191  42.593  1.00  0.00           O  
ATOM   2740  N   ASP   212      97.951 126.360  42.528  1.00  0.00           N  
ATOM   2741  H   ASP   212      97.868 125.424  42.898  1.00  0.00           H  
ATOM   2742  CA  ASP   212      97.402 126.522  41.223  1.00  0.00           C  
ATOM   2743  HA  ASP   212      97.947 127.357  40.782  1.00  0.00           H  
ATOM   2744  CB  ASP   212      97.581 125.243  40.375  1.00  0.00           C  
ATOM   2745  HB2 ASP   212      96.979 124.449  40.817  1.00  0.00           H  
ATOM   2746  HB3 ASP   212      97.112 125.487  39.422  1.00  0.00           H  
ATOM   2747  CG  ASP   212      99.064 124.814  40.232  1.00  0.00           C  
ATOM   2748  OD1 ASP   212      99.953 125.456  39.677  1.00  0.00           O  
ATOM   2749  OD2 ASP   212      99.356 123.716  40.691  1.00  0.00           O  
ATOM   2750  C   ASP   212      95.933 126.960  41.184  1.00  0.00           C  
ATOM   2751  O   ASP   212      95.258 126.998  40.147  1.00  0.00           O  
ATOM   2752  N   ARG   213      95.227 127.112  42.400  1.00  0.00           N  
ATOM   2753  H   ARG   213      95.730 127.090  43.275  1.00  0.00           H  
ATOM   2754  CA  ARG   213      93.768 127.433  42.421  1.00  0.00           C  
ATOM   2755  HA  ARG   213      93.264 126.868  41.637  1.00  0.00           H  
ATOM   2756  CB  ARG   213      93.390 126.983  43.794  1.00  0.00           C  
ATOM   2757  HB2 ARG   213      93.683 125.934  43.751  1.00  0.00           H  
ATOM   2758  HB3 ARG   213      93.980 127.508  44.545  1.00  0.00           H  
ATOM   2759  CG  ARG   213      91.931 127.058  44.198  1.00  0.00           C  
ATOM   2760  HG2 ARG   213      91.545 128.074  44.111  1.00  0.00           H  
ATOM   2761  HG3 ARG   213      91.319 126.446  43.535  1.00  0.00           H  
ATOM   2762  CD  ARG   213      91.755 126.565  45.621  1.00  0.00           C  
ATOM   2763  HD2 ARG   213      92.111 125.537  45.686  1.00  0.00           H  
ATOM   2764  HD3 ARG   213      92.457 127.058  46.294  1.00  0.00           H  
ATOM   2765  NE  ARG   213      90.331 126.699  46.012  1.00  0.00           N  
ATOM   2766  HE  ARG   213      89.677 127.051  45.327  1.00  0.00           H  
ATOM   2767  CZ  ARG   213      89.921 126.669  47.313  1.00  0.00           C  
ATOM   2768  NH1 ARG   213      90.710 126.235  48.321  1.00  0.00           N  
ATOM   2769 HH11 ARG   213      90.273 126.009  49.203  1.00  0.00           H  
ATOM   2770 HH12 ARG   213      91.550 125.693  48.177  1.00  0.00           H  
ATOM   2771  NH2 ARG   213      88.749 127.035  47.743  1.00  0.00           N  
ATOM   2772 HH21 ARG   213      88.415 126.774  48.659  1.00  0.00           H  
ATOM   2773 HH22 ARG   213      88.070 127.414  47.098  1.00  0.00           H  
ATOM   2774  C   ARG   213      93.415 128.863  42.105  1.00  0.00           C  
ATOM   2775  O   ARG   213      93.954 129.854  42.645  1.00  0.00           O  
ATOM   2776  N   GLY   214      92.479 129.154  41.206  1.00  0.00           N  
ATOM   2777  H   GLY   214      92.464 130.163  41.183  1.00  0.00           H  
ATOM   2778  CA  GLY   214      91.659 128.373  40.300  1.00  0.00           C  
ATOM   2779  HA2 GLY   214      91.129 129.098  39.683  1.00  0.00           H  
ATOM   2780  HA3 GLY   214      92.363 127.874  39.634  1.00  0.00           H  
ATOM   2781  C   GLY   214      90.659 127.446  40.894  1.00  0.00           C  
ATOM   2782  O   GLY   214      90.719 126.231  40.609  1.00  0.00           O  
ATOM   2783  OXT GLY   214      89.757 128.005  41.588  1.00  0.00           O  
TER    2784      GLY   214 
END   
