# Supplementary material for: Visualization of oligomerization, clustering, and density transition of intrinsically disordered proteins
Source: Natl Sci Rev. 2026 Feb 14;13(7):nwag107. doi: 10.1093/nsr/nwag107 (PMC13114874; doi:10.1093/nsr/nwag107)
Supplement: nwag107_Supplemental_Files [file nwag107_supplemental_files.zip › SI-MD-Structures/MD-Sturctures/frame173.pdb]

CRYST1  135.115  149.280  136.879  90.00  90.00  90.00               1
ATOM      1  N   MET     1      29.751  85.225  75.454  1.00  0.00           N  
ATOM      2  H1  MET     1      30.379  84.636  75.982  1.00  0.00           H  
ATOM      3  H2  MET     1      28.784  84.998  75.634  1.00  0.00           H  
ATOM      4  H3  MET     1      29.989  85.132  74.477  1.00  0.00           H  
ATOM      5  CA  MET     1      29.763  86.624  75.832  1.00  0.00           C  
ATOM      6  HA  MET     1      29.449  86.694  76.874  1.00  0.00           H  
ATOM      7  CB  MET     1      31.168  87.153  75.821  1.00  0.00           C  
ATOM      8  HB2 MET     1      31.529  87.113  74.793  1.00  0.00           H  
ATOM      9  HB3 MET     1      31.116  88.208  76.091  1.00  0.00           H  
ATOM     10  CG  MET     1      32.184  86.429  76.691  1.00  0.00           C  
ATOM     11  HG2 MET     1      32.516  85.548  76.141  1.00  0.00           H  
ATOM     12  HG3 MET     1      33.051  87.090  76.690  1.00  0.00           H  
ATOM     13  SD  MET     1      31.589  86.233  78.324  1.00  0.00           S  
ATOM     14  CE  MET     1      32.830  86.912  79.451  1.00  0.00           C  
ATOM     15  HE1 MET     1      33.049  87.971  79.316  1.00  0.00           H  
ATOM     16  HE2 MET     1      32.353  86.742  80.416  1.00  0.00           H  
ATOM     17  HE3 MET     1      33.754  86.349  79.317  1.00  0.00           H  
ATOM     18  C   MET     1      28.888  87.458  74.909  1.00  0.00           C  
ATOM     19  O   MET     1      29.094  87.377  73.705  1.00  0.00           O  
ATOM     20  N   ALA     2      28.054  88.422  75.361  1.00  0.00           N  
ATOM     21  H   ALA     2      27.487  88.775  74.603  1.00  0.00           H  
ATOM     22  CA  ALA     2      27.593  88.796  76.735  1.00  0.00           C  
ATOM     23  HA  ALA     2      26.878  89.616  76.672  1.00  0.00           H  
ATOM     24  CB  ALA     2      26.680  87.624  77.274  1.00  0.00           C  
ATOM     25  HB1 ALA     2      27.055  86.612  77.115  1.00  0.00           H  
ATOM     26  HB2 ALA     2      26.240  87.798  78.256  1.00  0.00           H  
ATOM     27  HB3 ALA     2      25.873  87.728  76.549  1.00  0.00           H  
ATOM     28  C   ALA     2      28.765  89.356  77.617  1.00  0.00           C  
ATOM     29  O   ALA     2      29.401  88.523  78.250  1.00  0.00           O  
ATOM     30  N   SER     3      29.223  90.637  77.707  1.00  0.00           N  
ATOM     31  H   SER     3      29.995  90.801  78.337  1.00  0.00           H  
ATOM     32  CA  SER     3      28.727  91.814  76.950  1.00  0.00           C  
ATOM     33  HA  SER     3      27.665  91.931  77.167  1.00  0.00           H  
ATOM     34  CB  SER     3      29.455  93.118  77.338  1.00  0.00           C  
ATOM     35  HB2 SER     3      29.594  93.103  78.419  1.00  0.00           H  
ATOM     36  HB3 SER     3      30.460  93.160  76.919  1.00  0.00           H  
ATOM     37  OG  SER     3      28.785  94.298  76.860  1.00  0.00           O  
ATOM     38  HG  SER     3      29.401  95.024  76.982  1.00  0.00           H  
ATOM     39  C   SER     3      28.893  91.641  75.421  1.00  0.00           C  
ATOM     40  O   SER     3      29.787  90.858  75.016  1.00  0.00           O  
ATOM     41  N   ASN     4      28.134  92.295  74.569  1.00  0.00           N  
ATOM     42  H   ASN     4      27.380  92.914  74.828  1.00  0.00           H  
ATOM     43  CA  ASN     4      28.056  92.235  73.121  1.00  0.00           C  
ATOM     44  HA  ASN     4      28.797  91.545  72.717  1.00  0.00           H  
ATOM     45  CB  ASN     4      26.657  91.758  72.682  1.00  0.00           C  
ATOM     46  HB2 ASN     4      25.927  92.538  72.897  1.00  0.00           H  
ATOM     47  HB3 ASN     4      26.755  91.697  71.598  1.00  0.00           H  
ATOM     48  CG  ASN     4      26.240  90.388  73.115  1.00  0.00           C  
ATOM     49  OD1 ASN     4      26.988  89.419  72.925  1.00  0.00           O  
ATOM     50  ND2 ASN     4      25.108  90.217  73.752  1.00  0.00           N  
ATOM     51 HD21 ASN     4      24.904  89.290  74.095  1.00  0.00           H  
ATOM     52 HD22 ASN     4      24.503  91.026  73.768  1.00  0.00           H  
ATOM     53  C   ASN     4      28.322  93.686  72.772  1.00  0.00           C  
ATOM     54  O   ASN     4      27.397  94.527  72.644  1.00  0.00           O  
ATOM     55  N   ASP     5      29.522  94.125  72.486  1.00  0.00           N  
ATOM     56  H   ASP     5      29.613  95.095  72.219  1.00  0.00           H  
ATOM     57  CA  ASP     5      30.825  93.417  72.596  1.00  0.00           C  
ATOM     58  HA  ASP     5      30.694  92.340  72.695  1.00  0.00           H  
ATOM     59  CB  ASP     5      31.675  93.520  71.283  1.00  0.00           C  
ATOM     60  HB2 ASP     5      31.776  94.579  71.046  1.00  0.00           H  
ATOM     61  HB3 ASP     5      32.562  92.893  71.373  1.00  0.00           H  
ATOM     62  CG  ASP     5      30.977  92.916  70.138  1.00  0.00           C  
ATOM     63  OD1 ASP     5      31.115  93.511  69.073  1.00  0.00           O  
ATOM     64  OD2 ASP     5      30.260  91.889  70.201  1.00  0.00           O  
ATOM     65  C   ASP     5      31.693  94.032  73.682  1.00  0.00           C  
ATOM     66  O   ASP     5      31.474  95.190  74.098  1.00  0.00           O  
ATOM     67  N   TYR     6      32.671  93.259  74.213  1.00  0.00           N  
ATOM     68  H   TYR     6      32.872  92.354  73.811  1.00  0.00           H  
ATOM     69  CA  TYR     6      33.691  93.945  74.979  1.00  0.00           C  
ATOM     70  HA  TYR     6      33.319  94.816  75.518  1.00  0.00           H  
ATOM     71  CB  TYR     6      34.437  92.990  75.932  1.00  0.00           C  
ATOM     72  HB2 TYR     6      34.841  92.218  75.278  1.00  0.00           H  
ATOM     73  HB3 TYR     6      35.273  93.491  76.419  1.00  0.00           H  
ATOM     74  CG  TYR     6      33.539  92.429  77.011  1.00  0.00           C  
ATOM     75  CD1 TYR     6      32.962  91.170  76.793  1.00  0.00           C  
ATOM     76  HD1 TYR     6      33.061  90.658  75.847  1.00  0.00           H  
ATOM     77  CE1 TYR     6      32.291  90.567  77.892  1.00  0.00           C  
ATOM     78  HE1 TYR     6      32.002  89.528  77.844  1.00  0.00           H  
ATOM     79  CZ  TYR     6      32.031  91.258  79.092  1.00  0.00           C  
ATOM     80  OH  TYR     6      31.350  90.717  80.119  1.00  0.00           O  
ATOM     81  HH  TYR     6      31.153  91.470  80.680  1.00  0.00           H  
ATOM     82  CE2 TYR     6      32.536  92.544  79.219  1.00  0.00           C  
ATOM     83  HE2 TYR     6      32.545  92.960  80.216  1.00  0.00           H  
ATOM     84  CD2 TYR     6      33.392  93.109  78.213  1.00  0.00           C  
ATOM     85  HD2 TYR     6      33.813  94.080  78.430  1.00  0.00           H  
ATOM     86  C   TYR     6      34.757  94.471  74.084  1.00  0.00           C  
ATOM     87  O   TYR     6      35.095  93.848  73.021  1.00  0.00           O  
ATOM     88  N   THR     7      35.344  95.606  74.483  1.00  0.00           N  
ATOM     89  H   THR     7      35.193  95.978  75.410  1.00  0.00           H  
ATOM     90  CA  THR     7      36.534  96.049  73.697  1.00  0.00           C  
ATOM     91  HA  THR     7      36.318  95.911  72.637  1.00  0.00           H  
ATOM     92  CB  THR     7      36.863  97.527  73.653  1.00  0.00           C  
ATOM     93  HB  THR     7      35.898  97.932  73.349  1.00  0.00           H  
ATOM     94  CG2 THR     7      37.158  98.182  75.034  1.00  0.00           C  
ATOM     95 HG21 THR     7      38.134  97.865  75.401  1.00  0.00           H  
ATOM     96 HG22 THR     7      37.044  99.262  74.944  1.00  0.00           H  
ATOM     97 HG23 THR     7      36.435  97.834  75.771  1.00  0.00           H  
ATOM     98  OG1 THR     7      37.863  97.798  72.651  1.00  0.00           O  
ATOM     99  HG1 THR     7      38.350  98.597  72.863  1.00  0.00           H  
ATOM    100  C   THR     7      37.764  95.254  73.978  1.00  0.00           C  
ATOM    101  O   THR     7      38.006  94.870  75.119  1.00  0.00           O  
ATOM    102  N   GLN     8      38.460  94.984  72.911  1.00  0.00           N  
ATOM    103  H   GLN     8      38.237  95.430  72.033  1.00  0.00           H  
ATOM    104  CA  GLN     8      39.709  94.261  73.001  1.00  0.00           C  
ATOM    105  HA  GLN     8      40.110  94.419  74.002  1.00  0.00           H  
ATOM    106  CB  GLN     8      39.560  92.714  72.732  1.00  0.00           C  
ATOM    107  HB2 GLN     8      39.270  92.575  71.691  1.00  0.00           H  
ATOM    108  HB3 GLN     8      40.552  92.295  72.900  1.00  0.00           H  
ATOM    109  CG  GLN     8      38.611  92.031  73.729  1.00  0.00           C  
ATOM    110  HG2 GLN     8      38.801  92.542  74.673  1.00  0.00           H  
ATOM    111  HG3 GLN     8      37.589  92.121  73.363  1.00  0.00           H  
ATOM    112  CD  GLN     8      39.014  90.589  73.872  1.00  0.00           C  
ATOM    113  OE1 GLN     8      38.292  89.729  73.458  1.00  0.00           O  
ATOM    114  NE2 GLN     8      39.965  90.254  74.747  1.00  0.00           N  
ATOM    115 HE21 GLN     8      40.390  90.915  75.381  1.00  0.00           H  
ATOM    116 HE22 GLN     8      40.296  89.301  74.796  1.00  0.00           H  
ATOM    117  C   GLN     8      40.658  94.886  71.978  1.00  0.00           C  
ATOM    118  O   GLN     8      40.255  95.043  70.780  1.00  0.00           O  
ATOM    119  N   GLN     9      41.928  95.189  72.254  1.00  0.00           N  
ATOM    120  H   GLN     9      42.365  95.371  71.362  1.00  0.00           H  
ATOM    121  CA  GLN     9      42.771  95.509  73.400  1.00  0.00           C  
ATOM    122  HA  GLN     9      43.717  95.940  73.074  1.00  0.00           H  
ATOM    123  CB  GLN     9      42.056  96.481  74.352  1.00  0.00           C  
ATOM    124  HB2 GLN     9      41.940  97.462  73.892  1.00  0.00           H  
ATOM    125  HB3 GLN     9      41.056  96.100  74.557  1.00  0.00           H  
ATOM    126  CG  GLN     9      42.881  96.912  75.596  1.00  0.00           C  
ATOM    127  HG2 GLN     9      43.375  96.035  76.013  1.00  0.00           H  
ATOM    128  HG3 GLN     9      43.560  97.708  75.289  1.00  0.00           H  
ATOM    129  CD  GLN     9      42.042  97.605  76.683  1.00  0.00           C  
ATOM    130  OE1 GLN     9      40.851  97.533  76.776  1.00  0.00           O  
ATOM    131  NE2 GLN     9      42.700  98.274  77.593  1.00  0.00           N  
ATOM    132 HE21 GLN     9      43.705  98.257  77.496  1.00  0.00           H  
ATOM    133 HE22 GLN     9      42.196  98.650  78.384  1.00  0.00           H  
ATOM    134  C   GLN     9      43.142  94.147  74.059  1.00  0.00           C  
ATOM    135  O   GLN     9      42.273  93.585  74.705  1.00  0.00           O  
ATOM    136  N   ALA    10      44.340  93.566  73.864  1.00  0.00           N  
ATOM    137  H   ALA    10      44.626  92.943  74.605  1.00  0.00           H  
ATOM    138  CA  ALA    10      45.527  94.091  73.156  1.00  0.00           C  
ATOM    139  HA  ALA    10      45.244  94.723  72.315  1.00  0.00           H  
ATOM    140  CB  ALA    10      46.384  94.991  74.134  1.00  0.00           C  
ATOM    141  HB1 ALA    10      47.087  95.576  73.540  1.00  0.00           H  
ATOM    142  HB2 ALA    10      45.704  95.687  74.625  1.00  0.00           H  
ATOM    143  HB3 ALA    10      46.921  94.407  74.882  1.00  0.00           H  
ATOM    144  C   ALA    10      46.352  92.929  72.507  1.00  0.00           C  
ATOM    145  O   ALA    10      46.080  91.751  72.864  1.00  0.00           O  
ATOM    146  N   THR    11      47.348  93.266  71.687  1.00  0.00           N  
ATOM    147  H   THR    11      47.584  94.236  71.538  1.00  0.00           H  
ATOM    148  CA  THR    11      48.360  92.272  71.259  1.00  0.00           C  
ATOM    149  HA  THR    11      48.197  91.412  71.909  1.00  0.00           H  
ATOM    150  CB  THR    11      48.105  91.800  69.817  1.00  0.00           C  
ATOM    151  HB  THR    11      47.980  92.630  69.121  1.00  0.00           H  
ATOM    152  CG2 THR    11      49.080  90.810  69.291  1.00  0.00           C  
ATOM    153 HG21 THR    11      50.059  91.285  69.233  1.00  0.00           H  
ATOM    154 HG22 THR    11      49.273  89.998  69.992  1.00  0.00           H  
ATOM    155 HG23 THR    11      48.821  90.394  68.317  1.00  0.00           H  
ATOM    156  OG1 THR    11      46.885  91.104  69.818  1.00  0.00           O  
ATOM    157  HG1 THR    11      47.033  90.350  70.393  1.00  0.00           H  
ATOM    158  C   THR    11      49.770  92.830  71.494  1.00  0.00           C  
ATOM    159  O   THR    11      50.190  93.680  70.671  1.00  0.00           O  
ATOM    160  N   GLN    12      50.689  92.344  72.422  1.00  0.00           N  
ATOM    161  H   GLN    12      51.603  92.769  72.356  1.00  0.00           H  
ATOM    162  CA  GLN    12      50.497  91.254  73.348  1.00  0.00           C  
ATOM    163  HA  GLN    12      50.349  90.409  72.676  1.00  0.00           H  
ATOM    164  CB  GLN    12      51.665  90.969  74.282  1.00  0.00           C  
ATOM    165  HB2 GLN    12      51.698  91.732  75.059  1.00  0.00           H  
ATOM    166  HB3 GLN    12      51.446  90.013  74.757  1.00  0.00           H  
ATOM    167  CG  GLN    12      52.991  90.768  73.541  1.00  0.00           C  
ATOM    168  HG2 GLN    12      52.745  90.224  72.629  1.00  0.00           H  
ATOM    169  HG3 GLN    12      53.481  91.702  73.263  1.00  0.00           H  
ATOM    170  CD  GLN    12      53.921  90.004  74.400  1.00  0.00           C  
ATOM    171  OE1 GLN    12      53.899  90.076  75.601  1.00  0.00           O  
ATOM    172  NE2 GLN    12      54.912  89.389  73.842  1.00  0.00           N  
ATOM    173 HE21 GLN    12      55.526  88.857  74.442  1.00  0.00           H  
ATOM    174 HE22 GLN    12      54.951  89.337  72.835  1.00  0.00           H  
ATOM    175  C   GLN    12      49.245  91.424  74.291  1.00  0.00           C  
ATOM    176  O   GLN    12      48.946  92.475  74.749  1.00  0.00           O  
ATOM    177  N   SER    13      48.542  90.331  74.548  1.00  0.00           N  
ATOM    178  H   SER    13      48.731  89.466  74.064  1.00  0.00           H  
ATOM    179  CA  SER    13      47.580  90.298  75.644  1.00  0.00           C  
ATOM    180  HA  SER    13      47.001  91.211  75.503  1.00  0.00           H  
ATOM    181  CB  SER    13      46.677  89.079  75.497  1.00  0.00           C  
ATOM    182  HB2 SER    13      45.952  89.304  74.715  1.00  0.00           H  
ATOM    183  HB3 SER    13      47.388  88.269  75.332  1.00  0.00           H  
ATOM    184  OG  SER    13      45.786  88.827  76.537  1.00  0.00           O  
ATOM    185  HG  SER    13      46.060  88.076  77.069  1.00  0.00           H  
ATOM    186  C   SER    13      48.221  90.357  76.980  1.00  0.00           C  
ATOM    187  O   SER    13      49.202  89.672  77.194  1.00  0.00           O  
ATOM    188  N   TYR    14      47.597  91.153  77.872  1.00  0.00           N  
ATOM    189  H   TYR    14      46.794  91.619  77.475  1.00  0.00           H  
ATOM    190  CA  TYR    14      47.791  91.194  79.361  1.00  0.00           C  
ATOM    191  HA  TYR    14      48.821  91.498  79.549  1.00  0.00           H  
ATOM    192  CB  TYR    14      46.954  92.336  79.950  1.00  0.00           C  
ATOM    193  HB2 TYR    14      47.222  93.263  79.444  1.00  0.00           H  
ATOM    194  HB3 TYR    14      45.935  92.174  79.600  1.00  0.00           H  
ATOM    195  CG  TYR    14      46.868  92.452  81.438  1.00  0.00           C  
ATOM    196  CD1 TYR    14      47.662  93.334  82.189  1.00  0.00           C  
ATOM    197  HD1 TYR    14      48.500  93.873  81.773  1.00  0.00           H  
ATOM    198  CE1 TYR    14      47.528  93.413  83.635  1.00  0.00           C  
ATOM    199  HE1 TYR    14      48.142  93.971  84.327  1.00  0.00           H  
ATOM    200  CZ  TYR    14      46.678  92.436  84.241  1.00  0.00           C  
ATOM    201  OH  TYR    14      46.587  92.401  85.583  1.00  0.00           O  
ATOM    202  HH  TYR    14      46.966  93.174  86.008  1.00  0.00           H  
ATOM    203  CE2 TYR    14      45.951  91.442  83.480  1.00  0.00           C  
ATOM    204  HE2 TYR    14      45.291  90.808  84.055  1.00  0.00           H  
ATOM    205  CD2 TYR    14      46.014  91.550  82.090  1.00  0.00           C  
ATOM    206  HD2 TYR    14      45.440  90.896  81.450  1.00  0.00           H  
ATOM    207  C   TYR    14      47.598  89.870  80.076  1.00  0.00           C  
ATOM    208  O   TYR    14      46.777  89.047  79.587  1.00  0.00           O  
ATOM    209  N   GLY    15      48.321  89.459  81.142  1.00  0.00           N  
ATOM    210  H   GLY    15      48.177  88.513  81.466  1.00  0.00           H  
ATOM    211  CA  GLY    15      49.548  90.080  81.745  1.00  0.00           C  
ATOM    212  HA2 GLY    15      50.409  89.459  81.498  1.00  0.00           H  
ATOM    213  HA3 GLY    15      49.654  91.078  81.318  1.00  0.00           H  
ATOM    214  C   GLY    15      49.546  90.347  83.197  1.00  0.00           C  
ATOM    215  O   GLY    15      50.361  91.181  83.632  1.00  0.00           O  
ATOM    216  N   ALA    16      48.775  89.639  84.044  1.00  0.00           N  
ATOM    217  H   ALA    16      48.060  89.027  83.675  1.00  0.00           H  
ATOM    218  CA  ALA    16      48.815  89.812  85.498  1.00  0.00           C  
ATOM    219  HA  ALA    16      48.817  90.871  85.757  1.00  0.00           H  
ATOM    220  CB  ALA    16      47.736  89.017  86.167  1.00  0.00           C  
ATOM    221  HB1 ALA    16      47.885  87.950  86.001  1.00  0.00           H  
ATOM    222  HB2 ALA    16      47.792  89.224  87.236  1.00  0.00           H  
ATOM    223  HB3 ALA    16      46.820  89.322  85.661  1.00  0.00           H  
ATOM    224  C   ALA    16      50.147  89.221  85.993  1.00  0.00           C  
ATOM    225  O   ALA    16      50.794  89.773  86.900  1.00  0.00           O  
ATOM    226  N   TYR    17      50.540  88.112  85.388  1.00  0.00           N  
ATOM    227  H   TYR    17      50.184  87.854  84.478  1.00  0.00           H  
ATOM    228  CA  TYR    17      51.737  87.368  85.789  1.00  0.00           C  
ATOM    229  HA  TYR    17      51.550  87.217  86.852  1.00  0.00           H  
ATOM    230  CB  TYR    17      51.761  85.965  85.071  1.00  0.00           C  
ATOM    231  HB2 TYR    17      50.805  85.500  85.315  1.00  0.00           H  
ATOM    232  HB3 TYR    17      51.798  86.129  83.994  1.00  0.00           H  
ATOM    233  CG  TYR    17      52.781  84.995  85.553  1.00  0.00           C  
ATOM    234  CD1 TYR    17      54.159  85.128  85.324  1.00  0.00           C  
ATOM    235  HD1 TYR    17      54.505  85.943  84.706  1.00  0.00           H  
ATOM    236  CE1 TYR    17      55.120  84.165  85.796  1.00  0.00           C  
ATOM    237  HE1 TYR    17      56.139  84.490  85.645  1.00  0.00           H  
ATOM    238  CZ  TYR    17      54.743  83.104  86.627  1.00  0.00           C  
ATOM    239  OH  TYR    17      55.630  82.354  87.271  1.00  0.00           O  
ATOM    240  HH  TYR    17      55.425  82.347  88.209  1.00  0.00           H  
ATOM    241  CE2 TYR    17      53.382  83.009  87.030  1.00  0.00           C  
ATOM    242  HE2 TYR    17      53.029  82.266  87.729  1.00  0.00           H  
ATOM    243  CD2 TYR    17      52.432  83.949  86.487  1.00  0.00           C  
ATOM    244  HD2 TYR    17      51.405  84.020  86.813  1.00  0.00           H  
ATOM    245  C   TYR    17      52.997  88.210  85.642  1.00  0.00           C  
ATOM    246  O   TYR    17      53.013  88.993  84.713  1.00  0.00           O  
ATOM    247  N   PRO    18      53.974  88.288  86.580  1.00  0.00           N  
ATOM    248  CD  PRO    18      53.962  87.637  87.821  1.00  0.00           C  
ATOM    249  HD2 PRO    18      54.318  86.614  87.698  1.00  0.00           H  
ATOM    250  HD3 PRO    18      52.919  87.642  88.136  1.00  0.00           H  
ATOM    251  CG  PRO    18      54.877  88.383  88.774  1.00  0.00           C  
ATOM    252  HG2 PRO    18      55.789  87.807  88.930  1.00  0.00           H  
ATOM    253  HG3 PRO    18      54.329  88.688  89.666  1.00  0.00           H  
ATOM    254  CB  PRO    18      55.272  89.709  88.129  1.00  0.00           C  
ATOM    255  HB2 PRO    18      56.313  90.025  88.189  1.00  0.00           H  
ATOM    256  HB3 PRO    18      54.584  90.484  88.467  1.00  0.00           H  
ATOM    257  CA  PRO    18      55.069  89.386  86.616  1.00  0.00           C  
ATOM    258  HA  PRO    18      54.848  90.302  86.069  1.00  0.00           H  
ATOM    259  C   PRO    18      56.324  88.795  86.052  1.00  0.00           C  
ATOM    260  O   PRO    18      56.666  87.632  86.114  1.00  0.00           O  
ATOM    261  N   THR    19      57.090  89.713  85.467  1.00  0.00           N  
ATOM    262  H   THR    19      56.663  90.618  85.334  1.00  0.00           H  
ATOM    263  CA  THR    19      58.540  89.639  85.136  1.00  0.00           C  
ATOM    264  HA  THR    19      58.721  88.815  84.447  1.00  0.00           H  
ATOM    265  CB  THR    19      59.063  90.887  84.422  1.00  0.00           C  
ATOM    266  HB  THR    19      58.974  91.673  85.172  1.00  0.00           H  
ATOM    267  CG2 THR    19      60.553  90.842  83.993  1.00  0.00           C  
ATOM    268 HG21 THR    19      60.742  91.678  83.319  1.00  0.00           H  
ATOM    269 HG22 THR    19      61.133  90.860  84.916  1.00  0.00           H  
ATOM    270 HG23 THR    19      60.818  89.936  83.448  1.00  0.00           H  
ATOM    271  OG1 THR    19      58.315  91.213  83.330  1.00  0.00           O  
ATOM    272  HG1 THR    19      57.433  91.287  83.700  1.00  0.00           H  
ATOM    273  C   THR    19      59.204  89.250  86.441  1.00  0.00           C  
ATOM    274  O   THR    19      58.898  89.712  87.541  1.00  0.00           O  
ATOM    275  N   GLN    20      60.243  88.411  86.281  1.00  0.00           N  
ATOM    276  H   GLN    20      60.324  87.997  85.364  1.00  0.00           H  
ATOM    277  CA  GLN    20      61.175  87.927  87.254  1.00  0.00           C  
ATOM    278  HA  GLN    20      60.613  87.352  87.991  1.00  0.00           H  
ATOM    279  CB  GLN    20      62.113  86.937  86.546  1.00  0.00           C  
ATOM    280  HB2 GLN    20      61.517  86.154  86.079  1.00  0.00           H  
ATOM    281  HB3 GLN    20      62.645  87.446  85.742  1.00  0.00           H  
ATOM    282  CG  GLN    20      63.119  86.243  87.422  1.00  0.00           C  
ATOM    283  HG2 GLN    20      63.922  86.972  87.525  1.00  0.00           H  
ATOM    284  HG3 GLN    20      62.710  85.959  88.391  1.00  0.00           H  
ATOM    285  CD  GLN    20      63.639  85.030  86.670  1.00  0.00           C  
ATOM    286  OE1 GLN    20      63.221  84.565  85.606  1.00  0.00           O  
ATOM    287  NE2 GLN    20      64.519  84.287  87.237  1.00  0.00           N  
ATOM    288 HE21 GLN    20      64.802  84.543  88.172  1.00  0.00           H  
ATOM    289 HE22 GLN    20      64.646  83.349  86.884  1.00  0.00           H  
ATOM    290  C   GLN    20      61.941  89.091  87.950  1.00  0.00           C  
ATOM    291  O   GLN    20      62.274  90.037  87.265  1.00  0.00           O  
ATOM    292  N   PRO    21      62.212  89.038  89.296  1.00  0.00           N  
ATOM    293  CD  PRO    21      61.822  87.930  90.184  1.00  0.00           C  
ATOM    294  HD2 PRO    21      62.643  87.218  90.097  1.00  0.00           H  
ATOM    295  HD3 PRO    21      60.885  87.474  89.865  1.00  0.00           H  
ATOM    296  CG  PRO    21      61.675  88.528  91.616  1.00  0.00           C  
ATOM    297  HG2 PRO    21      61.788  87.797  92.416  1.00  0.00           H  
ATOM    298  HG3 PRO    21      60.690  88.992  91.589  1.00  0.00           H  
ATOM    299  CB  PRO    21      62.642  89.738  91.538  1.00  0.00           C  
ATOM    300  HB2 PRO    21      63.524  89.497  92.130  1.00  0.00           H  
ATOM    301  HB3 PRO    21      62.144  90.657  91.849  1.00  0.00           H  
ATOM    302  CA  PRO    21      63.028  90.031  90.056  1.00  0.00           C  
ATOM    303  HA  PRO    21      62.616  91.007  89.800  1.00  0.00           H  
ATOM    304  C   PRO    21      64.570  89.981  89.900  1.00  0.00           C  
ATOM    305  O   PRO    21      65.108  88.920  89.628  1.00  0.00           O  
ATOM    306  N   GLY    22      65.210  91.127  90.140  1.00  0.00           N  
ATOM    307  H   GLY    22      64.644  91.835  90.586  1.00  0.00           H  
ATOM    308  CA  GLY    22      66.673  91.416  89.949  1.00  0.00           C  
ATOM    309  HA2 GLY    22      66.941  91.335  88.896  1.00  0.00           H  
ATOM    310  HA3 GLY    22      66.873  92.453  90.220  1.00  0.00           H  
ATOM    311  C   GLY    22      67.571  90.581  90.940  1.00  0.00           C  
ATOM    312  O   GLY    22      67.082  89.908  91.880  1.00  0.00           O  
ATOM    313  N   GLN    23      68.873  90.921  90.905  1.00  0.00           N  
ATOM    314  H   GLN    23      69.270  91.472  90.157  1.00  0.00           H  
ATOM    315  CA  GLN    23      69.952  90.450  91.719  1.00  0.00           C  
ATOM    316  HA  GLN    23      69.485  90.230  92.679  1.00  0.00           H  
ATOM    317  CB  GLN    23      70.266  89.058  91.126  1.00  0.00           C  
ATOM    318  HB2 GLN    23      71.052  88.698  91.790  1.00  0.00           H  
ATOM    319  HB3 GLN    23      69.562  88.255  91.343  1.00  0.00           H  
ATOM    320  CG  GLN    23      70.802  88.967  89.711  1.00  0.00           C  
ATOM    321  HG2 GLN    23      70.053  89.072  88.926  1.00  0.00           H  
ATOM    322  HG3 GLN    23      71.534  89.765  89.593  1.00  0.00           H  
ATOM    323  CD  GLN    23      71.682  87.744  89.447  1.00  0.00           C  
ATOM    324  OE1 GLN    23      71.986  86.945  90.364  1.00  0.00           O  
ATOM    325  NE2 GLN    23      72.120  87.435  88.309  1.00  0.00           N  
ATOM    326 HE21 GLN    23      71.710  87.871  87.495  1.00  0.00           H  
ATOM    327 HE22 GLN    23      72.796  86.691  88.209  1.00  0.00           H  
ATOM    328  C   GLN    23      71.175  91.317  92.056  1.00  0.00           C  
ATOM    329  O   GLN    23      71.116  92.469  91.691  1.00  0.00           O  
ATOM    330  N   GLY    24      72.203  90.846  92.830  1.00  0.00           N  
ATOM    331  H   GLY    24      72.089  89.881  93.107  1.00  0.00           H  
ATOM    332  CA  GLY    24      73.287  91.661  93.449  1.00  0.00           C  
ATOM    333  HA2 GLY    24      72.851  92.641  93.644  1.00  0.00           H  
ATOM    334  HA3 GLY    24      73.546  91.239  94.420  1.00  0.00           H  
ATOM    335  C   GLY    24      74.468  91.776  92.544  1.00  0.00           C  
ATOM    336  O   GLY    24      75.086  90.729  92.347  1.00  0.00           O  
ATOM    337  N   TYR    25      74.818  92.982  92.049  1.00  0.00           N  
ATOM    338  H   TYR    25      74.291  93.802  92.312  1.00  0.00           H  
ATOM    339  CA  TYR    25      75.984  93.267  91.227  1.00  0.00           C  
ATOM    340  HA  TYR    25      76.885  92.668  91.360  1.00  0.00           H  
ATOM    341  CB  TYR    25      75.631  93.174  89.697  1.00  0.00           C  
ATOM    342  HB2 TYR    25      75.262  92.207  89.355  1.00  0.00           H  
ATOM    343  HB3 TYR    25      74.867  93.943  89.585  1.00  0.00           H  
ATOM    344  CG  TYR    25      76.779  93.611  88.792  1.00  0.00           C  
ATOM    345  CD1 TYR    25      77.847  92.716  88.597  1.00  0.00           C  
ATOM    346  HD1 TYR    25      77.787  91.700  88.957  1.00  0.00           H  
ATOM    347  CE1 TYR    25      78.968  93.139  87.766  1.00  0.00           C  
ATOM    348  HE1 TYR    25      79.781  92.453  87.581  1.00  0.00           H  
ATOM    349  CZ  TYR    25      79.016  94.460  87.186  1.00  0.00           C  
ATOM    350  OH  TYR    25      80.022  94.820  86.386  1.00  0.00           O  
ATOM    351  HH  TYR    25      80.812  94.353  86.667  1.00  0.00           H  
ATOM    352  CE2 TYR    25      77.999  95.393  87.551  1.00  0.00           C  
ATOM    353  HE2 TYR    25      77.913  96.319  87.001  1.00  0.00           H  
ATOM    354  CD2 TYR    25      76.879  94.956  88.338  1.00  0.00           C  
ATOM    355  HD2 TYR    25      76.046  95.641  88.386  1.00  0.00           H  
ATOM    356  C   TYR    25      76.561  94.656  91.602  1.00  0.00           C  
ATOM    357  O   TYR    25      75.825  95.645  91.966  1.00  0.00           O  
ATOM    358  N   SER    26      77.880  94.787  91.549  1.00  0.00           N  
ATOM    359  H   SER    26      78.475  93.991  91.368  1.00  0.00           H  
ATOM    360  CA  SER    26      78.666  95.996  91.618  1.00  0.00           C  
ATOM    361  HA  SER    26      77.951  96.788  91.840  1.00  0.00           H  
ATOM    362  CB  SER    26      79.628  95.758  92.787  1.00  0.00           C  
ATOM    363  HB2 SER    26      79.003  95.759  93.681  1.00  0.00           H  
ATOM    364  HB3 SER    26      80.095  94.778  92.694  1.00  0.00           H  
ATOM    365  OG  SER    26      80.491  96.813  92.850  1.00  0.00           O  
ATOM    366  HG  SER    26      80.811  96.953  93.745  1.00  0.00           H  
ATOM    367  C   SER    26      79.515  96.182  90.343  1.00  0.00           C  
ATOM    368  O   SER    26      80.249  95.329  89.984  1.00  0.00           O  
ATOM    369  N   GLN    27      79.413  97.344  89.686  1.00  0.00           N  
ATOM    370  H   GLN    27      78.843  98.053  90.126  1.00  0.00           H  
ATOM    371  CA  GLN    27      80.401  97.737  88.663  1.00  0.00           C  
ATOM    372  HA  GLN    27      80.400  96.961  87.898  1.00  0.00           H  
ATOM    373  CB  GLN    27      79.998  99.076  87.919  1.00  0.00           C  
ATOM    374  HB2 GLN    27      79.775  99.819  88.685  1.00  0.00           H  
ATOM    375  HB3 GLN    27      80.861  99.459  87.374  1.00  0.00           H  
ATOM    376  CG  GLN    27      78.808  98.994  86.908  1.00  0.00           C  
ATOM    377  HG2 GLN    27      79.026  98.191  86.205  1.00  0.00           H  
ATOM    378  HG3 GLN    27      77.870  98.775  87.418  1.00  0.00           H  
ATOM    379  CD  GLN    27      78.739 100.228  86.035  1.00  0.00           C  
ATOM    380  OE1 GLN    27      79.766 100.668  85.481  1.00  0.00           O  
ATOM    381  NE2 GLN    27      77.585 100.782  85.695  1.00  0.00           N  
ATOM    382 HE21 GLN    27      76.741 100.701  86.244  1.00  0.00           H  
ATOM    383 HE22 GLN    27      77.675 101.551  85.046  1.00  0.00           H  
ATOM    384  C   GLN    27      81.850  97.895  89.282  1.00  0.00           C  
ATOM    385  O   GLN    27      82.765  97.850  88.456  1.00  0.00           O  
ATOM    386  N   GLN    28      82.058  98.061  90.607  1.00  0.00           N  
ATOM    387  H   GLN    28      81.220  98.088  91.169  1.00  0.00           H  
ATOM    388  CA  GLN    28      83.441  98.120  91.118  1.00  0.00           C  
ATOM    389  HA  GLN    28      84.121  98.784  90.584  1.00  0.00           H  
ATOM    390  CB  GLN    28      83.442  98.604  92.597  1.00  0.00           C  
ATOM    391  HB2 GLN    28      82.946  97.931  93.297  1.00  0.00           H  
ATOM    392  HB3 GLN    28      84.472  98.465  92.926  1.00  0.00           H  
ATOM    393  CG  GLN    28      82.866 100.046  92.905  1.00  0.00           C  
ATOM    394  HG2 GLN    28      83.297 100.768  92.211  1.00  0.00           H  
ATOM    395  HG3 GLN    28      81.785 100.005  93.036  1.00  0.00           H  
ATOM    396  CD  GLN    28      83.420 100.520  94.286  1.00  0.00           C  
ATOM    397  OE1 GLN    28      83.877  99.659  95.031  1.00  0.00           O  
ATOM    398  NE2 GLN    28      83.637 101.771  94.587  1.00  0.00           N  
ATOM    399 HE21 GLN    28      84.090 101.997  95.460  1.00  0.00           H  
ATOM    400 HE22 GLN    28      83.276 102.513  94.004  1.00  0.00           H  
ATOM    401  C   GLN    28      84.105  96.767  91.065  1.00  0.00           C  
ATOM    402  O   GLN    28      85.291  96.520  91.089  1.00  0.00           O  
ATOM    403  N   SER    29      83.305  95.690  90.832  1.00  0.00           N  
ATOM    404  H   SER    29      82.334  95.882  90.631  1.00  0.00           H  
ATOM    405  CA  SER    29      83.710  94.284  90.628  1.00  0.00           C  
ATOM    406  HA  SER    29      84.589  94.096  91.244  1.00  0.00           H  
ATOM    407  CB  SER    29      82.690  93.253  91.128  1.00  0.00           C  
ATOM    408  HB2 SER    29      83.083  92.236  91.117  1.00  0.00           H  
ATOM    409  HB3 SER    29      82.520  93.556  92.161  1.00  0.00           H  
ATOM    410  OG  SER    29      81.487  93.108  90.446  1.00  0.00           O  
ATOM    411  HG  SER    29      80.984  93.915  90.579  1.00  0.00           H  
ATOM    412  C   SER    29      84.130  93.876  89.210  1.00  0.00           C  
ATOM    413  O   SER    29      84.444  92.702  89.031  1.00  0.00           O  
ATOM    414  N   SER    30      84.102  94.762  88.181  1.00  0.00           N  
ATOM    415  H   SER    30      83.751  95.679  88.419  1.00  0.00           H  
ATOM    416  CA  SER    30      84.413  94.410  86.753  1.00  0.00           C  
ATOM    417  HA  SER    30      84.915  93.450  86.636  1.00  0.00           H  
ATOM    418  CB  SER    30      83.022  94.310  86.128  1.00  0.00           C  
ATOM    419  HB2 SER    30      82.453  95.165  86.493  1.00  0.00           H  
ATOM    420  HB3 SER    30      83.128  94.260  85.044  1.00  0.00           H  
ATOM    421  OG  SER    30      82.308  93.239  86.707  1.00  0.00           O  
ATOM    422  HG  SER    30      82.770  92.435  86.456  1.00  0.00           H  
ATOM    423  C   SER    30      85.359  95.423  86.175  1.00  0.00           C  
ATOM    424  O   SER    30      84.963  96.326  85.464  1.00  0.00           O  
ATOM    425  N   GLN    31      86.667  95.286  86.400  1.00  0.00           N  
ATOM    426  H   GLN    31      87.190  96.055  86.006  1.00  0.00           H  
ATOM    427  CA  GLN    31      87.519  94.238  86.977  1.00  0.00           C  
ATOM    428  HA  GLN    31      87.165  93.250  86.681  1.00  0.00           H  
ATOM    429  CB  GLN    31      88.930  94.349  86.389  1.00  0.00           C  
ATOM    430  HB2 GLN    31      89.398  93.404  86.665  1.00  0.00           H  
ATOM    431  HB3 GLN    31      88.787  94.414  85.310  1.00  0.00           H  
ATOM    432  CG  GLN    31      89.762  95.472  86.954  1.00  0.00           C  
ATOM    433  HG2 GLN    31      89.172  96.384  87.040  1.00  0.00           H  
ATOM    434  HG3 GLN    31      90.009  95.371  88.011  1.00  0.00           H  
ATOM    435  CD  GLN    31      91.074  95.666  86.174  1.00  0.00           C  
ATOM    436  OE1 GLN    31      91.294  96.627  85.449  1.00  0.00           O  
ATOM    437  NE2 GLN    31      91.918  94.704  86.224  1.00  0.00           N  
ATOM    438 HE21 GLN    31      92.781  94.834  85.716  1.00  0.00           H  
ATOM    439 HE22 GLN    31      91.893  93.997  86.945  1.00  0.00           H  
ATOM    440  C   GLN    31      87.590  94.159  88.554  1.00  0.00           C  
ATOM    441  O   GLN    31      87.295  95.187  89.152  1.00  0.00           O  
ATOM    442  N   PRO    32      87.843  92.990  89.205  1.00  0.00           N  
ATOM    443  CD  PRO    32      88.080  91.693  88.682  1.00  0.00           C  
ATOM    444  HD2 PRO    32      88.904  91.627  87.972  1.00  0.00           H  
ATOM    445  HD3 PRO    32      87.160  91.392  88.182  1.00  0.00           H  
ATOM    446  CG  PRO    32      88.265  90.795  89.931  1.00  0.00           C  
ATOM    447  HG2 PRO    32      89.304  90.785  90.262  1.00  0.00           H  
ATOM    448  HG3 PRO    32      87.914  89.775  89.775  1.00  0.00           H  
ATOM    449  CB  PRO    32      87.481  91.523  90.978  1.00  0.00           C  
ATOM    450  HB2 PRO    32      87.790  91.166  91.960  1.00  0.00           H  
ATOM    451  HB3 PRO    32      86.427  91.283  90.840  1.00  0.00           H  
ATOM    452  CA  PRO    32      87.839  92.979  90.675  1.00  0.00           C  
ATOM    453  HA  PRO    32      87.056  93.567  91.154  1.00  0.00           H  
ATOM    454  C   PRO    32      89.060  93.446  91.353  1.00  0.00           C  
ATOM    455  O   PRO    32      89.948  92.629  91.670  1.00  0.00           O  
ATOM    456  N   TYR    33      89.189  94.793  91.554  1.00  0.00           N  
ATOM    457  H   TYR    33      88.416  95.377  91.268  1.00  0.00           H  
ATOM    458  CA  TYR    33      90.287  95.264  92.385  1.00  0.00           C  
ATOM    459  HA  TYR    33      91.258  94.938  92.013  1.00  0.00           H  
ATOM    460  CB  TYR    33      90.278  96.786  92.408  1.00  0.00           C  
ATOM    461  HB2 TYR    33      89.383  97.059  92.966  1.00  0.00           H  
ATOM    462  HB3 TYR    33      91.151  97.077  92.993  1.00  0.00           H  
ATOM    463  CG  TYR    33      90.346  97.389  91.070  1.00  0.00           C  
ATOM    464  CD1 TYR    33      91.495  97.180  90.320  1.00  0.00           C  
ATOM    465  HD1 TYR    33      92.286  96.622  90.799  1.00  0.00           H  
ATOM    466  CE1 TYR    33      91.545  97.740  89.047  1.00  0.00           C  
ATOM    467  HE1 TYR    33      92.473  97.667  88.501  1.00  0.00           H  
ATOM    468  CZ  TYR    33      90.462  98.415  88.478  1.00  0.00           C  
ATOM    469  OH  TYR    33      90.506  98.954  87.268  1.00  0.00           O  
ATOM    470  HH  TYR    33      91.423  98.936  86.982  1.00  0.00           H  
ATOM    471  CE2 TYR    33      89.328  98.655  89.218  1.00  0.00           C  
ATOM    472  HE2 TYR    33      88.530  99.267  88.824  1.00  0.00           H  
ATOM    473  CD2 TYR    33      89.312  98.177  90.568  1.00  0.00           C  
ATOM    474  HD2 TYR    33      88.497  98.396  91.241  1.00  0.00           H  
ATOM    475  C   TYR    33      90.300  94.650  93.809  1.00  0.00           C  
ATOM    476  O   TYR    33      91.335  94.712  94.458  1.00  0.00           O  
ATOM    477  N   GLY    34      89.244  94.021  94.332  1.00  0.00           N  
ATOM    478  H   GLY    34      88.364  94.074  93.838  1.00  0.00           H  
ATOM    479  CA  GLY    34      89.331  93.247  95.550  1.00  0.00           C  
ATOM    480  HA2 GLY    34      90.065  92.461  95.373  1.00  0.00           H  
ATOM    481  HA3 GLY    34      89.701  93.851  96.378  1.00  0.00           H  
ATOM    482  C   GLY    34      87.992  92.670  95.803  1.00  0.00           C  
ATOM    483  O   GLY    34      87.063  92.685  95.003  1.00  0.00           O  
ATOM    484  N   GLN    35      87.881  92.065  96.990  1.00  0.00           N  
ATOM    485  H   GLN    35      88.737  91.990  97.521  1.00  0.00           H  
ATOM    486  CA  GLN    35      86.612  91.441  97.461  1.00  0.00           C  
ATOM    487  HA  GLN    35      85.701  91.860  97.034  1.00  0.00           H  
ATOM    488  CB  GLN    35      86.672  89.828  97.100  1.00  0.00           C  
ATOM    489  HB2 GLN    35      87.589  89.405  97.511  1.00  0.00           H  
ATOM    490  HB3 GLN    35      85.865  89.369  97.671  1.00  0.00           H  
ATOM    491  CG  GLN    35      86.518  89.493  95.640  1.00  0.00           C  
ATOM    492  HG2 GLN    35      85.975  88.552  95.542  1.00  0.00           H  
ATOM    493  HG3 GLN    35      85.928  90.257  95.135  1.00  0.00           H  
ATOM    494  CD  GLN    35      87.808  89.179  94.811  1.00  0.00           C  
ATOM    495  OE1 GLN    35      88.950  89.100  95.356  1.00  0.00           O  
ATOM    496  NE2 GLN    35      87.736  88.849  93.561  1.00  0.00           N  
ATOM    497 HE21 GLN    35      86.847  88.888  93.083  1.00  0.00           H  
ATOM    498 HE22 GLN    35      88.620  88.897  93.076  1.00  0.00           H  
ATOM    499  C   GLN    35      86.715  91.697  98.964  1.00  0.00           C  
ATOM    500  O   GLN    35      87.239  90.879  99.730  1.00  0.00           O  
ATOM    501  N   GLN    36      86.127  92.732  99.523  1.00  0.00           N  
ATOM    502  H   GLN    36      86.226  92.833 100.523  1.00  0.00           H  
ATOM    503  CA  GLN    36      85.345  93.755  98.866  1.00  0.00           C  
ATOM    504  HA  GLN    36      84.576  93.275  98.260  1.00  0.00           H  
ATOM    505  CB  GLN    36      84.604  94.469  99.975  1.00  0.00           C  
ATOM    506  HB2 GLN    36      84.020  93.834 100.640  1.00  0.00           H  
ATOM    507  HB3 GLN    36      85.389  94.892 100.603  1.00  0.00           H  
ATOM    508  CG  GLN    36      83.662  95.575  99.437  1.00  0.00           C  
ATOM    509  HG2 GLN    36      84.204  96.074  98.634  1.00  0.00           H  
ATOM    510  HG3 GLN    36      82.805  95.195  98.881  1.00  0.00           H  
ATOM    511  CD  GLN    36      83.158  96.550 100.533  1.00  0.00           C  
ATOM    512  OE1 GLN    36      83.205  96.415 101.764  1.00  0.00           O  
ATOM    513  NE2 GLN    36      82.605  97.640 100.138  1.00  0.00           N  
ATOM    514 HE21 GLN    36      82.556  97.843  99.150  1.00  0.00           H  
ATOM    515 HE22 GLN    36      82.390  98.367 100.806  1.00  0.00           H  
ATOM    516  C   GLN    36      86.184  94.640  98.002  1.00  0.00           C  
ATOM    517  O   GLN    36      87.382  94.688  98.249  1.00  0.00           O  
ATOM    518  N   SER    37      85.640  95.094  96.841  1.00  0.00           N  
ATOM    519  H   SER    37      84.692  94.777  96.694  1.00  0.00           H  
ATOM    520  CA  SER    37      86.323  95.969  95.835  1.00  0.00           C  
ATOM    521  HA  SER    37      87.369  95.664  95.795  1.00  0.00           H  
ATOM    522  CB  SER    37      85.778  95.933  94.409  1.00  0.00           C  
ATOM    523  HB2 SER    37      85.541  94.908  94.124  1.00  0.00           H  
ATOM    524  HB3 SER    37      84.781  96.368  94.338  1.00  0.00           H  
ATOM    525  OG  SER    37      86.756  96.342  93.444  1.00  0.00           O  
ATOM    526  HG  SER    37      86.254  96.478  92.638  1.00  0.00           H  
ATOM    527  C   SER    37      86.445  97.432  96.372  1.00  0.00           C  
ATOM    528  O   SER    37      86.113  97.663  97.510  1.00  0.00           O  
ATOM    529  N   TYR    38      87.004  98.277  95.522  1.00  0.00           N  
ATOM    530  H   TYR    38      87.264  97.943  94.605  1.00  0.00           H  
ATOM    531  CA  TYR    38      87.171  99.702  95.711  1.00  0.00           C  
ATOM    532  HA  TYR    38      86.356 100.061  96.340  1.00  0.00           H  
ATOM    533  CB  TYR    38      88.452 100.070  96.529  1.00  0.00           C  
ATOM    534  HB2 TYR    38      88.705 101.125  96.415  1.00  0.00           H  
ATOM    535  HB3 TYR    38      88.057  99.958  97.539  1.00  0.00           H  
ATOM    536  CG  TYR    38      89.622  99.129  96.412  1.00  0.00           C  
ATOM    537  CD1 TYR    38      90.489  99.358  95.341  1.00  0.00           C  
ATOM    538  HD1 TYR    38      90.292  99.984  94.484  1.00  0.00           H  
ATOM    539  CE1 TYR    38      91.753  98.749  95.410  1.00  0.00           C  
ATOM    540  HE1 TYR    38      92.497  98.994  94.666  1.00  0.00           H  
ATOM    541  CZ  TYR    38      92.090  97.768  96.368  1.00  0.00           C  
ATOM    542  OH  TYR    38      93.242  97.103  96.388  1.00  0.00           O  
ATOM    543  HH  TYR    38      93.361  96.404  97.035  1.00  0.00           H  
ATOM    544  CE2 TYR    38      91.099  97.396  97.293  1.00  0.00           C  
ATOM    545  HE2 TYR    38      91.271  96.491  97.857  1.00  0.00           H  
ATOM    546  CD2 TYR    38      89.860  98.109  97.364  1.00  0.00           C  
ATOM    547  HD2 TYR    38      89.122  97.810  98.093  1.00  0.00           H  
ATOM    548  C   TYR    38      87.186 100.418  94.336  1.00  0.00           C  
ATOM    549  O   TYR    38      87.401  99.784  93.332  1.00  0.00           O  
ATOM    550  N   SER    39      86.933 101.734  94.381  1.00  0.00           N  
ATOM    551  H   SER    39      86.461 102.068  95.209  1.00  0.00           H  
ATOM    552  CA  SER    39      86.852 102.612  93.158  1.00  0.00           C  
ATOM    553  HA  SER    39      86.299 102.009  92.437  1.00  0.00           H  
ATOM    554  CB  SER    39      85.911 103.855  93.445  1.00  0.00           C  
ATOM    555  HB2 SER    39      85.865 104.419  92.513  1.00  0.00           H  
ATOM    556  HB3 SER    39      84.898 103.590  93.746  1.00  0.00           H  
ATOM    557  OG  SER    39      86.511 104.761  94.456  1.00  0.00           O  
ATOM    558  HG  SER    39      86.504 104.404  95.347  1.00  0.00           H  
ATOM    559  C   SER    39      88.214 102.915  92.431  1.00  0.00           C  
ATOM    560  O   SER    39      89.255 102.568  92.991  1.00  0.00           O  
ATOM    561  N   GLY    40      88.084 103.501  91.275  1.00  0.00           N  
ATOM    562  H   GLY    40      87.164 103.815  90.998  1.00  0.00           H  
ATOM    563  CA  GLY    40      89.189 104.030  90.496  1.00  0.00           C  
ATOM    564  HA2 GLY    40      89.798 103.182  90.180  1.00  0.00           H  
ATOM    565  HA3 GLY    40      88.748 104.524  89.631  1.00  0.00           H  
ATOM    566  C   GLY    40      90.146 104.924  91.307  1.00  0.00           C  
ATOM    567  O   GLY    40      89.699 105.451  92.256  1.00  0.00           O  
ATOM    568  N   TYR    41      91.446 104.973  91.004  1.00  0.00           N  
ATOM    569  H   TYR    41      91.947 105.743  91.423  1.00  0.00           H  
ATOM    570  CA  TYR    41      92.343 104.148  90.289  1.00  0.00           C  
ATOM    571  HA  TYR    41      91.976 103.122  90.255  1.00  0.00           H  
ATOM    572  CB  TYR    41      92.479 104.557  88.843  1.00  0.00           C  
ATOM    573  HB2 TYR    41      92.831 105.580  88.980  1.00  0.00           H  
ATOM    574  HB3 TYR    41      93.196 103.881  88.377  1.00  0.00           H  
ATOM    575  CG  TYR    41      91.309 104.523  87.885  1.00  0.00           C  
ATOM    576  CD1 TYR    41      90.650 103.332  87.548  1.00  0.00           C  
ATOM    577  HD1 TYR    41      90.935 102.384  87.982  1.00  0.00           H  
ATOM    578  CE1 TYR    41      89.479 103.383  86.685  1.00  0.00           C  
ATOM    579  HE1 TYR    41      88.933 102.489  86.419  1.00  0.00           H  
ATOM    580  CZ  TYR    41      89.048 104.671  86.187  1.00  0.00           C  
ATOM    581  OH  TYR    41      88.048 104.615  85.282  1.00  0.00           O  
ATOM    582  HH  TYR    41      87.474 105.379  85.367  1.00  0.00           H  
ATOM    583  CE2 TYR    41      89.712 105.854  86.574  1.00  0.00           C  
ATOM    584  HE2 TYR    41      89.273 106.755  86.175  1.00  0.00           H  
ATOM    585  CD2 TYR    41      90.821 105.810  87.418  1.00  0.00           C  
ATOM    586  HD2 TYR    41      91.355 106.736  87.570  1.00  0.00           H  
ATOM    587  C   TYR    41      93.696 104.202  91.006  1.00  0.00           C  
ATOM    588  O   TYR    41      93.976 105.026  91.921  1.00  0.00           O  
ATOM    589  N   SER    42      94.649 103.345  90.596  1.00  0.00           N  
ATOM    590  H   SER    42      94.535 102.815  89.744  1.00  0.00           H  
ATOM    591  CA  SER    42      96.030 103.266  91.200  1.00  0.00           C  
ATOM    592  HA  SER    42      95.969 103.585  92.241  1.00  0.00           H  
ATOM    593  CB  SER    42      96.303 101.710  91.213  1.00  0.00           C  
ATOM    594  HB2 SER    42      95.627 101.146  91.856  1.00  0.00           H  
ATOM    595  HB3 SER    42      96.200 101.315  90.203  1.00  0.00           H  
ATOM    596  OG  SER    42      97.659 101.471  91.525  1.00  0.00           O  
ATOM    597  HG  SER    42      98.140 102.004  90.888  1.00  0.00           H  
ATOM    598  C   SER    42      97.170 104.018  90.372  1.00  0.00           C  
ATOM    599  O   SER    42      98.346 103.869  90.670  1.00  0.00           O  
ATOM    600  N   GLN    43      96.775 104.793  89.362  1.00  0.00           N  
ATOM    601  H   GLN    43      95.803 104.725  89.098  1.00  0.00           H  
ATOM    602  CA  GLN    43      97.530 105.720  88.523  1.00  0.00           C  
ATOM    603  HA  GLN    43      98.552 105.730  88.903  1.00  0.00           H  
ATOM    604  CB  GLN    43      97.758 104.987  87.137  1.00  0.00           C  
ATOM    605  HB2 GLN    43      97.762 103.933  87.414  1.00  0.00           H  
ATOM    606  HB3 GLN    43      96.876 105.171  86.523  1.00  0.00           H  
ATOM    607  CG  GLN    43      99.016 105.429  86.436  1.00  0.00           C  
ATOM    608  HG2 GLN    43      98.841 105.301  85.367  1.00  0.00           H  
ATOM    609  HG3 GLN    43      99.217 106.492  86.568  1.00  0.00           H  
ATOM    610  CD  GLN    43     100.301 104.690  86.809  1.00  0.00           C  
ATOM    611  OE1 GLN    43     100.381 104.078  87.868  1.00  0.00           O  
ATOM    612  NE2 GLN    43     101.336 104.694  85.984  1.00  0.00           N  
ATOM    613 HE21 GLN    43     101.454 105.180  85.107  1.00  0.00           H  
ATOM    614 HE22 GLN    43     102.186 104.346  86.405  1.00  0.00           H  
ATOM    615  C   GLN    43      97.050 107.161  88.330  1.00  0.00           C  
ATOM    616  O   GLN    43      96.015 107.424  87.621  1.00  0.00           O  
ATOM    617  N   SER    44      97.790 108.082  88.954  1.00  0.00           N  
ATOM    618  H   SER    44      98.602 107.747  89.453  1.00  0.00           H  
ATOM    619  CA  SER    44      97.566 109.503  88.979  1.00  0.00           C  
ATOM    620  HA  SER    44      96.500 109.725  88.930  1.00  0.00           H  
ATOM    621  CB  SER    44      98.244 110.112  90.251  1.00  0.00           C  
ATOM    622  HB2 SER    44      98.042 109.413  91.062  1.00  0.00           H  
ATOM    623  HB3 SER    44      99.333 110.119  90.220  1.00  0.00           H  
ATOM    624  OG  SER    44      97.769 111.387  90.585  1.00  0.00           O  
ATOM    625  HG  SER    44      96.896 111.327  90.979  1.00  0.00           H  
ATOM    626  C   SER    44      98.020 110.182  87.663  1.00  0.00           C  
ATOM    627  O   SER    44      98.766 109.687  86.850  1.00  0.00           O  
ATOM    628  N   THR    45      97.541 111.424  87.396  1.00  0.00           N  
ATOM    629  H   THR    45      96.843 111.831  88.002  1.00  0.00           H  
ATOM    630  CA  THR    45      98.032 112.214  86.268  1.00  0.00           C  
ATOM    631  HA  THR    45      97.566 111.910  85.330  1.00  0.00           H  
ATOM    632  CB  THR    45      97.499 113.635  86.384  1.00  0.00           C  
ATOM    633  HB  THR    45      96.412 113.642  86.467  1.00  0.00           H  
ATOM    634  CG2 THR    45      98.024 114.466  87.520  1.00  0.00           C  
ATOM    635 HG21 THR    45      97.547 115.435  87.669  1.00  0.00           H  
ATOM    636 HG22 THR    45      97.778 114.004  88.476  1.00  0.00           H  
ATOM    637 HG23 THR    45      99.110 114.532  87.595  1.00  0.00           H  
ATOM    638  OG1 THR    45      97.899 114.325  85.238  1.00  0.00           O  
ATOM    639  HG1 THR    45      97.296 113.956  84.589  1.00  0.00           H  
ATOM    640  C   THR    45      99.666 112.358  86.180  1.00  0.00           C  
ATOM    641  O   THR    45     100.206 112.466  85.084  1.00  0.00           O  
ATOM    642  N   ASP    46     100.319 112.343  87.325  1.00  0.00           N  
ATOM    643  H   ASP    46      99.792 112.362  88.186  1.00  0.00           H  
ATOM    644  CA  ASP    46     101.758 112.262  87.443  1.00  0.00           C  
ATOM    645  HA  ASP    46     102.077 111.828  86.495  1.00  0.00           H  
ATOM    646  CB  ASP    46     102.372 113.680  87.529  1.00  0.00           C  
ATOM    647  HB2 ASP    46     102.069 114.245  86.647  1.00  0.00           H  
ATOM    648  HB3 ASP    46     102.010 114.172  88.432  1.00  0.00           H  
ATOM    649  CG  ASP    46     103.923 113.685  87.578  1.00  0.00           C  
ATOM    650  OD1 ASP    46     104.460 112.630  87.192  1.00  0.00           O  
ATOM    651  OD2 ASP    46     104.545 114.717  87.880  1.00  0.00           O  
ATOM    652  C   ASP    46     102.177 111.358  88.579  1.00  0.00           C  
ATOM    653  O   ASP    46     101.934 111.760  89.734  1.00  0.00           O  
ATOM    654  N   THR    47     102.956 110.295  88.256  1.00  0.00           N  
ATOM    655  H   THR    47     103.272 110.243  87.298  1.00  0.00           H  
ATOM    656  CA  THR    47     103.478 109.259  89.171  1.00  0.00           C  
ATOM    657  HA  THR    47     103.090 109.458  90.170  1.00  0.00           H  
ATOM    658  CB  THR    47     102.979 107.876  88.810  1.00  0.00           C  
ATOM    659  HB  THR    47     103.166 107.187  89.634  1.00  0.00           H  
ATOM    660  CG2 THR    47     101.473 107.923  88.545  1.00  0.00           C  
ATOM    661 HG21 THR    47     101.220 106.891  88.302  1.00  0.00           H  
ATOM    662 HG22 THR    47     100.936 108.203  89.451  1.00  0.00           H  
ATOM    663 HG23 THR    47     101.126 108.642  87.802  1.00  0.00           H  
ATOM    664  OG1 THR    47     103.657 107.406  87.538  1.00  0.00           O  
ATOM    665  HG1 THR    47     103.515 108.060  86.849  1.00  0.00           H  
ATOM    666  C   THR    47     105.034 109.314  89.450  1.00  0.00           C  
ATOM    667  O   THR    47     105.494 108.530  90.259  1.00  0.00           O  
ATOM    668  N   SER    48     105.770 110.245  88.771  1.00  0.00           N  
ATOM    669  H   SER    48     105.276 110.849  88.129  1.00  0.00           H  
ATOM    670  CA  SER    48     107.211 110.366  88.829  1.00  0.00           C  
ATOM    671  HA  SER    48     107.689 109.421  88.574  1.00  0.00           H  
ATOM    672  CB  SER    48     107.660 111.411  87.820  1.00  0.00           C  
ATOM    673  HB2 SER    48     108.744 111.509  87.866  1.00  0.00           H  
ATOM    674  HB3 SER    48     107.380 111.077  86.821  1.00  0.00           H  
ATOM    675  OG  SER    48     107.230 112.718  88.044  1.00  0.00           O  
ATOM    676  HG  SER    48     106.328 112.688  87.716  1.00  0.00           H  
ATOM    677  C   SER    48     107.820 110.636  90.234  1.00  0.00           C  
ATOM    678  O   SER    48     107.195 111.135  91.162  1.00  0.00           O  
ATOM    679  N   GLY    49     109.091 110.204  90.420  1.00  0.00           N  
ATOM    680  H   GLY    49     109.535 109.763  89.627  1.00  0.00           H  
ATOM    681  CA  GLY    49     109.837 110.421  91.659  1.00  0.00           C  
ATOM    682  HA2 GLY    49     110.879 110.257  91.382  1.00  0.00           H  
ATOM    683  HA3 GLY    49     109.856 111.464  91.975  1.00  0.00           H  
ATOM    684  C   GLY    49     109.513 109.565  92.897  1.00  0.00           C  
ATOM    685  O   GLY    49     108.437 108.962  92.877  1.00  0.00           O  
ATOM    686  N   TYR    50     110.383 109.394  93.936  1.00  0.00           N  
ATOM    687  H   TYR    50     110.124 108.685  94.607  1.00  0.00           H  
ATOM    688  CA  TYR    50     111.574 110.100  94.077  1.00  0.00           C  
ATOM    689  HA  TYR    50     111.444 111.084  93.625  1.00  0.00           H  
ATOM    690  CB  TYR    50     111.660 110.301  95.558  1.00  0.00           C  
ATOM    691  HB2 TYR    50     110.670 110.592  95.909  1.00  0.00           H  
ATOM    692  HB3 TYR    50     111.950 109.346  95.996  1.00  0.00           H  
ATOM    693  CG  TYR    50     112.767 111.319  95.935  1.00  0.00           C  
ATOM    694  CD1 TYR    50     114.100 111.008  96.040  1.00  0.00           C  
ATOM    695  HD1 TYR    50     114.437 110.037  95.708  1.00  0.00           H  
ATOM    696  CE1 TYR    50     115.034 111.965  96.530  1.00  0.00           C  
ATOM    697  HE1 TYR    50     116.041 111.624  96.719  1.00  0.00           H  
ATOM    698  CZ  TYR    50     114.558 113.250  96.895  1.00  0.00           C  
ATOM    699  OH  TYR    50     115.425 114.287  97.250  1.00  0.00           O  
ATOM    700  HH  TYR    50     116.274 113.912  97.494  1.00  0.00           H  
ATOM    701  CE2 TYR    50     113.171 113.547  96.909  1.00  0.00           C  
ATOM    702  HE2 TYR    50     112.843 114.508  97.276  1.00  0.00           H  
ATOM    703  CD2 TYR    50     112.302 112.554  96.399  1.00  0.00           C  
ATOM    704  HD2 TYR    50     111.249 112.768  96.286  1.00  0.00           H  
ATOM    705  C   TYR    50     112.789 109.413  93.458  1.00  0.00           C  
ATOM    706  O   TYR    50     112.868 108.139  93.536  1.00  0.00           O  
ATOM    707  N   GLY    51     113.672 110.102  92.745  1.00  0.00           N  
ATOM    708  H   GLY    51     114.376 109.532  92.299  1.00  0.00           H  
ATOM    709  CA  GLY    51     113.832 111.626  92.677  1.00  0.00           C  
ATOM    710  HA2 GLY    51     113.382 111.937  91.734  1.00  0.00           H  
ATOM    711  HA3 GLY    51     113.349 112.231  93.445  1.00  0.00           H  
ATOM    712  C   GLY    51     115.322 112.100  92.716  1.00  0.00           C  
ATOM    713  O   GLY    51     116.225 111.382  93.062  1.00  0.00           O  
ATOM    714  N   GLN    52     115.530 113.265  92.148  1.00  0.00           N  
ATOM    715  H   GLN    52     114.740 113.857  91.933  1.00  0.00           H  
ATOM    716  CA  GLN    52     116.837 114.011  92.099  1.00  0.00           C  
ATOM    717  HA  GLN    52     116.616 114.798  91.377  1.00  0.00           H  
ATOM    718  CB  GLN    52     117.011 114.829  93.386  1.00  0.00           C  
ATOM    719  HB2 GLN    52     116.029 115.284  93.517  1.00  0.00           H  
ATOM    720  HB3 GLN    52     117.085 114.104  94.197  1.00  0.00           H  
ATOM    721  CG  GLN    52     118.244 115.737  93.575  1.00  0.00           C  
ATOM    722  HG2 GLN    52     118.442 115.870  94.638  1.00  0.00           H  
ATOM    723  HG3 GLN    52     119.203 115.418  93.167  1.00  0.00           H  
ATOM    724  CD  GLN    52     118.005 117.146  92.915  1.00  0.00           C  
ATOM    725  OE1 GLN    52     117.623 117.255  91.765  1.00  0.00           O  
ATOM    726  NE2 GLN    52     118.103 118.204  93.595  1.00  0.00           N  
ATOM    727 HE21 GLN    52     118.470 118.182  94.536  1.00  0.00           H  
ATOM    728 HE22 GLN    52     117.932 119.071  93.106  1.00  0.00           H  
ATOM    729  C   GLN    52     118.079 113.315  91.571  1.00  0.00           C  
ATOM    730  O   GLN    52     119.099 113.199  92.256  1.00  0.00           O  
ATOM    731  N   SER    53     118.041 112.684  90.384  1.00  0.00           N  
ATOM    732  H   SER    53     118.722 111.950  90.255  1.00  0.00           H  
ATOM    733  CA  SER    53     117.029 112.795  89.357  1.00  0.00           C  
ATOM    734  HA  SER    53     116.140 113.297  89.738  1.00  0.00           H  
ATOM    735  CB  SER    53     117.683 113.724  88.310  1.00  0.00           C  
ATOM    736  HB2 SER    53     118.081 114.650  88.724  1.00  0.00           H  
ATOM    737  HB3 SER    53     118.539 113.364  87.738  1.00  0.00           H  
ATOM    738  OG  SER    53     116.776 114.023  87.257  1.00  0.00           O  
ATOM    739  HG  SER    53     117.228 114.497  86.555  1.00  0.00           H  
ATOM    740  C   SER    53     116.661 111.428  88.669  1.00  0.00           C  
ATOM    741  O   SER    53     117.146 110.368  89.172  1.00  0.00           O  
ATOM    742  N   SER    54     115.607 111.394  87.850  1.00  0.00           N  
ATOM    743  H   SER    54     115.271 112.316  87.613  1.00  0.00           H  
ATOM    744  CA  SER    54     114.889 110.210  87.358  1.00  0.00           C  
ATOM    745  HA  SER    54     115.449 109.317  87.635  1.00  0.00           H  
ATOM    746  CB  SER    54     113.490 110.195  88.017  1.00  0.00           C  
ATOM    747  HB2 SER    54     112.855 110.985  87.614  1.00  0.00           H  
ATOM    748  HB3 SER    54     112.930 109.290  87.780  1.00  0.00           H  
ATOM    749  OG  SER    54     113.470 110.394  89.408  1.00  0.00           O  
ATOM    750  HG  SER    54     113.312 111.340  89.377  1.00  0.00           H  
ATOM    751  C   SER    54     114.808 110.264  85.776  1.00  0.00           C  
ATOM    752  O   SER    54     114.021 109.491  85.248  1.00  0.00           O  
ATOM    753  N   TYR    55     115.648 111.032  85.122  1.00  0.00           N  
ATOM    754  H   TYR    55     116.421 111.421  85.643  1.00  0.00           H  
ATOM    755  CA  TYR    55     115.500 111.259  83.688  1.00  0.00           C  
ATOM    756  HA  TYR    55     114.981 110.406  83.251  1.00  0.00           H  
ATOM    757  CB  TYR    55     114.721 112.564  83.421  1.00  0.00           C  
ATOM    758  HB2 TYR    55     115.293 113.411  83.800  1.00  0.00           H  
ATOM    759  HB3 TYR    55     114.564 112.640  82.345  1.00  0.00           H  
ATOM    760  CG  TYR    55     113.354 112.716  84.029  1.00  0.00           C  
ATOM    761  CD1 TYR    55     113.247 113.080  85.379  1.00  0.00           C  
ATOM    762  HD1 TYR    55     114.091 113.425  85.958  1.00  0.00           H  
ATOM    763  CE1 TYR    55     111.950 113.232  85.870  1.00  0.00           C  
ATOM    764  HE1 TYR    55     111.737 113.654  86.841  1.00  0.00           H  
ATOM    765  CZ  TYR    55     110.767 112.924  85.115  1.00  0.00           C  
ATOM    766  OH  TYR    55     109.578 113.127  85.715  1.00  0.00           O  
ATOM    767  HH  TYR    55     108.773 112.862  85.264  1.00  0.00           H  
ATOM    768  CE2 TYR    55     110.898 112.523  83.820  1.00  0.00           C  
ATOM    769  HE2 TYR    55     109.960 112.387  83.302  1.00  0.00           H  
ATOM    770  CD2 TYR    55     112.169 112.282  83.289  1.00  0.00           C  
ATOM    771  HD2 TYR    55     112.225 111.843  82.304  1.00  0.00           H  
ATOM    772  C   TYR    55     116.916 111.430  83.052  1.00  0.00           C  
ATOM    773  O   TYR    55     117.456 112.526  82.951  1.00  0.00           O  
ATOM    774  N   SER    56     117.540 110.357  82.617  1.00  0.00           N  
ATOM    775  H   SER    56     118.470 110.578  82.290  1.00  0.00           H  
ATOM    776  CA  SER    56     117.010 108.985  82.345  1.00  0.00           C  
ATOM    777  HA  SER    56     117.672 108.352  81.754  1.00  0.00           H  
ATOM    778  CB  SER    56     117.001 108.136  83.659  1.00  0.00           C  
ATOM    779  HB2 SER    56     116.160 108.350  84.318  1.00  0.00           H  
ATOM    780  HB3 SER    56     116.878 107.114  83.300  1.00  0.00           H  
ATOM    781  OG  SER    56     118.151 108.315  84.390  1.00  0.00           O  
ATOM    782  HG  SER    56     118.587 107.460  84.389  1.00  0.00           H  
ATOM    783  C   SER    56     115.749 108.819  81.522  1.00  0.00           C  
ATOM    784  O   SER    56     114.693 108.305  81.964  1.00  0.00           O  
ATOM    785  N   SER    57     115.651 109.382  80.305  1.00  0.00           N  
ATOM    786  H   SER    57     114.762 109.186  79.867  1.00  0.00           H  
ATOM    787  CA  SER    57     116.640 110.136  79.529  1.00  0.00           C  
ATOM    788  HA  SER    57     117.608 109.825  79.922  1.00  0.00           H  
ATOM    789  CB  SER    57     116.494 109.787  78.039  1.00  0.00           C  
ATOM    790  HB2 SER    57     115.585 110.208  77.609  1.00  0.00           H  
ATOM    791  HB3 SER    57     117.349 110.225  77.524  1.00  0.00           H  
ATOM    792  OG  SER    57     116.447 108.364  77.930  1.00  0.00           O  
ATOM    793  HG  SER    57     116.449 108.146  76.995  1.00  0.00           H  
ATOM    794  C   SER    57     116.496 111.624  79.687  1.00  0.00           C  
ATOM    795  O   SER    57     115.412 112.082  80.016  1.00  0.00           O  
ATOM    796  N   TYR    58     117.521 112.432  79.326  1.00  0.00           N  
ATOM    797  H   TYR    58     118.330 112.010  78.892  1.00  0.00           H  
ATOM    798  CA  TYR    58     117.469 113.854  79.696  1.00  0.00           C  
ATOM    799  HA  TYR    58     117.297 113.846  80.772  1.00  0.00           H  
ATOM    800  CB  TYR    58     118.830 114.501  79.389  1.00  0.00           C  
ATOM    801  HB2 TYR    58     119.593 113.775  79.666  1.00  0.00           H  
ATOM    802  HB3 TYR    58     118.863 114.728  78.323  1.00  0.00           H  
ATOM    803  CG  TYR    58     119.113 115.767  80.199  1.00  0.00           C  
ATOM    804  CD1 TYR    58     118.771 117.071  79.752  1.00  0.00           C  
ATOM    805  HD1 TYR    58     118.352 117.307  78.785  1.00  0.00           H  
ATOM    806  CE1 TYR    58     118.979 118.231  80.610  1.00  0.00           C  
ATOM    807  HE1 TYR    58     118.761 119.227  80.253  1.00  0.00           H  
ATOM    808  CZ  TYR    58     119.736 118.058  81.797  1.00  0.00           C  
ATOM    809  OH  TYR    58     120.164 119.157  82.486  1.00  0.00           O  
ATOM    810  HH  TYR    58     119.691 119.962  82.261  1.00  0.00           H  
ATOM    811  CE2 TYR    58     120.155 116.783  82.172  1.00  0.00           C  
ATOM    812  HE2 TYR    58     120.830 116.664  83.007  1.00  0.00           H  
ATOM    813  CD2 TYR    58     119.773 115.642  81.439  1.00  0.00           C  
ATOM    814  HD2 TYR    58     120.242 114.705  81.703  1.00  0.00           H  
ATOM    815  C   TYR    58     116.381 114.705  78.940  1.00  0.00           C  
ATOM    816  O   TYR    58     116.273 114.558  77.699  1.00  0.00           O  
ATOM    817  N   GLY    59     115.620 115.631  79.445  1.00  0.00           N  
ATOM    818  H   GLY    59     115.092 116.166  78.770  1.00  0.00           H  
ATOM    819  CA  GLY    59     115.480 115.859  80.965  1.00  0.00           C  
ATOM    820  HA2 GLY    59     114.869 115.041  81.347  1.00  0.00           H  
ATOM    821  HA3 GLY    59     116.474 115.891  81.410  1.00  0.00           H  
ATOM    822  C   GLY    59     114.904 117.273  81.383  1.00  0.00           C  
ATOM    823  O   GLY    59     114.819 118.172  80.566  1.00  0.00           O  
ATOM    824  N   GLN    60     114.513 117.491  82.657  1.00  0.00           N  
ATOM    825  H   GLN    60     114.338 118.466  82.856  1.00  0.00           H  
ATOM    826  CA  GLN    60     114.088 116.586  83.683  1.00  0.00           C  
ATOM    827  HA  GLN    60     114.659 115.666  83.555  1.00  0.00           H  
ATOM    828  CB  GLN    60     114.475 116.976  85.135  1.00  0.00           C  
ATOM    829  HB2 GLN    60     113.706 117.693  85.424  1.00  0.00           H  
ATOM    830  HB3 GLN    60     114.415 116.177  85.875  1.00  0.00           H  
ATOM    831  CG  GLN    60     115.821 117.589  85.301  1.00  0.00           C  
ATOM    832  HG2 GLN    60     115.880 118.448  84.632  1.00  0.00           H  
ATOM    833  HG3 GLN    60     115.886 117.871  86.351  1.00  0.00           H  
ATOM    834  CD  GLN    60     117.008 116.754  84.875  1.00  0.00           C  
ATOM    835  OE1 GLN    60     116.910 115.511  84.721  1.00  0.00           O  
ATOM    836  NE2 GLN    60     118.103 117.404  84.525  1.00  0.00           N  
ATOM    837 HE21 GLN    60     118.154 118.413  84.537  1.00  0.00           H  
ATOM    838 HE22 GLN    60     118.912 116.860  84.260  1.00  0.00           H  
ATOM    839  C   GLN    60     112.559 116.115  83.548  1.00  0.00           C  
ATOM    840  O   GLN    60     112.155 115.703  82.514  1.00  0.00           O  
ATOM    841  N   SER    61     111.676 116.443  84.555  1.00  0.00           N  
ATOM    842  H   SER    61     112.042 116.766  85.439  1.00  0.00           H  
ATOM    843  CA  SER    61     110.242 116.351  84.405  1.00  0.00           C  
ATOM    844  HA  SER    61     110.013 115.291  84.515  1.00  0.00           H  
ATOM    845  CB  SER    61     109.550 117.047  85.568  1.00  0.00           C  
ATOM    846  HB2 SER    61     109.781 116.502  86.483  1.00  0.00           H  
ATOM    847  HB3 SER    61     109.894 118.080  85.616  1.00  0.00           H  
ATOM    848  OG  SER    61     108.188 116.952  85.340  1.00  0.00           O  
ATOM    849  HG  SER    61     107.841 116.140  85.718  1.00  0.00           H  
ATOM    850  C   SER    61     109.702 116.995  83.175  1.00  0.00           C  
ATOM    851  O   SER    61     110.021 118.116  82.877  1.00  0.00           O  
ATOM    852  N   GLN    62     108.778 116.329  82.536  1.00  0.00           N  
ATOM    853  H   GLN    62     108.559 115.383  82.813  1.00  0.00           H  
ATOM    854  CA  GLN    62     107.992 116.747  81.349  1.00  0.00           C  
ATOM    855  HA  GLN    62     108.782 116.889  80.612  1.00  0.00           H  
ATOM    856  CB  GLN    62     106.983 115.688  80.902  1.00  0.00           C  
ATOM    857  HB2 GLN    62     106.433 115.315  81.766  1.00  0.00           H  
ATOM    858  HB3 GLN    62     106.289 116.102  80.170  1.00  0.00           H  
ATOM    859  CG  GLN    62     107.611 114.424  80.262  1.00  0.00           C  
ATOM    860  HG2 GLN    62     107.929 114.647  79.244  1.00  0.00           H  
ATOM    861  HG3 GLN    62     108.425 114.210  80.955  1.00  0.00           H  
ATOM    862  CD  GLN    62     106.666 113.260  80.108  1.00  0.00           C  
ATOM    863  OE1 GLN    62     105.926 113.208  79.208  1.00  0.00           O  
ATOM    864  NE2 GLN    62     106.746 112.192  80.891  1.00  0.00           N  
ATOM    865 HE21 GLN    62     106.246 111.350  80.644  1.00  0.00           H  
ATOM    866 HE22 GLN    62     107.549 112.134  81.501  1.00  0.00           H  
ATOM    867  C   GLN    62     107.305 118.130  81.543  1.00  0.00           C  
ATOM    868  O   GLN    62     107.074 118.900  80.613  1.00  0.00           O  
ATOM    869  N   ASN    63     106.905 118.503  82.786  1.00  0.00           N  
ATOM    870  H   ASN    63     107.015 117.868  83.563  1.00  0.00           H  
ATOM    871  CA  ASN    63     106.201 119.777  83.122  1.00  0.00           C  
ATOM    872  HA  ASN    63     105.630 120.105  82.254  1.00  0.00           H  
ATOM    873  CB  ASN    63     105.198 119.619  84.190  1.00  0.00           C  
ATOM    874  HB2 ASN    63     104.695 118.661  84.061  1.00  0.00           H  
ATOM    875  HB3 ASN    63     105.714 119.616  85.151  1.00  0.00           H  
ATOM    876  CG  ASN    63     104.172 120.697  84.365  1.00  0.00           C  
ATOM    877  OD1 ASN    63     104.230 121.532  85.239  1.00  0.00           O  
ATOM    878  ND2 ASN    63     103.210 120.707  83.476  1.00  0.00           N  
ATOM    879 HD21 ASN    63     102.514 121.436  83.545  1.00  0.00           H  
ATOM    880 HD22 ASN    63     103.134 120.011  82.749  1.00  0.00           H  
ATOM    881  C   ASN    63     107.233 120.877  83.295  1.00  0.00           C  
ATOM    882  O   ASN    63     106.879 122.043  83.409  1.00  0.00           O  
ATOM    883  N   THR    64     108.544 120.620  83.218  1.00  0.00           N  
ATOM    884  H   THR    64     108.898 119.677  83.149  1.00  0.00           H  
ATOM    885  CA  THR    64     109.566 121.678  83.218  1.00  0.00           C  
ATOM    886  HA  THR    64     109.056 122.627  83.052  1.00  0.00           H  
ATOM    887  CB  THR    64     110.282 121.699  84.568  1.00  0.00           C  
ATOM    888  HB  THR    64     110.793 120.738  84.611  1.00  0.00           H  
ATOM    889  CG2 THR    64     111.343 122.788  84.705  1.00  0.00           C  
ATOM    890 HG21 THR    64     110.807 123.713  84.493  1.00  0.00           H  
ATOM    891 HG22 THR    64     111.834 122.894  85.673  1.00  0.00           H  
ATOM    892 HG23 THR    64     112.152 122.607  83.997  1.00  0.00           H  
ATOM    893  OG1 THR    64     109.339 121.896  85.614  1.00  0.00           O  
ATOM    894  HG1 THR    64     108.866 121.072  85.750  1.00  0.00           H  
ATOM    895  C   THR    64     110.674 121.461  82.178  1.00  0.00           C  
ATOM    896  O   THR    64     111.567 120.665  82.301  1.00  0.00           O  
ATOM    897  N   GLY    65     110.669 122.261  81.078  1.00  0.00           N  
ATOM    898  H   GLY    65     111.480 122.202  80.480  1.00  0.00           H  
ATOM    899  CA  GLY    65     109.647 123.224  80.679  1.00  0.00           C  
ATOM    900  HA2 GLY    65     109.625 124.075  81.360  1.00  0.00           H  
ATOM    901  HA3 GLY    65     110.056 123.638  79.757  1.00  0.00           H  
ATOM    902  C   GLY    65     108.260 122.739  80.398  1.00  0.00           C  
ATOM    903  O   GLY    65     108.161 121.667  79.867  1.00  0.00           O  
ATOM    904  N   TYR    66     107.223 123.569  80.601  1.00  0.00           N  
ATOM    905  H   TYR    66     107.472 124.477  80.967  1.00  0.00           H  
ATOM    906  CA  TYR    66     105.849 123.240  80.283  1.00  0.00           C  
ATOM    907  HA  TYR    66     105.798 122.200  80.606  1.00  0.00           H  
ATOM    908  CB  TYR    66     104.825 124.100  81.090  1.00  0.00           C  
ATOM    909  HB2 TYR    66     104.736 123.538  82.019  1.00  0.00           H  
ATOM    910  HB3 TYR    66     105.207 125.098  81.308  1.00  0.00           H  
ATOM    911  CG  TYR    66     103.503 124.199  80.432  1.00  0.00           C  
ATOM    912  CD1 TYR    66     102.454 123.265  80.566  1.00  0.00           C  
ATOM    913  HD1 TYR    66     102.557 122.401  81.206  1.00  0.00           H  
ATOM    914  CE1 TYR    66     101.355 123.284  79.679  1.00  0.00           C  
ATOM    915  HE1 TYR    66     100.746 122.392  79.678  1.00  0.00           H  
ATOM    916  CZ  TYR    66     101.104 124.361  78.807  1.00  0.00           C  
ATOM    917  OH  TYR    66     100.087 124.320  77.888  1.00  0.00           O  
ATOM    918  HH  TYR    66     100.065 125.131  77.375  1.00  0.00           H  
ATOM    919  CE2 TYR    66     102.083 125.346  78.822  1.00  0.00           C  
ATOM    920  HE2 TYR    66     101.996 126.161  78.119  1.00  0.00           H  
ATOM    921  CD2 TYR    66     103.248 125.304  79.646  1.00  0.00           C  
ATOM    922  HD2 TYR    66     104.003 126.055  79.465  1.00  0.00           H  
ATOM    923  C   TYR    66     105.614 123.256  78.741  1.00  0.00           C  
ATOM    924  O   TYR    66     105.839 124.280  78.037  1.00  0.00           O  
ATOM    925  N   GLY    67     105.038 122.125  78.195  1.00  0.00           N  
ATOM    926  H   GLY    67     104.784 121.278  78.683  1.00  0.00           H  
ATOM    927  CA  GLY    67     104.356 122.106  76.810  1.00  0.00           C  
ATOM    928  HA2 GLY    67     104.246 123.130  76.451  1.00  0.00           H  
ATOM    929  HA3 GLY    67     105.063 121.644  76.121  1.00  0.00           H  
ATOM    930  C   GLY    67     102.986 121.293  76.732  1.00  0.00           C  
ATOM    931  O   GLY    67     102.485 120.845  77.805  1.00  0.00           O  
ATOM    932  N   THR    68     102.460 121.154  75.583  1.00  0.00           N  
ATOM    933  H   THR    68     102.877 121.751  74.884  1.00  0.00           H  
ATOM    934  CA  THR    68     101.159 120.524  75.360  1.00  0.00           C  
ATOM    935  HA  THR    68     101.182 119.596  75.932  1.00  0.00           H  
ATOM    936  CB  THR    68     100.037 121.408  75.913  1.00  0.00           C  
ATOM    937  HB  THR    68     100.181 121.690  76.956  1.00  0.00           H  
ATOM    938  CG2 THR    68      99.824 122.694  75.041  1.00  0.00           C  
ATOM    939 HG21 THR    68      99.622 122.458  73.996  1.00  0.00           H  
ATOM    940 HG22 THR    68      99.009 123.264  75.488  1.00  0.00           H  
ATOM    941 HG23 THR    68     100.686 123.355  75.127  1.00  0.00           H  
ATOM    942  OG1 THR    68      98.882 120.702  75.774  1.00  0.00           O  
ATOM    943  HG1 THR    68      98.689 120.327  76.637  1.00  0.00           H  
ATOM    944  C   THR    68     100.998 120.282  73.892  1.00  0.00           C  
ATOM    945  O   THR    68     101.929 120.626  73.144  1.00  0.00           O  
ATOM    946  N   GLN    69      99.950 119.719  73.405  1.00  0.00           N  
ATOM    947  H   GLN    69      99.268 119.335  74.043  1.00  0.00           H  
ATOM    948  CA  GLN    69      99.716 119.536  71.961  1.00  0.00           C  
ATOM    949  HA  GLN    69     100.565 118.909  71.689  1.00  0.00           H  
ATOM    950  CB  GLN    69      98.374 118.903  71.781  1.00  0.00           C  
ATOM    951  HB2 GLN    69      97.656 119.199  72.546  1.00  0.00           H  
ATOM    952  HB3 GLN    69      98.009 119.208  70.800  1.00  0.00           H  
ATOM    953  CG  GLN    69      98.608 117.353  71.847  1.00  0.00           C  
ATOM    954  HG2 GLN    69      99.069 116.886  70.977  1.00  0.00           H  
ATOM    955  HG3 GLN    69      99.146 117.117  72.766  1.00  0.00           H  
ATOM    956  CD  GLN    69      97.265 116.633  72.002  1.00  0.00           C  
ATOM    957  OE1 GLN    69      96.379 116.998  72.796  1.00  0.00           O  
ATOM    958  NE2 GLN    69      96.968 115.630  71.229  1.00  0.00           N  
ATOM    959 HE21 GLN    69      97.576 115.543  70.427  1.00  0.00           H  
ATOM    960 HE22 GLN    69      96.092 115.141  71.345  1.00  0.00           H  
ATOM    961  C   GLN    69      99.772 120.840  71.026  1.00  0.00           C  
ATOM    962  O   GLN    69      99.176 121.903  71.473  1.00  0.00           O  
ATOM    963  N   SER    70     100.243 120.653  69.807  1.00  0.00           N  
ATOM    964  H   SER    70     100.597 119.720  69.650  1.00  0.00           H  
ATOM    965  CA  SER    70     100.249 121.600  68.685  1.00  0.00           C  
ATOM    966  HA  SER    70      99.302 122.139  68.651  1.00  0.00           H  
ATOM    967  CB  SER    70     101.276 122.741  68.865  1.00  0.00           C  
ATOM    968  HB2 SER    70     101.270 123.385  67.985  1.00  0.00           H  
ATOM    969  HB3 SER    70     100.995 123.288  69.764  1.00  0.00           H  
ATOM    970  OG  SER    70     102.641 122.239  69.041  1.00  0.00           O  
ATOM    971  HG  SER    70     103.247 122.933  68.772  1.00  0.00           H  
ATOM    972  C   SER    70     100.379 120.917  67.307  1.00  0.00           C  
ATOM    973  O   SER    70     100.594 121.630  66.326  1.00  0.00           O  
ATOM    974  N   THR    71     100.246 119.600  67.157  1.00  0.00           N  
ATOM    975  H   THR    71     100.018 119.053  67.974  1.00  0.00           H  
ATOM    976  CA  THR    71     100.133 118.890  65.884  1.00  0.00           C  
ATOM    977  HA  THR    71     100.070 119.581  65.043  1.00  0.00           H  
ATOM    978  CB  THR    71     101.416 118.004  65.652  1.00  0.00           C  
ATOM    979  HB  THR    71     101.352 117.089  66.242  1.00  0.00           H  
ATOM    980  CG2 THR    71     101.643 117.483  64.230  1.00  0.00           C  
ATOM    981 HG21 THR    71     100.790 116.808  64.171  1.00  0.00           H  
ATOM    982 HG22 THR    71     101.537 118.210  63.424  1.00  0.00           H  
ATOM    983 HG23 THR    71     102.571 116.923  64.118  1.00  0.00           H  
ATOM    984  OG1 THR    71     102.502 118.794  65.884  1.00  0.00           O  
ATOM    985  HG1 THR    71     102.700 118.775  66.823  1.00  0.00           H  
ATOM    986  C   THR    71      98.922 117.965  65.832  1.00  0.00           C  
ATOM    987  O   THR    71      98.845 117.013  66.577  1.00  0.00           O  
ATOM    988  N   PRO    72      97.935 118.137  64.958  1.00  0.00           N  
ATOM    989  CD  PRO    72      97.853 119.168  63.941  1.00  0.00           C  
ATOM    990  HD2 PRO    72      98.751 119.161  63.323  1.00  0.00           H  
ATOM    991  HD3 PRO    72      97.652 120.083  64.499  1.00  0.00           H  
ATOM    992  CG  PRO    72      96.566 118.806  63.153  1.00  0.00           C  
ATOM    993  HG2 PRO    72      96.722 118.110  62.330  1.00  0.00           H  
ATOM    994  HG3 PRO    72      96.085 119.711  62.783  1.00  0.00           H  
ATOM    995  CB  PRO    72      95.676 118.078  64.223  1.00  0.00           C  
ATOM    996  HB2 PRO    72      94.892 117.495  63.739  1.00  0.00           H  
ATOM    997  HB3 PRO    72      95.258 118.833  64.888  1.00  0.00           H  
ATOM    998  CA  PRO    72      96.719 117.303  65.018  1.00  0.00           C  
ATOM    999  HA  PRO    72      96.456 117.311  66.076  1.00  0.00           H  
ATOM   1000  C   PRO    72      96.979 115.880  64.453  1.00  0.00           C  
ATOM   1001  O   PRO    72      97.764 115.619  63.559  1.00  0.00           O  
ATOM   1002  N   GLN    73      96.218 114.939  64.993  1.00  0.00           N  
ATOM   1003  H   GLN    73      95.431 115.239  65.551  1.00  0.00           H  
ATOM   1004  CA  GLN    73      96.220 113.577  64.571  1.00  0.00           C  
ATOM   1005  HA  GLN    73      97.181 113.065  64.628  1.00  0.00           H  
ATOM   1006  CB  GLN    73      95.398 112.692  65.581  1.00  0.00           C  
ATOM   1007  HB2 GLN    73      95.397 111.631  65.329  1.00  0.00           H  
ATOM   1008  HB3 GLN    73      95.881 112.738  66.557  1.00  0.00           H  
ATOM   1009  CG  GLN    73      93.923 113.172  65.791  1.00  0.00           C  
ATOM   1010  HG2 GLN    73      93.494 112.760  66.705  1.00  0.00           H  
ATOM   1011  HG3 GLN    73      93.812 114.251  65.904  1.00  0.00           H  
ATOM   1012  CD  GLN    73      93.012 112.684  64.691  1.00  0.00           C  
ATOM   1013  OE1 GLN    73      93.214 111.756  63.923  1.00  0.00           O  
ATOM   1014  NE2 GLN    73      91.883 113.246  64.662  1.00  0.00           N  
ATOM   1015 HE21 GLN    73      91.541 113.856  65.391  1.00  0.00           H  
ATOM   1016 HE22 GLN    73      91.228 112.691  64.130  1.00  0.00           H  
ATOM   1017  C   GLN    73      95.694 113.450  63.085  1.00  0.00           C  
ATOM   1018  O   GLN    73      94.967 114.336  62.643  1.00  0.00           O  
ATOM   1019  N   GLY    74      96.039 112.422  62.323  1.00  0.00           N  
ATOM   1020  H   GLY    74      96.654 111.724  62.715  1.00  0.00           H  
ATOM   1021  CA  GLY    74      95.919 112.629  60.864  1.00  0.00           C  
ATOM   1022  HA2 GLY    74      96.382 113.599  60.682  1.00  0.00           H  
ATOM   1023  HA3 GLY    74      96.628 111.916  60.442  1.00  0.00           H  
ATOM   1024  C   GLY    74      94.523 112.444  60.194  1.00  0.00           C  
ATOM   1025  O   GLY    74      94.354 112.732  58.998  1.00  0.00           O  
ATOM   1026  N   TYR    75      93.458 112.030  60.845  1.00  0.00           N  
ATOM   1027  H   TYR    75      93.657 111.805  61.809  1.00  0.00           H  
ATOM   1028  CA  TYR    75      92.106 111.755  60.303  1.00  0.00           C  
ATOM   1029  HA  TYR    75      92.214 111.673  59.222  1.00  0.00           H  
ATOM   1030  CB  TYR    75      91.450 110.403  60.824  1.00  0.00           C  
ATOM   1031  HB2 TYR    75      91.077 110.601  61.829  1.00  0.00           H  
ATOM   1032  HB3 TYR    75      90.560 110.205  60.226  1.00  0.00           H  
ATOM   1033  CG  TYR    75      92.245 109.164  60.746  1.00  0.00           C  
ATOM   1034  CD1 TYR    75      92.525 108.362  61.844  1.00  0.00           C  
ATOM   1035  HD1 TYR    75      92.282 108.661  62.853  1.00  0.00           H  
ATOM   1036  CE1 TYR    75      93.068 107.085  61.711  1.00  0.00           C  
ATOM   1037  HE1 TYR    75      93.327 106.485  62.571  1.00  0.00           H  
ATOM   1038  CZ  TYR    75      93.559 106.698  60.418  1.00  0.00           C  
ATOM   1039  OH  TYR    75      94.055 105.412  60.310  1.00  0.00           O  
ATOM   1040  HH  TYR    75      94.548 105.267  59.499  1.00  0.00           H  
ATOM   1041  CE2 TYR    75      93.423 107.543  59.309  1.00  0.00           C  
ATOM   1042  HE2 TYR    75      93.815 107.234  58.351  1.00  0.00           H  
ATOM   1043  CD2 TYR    75      92.767 108.786  59.470  1.00  0.00           C  
ATOM   1044  HD2 TYR    75      92.653 109.370  58.568  1.00  0.00           H  
ATOM   1045  C   TYR    75      91.036 112.904  60.632  1.00  0.00           C  
ATOM   1046  O   TYR    75      89.869 112.875  60.220  1.00  0.00           O  
ATOM   1047  N   GLY    76      91.315 113.798  61.585  1.00  0.00           N  
ATOM   1048  H   GLY    76      92.188 113.734  62.087  1.00  0.00           H  
ATOM   1049  CA  GLY    76      90.315 114.708  62.182  1.00  0.00           C  
ATOM   1050  HA2 GLY    76      90.767 115.511  62.765  1.00  0.00           H  
ATOM   1051  HA3 GLY    76      89.722 115.197  61.409  1.00  0.00           H  
ATOM   1052  C   GLY    76      89.277 113.978  63.135  1.00  0.00           C  
ATOM   1053  O   GLY    76      89.198 112.759  63.228  1.00  0.00           O  
ATOM   1054  N   SER    77      88.434 114.698  63.920  1.00  0.00           N  
ATOM   1055  H   SER    77      88.432 115.700  63.796  1.00  0.00           H  
ATOM   1056  CA  SER    77      87.352 114.185  64.793  1.00  0.00           C  
ATOM   1057  HA  SER    77      87.762 113.412  65.443  1.00  0.00           H  
ATOM   1058  CB  SER    77      86.787 115.423  65.566  1.00  0.00           C  
ATOM   1059  HB2 SER    77      86.022 115.164  66.298  1.00  0.00           H  
ATOM   1060  HB3 SER    77      87.616 115.754  66.192  1.00  0.00           H  
ATOM   1061  OG  SER    77      86.353 116.495  64.768  1.00  0.00           O  
ATOM   1062  HG  SER    77      85.394 116.531  64.748  1.00  0.00           H  
ATOM   1063  C   SER    77      86.189 113.516  64.000  1.00  0.00           C  
ATOM   1064  O   SER    77      85.582 114.195  63.171  1.00  0.00           O  
ATOM   1065  N   THR    78      85.883 112.192  64.124  1.00  0.00           N  
ATOM   1066  H   THR    78      85.081 111.899  63.584  1.00  0.00           H  
ATOM   1067  CA  THR    78      86.407 111.105  64.935  1.00  0.00           C  
ATOM   1068  HA  THR    78      87.405 111.403  65.256  1.00  0.00           H  
ATOM   1069  CB  THR    78      85.696 110.949  66.331  1.00  0.00           C  
ATOM   1070  HB  THR    78      84.643 110.696  66.201  1.00  0.00           H  
ATOM   1071  CG2 THR    78      86.340 109.736  67.042  1.00  0.00           C  
ATOM   1072 HG21 THR    78      85.949 109.705  68.059  1.00  0.00           H  
ATOM   1073 HG22 THR    78      86.127 108.828  66.478  1.00  0.00           H  
ATOM   1074 HG23 THR    78      87.420 109.823  67.161  1.00  0.00           H  
ATOM   1075  OG1 THR    78      85.726 112.062  67.213  1.00  0.00           O  
ATOM   1076  HG1 THR    78      85.047 112.600  66.800  1.00  0.00           H  
ATOM   1077  C   THR    78      86.607 109.833  64.084  1.00  0.00           C  
ATOM   1078  O   THR    78      85.752 108.975  63.990  1.00  0.00           O  
ATOM   1079  N   GLY    79      87.714 109.789  63.321  1.00  0.00           N  
ATOM   1080  H   GLY    79      88.381 110.539  63.435  1.00  0.00           H  
ATOM   1081  CA  GLY    79      88.042 108.631  62.462  1.00  0.00           C  
ATOM   1082  HA2 GLY    79      87.204 108.249  61.878  1.00  0.00           H  
ATOM   1083  HA3 GLY    79      88.865 108.791  61.765  1.00  0.00           H  
ATOM   1084  C   GLY    79      88.418 107.421  63.350  1.00  0.00           C  
ATOM   1085  O   GLY    79      88.755 107.599  64.478  1.00  0.00           O  
ATOM   1086  N   GLY    80      88.450 106.241  62.839  1.00  0.00           N  
ATOM   1087  H   GLY    80      88.467 105.520  63.547  1.00  0.00           H  
ATOM   1088  CA  GLY    80      87.928 105.852  61.546  1.00  0.00           C  
ATOM   1089  HA2 GLY    80      88.256 106.550  60.777  1.00  0.00           H  
ATOM   1090  HA3 GLY    80      88.328 104.898  61.203  1.00  0.00           H  
ATOM   1091  C   GLY    80      86.408 105.903  61.506  1.00  0.00           C  
ATOM   1092  O   GLY    80      85.744 105.821  62.544  1.00  0.00           O  
ATOM   1093  N   TYR    81      85.902 105.778  60.284  1.00  0.00           N  
ATOM   1094  H   TYR    81      86.520 105.618  59.501  1.00  0.00           H  
ATOM   1095  CA  TYR    81      84.494 106.042  60.023  1.00  0.00           C  
ATOM   1096  HA  TYR    81      83.960 106.264  60.947  1.00  0.00           H  
ATOM   1097  CB  TYR    81      84.333 107.218  58.980  1.00  0.00           C  
ATOM   1098  HB2 TYR    81      84.616 106.941  57.964  1.00  0.00           H  
ATOM   1099  HB3 TYR    81      83.253 107.296  58.850  1.00  0.00           H  
ATOM   1100  CG  TYR    81      85.070 108.537  59.415  1.00  0.00           C  
ATOM   1101  CD1 TYR    81      84.590 109.289  60.515  1.00  0.00           C  
ATOM   1102  HD1 TYR    81      83.698 108.981  61.041  1.00  0.00           H  
ATOM   1103  CE1 TYR    81      85.254 110.418  60.917  1.00  0.00           C  
ATOM   1104  HE1 TYR    81      84.871 110.978  61.758  1.00  0.00           H  
ATOM   1105  CZ  TYR    81      86.489 110.791  60.367  1.00  0.00           C  
ATOM   1106  OH  TYR    81      87.194 111.777  60.894  1.00  0.00           O  
ATOM   1107  HH  TYR    81      88.011 112.078  60.489  1.00  0.00           H  
ATOM   1108  CE2 TYR    81      86.975 110.121  59.222  1.00  0.00           C  
ATOM   1109  HE2 TYR    81      87.886 110.473  58.762  1.00  0.00           H  
ATOM   1110  CD2 TYR    81      86.242 109.012  58.704  1.00  0.00           C  
ATOM   1111  HD2 TYR    81      86.572 108.423  57.861  1.00  0.00           H  
ATOM   1112  C   TYR    81      83.889 104.755  59.371  1.00  0.00           C  
ATOM   1113  O   TYR    81      84.448 104.305  58.363  1.00  0.00           O  
ATOM   1114  N   GLY    82      82.866 104.051  59.899  1.00  0.00           N  
ATOM   1115  H   GLY    82      82.607 103.250  59.341  1.00  0.00           H  
ATOM   1116  CA  GLY    82      82.007 104.339  61.078  1.00  0.00           C  
ATOM   1117  HA2 GLY    82      81.282 103.533  61.188  1.00  0.00           H  
ATOM   1118  HA3 GLY    82      82.660 104.428  61.946  1.00  0.00           H  
ATOM   1119  C   GLY    82      81.176 105.601  60.895  1.00  0.00           C  
ATOM   1120  O   GLY    82      81.369 106.330  59.923  1.00  0.00           O  
ATOM   1121  N   SER    83      80.223 105.860  61.748  1.00  0.00           N  
ATOM   1122  H   SER    83      79.910 105.176  62.422  1.00  0.00           H  
ATOM   1123  CA  SER    83      79.462 107.119  61.814  1.00  0.00           C  
ATOM   1124  HA  SER    83      78.722 107.168  62.613  1.00  0.00           H  
ATOM   1125  CB  SER    83      80.438 108.232  62.307  1.00  0.00           C  
ATOM   1126  HB2 SER    83      81.187 108.470  61.551  1.00  0.00           H  
ATOM   1127  HB3 SER    83      79.893 109.158  62.490  1.00  0.00           H  
ATOM   1128  OG  SER    83      81.058 107.823  63.523  1.00  0.00           O  
ATOM   1129  HG  SER    83      81.994 107.653  63.395  1.00  0.00           H  
ATOM   1130  C   SER    83      78.552 107.533  60.647  1.00  0.00           C  
ATOM   1131  O   SER    83      78.517 108.669  60.268  1.00  0.00           O  
ATOM   1132  N   SER    84      77.625 106.683  60.161  1.00  0.00           N  
ATOM   1133  H   SER    84      77.131 107.053  59.362  1.00  0.00           H  
ATOM   1134  CA  SER    84      77.146 105.501  60.799  1.00  0.00           C  
ATOM   1135  HA  SER    84      77.553 105.549  61.809  1.00  0.00           H  
ATOM   1136  CB  SER    84      75.642 105.417  60.767  1.00  0.00           C  
ATOM   1137  HB2 SER    84      75.438 104.528  61.364  1.00  0.00           H  
ATOM   1138  HB3 SER    84      75.189 106.177  61.403  1.00  0.00           H  
ATOM   1139  OG  SER    84      75.270 105.267  59.319  1.00  0.00           O  
ATOM   1140  HG  SER    84      74.771 105.989  58.930  1.00  0.00           H  
ATOM   1141  C   SER    84      77.829 104.280  60.164  1.00  0.00           C  
ATOM   1142  O   SER    84      78.410 104.342  59.096  1.00  0.00           O  
ATOM   1143  N   GLN    85      77.875 103.175  60.903  1.00  0.00           N  
ATOM   1144  H   GLN    85      77.589 103.166  61.871  1.00  0.00           H  
ATOM   1145  CA  GLN    85      78.598 101.976  60.424  1.00  0.00           C  
ATOM   1146  HA  GLN    85      79.638 102.117  60.130  1.00  0.00           H  
ATOM   1147  CB  GLN    85      78.692 100.988  61.532  1.00  0.00           C  
ATOM   1148  HB2 GLN    85      79.097 101.514  62.396  1.00  0.00           H  
ATOM   1149  HB3 GLN    85      77.684 100.838  61.918  1.00  0.00           H  
ATOM   1150  CG  GLN    85      79.391  99.617  61.271  1.00  0.00           C  
ATOM   1151  HG2 GLN    85      80.130  99.766  60.484  1.00  0.00           H  
ATOM   1152  HG3 GLN    85      79.909  99.380  62.201  1.00  0.00           H  
ATOM   1153  CD  GLN    85      78.447  98.526  60.939  1.00  0.00           C  
ATOM   1154  OE1 GLN    85      77.252  98.705  60.728  1.00  0.00           O  
ATOM   1155  NE2 GLN    85      79.005  97.333  60.818  1.00  0.00           N  
ATOM   1156 HE21 GLN    85      78.507  96.666  60.246  1.00  0.00           H  
ATOM   1157 HE22 GLN    85      79.991  97.201  60.994  1.00  0.00           H  
ATOM   1158  C   GLN    85      77.973 101.440  59.124  1.00  0.00           C  
ATOM   1159  O   GLN    85      78.717 101.054  58.162  1.00  0.00           O  
ATOM   1160  N   SER    86      76.596 101.453  59.096  1.00  0.00           N  
ATOM   1161  H   SER    86      76.053 101.726  59.902  1.00  0.00           H  
ATOM   1162  CA  SER    86      75.755 101.214  57.946  1.00  0.00           C  
ATOM   1163  HA  SER    86      74.775 100.959  58.351  1.00  0.00           H  
ATOM   1164  CB  SER    86      75.755 102.394  56.984  1.00  0.00           C  
ATOM   1165  HB2 SER    86      76.746 102.798  56.779  1.00  0.00           H  
ATOM   1166  HB3 SER    86      75.569 102.016  55.979  1.00  0.00           H  
ATOM   1167  OG  SER    86      74.830 103.424  57.221  1.00  0.00           O  
ATOM   1168  HG  SER    86      74.927 103.658  58.147  1.00  0.00           H  
ATOM   1169  C   SER    86      76.176  99.844  57.255  1.00  0.00           C  
ATOM   1170  O   SER    86      76.167  99.715  56.044  1.00  0.00           O  
ATOM   1171  N   SER    87      76.389  98.777  58.009  1.00  0.00           N  
ATOM   1172  H   SER    87      76.425  98.944  59.004  1.00  0.00           H  
ATOM   1173  CA  SER    87      76.918  97.503  57.473  1.00  0.00           C  
ATOM   1174  HA  SER    87      76.464  97.336  56.496  1.00  0.00           H  
ATOM   1175  CB  SER    87      78.469  97.631  57.322  1.00  0.00           C  
ATOM   1176  HB2 SER    87      78.888  97.769  58.319  1.00  0.00           H  
ATOM   1177  HB3 SER    87      78.796  96.692  56.874  1.00  0.00           H  
ATOM   1178  OG  SER    87      79.007  98.684  56.576  1.00  0.00           O  
ATOM   1179  HG  SER    87      78.699  99.502  56.974  1.00  0.00           H  
ATOM   1180  C   SER    87      76.554  96.334  58.485  1.00  0.00           C  
ATOM   1181  O   SER    87      77.415  95.670  59.055  1.00  0.00           O  
ATOM   1182  N   GLN    88      75.230  96.142  58.697  1.00  0.00           N  
ATOM   1183  H   GLN    88      74.501  96.654  58.221  1.00  0.00           H  
ATOM   1184  CA  GLN    88      74.696  94.881  59.281  1.00  0.00           C  
ATOM   1185  HA  GLN    88      75.359  94.057  59.017  1.00  0.00           H  
ATOM   1186  CB  GLN    88      74.733  94.934  60.805  1.00  0.00           C  
ATOM   1187  HB2 GLN    88      75.715  95.242  61.163  1.00  0.00           H  
ATOM   1188  HB3 GLN    88      74.171  95.853  60.967  1.00  0.00           H  
ATOM   1189  CG  GLN    88      74.156  93.732  61.689  1.00  0.00           C  
ATOM   1190  HG2 GLN    88      74.203  94.099  62.714  1.00  0.00           H  
ATOM   1191  HG3 GLN    88      73.127  93.736  61.330  1.00  0.00           H  
ATOM   1192  CD  GLN    88      74.777  92.331  61.508  1.00  0.00           C  
ATOM   1193  OE1 GLN    88      75.233  91.898  60.445  1.00  0.00           O  
ATOM   1194  NE2 GLN    88      75.180  91.664  62.567  1.00  0.00           N  
ATOM   1195 HE21 GLN    88      74.924  91.954  63.500  1.00  0.00           H  
ATOM   1196 HE22 GLN    88      75.706  90.839  62.318  1.00  0.00           H  
ATOM   1197  C   GLN    88      73.231  94.610  58.739  1.00  0.00           C  
ATOM   1198  O   GLN    88      72.494  95.613  58.526  1.00  0.00           O  
ATOM   1199  N   SER    89      72.857  93.367  58.440  1.00  0.00           N  
ATOM   1200  H   SER    89      73.616  92.716  58.580  1.00  0.00           H  
ATOM   1201  CA  SER    89      71.492  92.975  58.069  1.00  0.00           C  
ATOM   1202  HA  SER    89      70.960  93.927  58.076  1.00  0.00           H  
ATOM   1203  CB  SER    89      71.524  92.309  56.674  1.00  0.00           C  
ATOM   1204  HB2 SER    89      71.802  92.975  55.858  1.00  0.00           H  
ATOM   1205  HB3 SER    89      72.255  91.501  56.704  1.00  0.00           H  
ATOM   1206  OG  SER    89      70.251  91.846  56.339  1.00  0.00           O  
ATOM   1207  HG  SER    89      69.726  92.552  55.955  1.00  0.00           H  
ATOM   1208  C   SER    89      70.981  92.011  59.093  1.00  0.00           C  
ATOM   1209  O   SER    89      71.802  91.391  59.782  1.00  0.00           O  
ATOM   1210  N   SER    90      69.660  91.751  59.075  1.00  0.00           N  
ATOM   1211  H   SER    90      69.097  92.307  58.448  1.00  0.00           H  
ATOM   1212  CA  SER    90      68.846  90.706  59.728  1.00  0.00           C  
ATOM   1213  HA  SER    90      69.460  90.232  60.493  1.00  0.00           H  
ATOM   1214  CB  SER    90      67.617  91.403  60.354  1.00  0.00           C  
ATOM   1215  HB2 SER    90      67.134  90.734  61.068  1.00  0.00           H  
ATOM   1216  HB3 SER    90      68.029  92.251  60.900  1.00  0.00           H  
ATOM   1217  OG  SER    90      66.727  92.027  59.412  1.00  0.00           O  
ATOM   1218  HG  SER    90      66.896  92.961  59.263  1.00  0.00           H  
ATOM   1219  C   SER    90      68.400  89.505  58.862  1.00  0.00           C  
ATOM   1220  O   SER    90      67.639  88.645  59.299  1.00  0.00           O  
ATOM   1221  N   TYR    91      68.819  89.462  57.584  1.00  0.00           N  
ATOM   1222  H   TYR    91      69.615  90.057  57.408  1.00  0.00           H  
ATOM   1223  CA  TYR    91      68.500  88.400  56.625  1.00  0.00           C  
ATOM   1224  HA  TYR    91      67.788  87.704  57.068  1.00  0.00           H  
ATOM   1225  CB  TYR    91      67.827  88.952  55.338  1.00  0.00           C  
ATOM   1226  HB2 TYR    91      66.894  89.506  55.440  1.00  0.00           H  
ATOM   1227  HB3 TYR    91      68.521  89.616  54.822  1.00  0.00           H  
ATOM   1228  CG  TYR    91      67.473  87.809  54.440  1.00  0.00           C  
ATOM   1229  CD1 TYR    91      68.362  87.584  53.393  1.00  0.00           C  
ATOM   1230  HD1 TYR    91      69.259  88.183  53.342  1.00  0.00           H  
ATOM   1231  CE1 TYR    91      68.123  86.555  52.439  1.00  0.00           C  
ATOM   1232  HE1 TYR    91      68.792  86.271  51.640  1.00  0.00           H  
ATOM   1233  CZ  TYR    91      66.849  85.851  52.504  1.00  0.00           C  
ATOM   1234  OH  TYR    91      66.602  84.884  51.559  1.00  0.00           O  
ATOM   1235  HH  TYR    91      65.785  85.008  51.071  1.00  0.00           H  
ATOM   1236  CE2 TYR    91      65.876  86.207  53.503  1.00  0.00           C  
ATOM   1237  HE2 TYR    91      64.943  85.665  53.517  1.00  0.00           H  
ATOM   1238  CD2 TYR    91      66.232  87.181  54.489  1.00  0.00           C  
ATOM   1239  HD2 TYR    91      65.531  87.347  55.293  1.00  0.00           H  
ATOM   1240  C   TYR    91      69.841  87.599  56.469  1.00  0.00           C  
ATOM   1241  O   TYR    91      70.895  88.212  56.436  1.00  0.00           O  
ATOM   1242  N   GLY    92      69.963  86.285  56.259  1.00  0.00           N  
ATOM   1243  H   GLY    92      70.844  85.924  55.921  1.00  0.00           H  
ATOM   1244  CA  GLY    92      68.873  85.332  56.259  1.00  0.00           C  
ATOM   1245  HA2 GLY    92      68.834  84.778  57.197  1.00  0.00           H  
ATOM   1246  HA3 GLY    92      67.921  85.804  56.016  1.00  0.00           H  
ATOM   1247  C   GLY    92      69.052  84.294  55.164  1.00  0.00           C  
ATOM   1248  O   GLY    92      70.181  84.137  54.665  1.00  0.00           O  
ATOM   1249  N   GLN    93      67.986  83.613  54.780  1.00  0.00           N  
ATOM   1250  H   GLN    93      67.128  83.774  55.286  1.00  0.00           H  
ATOM   1251  CA  GLN    93      67.961  82.614  53.734  1.00  0.00           C  
ATOM   1252  HA  GLN    93      68.258  82.978  52.750  1.00  0.00           H  
ATOM   1253  CB  GLN    93      68.821  81.340  54.087  1.00  0.00           C  
ATOM   1254  HB2 GLN    93      68.578  80.660  53.270  1.00  0.00           H  
ATOM   1255  HB3 GLN    93      69.906  81.378  53.994  1.00  0.00           H  
ATOM   1256  CG  GLN    93      68.464  80.499  55.358  1.00  0.00           C  
ATOM   1257  HG2 GLN    93      67.397  80.282  55.404  1.00  0.00           H  
ATOM   1258  HG3 GLN    93      68.984  79.547  55.256  1.00  0.00           H  
ATOM   1259  CD  GLN    93      68.847  81.158  56.690  1.00  0.00           C  
ATOM   1260  OE1 GLN    93      67.961  81.226  57.588  1.00  0.00           O  
ATOM   1261  NE2 GLN    93      70.060  81.746  56.888  1.00  0.00           N  
ATOM   1262 HE21 GLN    93      70.220  82.159  57.796  1.00  0.00           H  
ATOM   1263 HE22 GLN    93      70.876  81.636  56.303  1.00  0.00           H  
ATOM   1264  C   GLN    93      66.552  82.258  53.335  1.00  0.00           C  
ATOM   1265  O   GLN    93      65.650  82.187  54.113  1.00  0.00           O  
ATOM   1266  N   GLN    94      66.274  81.983  52.125  1.00  0.00           N  
ATOM   1267  H   GLN    94      67.046  82.105  51.486  1.00  0.00           H  
ATOM   1268  CA  GLN    94      65.033  81.442  51.567  1.00  0.00           C  
ATOM   1269  HA  GLN    94      64.229  82.109  51.877  1.00  0.00           H  
ATOM   1270  CB  GLN    94      65.046  81.640  50.073  1.00  0.00           C  
ATOM   1271  HB2 GLN    94      65.029  82.726  49.982  1.00  0.00           H  
ATOM   1272  HB3 GLN    94      66.007  81.318  49.672  1.00  0.00           H  
ATOM   1273  CG  GLN    94      63.762  81.123  49.344  1.00  0.00           C  
ATOM   1274  HG2 GLN    94      64.022  80.095  49.088  1.00  0.00           H  
ATOM   1275  HG3 GLN    94      62.928  81.334  50.012  1.00  0.00           H  
ATOM   1276  CD  GLN    94      63.660  81.925  48.101  1.00  0.00           C  
ATOM   1277  OE1 GLN    94      62.822  82.798  48.098  1.00  0.00           O  
ATOM   1278  NE2 GLN    94      64.290  81.618  46.991  1.00  0.00           N  
ATOM   1279 HE21 GLN    94      65.053  80.969  47.118  1.00  0.00           H  
ATOM   1280 HE22 GLN    94      64.099  82.116  46.134  1.00  0.00           H  
ATOM   1281  C   GLN    94      64.785  79.967  52.023  1.00  0.00           C  
ATOM   1282  O   GLN    94      65.665  79.131  52.075  1.00  0.00           O  
ATOM   1283  N   SER    95      63.535  79.715  52.359  1.00  0.00           N  
ATOM   1284  H   SER    95      62.857  80.434  52.148  1.00  0.00           H  
ATOM   1285  CA  SER    95      62.924  78.364  52.827  1.00  0.00           C  
ATOM   1286  HA  SER    95      63.541  77.968  53.634  1.00  0.00           H  
ATOM   1287  CB  SER    95      61.458  78.590  53.325  1.00  0.00           C  
ATOM   1288  HB2 SER    95      61.450  79.456  53.986  1.00  0.00           H  
ATOM   1289  HB3 SER    95      60.828  78.835  52.470  1.00  0.00           H  
ATOM   1290  OG  SER    95      60.865  77.463  53.949  1.00  0.00           O  
ATOM   1291  HG  SER    95      60.134  77.814  54.463  1.00  0.00           H  
ATOM   1292  C   SER    95      62.833  77.327  51.689  1.00  0.00           C  
ATOM   1293  O   SER    95      63.008  77.660  50.482  1.00  0.00           O  
ATOM   1294  N   SER    96      62.676  76.037  52.005  1.00  0.00           N  
ATOM   1295  H   SER    96      62.183  75.884  52.873  1.00  0.00           H  
ATOM   1296  CA  SER    96      62.539  74.954  50.948  1.00  0.00           C  
ATOM   1297  HA  SER    96      62.690  75.310  49.929  1.00  0.00           H  
ATOM   1298  CB  SER    96      63.666  73.992  51.203  1.00  0.00           C  
ATOM   1299  HB2 SER    96      64.602  74.547  51.266  1.00  0.00           H  
ATOM   1300  HB3 SER    96      63.560  73.596  52.213  1.00  0.00           H  
ATOM   1301  OG  SER    96      63.729  72.917  50.238  1.00  0.00           O  
ATOM   1302  HG  SER    96      62.977  72.322  50.292  1.00  0.00           H  
ATOM   1303  C   SER    96      61.191  74.307  51.162  1.00  0.00           C  
ATOM   1304  O   SER    96      60.847  73.803  52.241  1.00  0.00           O  
ATOM   1305  N   TYR    97      60.205  74.272  50.268  1.00  0.00           N  
ATOM   1306  H   TYR    97      59.274  74.049  50.590  1.00  0.00           H  
ATOM   1307  CA  TYR    97      60.255  74.815  48.917  1.00  0.00           C  
ATOM   1308  HA  TYR    97      59.281  74.487  48.552  1.00  0.00           H  
ATOM   1309  CB  TYR    97      60.067  76.352  48.882  1.00  0.00           C  
ATOM   1310  HB2 TYR    97      60.959  76.928  49.128  1.00  0.00           H  
ATOM   1311  HB3 TYR    97      59.802  76.513  47.837  1.00  0.00           H  
ATOM   1312  CG  TYR    97      58.925  76.931  49.788  1.00  0.00           C  
ATOM   1313  CD1 TYR    97      59.074  76.992  51.146  1.00  0.00           C  
ATOM   1314  HD1 TYR    97      59.980  76.567  51.550  1.00  0.00           H  
ATOM   1315  CE1 TYR    97      58.098  77.612  51.934  1.00  0.00           C  
ATOM   1316  HE1 TYR    97      58.243  77.893  52.967  1.00  0.00           H  
ATOM   1317  CZ  TYR    97      56.891  78.060  51.355  1.00  0.00           C  
ATOM   1318  OH  TYR    97      56.105  78.825  52.106  1.00  0.00           O  
ATOM   1319  HH  TYR    97      55.267  78.416  52.335  1.00  0.00           H  
ATOM   1320  CE2 TYR    97      56.682  77.929  50.003  1.00  0.00           C  
ATOM   1321  HE2 TYR    97      55.772  78.290  49.548  1.00  0.00           H  
ATOM   1322  CD2 TYR    97      57.706  77.406  49.224  1.00  0.00           C  
ATOM   1323  HD2 TYR    97      57.603  77.431  48.150  1.00  0.00           H  
ATOM   1324  C   TYR    97      61.303  74.239  47.931  1.00  0.00           C  
ATOM   1325  O   TYR    97      62.241  74.974  47.519  1.00  0.00           O  
ATOM   1326  N   PRO    98      61.273  72.984  47.427  1.00  0.00           N  
ATOM   1327  CD  PRO    98      62.341  72.259  46.682  1.00  0.00           C  
ATOM   1328  HD2 PRO    98      63.264  72.361  47.252  1.00  0.00           H  
ATOM   1329  HD3 PRO    98      62.557  72.662  45.693  1.00  0.00           H  
ATOM   1330  CG  PRO    98      61.935  70.829  46.418  1.00  0.00           C  
ATOM   1331  HG2 PRO    98      62.451  70.087  47.028  1.00  0.00           H  
ATOM   1332  HG3 PRO    98      62.124  70.718  45.350  1.00  0.00           H  
ATOM   1333  CB  PRO    98      60.459  70.858  46.678  1.00  0.00           C  
ATOM   1334  HB2 PRO    98      60.028  69.909  46.996  1.00  0.00           H  
ATOM   1335  HB3 PRO    98      59.986  71.209  45.761  1.00  0.00           H  
ATOM   1336  CA  PRO    98      60.251  71.948  47.675  1.00  0.00           C  
ATOM   1337  HA  PRO    98      59.256  72.311  47.415  1.00  0.00           H  
ATOM   1338  C   PRO    98      60.223  71.420  49.146  1.00  0.00           C  
ATOM   1339  O   PRO    98      61.257  71.460  49.891  1.00  0.00           O  
ATOM   1340  N   GLY    99      59.037  71.077  49.643  1.00  0.00           N  
ATOM   1341  H   GLY    99      58.212  71.178  49.070  1.00  0.00           H  
ATOM   1342  CA  GLY    99      58.884  70.525  50.976  1.00  0.00           C  
ATOM   1343  HA2 GLY    99      59.082  71.244  51.772  1.00  0.00           H  
ATOM   1344  HA3 GLY    99      57.867  70.139  51.057  1.00  0.00           H  
ATOM   1345  C   GLY    99      59.695  69.296  51.115  1.00  0.00           C  
ATOM   1346  O   GLY    99      60.187  68.577  50.173  1.00  0.00           O  
ATOM   1347  N   TYR   100      59.796  68.889  52.387  1.00  0.00           N  
ATOM   1348  H   TYR   100      59.092  69.301  52.982  1.00  0.00           H  
ATOM   1349  CA  TYR   100      60.622  67.813  52.883  1.00  0.00           C  
ATOM   1350  HA  TYR   100      60.758  67.043  52.124  1.00  0.00           H  
ATOM   1351  CB  TYR   100      62.004  68.422  53.304  1.00  0.00           C  
ATOM   1352  HB2 TYR   100      62.733  67.649  53.547  1.00  0.00           H  
ATOM   1353  HB3 TYR   100      62.396  68.940  52.428  1.00  0.00           H  
ATOM   1354  CG  TYR   100      61.984  69.322  54.461  1.00  0.00           C  
ATOM   1355  CD1 TYR   100      61.734  70.702  54.298  1.00  0.00           C  
ATOM   1356  HD1 TYR   100      61.624  71.124  53.310  1.00  0.00           H  
ATOM   1357  CE1 TYR   100      61.878  71.512  55.406  1.00  0.00           C  
ATOM   1358  HE1 TYR   100      61.786  72.584  55.312  1.00  0.00           H  
ATOM   1359  CZ  TYR   100      62.277  70.999  56.672  1.00  0.00           C  
ATOM   1360  OH  TYR   100      62.301  71.776  57.786  1.00  0.00           O  
ATOM   1361  HH  TYR   100      62.345  71.158  58.519  1.00  0.00           H  
ATOM   1362  CE2 TYR   100      62.394  69.574  56.824  1.00  0.00           C  
ATOM   1363  HE2 TYR   100      62.746  69.098  57.727  1.00  0.00           H  
ATOM   1364  CD2 TYR   100      62.253  68.731  55.698  1.00  0.00           C  
ATOM   1365  HD2 TYR   100      62.449  67.676  55.814  1.00  0.00           H  
ATOM   1366  C   TYR   100      59.905  67.126  54.061  1.00  0.00           C  
ATOM   1367  O   TYR   100      60.362  66.123  54.598  1.00  0.00           O  
ATOM   1368  N   GLY   101      58.767  67.600  54.595  1.00  0.00           N  
ATOM   1369  H   GLY   101      58.335  68.382  54.122  1.00  0.00           H  
ATOM   1370  CA  GLY   101      58.211  67.131  55.893  1.00  0.00           C  
ATOM   1371  HA2 GLY   101      58.956  67.065  56.686  1.00  0.00           H  
ATOM   1372  HA3 GLY   101      57.530  67.866  56.321  1.00  0.00           H  
ATOM   1373  C   GLY   101      57.449  65.854  55.860  1.00  0.00           C  
ATOM   1374  O   GLY   101      57.373  65.264  56.921  1.00  0.00           O  
ATOM   1375  N   GLN   102      56.773  65.434  54.783  1.00  0.00           N  
ATOM   1376  H   GLN   102      56.912  65.879  53.887  1.00  0.00           H  
ATOM   1377  CA  GLN   102      56.120  64.088  54.748  1.00  0.00           C  
ATOM   1378  HA  GLN   102      55.329  64.088  55.498  1.00  0.00           H  
ATOM   1379  CB  GLN   102      55.535  63.865  53.348  1.00  0.00           C  
ATOM   1380  HB2 GLN   102      56.316  64.173  52.653  1.00  0.00           H  
ATOM   1381  HB3 GLN   102      55.291  62.807  53.256  1.00  0.00           H  
ATOM   1382  CG  GLN   102      54.215  64.559  53.174  1.00  0.00           C  
ATOM   1383  HG2 GLN   102      53.383  63.974  53.568  1.00  0.00           H  
ATOM   1384  HG3 GLN   102      54.311  65.520  53.680  1.00  0.00           H  
ATOM   1385  CD  GLN   102      53.897  64.845  51.722  1.00  0.00           C  
ATOM   1386  OE1 GLN   102      54.687  64.686  50.817  1.00  0.00           O  
ATOM   1387  NE2 GLN   102      52.702  65.276  51.468  1.00  0.00           N  
ATOM   1388 HE21 GLN   102      51.979  65.346  52.169  1.00  0.00           H  
ATOM   1389 HE22 GLN   102      52.614  65.795  50.606  1.00  0.00           H  
ATOM   1390  C   GLN   102      57.144  63.043  55.122  1.00  0.00           C  
ATOM   1391  O   GLN   102      58.181  63.004  54.460  1.00  0.00           O  
ATOM   1392  N   GLN   103      56.922  62.130  56.050  1.00  0.00           N  
ATOM   1393  H   GLN   103      56.115  62.281  56.638  1.00  0.00           H  
ATOM   1394  CA  GLN   103      57.820  60.998  56.369  1.00  0.00           C  
ATOM   1395  HA  GLN   103      58.635  61.278  57.036  1.00  0.00           H  
ATOM   1396  CB  GLN   103      57.114  60.009  57.306  1.00  0.00           C  
ATOM   1397  HB2 GLN   103      56.937  60.600  58.205  1.00  0.00           H  
ATOM   1398  HB3 GLN   103      56.123  59.789  56.909  1.00  0.00           H  
ATOM   1399  CG  GLN   103      57.825  58.694  57.567  1.00  0.00           C  
ATOM   1400  HG2 GLN   103      58.240  58.295  56.641  1.00  0.00           H  
ATOM   1401  HG3 GLN   103      58.682  58.960  58.186  1.00  0.00           H  
ATOM   1402  CD  GLN   103      57.023  57.574  58.272  1.00  0.00           C  
ATOM   1403  OE1 GLN   103      56.002  57.728  58.965  1.00  0.00           O  
ATOM   1404  NE2 GLN   103      57.445  56.335  58.263  1.00  0.00           N  
ATOM   1405 HE21 GLN   103      56.781  55.627  58.543  1.00  0.00           H  
ATOM   1406 HE22 GLN   103      58.203  56.060  57.655  1.00  0.00           H  
ATOM   1407  C   GLN   103      58.216  60.436  55.002  1.00  0.00           C  
ATOM   1408  O   GLN   103      57.339  60.187  54.156  1.00  0.00           O  
ATOM   1409  N   PRO   104      59.485  60.117  54.683  1.00  0.00           N  
ATOM   1410  CD  PRO   104      60.608  60.427  55.558  1.00  0.00           C  
ATOM   1411  HD2 PRO   104      60.438  59.844  56.464  1.00  0.00           H  
ATOM   1412  HD3 PRO   104      60.767  61.502  55.640  1.00  0.00           H  
ATOM   1413  CG  PRO   104      61.838  59.780  54.986  1.00  0.00           C  
ATOM   1414  HG2 PRO   104      61.864  58.806  55.474  1.00  0.00           H  
ATOM   1415  HG3 PRO   104      62.802  60.274  55.108  1.00  0.00           H  
ATOM   1416  CB  PRO   104      61.489  59.554  53.502  1.00  0.00           C  
ATOM   1417  HB2 PRO   104      61.930  58.680  53.024  1.00  0.00           H  
ATOM   1418  HB3 PRO   104      61.815  60.474  53.016  1.00  0.00           H  
ATOM   1419  CA  PRO   104      59.930  59.479  53.468  1.00  0.00           C  
ATOM   1420  HA  PRO   104      59.528  59.978  52.586  1.00  0.00           H  
ATOM   1421  C   PRO   104      59.600  57.957  53.487  1.00  0.00           C  
ATOM   1422  O   PRO   104      59.697  57.312  54.558  1.00  0.00           O  
ATOM   1423  N   ALA   105      59.302  57.378  52.305  1.00  0.00           N  
ATOM   1424  H   ALA   105      59.200  58.056  51.563  1.00  0.00           H  
ATOM   1425  CA  ALA   105      59.053  55.952  52.136  1.00  0.00           C  
ATOM   1426  HA  ALA   105      58.245  55.703  52.824  1.00  0.00           H  
ATOM   1427  CB  ALA   105      58.386  55.779  50.725  1.00  0.00           C  
ATOM   1428  HB1 ALA   105      58.170  54.738  50.483  1.00  0.00           H  
ATOM   1429  HB2 ALA   105      57.474  56.362  50.602  1.00  0.00           H  
ATOM   1430  HB3 ALA   105      58.990  56.136  49.891  1.00  0.00           H  
ATOM   1431  C   ALA   105      60.307  55.020  52.290  1.00  0.00           C  
ATOM   1432  O   ALA   105      61.343  55.382  51.749  1.00  0.00           O  
ATOM   1433  N   PRO   106      60.210  53.829  53.018  1.00  0.00           N  
ATOM   1434  CD  PRO   106      58.994  53.292  53.709  1.00  0.00           C  
ATOM   1435  HD2 PRO   106      58.145  53.353  53.029  1.00  0.00           H  
ATOM   1436  HD3 PRO   106      58.744  53.829  54.624  1.00  0.00           H  
ATOM   1437  CG  PRO   106      59.288  51.855  54.014  1.00  0.00           C  
ATOM   1438  HG2 PRO   106      58.959  51.223  53.190  1.00  0.00           H  
ATOM   1439  HG3 PRO   106      58.675  51.463  54.826  1.00  0.00           H  
ATOM   1440  CB  PRO   106      60.771  51.864  54.185  1.00  0.00           C  
ATOM   1441  HB2 PRO   106      61.248  50.884  54.207  1.00  0.00           H  
ATOM   1442  HB3 PRO   106      60.879  52.291  55.183  1.00  0.00           H  
ATOM   1443  CA  PRO   106      61.311  52.797  53.139  1.00  0.00           C  
ATOM   1444  HA  PRO   106      62.228  53.279  53.478  1.00  0.00           H  
ATOM   1445  C   PRO   106      61.742  52.156  51.810  1.00  0.00           C  
ATOM   1446  O   PRO   106      60.932  51.868  50.907  1.00  0.00           O  
ATOM   1447  N   SER   107      63.002  51.767  51.750  1.00  0.00           N  
ATOM   1448  H   SER   107      63.529  52.010  52.577  1.00  0.00           H  
ATOM   1449  CA  SER   107      63.564  50.945  50.641  1.00  0.00           C  
ATOM   1450  HA  SER   107      63.174  51.366  49.714  1.00  0.00           H  
ATOM   1451  CB  SER   107      65.075  50.934  50.673  1.00  0.00           C  
ATOM   1452  HB2 SER   107      65.478  50.222  49.953  1.00  0.00           H  
ATOM   1453  HB3 SER   107      65.486  51.927  50.493  1.00  0.00           H  
ATOM   1454  OG  SER   107      65.667  50.484  51.985  1.00  0.00           O  
ATOM   1455  HG  SER   107      65.349  51.127  52.622  1.00  0.00           H  
ATOM   1456  C   SER   107      63.098  49.529  50.828  1.00  0.00           C  
ATOM   1457  O   SER   107      62.855  49.011  51.916  1.00  0.00           O  
ATOM   1458  N   SER   108      63.069  48.798  49.741  1.00  0.00           N  
ATOM   1459  H   SER   108      63.158  49.267  48.851  1.00  0.00           H  
ATOM   1460  CA  SER   108      62.563  47.393  49.594  1.00  0.00           C  
ATOM   1461  HA  SER   108      61.507  47.410  49.864  1.00  0.00           H  
ATOM   1462  CB  SER   108      62.734  47.066  48.099  1.00  0.00           C  
ATOM   1463  HB2 SER   108      63.819  47.099  48.001  1.00  0.00           H  
ATOM   1464  HB3 SER   108      62.354  46.055  47.950  1.00  0.00           H  
ATOM   1465  OG  SER   108      62.050  47.939  47.242  1.00  0.00           O  
ATOM   1466  HG  SER   108      62.218  47.717  46.323  1.00  0.00           H  
ATOM   1467  C   SER   108      63.244  46.417  50.521  1.00  0.00           C  
ATOM   1468  O   SER   108      64.273  46.655  51.127  1.00  0.00           O  
ATOM   1469  N   THR   109      62.618  45.284  50.724  1.00  0.00           N  
ATOM   1470  H   THR   109      61.650  45.338  50.439  1.00  0.00           H  
ATOM   1471  CA  THR   109      63.080  44.058  51.373  1.00  0.00           C  
ATOM   1472  HA  THR   109      63.529  44.301  52.337  1.00  0.00           H  
ATOM   1473  CB  THR   109      61.975  43.102  51.712  1.00  0.00           C  
ATOM   1474  HB  THR   109      62.416  42.220  52.175  1.00  0.00           H  
ATOM   1475  CG2 THR   109      61.035  43.598  52.767  1.00  0.00           C  
ATOM   1476 HG21 THR   109      60.350  44.380  52.441  1.00  0.00           H  
ATOM   1477 HG22 THR   109      60.346  42.792  53.018  1.00  0.00           H  
ATOM   1478 HG23 THR   109      61.689  43.736  53.628  1.00  0.00           H  
ATOM   1479  OG1 THR   109      61.325  42.712  50.581  1.00  0.00           O  
ATOM   1480  HG1 THR   109      60.475  43.158  50.566  1.00  0.00           H  
ATOM   1481  C   THR   109      64.281  43.447  50.653  1.00  0.00           C  
ATOM   1482  O   THR   109      64.078  42.632  49.770  1.00  0.00           O  
ATOM   1483  N   SER   110      65.505  43.870  50.913  1.00  0.00           N  
ATOM   1484  H   SER   110      65.724  44.556  51.620  1.00  0.00           H  
ATOM   1485  CA  SER   110      66.655  43.177  50.320  1.00  0.00           C  
ATOM   1486  HA  SER   110      66.551  43.271  49.239  1.00  0.00           H  
ATOM   1487  CB  SER   110      67.923  43.912  50.705  1.00  0.00           C  
ATOM   1488  HB2 SER   110      67.764  44.987  50.618  1.00  0.00           H  
ATOM   1489  HB3 SER   110      68.148  43.577  51.717  1.00  0.00           H  
ATOM   1490  OG  SER   110      69.118  43.557  49.956  1.00  0.00           O  
ATOM   1491  HG  SER   110      69.818  43.300  50.560  1.00  0.00           H  
ATOM   1492  C   SER   110      66.793  41.636  50.719  1.00  0.00           C  
ATOM   1493  O   SER   110      66.622  41.243  51.860  1.00  0.00           O  
ATOM   1494  N   GLY   111      67.230  40.758  49.785  1.00  0.00           N  
ATOM   1495  H   GLY   111      67.442  41.166  48.886  1.00  0.00           H  
ATOM   1496  CA  GLY   111      67.249  39.244  49.894  1.00  0.00           C  
ATOM   1497  HA2 GLY   111      67.646  38.763  49.000  1.00  0.00           H  
ATOM   1498  HA3 GLY   111      67.815  38.883  50.753  1.00  0.00           H  
ATOM   1499  C   GLY   111      65.860  38.636  49.917  1.00  0.00           C  
ATOM   1500  O   GLY   111      64.860  39.322  50.028  1.00  0.00           O  
ATOM   1501  N   SER   112      65.601  37.336  49.709  1.00  0.00           N  
ATOM   1502  H   SER   112      64.626  37.072  49.724  1.00  0.00           H  
ATOM   1503  CA  SER   112      66.387  36.075  49.467  1.00  0.00           C  
ATOM   1504  HA  SER   112      65.682  35.244  49.490  1.00  0.00           H  
ATOM   1505  CB  SER   112      66.912  36.004  47.988  1.00  0.00           C  
ATOM   1506  HB2 SER   112      67.490  36.922  47.880  1.00  0.00           H  
ATOM   1507  HB3 SER   112      67.577  35.153  47.838  1.00  0.00           H  
ATOM   1508  OG  SER   112      65.865  35.994  47.006  1.00  0.00           O  
ATOM   1509  HG  SER   112      66.163  35.927  46.096  1.00  0.00           H  
ATOM   1510  C   SER   112      67.576  35.923  50.480  1.00  0.00           C  
ATOM   1511  O   SER   112      68.744  36.411  50.292  1.00  0.00           O  
ATOM   1512  N   TYR   113      67.359  35.339  51.680  1.00  0.00           N  
ATOM   1513  H   TYR   113      68.262  35.237  52.120  1.00  0.00           H  
ATOM   1514  CA  TYR   113      66.143  35.031  52.461  1.00  0.00           C  
ATOM   1515  HA  TYR   113      65.258  35.581  52.142  1.00  0.00           H  
ATOM   1516  CB  TYR   113      65.860  33.521  52.428  1.00  0.00           C  
ATOM   1517  HB2 TYR   113      66.694  32.991  52.888  1.00  0.00           H  
ATOM   1518  HB3 TYR   113      64.947  33.350  52.998  1.00  0.00           H  
ATOM   1519  CG  TYR   113      65.643  33.190  50.979  1.00  0.00           C  
ATOM   1520  CD1 TYR   113      64.456  33.561  50.356  1.00  0.00           C  
ATOM   1521  HD1 TYR   113      63.762  34.133  50.954  1.00  0.00           H  
ATOM   1522  CE1 TYR   113      64.295  33.242  48.975  1.00  0.00           C  
ATOM   1523  HE1 TYR   113      63.422  33.636  48.475  1.00  0.00           H  
ATOM   1524  CZ  TYR   113      65.314  32.435  48.328  1.00  0.00           C  
ATOM   1525  OH  TYR   113      64.997  31.947  47.169  1.00  0.00           O  
ATOM   1526  HH  TYR   113      65.776  31.961  46.609  1.00  0.00           H  
ATOM   1527  CE2 TYR   113      66.478  32.061  48.928  1.00  0.00           C  
ATOM   1528  HE2 TYR   113      67.225  31.516  48.371  1.00  0.00           H  
ATOM   1529  CD2 TYR   113      66.660  32.494  50.269  1.00  0.00           C  
ATOM   1530  HD2 TYR   113      67.552  32.235  50.820  1.00  0.00           H  
ATOM   1531  C   TYR   113      66.426  35.429  53.912  1.00  0.00           C  
ATOM   1532  O   TYR   113      67.571  35.118  54.299  1.00  0.00           O  
ATOM   1533  N   GLY   114      65.465  36.003  54.664  1.00  0.00           N  
ATOM   1534  H   GLY   114      64.517  36.168  54.356  1.00  0.00           H  
ATOM   1535  CA  GLY   114      65.590  36.377  56.079  1.00  0.00           C  
ATOM   1536  HA2 GLY   114      64.565  36.466  56.440  1.00  0.00           H  
ATOM   1537  HA3 GLY   114      66.049  35.610  56.702  1.00  0.00           H  
ATOM   1538  C   GLY   114      66.257  37.719  56.435  1.00  0.00           C  
ATOM   1539  O   GLY   114      67.035  38.291  55.695  1.00  0.00           O  
ATOM   1540  N   SER   115      65.984  38.291  57.606  1.00  0.00           N  
ATOM   1541  H   SER   115      66.502  39.132  57.815  1.00  0.00           H  
ATOM   1542  CA  SER   115      65.294  37.587  58.782  1.00  0.00           C  
ATOM   1543  HA  SER   115      65.331  36.507  58.644  1.00  0.00           H  
ATOM   1544  CB  SER   115      66.048  37.733  60.103  1.00  0.00           C  
ATOM   1545  HB2 SER   115      66.062  38.810  60.273  1.00  0.00           H  
ATOM   1546  HB3 SER   115      65.691  37.175  60.969  1.00  0.00           H  
ATOM   1547  OG  SER   115      67.401  37.440  59.843  1.00  0.00           O  
ATOM   1548  HG  SER   115      67.460  36.483  59.892  1.00  0.00           H  
ATOM   1549  C   SER   115      63.832  37.997  58.951  1.00  0.00           C  
ATOM   1550  O   SER   115      63.259  37.592  59.990  1.00  0.00           O  
ATOM   1551  N   SER   116      63.224  38.720  57.980  1.00  0.00           N  
ATOM   1552  H   SER   116      63.774  38.941  57.162  1.00  0.00           H  
ATOM   1553  CA  SER   116      61.772  39.157  58.019  1.00  0.00           C  
ATOM   1554  HA  SER   116      61.837  39.866  57.193  1.00  0.00           H  
ATOM   1555  CB  SER   116      60.737  38.071  57.737  1.00  0.00           C  
ATOM   1556  HB2 SER   116      60.680  37.355  58.557  1.00  0.00           H  
ATOM   1557  HB3 SER   116      59.745  38.511  57.639  1.00  0.00           H  
ATOM   1558  OG  SER   116      61.112  37.424  56.559  1.00  0.00           O  
ATOM   1559  HG  SER   116      61.137  36.496  56.804  1.00  0.00           H  
ATOM   1560  C   SER   116      61.382  40.007  59.202  1.00  0.00           C  
ATOM   1561  O   SER   116      60.418  39.758  59.917  1.00  0.00           O  
ATOM   1562  N   SER   117      62.318  40.834  59.614  1.00  0.00           N  
ATOM   1563  H   SER   117      63.147  40.914  59.042  1.00  0.00           H  
ATOM   1564  CA  SER   117      62.131  41.788  60.771  1.00  0.00           C  
ATOM   1565  HA  SER   117      61.967  41.259  61.710  1.00  0.00           H  
ATOM   1566  CB  SER   117      63.327  42.759  60.839  1.00  0.00           C  
ATOM   1567  HB2 SER   117      63.385  43.319  59.906  1.00  0.00           H  
ATOM   1568  HB3 SER   117      63.217  43.498  61.632  1.00  0.00           H  
ATOM   1569  OG  SER   117      64.553  42.011  60.938  1.00  0.00           O  
ATOM   1570  HG  SER   117      64.544  41.385  60.210  1.00  0.00           H  
ATOM   1571  C   SER   117      60.951  42.635  60.680  1.00  0.00           C  
ATOM   1572  O   SER   117      60.562  43.058  59.615  1.00  0.00           O  
ATOM   1573  N   GLN   118      60.421  42.901  61.894  1.00  0.00           N  
ATOM   1574  H   GLN   118      60.740  42.341  62.671  1.00  0.00           H  
ATOM   1575  CA  GLN   118      59.417  43.979  62.155  1.00  0.00           C  
ATOM   1576  HA  GLN   118      59.589  44.189  63.211  1.00  0.00           H  
ATOM   1577  CB  GLN   118      59.533  45.328  61.450  1.00  0.00           C  
ATOM   1578  HB2 GLN   118      59.395  45.185  60.378  1.00  0.00           H  
ATOM   1579  HB3 GLN   118      58.852  46.073  61.861  1.00  0.00           H  
ATOM   1580  CG  GLN   118      60.856  45.964  61.630  1.00  0.00           C  
ATOM   1581  HG2 GLN   118      61.696  45.365  61.279  1.00  0.00           H  
ATOM   1582  HG3 GLN   118      60.916  46.925  61.119  1.00  0.00           H  
ATOM   1583  CD  GLN   118      61.273  46.350  62.988  1.00  0.00           C  
ATOM   1584  OE1 GLN   118      60.566  46.202  63.959  1.00  0.00           O  
ATOM   1585  NE2 GLN   118      62.416  46.941  63.223  1.00  0.00           N  
ATOM   1586 HE21 GLN   118      62.922  47.258  62.408  1.00  0.00           H  
ATOM   1587 HE22 GLN   118      62.596  47.343  64.132  1.00  0.00           H  
ATOM   1588  C   GLN   118      57.944  43.533  62.103  1.00  0.00           C  
ATOM   1589  O   GLN   118      57.542  42.747  61.252  1.00  0.00           O  
ATOM   1590  N   SER   119      57.052  44.080  62.947  1.00  0.00           N  
ATOM   1591  H   SER   119      56.115  43.721  62.830  1.00  0.00           H  
ATOM   1592  CA  SER   119      57.244  45.167  63.996  1.00  0.00           C  
ATOM   1593  HA  SER   119      58.115  45.774  63.748  1.00  0.00           H  
ATOM   1594  CB  SER   119      55.980  46.087  63.998  1.00  0.00           C  
ATOM   1595  HB2 SER   119      55.797  46.461  62.991  1.00  0.00           H  
ATOM   1596  HB3 SER   119      55.085  45.563  64.331  1.00  0.00           H  
ATOM   1597  OG  SER   119      56.189  47.183  64.825  1.00  0.00           O  
ATOM   1598  HG  SER   119      55.312  47.546  64.972  1.00  0.00           H  
ATOM   1599  C   SER   119      57.536  44.570  65.419  1.00  0.00           C  
ATOM   1600  O   SER   119      57.459  43.382  65.565  1.00  0.00           O  
ATOM   1601  N   SER   120      57.937  45.343  66.393  1.00  0.00           N  
ATOM   1602  H   SER   120      58.119  46.318  66.205  1.00  0.00           H  
ATOM   1603  CA  SER   120      58.311  44.783  67.726  1.00  0.00           C  
ATOM   1604  HA  SER   120      59.227  44.213  67.573  1.00  0.00           H  
ATOM   1605  CB  SER   120      58.672  45.886  68.690  1.00  0.00           C  
ATOM   1606  HB2 SER   120      59.423  46.524  68.224  1.00  0.00           H  
ATOM   1607  HB3 SER   120      57.765  46.468  68.856  1.00  0.00           H  
ATOM   1608  OG  SER   120      59.265  45.287  69.790  1.00  0.00           O  
ATOM   1609  HG  SER   120      59.456  46.010  70.391  1.00  0.00           H  
ATOM   1610  C   SER   120      57.209  43.902  68.290  1.00  0.00           C  
ATOM   1611  O   SER   120      56.047  44.378  68.269  1.00  0.00           O  
ATOM   1612  N   SER   121      57.483  42.788  69.024  1.00  0.00           N  
ATOM   1613  H   SER   121      56.762  42.097  69.176  1.00  0.00           H  
ATOM   1614  CA  SER   121      58.756  42.219  69.270  1.00  0.00           C  
ATOM   1615  HA  SER   121      59.571  42.925  69.109  1.00  0.00           H  
ATOM   1616  CB  SER   121      58.698  41.732  70.720  1.00  0.00           C  
ATOM   1617  HB2 SER   121      58.307  42.523  71.361  1.00  0.00           H  
ATOM   1618  HB3 SER   121      58.030  40.871  70.757  1.00  0.00           H  
ATOM   1619  OG  SER   121      59.998  41.470  71.148  1.00  0.00           O  
ATOM   1620  HG  SER   121      59.942  40.977  71.969  1.00  0.00           H  
ATOM   1621  C   SER   121      58.979  41.085  68.224  1.00  0.00           C  
ATOM   1622  O   SER   121      58.191  40.888  67.251  1.00  0.00           O  
ATOM   1623  N   TYR   122      60.136  40.426  68.314  1.00  0.00           N  
ATOM   1624  H   TYR   122      60.622  40.663  69.167  1.00  0.00           H  
ATOM   1625  CA  TYR   122      60.546  39.268  67.498  1.00  0.00           C  
ATOM   1626  HA  TYR   122      60.892  39.668  66.545  1.00  0.00           H  
ATOM   1627  CB  TYR   122      61.840  38.758  68.205  1.00  0.00           C  
ATOM   1628  HB2 TYR   122      61.676  38.783  69.282  1.00  0.00           H  
ATOM   1629  HB3 TYR   122      61.941  37.691  68.006  1.00  0.00           H  
ATOM   1630  CG  TYR   122      63.069  39.578  67.968  1.00  0.00           C  
ATOM   1631  CD1 TYR   122      63.645  40.415  68.932  1.00  0.00           C  
ATOM   1632  HD1 TYR   122      63.239  40.440  69.933  1.00  0.00           H  
ATOM   1633  CE1 TYR   122      64.754  41.219  68.667  1.00  0.00           C  
ATOM   1634  HE1 TYR   122      65.219  41.758  69.480  1.00  0.00           H  
ATOM   1635  CZ  TYR   122      65.241  41.308  67.357  1.00  0.00           C  
ATOM   1636  OH  TYR   122      66.141  42.289  67.071  1.00  0.00           O  
ATOM   1637  HH  TYR   122      66.512  42.690  67.860  1.00  0.00           H  
ATOM   1638  CE2 TYR   122      64.602  40.557  66.364  1.00  0.00           C  
ATOM   1639  HE2 TYR   122      64.971  40.713  65.361  1.00  0.00           H  
ATOM   1640  CD2 TYR   122      63.594  39.640  66.704  1.00  0.00           C  
ATOM   1641  HD2 TYR   122      63.160  39.034  65.922  1.00  0.00           H  
ATOM   1642  C   TYR   122      59.556  38.103  67.395  1.00  0.00           C  
ATOM   1643  O   TYR   122      58.703  37.977  68.247  1.00  0.00           O  
ATOM   1644  N   GLY   123      59.698  37.189  66.489  1.00  0.00           N  
ATOM   1645  H   GLY   123      59.047  36.431  66.640  1.00  0.00           H  
ATOM   1646  CA  GLY   123      60.438  37.129  65.246  1.00  0.00           C  
ATOM   1647  HA2 GLY   123      59.851  36.713  64.428  1.00  0.00           H  
ATOM   1648  HA3 GLY   123      60.715  38.172  65.090  1.00  0.00           H  
ATOM   1649  C   GLY   123      61.649  36.257  65.332  1.00  0.00           C  
ATOM   1650  O   GLY   123      61.760  35.285  66.063  1.00  0.00           O  
ATOM   1651  N   GLN   124      62.684  36.677  64.610  1.00  0.00           N  
ATOM   1652  H   GLN   124      62.646  37.565  64.131  1.00  0.00           H  
ATOM   1653  CA  GLN   124      63.850  35.817  64.248  1.00  0.00           C  
ATOM   1654  HA  GLN   124      63.874  34.950  64.909  1.00  0.00           H  
ATOM   1655  CB  GLN   124      63.671  35.269  62.848  1.00  0.00           C  
ATOM   1656  HB2 GLN   124      63.000  34.420  62.976  1.00  0.00           H  
ATOM   1657  HB3 GLN   124      63.214  36.024  62.208  1.00  0.00           H  
ATOM   1658  CG  GLN   124      64.949  34.695  62.230  1.00  0.00           C  
ATOM   1659  HG2 GLN   124      65.666  35.426  61.856  1.00  0.00           H  
ATOM   1660  HG3 GLN   124      65.470  34.172  63.032  1.00  0.00           H  
ATOM   1661  CD  GLN   124      64.755  33.715  61.047  1.00  0.00           C  
ATOM   1662  OE1 GLN   124      65.329  32.666  60.968  1.00  0.00           O  
ATOM   1663  NE2 GLN   124      63.801  33.981  60.188  1.00  0.00           N  
ATOM   1664 HE21 GLN   124      63.257  34.831  60.229  1.00  0.00           H  
ATOM   1665 HE22 GLN   124      63.664  33.294  59.460  1.00  0.00           H  
ATOM   1666  C   GLN   124      65.117  36.726  64.426  1.00  0.00           C  
ATOM   1667  O   GLN   124      65.440  37.523  63.552  1.00  0.00           O  
ATOM   1668  N   PRO   125      65.743  36.598  65.607  1.00  0.00           N  
ATOM   1669  CD  PRO   125      66.749  37.518  65.945  1.00  0.00           C  
ATOM   1670  HD2 PRO   125      66.267  38.471  66.164  1.00  0.00           H  
ATOM   1671  HD3 PRO   125      67.513  37.675  65.184  1.00  0.00           H  
ATOM   1672  CG  PRO   125      67.437  37.030  67.236  1.00  0.00           C  
ATOM   1673  HG2 PRO   125      66.975  37.338  68.174  1.00  0.00           H  
ATOM   1674  HG3 PRO   125      68.492  37.248  67.066  1.00  0.00           H  
ATOM   1675  CB  PRO   125      67.242  35.537  67.091  1.00  0.00           C  
ATOM   1676  HB2 PRO   125      67.255  34.932  67.998  1.00  0.00           H  
ATOM   1677  HB3 PRO   125      67.926  35.140  66.341  1.00  0.00           H  
ATOM   1678  CA  PRO   125      65.849  35.452  66.525  1.00  0.00           C  
ATOM   1679  HA  PRO   125      65.733  34.514  65.981  1.00  0.00           H  
ATOM   1680  C   PRO   125      64.752  35.394  67.597  1.00  0.00           C  
ATOM   1681  O   PRO   125      64.471  36.384  68.299  1.00  0.00           O  
ATOM   1682  N   GLN   126      64.170  34.205  67.745  1.00  0.00           N  
ATOM   1683  H   GLN   126      64.427  33.423  67.160  1.00  0.00           H  
ATOM   1684  CA  GLN   126      63.212  33.945  68.792  1.00  0.00           C  
ATOM   1685  HA  GLN   126      62.396  34.607  68.504  1.00  0.00           H  
ATOM   1686  CB  GLN   126      62.630  32.542  68.775  1.00  0.00           C  
ATOM   1687  HB2 GLN   126      62.061  32.332  67.869  1.00  0.00           H  
ATOM   1688  HB3 GLN   126      63.521  31.919  68.854  1.00  0.00           H  
ATOM   1689  CG  GLN   126      61.605  32.277  69.855  1.00  0.00           C  
ATOM   1690  HG2 GLN   126      61.968  32.301  70.882  1.00  0.00           H  
ATOM   1691  HG3 GLN   126      60.843  33.055  69.811  1.00  0.00           H  
ATOM   1692  CD  GLN   126      60.944  30.871  69.739  1.00  0.00           C  
ATOM   1693  OE1 GLN   126      61.542  29.960  69.240  1.00  0.00           O  
ATOM   1694  NE2 GLN   126      59.732  30.699  70.209  1.00  0.00           N  
ATOM   1695 HE21 GLN   126      59.194  31.495  70.520  1.00  0.00           H  
ATOM   1696 HE22 GLN   126      59.340  29.770  70.158  1.00  0.00           H  
ATOM   1697  C   GLN   126      63.864  34.242  70.133  1.00  0.00           C  
ATOM   1698  O   GLN   126      65.040  33.963  70.375  1.00  0.00           O  
ATOM   1699  N   SER   127      63.112  35.019  70.959  1.00  0.00           N  
ATOM   1700  H   SER   127      62.167  35.270  70.706  1.00  0.00           H  
ATOM   1701  CA  SER   127      63.550  35.466  72.314  1.00  0.00           C  
ATOM   1702  HA  SER   127      62.686  35.840  72.864  1.00  0.00           H  
ATOM   1703  CB  SER   127      64.147  34.371  73.318  1.00  0.00           C  
ATOM   1704  HB2 SER   127      65.152  34.137  72.967  1.00  0.00           H  
ATOM   1705  HB3 SER   127      64.301  34.679  74.353  1.00  0.00           H  
ATOM   1706  OG  SER   127      63.289  33.244  73.286  1.00  0.00           O  
ATOM   1707  HG  SER   127      62.385  33.568  73.308  1.00  0.00           H  
ATOM   1708  C   SER   127      64.575  36.679  72.193  1.00  0.00           C  
ATOM   1709  O   SER   127      64.761  37.273  73.192  1.00  0.00           O  
ATOM   1710  N   GLY   128      65.050  37.044  71.027  1.00  0.00           N  
ATOM   1711  H   GLY   128      64.894  36.390  70.273  1.00  0.00           H  
ATOM   1712  CA  GLY   128      65.999  38.140  70.779  1.00  0.00           C  
ATOM   1713  HA2 GLY   128      65.754  38.488  69.775  1.00  0.00           H  
ATOM   1714  HA3 GLY   128      65.674  38.937  71.449  1.00  0.00           H  
ATOM   1715  C   GLY   128      67.478  37.687  71.009  1.00  0.00           C  
ATOM   1716  O   GLY   128      67.677  36.505  71.258  1.00  0.00           O  
ATOM   1717  N   SER   129      68.502  38.536  70.854  1.00  0.00           N  
ATOM   1718  H   SER   129      69.336  38.051  71.151  1.00  0.00           H  
ATOM   1719  CA  SER   129      68.552  39.971  70.560  1.00  0.00           C  
ATOM   1720  HA  SER   129      69.555  40.381  70.678  1.00  0.00           H  
ATOM   1721  CB  SER   129      68.268  40.321  69.112  1.00  0.00           C  
ATOM   1722  HB2 SER   129      67.277  39.960  68.835  1.00  0.00           H  
ATOM   1723  HB3 SER   129      68.340  41.403  69.003  1.00  0.00           H  
ATOM   1724  OG  SER   129      69.219  39.695  68.282  1.00  0.00           O  
ATOM   1725  HG  SER   129      69.177  39.976  67.365  1.00  0.00           H  
ATOM   1726  C   SER   129      67.708  40.846  71.577  1.00  0.00           C  
ATOM   1727  O   SER   129      67.097  41.834  71.220  1.00  0.00           O  
ATOM   1728  N   TYR   130      67.734  40.524  72.892  1.00  0.00           N  
ATOM   1729  H   TYR   130      68.345  39.763  73.153  1.00  0.00           H  
ATOM   1730  CA  TYR   130      67.023  41.041  74.069  1.00  0.00           C  
ATOM   1731  HA  TYR   130      65.982  40.719  74.048  1.00  0.00           H  
ATOM   1732  CB  TYR   130      67.664  40.229  75.251  1.00  0.00           C  
ATOM   1733  HB2 TYR   130      68.729  40.456  75.289  1.00  0.00           H  
ATOM   1734  HB3 TYR   130      67.193  40.609  76.158  1.00  0.00           H  
ATOM   1735  CG  TYR   130      67.546  38.675  75.171  1.00  0.00           C  
ATOM   1736  CD1 TYR   130      68.389  37.952  74.345  1.00  0.00           C  
ATOM   1737  HD1 TYR   130      69.101  38.377  73.653  1.00  0.00           H  
ATOM   1738  CE1 TYR   130      68.305  36.516  74.270  1.00  0.00           C  
ATOM   1739  HE1 TYR   130      68.881  35.939  73.561  1.00  0.00           H  
ATOM   1740  CZ  TYR   130      67.331  35.828  75.047  1.00  0.00           C  
ATOM   1741  OH  TYR   130      67.263  34.469  74.927  1.00  0.00           O  
ATOM   1742  HH  TYR   130      67.882  34.096  74.296  1.00  0.00           H  
ATOM   1743  CE2 TYR   130      66.520  36.579  75.926  1.00  0.00           C  
ATOM   1744  HE2 TYR   130      65.830  36.062  76.576  1.00  0.00           H  
ATOM   1745  CD2 TYR   130      66.617  37.990  76.030  1.00  0.00           C  
ATOM   1746  HD2 TYR   130      65.925  38.620  76.569  1.00  0.00           H  
ATOM   1747  C   TYR   130      67.276  42.525  74.313  1.00  0.00           C  
ATOM   1748  O   TYR   130      68.431  42.926  74.196  1.00  0.00           O  
ATOM   1749  N   SER   131      66.326  43.400  74.667  1.00  0.00           N  
ATOM   1750  H   SER   131      66.700  44.321  74.844  1.00  0.00           H  
ATOM   1751  CA  SER   131      64.816  43.157  74.828  1.00  0.00           C  
ATOM   1752  HA  SER   131      64.422  44.080  75.253  1.00  0.00           H  
ATOM   1753  CB  SER   131      63.991  42.889  73.592  1.00  0.00           C  
ATOM   1754  HB2 SER   131      64.046  41.814  73.424  1.00  0.00           H  
ATOM   1755  HB3 SER   131      62.933  43.039  73.805  1.00  0.00           H  
ATOM   1756  OG  SER   131      64.409  43.640  72.480  1.00  0.00           O  
ATOM   1757  HG  SER   131      63.793  43.412  71.780  1.00  0.00           H  
ATOM   1758  C   SER   131      64.459  42.235  75.983  1.00  0.00           C  
ATOM   1759  O   SER   131      63.763  41.281  75.759  1.00  0.00           O  
ATOM   1760  N   GLN   132      64.866  42.529  77.228  1.00  0.00           N  
ATOM   1761  H   GLN   132      64.634  41.837  77.926  1.00  0.00           H  
ATOM   1762  CA  GLN   132      65.524  43.733  77.710  1.00  0.00           C  
ATOM   1763  HA  GLN   132      66.303  44.044  77.014  1.00  0.00           H  
ATOM   1764  CB  GLN   132      64.445  44.746  77.949  1.00  0.00           C  
ATOM   1765  HB2 GLN   132      64.814  45.751  78.156  1.00  0.00           H  
ATOM   1766  HB3 GLN   132      63.869  44.857  77.030  1.00  0.00           H  
ATOM   1767  CG  GLN   132      63.399  44.446  79.110  1.00  0.00           C  
ATOM   1768  HG2 GLN   132      62.949  43.465  78.956  1.00  0.00           H  
ATOM   1769  HG3 GLN   132      63.896  44.437  80.080  1.00  0.00           H  
ATOM   1770  CD  GLN   132      62.265  45.443  79.168  1.00  0.00           C  
ATOM   1771  OE1 GLN   132      62.142  46.435  78.413  1.00  0.00           O  
ATOM   1772  NE2 GLN   132      61.300  45.204  80.055  1.00  0.00           N  
ATOM   1773 HE21 GLN   132      61.383  44.429  80.698  1.00  0.00           H  
ATOM   1774 HE22 GLN   132      60.504  45.814  80.178  1.00  0.00           H  
ATOM   1775  C   GLN   132      66.320  43.685  79.012  1.00  0.00           C  
ATOM   1776  O   GLN   132      66.168  42.787  79.895  1.00  0.00           O  
ATOM   1777  N   GLN   133      67.257  44.567  79.141  1.00  0.00           N  
ATOM   1778  H   GLN   133      67.452  45.169  78.354  1.00  0.00           H  
ATOM   1779  CA  GLN   133      68.047  44.844  80.362  1.00  0.00           C  
ATOM   1780  HA  GLN   133      68.685  45.702  80.155  1.00  0.00           H  
ATOM   1781  CB  GLN   133      67.081  45.499  81.406  1.00  0.00           C  
ATOM   1782  HB2 GLN   133      66.278  44.782  81.578  1.00  0.00           H  
ATOM   1783  HB3 GLN   133      67.504  45.579  82.407  1.00  0.00           H  
ATOM   1784  CG  GLN   133      66.442  46.863  80.913  1.00  0.00           C  
ATOM   1785  HG2 GLN   133      67.288  47.542  81.020  1.00  0.00           H  
ATOM   1786  HG3 GLN   133      66.100  46.775  79.881  1.00  0.00           H  
ATOM   1787  CD  GLN   133      65.319  47.365  81.830  1.00  0.00           C  
ATOM   1788  OE1 GLN   133      65.288  47.056  83.029  1.00  0.00           O  
ATOM   1789  NE2 GLN   133      64.317  48.046  81.327  1.00  0.00           N  
ATOM   1790 HE21 GLN   133      64.293  48.256  80.340  1.00  0.00           H  
ATOM   1791 HE22 GLN   133      63.495  48.268  81.870  1.00  0.00           H  
ATOM   1792  C   GLN   133      68.885  43.683  80.829  1.00  0.00           C  
ATOM   1793  O   GLN   133      68.656  43.156  81.938  1.00  0.00           O  
ATOM   1794  N   PRO   134      69.817  43.155  79.979  1.00  0.00           N  
ATOM   1795  CD  PRO   134      70.588  41.963  80.365  1.00  0.00           C  
ATOM   1796  HD2 PRO   134      70.025  41.063  80.118  1.00  0.00           H  
ATOM   1797  HD3 PRO   134      70.878  42.001  81.415  1.00  0.00           H  
ATOM   1798  CG  PRO   134      71.827  42.009  79.489  1.00  0.00           C  
ATOM   1799  HG2 PRO   134      71.590  41.221  78.775  1.00  0.00           H  
ATOM   1800  HG3 PRO   134      72.653  41.803  80.170  1.00  0.00           H  
ATOM   1801  CB  PRO   134      71.868  43.437  78.891  1.00  0.00           C  
ATOM   1802  HB2 PRO   134      72.306  43.442  77.893  1.00  0.00           H  
ATOM   1803  HB3 PRO   134      72.340  44.166  79.550  1.00  0.00           H  
ATOM   1804  CA  PRO   134      70.400  43.820  78.835  1.00  0.00           C  
ATOM   1805  HA  PRO   134      70.296  44.903  78.907  1.00  0.00           H  
ATOM   1806  C   PRO   134      69.703  43.434  77.557  1.00  0.00           C  
ATOM   1807  O   PRO   134      68.968  42.459  77.546  1.00  0.00           O  
ATOM   1808  N   SER   135      69.922  44.076  76.398  1.00  0.00           N  
ATOM   1809  H   SER   135      69.459  43.729  75.570  1.00  0.00           H  
ATOM   1810  CA  SER   135      70.460  45.421  76.268  1.00  0.00           C  
ATOM   1811  HA  SER   135      71.462  45.413  76.697  1.00  0.00           H  
ATOM   1812  CB  SER   135      70.509  45.823  74.755  1.00  0.00           C  
ATOM   1813  HB2 SER   135      71.278  45.159  74.361  1.00  0.00           H  
ATOM   1814  HB3 SER   135      69.571  45.706  74.213  1.00  0.00           H  
ATOM   1815  OG  SER   135      70.966  47.137  74.723  1.00  0.00           O  
ATOM   1816  HG  SER   135      71.896  47.085  74.491  1.00  0.00           H  
ATOM   1817  C   SER   135      69.756  46.511  77.102  1.00  0.00           C  
ATOM   1818  O   SER   135      68.540  46.420  77.304  1.00  0.00           O  
ATOM   1819  N   TYR   136      70.559  47.441  77.610  1.00  0.00           N  
ATOM   1820  H   TYR   136      71.490  47.462  77.220  1.00  0.00           H  
ATOM   1821  CA  TYR   136      70.167  48.577  78.488  1.00  0.00           C  
ATOM   1822  HA  TYR   136      69.214  48.301  78.938  1.00  0.00           H  
ATOM   1823  CB  TYR   136      71.112  48.722  79.680  1.00  0.00           C  
ATOM   1824  HB2 TYR   136      72.128  48.756  79.285  1.00  0.00           H  
ATOM   1825  HB3 TYR   136      71.089  49.741  80.068  1.00  0.00           H  
ATOM   1826  CG  TYR   136      70.979  47.854  80.852  1.00  0.00           C  
ATOM   1827  CD1 TYR   136      70.098  48.193  81.926  1.00  0.00           C  
ATOM   1828  HD1 TYR   136      69.591  49.137  82.057  1.00  0.00           H  
ATOM   1829  CE1 TYR   136      70.000  47.269  83.026  1.00  0.00           C  
ATOM   1830  HE1 TYR   136      69.311  47.479  83.830  1.00  0.00           H  
ATOM   1831  CZ  TYR   136      70.669  46.058  83.008  1.00  0.00           C  
ATOM   1832  OH  TYR   136      70.462  45.238  84.088  1.00  0.00           O  
ATOM   1833  HH  TYR   136      69.584  45.341  84.464  1.00  0.00           H  
ATOM   1834  CE2 TYR   136      71.632  45.766  82.005  1.00  0.00           C  
ATOM   1835  HE2 TYR   136      72.217  44.861  81.935  1.00  0.00           H  
ATOM   1836  CD2 TYR   136      71.760  46.615  80.944  1.00  0.00           C  
ATOM   1837  HD2 TYR   136      72.435  46.308  80.159  1.00  0.00           H  
ATOM   1838  C   TYR   136      70.102  50.007  77.840  1.00  0.00           C  
ATOM   1839  O   TYR   136      71.069  50.572  77.402  1.00  0.00           O  
ATOM   1840  N   GLY   137      68.947  50.703  77.734  1.00  0.00           N  
ATOM   1841  H   GLY   137      68.980  51.652  77.391  1.00  0.00           H  
ATOM   1842  CA  GLY   137      67.707  50.190  78.169  1.00  0.00           C  
ATOM   1843  HA2 GLY   137      66.892  50.766  77.729  1.00  0.00           H  
ATOM   1844  HA3 GLY   137      67.619  49.169  77.800  1.00  0.00           H  
ATOM   1845  C   GLY   137      67.510  50.393  79.636  1.00  0.00           C  
ATOM   1846  O   GLY   137      68.414  50.243  80.465  1.00  0.00           O  
ATOM   1847  N   GLY   138      66.273  50.640  80.024  1.00  0.00           N  
ATOM   1848  H   GLY   138      65.643  50.607  79.235  1.00  0.00           H  
ATOM   1849  CA  GLY   138      65.868  51.094  81.360  1.00  0.00           C  
ATOM   1850  HA2 GLY   138      64.855  50.783  81.612  1.00  0.00           H  
ATOM   1851  HA3 GLY   138      66.382  50.495  82.111  1.00  0.00           H  
ATOM   1852  C   GLY   138      66.085  52.653  81.544  1.00  0.00           C  
ATOM   1853  O   GLY   138      66.909  53.238  80.843  1.00  0.00           O  
ATOM   1854  N   GLN   139      65.296  53.359  82.428  1.00  0.00           N  
ATOM   1855  H   GLN   139      65.737  54.265  82.504  1.00  0.00           H  
ATOM   1856  CA  GLN   139      64.343  52.892  83.497  1.00  0.00           C  
ATOM   1857  HA  GLN   139      63.846  51.978  83.170  1.00  0.00           H  
ATOM   1858  CB  GLN   139      65.085  52.371  84.750  1.00  0.00           C  
ATOM   1859  HB2 GLN   139      64.384  51.727  85.282  1.00  0.00           H  
ATOM   1860  HB3 GLN   139      65.885  51.665  84.525  1.00  0.00           H  
ATOM   1861  CG  GLN   139      65.579  53.513  85.560  1.00  0.00           C  
ATOM   1862  HG2 GLN   139      66.334  54.050  84.985  1.00  0.00           H  
ATOM   1863  HG3 GLN   139      64.759  54.209  85.739  1.00  0.00           H  
ATOM   1864  CD  GLN   139      66.079  53.029  86.914  1.00  0.00           C  
ATOM   1865  OE1 GLN   139      66.213  51.824  87.142  1.00  0.00           O  
ATOM   1866  NE2 GLN   139      66.426  53.902  87.839  1.00  0.00           N  
ATOM   1867 HE21 GLN   139      66.588  54.887  87.688  1.00  0.00           H  
ATOM   1868 HE22 GLN   139      66.666  53.509  88.738  1.00  0.00           H  
ATOM   1869  C   GLN   139      63.140  53.878  83.810  1.00  0.00           C  
ATOM   1870  O   GLN   139      62.203  53.474  84.493  1.00  0.00           O  
ATOM   1871  N   GLN   140      63.159  55.104  83.234  1.00  0.00           N  
ATOM   1872  H   GLN   140      63.931  55.438  82.674  1.00  0.00           H  
ATOM   1873  CA  GLN   140      61.981  56.018  83.277  1.00  0.00           C  
ATOM   1874  HA  GLN   140      62.138  56.943  82.722  1.00  0.00           H  
ATOM   1875  CB  GLN   140      60.727  55.374  82.585  1.00  0.00           C  
ATOM   1876  HB2 GLN   140      60.430  54.539  83.220  1.00  0.00           H  
ATOM   1877  HB3 GLN   140      59.893  56.071  82.513  1.00  0.00           H  
ATOM   1878  CG  GLN   140      60.963  54.756  81.154  1.00  0.00           C  
ATOM   1879  HG2 GLN   140      61.806  54.065  81.134  1.00  0.00           H  
ATOM   1880  HG3 GLN   140      60.117  54.165  80.805  1.00  0.00           H  
ATOM   1881  CD  GLN   140      61.205  55.943  80.192  1.00  0.00           C  
ATOM   1882  OE1 GLN   140      60.905  57.132  80.364  1.00  0.00           O  
ATOM   1883  NE2 GLN   140      61.629  55.562  78.979  1.00  0.00           N  
ATOM   1884 HE21 GLN   140      61.882  54.597  78.817  1.00  0.00           H  
ATOM   1885 HE22 GLN   140      61.972  56.135  78.222  1.00  0.00           H  
ATOM   1886  C   GLN   140      61.689  56.546  84.689  1.00  0.00           C  
ATOM   1887  O   GLN   140      60.500  56.626  85.008  1.00  0.00           O  
ATOM   1888  N   GLN   141      62.703  56.808  85.539  1.00  0.00           N  
ATOM   1889  H   GLN   141      63.642  56.517  85.308  1.00  0.00           H  
ATOM   1890  CA  GLN   141      62.521  57.236  86.975  1.00  0.00           C  
ATOM   1891  HA  GLN   141      61.478  57.503  87.145  1.00  0.00           H  
ATOM   1892  CB  GLN   141      62.928  56.139  87.933  1.00  0.00           C  
ATOM   1893  HB2 GLN   141      63.976  55.847  87.860  1.00  0.00           H  
ATOM   1894  HB3 GLN   141      62.805  56.589  88.918  1.00  0.00           H  
ATOM   1895  CG  GLN   141      62.004  54.952  87.932  1.00  0.00           C  
ATOM   1896  HG2 GLN   141      61.878  54.736  86.871  1.00  0.00           H  
ATOM   1897  HG3 GLN   141      62.444  54.103  88.456  1.00  0.00           H  
ATOM   1898  CD  GLN   141      60.682  55.340  88.620  1.00  0.00           C  
ATOM   1899  OE1 GLN   141      60.431  55.323  89.813  1.00  0.00           O  
ATOM   1900  NE2 GLN   141      59.636  55.597  87.883  1.00  0.00           N  
ATOM   1901 HE21 GLN   141      59.674  55.454  86.884  1.00  0.00           H  
ATOM   1902 HE22 GLN   141      58.741  55.690  88.342  1.00  0.00           H  
ATOM   1903  C   GLN   141      63.249  58.570  87.288  1.00  0.00           C  
ATOM   1904  O   GLN   141      64.457  58.713  87.090  1.00  0.00           O  
ATOM   1905  N   SER   142      62.538  59.660  87.698  1.00  0.00           N  
ATOM   1906  H   SER   142      63.142  60.468  87.750  1.00  0.00           H  
ATOM   1907  CA  SER   142      61.105  59.861  88.054  1.00  0.00           C  
ATOM   1908  HA  SER   142      60.932  60.871  88.425  1.00  0.00           H  
ATOM   1909  CB  SER   142      60.093  59.784  86.883  1.00  0.00           C  
ATOM   1910  HB2 SER   142      59.908  58.803  86.446  1.00  0.00           H  
ATOM   1911  HB3 SER   142      59.116  60.145  87.202  1.00  0.00           H  
ATOM   1912  OG  SER   142      60.617  60.489  85.813  1.00  0.00           O  
ATOM   1913  HG  SER   142      61.044  61.282  86.147  1.00  0.00           H  
ATOM   1914  C   SER   142      60.541  59.110  89.245  1.00  0.00           C  
ATOM   1915  O   SER   142      59.327  58.658  89.225  1.00  0.00           O  
ATOM   1916  N   TYR   143      61.311  58.992  90.318  1.00  0.00           N  
ATOM   1917  H   TYR   143      62.150  59.553  90.356  1.00  0.00           H  
ATOM   1918  CA  TYR   143      60.917  58.472  91.621  1.00  0.00           C  
ATOM   1919  HA  TYR   143      60.324  57.559  91.670  1.00  0.00           H  
ATOM   1920  CB  TYR   143      62.088  58.138  92.517  1.00  0.00           C  
ATOM   1921  HB2 TYR   143      62.775  58.983  92.475  1.00  0.00           H  
ATOM   1922  HB3 TYR   143      61.747  57.997  93.542  1.00  0.00           H  
ATOM   1923  CG  TYR   143      62.822  56.895  92.100  1.00  0.00           C  
ATOM   1924  CD1 TYR   143      62.210  55.614  92.229  1.00  0.00           C  
ATOM   1925  HD1 TYR   143      61.175  55.468  92.501  1.00  0.00           H  
ATOM   1926  CE1 TYR   143      62.995  54.492  91.905  1.00  0.00           C  
ATOM   1927  HE1 TYR   143      62.521  53.557  92.166  1.00  0.00           H  
ATOM   1928  CZ  TYR   143      64.254  54.595  91.326  1.00  0.00           C  
ATOM   1929  OH  TYR   143      64.986  53.452  91.214  1.00  0.00           O  
ATOM   1930  HH  TYR   143      64.435  52.798  90.778  1.00  0.00           H  
ATOM   1931  CE2 TYR   143      64.783  55.815  91.084  1.00  0.00           C  
ATOM   1932  HE2 TYR   143      65.725  55.881  90.561  1.00  0.00           H  
ATOM   1933  CD2 TYR   143      64.128  56.974  91.555  1.00  0.00           C  
ATOM   1934  HD2 TYR   143      64.581  57.929  91.329  1.00  0.00           H  
ATOM   1935  C   TYR   143      60.024  59.584  92.286  1.00  0.00           C  
ATOM   1936  O   TYR   143      60.154  60.754  91.918  1.00  0.00           O  
ATOM   1937  N   GLY   144      59.005  59.299  93.061  1.00  0.00           N  
ATOM   1938  H   GLY   144      58.935  58.367  93.444  1.00  0.00           H  
ATOM   1939  CA  GLY   144      58.072  60.241  93.785  1.00  0.00           C  
ATOM   1940  HA2 GLY   144      57.571  59.800  94.646  1.00  0.00           H  
ATOM   1941  HA3 GLY   144      58.759  60.988  94.183  1.00  0.00           H  
ATOM   1942  C   GLY   144      56.917  60.766  92.966  1.00  0.00           C  
ATOM   1943  O   GLY   144      56.878  60.832  91.711  1.00  0.00           O  
ATOM   1944  N   GLN   145      55.877  61.211  93.691  1.00  0.00           N  
ATOM   1945  H   GLN   145      55.880  60.973  94.672  1.00  0.00           H  
ATOM   1946  CA  GLN   145      54.679  61.915  93.085  1.00  0.00           C  
ATOM   1947  HA  GLN   145      54.629  61.710  92.016  1.00  0.00           H  
ATOM   1948  CB  GLN   145      53.259  61.488  93.625  1.00  0.00           C  
ATOM   1949  HB2 GLN   145      53.506  61.310  94.672  1.00  0.00           H  
ATOM   1950  HB3 GLN   145      52.492  62.240  93.439  1.00  0.00           H  
ATOM   1951  CG  GLN   145      53.071  60.155  92.867  1.00  0.00           C  
ATOM   1952  HG2 GLN   145      53.423  60.230  91.838  1.00  0.00           H  
ATOM   1953  HG3 GLN   145      53.802  59.411  93.185  1.00  0.00           H  
ATOM   1954  CD  GLN   145      51.684  59.493  92.965  1.00  0.00           C  
ATOM   1955  OE1 GLN   145      50.645  60.035  93.188  1.00  0.00           O  
ATOM   1956  NE2 GLN   145      51.648  58.254  92.494  1.00  0.00           N  
ATOM   1957 HE21 GLN   145      50.790  57.779  92.250  1.00  0.00           H  
ATOM   1958 HE22 GLN   145      52.493  57.786  92.197  1.00  0.00           H  
ATOM   1959  C   GLN   145      54.910  63.379  93.514  1.00  0.00           C  
ATOM   1960  O   GLN   145      54.746  63.625  94.748  1.00  0.00           O  
ATOM   1961  N   GLN   146      55.366  64.242  92.628  1.00  0.00           N  
ATOM   1962  H   GLN   146      55.548  63.811  91.733  1.00  0.00           H  
ATOM   1963  CA  GLN   146      55.626  65.616  92.851  1.00  0.00           C  
ATOM   1964  HA  GLN   146      56.528  65.662  93.461  1.00  0.00           H  
ATOM   1965  CB  GLN   146      55.861  66.308  91.473  1.00  0.00           C  
ATOM   1966  HB2 GLN   146      56.796  65.914  91.074  1.00  0.00           H  
ATOM   1967  HB3 GLN   146      54.995  66.174  90.826  1.00  0.00           H  
ATOM   1968  CG  GLN   146      56.087  67.815  91.592  1.00  0.00           C  
ATOM   1969  HG2 GLN   146      56.207  68.207  90.582  1.00  0.00           H  
ATOM   1970  HG3 GLN   146      55.275  68.357  92.077  1.00  0.00           H  
ATOM   1971  CD  GLN   146      57.388  68.204  92.247  1.00  0.00           C  
ATOM   1972  OE1 GLN   146      58.289  67.399  92.499  1.00  0.00           O  
ATOM   1973  NE2 GLN   146      57.494  69.408  92.781  1.00  0.00           N  
ATOM   1974 HE21 GLN   146      56.696  70.025  92.821  1.00  0.00           H  
ATOM   1975 HE22 GLN   146      58.438  69.758  92.862  1.00  0.00           H  
ATOM   1976  C   GLN   146      54.422  66.267  93.595  1.00  0.00           C  
ATOM   1977  O   GLN   146      53.301  66.274  92.996  1.00  0.00           O  
ATOM   1978  N   GLN   147      54.597  66.665  94.834  1.00  0.00           N  
ATOM   1979  H   GLN   147      55.517  66.622  95.247  1.00  0.00           H  
ATOM   1980  CA  GLN   147      53.651  67.419  95.630  1.00  0.00           C  
ATOM   1981  HA  GLN   147      52.765  66.821  95.843  1.00  0.00           H  
ATOM   1982  CB  GLN   147      54.280  67.743  97.001  1.00  0.00           C  
ATOM   1983  HB2 GLN   147      53.490  68.250  97.555  1.00  0.00           H  
ATOM   1984  HB3 GLN   147      54.557  66.826  97.523  1.00  0.00           H  
ATOM   1985  CG  GLN   147      55.438  68.805  96.928  1.00  0.00           C  
ATOM   1986  HG2 GLN   147      55.391  69.404  96.019  1.00  0.00           H  
ATOM   1987  HG3 GLN   147      55.376  69.390  97.846  1.00  0.00           H  
ATOM   1988  CD  GLN   147      56.789  68.103  96.995  1.00  0.00           C  
ATOM   1989  OE1 GLN   147      56.952  66.985  96.619  1.00  0.00           O  
ATOM   1990  NE2 GLN   147      57.876  68.781  97.355  1.00  0.00           N  
ATOM   1991 HE21 GLN   147      57.811  69.708  97.751  1.00  0.00           H  
ATOM   1992 HE22 GLN   147      58.668  68.180  97.533  1.00  0.00           H  
ATOM   1993  C   GLN   147      53.129  68.655  94.804  1.00  0.00           C  
ATOM   1994  O   GLN   147      53.819  69.282  94.067  1.00  0.00           O  
ATOM   1995  N   SER   148      51.858  68.996  95.027  1.00  0.00           N  
ATOM   1996  H   SER   148      51.224  68.553  95.677  1.00  0.00           H  
ATOM   1997  CA  SER   148      51.249  70.245  94.427  1.00  0.00           C  
ATOM   1998  HA  SER   148      51.436  70.267  93.353  1.00  0.00           H  
ATOM   1999  CB  SER   148      49.762  70.243  94.599  1.00  0.00           C  
ATOM   2000  HB2 SER   148      49.334  71.047  94.000  1.00  0.00           H  
ATOM   2001  HB3 SER   148      49.433  69.247  94.303  1.00  0.00           H  
ATOM   2002  OG  SER   148      49.366  70.525  95.964  1.00  0.00           O  
ATOM   2003  HG  SER   148      48.596  69.975  96.125  1.00  0.00           H  
ATOM   2004  C   SER   148      51.823  71.489  95.073  1.00  0.00           C  
ATOM   2005  O   SER   148      52.377  71.388  96.148  1.00  0.00           O  
ATOM   2006  N   TYR   149      51.487  72.655  94.463  1.00  0.00           N  
ATOM   2007  H   TYR   149      51.020  72.617  93.568  1.00  0.00           H  
ATOM   2008  CA  TYR   149      51.880  73.968  95.023  1.00  0.00           C  
ATOM   2009  HA  TYR   149      52.955  73.933  95.204  1.00  0.00           H  
ATOM   2010  CB  TYR   149      51.700  75.054  93.894  1.00  0.00           C  
ATOM   2011  HB2 TYR   149      52.238  74.792  92.982  1.00  0.00           H  
ATOM   2012  HB3 TYR   149      50.660  75.177  93.591  1.00  0.00           H  
ATOM   2013  CG  TYR   149      52.224  76.404  94.295  1.00  0.00           C  
ATOM   2014  CD1 TYR   149      51.291  77.356  94.754  1.00  0.00           C  
ATOM   2015  HD1 TYR   149      50.264  77.048  94.879  1.00  0.00           H  
ATOM   2016  CE1 TYR   149      51.614  78.648  95.014  1.00  0.00           C  
ATOM   2017  HE1 TYR   149      50.869  79.363  95.329  1.00  0.00           H  
ATOM   2018  CZ  TYR   149      52.942  79.042  94.918  1.00  0.00           C  
ATOM   2019  OH  TYR   149      53.372  80.274  95.302  1.00  0.00           O  
ATOM   2020  HH  TYR   149      52.599  80.842  95.260  1.00  0.00           H  
ATOM   2021  CE2 TYR   149      53.934  78.135  94.487  1.00  0.00           C  
ATOM   2022  HE2 TYR   149      54.964  78.460  94.462  1.00  0.00           H  
ATOM   2023  CD2 TYR   149      53.561  76.869  94.066  1.00  0.00           C  
ATOM   2024  HD2 TYR   149      54.274  76.274  93.513  1.00  0.00           H  
ATOM   2025  C   TYR   149      51.065  74.379  96.266  1.00  0.00           C  
ATOM   2026  O   TYR   149      49.985  73.948  96.580  1.00  0.00           O  
ATOM   2027  N   ASN   150      51.588  75.297  97.098  1.00  0.00           N  
ATOM   2028  H   ASN   150      52.431  75.761  96.789  1.00  0.00           H  
ATOM   2029  CA  ASN   150      50.857  75.992  98.183  1.00  0.00           C  
ATOM   2030  HA  ASN   150      49.792  76.085  97.971  1.00  0.00           H  
ATOM   2031  CB  ASN   150      51.061  75.103  99.490  1.00  0.00           C  
ATOM   2032  HB2 ASN   150      51.042  74.036  99.268  1.00  0.00           H  
ATOM   2033  HB3 ASN   150      52.076  75.260  99.853  1.00  0.00           H  
ATOM   2034  CG  ASN   150      50.033  75.356 100.572  1.00  0.00           C  
ATOM   2035  OD1 ASN   150      48.798  75.320 100.293  1.00  0.00           O  
ATOM   2036  ND2 ASN   150      50.385  75.689 101.771  1.00  0.00           N  
ATOM   2037 HD21 ASN   150      49.624  75.922 102.392  1.00  0.00           H  
ATOM   2038 HD22 ASN   150      51.337  75.660 102.107  1.00  0.00           H  
ATOM   2039  C   ASN   150      51.501  77.420  98.338  1.00  0.00           C  
ATOM   2040  O   ASN   150      52.552  77.693  97.868  1.00  0.00           O  
ATOM   2041  N   PRO   151      50.760  78.388  98.931  1.00  0.00           N  
ATOM   2042  CD  PRO   151      49.340  78.452  99.276  1.00  0.00           C  
ATOM   2043  HD2 PRO   151      49.188  77.787 100.126  1.00  0.00           H  
ATOM   2044  HD3 PRO   151      48.763  78.131  98.408  1.00  0.00           H  
ATOM   2045  CG  PRO   151      49.036  79.921  99.623  1.00  0.00           C  
ATOM   2046  HG2 PRO   151      48.257  79.931 100.384  1.00  0.00           H  
ATOM   2047  HG3 PRO   151      48.761  80.407  98.686  1.00  0.00           H  
ATOM   2048  CB  PRO   151      50.377  80.377 100.217  1.00  0.00           C  
ATOM   2049  HB2 PRO   151      50.533  80.035 101.240  1.00  0.00           H  
ATOM   2050  HB3 PRO   151      50.510  81.455 100.119  1.00  0.00           H  
ATOM   2051  CA  PRO   151      51.374  79.692  99.251  1.00  0.00           C  
ATOM   2052  HA  PRO   151      51.390  80.281  98.334  1.00  0.00           H  
ATOM   2053  C   PRO   151      52.751  79.484 100.049  1.00  0.00           C  
ATOM   2054  O   PRO   151      52.731  78.774 101.096  1.00  0.00           O  
ATOM   2055  N   PRO   152      53.799  80.301  99.784  1.00  0.00           N  
ATOM   2056  CD  PRO   152      53.847  81.257  98.655  1.00  0.00           C  
ATOM   2057  HD2 PRO   152      52.967  81.896  98.585  1.00  0.00           H  
ATOM   2058  HD3 PRO   152      54.113  80.622  97.810  1.00  0.00           H  
ATOM   2059  CG  PRO   152      55.161  82.098  98.923  1.00  0.00           C  
ATOM   2060  HG2 PRO   152      54.853  83.076  99.293  1.00  0.00           H  
ATOM   2061  HG3 PRO   152      55.770  82.214  98.027  1.00  0.00           H  
ATOM   2062  CB  PRO   152      55.970  81.355  99.955  1.00  0.00           C  
ATOM   2063  HB2 PRO   152      56.401  82.047 100.678  1.00  0.00           H  
ATOM   2064  HB3 PRO   152      56.665  80.759  99.364  1.00  0.00           H  
ATOM   2065  CA  PRO   152      55.104  80.306 100.554  1.00  0.00           C  
ATOM   2066  HA  PRO   152      55.522  79.303 100.476  1.00  0.00           H  
ATOM   2067  C   PRO   152      54.842  80.690 102.034  1.00  0.00           C  
ATOM   2068  O   PRO   152      53.917  81.519 102.265  1.00  0.00           O  
ATOM   2069  N   GLN   153      55.600  80.245 103.075  1.00  0.00           N  
ATOM   2070  H   GLN   153      56.298  79.566 102.809  1.00  0.00           H  
ATOM   2071  CA  GLN   153      55.464  80.662 104.420  1.00  0.00           C  
ATOM   2072  HA  GLN   153      54.410  80.624 104.698  1.00  0.00           H  
ATOM   2073  CB  GLN   153      56.115  79.693 105.345  1.00  0.00           C  
ATOM   2074  HB2 GLN   153      57.174  79.928 105.234  1.00  0.00           H  
ATOM   2075  HB3 GLN   153      55.813  80.006 106.344  1.00  0.00           H  
ATOM   2076  CG  GLN   153      55.749  78.195 105.242  1.00  0.00           C  
ATOM   2077  HG2 GLN   153      56.143  77.769 104.319  1.00  0.00           H  
ATOM   2078  HG3 GLN   153      56.178  77.674 106.099  1.00  0.00           H  
ATOM   2079  CD  GLN   153      54.171  77.938 105.300  1.00  0.00           C  
ATOM   2080  OE1 GLN   153      53.626  77.307 104.393  1.00  0.00           O  
ATOM   2081  NE2 GLN   153      53.488  78.343 106.388  1.00  0.00           N  
ATOM   2082 HE21 GLN   153      53.973  78.914 107.065  1.00  0.00           H  
ATOM   2083 HE22 GLN   153      52.483  78.296 106.303  1.00  0.00           H  
ATOM   2084  C   GLN   153      56.015  82.041 104.764  1.00  0.00           C  
ATOM   2085  O   GLN   153      55.397  82.797 105.551  1.00  0.00           O  
ATOM   2086  N   GLY   154      57.090  82.446 104.138  1.00  0.00           N  
ATOM   2087  H   GLY   154      57.628  81.872 103.505  1.00  0.00           H  
ATOM   2088  CA  GLY   154      57.617  83.891 104.217  1.00  0.00           C  
ATOM   2089  HA2 GLY   154      57.464  84.354 105.192  1.00  0.00           H  
ATOM   2090  HA3 GLY   154      58.699  83.987 104.132  1.00  0.00           H  
ATOM   2091  C   GLY   154      56.887  84.839 103.250  1.00  0.00           C  
ATOM   2092  O   GLY   154      55.664  84.830 103.171  1.00  0.00           O  
ATOM   2093  N   TYR   155      57.692  85.671 102.605  1.00  0.00           N  
ATOM   2094  H   TYR   155      58.689  85.587 102.745  1.00  0.00           H  
ATOM   2095  CA  TYR   155      57.221  86.742 101.735  1.00  0.00           C  
ATOM   2096  HA  TYR   155      56.573  87.441 102.265  1.00  0.00           H  
ATOM   2097  CB  TYR   155      58.562  87.484 101.277  1.00  0.00           C  
ATOM   2098  HB2 TYR   155      59.177  86.852 100.637  1.00  0.00           H  
ATOM   2099  HB3 TYR   155      58.311  88.240 100.532  1.00  0.00           H  
ATOM   2100  CG  TYR   155      59.406  88.090 102.399  1.00  0.00           C  
ATOM   2101  CD1 TYR   155      58.801  88.992 103.277  1.00  0.00           C  
ATOM   2102  HD1 TYR   155      57.730  88.942 103.408  1.00  0.00           H  
ATOM   2103  CE1 TYR   155      59.556  89.684 104.231  1.00  0.00           C  
ATOM   2104  HE1 TYR   155      59.100  90.284 105.005  1.00  0.00           H  
ATOM   2105  CZ  TYR   155      60.980  89.517 104.268  1.00  0.00           C  
ATOM   2106  OH  TYR   155      61.681  90.118 105.264  1.00  0.00           O  
ATOM   2107  HH  TYR   155      62.639  90.170 105.239  1.00  0.00           H  
ATOM   2108  CE2 TYR   155      61.550  88.559 103.342  1.00  0.00           C  
ATOM   2109  HE2 TYR   155      62.623  88.437 103.360  1.00  0.00           H  
ATOM   2110  CD2 TYR   155      60.819  87.932 102.360  1.00  0.00           C  
ATOM   2111  HD2 TYR   155      61.212  87.196 101.674  1.00  0.00           H  
ATOM   2112  C   TYR   155      56.475  86.168 100.541  1.00  0.00           C  
ATOM   2113  O   TYR   155      56.970  85.335  99.798  1.00  0.00           O  
ATOM   2114  N   GLY   156      55.221  86.677 100.247  1.00  0.00           N  
ATOM   2115  H   GLY   156      54.775  86.242  99.452  1.00  0.00           H  
ATOM   2116  CA  GLY   156      54.763  87.971 100.803  1.00  0.00           C  
ATOM   2117  HA2 GLY   156      54.483  87.750 101.833  1.00  0.00           H  
ATOM   2118  HA3 GLY   156      55.471  88.800 100.804  1.00  0.00           H  
ATOM   2119  C   GLY   156      53.470  88.507 100.164  1.00  0.00           C  
ATOM   2120  O   GLY   156      53.257  88.339  98.981  1.00  0.00           O  
ATOM   2121  N   GLN   157      52.618  89.136 100.947  1.00  0.00           N  
ATOM   2122  H   GLN   157      52.970  89.367 101.865  1.00  0.00           H  
ATOM   2123  CA  GLN   157      51.186  89.368 100.559  1.00  0.00           C  
ATOM   2124  HA  GLN   157      51.123  89.234  99.479  1.00  0.00           H  
ATOM   2125  CB  GLN   157      50.328  88.226 101.249  1.00  0.00           C  
ATOM   2126  HB2 GLN   157      50.696  88.082 102.265  1.00  0.00           H  
ATOM   2127  HB3 GLN   157      49.266  88.469 101.256  1.00  0.00           H  
ATOM   2128  CG  GLN   157      50.354  86.812 100.642  1.00  0.00           C  
ATOM   2129  HG2 GLN   157      51.246  86.280 100.973  1.00  0.00           H  
ATOM   2130  HG3 GLN   157      49.496  86.340 101.121  1.00  0.00           H  
ATOM   2131  CD  GLN   157      49.980  86.753  99.149  1.00  0.00           C  
ATOM   2132  OE1 GLN   157      50.749  86.222  98.345  1.00  0.00           O  
ATOM   2133  NE2 GLN   157      48.848  87.234  98.675  1.00  0.00           N  
ATOM   2134 HE21 GLN   157      48.151  87.619  99.297  1.00  0.00           H  
ATOM   2135 HE22 GLN   157      48.612  87.086  97.704  1.00  0.00           H  
ATOM   2136  C   GLN   157      50.735  90.779 100.876  1.00  0.00           C  
ATOM   2137  O   GLN   157      51.395  91.511 101.606  1.00  0.00           O  
ATOM   2138  N   GLN   158      49.568  91.294 100.360  1.00  0.00           N  
ATOM   2139  H   GLN   158      49.224  92.137 100.798  1.00  0.00           H  
ATOM   2140  CA  GLN   158      48.918  90.631  99.258  1.00  0.00           C  
ATOM   2141  HA  GLN   158      48.646  89.593  99.450  1.00  0.00           H  
ATOM   2142  CB  GLN   158      47.511  91.247  98.958  1.00  0.00           C  
ATOM   2143  HB2 GLN   158      47.634  92.320  98.808  1.00  0.00           H  
ATOM   2144  HB3 GLN   158      47.027  90.941  98.031  1.00  0.00           H  
ATOM   2145  CG  GLN   158      46.477  91.111 100.159  1.00  0.00           C  
ATOM   2146  HG2 GLN   158      46.842  91.837 100.886  1.00  0.00           H  
ATOM   2147  HG3 GLN   158      45.444  91.333  99.891  1.00  0.00           H  
ATOM   2148  CD  GLN   158      46.592  89.759 100.870  1.00  0.00           C  
ATOM   2149  OE1 GLN   158      46.756  88.745 100.249  1.00  0.00           O  
ATOM   2150  NE2 GLN   158      46.688  89.690 102.125  1.00  0.00           N  
ATOM   2151 HE21 GLN   158      46.605  90.514 102.703  1.00  0.00           H  
ATOM   2152 HE22 GLN   158      46.670  88.757 102.510  1.00  0.00           H  
ATOM   2153  C   GLN   158      49.790  90.645  97.910  1.00  0.00           C  
ATOM   2154  O   GLN   158      50.714  91.489  97.764  1.00  0.00           O  
ATOM   2155  N   ASN   159      49.448  89.821  96.939  1.00  0.00           N  
ATOM   2156  H   ASN   159      48.646  89.226  97.091  1.00  0.00           H  
ATOM   2157  CA  ASN   159      50.002  89.982  95.561  1.00  0.00           C  
ATOM   2158  HA  ASN   159      51.084  90.057  95.672  1.00  0.00           H  
ATOM   2159  CB  ASN   159      49.607  88.850  94.643  1.00  0.00           C  
ATOM   2160  HB2 ASN   159      48.560  88.959  94.360  1.00  0.00           H  
ATOM   2161  HB3 ASN   159      50.269  88.805  93.779  1.00  0.00           H  
ATOM   2162  CG  ASN   159      49.888  87.432  95.178  1.00  0.00           C  
ATOM   2163  OD1 ASN   159      48.966  86.812  95.744  1.00  0.00           O  
ATOM   2164  ND2 ASN   159      51.069  86.898  95.031  1.00  0.00           N  
ATOM   2165 HD21 ASN   159      51.837  87.384  94.590  1.00  0.00           H  
ATOM   2166 HD22 ASN   159      51.235  86.059  95.567  1.00  0.00           H  
ATOM   2167  C   ASN   159      49.459  91.255  94.972  1.00  0.00           C  
ATOM   2168  O   ASN   159      48.334  91.667  95.308  1.00  0.00           O  
ATOM   2169  N   GLN   160      50.235  92.010  94.132  1.00  0.00           N  
ATOM   2170  H   GLN   160      49.862  92.886  93.795  1.00  0.00           H  
ATOM   2171  CA  GLN   160      51.546  91.646  93.550  1.00  0.00           C  
ATOM   2172  HA  GLN   160      51.710  90.572  93.645  1.00  0.00           H  
ATOM   2173  CB  GLN   160      51.641  91.986  92.079  1.00  0.00           C  
ATOM   2174  HB2 GLN   160      50.888  91.487  91.470  1.00  0.00           H  
ATOM   2175  HB3 GLN   160      51.363  93.038  92.011  1.00  0.00           H  
ATOM   2176  CG  GLN   160      52.973  91.792  91.381  1.00  0.00           C  
ATOM   2177  HG2 GLN   160      53.008  92.105  90.338  1.00  0.00           H  
ATOM   2178  HG3 GLN   160      53.715  92.351  91.950  1.00  0.00           H  
ATOM   2179  CD  GLN   160      53.517  90.407  91.555  1.00  0.00           C  
ATOM   2180  OE1 GLN   160      52.808  89.417  91.649  1.00  0.00           O  
ATOM   2181  NE2 GLN   160      54.790  90.230  91.686  1.00  0.00           N  
ATOM   2182 HE21 GLN   160      55.409  91.028  91.713  1.00  0.00           H  
ATOM   2183 HE22 GLN   160      55.119  89.290  91.852  1.00  0.00           H  
ATOM   2184  C   GLN   160      52.719  92.369  94.339  1.00  0.00           C  
ATOM   2185  O   GLN   160      52.796  93.595  94.448  1.00  0.00           O  
ATOM   2186  N   TYR   161      53.573  91.549  94.927  1.00  0.00           N  
ATOM   2187  H   TYR   161      53.523  90.568  94.694  1.00  0.00           H  
ATOM   2188  CA  TYR   161      54.447  91.853  96.066  1.00  0.00           C  
ATOM   2189  HA  TYR   161      54.069  92.787  96.481  1.00  0.00           H  
ATOM   2190  CB  TYR   161      54.412  90.693  97.054  1.00  0.00           C  
ATOM   2191  HB2 TYR   161      53.404  90.424  97.370  1.00  0.00           H  
ATOM   2192  HB3 TYR   161      54.869  89.788  96.656  1.00  0.00           H  
ATOM   2193  CG  TYR   161      55.236  90.736  98.291  1.00  0.00           C  
ATOM   2194  CD1 TYR   161      56.585  90.238  98.328  1.00  0.00           C  
ATOM   2195  HD1 TYR   161      57.058  89.691  97.525  1.00  0.00           H  
ATOM   2196  CE1 TYR   161      57.306  90.506  99.493  1.00  0.00           C  
ATOM   2197  HE1 TYR   161      58.318  90.130  99.521  1.00  0.00           H  
ATOM   2198  CZ  TYR   161      56.824  91.195 100.605  1.00  0.00           C  
ATOM   2199  OH  TYR   161      57.590  91.353 101.728  1.00  0.00           O  
ATOM   2200  HH  TYR   161      57.061  91.515 102.512  1.00  0.00           H  
ATOM   2201  CE2 TYR   161      55.527  91.732 100.556  1.00  0.00           C  
ATOM   2202  HE2 TYR   161      55.110  92.345 101.341  1.00  0.00           H  
ATOM   2203  CD2 TYR   161      54.729  91.410  99.420  1.00  0.00           C  
ATOM   2204  HD2 TYR   161      53.705  91.755  99.405  1.00  0.00           H  
ATOM   2205  C   TYR   161      55.852  92.112  95.593  1.00  0.00           C  
ATOM   2206  O   TYR   161      56.411  93.171  95.676  1.00  0.00           O  
ATOM   2207  N   ASN   162      56.408  91.087  94.917  1.00  0.00           N  
ATOM   2208  H   ASN   162      55.834  90.287  94.690  1.00  0.00           H  
ATOM   2209  CA  ASN   162      57.755  90.983  94.374  1.00  0.00           C  
ATOM   2210  HA  ASN   162      58.434  91.245  95.185  1.00  0.00           H  
ATOM   2211  CB  ASN   162      58.047  89.492  94.020  1.00  0.00           C  
ATOM   2212  HB2 ASN   162      57.291  89.207  93.289  1.00  0.00           H  
ATOM   2213  HB3 ASN   162      59.011  89.250  93.572  1.00  0.00           H  
ATOM   2214  CG  ASN   162      57.983  88.553  95.157  1.00  0.00           C  
ATOM   2215  OD1 ASN   162      58.758  88.589  96.095  1.00  0.00           O  
ATOM   2216  ND2 ASN   162      56.998  87.668  95.132  1.00  0.00           N  
ATOM   2217 HD21 ASN   162      56.936  87.014  95.899  1.00  0.00           H  
ATOM   2218 HD22 ASN   162      56.321  87.694  94.383  1.00  0.00           H  
ATOM   2219  C   ASN   162      58.061  91.913  93.194  1.00  0.00           C  
ATOM   2220  O   ASN   162      57.143  92.086  92.403  1.00  0.00           O  
ATOM   2221  N   SER   163      59.162  92.622  93.213  1.00  0.00           N  
ATOM   2222  H   SER   163      59.910  92.351  93.836  1.00  0.00           H  
ATOM   2223  CA  SER   163      59.413  93.731  92.280  1.00  0.00           C  
ATOM   2224  HA  SER   163      58.471  94.256  92.123  1.00  0.00           H  
ATOM   2225  CB  SER   163      60.381  94.664  93.041  1.00  0.00           C  
ATOM   2226  HB2 SER   163      59.963  95.029  93.979  1.00  0.00           H  
ATOM   2227  HB3 SER   163      61.347  94.184  93.198  1.00  0.00           H  
ATOM   2228  OG  SER   163      60.554  95.825  92.299  1.00  0.00           O  
ATOM   2229  HG  SER   163      60.742  96.559  92.889  1.00  0.00           H  
ATOM   2230  C   SER   163      60.040  93.304  90.907  1.00  0.00           C  
ATOM   2231  O   SER   163      60.170  92.096  90.663  1.00  0.00           O  
ATOM   2232  N   SER   164      60.369  94.122  89.963  1.00  0.00           N  
ATOM   2233  H   SER   164      60.261  95.104  90.173  1.00  0.00           H  
ATOM   2234  CA  SER   164      60.722  93.906  88.541  1.00  0.00           C  
ATOM   2235  HA  SER   164      60.441  94.789  87.968  1.00  0.00           H  
ATOM   2236  CB  SER   164      59.803  92.844  87.933  1.00  0.00           C  
ATOM   2237  HB2 SER   164      59.872  92.846  86.845  1.00  0.00           H  
ATOM   2238  HB3 SER   164      60.281  91.915  88.244  1.00  0.00           H  
ATOM   2239  OG  SER   164      58.461  92.685  88.385  1.00  0.00           O  
ATOM   2240  HG  SER   164      58.562  92.448  89.310  1.00  0.00           H  
ATOM   2241  C   SER   164      62.229  93.620  88.363  1.00  0.00           C  
ATOM   2242  O   SER   164      62.974  93.282  89.297  1.00  0.00           O  
ATOM   2243  N   SER   165      62.742  93.892  87.125  1.00  0.00           N  
ATOM   2244  H   SER   165      62.083  94.197  86.423  1.00  0.00           H  
ATOM   2245  CA  SER   165      64.181  94.115  86.862  1.00  0.00           C  
ATOM   2246  HA  SER   165      64.760  93.199  86.979  1.00  0.00           H  
ATOM   2247  CB  SER   165      64.380  94.476  85.398  1.00  0.00           C  
ATOM   2248  HB2 SER   165      63.865  95.428  85.268  1.00  0.00           H  
ATOM   2249  HB3 SER   165      65.456  94.604  85.285  1.00  0.00           H  
ATOM   2250  OG  SER   165      63.844  93.479  84.556  1.00  0.00           O  
ATOM   2251  HG  SER   165      64.222  93.503  83.674  1.00  0.00           H  
ATOM   2252  C   SER   165      64.751  95.261  87.736  1.00  0.00           C  
ATOM   2253  O   SER   165      64.133  96.266  87.961  1.00  0.00           O  
ATOM   2254  N   GLY   166      66.007  95.154  88.178  1.00  0.00           N  
ATOM   2255  H   GLY   166      66.502  94.340  87.843  1.00  0.00           H  
ATOM   2256  CA  GLY   166      66.712  96.187  88.962  1.00  0.00           C  
ATOM   2257  HA2 GLY   166      66.932  97.001  88.271  1.00  0.00           H  
ATOM   2258  HA3 GLY   166      66.090  96.561  89.775  1.00  0.00           H  
ATOM   2259  C   GLY   166      67.964  95.653  89.557  1.00  0.00           C  
ATOM   2260  O   GLY   166      68.153  94.473  89.794  1.00  0.00           O  
ATOM   2261  N   GLY   167      68.878  96.553  89.966  1.00  0.00           N  
ATOM   2262  H   GLY   167      68.698  97.529  89.778  1.00  0.00           H  
ATOM   2263  CA  GLY   167      70.269  96.196  90.275  1.00  0.00           C  
ATOM   2264  HA2 GLY   167      70.773  97.151  90.424  1.00  0.00           H  
ATOM   2265  HA3 GLY   167      70.280  95.653  91.221  1.00  0.00           H  
ATOM   2266  C   GLY   167      70.988  95.369  89.218  1.00  0.00           C  
ATOM   2267  O   GLY   167      70.867  95.761  88.039  1.00  0.00           O  
ATOM   2268  N   GLY   168      71.627  94.289  89.606  1.00  0.00           N  
ATOM   2269  H   GLY   168      71.365  94.008  90.540  1.00  0.00           H  
ATOM   2270  CA  GLY   168      72.247  93.351  88.588  1.00  0.00           C  
ATOM   2271  HA2 GLY   168      72.864  93.964  87.932  1.00  0.00           H  
ATOM   2272  HA3 GLY   168      72.892  92.800  89.274  1.00  0.00           H  
ATOM   2273  C   GLY   168      71.357  92.359  87.803  1.00  0.00           C  
ATOM   2274  O   GLY   168      70.145  92.567  87.717  1.00  0.00           O  
ATOM   2275  N   GLY   169      71.943  91.292  87.250  1.00  0.00           N  
ATOM   2276  H   GLY   169      71.368  90.708  86.660  1.00  0.00           H  
ATOM   2277  CA  GLY   169      73.293  90.803  87.414  1.00  0.00           C  
ATOM   2278  HA2 GLY   169      73.605  90.887  88.455  1.00  0.00           H  
ATOM   2279  HA3 GLY   169      73.348  89.751  87.133  1.00  0.00           H  
ATOM   2280  C   GLY   169      74.297  91.514  86.599  1.00  0.00           C  
ATOM   2281  O   GLY   169      74.089  92.642  86.116  1.00  0.00           O  
ATOM   2282  N   GLY   170      75.503  90.949  86.430  1.00  0.00           N  
ATOM   2283  H   GLY   170      75.638  90.031  86.829  1.00  0.00           H  
ATOM   2284  CA  GLY   170      76.581  91.500  85.575  1.00  0.00           C  
ATOM   2285  HA2 GLY   170      76.263  91.522  84.533  1.00  0.00           H  
ATOM   2286  HA3 GLY   170      76.750  92.533  85.880  1.00  0.00           H  
ATOM   2287  C   GLY   170      77.930  90.746  85.651  1.00  0.00           C  
ATOM   2288  O   GLY   170      78.194  89.802  86.425  1.00  0.00           O  
ATOM   2289  N   GLY   171      78.923  91.138  84.841  1.00  0.00           N  
ATOM   2290  H   GLY   171      79.834  90.733  85.004  1.00  0.00           H  
ATOM   2291  CA  GLY   171      78.873  92.222  83.875  1.00  0.00           C  
ATOM   2292  HA2 GLY   171      78.444  93.140  84.275  1.00  0.00           H  
ATOM   2293  HA3 GLY   171      79.892  92.433  83.552  1.00  0.00           H  
ATOM   2294  C   GLY   171      77.996  91.928  82.620  1.00  0.00           C  
ATOM   2295  O   GLY   171      77.447  90.872  82.462  1.00  0.00           O  
ATOM   2296  N   GLY   172      77.962  92.797  81.652  1.00  0.00           N  
ATOM   2297  H   GLY   172      77.239  92.521  81.003  1.00  0.00           H  
ATOM   2298  CA  GLY   172      78.527  94.102  81.589  1.00  0.00           C  
ATOM   2299  HA2 GLY   172      77.907  94.826  82.118  1.00  0.00           H  
ATOM   2300  HA3 GLY   172      79.448  94.148  82.169  1.00  0.00           H  
ATOM   2301  C   GLY   172      78.627  94.376  80.088  1.00  0.00           C  
ATOM   2302  O   GLY   172      78.821  93.403  79.257  1.00  0.00           O  
ATOM   2303  N   GLY   173      78.427  95.641  79.750  1.00  0.00           N  
ATOM   2304  H   GLY   173      78.270  96.354  80.449  1.00  0.00           H  
ATOM   2305  CA  GLY   173      78.126  96.024  78.413  1.00  0.00           C  
ATOM   2306  HA2 GLY   173      78.054  97.111  78.438  1.00  0.00           H  
ATOM   2307  HA3 GLY   173      78.862  95.710  77.673  1.00  0.00           H  
ATOM   2308  C   GLY   173      76.718  95.562  77.850  1.00  0.00           C  
ATOM   2309  O   GLY   173      75.888  94.988  78.560  1.00  0.00           O  
ATOM   2310  N   GLY   174      76.573  95.691  76.564  1.00  0.00           N  
ATOM   2311  H   GLY   174      75.595  95.527  76.373  1.00  0.00           H  
ATOM   2312  CA  GLY   174      77.421  96.550  75.688  1.00  0.00           C  
ATOM   2313  HA2 GLY   174      76.692  96.889  74.953  1.00  0.00           H  
ATOM   2314  HA3 GLY   174      77.841  97.423  76.187  1.00  0.00           H  
ATOM   2315  C   GLY   174      78.567  95.802  75.090  1.00  0.00           C  
ATOM   2316  O   GLY   174      78.784  94.621  75.326  1.00  0.00           O  
ATOM   2317  N   GLY   175      79.331  96.491  74.220  1.00  0.00           N  
ATOM   2318  H   GLY   175      79.157  97.480  74.113  1.00  0.00           H  
ATOM   2319  CA  GLY   175      80.224  95.869  73.229  1.00  0.00           C  
ATOM   2320  HA2 GLY   175      81.088  95.473  73.762  1.00  0.00           H  
ATOM   2321  HA3 GLY   175      79.741  95.034  72.721  1.00  0.00           H  
ATOM   2322  C   GLY   175      80.781  96.764  72.231  1.00  0.00           C  
ATOM   2323  O   GLY   175      80.723  97.988  72.361  1.00  0.00           O  
ATOM   2324  N   ASN   176      81.488  96.171  71.281  1.00  0.00           N  
ATOM   2325  H   ASN   176      81.677  95.178  71.276  1.00  0.00           H  
ATOM   2326  CA  ASN   176      82.194  96.993  70.242  1.00  0.00           C  
ATOM   2327  HA  ASN   176      82.876  97.604  70.833  1.00  0.00           H  
ATOM   2328  CB  ASN   176      82.941  96.007  69.360  1.00  0.00           C  
ATOM   2329  HB2 ASN   176      83.746  95.499  69.891  1.00  0.00           H  
ATOM   2330  HB3 ASN   176      82.255  95.243  68.994  1.00  0.00           H  
ATOM   2331  CG  ASN   176      83.588  96.776  68.250  1.00  0.00           C  
ATOM   2332  OD1 ASN   176      83.179  96.786  67.150  1.00  0.00           O  
ATOM   2333  ND2 ASN   176      84.662  97.442  68.599  1.00  0.00           N  
ATOM   2334 HD21 ASN   176      85.229  97.804  67.846  1.00  0.00           H  
ATOM   2335 HD22 ASN   176      85.075  97.386  69.518  1.00  0.00           H  
ATOM   2336  C   ASN   176      81.351  98.072  69.418  1.00  0.00           C  
ATOM   2337  O   ASN   176      80.134  97.935  69.252  1.00  0.00           O  
ATOM   2338  N   TYR   177      82.044  99.154  69.014  1.00  0.00           N  
ATOM   2339  H   TYR   177      83.046  99.174  69.145  1.00  0.00           H  
ATOM   2340  CA  TYR   177      81.446 100.210  68.212  1.00  0.00           C  
ATOM   2341  HA  TYR   177      80.710 100.683  68.862  1.00  0.00           H  
ATOM   2342  CB  TYR   177      82.514 101.218  67.693  1.00  0.00           C  
ATOM   2343  HB2 TYR   177      83.233 100.767  67.008  1.00  0.00           H  
ATOM   2344  HB3 TYR   177      82.064 102.044  67.142  1.00  0.00           H  
ATOM   2345  CG  TYR   177      83.331 101.867  68.787  1.00  0.00           C  
ATOM   2346  CD1 TYR   177      82.617 102.692  69.699  1.00  0.00           C  
ATOM   2347  HD1 TYR   177      81.553 102.855  69.608  1.00  0.00           H  
ATOM   2348  CE1 TYR   177      83.295 103.076  70.923  1.00  0.00           C  
ATOM   2349  HE1 TYR   177      82.693 103.536  71.693  1.00  0.00           H  
ATOM   2350  CZ  TYR   177      84.692 102.886  71.000  1.00  0.00           C  
ATOM   2351  OH  TYR   177      85.319 103.553  72.019  1.00  0.00           O  
ATOM   2352  HH  TYR   177      84.783 104.139  72.558  1.00  0.00           H  
ATOM   2353  CE2 TYR   177      85.407 102.186  70.016  1.00  0.00           C  
ATOM   2354  HE2 TYR   177      86.473 102.070  70.146  1.00  0.00           H  
ATOM   2355  CD2 TYR   177      84.758 101.571  68.995  1.00  0.00           C  
ATOM   2356  HD2 TYR   177      85.209 100.956  68.230  1.00  0.00           H  
ATOM   2357  C   TYR   177      80.595  99.696  67.029  1.00  0.00           C  
ATOM   2358  O   TYR   177      81.138  99.032  66.154  1.00  0.00           O  
ATOM   2359  N   GLY   178      79.300 100.064  66.892  1.00  0.00           N  
ATOM   2360  H   GLY   178      78.875  99.741  66.035  1.00  0.00           H  
ATOM   2361  CA  GLY   178      78.414 100.959  67.745  1.00  0.00           C  
ATOM   2362  HA2 GLY   178      77.383 100.985  67.390  1.00  0.00           H  
ATOM   2363  HA3 GLY   178      78.381 100.471  68.719  1.00  0.00           H  
ATOM   2364  C   GLY   178      78.821 102.430  67.996  1.00  0.00           C  
ATOM   2365  O   GLY   178      79.942 102.867  67.782  1.00  0.00           O  
ATOM   2366  N   GLN   179      77.856 103.174  68.528  1.00  0.00           N  
ATOM   2367  H   GLN   179      77.007 102.685  68.773  1.00  0.00           H  
ATOM   2368  CA  GLN   179      78.020 104.512  69.079  1.00  0.00           C  
ATOM   2369  HA  GLN   179      78.424 105.211  68.346  1.00  0.00           H  
ATOM   2370  CB  GLN   179      76.627 105.040  69.490  1.00  0.00           C  
ATOM   2371  HB2 GLN   179      76.139 104.432  70.253  1.00  0.00           H  
ATOM   2372  HB3 GLN   179      76.706 106.067  69.845  1.00  0.00           H  
ATOM   2373  CG  GLN   179      75.666 105.117  68.281  1.00  0.00           C  
ATOM   2374  HG2 GLN   179      76.088 105.729  67.485  1.00  0.00           H  
ATOM   2375  HG3 GLN   179      75.487 104.115  67.891  1.00  0.00           H  
ATOM   2376  CD  GLN   179      74.405 105.770  68.691  1.00  0.00           C  
ATOM   2377  OE1 GLN   179      74.090 106.078  69.841  1.00  0.00           O  
ATOM   2378  NE2 GLN   179      73.541 106.087  67.719  1.00  0.00           N  
ATOM   2379 HE21 GLN   179      73.726 105.858  66.753  1.00  0.00           H  
ATOM   2380 HE22 GLN   179      72.645 106.455  68.005  1.00  0.00           H  
ATOM   2381  C   GLN   179      78.911 104.455  70.335  1.00  0.00           C  
ATOM   2382  O   GLN   179      78.597 103.668  71.196  1.00  0.00           O  
ATOM   2383  N   ASP   180      79.935 105.366  70.560  1.00  0.00           N  
ATOM   2384  H   ASP   180      80.373 105.210  71.457  1.00  0.00           H  
ATOM   2385  CA  ASP   180      80.526 106.411  69.683  1.00  0.00           C  
ATOM   2386  HA  ASP   180      80.537 106.218  68.610  1.00  0.00           H  
ATOM   2387  CB  ASP   180      79.862 107.741  69.967  1.00  0.00           C  
ATOM   2388  HB2 ASP   180      78.796 107.704  69.744  1.00  0.00           H  
ATOM   2389  HB3 ASP   180      79.961 108.000  71.022  1.00  0.00           H  
ATOM   2390  CG  ASP   180      80.479 108.925  69.189  1.00  0.00           C  
ATOM   2391  OD1 ASP   180      79.926 110.027  69.391  1.00  0.00           O  
ATOM   2392  OD2 ASP   180      81.413 108.784  68.362  1.00  0.00           O  
ATOM   2393  C   ASP   180      82.006 106.438  70.042  1.00  0.00           C  
ATOM   2394  O   ASP   180      82.336 106.549  71.225  1.00  0.00           O  
ATOM   2395  N   GLN   181      82.906 106.456  69.120  1.00  0.00           N  
ATOM   2396  H   GLN   181      82.564 106.649  68.190  1.00  0.00           H  
ATOM   2397  CA  GLN   181      84.373 106.619  69.316  1.00  0.00           C  
ATOM   2398  HA  GLN   181      84.694 105.826  69.991  1.00  0.00           H  
ATOM   2399  CB  GLN   181      85.035 106.389  67.872  1.00  0.00           C  
ATOM   2400  HB2 GLN   181      84.500 106.904  67.074  1.00  0.00           H  
ATOM   2401  HB3 GLN   181      86.056 106.770  67.874  1.00  0.00           H  
ATOM   2402  CG  GLN   181      84.985 104.840  67.498  1.00  0.00           C  
ATOM   2403  HG2 GLN   181      85.642 104.306  68.184  1.00  0.00           H  
ATOM   2404  HG3 GLN   181      84.027 104.359  67.696  1.00  0.00           H  
ATOM   2405  CD  GLN   181      85.447 104.592  66.126  1.00  0.00           C  
ATOM   2406  OE1 GLN   181      85.130 103.563  65.554  1.00  0.00           O  
ATOM   2407  NE2 GLN   181      86.182 105.485  65.480  1.00  0.00           N  
ATOM   2408 HE21 GLN   181      86.335 106.396  65.889  1.00  0.00           H  
ATOM   2409 HE22 GLN   181      86.465 105.225  64.546  1.00  0.00           H  
ATOM   2410  C   GLN   181      84.852 107.956  69.863  1.00  0.00           C  
ATOM   2411  O   GLN   181      85.830 107.968  70.602  1.00  0.00           O  
ATOM   2412  N   SER   182      84.075 109.018  69.680  1.00  0.00           N  
ATOM   2413  H   SER   182      83.212 108.889  69.172  1.00  0.00           H  
ATOM   2414  CA  SER   182      84.301 110.375  70.037  1.00  0.00           C  
ATOM   2415  HA  SER   182      85.093 110.840  69.451  1.00  0.00           H  
ATOM   2416  CB  SER   182      83.015 111.203  69.690  1.00  0.00           C  
ATOM   2417  HB2 SER   182      82.231 110.787  70.322  1.00  0.00           H  
ATOM   2418  HB3 SER   182      83.200 112.248  69.937  1.00  0.00           H  
ATOM   2419  OG  SER   182      82.682 111.114  68.335  1.00  0.00           O  
ATOM   2420  HG  SER   182      82.020 110.431  68.204  1.00  0.00           H  
ATOM   2421  C   SER   182      84.514 110.431  71.525  1.00  0.00           C  
ATOM   2422  O   SER   182      83.760 109.803  72.279  1.00  0.00           O  
ATOM   2423  N   SER   183      85.398 111.335  72.009  1.00  0.00           N  
ATOM   2424  H   SER   183      85.499 111.449  73.007  1.00  0.00           H  
ATOM   2425  CA  SER   183      86.415 112.183  71.310  1.00  0.00           C  
ATOM   2426  HA  SER   183      86.027 112.360  70.307  1.00  0.00           H  
ATOM   2427  CB  SER   183      86.413 113.513  72.065  1.00  0.00           C  
ATOM   2428  HB2 SER   183      85.351 113.705  72.216  1.00  0.00           H  
ATOM   2429  HB3 SER   183      86.898 113.328  73.024  1.00  0.00           H  
ATOM   2430  OG  SER   183      87.137 114.503  71.369  1.00  0.00           O  
ATOM   2431  HG  SER   183      87.580 115.095  71.980  1.00  0.00           H  
ATOM   2432  C   SER   183      87.819 111.577  71.308  1.00  0.00           C  
ATOM   2433  O   SER   183      88.118 110.674  72.098  1.00  0.00           O  
ATOM   2434  N   MET   184      88.764 112.136  70.521  1.00  0.00           N  
ATOM   2435  H   MET   184      88.446 112.964  70.039  1.00  0.00           H  
ATOM   2436  CA  MET   184      90.119 111.652  70.257  1.00  0.00           C  
ATOM   2437  HA  MET   184      90.419 110.942  71.028  1.00  0.00           H  
ATOM   2438  CB  MET   184      90.296 111.075  68.852  1.00  0.00           C  
ATOM   2439  HB2 MET   184      91.309 110.684  68.766  1.00  0.00           H  
ATOM   2440  HB3 MET   184      89.635 110.208  68.864  1.00  0.00           H  
ATOM   2441  CG  MET   184      89.990 111.899  67.583  1.00  0.00           C  
ATOM   2442  HG2 MET   184      89.047 112.435  67.692  1.00  0.00           H  
ATOM   2443  HG3 MET   184      90.676 112.742  67.494  1.00  0.00           H  
ATOM   2444  SD  MET   184      89.773 111.028  66.060  1.00  0.00           S  
ATOM   2445  CE  MET   184      91.245 110.013  65.913  1.00  0.00           C  
ATOM   2446  HE1 MET   184      92.174 110.580  65.973  1.00  0.00           H  
ATOM   2447  HE2 MET   184      91.295 109.227  66.667  1.00  0.00           H  
ATOM   2448  HE3 MET   184      91.215 109.623  64.896  1.00  0.00           H  
ATOM   2449  C   MET   184      91.008 112.835  70.502  1.00  0.00           C  
ATOM   2450  O   MET   184      90.683 114.018  70.147  1.00  0.00           O  
ATOM   2451  N   SER   185      92.125 112.718  71.201  1.00  0.00           N  
ATOM   2452  H   SER   185      92.415 111.806  71.524  1.00  0.00           H  
ATOM   2453  CA  SER   185      92.780 113.878  71.884  1.00  0.00           C  
ATOM   2454  HA  SER   185      92.021 114.569  72.251  1.00  0.00           H  
ATOM   2455  CB  SER   185      93.648 113.549  73.112  1.00  0.00           C  
ATOM   2456  HB2 SER   185      92.963 113.157  73.864  1.00  0.00           H  
ATOM   2457  HB3 SER   185      94.389 112.778  72.898  1.00  0.00           H  
ATOM   2458  OG  SER   185      94.494 114.561  73.726  1.00  0.00           O  
ATOM   2459  HG  SER   185      93.976 115.208  74.211  1.00  0.00           H  
ATOM   2460  C   SER   185      93.696 114.605  70.923  1.00  0.00           C  
ATOM   2461  O   SER   185      94.728 114.191  70.394  1.00  0.00           O  
ATOM   2462  N   SER   186      93.230 115.837  70.536  1.00  0.00           N  
ATOM   2463  H   SER   186      92.320 116.191  70.795  1.00  0.00           H  
ATOM   2464  CA  SER   186      93.910 116.605  69.508  1.00  0.00           C  
ATOM   2465  HA  SER   186      94.987 116.536  69.655  1.00  0.00           H  
ATOM   2466  CB  SER   186      93.634 116.012  68.093  1.00  0.00           C  
ATOM   2467  HB2 SER   186      93.903 114.956  68.088  1.00  0.00           H  
ATOM   2468  HB3 SER   186      92.551 115.941  68.000  1.00  0.00           H  
ATOM   2469  OG  SER   186      94.182 116.604  66.942  1.00  0.00           O  
ATOM   2470  HG  SER   186      93.636 117.334  66.641  1.00  0.00           H  
ATOM   2471  C   SER   186      93.398 118.057  69.583  1.00  0.00           C  
ATOM   2472  O   SER   186      92.264 118.230  69.974  1.00  0.00           O  
ATOM   2473  N   GLY   187      94.203 119.054  69.274  1.00  0.00           N  
ATOM   2474  H   GLY   187      93.830 119.971  69.473  1.00  0.00           H  
ATOM   2475  CA  GLY   187      95.643 119.031  68.959  1.00  0.00           C  
ATOM   2476  HA2 GLY   187      96.085 119.161  69.946  1.00  0.00           H  
ATOM   2477  HA3 GLY   187      95.949 118.094  68.495  1.00  0.00           H  
ATOM   2478  C   GLY   187      96.099 120.214  68.128  1.00  0.00           C  
ATOM   2479  O   GLY   187      97.277 120.413  68.056  1.00  0.00           O  
ATOM   2480  N   GLY   188      95.295 121.018  67.414  1.00  0.00           N  
ATOM   2481  H   GLY   188      94.306 120.829  67.337  1.00  0.00           H  
ATOM   2482  CA  GLY   188      95.788 122.082  66.520  1.00  0.00           C  
ATOM   2483  HA2 GLY   188      96.424 121.665  65.738  1.00  0.00           H  
ATOM   2484  HA3 GLY   188      94.916 122.476  66.000  1.00  0.00           H  
ATOM   2485  C   GLY   188      96.485 123.196  67.338  1.00  0.00           C  
ATOM   2486  O   GLY   188      96.054 123.526  68.458  1.00  0.00           O  
ATOM   2487  N   GLY   189      97.462 123.875  66.780  1.00  0.00           N  
ATOM   2488  H   GLY   189      97.735 124.733  67.238  1.00  0.00           H  
ATOM   2489  CA  GLY   189      97.901 123.834  65.383  1.00  0.00           C  
ATOM   2490  HA2 GLY   189      98.855 124.353  65.298  1.00  0.00           H  
ATOM   2491  HA3 GLY   189      98.009 122.819  64.998  1.00  0.00           H  
ATOM   2492  C   GLY   189      96.996 124.640  64.437  1.00  0.00           C  
ATOM   2493  O   GLY   189      95.802 124.818  64.676  1.00  0.00           O  
ATOM   2494  N   SER   190      97.533 125.165  63.363  1.00  0.00           N  
ATOM   2495  H   SER   190      98.404 124.677  63.210  1.00  0.00           H  
ATOM   2496  CA  SER   190      96.887 126.061  62.333  1.00  0.00           C  
ATOM   2497  HA  SER   190      97.684 126.347  61.647  1.00  0.00           H  
ATOM   2498  CB  SER   190      95.895 125.255  61.487  1.00  0.00           C  
ATOM   2499  HB2 SER   190      94.973 125.154  62.058  1.00  0.00           H  
ATOM   2500  HB3 SER   190      95.688 125.809  60.572  1.00  0.00           H  
ATOM   2501  OG  SER   190      96.321 124.027  61.067  1.00  0.00           O  
ATOM   2502  HG  SER   190      96.214 123.396  61.782  1.00  0.00           H  
ATOM   2503  C   SER   190      96.118 127.278  62.849  1.00  0.00           C  
ATOM   2504  O   SER   190      94.923 127.503  62.587  1.00  0.00           O  
ATOM   2505  N   GLY   191      96.711 128.249  63.540  1.00  0.00           N  
ATOM   2506  H   GLY   191      96.071 128.958  63.868  1.00  0.00           H  
ATOM   2507  CA  GLY   191      98.062 128.417  64.133  1.00  0.00           C  
ATOM   2508  HA2 GLY   191      97.990 129.320  64.739  1.00  0.00           H  
ATOM   2509  HA3 GLY   191      98.208 127.672  64.915  1.00  0.00           H  
ATOM   2510  C   GLY   191      99.254 128.494  63.140  1.00  0.00           C  
ATOM   2511  O   GLY   191      99.071 128.855  61.988  1.00  0.00           O  
ATOM   2512  N   GLY   192     100.479 128.268  63.625  1.00  0.00           N  
ATOM   2513  H   GLY   192     100.620 128.112  64.613  1.00  0.00           H  
ATOM   2514  CA  GLY   192     101.705 128.182  62.780  1.00  0.00           C  
ATOM   2515  HA2 GLY   192     102.080 129.163  62.487  1.00  0.00           H  
ATOM   2516  HA3 GLY   192     102.449 127.688  63.406  1.00  0.00           H  
ATOM   2517  C   GLY   192     101.736 127.340  61.530  1.00  0.00           C  
ATOM   2518  O   GLY   192     101.169 126.270  61.469  1.00  0.00           O  
ATOM   2519  N   GLY   193     102.302 127.877  60.454  1.00  0.00           N  
ATOM   2520  H   GLY   193     102.695 128.800  60.567  1.00  0.00           H  
ATOM   2521  CA  GLY   193     102.094 127.345  59.104  1.00  0.00           C  
ATOM   2522  HA2 GLY   193     102.677 127.922  58.385  1.00  0.00           H  
ATOM   2523  HA3 GLY   193     102.481 126.333  58.988  1.00  0.00           H  
ATOM   2524  C   GLY   193     100.624 127.518  58.714  1.00  0.00           C  
ATOM   2525  O   GLY   193      99.993 128.573  58.955  1.00  0.00           O  
ATOM   2526  N   TYR   194     100.147 126.466  57.929  1.00  0.00           N  
ATOM   2527  H   TYR   194     100.793 125.707  57.762  1.00  0.00           H  
ATOM   2528  CA  TYR   194      98.803 126.295  57.392  1.00  0.00           C  
ATOM   2529  HA  TYR   194      98.147 126.918  57.999  1.00  0.00           H  
ATOM   2530  CB  TYR   194      98.589 126.964  55.970  1.00  0.00           C  
ATOM   2531  HB2 TYR   194      98.633 126.151  55.244  1.00  0.00           H  
ATOM   2532  HB3 TYR   194      97.607 127.435  56.008  1.00  0.00           H  
ATOM   2533  CG  TYR   194      99.604 127.984  55.561  1.00  0.00           C  
ATOM   2534  CD1 TYR   194      99.344 129.285  55.983  1.00  0.00           C  
ATOM   2535  HD1 TYR   194      98.486 129.599  56.558  1.00  0.00           H  
ATOM   2536  CE1 TYR   194     100.282 130.280  55.649  1.00  0.00           C  
ATOM   2537  HE1 TYR   194     100.181 131.297  55.999  1.00  0.00           H  
ATOM   2538  CZ  TYR   194     101.466 129.950  54.870  1.00  0.00           C  
ATOM   2539  OH  TYR   194     102.371 130.883  54.540  1.00  0.00           O  
ATOM   2540  HH  TYR   194     102.206 131.700  55.017  1.00  0.00           H  
ATOM   2541  CE2 TYR   194     101.605 128.568  54.478  1.00  0.00           C  
ATOM   2542  HE2 TYR   194     102.358 128.222  53.785  1.00  0.00           H  
ATOM   2543  CD2 TYR   194     100.671 127.620  54.814  1.00  0.00           C  
ATOM   2544  HD2 TYR   194     100.685 126.598  54.465  1.00  0.00           H  
ATOM   2545  C   TYR   194      98.157 124.895  57.441  1.00  0.00           C  
ATOM   2546  O   TYR   194      98.908 123.908  57.290  1.00  0.00           O  
ATOM   2547  N   GLY   195      96.859 124.748  57.721  1.00  0.00           N  
ATOM   2548  H   GLY   195      96.695 123.752  57.729  1.00  0.00           H  
ATOM   2549  CA  GLY   195      95.791 125.807  57.635  1.00  0.00           C  
ATOM   2550  HA2 GLY   195      96.139 126.651  58.231  1.00  0.00           H  
ATOM   2551  HA3 GLY   195      95.747 126.156  56.603  1.00  0.00           H  
ATOM   2552  C   GLY   195      94.397 125.287  58.095  1.00  0.00           C  
ATOM   2553  O   GLY   195      93.964 124.225  57.651  1.00  0.00           O  
ATOM   2554  N   ASN   196      93.745 126.044  59.004  1.00  0.00           N  
ATOM   2555  H   ASN   196      94.237 126.878  59.293  1.00  0.00           H  
ATOM   2556  CA  ASN   196      92.476 125.668  59.655  1.00  0.00           C  
ATOM   2557  HA  ASN   196      92.663 124.890  60.395  1.00  0.00           H  
ATOM   2558  CB  ASN   196      92.008 126.805  60.519  1.00  0.00           C  
ATOM   2559  HB2 ASN   196      92.756 126.888  61.307  1.00  0.00           H  
ATOM   2560  HB3 ASN   196      92.036 127.780  60.032  1.00  0.00           H  
ATOM   2561  CG  ASN   196      90.712 126.445  61.145  1.00  0.00           C  
ATOM   2562  OD1 ASN   196      90.704 125.907  62.253  1.00  0.00           O  
ATOM   2563  ND2 ASN   196      89.654 126.722  60.497  1.00  0.00           N  
ATOM   2564 HD21 ASN   196      88.755 126.378  60.802  1.00  0.00           H  
ATOM   2565 HD22 ASN   196      89.664 127.263  59.644  1.00  0.00           H  
ATOM   2566  C   ASN   196      91.444 125.184  58.661  1.00  0.00           C  
ATOM   2567  O   ASN   196      91.134 125.785  57.668  1.00  0.00           O  
ATOM   2568  N   GLN   197      90.827 124.054  58.992  1.00  0.00           N  
ATOM   2569  H   GLN   197      91.241 123.448  59.686  1.00  0.00           H  
ATOM   2570  CA  GLN   197      89.744 123.425  58.218  1.00  0.00           C  
ATOM   2571  HA  GLN   197      89.483 124.100  57.402  1.00  0.00           H  
ATOM   2572  CB  GLN   197      90.336 122.237  57.563  1.00  0.00           C  
ATOM   2573  HB2 GLN   197      91.256 122.539  57.064  1.00  0.00           H  
ATOM   2574  HB3 GLN   197      90.563 121.600  58.418  1.00  0.00           H  
ATOM   2575  CG  GLN   197      89.486 121.409  56.644  1.00  0.00           C  
ATOM   2576  HG2 GLN   197      90.001 120.471  56.436  1.00  0.00           H  
ATOM   2577  HG3 GLN   197      88.550 121.082  57.095  1.00  0.00           H  
ATOM   2578  CD  GLN   197      89.177 122.108  55.353  1.00  0.00           C  
ATOM   2579  OE1 GLN   197      89.871 121.948  54.351  1.00  0.00           O  
ATOM   2580  NE2 GLN   197      88.239 123.057  55.414  1.00  0.00           N  
ATOM   2581 HE21 GLN   197      87.731 123.208  56.274  1.00  0.00           H  
ATOM   2582 HE22 GLN   197      88.089 123.645  54.606  1.00  0.00           H  
ATOM   2583  C   GLN   197      88.562 123.166  59.168  1.00  0.00           C  
ATOM   2584  O   GLN   197      87.424 123.134  58.682  1.00  0.00           O  
ATOM   2585  N   ASP   198      88.747 123.120  60.505  1.00  0.00           N  
ATOM   2586  H   ASP   198      89.626 123.393  60.923  1.00  0.00           H  
ATOM   2587  CA  ASP   198      87.679 123.048  61.562  1.00  0.00           C  
ATOM   2588  HA  ASP   198      87.072 122.171  61.340  1.00  0.00           H  
ATOM   2589  CB  ASP   198      88.112 122.785  62.991  1.00  0.00           C  
ATOM   2590  HB2 ASP   198      88.758 123.587  63.347  1.00  0.00           H  
ATOM   2591  HB3 ASP   198      87.184 122.836  63.560  1.00  0.00           H  
ATOM   2592  CG  ASP   198      88.719 121.453  63.325  1.00  0.00           C  
ATOM   2593  OD1 ASP   198      89.723 121.045  62.609  1.00  0.00           O  
ATOM   2594  OD2 ASP   198      88.278 120.808  64.298  1.00  0.00           O  
ATOM   2595  C   ASP   198      86.727 124.220  61.567  1.00  0.00           C  
ATOM   2596  O   ASP   198      87.064 125.393  61.245  1.00  0.00           O  
ATOM   2597  N   GLN   199      85.466 123.894  61.877  1.00  0.00           N  
ATOM   2598  H   GLN   199      85.256 122.910  61.972  1.00  0.00           H  
ATOM   2599  CA  GLN   199      84.347 124.828  61.907  1.00  0.00           C  
ATOM   2600  HA  GLN   199      84.671 125.832  61.632  1.00  0.00           H  
ATOM   2601  CB  GLN   199      83.303 124.425  60.781  1.00  0.00           C  
ATOM   2602  HB2 GLN   199      83.006 123.400  60.999  1.00  0.00           H  
ATOM   2603  HB3 GLN   199      82.552 125.214  60.723  1.00  0.00           H  
ATOM   2604  CG  GLN   199      83.819 124.412  59.329  1.00  0.00           C  
ATOM   2605  HG2 GLN   199      84.224 125.417  59.207  1.00  0.00           H  
ATOM   2606  HG3 GLN   199      84.674 123.760  59.149  1.00  0.00           H  
ATOM   2607  CD  GLN   199      82.850 124.131  58.232  1.00  0.00           C  
ATOM   2608  OE1 GLN   199      81.672 123.756  58.451  1.00  0.00           O  
ATOM   2609  NE2 GLN   199      83.156 124.492  57.007  1.00  0.00           N  
ATOM   2610 HE21 GLN   199      84.118 124.770  56.875  1.00  0.00           H  
ATOM   2611 HE22 GLN   199      82.559 124.319  56.211  1.00  0.00           H  
ATOM   2612  C   GLN   199      83.690 124.778  63.331  1.00  0.00           C  
ATOM   2613  O   GLN   199      83.130 123.726  63.696  1.00  0.00           O  
ATOM   2614  N   SER   200      83.692 125.855  64.099  1.00  0.00           N  
ATOM   2615  H   SER   200      83.142 125.815  64.945  1.00  0.00           H  
ATOM   2616  CA  SER   200      84.233 127.202  63.779  1.00  0.00           C  
ATOM   2617  HA  SER   200      83.775 127.556  62.855  1.00  0.00           H  
ATOM   2618  CB  SER   200      83.759 128.316  64.731  1.00  0.00           C  
ATOM   2619  HB2 SER   200      84.236 129.250  64.434  1.00  0.00           H  
ATOM   2620  HB3 SER   200      82.678 128.426  64.653  1.00  0.00           H  
ATOM   2621  OG  SER   200      84.094 128.020  66.075  1.00  0.00           O  
ATOM   2622  HG  SER   200      84.859 128.452  66.462  1.00  0.00           H  
ATOM   2623  C   SER   200      85.768 127.328  63.705  1.00  0.00           C  
ATOM   2624  O   SER   200      86.225 128.316  63.191  1.00  0.00           O  
ATOM   2625  N   GLY   201      86.593 126.384  64.188  1.00  0.00           N  
ATOM   2626  H   GLY   201      86.248 125.552  64.646  1.00  0.00           H  
ATOM   2627  CA  GLY   201      88.051 126.614  64.117  1.00  0.00           C  
ATOM   2628  HA2 GLY   201      88.437 125.598  64.032  1.00  0.00           H  
ATOM   2629  HA3 GLY   201      88.381 127.021  63.161  1.00  0.00           H  
ATOM   2630  C   GLY   201      88.740 127.213  65.371  1.00  0.00           C  
ATOM   2631  O   GLY   201      88.500 126.776  66.531  1.00  0.00           O  
ATOM   2632  N   GLY   202      89.628 128.166  65.195  1.00  0.00           N  
ATOM   2633  H   GLY   202      90.271 128.260  65.969  1.00  0.00           H  
ATOM   2634  CA  GLY   202      89.926 129.072  64.035  1.00  0.00           C  
ATOM   2635  HA2 GLY   202      90.731 128.640  63.439  1.00  0.00           H  
ATOM   2636  HA3 GLY   202      89.012 129.158  63.448  1.00  0.00           H  
ATOM   2637  C   GLY   202      90.462 130.481  64.359  1.00  0.00           C  
ATOM   2638  O   GLY   202      91.119 130.695  65.433  1.00  0.00           O  
ATOM   2639  N   GLY   203      90.297 131.531  63.528  1.00  0.00           N  
ATOM   2640  H   GLY   203      90.527 132.439  63.905  1.00  0.00           H  
ATOM   2641  CA  GLY   203      89.748 131.508  62.185  1.00  0.00           C  
ATOM   2642  HA2 GLY   203      89.025 130.694  62.144  1.00  0.00           H  
ATOM   2643  HA3 GLY   203      89.253 132.394  61.789  1.00  0.00           H  
ATOM   2644  C   GLY   203      90.696 131.014  61.007  1.00  0.00           C  
ATOM   2645  O   GLY   203      91.606 130.157  61.188  1.00  0.00           O  
ATOM   2646  N   GLY   204      90.511 131.638  59.802  1.00  0.00           N  
ATOM   2647  H   GLY   204      89.840 132.392  59.774  1.00  0.00           H  
ATOM   2648  CA  GLY   204      91.268 131.170  58.598  1.00  0.00           C  
ATOM   2649  HA2 GLY   204      90.931 131.658  57.684  1.00  0.00           H  
ATOM   2650  HA3 GLY   204      92.263 131.562  58.810  1.00  0.00           H  
ATOM   2651  C   GLY   204      91.213 129.632  58.299  1.00  0.00           C  
ATOM   2652  O   GLY   204      90.187 129.003  58.559  1.00  0.00           O  
ATOM   2653  N   SER   205      92.223 129.034  57.686  1.00  0.00           N  
ATOM   2654  H   SER   205      92.120 128.033  57.781  1.00  0.00           H  
ATOM   2655  CA  SER   205      93.467 129.653  57.179  1.00  0.00           C  
ATOM   2656  HA  SER   205      93.296 130.665  56.812  1.00  0.00           H  
ATOM   2657  CB  SER   205      94.380 129.917  58.352  1.00  0.00           C  
ATOM   2658  HB2 SER   205      95.224 130.462  57.929  1.00  0.00           H  
ATOM   2659  HB3 SER   205      93.965 130.592  59.101  1.00  0.00           H  
ATOM   2660  OG  SER   205      94.791 128.731  59.029  1.00  0.00           O  
ATOM   2661  HG  SER   205      95.647 129.007  59.367  1.00  0.00           H  
ATOM   2662  C   SER   205      94.155 128.845  56.057  1.00  0.00           C  
ATOM   2663  O   SER   205      93.905 127.682  55.815  1.00  0.00           O  
ATOM   2664  N   GLY   206      94.998 129.593  55.302  1.00  0.00           N  
ATOM   2665  H   GLY   206      94.987 130.598  55.403  1.00  0.00           H  
ATOM   2666  CA  GLY   206      95.643 129.083  54.131  1.00  0.00           C  
ATOM   2667  HA2 GLY   206      96.365 128.334  54.455  1.00  0.00           H  
ATOM   2668  HA3 GLY   206      94.935 128.570  53.480  1.00  0.00           H  
ATOM   2669  C   GLY   206      96.259 130.198  53.284  1.00  0.00           C  
ATOM   2670  O   GLY   206      95.836 131.346  53.279  1.00  0.00           O  
ATOM   2671  N   GLY   207      97.270 129.849  52.458  1.00  0.00           N  
ATOM   2672  H   GLY   207      97.687 130.573  51.889  1.00  0.00           H  
ATOM   2673  CA  GLY   207      97.967 128.522  52.384  1.00  0.00           C  
ATOM   2674  HA2 GLY   207      98.319 128.269  53.384  1.00  0.00           H  
ATOM   2675  HA3 GLY   207      97.298 127.809  51.901  1.00  0.00           H  
ATOM   2676  C   GLY   207      99.304 128.640  51.582  1.00  0.00           C  
ATOM   2677  O   GLY   207     100.014 129.645  51.621  1.00  0.00           O  
ATOM   2678  N   TYR   208      99.639 127.549  50.944  1.00  0.00           N  
ATOM   2679  H   TYR   208      99.114 126.699  51.092  1.00  0.00           H  
ATOM   2680  CA  TYR   208     100.807 127.246  50.126  1.00  0.00           C  
ATOM   2681  HA  TYR   208     101.257 128.235  50.031  1.00  0.00           H  
ATOM   2682  CB  TYR   208     101.717 126.270  50.884  1.00  0.00           C  
ATOM   2683  HB2 TYR   208     102.011 126.719  51.833  1.00  0.00           H  
ATOM   2684  HB3 TYR   208     101.161 125.374  51.159  1.00  0.00           H  
ATOM   2685  CG  TYR   208     102.993 125.872  50.167  1.00  0.00           C  
ATOM   2686  CD1 TYR   208     104.051 126.755  50.028  1.00  0.00           C  
ATOM   2687  HD1 TYR   208     104.088 127.735  50.480  1.00  0.00           H  
ATOM   2688  CE1 TYR   208     105.238 126.308  49.364  1.00  0.00           C  
ATOM   2689  HE1 TYR   208     106.157 126.875  49.382  1.00  0.00           H  
ATOM   2690  CZ  TYR   208     105.328 125.006  48.837  1.00  0.00           C  
ATOM   2691  OH  TYR   208     106.415 124.546  48.123  1.00  0.00           O  
ATOM   2692  HH  TYR   208     106.153 123.701  47.749  1.00  0.00           H  
ATOM   2693  CE2 TYR   208     104.236 124.155  48.992  1.00  0.00           C  
ATOM   2694  HE2 TYR   208     104.261 123.212  48.467  1.00  0.00           H  
ATOM   2695  CD2 TYR   208     103.088 124.591  49.633  1.00  0.00           C  
ATOM   2696  HD2 TYR   208     102.175 124.016  49.595  1.00  0.00           H  
ATOM   2697  C   TYR   208     100.543 126.705  48.652  1.00  0.00           C  
ATOM   2698  O   TYR   208      99.860 125.681  48.505  1.00  0.00           O  
ATOM   2699  N   GLY   209     101.166 127.261  47.593  1.00  0.00           N  
ATOM   2700  H   GLY   209     101.765 128.067  47.703  1.00  0.00           H  
ATOM   2701  CA  GLY   209     101.003 126.854  46.204  1.00  0.00           C  
ATOM   2702  HA2 GLY   209      99.933 126.885  45.997  1.00  0.00           H  
ATOM   2703  HA3 GLY   209     101.557 127.520  45.542  1.00  0.00           H  
ATOM   2704  C   GLY   209     101.645 125.544  45.889  1.00  0.00           C  
ATOM   2705  O   GLY   209     102.710 125.232  46.470  1.00  0.00           O  
ATOM   2706  N   GLN   210     101.114 124.636  45.065  1.00  0.00           N  
ATOM   2707  H   GLN   210     101.594 123.747  45.100  1.00  0.00           H  
ATOM   2708  CA  GLN   210      99.863 124.689  44.271  1.00  0.00           C  
ATOM   2709  HA  GLN   210      99.771 123.832  43.605  1.00  0.00           H  
ATOM   2710  CB  GLN   210      98.614 124.534  45.247  1.00  0.00           C  
ATOM   2711  HB2 GLN   210      98.497 125.417  45.874  1.00  0.00           H  
ATOM   2712  HB3 GLN   210      97.714 124.441  44.639  1.00  0.00           H  
ATOM   2713  CG  GLN   210      98.598 123.316  46.167  1.00  0.00           C  
ATOM   2714  HG2 GLN   210      98.790 122.421  45.576  1.00  0.00           H  
ATOM   2715  HG3 GLN   210      99.330 123.290  46.975  1.00  0.00           H  
ATOM   2716  CD  GLN   210      97.177 123.222  46.747  1.00  0.00           C  
ATOM   2717  OE1 GLN   210      96.614 124.173  47.296  1.00  0.00           O  
ATOM   2718  NE2 GLN   210      96.591 122.056  46.809  1.00  0.00           N  
ATOM   2719 HE21 GLN   210      95.661 121.948  47.186  1.00  0.00           H  
ATOM   2720 HE22 GLN   210      97.058 121.234  46.453  1.00  0.00           H  
ATOM   2721  C   GLN   210      99.864 125.928  43.360  1.00  0.00           C  
ATOM   2722  O   GLN   210      99.038 126.849  43.527  1.00  0.00           O  
ATOM   2723  N   GLN   211     100.822 125.985  42.412  1.00  0.00           N  
ATOM   2724  H   GLN   211     101.490 125.229  42.454  1.00  0.00           H  
ATOM   2725  CA  GLN   211     101.027 127.118  41.523  1.00  0.00           C  
ATOM   2726  HA  GLN   211     100.997 127.969  42.204  1.00  0.00           H  
ATOM   2727  CB  GLN   211     102.532 127.072  41.105  1.00  0.00           C  
ATOM   2728  HB2 GLN   211     102.692 126.199  40.472  1.00  0.00           H  
ATOM   2729  HB3 GLN   211     102.790 127.974  40.551  1.00  0.00           H  
ATOM   2730  CG  GLN   211     103.484 126.995  42.362  1.00  0.00           C  
ATOM   2731  HG2 GLN   211     103.396 127.733  43.159  1.00  0.00           H  
ATOM   2732  HG3 GLN   211     103.298 125.974  42.696  1.00  0.00           H  
ATOM   2733  CD  GLN   211     104.891 126.987  41.828  1.00  0.00           C  
ATOM   2734  OE1 GLN   211     105.232 126.957  40.730  1.00  0.00           O  
ATOM   2735  NE2 GLN   211     105.843 127.040  42.712  1.00  0.00           N  
ATOM   2736 HE21 GLN   211     105.565 127.114  43.681  1.00  0.00           H  
ATOM   2737 HE22 GLN   211     106.810 127.025  42.420  1.00  0.00           H  
ATOM   2738  C   GLN   211      99.964 127.393  40.412  1.00  0.00           C  
ATOM   2739  O   GLN   211     100.134 128.279  39.625  1.00  0.00           O  
ATOM   2740  N   ASP   212      98.986 126.523  40.255  1.00  0.00           N  
ATOM   2741  H   ASP   212      99.097 125.599  40.647  1.00  0.00           H  
ATOM   2742  CA  ASP   212      97.856 126.727  39.364  1.00  0.00           C  
ATOM   2743  HA  ASP   212      98.013 127.498  38.610  1.00  0.00           H  
ATOM   2744  CB  ASP   212      97.627 125.499  38.472  1.00  0.00           C  
ATOM   2745  HB2 ASP   212      96.879 124.819  38.880  1.00  0.00           H  
ATOM   2746  HB3 ASP   212      97.137 125.851  37.564  1.00  0.00           H  
ATOM   2747  CG  ASP   212      98.850 124.637  38.115  1.00  0.00           C  
ATOM   2748  OD1 ASP   212      99.808 125.181  37.478  1.00  0.00           O  
ATOM   2749  OD2 ASP   212      98.951 123.433  38.528  1.00  0.00           O  
ATOM   2750  C   ASP   212      96.552 127.138  40.027  1.00  0.00           C  
ATOM   2751  O   ASP   212      95.581 127.450  39.359  1.00  0.00           O  
ATOM   2752  N   ARG   213      96.521 127.192  41.354  1.00  0.00           N  
ATOM   2753  H   ARG   213      97.335 126.890  41.870  1.00  0.00           H  
ATOM   2754  CA  ARG   213      95.336 127.539  42.151  1.00  0.00           C  
ATOM   2755  HA  ARG   213      94.491 126.956  41.785  1.00  0.00           H  
ATOM   2756  CB  ARG   213      95.535 127.039  43.649  1.00  0.00           C  
ATOM   2757  HB2 ARG   213      96.097 126.121  43.824  1.00  0.00           H  
ATOM   2758  HB3 ARG   213      96.286 127.738  44.017  1.00  0.00           H  
ATOM   2759  CG  ARG   213      94.466 127.300  44.687  1.00  0.00           C  
ATOM   2760  HG2 ARG   213      94.461 128.354  44.963  1.00  0.00           H  
ATOM   2761  HG3 ARG   213      93.507 127.115  44.205  1.00  0.00           H  
ATOM   2762  CD  ARG   213      94.653 126.403  45.988  1.00  0.00           C  
ATOM   2763  HD2 ARG   213      94.728 125.359  45.681  1.00  0.00           H  
ATOM   2764  HD3 ARG   213      95.577 126.715  46.475  1.00  0.00           H  
ATOM   2765  NE  ARG   213      93.446 126.542  46.837  1.00  0.00           N  
ATOM   2766  HE  ARG   213      92.644 127.103  46.588  1.00  0.00           H  
ATOM   2767  CZ  ARG   213      93.237 126.012  48.033  1.00  0.00           C  
ATOM   2768  NH1 ARG   213      94.026 125.161  48.735  1.00  0.00           N  
ATOM   2769 HH11 ARG   213      93.791 124.928  49.689  1.00  0.00           H  
ATOM   2770 HH12 ARG   213      94.782 124.716  48.234  1.00  0.00           H  
ATOM   2771  NH2 ARG   213      92.312 126.564  48.762  1.00  0.00           N  
ATOM   2772 HH21 ARG   213      92.143 126.229  49.700  1.00  0.00           H  
ATOM   2773 HH22 ARG   213      91.792 127.297  48.300  1.00  0.00           H  
ATOM   2774  C   ARG   213      94.982 129.019  42.070  1.00  0.00           C  
ATOM   2775  O   ARG   213      95.650 129.858  42.685  1.00  0.00           O  
ATOM   2776  N   GLY   214      93.938 129.502  41.356  1.00  0.00           N  
ATOM   2777  H   GLY   214      93.866 130.492  41.172  1.00  0.00           H  
ATOM   2778  CA  GLY   214      92.747 128.678  40.912  1.00  0.00           C  
ATOM   2779  HA2 GLY   214      92.305 129.389  40.214  1.00  0.00           H  
ATOM   2780  HA3 GLY   214      93.196 127.785  40.476  1.00  0.00           H  
ATOM   2781  C   GLY   214      91.617 128.268  41.822  1.00  0.00           C  
ATOM   2782  O   GLY   214      91.761 127.100  42.308  1.00  0.00           O  
ATOM   2783  OXT GLY   214      90.822 129.118  42.178  1.00  0.00           O  
TER    2784      GLY   214 
END   
