# Supplementary material for: Visualization of oligomerization, clustering, and density transition of intrinsically disordered proteins
Source: Natl Sci Rev. 2026 Feb 14;13(7):nwag107. doi: 10.1093/nsr/nwag107 (PMC13114874; doi:10.1093/nsr/nwag107)
Supplement: nwag107_Supplemental_Files [file nwag107_supplemental_files.zip › SI-MD-Structures/MD-Sturctures/frame174.pdb]

CRYST1  135.018  149.172  136.780  90.00  90.00  90.00               1
ATOM      1  N   MET     1      27.356  84.859  75.352  1.00  0.00           N  
ATOM      2  H1  MET     1      27.988  84.107  75.583  1.00  0.00           H  
ATOM      3  H2  MET     1      26.464  84.417  75.526  1.00  0.00           H  
ATOM      4  H3  MET     1      27.391  85.033  74.357  1.00  0.00           H  
ATOM      5  CA  MET     1      27.598  86.116  76.121  1.00  0.00           C  
ATOM      6  HA  MET     1      27.370  85.921  77.169  1.00  0.00           H  
ATOM      7  CB  MET     1      29.081  86.478  76.113  1.00  0.00           C  
ATOM      8  HB2 MET     1      29.472  86.640  75.108  1.00  0.00           H  
ATOM      9  HB3 MET     1      29.154  87.370  76.736  1.00  0.00           H  
ATOM     10  CG  MET     1      29.964  85.472  76.844  1.00  0.00           C  
ATOM     11  HG2 MET     1      29.619  85.158  77.829  1.00  0.00           H  
ATOM     12  HG3 MET     1      30.101  84.508  76.353  1.00  0.00           H  
ATOM     13  SD  MET     1      31.621  86.168  76.977  1.00  0.00           S  
ATOM     14  CE  MET     1      32.494  84.932  78.017  1.00  0.00           C  
ATOM     15  HE1 MET     1      32.587  85.311  79.034  1.00  0.00           H  
ATOM     16  HE2 MET     1      32.168  83.893  77.964  1.00  0.00           H  
ATOM     17  HE3 MET     1      33.503  84.869  77.608  1.00  0.00           H  
ATOM     18  C   MET     1      26.783  87.282  75.579  1.00  0.00           C  
ATOM     19  O   MET     1      26.525  87.278  74.387  1.00  0.00           O  
ATOM     20  N   ALA     2      26.330  88.251  76.322  1.00  0.00           N  
ATOM     21  H   ALA     2      26.089  89.052  75.756  1.00  0.00           H  
ATOM     22  CA  ALA     2      26.067  88.266  77.780  1.00  0.00           C  
ATOM     23  HA  ALA     2      25.397  89.123  77.829  1.00  0.00           H  
ATOM     24  CB  ALA     2      25.165  87.123  78.232  1.00  0.00           C  
ATOM     25  HB1 ALA     2      25.820  86.273  78.427  1.00  0.00           H  
ATOM     26  HB2 ALA     2      24.670  87.416  79.158  1.00  0.00           H  
ATOM     27  HB3 ALA     2      24.386  87.072  77.471  1.00  0.00           H  
ATOM     28  C   ALA     2      27.318  88.611  78.757  1.00  0.00           C  
ATOM     29  O   ALA     2      28.068  87.659  79.048  1.00  0.00           O  
ATOM     30  N   SER     3      27.521  89.821  79.247  1.00  0.00           N  
ATOM     31  H   SER     3      28.404  89.925  79.727  1.00  0.00           H  
ATOM     32  CA  SER     3      26.854  91.070  78.918  1.00  0.00           C  
ATOM     33  HA  SER     3      25.765  91.055  78.958  1.00  0.00           H  
ATOM     34  CB  SER     3      27.302  92.178  79.964  1.00  0.00           C  
ATOM     35  HB2 SER     3      27.353  91.740  80.961  1.00  0.00           H  
ATOM     36  HB3 SER     3      28.260  92.627  79.703  1.00  0.00           H  
ATOM     37  OG  SER     3      26.267  93.217  79.809  1.00  0.00           O  
ATOM     38  HG  SER     3      25.883  93.259  80.688  1.00  0.00           H  
ATOM     39  C   SER     3      27.146  91.430  77.468  1.00  0.00           C  
ATOM     40  O   SER     3      27.887  90.771  76.730  1.00  0.00           O  
ATOM     41  N   ASN     4      26.509  92.510  77.004  1.00  0.00           N  
ATOM     42  H   ASN     4      26.121  93.013  77.790  1.00  0.00           H  
ATOM     43  CA  ASN     4      26.124  92.916  75.628  1.00  0.00           C  
ATOM     44  HA  ASN     4      26.848  92.378  75.016  1.00  0.00           H  
ATOM     45  CB  ASN     4      24.671  92.367  75.457  1.00  0.00           C  
ATOM     46  HB2 ASN     4      24.079  92.719  76.302  1.00  0.00           H  
ATOM     47  HB3 ASN     4      24.315  92.874  74.560  1.00  0.00           H  
ATOM     48  CG  ASN     4      24.509  90.933  75.142  1.00  0.00           C  
ATOM     49  OD1 ASN     4      25.295  90.340  74.451  1.00  0.00           O  
ATOM     50  ND2 ASN     4      23.469  90.313  75.646  1.00  0.00           N  
ATOM     51 HD21 ASN     4      23.311  89.322  75.530  1.00  0.00           H  
ATOM     52 HD22 ASN     4      22.758  90.786  76.186  1.00  0.00           H  
ATOM     53  C   ASN     4      26.344  94.407  75.357  1.00  0.00           C  
ATOM     54  O   ASN     4      25.391  95.197  75.233  1.00  0.00           O  
ATOM     55  N   ASP     5      27.603  94.865  75.209  1.00  0.00           N  
ATOM     56  H   ASP     5      27.539  95.800  74.833  1.00  0.00           H  
ATOM     57  CA  ASP     5      28.826  94.131  74.928  1.00  0.00           C  
ATOM     58  HA  ASP     5      28.659  93.054  74.896  1.00  0.00           H  
ATOM     59  CB  ASP     5      29.307  94.516  73.502  1.00  0.00           C  
ATOM     60  HB2 ASP     5      29.724  95.523  73.503  1.00  0.00           H  
ATOM     61  HB3 ASP     5      30.154  93.939  73.130  1.00  0.00           H  
ATOM     62  CG  ASP     5      28.199  94.388  72.417  1.00  0.00           C  
ATOM     63  OD1 ASP     5      28.006  95.380  71.696  1.00  0.00           O  
ATOM     64  OD2 ASP     5      27.384  93.416  72.484  1.00  0.00           O  
ATOM     65  C   ASP     5      29.935  94.485  75.887  1.00  0.00           C  
ATOM     66  O   ASP     5      29.908  95.527  76.517  1.00  0.00           O  
ATOM     67  N   TYR     6      30.995  93.631  75.936  1.00  0.00           N  
ATOM     68  H   TYR     6      30.982  92.883  75.257  1.00  0.00           H  
ATOM     69  CA  TYR     6      32.356  93.943  76.333  1.00  0.00           C  
ATOM     70  HA  TYR     6      32.262  94.646  77.161  1.00  0.00           H  
ATOM     71  CB  TYR     6      33.076  92.701  76.866  1.00  0.00           C  
ATOM     72  HB2 TYR     6      33.225  92.013  76.033  1.00  0.00           H  
ATOM     73  HB3 TYR     6      34.031  92.954  77.326  1.00  0.00           H  
ATOM     74  CG  TYR     6      32.283  91.955  77.913  1.00  0.00           C  
ATOM     75  CD1 TYR     6      31.515  90.795  77.659  1.00  0.00           C  
ATOM     76  HD1 TYR     6      31.568  90.337  76.682  1.00  0.00           H  
ATOM     77  CE1 TYR     6      30.815  90.132  78.676  1.00  0.00           C  
ATOM     78  HE1 TYR     6      30.272  89.215  78.497  1.00  0.00           H  
ATOM     79  CZ  TYR     6      30.846  90.633  80.001  1.00  0.00           C  
ATOM     80  OH  TYR     6      30.096  90.165  81.055  1.00  0.00           O  
ATOM     81  HH  TYR     6      30.575  90.133  81.887  1.00  0.00           H  
ATOM     82  CE2 TYR     6      31.652  91.811  80.284  1.00  0.00           C  
ATOM     83  HE2 TYR     6      31.593  92.223  81.281  1.00  0.00           H  
ATOM     84  CD2 TYR     6      32.287  92.483  79.209  1.00  0.00           C  
ATOM     85  HD2 TYR     6      32.929  93.344  79.324  1.00  0.00           H  
ATOM     86  C   TYR     6      33.175  94.794  75.299  1.00  0.00           C  
ATOM     87  O   TYR     6      32.884  94.676  74.111  1.00  0.00           O  
ATOM     88  N   THR     7      34.105  95.566  75.761  1.00  0.00           N  
ATOM     89  H   THR     7      34.259  95.616  76.758  1.00  0.00           H  
ATOM     90  CA  THR     7      34.822  96.595  75.018  1.00  0.00           C  
ATOM     91  HA  THR     7      34.201  97.043  74.241  1.00  0.00           H  
ATOM     92  CB  THR     7      35.336  97.715  75.987  1.00  0.00           C  
ATOM     93  HB  THR     7      34.428  98.069  76.476  1.00  0.00           H  
ATOM     94  CG2 THR     7      36.454  97.302  76.958  1.00  0.00           C  
ATOM     95 HG21 THR     7      36.615  98.065  77.719  1.00  0.00           H  
ATOM     96 HG22 THR     7      36.308  96.344  77.457  1.00  0.00           H  
ATOM     97 HG23 THR     7      37.402  97.172  76.436  1.00  0.00           H  
ATOM     98  OG1 THR     7      35.804  98.801  75.327  1.00  0.00           O  
ATOM     99  HG1 THR     7      35.079  99.195  74.837  1.00  0.00           H  
ATOM    100  C   THR     7      35.956  96.021  74.253  1.00  0.00           C  
ATOM    101  O   THR     7      36.530  95.045  74.681  1.00  0.00           O  
ATOM    102  N   GLN     8      36.314  96.618  73.068  1.00  0.00           N  
ATOM    103  H   GLN     8      35.945  97.501  72.744  1.00  0.00           H  
ATOM    104  CA  GLN     8      37.138  95.848  72.063  1.00  0.00           C  
ATOM    105  HA  GLN     8      37.572  94.967  72.535  1.00  0.00           H  
ATOM    106  CB  GLN     8      36.327  95.359  70.956  1.00  0.00           C  
ATOM    107  HB2 GLN     8      35.806  96.226  70.549  1.00  0.00           H  
ATOM    108  HB3 GLN     8      36.968  94.999  70.151  1.00  0.00           H  
ATOM    109  CG  GLN     8      35.174  94.413  71.400  1.00  0.00           C  
ATOM    110  HG2 GLN     8      34.623  94.912  72.198  1.00  0.00           H  
ATOM    111  HG3 GLN     8      34.516  94.189  70.561  1.00  0.00           H  
ATOM    112  CD  GLN     8      35.522  93.074  72.032  1.00  0.00           C  
ATOM    113  OE1 GLN     8      36.289  92.339  71.468  1.00  0.00           O  
ATOM    114  NE2 GLN     8      34.940  92.681  73.085  1.00  0.00           N  
ATOM    115 HE21 GLN     8      34.266  93.282  73.538  1.00  0.00           H  
ATOM    116 HE22 GLN     8      35.136  91.740  73.396  1.00  0.00           H  
ATOM    117  C   GLN     8      38.211  96.771  71.487  1.00  0.00           C  
ATOM    118  O   GLN     8      37.898  97.785  70.837  1.00  0.00           O  
ATOM    119  N   GLN     9      39.487  96.674  71.863  1.00  0.00           N  
ATOM    120  H   GLN     9      40.002  97.484  71.547  1.00  0.00           H  
ATOM    121  CA  GLN     9      40.241  95.627  72.639  1.00  0.00           C  
ATOM    122  HA  GLN     9      41.287  95.900  72.500  1.00  0.00           H  
ATOM    123  CB  GLN     9      39.887  95.596  74.120  1.00  0.00           C  
ATOM    124  HB2 GLN     9      38.822  95.389  74.222  1.00  0.00           H  
ATOM    125  HB3 GLN     9      40.537  94.827  74.538  1.00  0.00           H  
ATOM    126  CG  GLN     9      40.396  96.903  74.805  1.00  0.00           C  
ATOM    127  HG2 GLN     9      41.296  97.341  74.374  1.00  0.00           H  
ATOM    128  HG3 GLN     9      39.539  97.576  74.790  1.00  0.00           H  
ATOM    129  CD  GLN     9      40.760  96.656  76.276  1.00  0.00           C  
ATOM    130  OE1 GLN     9      41.049  95.544  76.720  1.00  0.00           O  
ATOM    131  NE2 GLN     9      40.813  97.746  76.984  1.00  0.00           N  
ATOM    132 HE21 GLN     9      40.938  98.681  76.624  1.00  0.00           H  
ATOM    133 HE22 GLN     9      41.009  97.653  77.971  1.00  0.00           H  
ATOM    134  C   GLN     9      40.157  94.220  71.991  1.00  0.00           C  
ATOM    135  O   GLN     9      39.221  93.824  71.314  1.00  0.00           O  
ATOM    136  N   ALA    10      41.127  93.364  72.237  1.00  0.00           N  
ATOM    137  H   ALA    10      41.036  92.456  71.805  1.00  0.00           H  
ATOM    138  CA  ALA    10      42.457  93.557  72.878  1.00  0.00           C  
ATOM    139  HA  ALA    10      42.483  94.574  73.270  1.00  0.00           H  
ATOM    140  CB  ALA    10      42.671  92.473  73.960  1.00  0.00           C  
ATOM    141  HB1 ALA    10      43.674  92.596  74.370  1.00  0.00           H  
ATOM    142  HB2 ALA    10      41.903  92.685  74.704  1.00  0.00           H  
ATOM    143  HB3 ALA    10      42.555  91.494  73.495  1.00  0.00           H  
ATOM    144  C   ALA    10      43.618  93.327  71.917  1.00  0.00           C  
ATOM    145  O   ALA    10      43.530  92.309  71.231  1.00  0.00           O  
ATOM    146  N   THR    11      44.684  94.058  72.007  1.00  0.00           N  
ATOM    147  H   THR    11      44.708  94.812  72.679  1.00  0.00           H  
ATOM    148  CA  THR    11      45.978  93.711  71.431  1.00  0.00           C  
ATOM    149  HA  THR    11      46.368  92.769  71.815  1.00  0.00           H  
ATOM    150  CB  THR    11      45.963  93.506  69.884  1.00  0.00           C  
ATOM    151  HB  THR    11      45.478  94.394  69.479  1.00  0.00           H  
ATOM    152  CG2 THR    11      47.374  93.299  69.320  1.00  0.00           C  
ATOM    153 HG21 THR    11      47.843  92.451  69.820  1.00  0.00           H  
ATOM    154 HG22 THR    11      47.411  93.251  68.232  1.00  0.00           H  
ATOM    155 HG23 THR    11      48.032  94.153  69.481  1.00  0.00           H  
ATOM    156  OG1 THR    11      45.253  92.365  69.424  1.00  0.00           O  
ATOM    157  HG1 THR    11      44.449  92.223  69.929  1.00  0.00           H  
ATOM    158  C   THR    11      46.959  94.802  71.843  1.00  0.00           C  
ATOM    159  O   THR    11      46.690  95.947  71.363  1.00  0.00           O  
ATOM    160  N   GLN    12      48.002  94.700  72.492  1.00  0.00           N  
ATOM    161  H   GLN    12      48.493  95.563  72.678  1.00  0.00           H  
ATOM    162  CA  GLN    12      48.487  93.545  73.186  1.00  0.00           C  
ATOM    163  HA  GLN    12      48.583  92.694  72.512  1.00  0.00           H  
ATOM    164  CB  GLN    12      49.892  93.805  73.656  1.00  0.00           C  
ATOM    165  HB2 GLN    12      50.060  94.882  73.662  1.00  0.00           H  
ATOM    166  HB3 GLN    12      49.887  93.367  74.654  1.00  0.00           H  
ATOM    167  CG  GLN    12      50.957  93.089  72.842  1.00  0.00           C  
ATOM    168  HG2 GLN    12      50.689  92.040  72.714  1.00  0.00           H  
ATOM    169  HG3 GLN    12      50.978  93.481  71.825  1.00  0.00           H  
ATOM    170  CD  GLN    12      52.302  93.208  73.578  1.00  0.00           C  
ATOM    171  OE1 GLN    12      52.407  93.231  74.814  1.00  0.00           O  
ATOM    172  NE2 GLN    12      53.337  93.092  72.802  1.00  0.00           N  
ATOM    173 HE21 GLN    12      54.259  93.125  73.213  1.00  0.00           H  
ATOM    174 HE22 GLN    12      53.222  93.108  71.799  1.00  0.00           H  
ATOM    175  C   GLN    12      47.502  93.145  74.334  1.00  0.00           C  
ATOM    176  O   GLN    12      46.909  94.041  74.932  1.00  0.00           O  
ATOM    177  N   SER    13      47.252  91.824  74.534  1.00  0.00           N  
ATOM    178  H   SER    13      47.959  91.275  74.066  1.00  0.00           H  
ATOM    179  CA  SER    13      46.407  91.282  75.632  1.00  0.00           C  
ATOM    180  HA  SER    13      45.779  92.120  75.934  1.00  0.00           H  
ATOM    181  CB  SER    13      45.410  90.263  75.104  1.00  0.00           C  
ATOM    182  HB2 SER    13      44.697  90.743  74.434  1.00  0.00           H  
ATOM    183  HB3 SER    13      45.856  89.450  74.533  1.00  0.00           H  
ATOM    184  OG  SER    13      44.652  89.689  76.128  1.00  0.00           O  
ATOM    185  HG  SER    13      44.924  88.818  76.424  1.00  0.00           H  
ATOM    186  C   SER    13      47.139  90.766  76.832  1.00  0.00           C  
ATOM    187  O   SER    13      48.203  90.206  76.685  1.00  0.00           O  
ATOM    188  N   TYR    14      46.646  91.078  78.018  1.00  0.00           N  
ATOM    189  H   TYR    14      45.779  91.593  78.080  1.00  0.00           H  
ATOM    190  CA  TYR    14      47.233  90.701  79.327  1.00  0.00           C  
ATOM    191  HA  TYR    14      48.256  91.061  79.436  1.00  0.00           H  
ATOM    192  CB  TYR    14      46.366  91.259  80.370  1.00  0.00           C  
ATOM    193  HB2 TYR    14      46.270  92.333  80.214  1.00  0.00           H  
ATOM    194  HB3 TYR    14      45.344  90.902  80.248  1.00  0.00           H  
ATOM    195  CG  TYR    14      46.769  91.062  81.787  1.00  0.00           C  
ATOM    196  CD1 TYR    14      47.668  91.916  82.427  1.00  0.00           C  
ATOM    197  HD1 TYR    14      48.264  92.614  81.859  1.00  0.00           H  
ATOM    198  CE1 TYR    14      47.804  91.758  83.834  1.00  0.00           C  
ATOM    199  HE1 TYR    14      48.389  92.512  84.339  1.00  0.00           H  
ATOM    200  CZ  TYR    14      47.110  90.801  84.575  1.00  0.00           C  
ATOM    201  OH  TYR    14      47.243  90.608  85.918  1.00  0.00           O  
ATOM    202  HH  TYR    14      46.544  90.074  86.303  1.00  0.00           H  
ATOM    203  CE2 TYR    14      46.219  89.982  83.886  1.00  0.00           C  
ATOM    204  HE2 TYR    14      45.517  89.395  84.459  1.00  0.00           H  
ATOM    205  CD2 TYR    14      45.987  90.115  82.464  1.00  0.00           C  
ATOM    206  HD2 TYR    14      45.273  89.444  82.010  1.00  0.00           H  
ATOM    207  C   TYR    14      47.308  89.142  79.426  1.00  0.00           C  
ATOM    208  O   TYR    14      46.333  88.500  79.006  1.00  0.00           O  
ATOM    209  N   GLY    15      48.402  88.578  79.975  1.00  0.00           N  
ATOM    210  H   GLY    15      48.266  87.587  80.117  1.00  0.00           H  
ATOM    211  CA  GLY    15      49.426  89.213  80.868  1.00  0.00           C  
ATOM    212  HA2 GLY    15      50.408  89.070  80.417  1.00  0.00           H  
ATOM    213  HA3 GLY    15      49.287  90.294  80.850  1.00  0.00           H  
ATOM    214  C   GLY    15      49.363  88.650  82.337  1.00  0.00           C  
ATOM    215  O   GLY    15      50.024  89.186  83.220  1.00  0.00           O  
ATOM    216  N   ALA    16      48.541  87.659  82.625  1.00  0.00           N  
ATOM    217  H   ALA    16      48.053  87.206  81.866  1.00  0.00           H  
ATOM    218  CA  ALA    16      48.421  87.034  83.941  1.00  0.00           C  
ATOM    219  HA  ALA    16      48.389  87.876  84.632  1.00  0.00           H  
ATOM    220  CB  ALA    16      47.078  86.315  84.045  1.00  0.00           C  
ATOM    221  HB1 ALA    16      46.242  86.888  83.642  1.00  0.00           H  
ATOM    222  HB2 ALA    16      47.129  85.413  83.434  1.00  0.00           H  
ATOM    223  HB3 ALA    16      46.890  86.015  85.076  1.00  0.00           H  
ATOM    224  C   ALA    16      49.564  86.037  84.396  1.00  0.00           C  
ATOM    225  O   ALA    16      49.608  85.632  85.590  1.00  0.00           O  
ATOM    226  N   TYR    17      50.484  85.565  83.503  1.00  0.00           N  
ATOM    227  H   TYR    17      50.457  85.970  82.578  1.00  0.00           H  
ATOM    228  CA  TYR    17      51.682  84.813  83.893  1.00  0.00           C  
ATOM    229  HA  TYR    17      51.462  83.857  84.368  1.00  0.00           H  
ATOM    230  CB  TYR    17      52.370  84.425  82.615  1.00  0.00           C  
ATOM    231  HB2 TYR    17      51.591  84.017  81.971  1.00  0.00           H  
ATOM    232  HB3 TYR    17      52.791  85.298  82.116  1.00  0.00           H  
ATOM    233  CG  TYR    17      53.377  83.247  82.744  1.00  0.00           C  
ATOM    234  CD1 TYR    17      54.750  83.476  82.861  1.00  0.00           C  
ATOM    235  HD1 TYR    17      55.163  84.464  82.724  1.00  0.00           H  
ATOM    236  CE1 TYR    17      55.604  82.359  83.092  1.00  0.00           C  
ATOM    237  HE1 TYR    17      56.676  82.490  83.106  1.00  0.00           H  
ATOM    238  CZ  TYR    17      55.106  81.031  83.255  1.00  0.00           C  
ATOM    239  OH  TYR    17      56.004  80.052  83.536  1.00  0.00           O  
ATOM    240  HH  TYR    17      56.664  80.013  82.841  1.00  0.00           H  
ATOM    241  CE2 TYR    17      53.714  80.869  83.191  1.00  0.00           C  
ATOM    242  HE2 TYR    17      53.306  79.886  83.375  1.00  0.00           H  
ATOM    243  CD2 TYR    17      52.823  81.935  82.892  1.00  0.00           C  
ATOM    244  HD2 TYR    17      51.761  81.761  82.983  1.00  0.00           H  
ATOM    245  C   TYR    17      52.628  85.677  84.711  1.00  0.00           C  
ATOM    246  O   TYR    17      52.629  86.945  84.541  1.00  0.00           O  
ATOM    247  N   PRO    18      53.300  85.097  85.734  1.00  0.00           N  
ATOM    248  CD  PRO    18      53.191  83.768  86.280  1.00  0.00           C  
ATOM    249  HD2 PRO    18      53.824  82.986  85.861  1.00  0.00           H  
ATOM    250  HD3 PRO    18      52.140  83.489  86.204  1.00  0.00           H  
ATOM    251  CG  PRO    18      53.339  83.879  87.761  1.00  0.00           C  
ATOM    252  HG2 PRO    18      53.447  82.895  88.218  1.00  0.00           H  
ATOM    253  HG3 PRO    18      52.381  84.286  88.084  1.00  0.00           H  
ATOM    254  CB  PRO    18      54.425  84.871  87.913  1.00  0.00           C  
ATOM    255  HB2 PRO    18      55.417  84.433  87.802  1.00  0.00           H  
ATOM    256  HB3 PRO    18      54.378  85.406  88.862  1.00  0.00           H  
ATOM    257  CA  PRO    18      54.156  85.852  86.703  1.00  0.00           C  
ATOM    258  HA  PRO    18      53.577  86.698  87.073  1.00  0.00           H  
ATOM    259  C   PRO    18      55.444  86.299  86.101  1.00  0.00           C  
ATOM    260  O   PRO    18      55.912  85.746  85.166  1.00  0.00           O  
ATOM    261  N   THR    19      56.057  87.287  86.633  1.00  0.00           N  
ATOM    262  H   THR    19      55.648  87.824  87.384  1.00  0.00           H  
ATOM    263  CA  THR    19      57.366  87.714  86.105  1.00  0.00           C  
ATOM    264  HA  THR    19      57.684  87.107  85.258  1.00  0.00           H  
ATOM    265  CB  THR    19      57.298  89.212  85.695  1.00  0.00           C  
ATOM    266  HB  THR    19      57.037  89.808  86.570  1.00  0.00           H  
ATOM    267  CG2 THR    19      58.630  89.511  85.059  1.00  0.00           C  
ATOM    268 HG21 THR    19      59.394  89.333  85.817  1.00  0.00           H  
ATOM    269 HG22 THR    19      58.814  88.843  84.218  1.00  0.00           H  
ATOM    270 HG23 THR    19      58.748  90.549  84.747  1.00  0.00           H  
ATOM    271  OG1 THR    19      56.378  89.465  84.623  1.00  0.00           O  
ATOM    272  HG1 THR    19      56.561  90.287  84.163  1.00  0.00           H  
ATOM    273  C   THR    19      58.385  87.575  87.233  1.00  0.00           C  
ATOM    274  O   THR    19      58.206  88.241  88.241  1.00  0.00           O  
ATOM    275  N   GLN    20      59.469  86.784  87.060  1.00  0.00           N  
ATOM    276  H   GLN    20      59.494  86.428  86.115  1.00  0.00           H  
ATOM    277  CA  GLN    20      60.532  86.419  87.964  1.00  0.00           C  
ATOM    278  HA  GLN    20      60.146  85.860  88.816  1.00  0.00           H  
ATOM    279  CB  GLN    20      61.563  85.581  87.199  1.00  0.00           C  
ATOM    280  HB2 GLN    20      61.001  84.894  86.566  1.00  0.00           H  
ATOM    281  HB3 GLN    20      62.090  86.336  86.616  1.00  0.00           H  
ATOM    282  CG  GLN    20      62.655  84.703  87.998  1.00  0.00           C  
ATOM    283  HG2 GLN    20      63.398  84.338  87.289  1.00  0.00           H  
ATOM    284  HG3 GLN    20      63.296  85.353  88.594  1.00  0.00           H  
ATOM    285  CD  GLN    20      62.112  83.657  88.944  1.00  0.00           C  
ATOM    286  OE1 GLN    20      60.962  83.661  89.323  1.00  0.00           O  
ATOM    287  NE2 GLN    20      62.882  82.833  89.604  1.00  0.00           N  
ATOM    288 HE21 GLN    20      63.861  83.064  89.695  1.00  0.00           H  
ATOM    289 HE22 GLN    20      62.445  82.265  90.316  1.00  0.00           H  
ATOM    290  C   GLN    20      61.272  87.637  88.501  1.00  0.00           C  
ATOM    291  O   GLN    20      61.644  88.575  87.753  1.00  0.00           O  
ATOM    292  N   PRO    21      61.553  87.735  89.815  1.00  0.00           N  
ATOM    293  CD  PRO    21      61.340  86.722  90.825  1.00  0.00           C  
ATOM    294  HD2 PRO    21      61.828  85.800  90.511  1.00  0.00           H  
ATOM    295  HD3 PRO    21      60.278  86.541  90.993  1.00  0.00           H  
ATOM    296  CG  PRO    21      62.040  87.205  92.091  1.00  0.00           C  
ATOM    297  HG2 PRO    21      63.097  86.952  92.177  1.00  0.00           H  
ATOM    298  HG3 PRO    21      61.516  86.919  93.002  1.00  0.00           H  
ATOM    299  CB  PRO    21      62.038  88.810  91.912  1.00  0.00           C  
ATOM    300  HB2 PRO    21      62.750  89.279  92.591  1.00  0.00           H  
ATOM    301  HB3 PRO    21      61.046  89.203  92.134  1.00  0.00           H  
ATOM    302  CA  PRO    21      62.275  88.944  90.437  1.00  0.00           C  
ATOM    303  HA  PRO    21      61.879  89.877  90.035  1.00  0.00           H  
ATOM    304  C   PRO    21      63.794  88.928  90.077  1.00  0.00           C  
ATOM    305  O   PRO    21      64.369  87.963  89.637  1.00  0.00           O  
ATOM    306  N   GLY    22      64.456  90.100  90.168  1.00  0.00           N  
ATOM    307  H   GLY    22      63.968  90.887  90.572  1.00  0.00           H  
ATOM    308  CA  GLY    22      65.942  90.237  90.248  1.00  0.00           C  
ATOM    309  HA2 GLY    22      66.435  89.436  89.698  1.00  0.00           H  
ATOM    310  HA3 GLY    22      66.198  91.190  89.784  1.00  0.00           H  
ATOM    311  C   GLY    22      66.637  90.188  91.619  1.00  0.00           C  
ATOM    312  O   GLY    22      66.025  90.089  92.699  1.00  0.00           O  
ATOM    313  N   GLN    23      67.931  90.328  91.551  1.00  0.00           N  
ATOM    314  H   GLN    23      68.290  90.454  90.615  1.00  0.00           H  
ATOM    315  CA  GLN    23      69.028  90.154  92.593  1.00  0.00           C  
ATOM    316  HA  GLN    23      68.518  89.942  93.533  1.00  0.00           H  
ATOM    317  CB  GLN    23      69.761  88.889  92.249  1.00  0.00           C  
ATOM    318  HB2 GLN    23      69.085  88.042  92.361  1.00  0.00           H  
ATOM    319  HB3 GLN    23      69.949  88.922  91.176  1.00  0.00           H  
ATOM    320  CG  GLN    23      71.056  88.738  93.129  1.00  0.00           C  
ATOM    321  HG2 GLN    23      71.808  89.449  92.788  1.00  0.00           H  
ATOM    322  HG3 GLN    23      70.801  88.862  94.182  1.00  0.00           H  
ATOM    323  CD  GLN    23      71.637  87.298  92.987  1.00  0.00           C  
ATOM    324  OE1 GLN    23      71.142  86.419  92.255  1.00  0.00           O  
ATOM    325  NE2 GLN    23      72.734  86.987  93.594  1.00  0.00           N  
ATOM    326 HE21 GLN    23      73.192  87.707  94.136  1.00  0.00           H  
ATOM    327 HE22 GLN    23      73.088  86.043  93.648  1.00  0.00           H  
ATOM    328  C   GLN    23      69.942  91.304  92.810  1.00  0.00           C  
ATOM    329  O   GLN    23      70.615  91.791  91.907  1.00  0.00           O  
ATOM    330  N   GLY    24      69.870  91.841  94.053  1.00  0.00           N  
ATOM    331  H   GLY    24      69.332  91.351  94.753  1.00  0.00           H  
ATOM    332  CA  GLY    24      70.771  92.895  94.560  1.00  0.00           C  
ATOM    333  HA2 GLY    24      70.604  93.819  94.008  1.00  0.00           H  
ATOM    334  HA3 GLY    24      70.549  92.987  95.623  1.00  0.00           H  
ATOM    335  C   GLY    24      72.238  92.477  94.483  1.00  0.00           C  
ATOM    336  O   GLY    24      72.578  91.311  94.769  1.00  0.00           O  
ATOM    337  N   TYR    25      73.131  93.337  94.040  1.00  0.00           N  
ATOM    338  H   TYR    25      72.864  94.252  93.704  1.00  0.00           H  
ATOM    339  CA  TYR    25      74.469  92.930  93.485  1.00  0.00           C  
ATOM    340  HA  TYR    25      74.874  92.150  94.129  1.00  0.00           H  
ATOM    341  CB  TYR    25      74.260  92.362  92.053  1.00  0.00           C  
ATOM    342  HB2 TYR    25      73.814  91.391  92.265  1.00  0.00           H  
ATOM    343  HB3 TYR    25      73.530  92.952  91.498  1.00  0.00           H  
ATOM    344  CG  TYR    25      75.486  92.148  91.250  1.00  0.00           C  
ATOM    345  CD1 TYR    25      76.435  91.219  91.575  1.00  0.00           C  
ATOM    346  HD1 TYR    25      76.188  90.500  92.342  1.00  0.00           H  
ATOM    347  CE1 TYR    25      77.587  91.094  90.861  1.00  0.00           C  
ATOM    348  HE1 TYR    25      78.210  90.216  90.949  1.00  0.00           H  
ATOM    349  CZ  TYR    25      77.990  92.112  89.936  1.00  0.00           C  
ATOM    350  OH  TYR    25      79.164  91.977  89.211  1.00  0.00           O  
ATOM    351  HH  TYR    25      79.620  91.220  89.586  1.00  0.00           H  
ATOM    352  CE2 TYR    25      77.066  93.122  89.643  1.00  0.00           C  
ATOM    353  HE2 TYR    25      77.291  93.887  88.915  1.00  0.00           H  
ATOM    354  CD2 TYR    25      75.826  93.094  90.266  1.00  0.00           C  
ATOM    355  HD2 TYR    25      75.145  93.912  90.084  1.00  0.00           H  
ATOM    356  C   TYR    25      75.418  94.159  93.334  1.00  0.00           C  
ATOM    357  O   TYR    25      74.937  95.214  93.008  1.00  0.00           O  
ATOM    358  N   SER    26      76.711  94.077  93.658  1.00  0.00           N  
ATOM    359  H   SER    26      77.104  93.146  93.659  1.00  0.00           H  
ATOM    360  CA  SER    26      77.705  95.182  93.566  1.00  0.00           C  
ATOM    361  HA  SER    26      77.200  96.147  93.613  1.00  0.00           H  
ATOM    362  CB  SER    26      78.636  95.122  94.812  1.00  0.00           C  
ATOM    363  HB2 SER    26      77.979  95.440  95.622  1.00  0.00           H  
ATOM    364  HB3 SER    26      79.009  94.110  94.971  1.00  0.00           H  
ATOM    365  OG  SER    26      79.673  96.065  94.697  1.00  0.00           O  
ATOM    366  HG  SER    26      79.326  96.892  95.038  1.00  0.00           H  
ATOM    367  C   SER    26      78.504  95.129  92.270  1.00  0.00           C  
ATOM    368  O   SER    26      79.286  94.153  92.096  1.00  0.00           O  
ATOM    369  N   GLN    27      78.376  96.102  91.315  1.00  0.00           N  
ATOM    370  H   GLN    27      77.793  96.903  91.511  1.00  0.00           H  
ATOM    371  CA  GLN    27      79.127  96.103  90.074  1.00  0.00           C  
ATOM    372  HA  GLN    27      79.143  95.113  89.618  1.00  0.00           H  
ATOM    373  CB  GLN    27      78.577  97.187  89.130  1.00  0.00           C  
ATOM    374  HB2 GLN    27      78.552  98.125  89.684  1.00  0.00           H  
ATOM    375  HB3 GLN    27      79.193  97.483  88.282  1.00  0.00           H  
ATOM    376  CG  GLN    27      77.188  96.656  88.708  1.00  0.00           C  
ATOM    377  HG2 GLN    27      77.308  95.871  87.962  1.00  0.00           H  
ATOM    378  HG3 GLN    27      76.616  96.146  89.484  1.00  0.00           H  
ATOM    379  CD  GLN    27      76.296  97.690  87.963  1.00  0.00           C  
ATOM    380  OE1 GLN    27      76.693  98.844  87.782  1.00  0.00           O  
ATOM    381  NE2 GLN    27      75.130  97.369  87.616  1.00  0.00           N  
ATOM    382 HE21 GLN    27      74.758  96.593  88.145  1.00  0.00           H  
ATOM    383 HE22 GLN    27      74.533  97.980  87.078  1.00  0.00           H  
ATOM    384  C   GLN    27      80.643  96.314  90.311  1.00  0.00           C  
ATOM    385  O   GLN    27      81.441  95.929  89.479  1.00  0.00           O  
ATOM    386  N   GLN    28      81.187  96.923  91.383  1.00  0.00           N  
ATOM    387  H   GLN    28      80.451  97.067  92.060  1.00  0.00           H  
ATOM    388  CA  GLN    28      82.620  97.109  91.684  1.00  0.00           C  
ATOM    389  HA  GLN    28      83.166  97.596  90.875  1.00  0.00           H  
ATOM    390  CB  GLN    28      82.798  98.139  92.820  1.00  0.00           C  
ATOM    391  HB2 GLN    28      82.174  97.945  93.693  1.00  0.00           H  
ATOM    392  HB3 GLN    28      83.856  97.982  93.028  1.00  0.00           H  
ATOM    393  CG  GLN    28      82.493  99.570  92.272  1.00  0.00           C  
ATOM    394  HG2 GLN    28      82.961  99.675  91.293  1.00  0.00           H  
ATOM    395  HG3 GLN    28      81.418  99.527  92.095  1.00  0.00           H  
ATOM    396  CD  GLN    28      82.994 100.713  93.162  1.00  0.00           C  
ATOM    397  OE1 GLN    28      82.961 100.568  94.346  1.00  0.00           O  
ATOM    398  NE2 GLN    28      83.198 101.912  92.673  1.00  0.00           N  
ATOM    399 HE21 GLN    28      83.289 102.704  93.293  1.00  0.00           H  
ATOM    400 HE22 GLN    28      82.956 102.094  91.709  1.00  0.00           H  
ATOM    401  C   GLN    28      83.351  95.740  92.012  1.00  0.00           C  
ATOM    402  O   GLN    28      84.616  95.640  92.012  1.00  0.00           O  
ATOM    403  N   SER    29      82.562  94.696  92.319  1.00  0.00           N  
ATOM    404  H   SER    29      81.600  94.746  92.621  1.00  0.00           H  
ATOM    405  CA  SER    29      83.126  93.328  92.323  1.00  0.00           C  
ATOM    406  HA  SER    29      84.103  93.381  92.802  1.00  0.00           H  
ATOM    407  CB  SER    29      82.204  92.465  93.229  1.00  0.00           C  
ATOM    408  HB2 SER    29      82.698  91.500  93.341  1.00  0.00           H  
ATOM    409  HB3 SER    29      81.870  92.849  94.193  1.00  0.00           H  
ATOM    410  OG  SER    29      80.987  92.163  92.581  1.00  0.00           O  
ATOM    411  HG  SER    29      80.670  92.992  92.216  1.00  0.00           H  
ATOM    412  C   SER    29      83.434  92.685  90.945  1.00  0.00           C  
ATOM    413  O   SER    29      83.855  91.503  90.888  1.00  0.00           O  
ATOM    414  N   SER    30      83.271  93.359  89.818  1.00  0.00           N  
ATOM    415  H   SER    30      82.682  94.177  89.757  1.00  0.00           H  
ATOM    416  CA  SER    30      83.696  92.885  88.493  1.00  0.00           C  
ATOM    417  HA  SER    30      84.517  92.173  88.583  1.00  0.00           H  
ATOM    418  CB  SER    30      82.581  92.142  87.792  1.00  0.00           C  
ATOM    419  HB2 SER    30      82.211  91.477  88.572  1.00  0.00           H  
ATOM    420  HB3 SER    30      81.708  92.776  87.637  1.00  0.00           H  
ATOM    421  OG  SER    30      82.982  91.390  86.621  1.00  0.00           O  
ATOM    422  HG  SER    30      82.585  90.516  86.629  1.00  0.00           H  
ATOM    423  C   SER    30      84.082  94.025  87.584  1.00  0.00           C  
ATOM    424  O   SER    30      83.242  94.867  87.315  1.00  0.00           O  
ATOM    425  N   GLN    31      85.343  94.070  87.121  1.00  0.00           N  
ATOM    426  H   GLN    31      85.516  94.764  86.409  1.00  0.00           H  
ATOM    427  CA  GLN    31      86.497  93.284  87.596  1.00  0.00           C  
ATOM    428  HA  GLN    31      86.197  92.238  87.518  1.00  0.00           H  
ATOM    429  CB  GLN    31      87.626  93.470  86.594  1.00  0.00           C  
ATOM    430  HB2 GLN    31      87.331  93.167  85.590  1.00  0.00           H  
ATOM    431  HB3 GLN    31      87.881  94.523  86.715  1.00  0.00           H  
ATOM    432  CG  GLN    31      88.872  92.610  86.933  1.00  0.00           C  
ATOM    433  HG2 GLN    31      89.251  92.925  87.905  1.00  0.00           H  
ATOM    434  HG3 GLN    31      88.587  91.558  86.942  1.00  0.00           H  
ATOM    435  CD  GLN    31      90.048  92.875  86.025  1.00  0.00           C  
ATOM    436  OE1 GLN    31      90.014  93.511  84.995  1.00  0.00           O  
ATOM    437  NE2 GLN    31      91.246  92.403  86.415  1.00  0.00           N  
ATOM    438 HE21 GLN    31      92.083  92.608  85.889  1.00  0.00           H  
ATOM    439 HE22 GLN    31      91.299  91.792  87.218  1.00  0.00           H  
ATOM    440  C   GLN    31      86.914  93.685  89.027  1.00  0.00           C  
ATOM    441  O   GLN    31      86.990  94.893  89.359  1.00  0.00           O  
ATOM    442  N   PRO    32      87.136  92.683  89.944  1.00  0.00           N  
ATOM    443  CD  PRO    32      87.173  91.266  89.685  1.00  0.00           C  
ATOM    444  HD2 PRO    32      87.789  90.898  88.864  1.00  0.00           H  
ATOM    445  HD3 PRO    32      86.204  90.864  89.392  1.00  0.00           H  
ATOM    446  CG  PRO    32      87.540  90.596  91.001  1.00  0.00           C  
ATOM    447  HG2 PRO    32      88.613  90.428  91.097  1.00  0.00           H  
ATOM    448  HG3 PRO    32      87.044  89.649  91.216  1.00  0.00           H  
ATOM    449  CB  PRO    32      87.219  91.666  92.014  1.00  0.00           C  
ATOM    450  HB2 PRO    32      87.803  91.681  92.935  1.00  0.00           H  
ATOM    451  HB3 PRO    32      86.182  91.588  92.341  1.00  0.00           H  
ATOM    452  CA  PRO    32      87.513  92.965  91.344  1.00  0.00           C  
ATOM    453  HA  PRO    32      86.785  93.704  91.679  1.00  0.00           H  
ATOM    454  C   PRO    32      88.983  93.434  91.340  1.00  0.00           C  
ATOM    455  O   PRO    32      89.910  92.889  90.739  1.00  0.00           O  
ATOM    456  N   TYR    33      89.260  94.443  92.126  1.00  0.00           N  
ATOM    457  H   TYR    33      88.408  94.806  92.528  1.00  0.00           H  
ATOM    458  CA  TYR    33      90.633  94.922  92.449  1.00  0.00           C  
ATOM    459  HA  TYR    33      91.364  94.624  91.697  1.00  0.00           H  
ATOM    460  CB  TYR    33      90.608  96.428  92.524  1.00  0.00           C  
ATOM    461  HB2 TYR    33      89.933  96.793  93.299  1.00  0.00           H  
ATOM    462  HB3 TYR    33      91.591  96.754  92.864  1.00  0.00           H  
ATOM    463  CG  TYR    33      90.434  97.337  91.346  1.00  0.00           C  
ATOM    464  CD1 TYR    33      90.866  96.849  90.074  1.00  0.00           C  
ATOM    465  HD1 TYR    33      91.434  95.931  90.026  1.00  0.00           H  
ATOM    466  CE1 TYR    33      90.627  97.772  88.954  1.00  0.00           C  
ATOM    467  HE1 TYR    33      91.004  97.616  87.954  1.00  0.00           H  
ATOM    468  CZ  TYR    33      89.993  98.981  89.158  1.00  0.00           C  
ATOM    469  OH  TYR    33      89.758  99.777  88.070  1.00  0.00           O  
ATOM    470  HH  TYR    33      90.355  99.617  87.335  1.00  0.00           H  
ATOM    471  CE2 TYR    33      89.499  99.347  90.434  1.00  0.00           C  
ATOM    472  HE2 TYR    33      89.019 100.314  90.463  1.00  0.00           H  
ATOM    473  CD2 TYR    33      89.684  98.508  91.573  1.00  0.00           C  
ATOM    474  HD2 TYR    33      89.248  98.857  92.497  1.00  0.00           H  
ATOM    475  C   TYR    33      91.083  94.252  93.778  1.00  0.00           C  
ATOM    476  O   TYR    33      92.286  94.220  94.003  1.00  0.00           O  
ATOM    477  N   GLY    34      90.119  93.754  94.528  1.00  0.00           N  
ATOM    478  H   GLY    34      89.143  93.943  94.350  1.00  0.00           H  
ATOM    479  CA  GLY    34      90.355  93.112  95.799  1.00  0.00           C  
ATOM    480  HA2 GLY    34      91.184  92.409  95.722  1.00  0.00           H  
ATOM    481  HA3 GLY    34      90.541  93.855  96.575  1.00  0.00           H  
ATOM    482  C   GLY    34      89.098  92.292  96.249  1.00  0.00           C  
ATOM    483  O   GLY    34      88.166  92.219  95.502  1.00  0.00           O  
ATOM    484  N   GLN    35      89.082  91.741  97.496  1.00  0.00           N  
ATOM    485  H   GLN    35      89.953  91.809  98.002  1.00  0.00           H  
ATOM    486  CA  GLN    35      87.933  90.986  98.062  1.00  0.00           C  
ATOM    487  HA  GLN    35      87.041  91.359  97.559  1.00  0.00           H  
ATOM    488  CB  GLN    35      87.985  89.507  97.822  1.00  0.00           C  
ATOM    489  HB2 GLN    35      88.766  89.060  98.436  1.00  0.00           H  
ATOM    490  HB3 GLN    35      87.142  89.052  98.343  1.00  0.00           H  
ATOM    491  CG  GLN    35      87.997  88.913  96.392  1.00  0.00           C  
ATOM    492  HG2 GLN    35      87.850  87.836  96.471  1.00  0.00           H  
ATOM    493  HG3 GLN    35      87.285  89.339  95.685  1.00  0.00           H  
ATOM    494  CD  GLN    35      89.294  88.938  95.651  1.00  0.00           C  
ATOM    495  OE1 GLN    35      90.292  89.484  96.066  1.00  0.00           O  
ATOM    496  NE2 GLN    35      89.367  88.495  94.470  1.00  0.00           N  
ATOM    497 HE21 GLN    35      88.671  87.906  94.036  1.00  0.00           H  
ATOM    498 HE22 GLN    35      90.322  88.564  94.150  1.00  0.00           H  
ATOM    499  C   GLN    35      87.747  91.233  99.583  1.00  0.00           C  
ATOM    500  O   GLN    35      88.547  90.649 100.355  1.00  0.00           O  
ATOM    501  N   GLN    36      86.863  92.055 100.124  1.00  0.00           N  
ATOM    502  H   GLN    36      86.909  92.118 101.131  1.00  0.00           H  
ATOM    503  CA  GLN    36      85.946  93.038  99.403  1.00  0.00           C  
ATOM    504  HA  GLN    36      85.227  92.539  98.754  1.00  0.00           H  
ATOM    505  CB  GLN    36      85.074  93.851 100.411  1.00  0.00           C  
ATOM    506  HB2 GLN    36      84.841  93.457 101.401  1.00  0.00           H  
ATOM    507  HB3 GLN    36      85.605  94.755 100.709  1.00  0.00           H  
ATOM    508  CG  GLN    36      83.757  94.443  99.850  1.00  0.00           C  
ATOM    509  HG2 GLN    36      83.976  95.228  99.126  1.00  0.00           H  
ATOM    510  HG3 GLN    36      83.324  93.624  99.276  1.00  0.00           H  
ATOM    511  CD  GLN    36      82.790  94.915 100.955  1.00  0.00           C  
ATOM    512  OE1 GLN    36      83.231  95.086 102.079  1.00  0.00           O  
ATOM    513  NE2 GLN    36      81.492  95.073 100.787  1.00  0.00           N  
ATOM    514 HE21 GLN    36      80.986  95.010  99.915  1.00  0.00           H  
ATOM    515 HE22 GLN    36      80.942  95.359 101.585  1.00  0.00           H  
ATOM    516  C   GLN    36      86.693  93.989  98.397  1.00  0.00           C  
ATOM    517  O   GLN    36      87.726  94.520  98.754  1.00  0.00           O  
ATOM    518  N   SER    37      86.142  94.366  97.243  1.00  0.00           N  
ATOM    519  H   SER    37      85.272  93.923  96.982  1.00  0.00           H  
ATOM    520  CA  SER    37      86.661  95.295  96.256  1.00  0.00           C  
ATOM    521  HA  SER    37      87.688  94.966  96.097  1.00  0.00           H  
ATOM    522  CB  SER    37      86.060  94.914  94.870  1.00  0.00           C  
ATOM    523  HB2 SER    37      86.193  93.839  94.746  1.00  0.00           H  
ATOM    524  HB3 SER    37      85.006  95.186  94.825  1.00  0.00           H  
ATOM    525  OG  SER    37      86.818  95.564  93.817  1.00  0.00           O  
ATOM    526  HG  SER    37      86.159  95.689  93.130  1.00  0.00           H  
ATOM    527  C   SER    37      86.538  96.797  96.628  1.00  0.00           C  
ATOM    528  O   SER    37      86.005  97.169  97.686  1.00  0.00           O  
ATOM    529  N   TYR    38      86.935  97.731  95.712  1.00  0.00           N  
ATOM    530  H   TYR    38      87.387  97.381  94.879  1.00  0.00           H  
ATOM    531  CA  TYR    38      86.920  99.152  95.982  1.00  0.00           C  
ATOM    532  HA  TYR    38      86.059  99.567  96.505  1.00  0.00           H  
ATOM    533  CB  TYR    38      88.076  99.566  96.923  1.00  0.00           C  
ATOM    534  HB2 TYR    38      88.320 100.614  96.752  1.00  0.00           H  
ATOM    535  HB3 TYR    38      87.678  99.444  97.930  1.00  0.00           H  
ATOM    536  CG  TYR    38      89.389  98.759  96.758  1.00  0.00           C  
ATOM    537  CD1 TYR    38      90.208  98.990  95.599  1.00  0.00           C  
ATOM    538  HD1 TYR    38      89.943  99.764  94.894  1.00  0.00           H  
ATOM    539  CE1 TYR    38      91.296  98.117  95.492  1.00  0.00           C  
ATOM    540  HE1 TYR    38      92.064  98.357  94.771  1.00  0.00           H  
ATOM    541  CZ  TYR    38      91.543  97.047  96.262  1.00  0.00           C  
ATOM    542  OH  TYR    38      92.604  96.263  96.089  1.00  0.00           O  
ATOM    543  HH  TYR    38      93.258  96.499  95.427  1.00  0.00           H  
ATOM    544  CE2 TYR    38      90.619  96.734  97.269  1.00  0.00           C  
ATOM    545  HE2 TYR    38      90.832  95.845  97.845  1.00  0.00           H  
ATOM    546  CD2 TYR    38      89.608  97.639  97.587  1.00  0.00           C  
ATOM    547  HD2 TYR    38      88.917  97.484  98.403  1.00  0.00           H  
ATOM    548  C   TYR    38      86.960 100.012  94.706  1.00  0.00           C  
ATOM    549  O   TYR    38      87.430  99.561  93.679  1.00  0.00           O  
ATOM    550  N   SER    39      86.415 101.235  94.854  1.00  0.00           N  
ATOM    551  H   SER    39      85.958 101.512  95.711  1.00  0.00           H  
ATOM    552  CA  SER    39      86.435 102.241  93.806  1.00  0.00           C  
ATOM    553  HA  SER    39      85.660 102.022  93.072  1.00  0.00           H  
ATOM    554  CB  SER    39      86.158 103.617  94.442  1.00  0.00           C  
ATOM    555  HB2 SER    39      85.468 103.548  95.283  1.00  0.00           H  
ATOM    556  HB3 SER    39      87.003 104.145  94.886  1.00  0.00           H  
ATOM    557  OG  SER    39      85.592 104.454  93.452  1.00  0.00           O  
ATOM    558  HG  SER    39      84.645 104.516  93.598  1.00  0.00           H  
ATOM    559  C   SER    39      87.796 102.356  93.079  1.00  0.00           C  
ATOM    560  O   SER    39      88.865 102.442  93.690  1.00  0.00           O  
ATOM    561  N   GLY    40      87.785 102.574  91.767  1.00  0.00           N  
ATOM    562  H   GLY    40      86.907 102.507  91.272  1.00  0.00           H  
ATOM    563  CA  GLY    40      88.935 102.994  90.958  1.00  0.00           C  
ATOM    564  HA2 GLY    40      89.718 102.239  91.036  1.00  0.00           H  
ATOM    565  HA3 GLY    40      88.530 103.103  89.952  1.00  0.00           H  
ATOM    566  C   GLY    40      89.552 104.320  91.321  1.00  0.00           C  
ATOM    567  O   GLY    40      88.934 105.215  91.946  1.00  0.00           O  
ATOM    568  N   TYR    41      90.817 104.535  91.014  1.00  0.00           N  
ATOM    569  H   TYR    41      91.204 105.314  91.526  1.00  0.00           H  
ATOM    570  CA  TYR    41      91.785 103.717  90.295  1.00  0.00           C  
ATOM    571  HA  TYR    41      91.658 102.635  90.308  1.00  0.00           H  
ATOM    572  CB  TYR    41      91.709 104.077  88.853  1.00  0.00           C  
ATOM    573  HB2 TYR    41      92.036 105.115  88.785  1.00  0.00           H  
ATOM    574  HB3 TYR    41      92.456 103.484  88.326  1.00  0.00           H  
ATOM    575  CG  TYR    41      90.363 103.900  88.182  1.00  0.00           C  
ATOM    576  CD1 TYR    41      89.944 102.787  87.371  1.00  0.00           C  
ATOM    577  HD1 TYR    41      90.578 101.934  87.177  1.00  0.00           H  
ATOM    578  CE1 TYR    41      88.688 102.920  86.813  1.00  0.00           C  
ATOM    579  HE1 TYR    41      88.326 102.142  86.158  1.00  0.00           H  
ATOM    580  CZ  TYR    41      87.819 104.037  87.065  1.00  0.00           C  
ATOM    581  OH  TYR    41      86.556 104.121  86.491  1.00  0.00           O  
ATOM    582  HH  TYR    41      85.962 104.779  86.860  1.00  0.00           H  
ATOM    583  CE2 TYR    41      88.246 105.143  87.814  1.00  0.00           C  
ATOM    584  HE2 TYR    41      87.558 105.976  87.846  1.00  0.00           H  
ATOM    585  CD2 TYR    41      89.530 105.015  88.336  1.00  0.00           C  
ATOM    586  HD2 TYR    41      89.999 105.881  88.780  1.00  0.00           H  
ATOM    587  C   TYR    41      93.213 104.064  90.840  1.00  0.00           C  
ATOM    588  O   TYR    41      93.573 105.202  91.115  1.00  0.00           O  
ATOM    589  N   SER    42      93.975 103.016  90.868  1.00  0.00           N  
ATOM    590  H   SER    42      93.531 102.169  90.542  1.00  0.00           H  
ATOM    591  CA  SER    42      95.334 102.943  91.409  1.00  0.00           C  
ATOM    592  HA  SER    42      95.469 103.622  92.251  1.00  0.00           H  
ATOM    593  CB  SER    42      95.562 101.540  91.930  1.00  0.00           C  
ATOM    594  HB2 SER    42      94.712 101.346  92.584  1.00  0.00           H  
ATOM    595  HB3 SER    42      95.576 100.774  91.155  1.00  0.00           H  
ATOM    596  OG  SER    42      96.700 101.460  92.684  1.00  0.00           O  
ATOM    597  HG  SER    42      96.754 100.589  93.085  1.00  0.00           H  
ATOM    598  C   SER    42      96.436 103.273  90.422  1.00  0.00           C  
ATOM    599  O   SER    42      97.624 103.567  90.673  1.00  0.00           O  
ATOM    600  N   GLN    43      95.990 103.513  89.193  1.00  0.00           N  
ATOM    601  H   GLN    43      95.007 103.305  89.092  1.00  0.00           H  
ATOM    602  CA  GLN    43      96.589 104.356  88.161  1.00  0.00           C  
ATOM    603  HA  GLN    43      97.549 103.924  87.878  1.00  0.00           H  
ATOM    604  CB  GLN    43      95.645 104.178  86.982  1.00  0.00           C  
ATOM    605  HB2 GLN    43      95.616 103.183  86.539  1.00  0.00           H  
ATOM    606  HB3 GLN    43      94.616 104.414  87.252  1.00  0.00           H  
ATOM    607  CG  GLN    43      95.846 105.172  85.838  1.00  0.00           C  
ATOM    608  HG2 GLN    43      95.124 104.955  85.051  1.00  0.00           H  
ATOM    609  HG3 GLN    43      95.788 106.176  86.258  1.00  0.00           H  
ATOM    610  CD  GLN    43      97.258 104.941  85.210  1.00  0.00           C  
ATOM    611  OE1 GLN    43      97.840 103.860  84.987  1.00  0.00           O  
ATOM    612  NE2 GLN    43      98.016 105.994  84.952  1.00  0.00           N  
ATOM    613 HE21 GLN    43      97.707 106.946  85.086  1.00  0.00           H  
ATOM    614 HE22 GLN    43      99.000 105.778  84.874  1.00  0.00           H  
ATOM    615  C   GLN    43      96.859 105.785  88.705  1.00  0.00           C  
ATOM    616  O   GLN    43      96.144 106.291  89.531  1.00  0.00           O  
ATOM    617  N   SER    44      97.854 106.416  88.208  1.00  0.00           N  
ATOM    618  H   SER    44      98.410 105.997  87.477  1.00  0.00           H  
ATOM    619  CA  SER    44      98.374 107.698  88.629  1.00  0.00           C  
ATOM    620  HA  SER    44      97.592 108.245  89.156  1.00  0.00           H  
ATOM    621  CB  SER    44      99.438 107.476  89.557  1.00  0.00           C  
ATOM    622  HB2 SER    44      99.134 107.028  90.503  1.00  0.00           H  
ATOM    623  HB3 SER    44     100.309 106.985  89.122  1.00  0.00           H  
ATOM    624  OG  SER    44      99.835 108.743  89.977  1.00  0.00           O  
ATOM    625  HG  SER    44     100.174 108.699  90.874  1.00  0.00           H  
ATOM    626  C   SER    44      98.814 108.598  87.426  1.00  0.00           C  
ATOM    627  O   SER    44      99.716 108.250  86.612  1.00  0.00           O  
ATOM    628  N   THR    45      98.257 109.807  87.318  1.00  0.00           N  
ATOM    629  H   THR    45      97.486 110.033  87.930  1.00  0.00           H  
ATOM    630  CA  THR    45      98.485 110.755  86.274  1.00  0.00           C  
ATOM    631  HA  THR    45      98.209 110.269  85.338  1.00  0.00           H  
ATOM    632  CB  THR    45      97.471 111.937  86.509  1.00  0.00           C  
ATOM    633  HB  THR    45      96.474 111.597  86.791  1.00  0.00           H  
ATOM    634  CG2 THR    45      98.053 112.845  87.631  1.00  0.00           C  
ATOM    635 HG21 THR    45      98.350 112.148  88.415  1.00  0.00           H  
ATOM    636 HG22 THR    45      98.900 113.391  87.216  1.00  0.00           H  
ATOM    637 HG23 THR    45      97.325 113.567  88.000  1.00  0.00           H  
ATOM    638  OG1 THR    45      97.302 112.758  85.361  1.00  0.00           O  
ATOM    639  HG1 THR    45      96.785 112.261  84.722  1.00  0.00           H  
ATOM    640  C   THR    45      99.996 111.163  86.046  1.00  0.00           C  
ATOM    641  O   THR    45     100.379 111.653  84.997  1.00  0.00           O  
ATOM    642  N   ASP    46     100.852 110.937  87.037  1.00  0.00           N  
ATOM    643  H   ASP    46     100.463 110.601  87.907  1.00  0.00           H  
ATOM    644  CA  ASP    46     102.306 111.227  86.961  1.00  0.00           C  
ATOM    645  HA  ASP    46     102.661 111.284  85.932  1.00  0.00           H  
ATOM    646  CB  ASP    46     102.617 112.581  87.508  1.00  0.00           C  
ATOM    647  HB2 ASP    46     101.985 113.315  87.008  1.00  0.00           H  
ATOM    648  HB3 ASP    46     102.305 112.462  88.545  1.00  0.00           H  
ATOM    649  CG  ASP    46     104.121 113.010  87.495  1.00  0.00           C  
ATOM    650  OD1 ASP    46     104.945 112.571  86.651  1.00  0.00           O  
ATOM    651  OD2 ASP    46     104.428 113.906  88.344  1.00  0.00           O  
ATOM    652  C   ASP    46     103.135 110.152  87.588  1.00  0.00           C  
ATOM    653  O   ASP    46     103.252 109.895  88.791  1.00  0.00           O  
ATOM    654  N   THR    47     103.781 109.473  86.697  1.00  0.00           N  
ATOM    655  H   THR    47     103.597 109.662  85.722  1.00  0.00           H  
ATOM    656  CA  THR    47     104.839 108.486  87.019  1.00  0.00           C  
ATOM    657  HA  THR    47     105.003 108.602  88.090  1.00  0.00           H  
ATOM    658  CB  THR    47     104.471 106.972  86.730  1.00  0.00           C  
ATOM    659  HB  THR    47     105.414 106.425  86.746  1.00  0.00           H  
ATOM    660  CG2 THR    47     103.450 106.360  87.678  1.00  0.00           C  
ATOM    661 HG21 THR    47     103.907 106.085  88.629  1.00  0.00           H  
ATOM    662 HG22 THR    47     102.786 107.169  87.983  1.00  0.00           H  
ATOM    663 HG23 THR    47     102.927 105.515  87.232  1.00  0.00           H  
ATOM    664  OG1 THR    47     103.945 106.863  85.388  1.00  0.00           O  
ATOM    665  HG1 THR    47     104.563 107.346  84.834  1.00  0.00           H  
ATOM    666  C   THR    47     106.055 108.899  86.174  1.00  0.00           C  
ATOM    667  O   THR    47     106.592 108.067  85.434  1.00  0.00           O  
ATOM    668  N   SER    48     106.554 110.076  86.197  1.00  0.00           N  
ATOM    669  H   SER    48     106.097 110.672  86.872  1.00  0.00           H  
ATOM    670  CA  SER    48     107.942 110.346  85.821  1.00  0.00           C  
ATOM    671  HA  SER    48     108.281 109.672  85.035  1.00  0.00           H  
ATOM    672  CB  SER    48     107.966 111.698  85.209  1.00  0.00           C  
ATOM    673  HB2 SER    48     108.944 112.049  84.882  1.00  0.00           H  
ATOM    674  HB3 SER    48     107.421 111.614  84.269  1.00  0.00           H  
ATOM    675  OG  SER    48     107.420 112.744  85.959  1.00  0.00           O  
ATOM    676  HG  SER    48     106.496 112.596  86.175  1.00  0.00           H  
ATOM    677  C   SER    48     108.836 110.235  87.101  1.00  0.00           C  
ATOM    678  O   SER    48     108.385 110.591  88.183  1.00  0.00           O  
ATOM    679  N   GLY    49     110.149 109.971  86.926  1.00  0.00           N  
ATOM    680  H   GLY    49     110.490 109.808  85.990  1.00  0.00           H  
ATOM    681  CA  GLY    49     111.157 109.766  87.988  1.00  0.00           C  
ATOM    682  HA2 GLY    49     112.116 109.523  87.531  1.00  0.00           H  
ATOM    683  HA3 GLY    49     111.361 110.694  88.522  1.00  0.00           H  
ATOM    684  C   GLY    49     110.684 108.683  89.038  1.00  0.00           C  
ATOM    685  O   GLY    49     110.082 107.633  88.687  1.00  0.00           O  
ATOM    686  N   TYR    50     110.996 108.846  90.306  1.00  0.00           N  
ATOM    687  H   TYR    50     110.510 108.106  90.792  1.00  0.00           H  
ATOM    688  CA  TYR    50     111.846 109.768  91.031  1.00  0.00           C  
ATOM    689  HA  TYR    50     111.616 110.800  90.768  1.00  0.00           H  
ATOM    690  CB  TYR    50     111.612 109.561  92.584  1.00  0.00           C  
ATOM    691  HB2 TYR    50     110.551 109.498  92.827  1.00  0.00           H  
ATOM    692  HB3 TYR    50     112.126 108.645  92.878  1.00  0.00           H  
ATOM    693  CG  TYR    50     112.288 110.665  93.411  1.00  0.00           C  
ATOM    694  CD1 TYR    50     113.582 110.514  93.884  1.00  0.00           C  
ATOM    695  HD1 TYR    50     114.070 109.551  93.847  1.00  0.00           H  
ATOM    696  CE1 TYR    50     114.285 111.538  94.493  1.00  0.00           C  
ATOM    697  HE1 TYR    50     115.333 111.387  94.704  1.00  0.00           H  
ATOM    698  CZ  TYR    50     113.609 112.774  94.762  1.00  0.00           C  
ATOM    699  OH  TYR    50     114.084 113.729  95.566  1.00  0.00           O  
ATOM    700  HH  TYR    50     114.833 113.339  96.023  1.00  0.00           H  
ATOM    701  CE2 TYR    50     112.257 112.931  94.356  1.00  0.00           C  
ATOM    702  HE2 TYR    50     111.734 113.831  94.642  1.00  0.00           H  
ATOM    703  CD2 TYR    50     111.688 111.857  93.679  1.00  0.00           C  
ATOM    704  HD2 TYR    50     110.667 111.985  93.352  1.00  0.00           H  
ATOM    705  C   TYR    50     113.315 109.485  90.598  1.00  0.00           C  
ATOM    706  O   TYR    50     113.666 108.317  90.459  1.00  0.00           O  
ATOM    707  N   GLY    51     114.108 110.517  90.302  1.00  0.00           N  
ATOM    708  H   GLY    51     115.036 110.317  89.958  1.00  0.00           H  
ATOM    709  CA  GLY    51     113.863 111.969  90.342  1.00  0.00           C  
ATOM    710  HA2 GLY    51     113.082 112.187  89.614  1.00  0.00           H  
ATOM    711  HA3 GLY    51     113.484 112.290  91.313  1.00  0.00           H  
ATOM    712  C   GLY    51     115.124 112.768  90.142  1.00  0.00           C  
ATOM    713  O   GLY    51     116.168 112.201  90.525  1.00  0.00           O  
ATOM    714  N   GLN    52     115.128 114.007  89.620  1.00  0.00           N  
ATOM    715  H   GLN    52     114.212 114.405  89.469  1.00  0.00           H  
ATOM    716  CA  GLN    52     116.366 114.821  89.320  1.00  0.00           C  
ATOM    717  HA  GLN    52     116.108 115.633  88.641  1.00  0.00           H  
ATOM    718  CB  GLN    52     116.760 115.465  90.649  1.00  0.00           C  
ATOM    719  HB2 GLN    52     115.936 115.991  91.132  1.00  0.00           H  
ATOM    720  HB3 GLN    52     117.020 114.637  91.309  1.00  0.00           H  
ATOM    721  CG  GLN    52     117.840 116.463  90.500  1.00  0.00           C  
ATOM    722  HG2 GLN    52     117.994 116.981  91.446  1.00  0.00           H  
ATOM    723  HG3 GLN    52     118.818 116.005  90.350  1.00  0.00           H  
ATOM    724  CD  GLN    52     117.545 117.633  89.553  1.00  0.00           C  
ATOM    725  OE1 GLN    52     116.526 118.224  89.494  1.00  0.00           O  
ATOM    726  NE2 GLN    52     118.549 118.045  88.910  1.00  0.00           N  
ATOM    727 HE21 GLN    52     119.382 117.476  88.866  1.00  0.00           H  
ATOM    728 HE22 GLN    52     118.547 118.978  88.524  1.00  0.00           H  
ATOM    729  C   GLN    52     117.390 114.022  88.508  1.00  0.00           C  
ATOM    730  O   GLN    52     118.487 113.702  88.970  1.00  0.00           O  
ATOM    731  N   SER    53     117.216 113.735  87.237  1.00  0.00           N  
ATOM    732  H   SER    53     117.912 113.116  86.846  1.00  0.00           H  
ATOM    733  CA  SER    53     116.070 114.049  86.365  1.00  0.00           C  
ATOM    734  HA  SER    53     115.809 115.102  86.472  1.00  0.00           H  
ATOM    735  CB  SER    53     116.449 113.864  84.894  1.00  0.00           C  
ATOM    736  HB2 SER    53     117.249 114.563  84.651  1.00  0.00           H  
ATOM    737  HB3 SER    53     116.670 112.809  84.732  1.00  0.00           H  
ATOM    738  OG  SER    53     115.306 114.187  84.092  1.00  0.00           O  
ATOM    739  HG  SER    53     115.465 115.052  83.708  1.00  0.00           H  
ATOM    740  C   SER    53     114.897 113.086  86.659  1.00  0.00           C  
ATOM    741  O   SER    53     115.224 111.938  86.951  1.00  0.00           O  
ATOM    742  N   SER    54     113.596 113.478  86.585  1.00  0.00           N  
ATOM    743  H   SER    54     113.472 114.460  86.385  1.00  0.00           H  
ATOM    744  CA  SER    54     112.447 112.544  86.386  1.00  0.00           C  
ATOM    745  HA  SER    54     112.490 111.829  87.208  1.00  0.00           H  
ATOM    746  CB  SER    54     111.155 113.346  86.538  1.00  0.00           C  
ATOM    747  HB2 SER    54     111.148 114.211  85.875  1.00  0.00           H  
ATOM    748  HB3 SER    54     110.272 112.750  86.303  1.00  0.00           H  
ATOM    749  OG  SER    54     111.080 113.563  87.913  1.00  0.00           O  
ATOM    750  HG  SER    54     111.748 114.201  88.173  1.00  0.00           H  
ATOM    751  C   SER    54     112.538 111.787  84.926  1.00  0.00           C  
ATOM    752  O   SER    54     111.794 110.826  84.749  1.00  0.00           O  
ATOM    753  N   TYR    55     113.437 112.183  84.056  1.00  0.00           N  
ATOM    754  H   TYR    55     113.922 113.027  84.326  1.00  0.00           H  
ATOM    755  CA  TYR    55     113.449 111.805  82.611  1.00  0.00           C  
ATOM    756  HA  TYR    55     112.615 111.115  82.479  1.00  0.00           H  
ATOM    757  CB  TYR    55     113.072 113.020  81.703  1.00  0.00           C  
ATOM    758  HB2 TYR    55     113.795 113.832  81.782  1.00  0.00           H  
ATOM    759  HB3 TYR    55     112.920 112.646  80.690  1.00  0.00           H  
ATOM    760  CG  TYR    55     111.701 113.538  82.083  1.00  0.00           C  
ATOM    761  CD1 TYR    55     111.694 114.569  83.004  1.00  0.00           C  
ATOM    762  HD1 TYR    55     112.661 114.942  83.308  1.00  0.00           H  
ATOM    763  CE1 TYR    55     110.549 115.094  83.512  1.00  0.00           C  
ATOM    764  HE1 TYR    55     110.433 115.760  84.355  1.00  0.00           H  
ATOM    765  CZ  TYR    55     109.362 114.540  82.960  1.00  0.00           C  
ATOM    766  OH  TYR    55     108.211 114.893  83.556  1.00  0.00           O  
ATOM    767  HH  TYR    55     107.415 114.737  83.043  1.00  0.00           H  
ATOM    768  CE2 TYR    55     109.290 113.450  82.004  1.00  0.00           C  
ATOM    769  HE2 TYR    55     108.375 112.916  81.793  1.00  0.00           H  
ATOM    770  CD2 TYR    55     110.496 112.862  81.676  1.00  0.00           C  
ATOM    771  HD2 TYR    55     110.591 111.932  81.136  1.00  0.00           H  
ATOM    772  C   TYR    55     114.792 111.122  82.153  1.00  0.00           C  
ATOM    773  O   TYR    55     115.900 111.679  82.391  1.00  0.00           O  
ATOM    774  N   SER    56     114.882 109.921  81.639  1.00  0.00           N  
ATOM    775  H   SER    56     115.848 109.630  81.588  1.00  0.00           H  
ATOM    776  CA  SER    56     113.786 108.878  81.503  1.00  0.00           C  
ATOM    777  HA  SER    56     114.322 108.074  80.997  1.00  0.00           H  
ATOM    778  CB  SER    56     113.417 108.240  82.854  1.00  0.00           C  
ATOM    779  HB2 SER    56     113.092 109.060  83.495  1.00  0.00           H  
ATOM    780  HB3 SER    56     112.576 107.566  82.693  1.00  0.00           H  
ATOM    781  OG  SER    56     114.453 107.632  83.522  1.00  0.00           O  
ATOM    782  HG  SER    56     115.272 107.912  83.107  1.00  0.00           H  
ATOM    783  C   SER    56     112.554 109.222  80.665  1.00  0.00           C  
ATOM    784  O   SER    56     111.446 109.037  81.163  1.00  0.00           O  
ATOM    785  N   SER    57     112.644 109.659  79.376  1.00  0.00           N  
ATOM    786  H   SER    57     111.729 109.805  78.974  1.00  0.00           H  
ATOM    787  CA  SER    57     113.806 109.679  78.467  1.00  0.00           C  
ATOM    788  HA  SER    57     114.614 109.154  78.978  1.00  0.00           H  
ATOM    789  CB  SER    57     113.576 108.931  77.185  1.00  0.00           C  
ATOM    790  HB2 SER    57     112.579 109.138  76.798  1.00  0.00           H  
ATOM    791  HB3 SER    57     114.345 109.131  76.439  1.00  0.00           H  
ATOM    792  OG  SER    57     113.714 107.619  77.548  1.00  0.00           O  
ATOM    793  HG  SER    57     114.262 107.075  76.978  1.00  0.00           H  
ATOM    794  C   SER    57     114.224 111.077  78.279  1.00  0.00           C  
ATOM    795  O   SER    57     113.442 111.962  78.145  1.00  0.00           O  
ATOM    796  N   TYR    58     115.538 111.336  78.376  1.00  0.00           N  
ATOM    797  H   TYR    58     116.158 110.539  78.414  1.00  0.00           H  
ATOM    798  CA  TYR    58     116.112 112.699  78.584  1.00  0.00           C  
ATOM    799  HA  TYR    58     115.703 113.037  79.536  1.00  0.00           H  
ATOM    800  CB  TYR    58     117.604 112.512  78.900  1.00  0.00           C  
ATOM    801  HB2 TYR    58     117.695 111.740  79.664  1.00  0.00           H  
ATOM    802  HB3 TYR    58     118.177 111.999  78.128  1.00  0.00           H  
ATOM    803  CG  TYR    58     118.301 113.689  79.538  1.00  0.00           C  
ATOM    804  CD1 TYR    58     119.162 114.423  78.698  1.00  0.00           C  
ATOM    805  HD1 TYR    58     119.299 114.208  77.648  1.00  0.00           H  
ATOM    806  CE1 TYR    58     120.043 115.373  79.352  1.00  0.00           C  
ATOM    807  HE1 TYR    58     120.762 115.817  78.680  1.00  0.00           H  
ATOM    808  CZ  TYR    58     120.038 115.567  80.791  1.00  0.00           C  
ATOM    809  OH  TYR    58     121.002 116.265  81.416  1.00  0.00           O  
ATOM    810  HH  TYR    58     121.240 115.855  82.251  1.00  0.00           H  
ATOM    811  CE2 TYR    58     119.014 114.877  81.577  1.00  0.00           C  
ATOM    812  HE2 TYR    58     118.979 114.938  82.655  1.00  0.00           H  
ATOM    813  CD2 TYR    58     118.149 114.018  80.920  1.00  0.00           C  
ATOM    814  HD2 TYR    58     117.386 113.472  81.454  1.00  0.00           H  
ATOM    815  C   TYR    58     115.824 113.685  77.486  1.00  0.00           C  
ATOM    816  O   TYR    58     116.233 113.474  76.318  1.00  0.00           O  
ATOM    817  N   GLY    59     115.112 114.790  77.796  1.00  0.00           N  
ATOM    818  H   GLY    59     114.914 115.421  77.032  1.00  0.00           H  
ATOM    819  CA  GLY    59     114.702 115.384  79.128  1.00  0.00           C  
ATOM    820  HA2 GLY    59     113.792 114.869  79.435  1.00  0.00           H  
ATOM    821  HA3 GLY    59     115.476 115.147  79.859  1.00  0.00           H  
ATOM    822  C   GLY    59     114.504 116.836  78.923  1.00  0.00           C  
ATOM    823  O   GLY    59     115.182 117.522  78.145  1.00  0.00           O  
ATOM    824  N   GLN    60     113.604 117.460  79.709  1.00  0.00           N  
ATOM    825  H   GLN    60     113.307 118.339  79.311  1.00  0.00           H  
ATOM    826  CA  GLN    60     113.017 117.177  80.984  1.00  0.00           C  
ATOM    827  HA  GLN    60     113.392 116.210  81.319  1.00  0.00           H  
ATOM    828  CB  GLN    60     113.554 118.279  81.942  1.00  0.00           C  
ATOM    829  HB2 GLN    60     112.895 119.143  81.850  1.00  0.00           H  
ATOM    830  HB3 GLN    60     113.361 117.939  82.959  1.00  0.00           H  
ATOM    831  CG  GLN    60     115.030 118.596  81.957  1.00  0.00           C  
ATOM    832  HG2 GLN    60     115.442 119.149  81.112  1.00  0.00           H  
ATOM    833  HG3 GLN    60     115.176 119.309  82.769  1.00  0.00           H  
ATOM    834  CD  GLN    60     116.027 117.391  82.217  1.00  0.00           C  
ATOM    835  OE1 GLN    60     115.665 116.313  82.686  1.00  0.00           O  
ATOM    836  NE2 GLN    60     117.276 117.611  81.977  1.00  0.00           N  
ATOM    837 HE21 GLN    60     117.677 118.460  81.606  1.00  0.00           H  
ATOM    838 HE22 GLN    60     117.871 116.868  82.314  1.00  0.00           H  
ATOM    839  C   GLN    60     111.462 117.137  80.941  1.00  0.00           C  
ATOM    840  O   GLN    60     110.922 116.545  80.010  1.00  0.00           O  
ATOM    841  N   SER    61     110.749 117.709  81.911  1.00  0.00           N  
ATOM    842  H   SER    61     111.302 117.900  82.734  1.00  0.00           H  
ATOM    843  CA  SER    61     109.233 117.897  82.025  1.00  0.00           C  
ATOM    844  HA  SER    61     108.866 116.895  82.249  1.00  0.00           H  
ATOM    845  CB  SER    61     109.009 118.907  83.180  1.00  0.00           C  
ATOM    846  HB2 SER    61     109.555 118.686  84.097  1.00  0.00           H  
ATOM    847  HB3 SER    61     109.332 119.914  82.917  1.00  0.00           H  
ATOM    848  OG  SER    61     107.569 119.034  83.426  1.00  0.00           O  
ATOM    849  HG  SER    61     107.388 119.363  84.310  1.00  0.00           H  
ATOM    850  C   SER    61     108.496 118.352  80.739  1.00  0.00           C  
ATOM    851  O   SER    61     108.817 119.261  80.012  1.00  0.00           O  
ATOM    852  N   GLN    62     107.294 117.751  80.635  1.00  0.00           N  
ATOM    853  H   GLN    62     106.951 117.045  81.270  1.00  0.00           H  
ATOM    854  CA  GLN    62     106.295 118.150  79.620  1.00  0.00           C  
ATOM    855  HA  GLN    62     106.790 118.156  78.649  1.00  0.00           H  
ATOM    856  CB  GLN    62     105.160 117.186  79.462  1.00  0.00           C  
ATOM    857  HB2 GLN    62     104.822 116.948  80.471  1.00  0.00           H  
ATOM    858  HB3 GLN    62     104.406 117.785  78.951  1.00  0.00           H  
ATOM    859  CG  GLN    62     105.542 115.958  78.611  1.00  0.00           C  
ATOM    860  HG2 GLN    62     105.921 116.339  77.663  1.00  0.00           H  
ATOM    861  HG3 GLN    62     106.301 115.377  79.136  1.00  0.00           H  
ATOM    862  CD  GLN    62     104.409 115.046  78.268  1.00  0.00           C  
ATOM    863  OE1 GLN    62     103.272 115.478  78.223  1.00  0.00           O  
ATOM    864  NE2 GLN    62     104.583 113.714  78.266  1.00  0.00           N  
ATOM    865 HE21 GLN    62     103.777 113.123  78.117  1.00  0.00           H  
ATOM    866 HE22 GLN    62     105.509 113.324  78.364  1.00  0.00           H  
ATOM    867  C   GLN    62     105.811 119.563  79.924  1.00  0.00           C  
ATOM    868  O   GLN    62     105.376 120.273  79.009  1.00  0.00           O  
ATOM    869  N   ASN    63     106.028 120.001  81.142  1.00  0.00           N  
ATOM    870  H   ASN    63     106.531 119.415  81.793  1.00  0.00           H  
ATOM    871  CA  ASN    63     105.480 121.355  81.549  1.00  0.00           C  
ATOM    872  HA  ASN    63     104.809 121.691  80.759  1.00  0.00           H  
ATOM    873  CB  ASN    63     104.756 121.186  82.890  1.00  0.00           C  
ATOM    874  HB2 ASN    63     103.807 120.663  82.767  1.00  0.00           H  
ATOM    875  HB3 ASN    63     105.389 120.576  83.535  1.00  0.00           H  
ATOM    876  CG  ASN    63     104.392 122.601  83.519  1.00  0.00           C  
ATOM    877  OD1 ASN    63     104.914 122.970  84.516  1.00  0.00           O  
ATOM    878  ND2 ASN    63     103.411 123.296  82.983  1.00  0.00           N  
ATOM    879 HD21 ASN    63     103.097 124.154  83.412  1.00  0.00           H  
ATOM    880 HD22 ASN    63     102.936 122.929  82.170  1.00  0.00           H  
ATOM    881  C   ASN    63     106.540 122.456  81.543  1.00  0.00           C  
ATOM    882  O   ASN    63     106.237 123.627  81.688  1.00  0.00           O  
ATOM    883  N   THR    64     107.841 122.126  81.295  1.00  0.00           N  
ATOM    884  H   THR    64     107.952 121.166  81.002  1.00  0.00           H  
ATOM    885  CA  THR    64     108.962 123.068  81.351  1.00  0.00           C  
ATOM    886  HA  THR    64     108.647 124.105  81.236  1.00  0.00           H  
ATOM    887  CB  THR    64     109.569 123.099  82.809  1.00  0.00           C  
ATOM    888  HB  THR    64     109.893 122.090  83.063  1.00  0.00           H  
ATOM    889  CG2 THR    64     110.671 124.101  82.939  1.00  0.00           C  
ATOM    890 HG21 THR    64     111.145 124.020  83.918  1.00  0.00           H  
ATOM    891 HG22 THR    64     111.325 124.249  82.080  1.00  0.00           H  
ATOM    892 HG23 THR    64     110.276 125.110  83.054  1.00  0.00           H  
ATOM    893  OG1 THR    64     108.546 123.284  83.793  1.00  0.00           O  
ATOM    894  HG1 THR    64     108.082 122.444  83.833  1.00  0.00           H  
ATOM    895  C   THR    64     110.053 122.744  80.317  1.00  0.00           C  
ATOM    896  O   THR    64     110.932 121.879  80.562  1.00  0.00           O  
ATOM    897  N   GLY    65     110.163 123.509  79.273  1.00  0.00           N  
ATOM    898  H   GLY    65     110.967 123.343  78.684  1.00  0.00           H  
ATOM    899  CA  GLY    65     109.264 124.528  78.753  1.00  0.00           C  
ATOM    900  HA2 GLY    65     109.282 125.356  79.462  1.00  0.00           H  
ATOM    901  HA3 GLY    65     109.602 124.883  77.779  1.00  0.00           H  
ATOM    902  C   GLY    65     107.787 124.072  78.498  1.00  0.00           C  
ATOM    903  O   GLY    65     107.579 122.939  78.120  1.00  0.00           O  
ATOM    904  N   TYR    66     106.748 124.868  78.879  1.00  0.00           N  
ATOM    905  H   TYR    66     106.927 125.659  79.481  1.00  0.00           H  
ATOM    906  CA  TYR    66     105.336 124.444  78.630  1.00  0.00           C  
ATOM    907  HA  TYR    66     105.258 123.513  79.191  1.00  0.00           H  
ATOM    908  CB  TYR    66     104.354 125.503  79.264  1.00  0.00           C  
ATOM    909  HB2 TYR    66     103.446 124.922  79.424  1.00  0.00           H  
ATOM    910  HB3 TYR    66     104.663 125.740  80.282  1.00  0.00           H  
ATOM    911  CG  TYR    66     104.094 126.804  78.575  1.00  0.00           C  
ATOM    912  CD1 TYR    66     102.898 127.082  77.945  1.00  0.00           C  
ATOM    913  HD1 TYR    66     102.141 126.328  77.786  1.00  0.00           H  
ATOM    914  CE1 TYR    66     102.738 128.400  77.382  1.00  0.00           C  
ATOM    915  HE1 TYR    66     101.746 128.704  77.082  1.00  0.00           H  
ATOM    916  CZ  TYR    66     103.738 129.393  77.366  1.00  0.00           C  
ATOM    917  OH  TYR    66     103.406 130.623  76.960  1.00  0.00           O  
ATOM    918  HH  TYR    66     102.580 130.595  76.473  1.00  0.00           H  
ATOM    919  CE2 TYR    66     104.977 129.069  77.984  1.00  0.00           C  
ATOM    920  HE2 TYR    66     105.754 129.808  78.107  1.00  0.00           H  
ATOM    921  CD2 TYR    66     105.201 127.777  78.543  1.00  0.00           C  
ATOM    922  HD2 TYR    66     106.117 127.500  79.044  1.00  0.00           H  
ATOM    923  C   TYR    66     105.056 124.155  77.141  1.00  0.00           C  
ATOM    924  O   TYR    66     105.726 124.731  76.227  1.00  0.00           O  
ATOM    925  N   GLY    67     104.102 123.360  76.834  1.00  0.00           N  
ATOM    926  H   GLY    67     103.556 122.951  77.579  1.00  0.00           H  
ATOM    927  CA  GLY    67     103.728 122.842  75.491  1.00  0.00           C  
ATOM    928  HA2 GLY    67     103.147 123.580  74.938  1.00  0.00           H  
ATOM    929  HA3 GLY    67     104.600 122.578  74.893  1.00  0.00           H  
ATOM    930  C   GLY    67     102.887 121.574  75.588  1.00  0.00           C  
ATOM    931  O   GLY    67     102.945 120.841  76.591  1.00  0.00           O  
ATOM    932  N   THR    68     102.087 121.351  74.532  1.00  0.00           N  
ATOM    933  H   THR    68     102.099 122.040  73.794  1.00  0.00           H  
ATOM    934  CA  THR    68     101.146 120.200  74.343  1.00  0.00           C  
ATOM    935  HA  THR    68     101.661 119.290  74.648  1.00  0.00           H  
ATOM    936  CB  THR    68      99.848 120.305  75.222  1.00  0.00           C  
ATOM    937  HB  THR    68     100.162 120.638  76.211  1.00  0.00           H  
ATOM    938  CG2 THR    68      98.888 121.295  74.641  1.00  0.00           C  
ATOM    939 HG21 THR    68      98.177 121.669  75.378  1.00  0.00           H  
ATOM    940 HG22 THR    68      99.404 122.224  74.398  1.00  0.00           H  
ATOM    941 HG23 THR    68      98.443 120.946  73.709  1.00  0.00           H  
ATOM    942  OG1 THR    68      99.114 119.147  75.273  1.00  0.00           O  
ATOM    943  HG1 THR    68      98.255 119.419  75.604  1.00  0.00           H  
ATOM    944  C   THR    68     100.862 120.021  72.860  1.00  0.00           C  
ATOM    945  O   THR    68     101.429 120.811  72.094  1.00  0.00           O  
ATOM    946  N   GLN    69     100.081 119.017  72.431  1.00  0.00           N  
ATOM    947  H   GLN    69      99.623 118.517  73.180  1.00  0.00           H  
ATOM    948  CA  GLN    69      99.491 118.765  71.092  1.00  0.00           C  
ATOM    949  HA  GLN    69     100.211 118.170  70.530  1.00  0.00           H  
ATOM    950  CB  GLN    69      98.324 117.906  71.278  1.00  0.00           C  
ATOM    951  HB2 GLN    69      97.712 118.363  72.055  1.00  0.00           H  
ATOM    952  HB3 GLN    69      97.624 117.855  70.444  1.00  0.00           H  
ATOM    953  CG  GLN    69      98.545 116.442  71.675  1.00  0.00           C  
ATOM    954  HG2 GLN    69      97.632 115.849  71.632  1.00  0.00           H  
ATOM    955  HG3 GLN    69      99.173 115.999  70.901  1.00  0.00           H  
ATOM    956  CD  GLN    69      99.135 116.292  73.066  1.00  0.00           C  
ATOM    957  OE1 GLN    69      98.511 116.392  74.082  1.00  0.00           O  
ATOM    958  NE2 GLN    69     100.350 115.787  73.155  1.00  0.00           N  
ATOM    959 HE21 GLN    69     100.920 115.581  72.347  1.00  0.00           H  
ATOM    960 HE22 GLN    69     100.674 115.449  74.050  1.00  0.00           H  
ATOM    961  C   GLN    69      98.917 119.992  70.401  1.00  0.00           C  
ATOM    962  O   GLN    69      98.243 120.819  71.028  1.00  0.00           O  
ATOM    963  N   SER    70      98.981 120.072  69.085  1.00  0.00           N  
ATOM    964  H   SER    70      99.402 119.340  68.530  1.00  0.00           H  
ATOM    965  CA  SER    70      98.399 121.068  68.211  1.00  0.00           C  
ATOM    966  HA  SER    70      97.563 121.578  68.689  1.00  0.00           H  
ATOM    967  CB  SER    70      99.468 122.113  67.930  1.00  0.00           C  
ATOM    968  HB2 SER    70      99.001 122.791  67.216  1.00  0.00           H  
ATOM    969  HB3 SER    70      99.720 122.680  68.826  1.00  0.00           H  
ATOM    970  OG  SER    70     100.600 121.588  67.269  1.00  0.00           O  
ATOM    971  HG  SER    70     100.603 121.983  66.394  1.00  0.00           H  
ATOM    972  C   SER    70      97.818 120.485  66.899  1.00  0.00           C  
ATOM    973  O   SER    70      97.814 121.138  65.884  1.00  0.00           O  
ATOM    974  N   THR    71      97.257 119.225  67.032  1.00  0.00           N  
ATOM    975  H   THR    71      97.325 118.827  67.958  1.00  0.00           H  
ATOM    976  CA  THR    71      96.781 118.447  65.894  1.00  0.00           C  
ATOM    977  HA  THR    71      96.693 119.124  65.044  1.00  0.00           H  
ATOM    978  CB  THR    71      97.702 117.376  65.530  1.00  0.00           C  
ATOM    979  HB  THR    71      97.776 116.785  66.444  1.00  0.00           H  
ATOM    980  CG2 THR    71      97.307 116.472  64.395  1.00  0.00           C  
ATOM    981 HG21 THR    71      97.554 116.850  63.403  1.00  0.00           H  
ATOM    982 HG22 THR    71      97.797 115.526  64.626  1.00  0.00           H  
ATOM    983 HG23 THR    71      96.228 116.319  64.421  1.00  0.00           H  
ATOM    984  OG1 THR    71      99.014 117.856  65.206  1.00  0.00           O  
ATOM    985  HG1 THR    71      99.377 118.118  66.056  1.00  0.00           H  
ATOM    986  C   THR    71      95.347 117.987  66.249  1.00  0.00           C  
ATOM    987  O   THR    71      95.248 117.246  67.180  1.00  0.00           O  
ATOM    988  N   PRO    72      94.287 118.454  65.537  1.00  0.00           N  
ATOM    989  CD  PRO    72      94.235 119.494  64.473  1.00  0.00           C  
ATOM    990  HD2 PRO    72      95.143 119.755  63.930  1.00  0.00           H  
ATOM    991  HD3 PRO    72      93.931 120.461  64.875  1.00  0.00           H  
ATOM    992  CG  PRO    72      93.102 118.980  63.555  1.00  0.00           C  
ATOM    993  HG2 PRO    72      93.462 118.168  62.923  1.00  0.00           H  
ATOM    994  HG3 PRO    72      92.717 119.775  62.916  1.00  0.00           H  
ATOM    995  CB  PRO    72      92.122 118.412  64.635  1.00  0.00           C  
ATOM    996  HB2 PRO    72      91.429 117.666  64.246  1.00  0.00           H  
ATOM    997  HB3 PRO    72      91.648 119.321  65.007  1.00  0.00           H  
ATOM    998  CA  PRO    72      93.001 117.837  65.724  1.00  0.00           C  
ATOM    999  HA  PRO    72      92.609 118.117  66.702  1.00  0.00           H  
ATOM   1000  C   PRO    72      93.123 116.292  65.580  1.00  0.00           C  
ATOM   1001  O   PRO    72      93.773 115.856  64.611  1.00  0.00           O  
ATOM   1002  N   GLN    73      92.513 115.457  66.409  1.00  0.00           N  
ATOM   1003  H   GLN    73      91.922 115.916  67.087  1.00  0.00           H  
ATOM   1004  CA  GLN    73      92.281 114.108  66.074  1.00  0.00           C  
ATOM   1005  HA  GLN    73      93.184 113.623  65.703  1.00  0.00           H  
ATOM   1006  CB  GLN    73      92.001 113.379  67.316  1.00  0.00           C  
ATOM   1007  HB2 GLN    73      92.081 112.305  67.151  1.00  0.00           H  
ATOM   1008  HB3 GLN    73      92.767 113.605  68.058  1.00  0.00           H  
ATOM   1009  CG  GLN    73      90.668 113.654  67.970  1.00  0.00           C  
ATOM   1010  HG2 GLN    73      90.766 113.364  69.017  1.00  0.00           H  
ATOM   1011  HG3 GLN    73      90.422 114.716  67.953  1.00  0.00           H  
ATOM   1012  CD  GLN    73      89.532 112.811  67.330  1.00  0.00           C  
ATOM   1013  OE1 GLN    73      89.674 111.942  66.438  1.00  0.00           O  
ATOM   1014  NE2 GLN    73      88.296 113.092  67.617  1.00  0.00           N  
ATOM   1015 HE21 GLN    73      88.122 113.572  68.489  1.00  0.00           H  
ATOM   1016 HE22 GLN    73      87.645 112.393  67.288  1.00  0.00           H  
ATOM   1017  C   GLN    73      91.294 113.885  64.915  1.00  0.00           C  
ATOM   1018  O   GLN    73      90.194 114.470  64.910  1.00  0.00           O  
ATOM   1019  N   GLY    74      91.761 113.111  63.891  1.00  0.00           N  
ATOM   1020  H   GLY    74      92.708 112.780  64.009  1.00  0.00           H  
ATOM   1021  CA  GLY    74      91.151 112.899  62.578  1.00  0.00           C  
ATOM   1022  HA2 GLY    74      91.263 113.814  61.997  1.00  0.00           H  
ATOM   1023  HA3 GLY    74      91.639 112.060  62.081  1.00  0.00           H  
ATOM   1024  C   GLY    74      89.645 112.616  62.499  1.00  0.00           C  
ATOM   1025  O   GLY    74      89.022 112.847  61.488  1.00  0.00           O  
ATOM   1026  N   TYR    75      89.081 111.827  63.501  1.00  0.00           N  
ATOM   1027  H   TYR    75      89.538 111.777  64.400  1.00  0.00           H  
ATOM   1028  CA  TYR    75      87.606 111.505  63.431  1.00  0.00           C  
ATOM   1029  HA  TYR    75      87.241 111.091  62.492  1.00  0.00           H  
ATOM   1030  CB  TYR    75      87.226 110.390  64.404  1.00  0.00           C  
ATOM   1031  HB2 TYR    75      87.519 110.659  65.419  1.00  0.00           H  
ATOM   1032  HB3 TYR    75      86.147 110.335  64.263  1.00  0.00           H  
ATOM   1033  CG  TYR    75      87.881 109.022  64.137  1.00  0.00           C  
ATOM   1034  CD1 TYR    75      88.010 108.097  65.252  1.00  0.00           C  
ATOM   1035  HD1 TYR    75      87.711 108.414  66.240  1.00  0.00           H  
ATOM   1036  CE1 TYR    75      88.826 106.933  65.012  1.00  0.00           C  
ATOM   1037  HE1 TYR    75      89.032 106.217  65.794  1.00  0.00           H  
ATOM   1038  CZ  TYR    75      89.225 106.576  63.675  1.00  0.00           C  
ATOM   1039  OH  TYR    75      90.072 105.556  63.475  1.00  0.00           O  
ATOM   1040  HH  TYR    75      90.644 105.698  62.718  1.00  0.00           H  
ATOM   1041  CE2 TYR    75      88.994 107.489  62.606  1.00  0.00           C  
ATOM   1042  HE2 TYR    75      89.433 107.230  61.654  1.00  0.00           H  
ATOM   1043  CD2 TYR    75      88.283 108.676  62.884  1.00  0.00           C  
ATOM   1044  HD2 TYR    75      88.100 109.375  62.081  1.00  0.00           H  
ATOM   1045  C   TYR    75      86.691 112.736  63.718  1.00  0.00           C  
ATOM   1046  O   TYR    75      85.508 112.674  63.410  1.00  0.00           O  
ATOM   1047  N   GLY    76      87.168 113.752  64.512  1.00  0.00           N  
ATOM   1048  H   GLY    76      88.140 113.741  64.785  1.00  0.00           H  
ATOM   1049  CA  GLY    76      86.279 114.517  65.376  1.00  0.00           C  
ATOM   1050  HA2 GLY    76      86.821 115.236  65.990  1.00  0.00           H  
ATOM   1051  HA3 GLY    76      85.529 115.113  64.856  1.00  0.00           H  
ATOM   1052  C   GLY    76      85.501 113.699  66.415  1.00  0.00           C  
ATOM   1053  O   GLY    76      85.626 112.484  66.354  1.00  0.00           O  
ATOM   1054  N   SER    77      84.896 114.297  67.423  1.00  0.00           N  
ATOM   1055  H   SER    77      84.722 115.291  67.389  1.00  0.00           H  
ATOM   1056  CA  SER    77      84.096 113.623  68.383  1.00  0.00           C  
ATOM   1057  HA  SER    77      84.755 112.895  68.856  1.00  0.00           H  
ATOM   1058  CB  SER    77      83.759 114.595  69.593  1.00  0.00           C  
ATOM   1059  HB2 SER    77      83.283 114.094  70.435  1.00  0.00           H  
ATOM   1060  HB3 SER    77      84.719 114.944  69.973  1.00  0.00           H  
ATOM   1061  OG  SER    77      82.895 115.690  69.196  1.00  0.00           O  
ATOM   1062  HG  SER    77      82.086 115.714  69.712  1.00  0.00           H  
ATOM   1063  C   SER    77      82.874 112.883  67.897  1.00  0.00           C  
ATOM   1064  O   SER    77      82.045 113.508  67.324  1.00  0.00           O  
ATOM   1065  N   THR    78      82.859 111.546  67.940  1.00  0.00           N  
ATOM   1066  H   THR    78      81.988 111.175  67.587  1.00  0.00           H  
ATOM   1067  CA  THR    78      83.959 110.625  68.322  1.00  0.00           C  
ATOM   1068  HA  THR    78      84.957 111.006  68.106  1.00  0.00           H  
ATOM   1069  CB  THR    78      83.973 110.229  69.831  1.00  0.00           C  
ATOM   1070  HB  THR    78      83.156 109.557  70.092  1.00  0.00           H  
ATOM   1071  CG2 THR    78      85.378 109.694  70.272  1.00  0.00           C  
ATOM   1072 HG21 THR    78      85.417 109.393  71.319  1.00  0.00           H  
ATOM   1073 HG22 THR    78      85.633 108.842  69.642  1.00  0.00           H  
ATOM   1074 HG23 THR    78      86.210 110.395  70.207  1.00  0.00           H  
ATOM   1075  OG1 THR    78      83.723 111.391  70.693  1.00  0.00           O  
ATOM   1076  HG1 THR    78      82.813 111.599  70.469  1.00  0.00           H  
ATOM   1077  C   THR    78      83.864 109.365  67.586  1.00  0.00           C  
ATOM   1078  O   THR    78      83.093 108.504  68.009  1.00  0.00           O  
ATOM   1079  N   GLY    79      84.666 109.310  66.509  1.00  0.00           N  
ATOM   1080  H   GLY    79      85.004 110.171  66.103  1.00  0.00           H  
ATOM   1081  CA  GLY    79      84.718 108.109  65.643  1.00  0.00           C  
ATOM   1082  HA2 GLY    79      83.789 107.899  65.113  1.00  0.00           H  
ATOM   1083  HA3 GLY    79      85.442 108.178  64.831  1.00  0.00           H  
ATOM   1084  C   GLY    79      85.194 106.844  66.384  1.00  0.00           C  
ATOM   1085  O   GLY    79      85.489 106.914  67.539  1.00  0.00           O  
ATOM   1086  N   GLY    80      85.177 105.674  65.704  1.00  0.00           N  
ATOM   1087  H   GLY    80      85.400 104.846  66.236  1.00  0.00           H  
ATOM   1088  CA  GLY    80      84.645 105.526  64.350  1.00  0.00           C  
ATOM   1089  HA2 GLY    80      85.242 106.149  63.683  1.00  0.00           H  
ATOM   1090  HA3 GLY    80      84.751 104.522  63.939  1.00  0.00           H  
ATOM   1091  C   GLY    80      83.066 105.746  64.165  1.00  0.00           C  
ATOM   1092  O   GLY    80      82.343 105.916  65.193  1.00  0.00           O  
ATOM   1093  N   TYR    81      82.592 105.818  62.924  1.00  0.00           N  
ATOM   1094  H   TYR    81      83.265 105.825  62.171  1.00  0.00           H  
ATOM   1095  CA  TYR    81      81.150 105.975  62.536  1.00  0.00           C  
ATOM   1096  HA  TYR    81      80.651 106.057  63.502  1.00  0.00           H  
ATOM   1097  CB  TYR    81      80.766 107.283  61.811  1.00  0.00           C  
ATOM   1098  HB2 TYR    81      81.326 107.150  60.885  1.00  0.00           H  
ATOM   1099  HB3 TYR    81      79.689 107.448  61.776  1.00  0.00           H  
ATOM   1100  CG  TYR    81      81.395 108.475  62.491  1.00  0.00           C  
ATOM   1101  CD1 TYR    81      80.746 108.985  63.623  1.00  0.00           C  
ATOM   1102  HD1 TYR    81      79.920 108.453  64.071  1.00  0.00           H  
ATOM   1103  CE1 TYR    81      81.371 110.022  64.350  1.00  0.00           C  
ATOM   1104  HE1 TYR    81      81.004 110.441  65.276  1.00  0.00           H  
ATOM   1105  CZ  TYR    81      82.552 110.632  63.886  1.00  0.00           C  
ATOM   1106  OH  TYR    81      83.111 111.634  64.596  1.00  0.00           O  
ATOM   1107  HH  TYR    81      83.919 111.942  64.180  1.00  0.00           H  
ATOM   1108  CE2 TYR    81      83.101 110.172  62.670  1.00  0.00           C  
ATOM   1109  HE2 TYR    81      84.025 110.592  62.300  1.00  0.00           H  
ATOM   1110  CD2 TYR    81      82.584 109.025  62.048  1.00  0.00           C  
ATOM   1111  HD2 TYR    81      83.121 108.552  61.238  1.00  0.00           H  
ATOM   1112  C   TYR    81      80.709 104.802  61.678  1.00  0.00           C  
ATOM   1113  O   TYR    81      81.485 104.275  60.923  1.00  0.00           O  
ATOM   1114  N   GLY    82      79.490 104.347  61.681  1.00  0.00           N  
ATOM   1115  H   GLY    82      79.293 103.677  60.950  1.00  0.00           H  
ATOM   1116  CA  GLY    82      78.657 104.390  62.909  1.00  0.00           C  
ATOM   1117  HA2 GLY    82      77.902 103.607  62.850  1.00  0.00           H  
ATOM   1118  HA3 GLY    82      79.377 104.147  63.690  1.00  0.00           H  
ATOM   1119  C   GLY    82      77.838 105.640  63.243  1.00  0.00           C  
ATOM   1120  O   GLY    82      77.693 106.594  62.433  1.00  0.00           O  
ATOM   1121  N   SER    83      76.968 105.543  64.273  1.00  0.00           N  
ATOM   1122  H   SER    83      77.183 104.775  64.893  1.00  0.00           H  
ATOM   1123  CA  SER    83      76.090 106.680  64.792  1.00  0.00           C  
ATOM   1124  HA  SER    83      75.404 106.281  65.539  1.00  0.00           H  
ATOM   1125  CB  SER    83      76.889 107.663  65.592  1.00  0.00           C  
ATOM   1126  HB2 SER    83      77.717 108.127  65.056  1.00  0.00           H  
ATOM   1127  HB3 SER    83      76.165 108.395  65.949  1.00  0.00           H  
ATOM   1128  OG  SER    83      77.516 107.105  66.780  1.00  0.00           O  
ATOM   1129  HG  SER    83      78.380 106.755  66.552  1.00  0.00           H  
ATOM   1130  C   SER    83      75.370 107.484  63.697  1.00  0.00           C  
ATOM   1131  O   SER    83      75.468 108.751  63.651  1.00  0.00           O  
ATOM   1132  N   SER    84      74.507 106.886  62.900  1.00  0.00           N  
ATOM   1133  H   SER    84      74.055 107.536  62.272  1.00  0.00           H  
ATOM   1134  CA  SER    84      73.939 105.461  62.855  1.00  0.00           C  
ATOM   1135  HA  SER    84      73.936 105.061  63.869  1.00  0.00           H  
ATOM   1136  CB  SER    84      72.565 105.489  62.350  1.00  0.00           C  
ATOM   1137  HB2 SER    84      72.717 106.109  61.466  1.00  0.00           H  
ATOM   1138  HB3 SER    84      72.254 104.454  62.209  1.00  0.00           H  
ATOM   1139  OG  SER    84      71.653 106.170  63.228  1.00  0.00           O  
ATOM   1140  HG  SER    84      71.840 107.112  63.218  1.00  0.00           H  
ATOM   1141  C   SER    84      74.687 104.562  61.909  1.00  0.00           C  
ATOM   1142  O   SER    84      75.160 104.961  60.816  1.00  0.00           O  
ATOM   1143  N   GLN    85      74.802 103.296  62.191  1.00  0.00           N  
ATOM   1144  H   GLN    85      74.397 102.958  63.052  1.00  0.00           H  
ATOM   1145  CA  GLN    85      75.592 102.340  61.468  1.00  0.00           C  
ATOM   1146  HA  GLN    85      76.509 102.872  61.213  1.00  0.00           H  
ATOM   1147  CB  GLN    85      75.991 101.256  62.450  1.00  0.00           C  
ATOM   1148  HB2 GLN    85      76.444 101.696  63.338  1.00  0.00           H  
ATOM   1149  HB3 GLN    85      75.135 100.675  62.796  1.00  0.00           H  
ATOM   1150  CG  GLN    85      77.007 100.217  61.856  1.00  0.00           C  
ATOM   1151  HG2 GLN    85      77.595 100.655  61.049  1.00  0.00           H  
ATOM   1152  HG3 GLN    85      77.666  99.828  62.632  1.00  0.00           H  
ATOM   1153  CD  GLN    85      76.303  98.897  61.267  1.00  0.00           C  
ATOM   1154  OE1 GLN    85      75.117  98.787  60.946  1.00  0.00           O  
ATOM   1155  NE2 GLN    85      77.078  97.853  61.032  1.00  0.00           N  
ATOM   1156 HE21 GLN    85      76.591  96.994  60.816  1.00  0.00           H  
ATOM   1157 HE22 GLN    85      78.017  97.986  61.378  1.00  0.00           H  
ATOM   1158  C   GLN    85      74.927 101.998  60.126  1.00  0.00           C  
ATOM   1159  O   GLN    85      75.604 101.793  59.150  1.00  0.00           O  
ATOM   1160  N   SER    86      73.641 101.803  60.154  1.00  0.00           N  
ATOM   1161  H   SER    86      73.166 101.901  61.040  1.00  0.00           H  
ATOM   1162  CA  SER    86      72.749 101.797  59.003  1.00  0.00           C  
ATOM   1163  HA  SER    86      71.739 101.556  59.335  1.00  0.00           H  
ATOM   1164  CB  SER    86      72.645 103.142  58.313  1.00  0.00           C  
ATOM   1165  HB2 SER    86      73.513 103.366  57.693  1.00  0.00           H  
ATOM   1166  HB3 SER    86      71.789 103.040  57.646  1.00  0.00           H  
ATOM   1167  OG  SER    86      72.222 104.181  59.182  1.00  0.00           O  
ATOM   1168  HG  SER    86      71.417 103.879  59.607  1.00  0.00           H  
ATOM   1169  C   SER    86      73.115 100.696  58.046  1.00  0.00           C  
ATOM   1170  O   SER    86      72.853 100.778  56.831  1.00  0.00           O  
ATOM   1171  N   SER    87      73.700  99.613  58.509  1.00  0.00           N  
ATOM   1172  H   SER    87      74.153  99.801  59.391  1.00  0.00           H  
ATOM   1173  CA  SER    87      74.123  98.395  57.762  1.00  0.00           C  
ATOM   1174  HA  SER    87      73.780  98.309  56.731  1.00  0.00           H  
ATOM   1175  CB  SER    87      75.655  98.536  57.635  1.00  0.00           C  
ATOM   1176  HB2 SER    87      76.061  98.293  58.617  1.00  0.00           H  
ATOM   1177  HB3 SER    87      76.059  97.728  57.026  1.00  0.00           H  
ATOM   1178  OG  SER    87      76.172  99.826  57.270  1.00  0.00           O  
ATOM   1179  HG  SER    87      76.238 100.445  58.001  1.00  0.00           H  
ATOM   1180  C   SER    87      73.755  97.085  58.477  1.00  0.00           C  
ATOM   1181  O   SER    87      74.227  95.979  58.085  1.00  0.00           O  
ATOM   1182  N   GLN    88      73.001  97.167  59.625  1.00  0.00           N  
ATOM   1183  H   GLN    88      72.657  98.079  59.890  1.00  0.00           H  
ATOM   1184  CA  GLN    88      72.670  95.986  60.472  1.00  0.00           C  
ATOM   1185  HA  GLN    88      73.166  95.142  59.993  1.00  0.00           H  
ATOM   1186  CB  GLN    88      73.368  96.073  61.889  1.00  0.00           C  
ATOM   1187  HB2 GLN    88      74.343  96.550  61.787  1.00  0.00           H  
ATOM   1188  HB3 GLN    88      72.816  96.832  62.443  1.00  0.00           H  
ATOM   1189  CG  GLN    88      73.362  94.730  62.667  1.00  0.00           C  
ATOM   1190  HG2 GLN    88      73.670  94.717  63.713  1.00  0.00           H  
ATOM   1191  HG3 GLN    88      72.313  94.446  62.751  1.00  0.00           H  
ATOM   1192  CD  GLN    88      74.080  93.522  61.939  1.00  0.00           C  
ATOM   1193  OE1 GLN    88      74.903  93.692  61.078  1.00  0.00           O  
ATOM   1194  NE2 GLN    88      73.654  92.315  62.218  1.00  0.00           N  
ATOM   1195 HE21 GLN    88      73.029  92.194  63.003  1.00  0.00           H  
ATOM   1196 HE22 GLN    88      74.289  91.577  61.950  1.00  0.00           H  
ATOM   1197  C   GLN    88      71.206  95.638  60.461  1.00  0.00           C  
ATOM   1198  O   GLN    88      70.492  95.912  61.504  1.00  0.00           O  
ATOM   1199  N   SER    89      70.750  95.025  59.318  1.00  0.00           N  
ATOM   1200  H   SER    89      71.447  94.598  58.725  1.00  0.00           H  
ATOM   1201  CA  SER    89      69.383  94.640  59.065  1.00  0.00           C  
ATOM   1202  HA  SER    89      68.784  95.517  59.313  1.00  0.00           H  
ATOM   1203  CB  SER    89      69.167  94.455  57.605  1.00  0.00           C  
ATOM   1204  HB2 SER    89      69.305  95.437  57.152  1.00  0.00           H  
ATOM   1205  HB3 SER    89      69.834  93.734  57.134  1.00  0.00           H  
ATOM   1206  OG  SER    89      67.815  94.055  57.375  1.00  0.00           O  
ATOM   1207  HG  SER    89      67.572  94.176  56.454  1.00  0.00           H  
ATOM   1208  C   SER    89      68.869  93.504  59.969  1.00  0.00           C  
ATOM   1209  O   SER    89      69.690  92.656  60.258  1.00  0.00           O  
ATOM   1210  N   SER    90      67.546  93.437  60.252  1.00  0.00           N  
ATOM   1211  H   SER    90      66.939  94.018  59.692  1.00  0.00           H  
ATOM   1212  CA  SER    90      66.923  92.222  60.891  1.00  0.00           C  
ATOM   1213  HA  SER    90      67.266  92.038  61.909  1.00  0.00           H  
ATOM   1214  CB  SER    90      65.498  92.523  61.014  1.00  0.00           C  
ATOM   1215  HB2 SER    90      65.018  91.787  61.660  1.00  0.00           H  
ATOM   1216  HB3 SER    90      65.325  93.492  61.481  1.00  0.00           H  
ATOM   1217  OG  SER    90      64.639  92.508  59.871  1.00  0.00           O  
ATOM   1218  HG  SER    90      64.037  93.214  60.115  1.00  0.00           H  
ATOM   1219  C   SER    90      67.015  90.943  60.036  1.00  0.00           C  
ATOM   1220  O   SER    90      66.873  89.795  60.522  1.00  0.00           O  
ATOM   1221  N   TYR    91      67.328  91.166  58.698  1.00  0.00           N  
ATOM   1222  H   TYR    91      67.298  92.132  58.403  1.00  0.00           H  
ATOM   1223  CA  TYR    91      67.199  89.992  57.835  1.00  0.00           C  
ATOM   1224  HA  TYR    91      66.327  89.365  58.016  1.00  0.00           H  
ATOM   1225  CB  TYR    91      67.092  90.511  56.425  1.00  0.00           C  
ATOM   1226  HB2 TYR    91      66.303  91.257  56.330  1.00  0.00           H  
ATOM   1227  HB3 TYR    91      68.021  91.037  56.208  1.00  0.00           H  
ATOM   1228  CG  TYR    91      66.833  89.482  55.325  1.00  0.00           C  
ATOM   1229  CD1 TYR    91      67.883  88.988  54.600  1.00  0.00           C  
ATOM   1230  HD1 TYR    91      68.891  89.333  54.777  1.00  0.00           H  
ATOM   1231  CE1 TYR    91      67.720  87.939  53.656  1.00  0.00           C  
ATOM   1232  HE1 TYR    91      68.547  87.459  53.155  1.00  0.00           H  
ATOM   1233  CZ  TYR    91      66.461  87.262  53.578  1.00  0.00           C  
ATOM   1234  OH  TYR    91      66.173  86.217  52.738  1.00  0.00           O  
ATOM   1235  HH  TYR    91      66.946  85.811  52.339  1.00  0.00           H  
ATOM   1236  CE2 TYR    91      65.333  87.880  54.250  1.00  0.00           C  
ATOM   1237  HE2 TYR    91      64.368  87.423  54.085  1.00  0.00           H  
ATOM   1238  CD2 TYR    91      65.523  88.975  55.175  1.00  0.00           C  
ATOM   1239  HD2 TYR    91      64.692  89.465  55.661  1.00  0.00           H  
ATOM   1240  C   TYR    91      68.431  89.068  57.862  1.00  0.00           C  
ATOM   1241  O   TYR    91      69.591  89.512  57.964  1.00  0.00           O  
ATOM   1242  N   GLY    92      68.339  87.757  57.702  1.00  0.00           N  
ATOM   1243  H   GLY    92      69.263  87.350  57.721  1.00  0.00           H  
ATOM   1244  CA  GLY    92      67.278  86.868  57.281  1.00  0.00           C  
ATOM   1245  HA2 GLY    92      66.746  86.633  58.204  1.00  0.00           H  
ATOM   1246  HA3 GLY    92      66.502  87.374  56.707  1.00  0.00           H  
ATOM   1247  C   GLY    92      67.847  85.653  56.546  1.00  0.00           C  
ATOM   1248  O   GLY    92      69.039  85.506  56.301  1.00  0.00           O  
ATOM   1249  N   GLN    93      66.970  84.773  56.130  1.00  0.00           N  
ATOM   1250  H   GLN    93      66.031  84.772  56.504  1.00  0.00           H  
ATOM   1251  CA  GLN    93      67.400  83.851  55.021  1.00  0.00           C  
ATOM   1252  HA  GLN    93      67.985  84.342  54.243  1.00  0.00           H  
ATOM   1253  CB  GLN    93      68.220  82.711  55.644  1.00  0.00           C  
ATOM   1254  HB2 GLN    93      68.422  82.001  54.843  1.00  0.00           H  
ATOM   1255  HB3 GLN    93      69.254  82.972  55.870  1.00  0.00           H  
ATOM   1256  CG  GLN    93      67.527  81.808  56.734  1.00  0.00           C  
ATOM   1257  HG2 GLN    93      66.507  81.552  56.448  1.00  0.00           H  
ATOM   1258  HG3 GLN    93      68.079  80.872  56.649  1.00  0.00           H  
ATOM   1259  CD  GLN    93      67.440  82.288  58.150  1.00  0.00           C  
ATOM   1260  OE1 GLN    93      66.412  82.118  58.794  1.00  0.00           O  
ATOM   1261  NE2 GLN    93      68.508  82.886  58.707  1.00  0.00           N  
ATOM   1262 HE21 GLN    93      68.450  83.060  59.700  1.00  0.00           H  
ATOM   1263 HE22 GLN    93      69.382  83.007  58.215  1.00  0.00           H  
ATOM   1264  C   GLN    93      66.182  83.287  54.318  1.00  0.00           C  
ATOM   1265  O   GLN    93      65.063  83.299  54.850  1.00  0.00           O  
ATOM   1266  N   GLN    94      66.412  82.856  53.037  1.00  0.00           N  
ATOM   1267  H   GLN    94      67.352  82.881  52.668  1.00  0.00           H  
ATOM   1268  CA  GLN    94      65.399  82.319  52.186  1.00  0.00           C  
ATOM   1269  HA  GLN    94      64.541  82.988  52.110  1.00  0.00           H  
ATOM   1270  CB  GLN    94      65.925  82.378  50.748  1.00  0.00           C  
ATOM   1271  HB2 GLN    94      66.246  83.392  50.510  1.00  0.00           H  
ATOM   1272  HB3 GLN    94      66.771  81.692  50.701  1.00  0.00           H  
ATOM   1273  CG  GLN    94      64.904  81.981  49.677  1.00  0.00           C  
ATOM   1274  HG2 GLN    94      64.562  80.965  49.876  1.00  0.00           H  
ATOM   1275  HG3 GLN    94      64.037  82.641  49.713  1.00  0.00           H  
ATOM   1276  CD  GLN    94      65.410  81.951  48.185  1.00  0.00           C  
ATOM   1277  OE1 GLN    94      66.543  81.609  47.870  1.00  0.00           O  
ATOM   1278  NE2 GLN    94      64.633  82.395  47.259  1.00  0.00           N  
ATOM   1279 HE21 GLN    94      63.663  82.562  47.484  1.00  0.00           H  
ATOM   1280 HE22 GLN    94      65.056  82.278  46.349  1.00  0.00           H  
ATOM   1281  C   GLN    94      64.958  80.887  52.586  1.00  0.00           C  
ATOM   1282  O   GLN    94      65.800  80.159  52.997  1.00  0.00           O  
ATOM   1283  N   SER    95      63.637  80.537  52.563  1.00  0.00           N  
ATOM   1284  H   SER    95      62.974  81.273  52.366  1.00  0.00           H  
ATOM   1285  CA  SER    95      63.238  79.110  52.825  1.00  0.00           C  
ATOM   1286  HA  SER    95      63.907  78.691  53.577  1.00  0.00           H  
ATOM   1287  CB  SER    95      61.847  79.173  53.422  1.00  0.00           C  
ATOM   1288  HB2 SER    95      61.893  79.979  54.155  1.00  0.00           H  
ATOM   1289  HB3 SER    95      61.215  79.509  52.601  1.00  0.00           H  
ATOM   1290  OG  SER    95      61.538  77.974  54.009  1.00  0.00           O  
ATOM   1291  HG  SER    95      60.647  78.003  54.365  1.00  0.00           H  
ATOM   1292  C   SER    95      63.268  78.224  51.624  1.00  0.00           C  
ATOM   1293  O   SER    95      63.004  78.637  50.502  1.00  0.00           O  
ATOM   1294  N   SER    96      63.633  77.008  51.860  1.00  0.00           N  
ATOM   1295  H   SER    96      63.756  76.801  52.841  1.00  0.00           H  
ATOM   1296  CA  SER    96      63.649  75.932  50.852  1.00  0.00           C  
ATOM   1297  HA  SER    96      63.816  76.418  49.891  1.00  0.00           H  
ATOM   1298  CB  SER    96      64.864  75.013  51.127  1.00  0.00           C  
ATOM   1299  HB2 SER    96      65.671  75.567  51.607  1.00  0.00           H  
ATOM   1300  HB3 SER    96      64.519  74.179  51.739  1.00  0.00           H  
ATOM   1301  OG  SER    96      65.295  74.385  49.943  1.00  0.00           O  
ATOM   1302  HG  SER    96      65.801  75.109  49.568  1.00  0.00           H  
ATOM   1303  C   SER    96      62.337  75.055  50.960  1.00  0.00           C  
ATOM   1304  O   SER    96      61.902  74.872  52.074  1.00  0.00           O  
ATOM   1305  N   TYR    97      61.552  74.678  49.913  1.00  0.00           N  
ATOM   1306  H   TYR    97      60.697  74.292  50.287  1.00  0.00           H  
ATOM   1307  CA  TYR    97      61.554  75.161  48.466  1.00  0.00           C  
ATOM   1308  HA  TYR    97      60.775  74.549  48.011  1.00  0.00           H  
ATOM   1309  CB  TYR    97      60.990  76.628  48.394  1.00  0.00           C  
ATOM   1310  HB2 TYR    97      61.764  77.356  48.639  1.00  0.00           H  
ATOM   1311  HB3 TYR    97      60.718  76.815  47.355  1.00  0.00           H  
ATOM   1312  CG  TYR    97      59.699  76.931  49.182  1.00  0.00           C  
ATOM   1313  CD1 TYR    97      59.590  77.954  50.098  1.00  0.00           C  
ATOM   1314  HD1 TYR    97      60.432  78.626  50.179  1.00  0.00           H  
ATOM   1315  CE1 TYR    97      58.394  78.122  50.825  1.00  0.00           C  
ATOM   1316  HE1 TYR    97      58.366  78.894  51.579  1.00  0.00           H  
ATOM   1317  CZ  TYR    97      57.248  77.471  50.504  1.00  0.00           C  
ATOM   1318  OH  TYR    97      55.986  77.910  50.975  1.00  0.00           O  
ATOM   1319  HH  TYR    97      55.279  77.408  50.564  1.00  0.00           H  
ATOM   1320  CE2 TYR    97      57.317  76.390  49.592  1.00  0.00           C  
ATOM   1321  HE2 TYR    97      56.468  75.733  49.472  1.00  0.00           H  
ATOM   1322  CD2 TYR    97      58.553  76.123  48.929  1.00  0.00           C  
ATOM   1323  HD2 TYR    97      58.609  75.278  48.259  1.00  0.00           H  
ATOM   1324  C   TYR    97      62.779  74.882  47.615  1.00  0.00           C  
ATOM   1325  O   TYR    97      63.408  75.883  47.173  1.00  0.00           O  
ATOM   1326  N   PRO    98      63.165  73.595  47.343  1.00  0.00           N  
ATOM   1327  CD  PRO    98      64.234  73.316  46.420  1.00  0.00           C  
ATOM   1328  HD2 PRO    98      65.092  73.090  47.053  1.00  0.00           H  
ATOM   1329  HD3 PRO    98      64.544  74.128  45.761  1.00  0.00           H  
ATOM   1330  CG  PRO    98      63.762  72.082  45.564  1.00  0.00           C  
ATOM   1331  HG2 PRO    98      64.607  71.444  45.307  1.00  0.00           H  
ATOM   1332  HG3 PRO    98      63.174  72.360  44.689  1.00  0.00           H  
ATOM   1333  CB  PRO    98      62.892  71.350  46.596  1.00  0.00           C  
ATOM   1334  HB2 PRO    98      63.521  70.561  47.008  1.00  0.00           H  
ATOM   1335  HB3 PRO    98      62.059  70.852  46.100  1.00  0.00           H  
ATOM   1336  CA  PRO    98      62.329  72.350  47.599  1.00  0.00           C  
ATOM   1337  HA  PRO    98      61.285  72.563  47.367  1.00  0.00           H  
ATOM   1338  C   PRO    98      62.416  71.845  49.035  1.00  0.00           C  
ATOM   1339  O   PRO    98      63.467  71.813  49.660  1.00  0.00           O  
ATOM   1340  N   GLY    99      61.269  71.689  49.668  1.00  0.00           N  
ATOM   1341  H   GLY    99      60.485  71.519  49.056  1.00  0.00           H  
ATOM   1342  CA  GLY    99      61.086  71.643  51.106  1.00  0.00           C  
ATOM   1343  HA2 GLY    99      61.844  72.182  51.675  1.00  0.00           H  
ATOM   1344  HA3 GLY    99      60.120  72.065  51.382  1.00  0.00           H  
ATOM   1345  C   GLY    99      61.358  70.238  51.743  1.00  0.00           C  
ATOM   1346  O   GLY    99      61.336  69.185  51.099  1.00  0.00           O  
ATOM   1347  N   TYR   100      61.609  70.123  53.046  1.00  0.00           N  
ATOM   1348  H   TYR   100      61.699  71.039  53.463  1.00  0.00           H  
ATOM   1349  CA  TYR   100      62.099  68.878  53.787  1.00  0.00           C  
ATOM   1350  HA  TYR   100      61.881  68.031  53.136  1.00  0.00           H  
ATOM   1351  CB  TYR   100      63.607  68.807  53.916  1.00  0.00           C  
ATOM   1352  HB2 TYR   100      63.792  68.017  54.644  1.00  0.00           H  
ATOM   1353  HB3 TYR   100      64.048  68.586  52.944  1.00  0.00           H  
ATOM   1354  CG  TYR   100      64.329  70.023  54.476  1.00  0.00           C  
ATOM   1355  CD1 TYR   100      64.886  70.916  53.545  1.00  0.00           C  
ATOM   1356  HD1 TYR   100      64.620  70.747  52.512  1.00  0.00           H  
ATOM   1357  CE1 TYR   100      65.669  71.985  54.034  1.00  0.00           C  
ATOM   1358  HE1 TYR   100      66.174  72.590  53.296  1.00  0.00           H  
ATOM   1359  CZ  TYR   100      65.916  72.211  55.423  1.00  0.00           C  
ATOM   1360  OH  TYR   100      66.449  73.341  55.997  1.00  0.00           O  
ATOM   1361  HH  TYR   100      65.791  73.905  56.411  1.00  0.00           H  
ATOM   1362  CE2 TYR   100      65.422  71.264  56.297  1.00  0.00           C  
ATOM   1363  HE2 TYR   100      65.526  71.376  57.367  1.00  0.00           H  
ATOM   1364  CD2 TYR   100      64.618  70.214  55.837  1.00  0.00           C  
ATOM   1365  HD2 TYR   100      64.248  69.510  56.568  1.00  0.00           H  
ATOM   1366  C   TYR   100      61.391  68.683  55.146  1.00  0.00           C  
ATOM   1367  O   TYR   100      61.571  67.725  55.831  1.00  0.00           O  
ATOM   1368  N   GLY   101      60.532  69.609  55.592  1.00  0.00           N  
ATOM   1369  H   GLY   101      60.293  70.350  54.949  1.00  0.00           H  
ATOM   1370  CA  GLY   101      59.880  69.576  56.824  1.00  0.00           C  
ATOM   1371  HA2 GLY   101      60.622  69.472  57.616  1.00  0.00           H  
ATOM   1372  HA3 GLY   101      59.320  70.471  57.093  1.00  0.00           H  
ATOM   1373  C   GLY   101      58.776  68.479  56.936  1.00  0.00           C  
ATOM   1374  O   GLY   101      58.705  67.898  58.037  1.00  0.00           O  
ATOM   1375  N   GLN   102      57.951  68.185  55.913  1.00  0.00           N  
ATOM   1376  H   GLN   102      58.049  68.735  55.071  1.00  0.00           H  
ATOM   1377  CA  GLN   102      57.071  66.958  55.894  1.00  0.00           C  
ATOM   1378  HA  GLN   102      56.526  66.935  56.838  1.00  0.00           H  
ATOM   1379  CB  GLN   102      56.043  67.025  54.707  1.00  0.00           C  
ATOM   1380  HB2 GLN   102      56.570  66.856  53.768  1.00  0.00           H  
ATOM   1381  HB3 GLN   102      55.356  66.187  54.828  1.00  0.00           H  
ATOM   1382  CG  GLN   102      55.257  68.344  54.704  1.00  0.00           C  
ATOM   1383  HG2 GLN   102      54.838  68.669  55.657  1.00  0.00           H  
ATOM   1384  HG3 GLN   102      55.972  69.113  54.411  1.00  0.00           H  
ATOM   1385  CD  GLN   102      54.160  68.443  53.654  1.00  0.00           C  
ATOM   1386  OE1 GLN   102      54.308  68.642  52.472  1.00  0.00           O  
ATOM   1387  NE2 GLN   102      52.912  68.435  54.087  1.00  0.00           N  
ATOM   1388 HE21 GLN   102      52.702  68.369  55.072  1.00  0.00           H  
ATOM   1389 HE22 GLN   102      52.190  68.665  53.418  1.00  0.00           H  
ATOM   1390  C   GLN   102      57.770  65.610  55.935  1.00  0.00           C  
ATOM   1391  O   GLN   102      58.730  65.424  55.215  1.00  0.00           O  
ATOM   1392  N   GLN   103      57.114  64.584  56.528  1.00  0.00           N  
ATOM   1393  H   GLN   103      56.386  64.888  57.158  1.00  0.00           H  
ATOM   1394  CA  GLN   103      57.617  63.203  56.667  1.00  0.00           C  
ATOM   1395  HA  GLN   103      58.694  63.249  56.828  1.00  0.00           H  
ATOM   1396  CB  GLN   103      56.940  62.634  57.910  1.00  0.00           C  
ATOM   1397  HB2 GLN   103      57.166  63.258  58.774  1.00  0.00           H  
ATOM   1398  HB3 GLN   103      55.870  62.720  57.720  1.00  0.00           H  
ATOM   1399  CG  GLN   103      57.197  61.107  58.190  1.00  0.00           C  
ATOM   1400  HG2 GLN   103      56.861  60.420  57.413  1.00  0.00           H  
ATOM   1401  HG3 GLN   103      58.284  61.044  58.223  1.00  0.00           H  
ATOM   1402  CD  GLN   103      56.543  60.677  59.510  1.00  0.00           C  
ATOM   1403  OE1 GLN   103      55.609  61.298  60.023  1.00  0.00           O  
ATOM   1404  NE2 GLN   103      56.971  59.645  60.152  1.00  0.00           N  
ATOM   1405 HE21 GLN   103      56.513  59.401  61.019  1.00  0.00           H  
ATOM   1406 HE22 GLN   103      57.624  58.951  59.819  1.00  0.00           H  
ATOM   1407  C   GLN   103      57.322  62.375  55.357  1.00  0.00           C  
ATOM   1408  O   GLN   103      56.173  62.408  54.892  1.00  0.00           O  
ATOM   1409  N   PRO   104      58.264  61.519  54.882  1.00  0.00           N  
ATOM   1410  CD  PRO   104      59.640  61.511  55.305  1.00  0.00           C  
ATOM   1411  HD2 PRO   104      59.670  60.993  56.264  1.00  0.00           H  
ATOM   1412  HD3 PRO   104      60.020  62.532  55.332  1.00  0.00           H  
ATOM   1413  CG  PRO   104      60.418  60.691  54.230  1.00  0.00           C  
ATOM   1414  HG2 PRO   104      60.533  59.681  54.623  1.00  0.00           H  
ATOM   1415  HG3 PRO   104      61.454  60.989  54.069  1.00  0.00           H  
ATOM   1416  CB  PRO   104      59.531  60.672  52.965  1.00  0.00           C  
ATOM   1417  HB2 PRO   104      59.618  59.851  52.253  1.00  0.00           H  
ATOM   1418  HB3 PRO   104      59.707  61.583  52.393  1.00  0.00           H  
ATOM   1419  CA  PRO   104      58.095  60.781  53.590  1.00  0.00           C  
ATOM   1420  HA  PRO   104      57.512  61.459  52.966  1.00  0.00           H  
ATOM   1421  C   PRO   104      57.459  59.373  53.782  1.00  0.00           C  
ATOM   1422  O   PRO   104      57.059  59.030  54.908  1.00  0.00           O  
ATOM   1423  N   ALA   105      57.282  58.633  52.687  1.00  0.00           N  
ATOM   1424  H   ALA   105      57.721  58.816  51.796  1.00  0.00           H  
ATOM   1425  CA  ALA   105      56.894  57.214  52.669  1.00  0.00           C  
ATOM   1426  HA  ALA   105      55.922  57.118  53.153  1.00  0.00           H  
ATOM   1427  CB  ALA   105      56.549  56.810  51.194  1.00  0.00           C  
ATOM   1428  HB1 ALA   105      56.452  55.744  50.987  1.00  0.00           H  
ATOM   1429  HB2 ALA   105      55.688  57.388  50.859  1.00  0.00           H  
ATOM   1430  HB3 ALA   105      57.271  57.259  50.513  1.00  0.00           H  
ATOM   1431  C   ALA   105      57.995  56.312  53.335  1.00  0.00           C  
ATOM   1432  O   ALA   105      59.122  56.733  53.465  1.00  0.00           O  
ATOM   1433  N   PRO   106      57.699  55.127  53.787  1.00  0.00           N  
ATOM   1434  CD  PRO   106      56.446  54.401  53.724  1.00  0.00           C  
ATOM   1435  HD2 PRO   106      56.201  54.230  52.676  1.00  0.00           H  
ATOM   1436  HD3 PRO   106      55.733  55.039  54.245  1.00  0.00           H  
ATOM   1437  CG  PRO   106      56.690  53.063  54.521  1.00  0.00           C  
ATOM   1438  HG2 PRO   106      56.987  52.279  53.825  1.00  0.00           H  
ATOM   1439  HG3 PRO   106      55.803  52.702  55.041  1.00  0.00           H  
ATOM   1440  CB  PRO   106      57.822  53.364  55.403  1.00  0.00           C  
ATOM   1441  HB2 PRO   106      58.444  52.505  55.653  1.00  0.00           H  
ATOM   1442  HB3 PRO   106      57.422  53.739  56.345  1.00  0.00           H  
ATOM   1443  CA  PRO   106      58.640  54.318  54.581  1.00  0.00           C  
ATOM   1444  HA  PRO   106      59.187  54.997  55.235  1.00  0.00           H  
ATOM   1445  C   PRO   106      59.617  53.629  53.603  1.00  0.00           C  
ATOM   1446  O   PRO   106      59.301  53.405  52.456  1.00  0.00           O  
ATOM   1447  N   SER   107      60.842  53.294  54.008  1.00  0.00           N  
ATOM   1448  H   SER   107      61.024  53.407  54.995  1.00  0.00           H  
ATOM   1449  CA  SER   107      61.584  52.257  53.300  1.00  0.00           C  
ATOM   1450  HA  SER   107      61.861  52.724  52.356  1.00  0.00           H  
ATOM   1451  CB  SER   107      62.857  51.974  54.103  1.00  0.00           C  
ATOM   1452  HB2 SER   107      63.422  51.260  53.504  1.00  0.00           H  
ATOM   1453  HB3 SER   107      63.394  52.891  54.345  1.00  0.00           H  
ATOM   1454  OG  SER   107      62.702  51.360  55.361  1.00  0.00           O  
ATOM   1455  HG  SER   107      62.728  50.405  55.266  1.00  0.00           H  
ATOM   1456  C   SER   107      60.782  50.963  53.079  1.00  0.00           C  
ATOM   1457  O   SER   107      60.086  50.379  53.893  1.00  0.00           O  
ATOM   1458  N   SER   108      60.890  50.554  51.794  1.00  0.00           N  
ATOM   1459  H   SER   108      61.616  50.975  51.231  1.00  0.00           H  
ATOM   1460  CA  SER   108      60.283  49.279  51.257  1.00  0.00           C  
ATOM   1461  HA  SER   108      59.381  49.078  51.835  1.00  0.00           H  
ATOM   1462  CB  SER   108      59.870  49.393  49.705  1.00  0.00           C  
ATOM   1463  HB2 SER   108      60.809  49.510  49.165  1.00  0.00           H  
ATOM   1464  HB3 SER   108      59.490  48.414  49.415  1.00  0.00           H  
ATOM   1465  OG  SER   108      58.891  50.454  49.523  1.00  0.00           O  
ATOM   1466  HG  SER   108      59.323  51.310  49.567  1.00  0.00           H  
ATOM   1467  C   SER   108      61.136  47.982  51.574  1.00  0.00           C  
ATOM   1468  O   SER   108      62.353  48.080  51.756  1.00  0.00           O  
ATOM   1469  N   THR   109      60.530  46.802  51.556  1.00  0.00           N  
ATOM   1470  H   THR   109      59.552  46.766  51.310  1.00  0.00           H  
ATOM   1471  CA  THR   109      61.249  45.567  51.892  1.00  0.00           C  
ATOM   1472  HA  THR   109      61.654  45.617  52.903  1.00  0.00           H  
ATOM   1473  CB  THR   109      60.276  44.386  52.033  1.00  0.00           C  
ATOM   1474  HB  THR   109      60.789  43.424  52.025  1.00  0.00           H  
ATOM   1475  CG2 THR   109      59.421  44.458  53.339  1.00  0.00           C  
ATOM   1476 HG21 THR   109      58.856  45.390  53.327  1.00  0.00           H  
ATOM   1477 HG22 THR   109      58.772  43.585  53.267  1.00  0.00           H  
ATOM   1478 HG23 THR   109      60.001  44.523  54.259  1.00  0.00           H  
ATOM   1479  OG1 THR   109      59.284  44.345  51.041  1.00  0.00           O  
ATOM   1480  HG1 THR   109      59.626  43.865  50.283  1.00  0.00           H  
ATOM   1481  C   THR   109      62.467  45.216  51.009  1.00  0.00           C  
ATOM   1482  O   THR   109      62.578  45.706  49.870  1.00  0.00           O  
ATOM   1483  N   SER   110      63.430  44.465  51.492  1.00  0.00           N  
ATOM   1484  H   SER   110      63.306  44.124  52.435  1.00  0.00           H  
ATOM   1485  CA  SER   110      64.607  44.161  50.735  1.00  0.00           C  
ATOM   1486  HA  SER   110      64.307  44.041  49.694  1.00  0.00           H  
ATOM   1487  CB  SER   110      65.625  45.310  50.813  1.00  0.00           C  
ATOM   1488  HB2 SER   110      65.136  46.271  50.656  1.00  0.00           H  
ATOM   1489  HB3 SER   110      66.141  45.314  51.774  1.00  0.00           H  
ATOM   1490  OG  SER   110      66.569  45.170  49.798  1.00  0.00           O  
ATOM   1491  HG  SER   110      66.224  45.664  49.050  1.00  0.00           H  
ATOM   1492  C   SER   110      65.351  42.883  51.227  1.00  0.00           C  
ATOM   1493  O   SER   110      65.079  42.469  52.336  1.00  0.00           O  
ATOM   1494  N   GLY   111      66.105  42.234  50.412  1.00  0.00           N  
ATOM   1495  H   GLY   111      66.187  42.694  49.517  1.00  0.00           H  
ATOM   1496  CA  GLY   111      66.599  40.853  50.649  1.00  0.00           C  
ATOM   1497  HA2 GLY   111      67.225  40.612  49.789  1.00  0.00           H  
ATOM   1498  HA3 GLY   111      67.223  40.757  51.538  1.00  0.00           H  
ATOM   1499  C   GLY   111      65.502  39.775  50.835  1.00  0.00           C  
ATOM   1500  O   GLY   111      64.349  40.091  50.665  1.00  0.00           O  
ATOM   1501  N   SER   112      65.889  38.504  50.995  1.00  0.00           N  
ATOM   1502  H   SER   112      65.174  37.793  51.047  1.00  0.00           H  
ATOM   1503  CA  SER   112      67.230  37.932  51.036  1.00  0.00           C  
ATOM   1504  HA  SER   112      67.057  36.859  51.120  1.00  0.00           H  
ATOM   1505  CB  SER   112      68.005  38.069  49.689  1.00  0.00           C  
ATOM   1506  HB2 SER   112      68.666  38.935  49.705  1.00  0.00           H  
ATOM   1507  HB3 SER   112      68.634  37.200  49.500  1.00  0.00           H  
ATOM   1508  OG  SER   112      67.097  38.197  48.652  1.00  0.00           O  
ATOM   1509  HG  SER   112      66.674  37.349  48.494  1.00  0.00           H  
ATOM   1510  C   SER   112      68.121  38.300  52.251  1.00  0.00           C  
ATOM   1511  O   SER   112      69.242  38.889  52.002  1.00  0.00           O  
ATOM   1512  N   TYR   113      67.900  38.041  53.568  1.00  0.00           N  
ATOM   1513  H   TYR   113      68.424  38.550  54.266  1.00  0.00           H  
ATOM   1514  CA  TYR   113      66.883  37.239  54.168  1.00  0.00           C  
ATOM   1515  HA  TYR   113      66.005  37.253  53.522  1.00  0.00           H  
ATOM   1516  CB  TYR   113      67.414  35.816  54.272  1.00  0.00           C  
ATOM   1517  HB2 TYR   113      68.330  35.825  54.863  1.00  0.00           H  
ATOM   1518  HB3 TYR   113      66.701  35.303  54.918  1.00  0.00           H  
ATOM   1519  CG  TYR   113      67.678  35.014  53.044  1.00  0.00           C  
ATOM   1520  CD1 TYR   113      66.656  34.431  52.225  1.00  0.00           C  
ATOM   1521  HD1 TYR   113      65.625  34.647  52.465  1.00  0.00           H  
ATOM   1522  CE1 TYR   113      66.958  33.805  50.993  1.00  0.00           C  
ATOM   1523  HE1 TYR   113      66.188  33.463  50.317  1.00  0.00           H  
ATOM   1524  CZ  TYR   113      68.265  33.581  50.572  1.00  0.00           C  
ATOM   1525  OH  TYR   113      68.627  33.032  49.356  1.00  0.00           O  
ATOM   1526  HH  TYR   113      67.905  32.997  48.724  1.00  0.00           H  
ATOM   1527  CE2 TYR   113      69.246  34.133  51.394  1.00  0.00           C  
ATOM   1528  HE2 TYR   113      70.274  34.063  51.070  1.00  0.00           H  
ATOM   1529  CD2 TYR   113      68.967  34.892  52.515  1.00  0.00           C  
ATOM   1530  HD2 TYR   113      69.764  35.397  53.041  1.00  0.00           H  
ATOM   1531  C   TYR   113      66.527  37.754  55.625  1.00  0.00           C  
ATOM   1532  O   TYR   113      67.378  38.362  56.251  1.00  0.00           O  
ATOM   1533  N   GLY   114      65.312  37.440  56.105  1.00  0.00           N  
ATOM   1534  H   GLY   114      64.693  36.944  55.480  1.00  0.00           H  
ATOM   1535  CA  GLY   114      64.646  38.093  57.316  1.00  0.00           C  
ATOM   1536  HA2 GLY   114      63.675  37.616  57.448  1.00  0.00           H  
ATOM   1537  HA3 GLY   114      65.280  37.963  58.193  1.00  0.00           H  
ATOM   1538  C   GLY   114      64.386  39.609  57.108  1.00  0.00           C  
ATOM   1539  O   GLY   114      64.411  40.096  55.967  1.00  0.00           O  
ATOM   1540  N   SER   115      64.080  40.441  58.149  1.00  0.00           N  
ATOM   1541  H   SER   115      64.042  41.431  57.951  1.00  0.00           H  
ATOM   1542  CA  SER   115      64.034  40.168  59.636  1.00  0.00           C  
ATOM   1543  HA  SER   115      64.095  39.096  59.825  1.00  0.00           H  
ATOM   1544  CB  SER   115      65.174  40.810  60.340  1.00  0.00           C  
ATOM   1545  HB2 SER   115      65.260  41.879  60.149  1.00  0.00           H  
ATOM   1546  HB3 SER   115      65.055  40.843  61.423  1.00  0.00           H  
ATOM   1547  OG  SER   115      66.289  40.134  59.789  1.00  0.00           O  
ATOM   1548  HG  SER   115      66.395  40.500  58.908  1.00  0.00           H  
ATOM   1549  C   SER   115      62.698  40.684  60.226  1.00  0.00           C  
ATOM   1550  O   SER   115      62.618  40.670  61.450  1.00  0.00           O  
ATOM   1551  N   SER   116      61.731  40.987  59.407  1.00  0.00           N  
ATOM   1552  H   SER   116      61.898  41.012  58.411  1.00  0.00           H  
ATOM   1553  CA  SER   116      60.359  41.200  59.871  1.00  0.00           C  
ATOM   1554  HA  SER   116      59.752  41.584  59.051  1.00  0.00           H  
ATOM   1555  CB  SER   116      59.703  39.924  60.267  1.00  0.00           C  
ATOM   1556  HB2 SER   116      60.097  39.572  61.220  1.00  0.00           H  
ATOM   1557  HB3 SER   116      58.656  40.156  60.466  1.00  0.00           H  
ATOM   1558  OG  SER   116      59.857  38.903  59.257  1.00  0.00           O  
ATOM   1559  HG  SER   116      59.130  39.041  58.646  1.00  0.00           H  
ATOM   1560  C   SER   116      60.210  42.200  61.066  1.00  0.00           C  
ATOM   1561  O   SER   116      59.364  42.184  61.922  1.00  0.00           O  
ATOM   1562  N   SER   117      61.132  43.155  61.158  1.00  0.00           N  
ATOM   1563  H   SER   117      61.784  43.191  60.388  1.00  0.00           H  
ATOM   1564  CA  SER   117      61.044  44.219  62.086  1.00  0.00           C  
ATOM   1565  HA  SER   117      61.140  43.890  63.121  1.00  0.00           H  
ATOM   1566  CB  SER   117      62.122  45.193  61.810  1.00  0.00           C  
ATOM   1567  HB2 SER   117      61.958  45.654  60.836  1.00  0.00           H  
ATOM   1568  HB3 SER   117      61.985  46.020  62.506  1.00  0.00           H  
ATOM   1569  OG  SER   117      63.441  44.705  61.941  1.00  0.00           O  
ATOM   1570  HG  SER   117      63.562  44.246  61.107  1.00  0.00           H  
ATOM   1571  C   SER   117      59.698  44.971  61.917  1.00  0.00           C  
ATOM   1572  O   SER   117      59.359  45.319  60.801  1.00  0.00           O  
ATOM   1573  N   GLN   118      58.969  45.237  63.023  1.00  0.00           N  
ATOM   1574  H   GLN   118      59.291  44.800  63.874  1.00  0.00           H  
ATOM   1575  CA  GLN   118      57.614  45.754  63.160  1.00  0.00           C  
ATOM   1576  HA  GLN   118      57.586  45.882  64.242  1.00  0.00           H  
ATOM   1577  CB  GLN   118      57.424  47.119  62.440  1.00  0.00           C  
ATOM   1578  HB2 GLN   118      57.469  46.971  61.361  1.00  0.00           H  
ATOM   1579  HB3 GLN   118      56.371  47.377  62.550  1.00  0.00           H  
ATOM   1580  CG  GLN   118      58.342  48.298  62.834  1.00  0.00           C  
ATOM   1581  HG2 GLN   118      59.391  48.025  62.717  1.00  0.00           H  
ATOM   1582  HG3 GLN   118      58.102  49.114  62.152  1.00  0.00           H  
ATOM   1583  CD  GLN   118      58.210  48.806  64.245  1.00  0.00           C  
ATOM   1584  OE1 GLN   118      57.352  48.266  64.974  1.00  0.00           O  
ATOM   1585  NE2 GLN   118      58.884  49.826  64.713  1.00  0.00           N  
ATOM   1586 HE21 GLN   118      59.473  50.324  64.060  1.00  0.00           H  
ATOM   1587 HE22 GLN   118      58.771  50.182  65.651  1.00  0.00           H  
ATOM   1588  C   GLN   118      56.510  44.733  62.794  1.00  0.00           C  
ATOM   1589  O   GLN   118      56.676  44.038  61.809  1.00  0.00           O  
ATOM   1590  N   SER   119      55.292  44.820  63.474  1.00  0.00           N  
ATOM   1591  H   SER   119      54.576  44.189  63.142  1.00  0.00           H  
ATOM   1592  CA  SER   119      54.985  45.401  64.836  1.00  0.00           C  
ATOM   1593  HA  SER   119      55.067  46.478  64.691  1.00  0.00           H  
ATOM   1594  CB  SER   119      53.552  45.038  65.323  1.00  0.00           C  
ATOM   1595  HB2 SER   119      52.790  45.221  64.566  1.00  0.00           H  
ATOM   1596  HB3 SER   119      53.496  43.992  65.625  1.00  0.00           H  
ATOM   1597  OG  SER   119      53.286  45.714  66.434  1.00  0.00           O  
ATOM   1598  HG  SER   119      52.891  46.557  66.202  1.00  0.00           H  
ATOM   1599  C   SER   119      55.907  44.841  65.919  1.00  0.00           C  
ATOM   1600  O   SER   119      56.138  43.635  66.074  1.00  0.00           O  
ATOM   1601  N   SER   120      56.528  45.723  66.672  1.00  0.00           N  
ATOM   1602  H   SER   120      56.281  46.698  66.580  1.00  0.00           H  
ATOM   1603  CA  SER   120      57.265  45.317  67.965  1.00  0.00           C  
ATOM   1604  HA  SER   120      58.036  44.598  67.688  1.00  0.00           H  
ATOM   1605  CB  SER   120      57.899  46.576  68.660  1.00  0.00           C  
ATOM   1606  HB2 SER   120      57.139  47.240  69.072  1.00  0.00           H  
ATOM   1607  HB3 SER   120      58.537  46.272  69.489  1.00  0.00           H  
ATOM   1608  OG  SER   120      58.649  47.250  67.793  1.00  0.00           O  
ATOM   1609  HG  SER   120      59.149  47.931  68.249  1.00  0.00           H  
ATOM   1610  C   SER   120      56.345  44.627  68.984  1.00  0.00           C  
ATOM   1611  O   SER   120      55.169  44.999  69.056  1.00  0.00           O  
ATOM   1612  N   SER   121      56.868  43.842  69.954  1.00  0.00           N  
ATOM   1613  H   SER   121      56.185  43.501  70.616  1.00  0.00           H  
ATOM   1614  CA  SER   121      58.262  43.326  70.095  1.00  0.00           C  
ATOM   1615  HA  SER   121      59.000  44.044  69.738  1.00  0.00           H  
ATOM   1616  CB  SER   121      58.499  42.953  71.623  1.00  0.00           C  
ATOM   1617  HB2 SER   121      58.316  43.806  72.276  1.00  0.00           H  
ATOM   1618  HB3 SER   121      57.739  42.317  72.077  1.00  0.00           H  
ATOM   1619  OG  SER   121      59.780  42.489  72.102  1.00  0.00           O  
ATOM   1620  HG  SER   121      59.736  41.535  72.197  1.00  0.00           H  
ATOM   1621  C   SER   121      58.507  42.152  69.154  1.00  0.00           C  
ATOM   1622  O   SER   121      57.630  41.656  68.446  1.00  0.00           O  
ATOM   1623  N   TYR   122      59.772  41.720  69.189  1.00  0.00           N  
ATOM   1624  H   TYR   122      60.378  42.196  69.842  1.00  0.00           H  
ATOM   1625  CA  TYR   122      60.378  40.732  68.287  1.00  0.00           C  
ATOM   1626  HA  TYR   122      60.590  41.176  67.315  1.00  0.00           H  
ATOM   1627  CB  TYR   122      61.729  40.406  68.981  1.00  0.00           C  
ATOM   1628  HB2 TYR   122      61.462  40.006  69.960  1.00  0.00           H  
ATOM   1629  HB3 TYR   122      62.189  39.576  68.444  1.00  0.00           H  
ATOM   1630  CG  TYR   122      62.566  41.623  69.250  1.00  0.00           C  
ATOM   1631  CD1 TYR   122      62.636  42.015  70.583  1.00  0.00           C  
ATOM   1632  HD1 TYR   122      62.089  41.470  71.339  1.00  0.00           H  
ATOM   1633  CE1 TYR   122      63.291  43.162  70.941  1.00  0.00           C  
ATOM   1634  HE1 TYR   122      63.350  43.406  71.991  1.00  0.00           H  
ATOM   1635  CZ  TYR   122      63.999  43.935  69.983  1.00  0.00           C  
ATOM   1636  OH  TYR   122      64.711  45.035  70.366  1.00  0.00           O  
ATOM   1637  HH  TYR   122      64.992  44.952  71.280  1.00  0.00           H  
ATOM   1638  CE2 TYR   122      64.072  43.445  68.668  1.00  0.00           C  
ATOM   1639  HE2 TYR   122      64.614  44.020  67.932  1.00  0.00           H  
ATOM   1640  CD2 TYR   122      63.324  42.268  68.289  1.00  0.00           C  
ATOM   1641  HD2 TYR   122      63.446  41.802  67.323  1.00  0.00           H  
ATOM   1642  C   TYR   122      59.584  39.415  68.147  1.00  0.00           C  
ATOM   1643  O   TYR   122      59.030  38.924  69.114  1.00  0.00           O  
ATOM   1644  N   GLY   123      59.526  38.709  67.033  1.00  0.00           N  
ATOM   1645  H   GLY   123      58.897  37.920  66.989  1.00  0.00           H  
ATOM   1646  CA  GLY   123      60.290  38.907  65.810  1.00  0.00           C  
ATOM   1647  HA2 GLY   123      59.704  38.395  65.046  1.00  0.00           H  
ATOM   1648  HA3 GLY   123      60.167  39.947  65.506  1.00  0.00           H  
ATOM   1649  C   GLY   123      61.693  38.313  65.870  1.00  0.00           C  
ATOM   1650  O   GLY   123      62.058  37.738  66.868  1.00  0.00           O  
ATOM   1651  N   GLN   124      62.446  38.318  64.752  1.00  0.00           N  
ATOM   1652  H   GLN   124      62.061  38.754  63.927  1.00  0.00           H  
ATOM   1653  CA  GLN   124      63.881  38.089  64.682  1.00  0.00           C  
ATOM   1654  HA  GLN   124      64.099  37.233  65.321  1.00  0.00           H  
ATOM   1655  CB  GLN   124      64.133  37.693  63.178  1.00  0.00           C  
ATOM   1656  HB2 GLN   124      63.514  36.851  62.865  1.00  0.00           H  
ATOM   1657  HB3 GLN   124      63.851  38.536  62.547  1.00  0.00           H  
ATOM   1658  CG  GLN   124      65.525  37.215  62.731  1.00  0.00           C  
ATOM   1659  HG2 GLN   124      65.773  37.403  61.686  1.00  0.00           H  
ATOM   1660  HG3 GLN   124      66.210  37.927  63.190  1.00  0.00           H  
ATOM   1661  CD  GLN   124      65.888  35.775  63.288  1.00  0.00           C  
ATOM   1662  OE1 GLN   124      65.718  35.391  64.437  1.00  0.00           O  
ATOM   1663  NE2 GLN   124      66.401  34.971  62.388  1.00  0.00           N  
ATOM   1664 HE21 GLN   124      66.370  35.236  61.414  1.00  0.00           H  
ATOM   1665 HE22 GLN   124      66.494  34.087  62.867  1.00  0.00           H  
ATOM   1666  C   GLN   124      64.765  39.363  65.128  1.00  0.00           C  
ATOM   1667  O   GLN   124      64.590  40.402  64.544  1.00  0.00           O  
ATOM   1668  N   PRO   125      65.649  39.350  66.129  1.00  0.00           N  
ATOM   1669  CD  PRO   125      66.229  40.570  66.683  1.00  0.00           C  
ATOM   1670  HD2 PRO   125      65.443  41.289  66.916  1.00  0.00           H  
ATOM   1671  HD3 PRO   125      66.970  40.953  65.982  1.00  0.00           H  
ATOM   1672  CG  PRO   125      67.013  40.182  67.923  1.00  0.00           C  
ATOM   1673  HG2 PRO   125      66.385  40.205  68.815  1.00  0.00           H  
ATOM   1674  HG3 PRO   125      67.935  40.747  68.060  1.00  0.00           H  
ATOM   1675  CB  PRO   125      67.341  38.694  67.660  1.00  0.00           C  
ATOM   1676  HB2 PRO   125      67.524  38.196  68.612  1.00  0.00           H  
ATOM   1677  HB3 PRO   125      68.179  38.579  66.973  1.00  0.00           H  
ATOM   1678  CA  PRO   125      66.015  38.240  66.987  1.00  0.00           C  
ATOM   1679  HA  PRO   125      66.300  37.357  66.416  1.00  0.00           H  
ATOM   1680  C   PRO   125      64.970  37.881  68.002  1.00  0.00           C  
ATOM   1681  O   PRO   125      64.447  38.742  68.673  1.00  0.00           O  
ATOM   1682  N   GLN   126      64.799  36.557  68.214  1.00  0.00           N  
ATOM   1683  H   GLN   126      65.444  35.902  67.796  1.00  0.00           H  
ATOM   1684  CA  GLN   126      63.743  36.094  69.101  1.00  0.00           C  
ATOM   1685  HA  GLN   126      62.784  36.467  68.741  1.00  0.00           H  
ATOM   1686  CB  GLN   126      63.743  34.586  69.111  1.00  0.00           C  
ATOM   1687  HB2 GLN   126      63.223  34.269  68.207  1.00  0.00           H  
ATOM   1688  HB3 GLN   126      64.746  34.159  69.097  1.00  0.00           H  
ATOM   1689  CG  GLN   126      62.900  33.974  70.276  1.00  0.00           C  
ATOM   1690  HG2 GLN   126      63.267  34.241  71.267  1.00  0.00           H  
ATOM   1691  HG3 GLN   126      61.910  34.421  70.192  1.00  0.00           H  
ATOM   1692  CD  GLN   126      62.654  32.449  70.103  1.00  0.00           C  
ATOM   1693  OE1 GLN   126      63.355  31.674  69.411  1.00  0.00           O  
ATOM   1694  NE2 GLN   126      61.605  31.903  70.564  1.00  0.00           N  
ATOM   1695 HE21 GLN   126      61.104  32.372  71.304  1.00  0.00           H  
ATOM   1696 HE22 GLN   126      61.409  30.925  70.405  1.00  0.00           H  
ATOM   1697  C   GLN   126      64.032  36.587  70.534  1.00  0.00           C  
ATOM   1698  O   GLN   126      65.162  36.455  71.080  1.00  0.00           O  
ATOM   1699  N   SER   127      63.070  37.292  71.165  1.00  0.00           N  
ATOM   1700  H   SER   127      62.283  37.471  70.559  1.00  0.00           H  
ATOM   1701  CA  SER   127      63.136  37.887  72.522  1.00  0.00           C  
ATOM   1702  HA  SER   127      62.103  38.106  72.792  1.00  0.00           H  
ATOM   1703  CB  SER   127      63.519  36.857  73.609  1.00  0.00           C  
ATOM   1704  HB2 SER   127      64.531  36.494  73.425  1.00  0.00           H  
ATOM   1705  HB3 SER   127      63.401  37.240  74.623  1.00  0.00           H  
ATOM   1706  OG  SER   127      62.661  35.701  73.514  1.00  0.00           O  
ATOM   1707  HG  SER   127      63.046  34.980  74.018  1.00  0.00           H  
ATOM   1708  C   SER   127      63.875  39.239  72.563  1.00  0.00           C  
ATOM   1709  O   SER   127      63.466  40.220  73.148  1.00  0.00           O  
ATOM   1710  N   GLY   128      64.989  39.378  71.860  1.00  0.00           N  
ATOM   1711  H   GLY   128      65.322  38.563  71.365  1.00  0.00           H  
ATOM   1712  CA  GLY   128      65.874  40.566  71.839  1.00  0.00           C  
ATOM   1713  HA2 GLY   128      65.514  41.236  71.058  1.00  0.00           H  
ATOM   1714  HA3 GLY   128      65.727  41.113  72.770  1.00  0.00           H  
ATOM   1715  C   GLY   128      67.387  40.322  71.513  1.00  0.00           C  
ATOM   1716  O   GLY   128      67.731  39.239  71.253  1.00  0.00           O  
ATOM   1717  N   SER   129      68.329  41.275  71.597  1.00  0.00           N  
ATOM   1718  H   SER   129      69.288  40.974  71.502  1.00  0.00           H  
ATOM   1719  CA  SER   129      68.205  42.737  71.588  1.00  0.00           C  
ATOM   1720  HA  SER   129      69.166  43.245  71.505  1.00  0.00           H  
ATOM   1721  CB  SER   129      67.516  43.259  70.291  1.00  0.00           C  
ATOM   1722  HB2 SER   129      66.621  42.674  70.077  1.00  0.00           H  
ATOM   1723  HB3 SER   129      67.215  44.306  70.240  1.00  0.00           H  
ATOM   1724  OG  SER   129      68.332  42.999  69.165  1.00  0.00           O  
ATOM   1725  HG  SER   129      68.604  43.788  68.692  1.00  0.00           H  
ATOM   1726  C   SER   129      67.465  43.386  72.909  1.00  0.00           C  
ATOM   1727  O   SER   129      66.779  44.471  72.812  1.00  0.00           O  
ATOM   1728  N   TYR   130      67.531  42.656  74.004  1.00  0.00           N  
ATOM   1729  H   TYR   130      67.954  41.743  73.910  1.00  0.00           H  
ATOM   1730  CA  TYR   130      66.769  42.841  75.207  1.00  0.00           C  
ATOM   1731  HA  TYR   130      65.742  42.662  74.888  1.00  0.00           H  
ATOM   1732  CB  TYR   130      67.294  41.793  76.233  1.00  0.00           C  
ATOM   1733  HB2 TYR   130      68.333  42.093  76.373  1.00  0.00           H  
ATOM   1734  HB3 TYR   130      66.760  41.896  77.178  1.00  0.00           H  
ATOM   1735  CG  TYR   130      67.363  40.376  75.796  1.00  0.00           C  
ATOM   1736  CD1 TYR   130      68.586  39.824  75.348  1.00  0.00           C  
ATOM   1737  HD1 TYR   130      69.452  40.459  75.236  1.00  0.00           H  
ATOM   1738  CE1 TYR   130      68.664  38.500  74.946  1.00  0.00           C  
ATOM   1739  HE1 TYR   130      69.581  38.159  74.488  1.00  0.00           H  
ATOM   1740  CZ  TYR   130      67.501  37.685  75.001  1.00  0.00           C  
ATOM   1741  OH  TYR   130      67.576  36.403  74.563  1.00  0.00           O  
ATOM   1742  HH  TYR   130      68.495  36.165  74.424  1.00  0.00           H  
ATOM   1743  CE2 TYR   130      66.267  38.245  75.429  1.00  0.00           C  
ATOM   1744  HE2 TYR   130      65.360  37.659  75.439  1.00  0.00           H  
ATOM   1745  CD2 TYR   130      66.219  39.550  75.950  1.00  0.00           C  
ATOM   1746  HD2 TYR   130      65.295  39.956  76.337  1.00  0.00           H  
ATOM   1747  C   TYR   130      66.901  44.237  75.837  1.00  0.00           C  
ATOM   1748  O   TYR   130      68.005  44.728  75.966  1.00  0.00           O  
ATOM   1749  N   SER   131      65.885  44.981  76.208  1.00  0.00           N  
ATOM   1750  H   SER   131      66.134  45.846  76.667  1.00  0.00           H  
ATOM   1751  CA  SER   131      64.505  44.504  76.316  1.00  0.00           C  
ATOM   1752  HA  SER   131      63.943  45.288  76.824  1.00  0.00           H  
ATOM   1753  CB  SER   131      63.821  44.225  74.939  1.00  0.00           C  
ATOM   1754  HB2 SER   131      63.770  43.153  74.747  1.00  0.00           H  
ATOM   1755  HB3 SER   131      62.755  44.415  75.063  1.00  0.00           H  
ATOM   1756  OG  SER   131      64.212  45.059  73.836  1.00  0.00           O  
ATOM   1757  HG  SER   131      65.110  44.798  73.619  1.00  0.00           H  
ATOM   1758  C   SER   131      64.291  43.339  77.296  1.00  0.00           C  
ATOM   1759  O   SER   131      64.035  42.282  76.861  1.00  0.00           O  
ATOM   1760  N   GLN   132      64.690  43.398  78.587  1.00  0.00           N  
ATOM   1761  H   GLN   132      64.655  42.496  79.041  1.00  0.00           H  
ATOM   1762  CA  GLN   132      64.863  44.654  79.352  1.00  0.00           C  
ATOM   1763  HA  GLN   132      65.479  45.333  78.762  1.00  0.00           H  
ATOM   1764  CB  GLN   132      63.446  45.288  79.659  1.00  0.00           C  
ATOM   1765  HB2 GLN   132      63.664  46.308  79.974  1.00  0.00           H  
ATOM   1766  HB3 GLN   132      62.909  45.441  78.722  1.00  0.00           H  
ATOM   1767  CG  GLN   132      62.414  44.600  80.569  1.00  0.00           C  
ATOM   1768  HG2 GLN   132      62.658  43.546  80.438  1.00  0.00           H  
ATOM   1769  HG3 GLN   132      62.523  44.840  81.627  1.00  0.00           H  
ATOM   1770  CD  GLN   132      60.982  45.040  80.259  1.00  0.00           C  
ATOM   1771  OE1 GLN   132      60.467  46.020  80.748  1.00  0.00           O  
ATOM   1772  NE2 GLN   132      60.291  44.364  79.351  1.00  0.00           N  
ATOM   1773 HE21 GLN   132      60.710  43.492  79.060  1.00  0.00           H  
ATOM   1774 HE22 GLN   132      59.310  44.531  79.182  1.00  0.00           H  
ATOM   1775  C   GLN   132      65.593  44.376  80.682  1.00  0.00           C  
ATOM   1776  O   GLN   132      65.422  43.308  81.294  1.00  0.00           O  
ATOM   1777  N   GLN   133      66.368  45.366  81.148  1.00  0.00           N  
ATOM   1778  H   GLN   133      66.497  46.135  80.506  1.00  0.00           H  
ATOM   1779  CA  GLN   133      67.216  45.317  82.388  1.00  0.00           C  
ATOM   1780  HA  GLN   133      67.919  46.134  82.225  1.00  0.00           H  
ATOM   1781  CB  GLN   133      66.437  45.933  83.499  1.00  0.00           C  
ATOM   1782  HB2 GLN   133      65.568  45.328  83.757  1.00  0.00           H  
ATOM   1783  HB3 GLN   133      67.080  46.114  84.361  1.00  0.00           H  
ATOM   1784  CG  GLN   133      65.937  47.343  83.080  1.00  0.00           C  
ATOM   1785  HG2 GLN   133      66.593  47.818  82.351  1.00  0.00           H  
ATOM   1786  HG3 GLN   133      64.996  47.183  82.554  1.00  0.00           H  
ATOM   1787  CD  GLN   133      65.712  48.286  84.214  1.00  0.00           C  
ATOM   1788  OE1 GLN   133      65.485  47.948  85.372  1.00  0.00           O  
ATOM   1789  NE2 GLN   133      65.776  49.558  83.947  1.00  0.00           N  
ATOM   1790 HE21 GLN   133      66.029  49.918  83.037  1.00  0.00           H  
ATOM   1791 HE22 GLN   133      65.744  50.240  84.692  1.00  0.00           H  
ATOM   1792  C   GLN   133      67.917  43.954  82.782  1.00  0.00           C  
ATOM   1793  O   GLN   133      67.377  43.209  83.594  1.00  0.00           O  
ATOM   1794  N   PRO   134      68.980  43.537  82.089  1.00  0.00           N  
ATOM   1795  CD  PRO   134      69.722  42.309  82.503  1.00  0.00           C  
ATOM   1796  HD2 PRO   134      69.100  41.455  82.771  1.00  0.00           H  
ATOM   1797  HD3 PRO   134      70.126  42.575  83.480  1.00  0.00           H  
ATOM   1798  CG  PRO   134      70.841  42.140  81.462  1.00  0.00           C  
ATOM   1799  HG2 PRO   134      70.588  41.363  80.740  1.00  0.00           H  
ATOM   1800  HG3 PRO   134      71.729  41.956  82.067  1.00  0.00           H  
ATOM   1801  CB  PRO   134      70.902  43.530  80.746  1.00  0.00           C  
ATOM   1802  HB2 PRO   134      71.222  43.396  79.713  1.00  0.00           H  
ATOM   1803  HB3 PRO   134      71.605  44.134  81.320  1.00  0.00           H  
ATOM   1804  CA  PRO   134      69.631  44.197  80.958  1.00  0.00           C  
ATOM   1805  HA  PRO   134      69.763  45.208  81.344  1.00  0.00           H  
ATOM   1806  C   PRO   134      68.755  44.179  79.717  1.00  0.00           C  
ATOM   1807  O   PRO   134      67.999  43.228  79.472  1.00  0.00           O  
ATOM   1808  N   SER   135      68.938  45.082  78.761  1.00  0.00           N  
ATOM   1809  H   SER   135      68.473  44.880  77.888  1.00  0.00           H  
ATOM   1810  CA  SER   135      69.789  46.268  78.747  1.00  0.00           C  
ATOM   1811  HA  SER   135      70.752  46.060  79.214  1.00  0.00           H  
ATOM   1812  CB  SER   135      70.047  46.643  77.329  1.00  0.00           C  
ATOM   1813  HB2 SER   135      70.514  45.796  76.825  1.00  0.00           H  
ATOM   1814  HB3 SER   135      69.180  46.758  76.678  1.00  0.00           H  
ATOM   1815  OG  SER   135      70.920  47.717  77.225  1.00  0.00           O  
ATOM   1816  HG  SER   135      71.446  47.604  76.430  1.00  0.00           H  
ATOM   1817  C   SER   135      69.165  47.502  79.519  1.00  0.00           C  
ATOM   1818  O   SER   135      68.022  47.306  80.012  1.00  0.00           O  
ATOM   1819  N   TYR   136      69.927  48.530  79.831  1.00  0.00           N  
ATOM   1820  H   TYR   136      70.675  48.709  79.177  1.00  0.00           H  
ATOM   1821  CA  TYR   136      69.599  49.499  80.858  1.00  0.00           C  
ATOM   1822  HA  TYR   136      68.656  49.262  81.350  1.00  0.00           H  
ATOM   1823  CB  TYR   136      70.697  49.500  81.832  1.00  0.00           C  
ATOM   1824  HB2 TYR   136      71.642  49.675  81.319  1.00  0.00           H  
ATOM   1825  HB3 TYR   136      70.717  50.296  82.576  1.00  0.00           H  
ATOM   1826  CG  TYR   136      70.785  48.331  82.727  1.00  0.00           C  
ATOM   1827  CD1 TYR   136      69.900  48.190  83.780  1.00  0.00           C  
ATOM   1828  HD1 TYR   136      69.209  48.957  84.097  1.00  0.00           H  
ATOM   1829  CE1 TYR   136      69.909  47.007  84.549  1.00  0.00           C  
ATOM   1830  HE1 TYR   136      69.164  46.834  85.312  1.00  0.00           H  
ATOM   1831  CZ  TYR   136      70.949  46.049  84.359  1.00  0.00           C  
ATOM   1832  OH  TYR   136      70.963  44.947  85.134  1.00  0.00           O  
ATOM   1833  HH  TYR   136      71.821  44.520  85.194  1.00  0.00           H  
ATOM   1834  CE2 TYR   136      71.822  46.213  83.282  1.00  0.00           C  
ATOM   1835  HE2 TYR   136      72.549  45.452  83.038  1.00  0.00           H  
ATOM   1836  CD2 TYR   136      71.675  47.297  82.382  1.00  0.00           C  
ATOM   1837  HD2 TYR   136      72.354  47.435  81.554  1.00  0.00           H  
ATOM   1838  C   TYR   136      69.438  50.853  80.135  1.00  0.00           C  
ATOM   1839  O   TYR   136      70.325  51.643  79.984  1.00  0.00           O  
ATOM   1840  N   GLY   137      68.284  51.157  79.493  1.00  0.00           N  
ATOM   1841  H   GLY   137      68.245  52.087  79.101  1.00  0.00           H  
ATOM   1842  CA  GLY   137      67.066  50.431  79.338  1.00  0.00           C  
ATOM   1843  HA2 GLY   137      66.487  50.602  78.430  1.00  0.00           H  
ATOM   1844  HA3 GLY   137      67.174  49.352  79.448  1.00  0.00           H  
ATOM   1845  C   GLY   137      66.218  50.885  80.530  1.00  0.00           C  
ATOM   1846  O   GLY   137      66.632  51.068  81.644  1.00  0.00           O  
ATOM   1847  N   GLY   138      64.906  51.127  80.225  1.00  0.00           N  
ATOM   1848  H   GLY   138      64.593  50.704  79.363  1.00  0.00           H  
ATOM   1849  CA  GLY   138      63.967  51.684  81.143  1.00  0.00           C  
ATOM   1850  HA2 GLY   138      62.916  51.529  80.896  1.00  0.00           H  
ATOM   1851  HA3 GLY   138      63.987  51.159  82.098  1.00  0.00           H  
ATOM   1852  C   GLY   138      64.236  53.092  81.619  1.00  0.00           C  
ATOM   1853  O   GLY   138      64.976  53.853  80.977  1.00  0.00           O  
ATOM   1854  N   GLN   139      63.632  53.557  82.734  1.00  0.00           N  
ATOM   1855  H   GLN   139      64.013  54.420  83.097  1.00  0.00           H  
ATOM   1856  CA  GLN   139      62.689  52.872  83.642  1.00  0.00           C  
ATOM   1857  HA  GLN   139      62.325  51.949  83.191  1.00  0.00           H  
ATOM   1858  CB  GLN   139      63.464  52.345  84.843  1.00  0.00           C  
ATOM   1859  HB2 GLN   139      62.879  51.639  85.432  1.00  0.00           H  
ATOM   1860  HB3 GLN   139      64.276  51.784  84.381  1.00  0.00           H  
ATOM   1861  CG  GLN   139      64.047  53.373  85.790  1.00  0.00           C  
ATOM   1862  HG2 GLN   139      64.415  54.263  85.281  1.00  0.00           H  
ATOM   1863  HG3 GLN   139      63.235  53.655  86.461  1.00  0.00           H  
ATOM   1864  CD  GLN   139      65.188  52.869  86.705  1.00  0.00           C  
ATOM   1865  OE1 GLN   139      65.550  51.703  86.629  1.00  0.00           O  
ATOM   1866  NE2 GLN   139      65.747  53.743  87.511  1.00  0.00           N  
ATOM   1867 HE21 GLN   139      65.336  54.666  87.519  1.00  0.00           H  
ATOM   1868 HE22 GLN   139      66.330  53.397  88.259  1.00  0.00           H  
ATOM   1869  C   GLN   139      61.512  53.804  84.009  1.00  0.00           C  
ATOM   1870  O   GLN   139      60.565  53.335  84.665  1.00  0.00           O  
ATOM   1871  N   GLN   140      61.504  55.050  83.570  1.00  0.00           N  
ATOM   1872  H   GLN   140      62.274  55.341  82.985  1.00  0.00           H  
ATOM   1873  CA  GLN   140      60.575  56.121  84.016  1.00  0.00           C  
ATOM   1874  HA  GLN   140      60.985  57.008  83.534  1.00  0.00           H  
ATOM   1875  CB  GLN   140      59.232  55.935  83.336  1.00  0.00           C  
ATOM   1876  HB2 GLN   140      59.000  54.872  83.267  1.00  0.00           H  
ATOM   1877  HB3 GLN   140      58.360  56.269  83.898  1.00  0.00           H  
ATOM   1878  CG  GLN   140      59.148  56.510  81.896  1.00  0.00           C  
ATOM   1879  HG2 GLN   140      60.039  56.187  81.358  1.00  0.00           H  
ATOM   1880  HG3 GLN   140      58.282  56.031  81.438  1.00  0.00           H  
ATOM   1881  CD  GLN   140      59.040  57.980  81.815  1.00  0.00           C  
ATOM   1882  OE1 GLN   140      59.239  58.723  82.815  1.00  0.00           O  
ATOM   1883  NE2 GLN   140      58.764  58.480  80.655  1.00  0.00           N  
ATOM   1884 HE21 GLN   140      58.737  57.934  79.806  1.00  0.00           H  
ATOM   1885 HE22 GLN   140      58.774  59.485  80.558  1.00  0.00           H  
ATOM   1886  C   GLN   140      60.596  56.359  85.535  1.00  0.00           C  
ATOM   1887  O   GLN   140      59.534  56.649  85.987  1.00  0.00           O  
ATOM   1888  N   GLN   141      61.752  56.220  86.236  1.00  0.00           N  
ATOM   1889  H   GLN   141      62.522  55.867  85.686  1.00  0.00           H  
ATOM   1890  CA  GLN   141      62.056  56.674  87.544  1.00  0.00           C  
ATOM   1891  HA  GLN   141      61.379  57.499  87.767  1.00  0.00           H  
ATOM   1892  CB  GLN   141      61.773  55.568  88.572  1.00  0.00           C  
ATOM   1893  HB2 GLN   141      62.365  54.665  88.422  1.00  0.00           H  
ATOM   1894  HB3 GLN   141      62.138  55.747  89.584  1.00  0.00           H  
ATOM   1895  CG  GLN   141      60.370  54.973  88.578  1.00  0.00           C  
ATOM   1896  HG2 GLN   141      60.055  54.621  87.596  1.00  0.00           H  
ATOM   1897  HG3 GLN   141      60.303  54.033  89.126  1.00  0.00           H  
ATOM   1898  CD  GLN   141      59.400  55.882  89.269  1.00  0.00           C  
ATOM   1899  OE1 GLN   141      59.079  55.831  90.428  1.00  0.00           O  
ATOM   1900  NE2 GLN   141      58.754  56.767  88.559  1.00  0.00           N  
ATOM   1901 HE21 GLN   141      58.932  56.897  87.574  1.00  0.00           H  
ATOM   1902 HE22 GLN   141      58.059  57.271  89.092  1.00  0.00           H  
ATOM   1903  C   GLN   141      63.481  56.961  87.825  1.00  0.00           C  
ATOM   1904  O   GLN   141      64.360  56.202  87.461  1.00  0.00           O  
ATOM   1905  N   SER   142      63.916  58.066  88.482  1.00  0.00           N  
ATOM   1906  H   SER   142      64.880  58.250  88.246  1.00  0.00           H  
ATOM   1907  CA  SER   142      63.048  59.258  88.893  1.00  0.00           C  
ATOM   1908  HA  SER   142      63.709  59.825  89.549  1.00  0.00           H  
ATOM   1909  CB  SER   142      62.584  60.063  87.702  1.00  0.00           C  
ATOM   1910  HB2 SER   142      63.457  60.384  87.133  1.00  0.00           H  
ATOM   1911  HB3 SER   142      61.945  59.437  87.080  1.00  0.00           H  
ATOM   1912  OG  SER   142      61.714  61.156  88.018  1.00  0.00           O  
ATOM   1913  HG  SER   142      62.141  61.749  88.642  1.00  0.00           H  
ATOM   1914  C   SER   142      61.942  58.782  89.826  1.00  0.00           C  
ATOM   1915  O   SER   142      60.797  59.148  89.684  1.00  0.00           O  
ATOM   1916  N   TYR   143      62.318  57.934  90.791  1.00  0.00           N  
ATOM   1917  H   TYR   143      63.317  57.826  90.896  1.00  0.00           H  
ATOM   1918  CA  TYR   143      61.467  57.607  92.025  1.00  0.00           C  
ATOM   1919  HA  TYR   143      60.536  57.187  91.642  1.00  0.00           H  
ATOM   1920  CB  TYR   143      62.271  56.615  92.850  1.00  0.00           C  
ATOM   1921  HB2 TYR   143      63.195  57.019  93.263  1.00  0.00           H  
ATOM   1922  HB3 TYR   143      61.627  56.381  93.698  1.00  0.00           H  
ATOM   1923  CG  TYR   143      62.550  55.266  92.195  1.00  0.00           C  
ATOM   1924  CD1 TYR   143      61.494  54.327  92.108  1.00  0.00           C  
ATOM   1925  HD1 TYR   143      60.500  54.631  92.399  1.00  0.00           H  
ATOM   1926  CE1 TYR   143      61.729  53.100  91.582  1.00  0.00           C  
ATOM   1927  HE1 TYR   143      60.872  52.456  91.445  1.00  0.00           H  
ATOM   1928  CZ  TYR   143      62.983  52.768  91.033  1.00  0.00           C  
ATOM   1929  OH  TYR   143      63.220  51.552  90.535  1.00  0.00           O  
ATOM   1930  HH  TYR   143      62.450  51.003  90.370  1.00  0.00           H  
ATOM   1931  CE2 TYR   143      64.078  53.684  91.141  1.00  0.00           C  
ATOM   1932  HE2 TYR   143      65.038  53.424  90.720  1.00  0.00           H  
ATOM   1933  CD2 TYR   143      63.850  55.009  91.675  1.00  0.00           C  
ATOM   1934  HD2 TYR   143      64.673  55.704  91.743  1.00  0.00           H  
ATOM   1935  C   TYR   143      61.154  58.882  92.831  1.00  0.00           C  
ATOM   1936  O   TYR   143      61.789  59.928  92.805  1.00  0.00           O  
ATOM   1937  N   GLY   144      60.017  58.785  93.492  1.00  0.00           N  
ATOM   1938  H   GLY   144      59.407  57.987  93.386  1.00  0.00           H  
ATOM   1939  CA  GLY   144      59.499  59.849  94.396  1.00  0.00           C  
ATOM   1940  HA2 GLY   144      58.649  59.446  94.946  1.00  0.00           H  
ATOM   1941  HA3 GLY   144      60.296  60.179  95.063  1.00  0.00           H  
ATOM   1942  C   GLY   144      59.045  61.003  93.585  1.00  0.00           C  
ATOM   1943  O   GLY   144      59.192  61.075  92.367  1.00  0.00           O  
ATOM   1944  N   GLN   145      58.321  61.955  94.196  1.00  0.00           N  
ATOM   1945  H   GLN   145      58.355  61.860  95.201  1.00  0.00           H  
ATOM   1946  CA  GLN   145      57.548  63.100  93.647  1.00  0.00           C  
ATOM   1947  HA  GLN   145      57.969  63.497  92.723  1.00  0.00           H  
ATOM   1948  CB  GLN   145      56.055  62.615  93.513  1.00  0.00           C  
ATOM   1949  HB2 GLN   145      55.629  62.231  94.439  1.00  0.00           H  
ATOM   1950  HB3 GLN   145      55.520  63.512  93.201  1.00  0.00           H  
ATOM   1951  CG  GLN   145      55.846  61.437  92.548  1.00  0.00           C  
ATOM   1952  HG2 GLN   145      56.356  61.644  91.607  1.00  0.00           H  
ATOM   1953  HG3 GLN   145      56.125  60.587  93.171  1.00  0.00           H  
ATOM   1954  CD  GLN   145      54.350  61.249  92.339  1.00  0.00           C  
ATOM   1955  OE1 GLN   145      53.546  61.256  93.220  1.00  0.00           O  
ATOM   1956  NE2 GLN   145      53.877  61.010  91.122  1.00  0.00           N  
ATOM   1957 HE21 GLN   145      52.903  60.763  91.021  1.00  0.00           H  
ATOM   1958 HE22 GLN   145      54.527  60.678  90.423  1.00  0.00           H  
ATOM   1959  C   GLN   145      57.682  64.223  94.662  1.00  0.00           C  
ATOM   1960  O   GLN   145      57.771  63.969  95.862  1.00  0.00           O  
ATOM   1961  N   GLN   146      57.801  65.423  94.166  1.00  0.00           N  
ATOM   1962  H   GLN   146      57.674  65.514  93.168  1.00  0.00           H  
ATOM   1963  CA  GLN   146      57.903  66.640  94.997  1.00  0.00           C  
ATOM   1964  HA  GLN   146      58.657  66.382  95.740  1.00  0.00           H  
ATOM   1965  CB  GLN   146      58.369  67.900  94.231  1.00  0.00           C  
ATOM   1966  HB2 GLN   146      59.370  67.748  93.827  1.00  0.00           H  
ATOM   1967  HB3 GLN   146      57.698  67.928  93.373  1.00  0.00           H  
ATOM   1968  CG  GLN   146      58.382  69.312  94.828  1.00  0.00           C  
ATOM   1969  HG2 GLN   146      57.374  69.560  95.160  1.00  0.00           H  
ATOM   1970  HG3 GLN   146      59.155  69.243  95.593  1.00  0.00           H  
ATOM   1971  CD  GLN   146      58.774  70.354  93.743  1.00  0.00           C  
ATOM   1972  OE1 GLN   146      58.189  70.414  92.634  1.00  0.00           O  
ATOM   1973  NE2 GLN   146      59.637  71.230  94.083  1.00  0.00           N  
ATOM   1974 HE21 GLN   146      60.056  71.131  94.997  1.00  0.00           H  
ATOM   1975 HE22 GLN   146      60.001  71.727  93.283  1.00  0.00           H  
ATOM   1976  C   GLN   146      56.646  66.817  95.820  1.00  0.00           C  
ATOM   1977  O   GLN   146      55.611  66.663  95.235  1.00  0.00           O  
ATOM   1978  N   GLN   147      56.620  67.287  97.085  1.00  0.00           N  
ATOM   1979  H   GLN   147      57.525  67.620  97.386  1.00  0.00           H  
ATOM   1980  CA  GLN   147      55.495  67.726  97.937  1.00  0.00           C  
ATOM   1981  HA  GLN   147      54.816  66.884  98.076  1.00  0.00           H  
ATOM   1982  CB  GLN   147      55.973  68.222  99.298  1.00  0.00           C  
ATOM   1983  HB2 GLN   147      55.142  68.269 100.002  1.00  0.00           H  
ATOM   1984  HB3 GLN   147      56.654  67.472  99.701  1.00  0.00           H  
ATOM   1985  CG  GLN   147      56.602  69.680  99.367  1.00  0.00           C  
ATOM   1986  HG2 GLN   147      55.845  70.381  99.017  1.00  0.00           H  
ATOM   1987  HG3 GLN   147      56.842  69.914 100.404  1.00  0.00           H  
ATOM   1988  CD  GLN   147      57.867  69.931  98.606  1.00  0.00           C  
ATOM   1989  OE1 GLN   147      58.539  68.987  98.236  1.00  0.00           O  
ATOM   1990  NE2 GLN   147      58.276  71.075  98.330  1.00  0.00           N  
ATOM   1991 HE21 GLN   147      57.726  71.849  98.673  1.00  0.00           H  
ATOM   1992 HE22 GLN   147      59.015  71.229  97.659  1.00  0.00           H  
ATOM   1993  C   GLN   147      54.697  68.834  97.200  1.00  0.00           C  
ATOM   1994  O   GLN   147      55.249  69.610  96.387  1.00  0.00           O  
ATOM   1995  N   SER   148      53.375  68.791  97.403  1.00  0.00           N  
ATOM   1996  H   SER   148      52.928  68.247  98.126  1.00  0.00           H  
ATOM   1997  CA  SER   148      52.453  69.731  96.879  1.00  0.00           C  
ATOM   1998  HA  SER   148      52.426  69.714  95.790  1.00  0.00           H  
ATOM   1999  CB  SER   148      51.044  69.419  97.289  1.00  0.00           C  
ATOM   2000  HB2 SER   148      50.365  70.171  96.886  1.00  0.00           H  
ATOM   2001  HB3 SER   148      50.741  68.427  96.955  1.00  0.00           H  
ATOM   2002  OG  SER   148      50.881  69.374  98.690  1.00  0.00           O  
ATOM   2003  HG  SER   148      50.535  68.513  98.938  1.00  0.00           H  
ATOM   2004  C   SER   148      52.832  71.175  97.281  1.00  0.00           C  
ATOM   2005  O   SER   148      53.638  71.400  98.213  1.00  0.00           O  
ATOM   2006  N   TYR   149      52.246  72.174  96.558  1.00  0.00           N  
ATOM   2007  H   TYR   149      51.555  71.838  95.902  1.00  0.00           H  
ATOM   2008  CA  TYR   149      52.547  73.630  96.732  1.00  0.00           C  
ATOM   2009  HA  TYR   149      53.599  73.912  96.714  1.00  0.00           H  
ATOM   2010  CB  TYR   149      51.901  74.314  95.413  1.00  0.00           C  
ATOM   2011  HB2 TYR   149      52.400  74.013  94.492  1.00  0.00           H  
ATOM   2012  HB3 TYR   149      50.890  73.953  95.229  1.00  0.00           H  
ATOM   2013  CG  TYR   149      51.926  75.788  95.611  1.00  0.00           C  
ATOM   2014  CD1 TYR   149      50.738  76.416  96.050  1.00  0.00           C  
ATOM   2015  HD1 TYR   149      49.848  75.859  96.301  1.00  0.00           H  
ATOM   2016  CE1 TYR   149      50.829  77.748  96.465  1.00  0.00           C  
ATOM   2017  HE1 TYR   149      49.910  78.163  96.852  1.00  0.00           H  
ATOM   2018  CZ  TYR   149      52.011  78.508  96.422  1.00  0.00           C  
ATOM   2019  OH  TYR   149      52.064  79.792  96.777  1.00  0.00           O  
ATOM   2020  HH  TYR   149      51.188  80.148  96.943  1.00  0.00           H  
ATOM   2021  CE2 TYR   149      53.128  77.868  95.932  1.00  0.00           C  
ATOM   2022  HE2 TYR   149      54.091  78.357  95.932  1.00  0.00           H  
ATOM   2023  CD2 TYR   149      53.184  76.494  95.513  1.00  0.00           C  
ATOM   2024  HD2 TYR   149      54.139  76.047  95.280  1.00  0.00           H  
ATOM   2025  C   TYR   149      51.998  74.163  97.973  1.00  0.00           C  
ATOM   2026  O   TYR   149      50.910  73.763  98.275  1.00  0.00           O  
ATOM   2027  N   ASN   150      52.693  74.970  98.697  1.00  0.00           N  
ATOM   2028  H   ASN   150      53.659  75.139  98.453  1.00  0.00           H  
ATOM   2029  CA  ASN   150      52.232  75.487  99.989  1.00  0.00           C  
ATOM   2030  HA  ASN   150      51.155  75.340 100.068  1.00  0.00           H  
ATOM   2031  CB  ASN   150      52.891  74.589 101.074  1.00  0.00           C  
ATOM   2032  HB2 ASN   150      53.867  74.191 100.796  1.00  0.00           H  
ATOM   2033  HB3 ASN   150      53.182  75.170 101.949  1.00  0.00           H  
ATOM   2034  CG  ASN   150      52.053  73.529 101.718  1.00  0.00           C  
ATOM   2035  OD1 ASN   150      51.989  73.362 102.945  1.00  0.00           O  
ATOM   2036  ND2 ASN   150      51.321  72.844 100.925  1.00  0.00           N  
ATOM   2037 HD21 ASN   150      50.820  72.078 101.351  1.00  0.00           H  
ATOM   2038 HD22 ASN   150      51.370  73.018  99.931  1.00  0.00           H  
ATOM   2039  C   ASN   150      52.571  76.972 100.060  1.00  0.00           C  
ATOM   2040  O   ASN   150      53.698  77.318  99.813  1.00  0.00           O  
ATOM   2041  N   PRO   151      51.564  77.828 100.345  1.00  0.00           N  
ATOM   2042  CD  PRO   151      50.241  77.445 100.546  1.00  0.00           C  
ATOM   2043  HD2 PRO   151      50.139  76.777 101.402  1.00  0.00           H  
ATOM   2044  HD3 PRO   151      49.755  76.932  99.716  1.00  0.00           H  
ATOM   2045  CG  PRO   151      49.459  78.747 100.796  1.00  0.00           C  
ATOM   2046  HG2 PRO   151      48.677  78.720 101.555  1.00  0.00           H  
ATOM   2047  HG3 PRO   151      49.065  79.005  99.813  1.00  0.00           H  
ATOM   2048  CB  PRO   151      50.500  79.760 101.216  1.00  0.00           C  
ATOM   2049  HB2 PRO   151      50.491  79.730 102.306  1.00  0.00           H  
ATOM   2050  HB3 PRO   151      50.287  80.700 100.708  1.00  0.00           H  
ATOM   2051  CA  PRO   151      51.777  79.208 100.681  1.00  0.00           C  
ATOM   2052  HA  PRO   151      51.950  79.597  99.678  1.00  0.00           H  
ATOM   2053  C   PRO   151      52.961  79.476 101.681  1.00  0.00           C  
ATOM   2054  O   PRO   151      53.299  78.645 102.568  1.00  0.00           O  
ATOM   2055  N   PRO   152      53.753  80.583 101.481  1.00  0.00           N  
ATOM   2056  CD  PRO   152      53.433  81.624 100.488  1.00  0.00           C  
ATOM   2057  HD2 PRO   152      52.376  81.861 100.615  1.00  0.00           H  
ATOM   2058  HD3 PRO   152      53.664  81.390  99.448  1.00  0.00           H  
ATOM   2059  CG  PRO   152      54.213  82.869 100.954  1.00  0.00           C  
ATOM   2060  HG2 PRO   152      53.512  83.577 101.397  1.00  0.00           H  
ATOM   2061  HG3 PRO   152      54.720  83.347 100.116  1.00  0.00           H  
ATOM   2062  CB  PRO   152      55.323  82.303 101.819  1.00  0.00           C  
ATOM   2063  HB2 PRO   152      55.752  83.061 102.474  1.00  0.00           H  
ATOM   2064  HB3 PRO   152      56.132  81.956 101.176  1.00  0.00           H  
ATOM   2065  CA  PRO   152      54.796  80.991 102.464  1.00  0.00           C  
ATOM   2066  HA  PRO   152      55.626  80.288 102.534  1.00  0.00           H  
ATOM   2067  C   PRO   152      54.238  81.134 103.888  1.00  0.00           C  
ATOM   2068  O   PRO   152      53.186  81.691 104.142  1.00  0.00           O  
ATOM   2069  N   GLN   153      55.026  80.658 104.838  1.00  0.00           N  
ATOM   2070  H   GLN   153      55.890  80.246 104.516  1.00  0.00           H  
ATOM   2071  CA  GLN   153      55.024  81.089 106.219  1.00  0.00           C  
ATOM   2072  HA  GLN   153      53.979  81.180 106.515  1.00  0.00           H  
ATOM   2073  CB  GLN   153      55.740  80.153 107.042  1.00  0.00           C  
ATOM   2074  HB2 GLN   153      56.818  80.269 106.931  1.00  0.00           H  
ATOM   2075  HB3 GLN   153      55.531  80.468 108.065  1.00  0.00           H  
ATOM   2076  CG  GLN   153      55.274  78.684 107.013  1.00  0.00           C  
ATOM   2077  HG2 GLN   153      54.204  78.491 107.093  1.00  0.00           H  
ATOM   2078  HG3 GLN   153      55.567  78.312 106.031  1.00  0.00           H  
ATOM   2079  CD  GLN   153      56.020  77.790 108.006  1.00  0.00           C  
ATOM   2080  OE1 GLN   153      56.326  78.167 109.099  1.00  0.00           O  
ATOM   2081  NE2 GLN   153      56.233  76.523 107.714  1.00  0.00           N  
ATOM   2082 HE21 GLN   153      55.793  76.207 106.861  1.00  0.00           H  
ATOM   2083 HE22 GLN   153      56.644  75.874 108.369  1.00  0.00           H  
ATOM   2084  C   GLN   153      55.742  82.491 106.326  1.00  0.00           C  
ATOM   2085  O   GLN   153      55.234  83.406 107.012  1.00  0.00           O  
ATOM   2086  N   GLY   154      56.875  82.681 105.598  1.00  0.00           N  
ATOM   2087  H   GLY   154      57.186  81.929 105.000  1.00  0.00           H  
ATOM   2088  CA  GLY   154      57.571  83.913 105.492  1.00  0.00           C  
ATOM   2089  HA2 GLY   154      57.605  84.336 106.496  1.00  0.00           H  
ATOM   2090  HA3 GLY   154      58.592  83.692 105.182  1.00  0.00           H  
ATOM   2091  C   GLY   154      56.900  85.048 104.615  1.00  0.00           C  
ATOM   2092  O   GLY   154      55.681  85.095 104.406  1.00  0.00           O  
ATOM   2093  N   TYR   155      57.650  86.005 104.122  1.00  0.00           N  
ATOM   2094  H   TYR   155      58.631  86.074 104.351  1.00  0.00           H  
ATOM   2095  CA  TYR   155      57.243  86.990 103.148  1.00  0.00           C  
ATOM   2096  HA  TYR   155      56.712  87.730 103.747  1.00  0.00           H  
ATOM   2097  CB  TYR   155      58.360  87.651 102.395  1.00  0.00           C  
ATOM   2098  HB2 TYR   155      58.966  86.980 101.787  1.00  0.00           H  
ATOM   2099  HB3 TYR   155      57.898  88.394 101.743  1.00  0.00           H  
ATOM   2100  CG  TYR   155      59.430  88.313 103.323  1.00  0.00           C  
ATOM   2101  CD1 TYR   155      59.018  88.922 104.549  1.00  0.00           C  
ATOM   2102  HD1 TYR   155      57.978  88.894 104.836  1.00  0.00           H  
ATOM   2103  CE1 TYR   155      59.975  89.611 105.354  1.00  0.00           C  
ATOM   2104  HE1 TYR   155      59.679  90.069 106.286  1.00  0.00           H  
ATOM   2105  CZ  TYR   155      61.309  89.687 104.982  1.00  0.00           C  
ATOM   2106  OH  TYR   155      62.190  90.048 105.914  1.00  0.00           O  
ATOM   2107  HH  TYR   155      61.898  90.458 106.731  1.00  0.00           H  
ATOM   2108  CE2 TYR   155      61.658  89.096 103.776  1.00  0.00           C  
ATOM   2109  HE2 TYR   155      62.714  89.009 103.566  1.00  0.00           H  
ATOM   2110  CD2 TYR   155      60.774  88.373 102.913  1.00  0.00           C  
ATOM   2111  HD2 TYR   155      61.093  87.894 102.000  1.00  0.00           H  
ATOM   2112  C   TYR   155      56.270  86.432 102.035  1.00  0.00           C  
ATOM   2113  O   TYR   155      56.348  85.266 101.624  1.00  0.00           O  
ATOM   2114  N   GLY   156      55.335  87.207 101.493  1.00  0.00           N  
ATOM   2115  H   GLY   156      54.822  86.934 100.666  1.00  0.00           H  
ATOM   2116  CA  GLY   156      54.778  88.400 102.138  1.00  0.00           C  
ATOM   2117  HA2 GLY   156      54.542  88.173 103.178  1.00  0.00           H  
ATOM   2118  HA3 GLY   156      55.543  89.175 102.083  1.00  0.00           H  
ATOM   2119  C   GLY   156      53.408  88.890 101.563  1.00  0.00           C  
ATOM   2120  O   GLY   156      52.803  88.231 100.713  1.00  0.00           O  
ATOM   2121  N   GLN   157      53.060  90.100 101.897  1.00  0.00           N  
ATOM   2122  H   GLN   157      53.643  90.687 102.477  1.00  0.00           H  
ATOM   2123  CA  GLN   157      51.752  90.613 101.798  1.00  0.00           C  
ATOM   2124  HA  GLN   157      51.231  90.154 100.958  1.00  0.00           H  
ATOM   2125  CB  GLN   157      50.976  90.254 103.107  1.00  0.00           C  
ATOM   2126  HB2 GLN   157      51.481  90.748 103.937  1.00  0.00           H  
ATOM   2127  HB3 GLN   157      49.966  90.625 102.928  1.00  0.00           H  
ATOM   2128  CG  GLN   157      50.897  88.756 103.495  1.00  0.00           C  
ATOM   2129  HG2 GLN   157      51.835  88.364 103.891  1.00  0.00           H  
ATOM   2130  HG3 GLN   157      50.189  88.673 104.319  1.00  0.00           H  
ATOM   2131  CD  GLN   157      50.356  87.863 102.347  1.00  0.00           C  
ATOM   2132  OE1 GLN   157      49.425  88.285 101.650  1.00  0.00           O  
ATOM   2133  NE2 GLN   157      50.827  86.647 102.287  1.00  0.00           N  
ATOM   2134 HE21 GLN   157      51.619  86.387 102.857  1.00  0.00           H  
ATOM   2135 HE22 GLN   157      50.627  85.971 101.564  1.00  0.00           H  
ATOM   2136  C   GLN   157      51.779  92.141 101.549  1.00  0.00           C  
ATOM   2137  O   GLN   157      52.694  92.830 101.985  1.00  0.00           O  
ATOM   2138  N   GLN   158      50.844  92.725 100.834  1.00  0.00           N  
ATOM   2139  H   GLN   158      51.053  93.698 100.661  1.00  0.00           H  
ATOM   2140  CA  GLN   158      49.807  92.001  99.966  1.00  0.00           C  
ATOM   2141  HA  GLN   158      49.466  91.119 100.508  1.00  0.00           H  
ATOM   2142  CB  GLN   158      48.735  93.073  99.532  1.00  0.00           C  
ATOM   2143  HB2 GLN   158      49.159  93.941  99.028  1.00  0.00           H  
ATOM   2144  HB3 GLN   158      47.976  92.612  98.900  1.00  0.00           H  
ATOM   2145  CG  GLN   158      47.967  93.720 100.699  1.00  0.00           C  
ATOM   2146  HG2 GLN   158      48.649  93.957 101.515  1.00  0.00           H  
ATOM   2147  HG3 GLN   158      47.668  94.708 100.350  1.00  0.00           H  
ATOM   2148  CD  GLN   158      46.832  92.889 101.267  1.00  0.00           C  
ATOM   2149  OE1 GLN   158      46.775  91.633 101.093  1.00  0.00           O  
ATOM   2150  NE2 GLN   158      45.894  93.581 101.877  1.00  0.00           N  
ATOM   2151 HE21 GLN   158      45.775  94.565 101.687  1.00  0.00           H  
ATOM   2152 HE22 GLN   158      45.082  93.048 102.153  1.00  0.00           H  
ATOM   2153  C   GLN   158      50.505  91.361  98.776  1.00  0.00           C  
ATOM   2154  O   GLN   158      51.547  91.853  98.312  1.00  0.00           O  
ATOM   2155  N   ASN   159      49.927  90.286  98.277  1.00  0.00           N  
ATOM   2156  H   ASN   159      48.974  90.080  98.539  1.00  0.00           H  
ATOM   2157  CA  ASN   159      50.461  89.459  97.199  1.00  0.00           C  
ATOM   2158  HA  ASN   159      51.540  89.611  97.236  1.00  0.00           H  
ATOM   2159  CB  ASN   159      50.211  87.921  97.363  1.00  0.00           C  
ATOM   2160  HB2 ASN   159      50.397  87.647  98.401  1.00  0.00           H  
ATOM   2161  HB3 ASN   159      49.169  87.698  97.132  1.00  0.00           H  
ATOM   2162  CG  ASN   159      51.248  87.255  96.500  1.00  0.00           C  
ATOM   2163  OD1 ASN   159      52.425  87.284  96.767  1.00  0.00           O  
ATOM   2164  ND2 ASN   159      50.844  86.626  95.406  1.00  0.00           N  
ATOM   2165 HD21 ASN   159      49.895  86.635  95.061  1.00  0.00           H  
ATOM   2166 HD22 ASN   159      51.477  85.982  94.953  1.00  0.00           H  
ATOM   2167  C   ASN   159      49.852  89.841  95.835  1.00  0.00           C  
ATOM   2168  O   ASN   159      48.620  89.971  95.785  1.00  0.00           O  
ATOM   2169  N   GLN   160      50.502  90.078  94.666  1.00  0.00           N  
ATOM   2170  H   GLN   160      49.961  90.516  93.935  1.00  0.00           H  
ATOM   2171  CA  GLN   160      51.945  89.869  94.390  1.00  0.00           C  
ATOM   2172  HA  GLN   160      52.211  88.831  94.593  1.00  0.00           H  
ATOM   2173  CB  GLN   160      52.187  90.155  92.926  1.00  0.00           C  
ATOM   2174  HB2 GLN   160      51.615  89.411  92.373  1.00  0.00           H  
ATOM   2175  HB3 GLN   160      51.896  91.181  92.701  1.00  0.00           H  
ATOM   2176  CG  GLN   160      53.628  90.194  92.349  1.00  0.00           C  
ATOM   2177  HG2 GLN   160      53.475  90.492  91.312  1.00  0.00           H  
ATOM   2178  HG3 GLN   160      54.265  90.982  92.750  1.00  0.00           H  
ATOM   2179  CD  GLN   160      54.316  88.798  92.445  1.00  0.00           C  
ATOM   2180  OE1 GLN   160      53.852  87.878  93.138  1.00  0.00           O  
ATOM   2181  NE2 GLN   160      55.409  88.536  91.786  1.00  0.00           N  
ATOM   2182 HE21 GLN   160      55.872  89.129  91.112  1.00  0.00           H  
ATOM   2183 HE22 GLN   160      55.931  87.701  92.010  1.00  0.00           H  
ATOM   2184  C   GLN   160      52.828  90.708  95.283  1.00  0.00           C  
ATOM   2185  O   GLN   160      52.604  91.899  95.341  1.00  0.00           O  
ATOM   2186  N   TYR   161      53.975  90.221  95.736  1.00  0.00           N  
ATOM   2187  H   TYR   161      54.106  89.236  95.553  1.00  0.00           H  
ATOM   2188  CA  TYR   161      54.873  90.935  96.642  1.00  0.00           C  
ATOM   2189  HA  TYR   161      54.482  91.922  96.885  1.00  0.00           H  
ATOM   2190  CB  TYR   161      54.824  90.220  98.011  1.00  0.00           C  
ATOM   2191  HB2 TYR   161      53.857  90.369  98.492  1.00  0.00           H  
ATOM   2192  HB3 TYR   161      54.904  89.159  97.772  1.00  0.00           H  
ATOM   2193  CG  TYR   161      55.879  90.566  99.003  1.00  0.00           C  
ATOM   2194  CD1 TYR   161      57.094  89.813  99.106  1.00  0.00           C  
ATOM   2195  HD1 TYR   161      57.288  89.155  98.272  1.00  0.00           H  
ATOM   2196  CE1 TYR   161      58.089  90.232 100.104  1.00  0.00           C  
ATOM   2197  HE1 TYR   161      59.061  89.763 100.138  1.00  0.00           H  
ATOM   2198  CZ  TYR   161      57.752  91.296 100.978  1.00  0.00           C  
ATOM   2199  OH  TYR   161      58.619  91.601 101.983  1.00  0.00           O  
ATOM   2200  HH  TYR   161      58.149  91.781 102.801  1.00  0.00           H  
ATOM   2201  CE2 TYR   161      56.449  91.856 100.946  1.00  0.00           C  
ATOM   2202  HE2 TYR   161      56.226  92.549 101.745  1.00  0.00           H  
ATOM   2203  CD2 TYR   161      55.515  91.544 100.006  1.00  0.00           C  
ATOM   2204  HD2 TYR   161      54.601  92.119  99.988  1.00  0.00           H  
ATOM   2205  C   TYR   161      56.249  91.101  96.136  1.00  0.00           C  
ATOM   2206  O   TYR   161      56.712  92.198  96.374  1.00  0.00           O  
ATOM   2207  N   ASN   162      56.857  90.081  95.495  1.00  0.00           N  
ATOM   2208  H   ASN   162      56.310  89.234  95.439  1.00  0.00           H  
ATOM   2209  CA  ASN   162      58.166  90.099  94.842  1.00  0.00           C  
ATOM   2210  HA  ASN   162      58.889  90.458  95.574  1.00  0.00           H  
ATOM   2211  CB  ASN   162      58.586  88.711  94.325  1.00  0.00           C  
ATOM   2212  HB2 ASN   162      57.825  88.404  93.608  1.00  0.00           H  
ATOM   2213  HB3 ASN   162      59.520  88.701  93.764  1.00  0.00           H  
ATOM   2214  CG  ASN   162      58.752  87.565  95.353  1.00  0.00           C  
ATOM   2215  OD1 ASN   162      58.677  87.821  96.558  1.00  0.00           O  
ATOM   2216  ND2 ASN   162      58.818  86.367  94.914  1.00  0.00           N  
ATOM   2217 HD21 ASN   162      58.816  85.654  95.630  1.00  0.00           H  
ATOM   2218 HD22 ASN   162      58.550  86.196  93.956  1.00  0.00           H  
ATOM   2219  C   ASN   162      58.186  91.050  93.631  1.00  0.00           C  
ATOM   2220  O   ASN   162      57.303  90.834  92.815  1.00  0.00           O  
ATOM   2221  N   SER   163      59.130  91.993  93.533  1.00  0.00           N  
ATOM   2222  H   SER   163      59.848  92.001  94.243  1.00  0.00           H  
ATOM   2223  CA  SER   163      59.347  92.949  92.447  1.00  0.00           C  
ATOM   2224  HA  SER   163      58.451  93.570  92.416  1.00  0.00           H  
ATOM   2225  CB  SER   163      60.447  93.967  92.827  1.00  0.00           C  
ATOM   2226  HB2 SER   163      60.214  94.387  93.805  1.00  0.00           H  
ATOM   2227  HB3 SER   163      61.365  93.381  92.860  1.00  0.00           H  
ATOM   2228  OG  SER   163      60.438  95.045  91.905  1.00  0.00           O  
ATOM   2229  HG  SER   163      61.159  95.624  92.162  1.00  0.00           H  
ATOM   2230  C   SER   163      59.567  92.255  91.109  1.00  0.00           C  
ATOM   2231  O   SER   163      59.905  91.054  90.989  1.00  0.00           O  
ATOM   2232  N   SER   164      59.430  93.034  90.035  1.00  0.00           N  
ATOM   2233  H   SER   164      59.365  94.016  90.261  1.00  0.00           H  
ATOM   2234  CA  SER   164      59.890  92.649  88.666  1.00  0.00           C  
ATOM   2235  HA  SER   164      59.585  93.448  87.990  1.00  0.00           H  
ATOM   2236  CB  SER   164      59.091  91.378  88.191  1.00  0.00           C  
ATOM   2237  HB2 SER   164      59.569  90.986  87.294  1.00  0.00           H  
ATOM   2238  HB3 SER   164      59.080  90.535  88.881  1.00  0.00           H  
ATOM   2239  OG  SER   164      57.798  91.779  87.914  1.00  0.00           O  
ATOM   2240  HG  SER   164      57.336  91.558  88.726  1.00  0.00           H  
ATOM   2241  C   SER   164      61.416  92.453  88.483  1.00  0.00           C  
ATOM   2242  O   SER   164      62.228  92.358  89.386  1.00  0.00           O  
ATOM   2243  N   SER   165      61.815  92.367  87.209  1.00  0.00           N  
ATOM   2244  H   SER   165      61.102  92.282  86.499  1.00  0.00           H  
ATOM   2245  CA  SER   165      63.194  92.402  86.750  1.00  0.00           C  
ATOM   2246  HA  SER   165      63.749  91.529  87.095  1.00  0.00           H  
ATOM   2247  CB  SER   165      63.264  92.311  85.209  1.00  0.00           C  
ATOM   2248  HB2 SER   165      63.055  93.290  84.778  1.00  0.00           H  
ATOM   2249  HB3 SER   165      64.282  92.016  84.952  1.00  0.00           H  
ATOM   2250  OG  SER   165      62.328  91.351  84.635  1.00  0.00           O  
ATOM   2251  HG  SER   165      62.648  90.489  84.913  1.00  0.00           H  
ATOM   2252  C   SER   165      64.035  93.617  87.164  1.00  0.00           C  
ATOM   2253  O   SER   165      63.557  94.606  87.731  1.00  0.00           O  
ATOM   2254  N   GLY   166      65.364  93.522  86.804  1.00  0.00           N  
ATOM   2255  H   GLY   166      65.686  92.640  86.431  1.00  0.00           H  
ATOM   2256  CA  GLY   166      66.284  94.598  87.168  1.00  0.00           C  
ATOM   2257  HA2 GLY   166      66.870  94.849  86.284  1.00  0.00           H  
ATOM   2258  HA3 GLY   166      65.694  95.458  87.484  1.00  0.00           H  
ATOM   2259  C   GLY   166      67.294  94.179  88.306  1.00  0.00           C  
ATOM   2260  O   GLY   166      66.912  93.423  89.274  1.00  0.00           O  
ATOM   2261  N   GLY   167      68.481  94.798  88.355  1.00  0.00           N  
ATOM   2262  H   GLY   167      68.650  95.329  87.512  1.00  0.00           H  
ATOM   2263  CA  GLY   167      69.459  94.670  89.400  1.00  0.00           C  
ATOM   2264  HA2 GLY   167      69.843  95.634  89.732  1.00  0.00           H  
ATOM   2265  HA3 GLY   167      69.030  94.042  90.180  1.00  0.00           H  
ATOM   2266  C   GLY   167      70.664  93.943  88.756  1.00  0.00           C  
ATOM   2267  O   GLY   167      71.119  94.400  87.675  1.00  0.00           O  
ATOM   2268  N   GLY   168      71.242  92.973  89.412  1.00  0.00           N  
ATOM   2269  H   GLY   168      70.861  92.753  90.322  1.00  0.00           H  
ATOM   2270  CA  GLY   168      72.430  92.212  89.070  1.00  0.00           C  
ATOM   2271  HA2 GLY   168      73.218  92.949  88.918  1.00  0.00           H  
ATOM   2272  HA3 GLY   168      72.735  91.621  89.934  1.00  0.00           H  
ATOM   2273  C   GLY   168      72.231  91.262  87.913  1.00  0.00           C  
ATOM   2274  O   GLY   168      71.076  91.132  87.451  1.00  0.00           O  
ATOM   2275  N   GLY   169      73.243  90.525  87.388  1.00  0.00           N  
ATOM   2276  H   GLY   169      73.070  89.835  86.671  1.00  0.00           H  
ATOM   2277  CA  GLY   169      74.598  90.562  88.010  1.00  0.00           C  
ATOM   2278  HA2 GLY   169      74.639  90.831  89.066  1.00  0.00           H  
ATOM   2279  HA3 GLY   169      75.017  89.556  87.988  1.00  0.00           H  
ATOM   2280  C   GLY   169      75.509  91.473  87.270  1.00  0.00           C  
ATOM   2281  O   GLY   169      75.106  92.595  87.095  1.00  0.00           O  
ATOM   2282  N   GLY   170      76.809  91.104  86.918  1.00  0.00           N  
ATOM   2283  H   GLY   170      77.155  90.205  87.220  1.00  0.00           H  
ATOM   2284  CA  GLY   170      77.794  91.983  86.250  1.00  0.00           C  
ATOM   2285  HA2 GLY   170      77.485  92.203  85.228  1.00  0.00           H  
ATOM   2286  HA3 GLY   170      77.962  92.879  86.848  1.00  0.00           H  
ATOM   2287  C   GLY   170      79.123  91.177  86.103  1.00  0.00           C  
ATOM   2288  O   GLY   170      79.341  90.094  86.608  1.00  0.00           O  
ATOM   2289  N   GLY   171      80.156  91.797  85.567  1.00  0.00           N  
ATOM   2290  H   GLY   171      81.046  91.342  85.425  1.00  0.00           H  
ATOM   2291  CA  GLY   171      80.161  93.137  84.890  1.00  0.00           C  
ATOM   2292  HA2 GLY   171      79.302  93.283  84.236  1.00  0.00           H  
ATOM   2293  HA3 GLY   171      80.183  93.921  85.646  1.00  0.00           H  
ATOM   2294  C   GLY   171      81.418  93.305  84.008  1.00  0.00           C  
ATOM   2295  O   GLY   171      82.348  92.534  84.073  1.00  0.00           O  
ATOM   2296  N   GLY   172      81.478  94.314  83.138  1.00  0.00           N  
ATOM   2297  H   GLY   172      82.393  94.510  82.757  1.00  0.00           H  
ATOM   2298  CA  GLY   172      80.453  95.366  82.838  1.00  0.00           C  
ATOM   2299  HA2 GLY   172      79.681  95.371  83.608  1.00  0.00           H  
ATOM   2300  HA3 GLY   172      80.931  96.341  82.940  1.00  0.00           H  
ATOM   2301  C   GLY   172      79.898  95.371  81.431  1.00  0.00           C  
ATOM   2302  O   GLY   172      79.627  94.289  80.813  1.00  0.00           O  
ATOM   2303  N   GLY   173      79.745  96.613  80.826  1.00  0.00           N  
ATOM   2304  H   GLY   173      80.000  97.369  81.445  1.00  0.00           H  
ATOM   2305  CA  GLY   173      79.085  96.802  79.509  1.00  0.00           C  
ATOM   2306  HA2 GLY   173      79.214  97.790  79.068  1.00  0.00           H  
ATOM   2307  HA3 GLY   173      79.483  96.115  78.762  1.00  0.00           H  
ATOM   2308  C   GLY   173      77.593  96.560  79.524  1.00  0.00           C  
ATOM   2309  O   GLY   173      76.838  96.866  80.482  1.00  0.00           O  
ATOM   2310  N   GLY   174      77.022  96.130  78.384  1.00  0.00           N  
ATOM   2311  H   GLY   174      76.055  95.843  78.437  1.00  0.00           H  
ATOM   2312  CA  GLY   174      77.531  96.107  76.986  1.00  0.00           C  
ATOM   2313  HA2 GLY   174      76.853  96.433  76.197  1.00  0.00           H  
ATOM   2314  HA3 GLY   174      78.350  96.826  76.965  1.00  0.00           H  
ATOM   2315  C   GLY   174      78.199  94.765  76.535  1.00  0.00           C  
ATOM   2316  O   GLY   174      78.893  94.082  77.285  1.00  0.00           O  
ATOM   2317  N   GLY   175      78.170  94.507  75.240  1.00  0.00           N  
ATOM   2318  H   GLY   175      77.572  94.998  74.591  1.00  0.00           H  
ATOM   2319  CA  GLY   175      79.182  93.636  74.536  1.00  0.00           C  
ATOM   2320  HA2 GLY   175      80.160  93.795  74.991  1.00  0.00           H  
ATOM   2321  HA3 GLY   175      78.876  92.601  74.683  1.00  0.00           H  
ATOM   2322  C   GLY   175      79.418  93.876  73.083  1.00  0.00           C  
ATOM   2323  O   GLY   175      80.007  93.079  72.372  1.00  0.00           O  
ATOM   2324  N   ASN   176      79.143  95.135  72.627  1.00  0.00           N  
ATOM   2325  H   ASN   176      78.835  95.858  73.262  1.00  0.00           H  
ATOM   2326  CA  ASN   176      79.227  95.492  71.221  1.00  0.00           C  
ATOM   2327  HA  ASN   176      80.246  95.238  70.930  1.00  0.00           H  
ATOM   2328  CB  ASN   176      78.176  94.696  70.465  1.00  0.00           C  
ATOM   2329  HB2 ASN   176      78.369  93.626  70.549  1.00  0.00           H  
ATOM   2330  HB3 ASN   176      77.183  94.943  70.839  1.00  0.00           H  
ATOM   2331  CG  ASN   176      78.279  94.920  68.973  1.00  0.00           C  
ATOM   2332  OD1 ASN   176      77.801  95.947  68.510  1.00  0.00           O  
ATOM   2333  ND2 ASN   176      78.932  94.069  68.226  1.00  0.00           N  
ATOM   2334 HD21 ASN   176      79.214  94.299  67.284  1.00  0.00           H  
ATOM   2335 HD22 ASN   176      79.100  93.154  68.619  1.00  0.00           H  
ATOM   2336  C   ASN   176      79.022  96.996  70.980  1.00  0.00           C  
ATOM   2337  O   ASN   176      78.025  97.589  71.344  1.00  0.00           O  
ATOM   2338  N   TYR   177      79.989  97.608  70.295  1.00  0.00           N  
ATOM   2339  H   TYR   177      80.814  97.061  70.092  1.00  0.00           H  
ATOM   2340  CA  TYR   177      80.096  99.010  69.857  1.00  0.00           C  
ATOM   2341  HA  TYR   177      79.439  99.633  70.464  1.00  0.00           H  
ATOM   2342  CB  TYR   177      81.454  99.578  70.321  1.00  0.00           C  
ATOM   2343  HB2 TYR   177      82.217  98.918  69.909  1.00  0.00           H  
ATOM   2344  HB3 TYR   177      81.517 100.528  69.789  1.00  0.00           H  
ATOM   2345  CG  TYR   177      81.572  99.844  71.823  1.00  0.00           C  
ATOM   2346  CD1 TYR   177      81.483 101.151  72.324  1.00  0.00           C  
ATOM   2347  HD1 TYR   177      81.165 101.946  71.666  1.00  0.00           H  
ATOM   2348  CE1 TYR   177      81.785 101.383  73.720  1.00  0.00           C  
ATOM   2349  HE1 TYR   177      81.852 102.385  74.118  1.00  0.00           H  
ATOM   2350  CZ  TYR   177      82.040 100.252  74.573  1.00  0.00           C  
ATOM   2351  OH  TYR   177      82.190 100.445  75.921  1.00  0.00           O  
ATOM   2352  HH  TYR   177      82.157 101.392  76.075  1.00  0.00           H  
ATOM   2353  CE2 TYR   177      82.179  98.941  74.051  1.00  0.00           C  
ATOM   2354  HE2 TYR   177      82.389  98.196  74.804  1.00  0.00           H  
ATOM   2355  CD2 TYR   177      81.900  98.755  72.698  1.00  0.00           C  
ATOM   2356  HD2 TYR   177      81.953  97.821  72.158  1.00  0.00           H  
ATOM   2357  C   TYR   177      79.856  99.154  68.304  1.00  0.00           C  
ATOM   2358  O   TYR   177      80.734  98.672  67.546  1.00  0.00           O  
ATOM   2359  N   GLY   178      78.759  99.787  67.892  1.00  0.00           N  
ATOM   2360  H   GLY   178      78.720 100.003  66.906  1.00  0.00           H  
ATOM   2361  CA  GLY   178      77.620 100.113  68.750  1.00  0.00           C  
ATOM   2362  HA2 GLY   178      76.685 100.210  68.198  1.00  0.00           H  
ATOM   2363  HA3 GLY   178      77.389  99.285  69.420  1.00  0.00           H  
ATOM   2364  C   GLY   178      77.831 101.364  69.635  1.00  0.00           C  
ATOM   2365  O   GLY   178      78.913 102.037  69.708  1.00  0.00           O  
ATOM   2366  N   GLN   179      76.850 101.737  70.438  1.00  0.00           N  
ATOM   2367  H   GLN   179      76.145 101.056  70.683  1.00  0.00           H  
ATOM   2368  CA  GLN   179      76.992 102.787  71.446  1.00  0.00           C  
ATOM   2369  HA  GLN   179      77.400 103.695  71.003  1.00  0.00           H  
ATOM   2370  CB  GLN   179      75.537 103.127  72.004  1.00  0.00           C  
ATOM   2371  HB2 GLN   179      75.211 102.242  72.550  1.00  0.00           H  
ATOM   2372  HB3 GLN   179      75.608 103.965  72.698  1.00  0.00           H  
ATOM   2373  CG  GLN   179      74.449 103.495  70.990  1.00  0.00           C  
ATOM   2374  HG2 GLN   179      74.757 104.245  70.261  1.00  0.00           H  
ATOM   2375  HG3 GLN   179      74.209 102.594  70.425  1.00  0.00           H  
ATOM   2376  CD  GLN   179      73.181 104.038  71.677  1.00  0.00           C  
ATOM   2377  OE1 GLN   179      73.120 105.183  72.060  1.00  0.00           O  
ATOM   2378  NE2 GLN   179      72.200 103.169  71.992  1.00  0.00           N  
ATOM   2379 HE21 GLN   179      72.294 102.187  71.777  1.00  0.00           H  
ATOM   2380 HE22 GLN   179      71.395 103.507  72.500  1.00  0.00           H  
ATOM   2381  C   GLN   179      78.013 102.452  72.594  1.00  0.00           C  
ATOM   2382  O   GLN   179      78.027 101.269  73.009  1.00  0.00           O  
ATOM   2383  N   ASP   180      78.785 103.347  73.140  1.00  0.00           N  
ATOM   2384  H   ASP   180      79.396 103.034  73.881  1.00  0.00           H  
ATOM   2385  CA  ASP   180      79.058 104.665  72.709  1.00  0.00           C  
ATOM   2386  HA  ASP   180      78.792 104.870  71.671  1.00  0.00           H  
ATOM   2387  CB  ASP   180      78.226 105.652  73.573  1.00  0.00           C  
ATOM   2388  HB2 ASP   180      77.162 105.444  73.466  1.00  0.00           H  
ATOM   2389  HB3 ASP   180      78.547 105.551  74.609  1.00  0.00           H  
ATOM   2390  CG  ASP   180      78.316 107.092  73.183  1.00  0.00           C  
ATOM   2391  OD1 ASP   180      77.482 107.900  73.743  1.00  0.00           O  
ATOM   2392  OD2 ASP   180      79.120 107.468  72.265  1.00  0.00           O  
ATOM   2393  C   ASP   180      80.562 105.030  72.937  1.00  0.00           C  
ATOM   2394  O   ASP   180      81.111 105.070  74.066  1.00  0.00           O  
ATOM   2395  N   GLN   181      81.171 105.415  71.815  1.00  0.00           N  
ATOM   2396  H   GLN   181      80.559 105.525  71.020  1.00  0.00           H  
ATOM   2397  CA  GLN   181      82.608 105.833  71.781  1.00  0.00           C  
ATOM   2398  HA  GLN   181      83.146 104.994  72.223  1.00  0.00           H  
ATOM   2399  CB  GLN   181      83.069 105.931  70.288  1.00  0.00           C  
ATOM   2400  HB2 GLN   181      82.485 106.655  69.721  1.00  0.00           H  
ATOM   2401  HB3 GLN   181      84.113 106.245  70.290  1.00  0.00           H  
ATOM   2402  CG  GLN   181      82.842 104.614  69.542  1.00  0.00           C  
ATOM   2403  HG2 GLN   181      81.820 104.237  69.545  1.00  0.00           H  
ATOM   2404  HG3 GLN   181      83.024 104.847  68.493  1.00  0.00           H  
ATOM   2405  CD  GLN   181      83.955 103.660  69.981  1.00  0.00           C  
ATOM   2406  OE1 GLN   181      84.791 103.887  70.839  1.00  0.00           O  
ATOM   2407  NE2 GLN   181      84.039 102.561  69.264  1.00  0.00           N  
ATOM   2408 HE21 GLN   181      83.240 102.260  68.724  1.00  0.00           H  
ATOM   2409 HE22 GLN   181      84.751 101.867  69.442  1.00  0.00           H  
ATOM   2410  C   GLN   181      83.012 107.117  72.514  1.00  0.00           C  
ATOM   2411  O   GLN   181      84.230 107.367  72.762  1.00  0.00           O  
ATOM   2412  N   SER   182      82.038 108.002  72.729  1.00  0.00           N  
ATOM   2413  H   SER   182      81.096 107.701  72.523  1.00  0.00           H  
ATOM   2414  CA  SER   182      82.283 109.382  73.177  1.00  0.00           C  
ATOM   2415  HA  SER   182      82.904 109.915  72.457  1.00  0.00           H  
ATOM   2416  CB  SER   182      80.904 110.079  73.395  1.00  0.00           C  
ATOM   2417  HB2 SER   182      80.434 109.551  74.225  1.00  0.00           H  
ATOM   2418  HB3 SER   182      80.973 111.137  73.646  1.00  0.00           H  
ATOM   2419  OG  SER   182      80.093 109.922  72.213  1.00  0.00           O  
ATOM   2420  HG  SER   182      79.783 109.016  72.151  1.00  0.00           H  
ATOM   2421  C   SER   182      83.034 109.326  74.576  1.00  0.00           C  
ATOM   2422  O   SER   182      82.681 108.528  75.373  1.00  0.00           O  
ATOM   2423  N   SER   183      84.084 110.064  74.813  1.00  0.00           N  
ATOM   2424  H   SER   183      84.517 109.781  75.680  1.00  0.00           H  
ATOM   2425  CA  SER   183      84.865 110.971  73.960  1.00  0.00           C  
ATOM   2426  HA  SER   183      84.756 110.661  72.921  1.00  0.00           H  
ATOM   2427  CB  SER   183      84.225 112.348  74.011  1.00  0.00           C  
ATOM   2428  HB2 SER   183      83.164 112.157  73.854  1.00  0.00           H  
ATOM   2429  HB3 SER   183      84.485 112.783  74.976  1.00  0.00           H  
ATOM   2430  OG  SER   183      84.594 113.165  72.943  1.00  0.00           O  
ATOM   2431  HG  SER   183      84.435 112.643  72.154  1.00  0.00           H  
ATOM   2432  C   SER   183      86.328 111.114  74.200  1.00  0.00           C  
ATOM   2433  O   SER   183      86.765 111.368  75.319  1.00  0.00           O  
ATOM   2434  N   MET   184      87.126 110.945  73.194  1.00  0.00           N  
ATOM   2435  H   MET   184      86.741 110.692  72.295  1.00  0.00           H  
ATOM   2436  CA  MET   184      88.595 111.087  73.287  1.00  0.00           C  
ATOM   2437  HA  MET   184      88.942 110.652  74.224  1.00  0.00           H  
ATOM   2438  CB  MET   184      89.221 110.307  72.115  1.00  0.00           C  
ATOM   2439  HB2 MET   184      90.270 110.145  72.363  1.00  0.00           H  
ATOM   2440  HB3 MET   184      88.824 109.298  72.008  1.00  0.00           H  
ATOM   2441  CG  MET   184      89.204 111.060  70.802  1.00  0.00           C  
ATOM   2442  HG2 MET   184      88.212 111.510  70.837  1.00  0.00           H  
ATOM   2443  HG3 MET   184      89.972 111.832  70.750  1.00  0.00           H  
ATOM   2444  SD  MET   184      89.240 110.075  69.311  1.00  0.00           S  
ATOM   2445  CE  MET   184      91.038 109.721  69.171  1.00  0.00           C  
ATOM   2446  HE1 MET   184      91.432 109.340  70.114  1.00  0.00           H  
ATOM   2447  HE2 MET   184      91.342 109.074  68.348  1.00  0.00           H  
ATOM   2448  HE3 MET   184      91.644 110.626  69.136  1.00  0.00           H  
ATOM   2449  C   MET   184      88.978 112.541  73.435  1.00  0.00           C  
ATOM   2450  O   MET   184      88.385 113.471  72.766  1.00  0.00           O  
ATOM   2451  N   SER   185      90.092 112.739  74.217  1.00  0.00           N  
ATOM   2452  H   SER   185      90.620 111.918  74.476  1.00  0.00           H  
ATOM   2453  CA  SER   185      90.718 114.070  74.359  1.00  0.00           C  
ATOM   2454  HA  SER   185      89.915 114.762  74.612  1.00  0.00           H  
ATOM   2455  CB  SER   185      91.831 113.819  75.330  1.00  0.00           C  
ATOM   2456  HB2 SER   185      91.500 113.095  76.074  1.00  0.00           H  
ATOM   2457  HB3 SER   185      92.696 113.432  74.791  1.00  0.00           H  
ATOM   2458  OG  SER   185      92.176 115.083  75.971  1.00  0.00           O  
ATOM   2459  HG  SER   185      91.784 115.065  76.847  1.00  0.00           H  
ATOM   2460  C   SER   185      91.344 114.583  73.048  1.00  0.00           C  
ATOM   2461  O   SER   185      91.827 113.822  72.250  1.00  0.00           O  
ATOM   2462  N   SER   186      91.342 115.880  72.835  1.00  0.00           N  
ATOM   2463  H   SER   186      90.960 116.544  73.493  1.00  0.00           H  
ATOM   2464  CA  SER   186      91.893 116.543  71.584  1.00  0.00           C  
ATOM   2465  HA  SER   186      92.743 115.981  71.198  1.00  0.00           H  
ATOM   2466  CB  SER   186      90.949 116.492  70.335  1.00  0.00           C  
ATOM   2467  HB2 SER   186      90.479 115.509  70.363  1.00  0.00           H  
ATOM   2468  HB3 SER   186      90.088 117.143  70.492  1.00  0.00           H  
ATOM   2469  OG  SER   186      91.630 116.924  69.167  1.00  0.00           O  
ATOM   2470  HG  SER   186      90.980 117.025  68.467  1.00  0.00           H  
ATOM   2471  C   SER   186      92.185 118.034  71.801  1.00  0.00           C  
ATOM   2472  O   SER   186      91.284 118.688  72.355  1.00  0.00           O  
ATOM   2473  N   GLY   187      93.220 118.695  71.383  1.00  0.00           N  
ATOM   2474  H   GLY   187      93.099 119.696  71.435  1.00  0.00           H  
ATOM   2475  CA  GLY   187      94.322 118.245  70.552  1.00  0.00           C  
ATOM   2476  HA2 GLY   187      95.166 118.043  71.212  1.00  0.00           H  
ATOM   2477  HA3 GLY   187      93.916 117.400  69.996  1.00  0.00           H  
ATOM   2478  C   GLY   187      94.726 119.294  69.519  1.00  0.00           C  
ATOM   2479  O   GLY   187      95.948 119.519  69.428  1.00  0.00           O  
ATOM   2480  N   GLY   188      93.854 120.051  68.902  1.00  0.00           N  
ATOM   2481  H   GLY   188      92.876 119.798  68.919  1.00  0.00           H  
ATOM   2482  CA  GLY   188      94.214 121.110  67.875  1.00  0.00           C  
ATOM   2483  HA2 GLY   188      94.926 120.702  67.157  1.00  0.00           H  
ATOM   2484  HA3 GLY   188      93.298 121.280  67.310  1.00  0.00           H  
ATOM   2485  C   GLY   188      94.644 122.519  68.337  1.00  0.00           C  
ATOM   2486  O   GLY   188      94.720 122.703  69.612  1.00  0.00           O  
ATOM   2487  N   GLY   189      95.147 123.448  67.558  1.00  0.00           N  
ATOM   2488  H   GLY   189      95.524 124.279  67.991  1.00  0.00           H  
ATOM   2489  CA  GLY   189      95.121 123.342  66.115  1.00  0.00           C  
ATOM   2490  HA2 GLY   189      95.892 122.652  65.772  1.00  0.00           H  
ATOM   2491  HA3 GLY   189      94.181 122.878  65.814  1.00  0.00           H  
ATOM   2492  C   GLY   189      95.394 124.635  65.330  1.00  0.00           C  
ATOM   2493  O   GLY   189      94.652 125.596  65.608  1.00  0.00           O  
ATOM   2494  N   SER   190      96.290 124.597  64.376  1.00  0.00           N  
ATOM   2495  H   SER   190      96.697 123.707  64.126  1.00  0.00           H  
ATOM   2496  CA  SER   190      96.657 125.773  63.498  1.00  0.00           C  
ATOM   2497  HA  SER   190      97.660 125.605  63.106  1.00  0.00           H  
ATOM   2498  CB  SER   190      95.773 125.973  62.330  1.00  0.00           C  
ATOM   2499  HB2 SER   190      94.733 126.121  62.621  1.00  0.00           H  
ATOM   2500  HB3 SER   190      96.226 126.770  61.740  1.00  0.00           H  
ATOM   2501  OG  SER   190      95.861 124.775  61.471  1.00  0.00           O  
ATOM   2502  HG  SER   190      96.787 124.633  61.264  1.00  0.00           H  
ATOM   2503  C   SER   190      96.850 127.117  64.266  1.00  0.00           C  
ATOM   2504  O   SER   190      95.996 127.998  64.089  1.00  0.00           O  
ATOM   2505  N   GLY   191      97.836 127.418  65.071  1.00  0.00           N  
ATOM   2506  H   GLY   191      97.799 128.224  65.679  1.00  0.00           H  
ATOM   2507  CA  GLY   191      99.108 126.603  65.183  1.00  0.00           C  
ATOM   2508  HA2 GLY   191      99.601 126.781  66.139  1.00  0.00           H  
ATOM   2509  HA3 GLY   191      98.807 125.557  65.246  1.00  0.00           H  
ATOM   2510  C   GLY   191     100.045 126.782  63.993  1.00  0.00           C  
ATOM   2511  O   GLY   191      99.815 127.520  63.033  1.00  0.00           O  
ATOM   2512  N   GLY   192     101.182 126.019  64.182  1.00  0.00           N  
ATOM   2513  H   GLY   192     101.421 125.496  65.012  1.00  0.00           H  
ATOM   2514  CA  GLY   192     102.241 126.007  63.189  1.00  0.00           C  
ATOM   2515  HA2 GLY   192     102.669 127.009  63.144  1.00  0.00           H  
ATOM   2516  HA3 GLY   192     102.997 125.345  63.609  1.00  0.00           H  
ATOM   2517  C   GLY   192     102.030 125.414  61.814  1.00  0.00           C  
ATOM   2518  O   GLY   192     103.020 125.206  61.092  1.00  0.00           O  
ATOM   2519  N   GLY   193     100.828 125.203  61.348  1.00  0.00           N  
ATOM   2520  H   GLY   193     100.041 125.622  61.822  1.00  0.00           H  
ATOM   2521  CA  GLY   193     100.571 124.543  60.119  1.00  0.00           C  
ATOM   2522  HA2 GLY   193     101.108 125.006  59.291  1.00  0.00           H  
ATOM   2523  HA3 GLY   193     100.963 123.543  60.302  1.00  0.00           H  
ATOM   2524  C   GLY   193      99.085 124.388  59.829  1.00  0.00           C  
ATOM   2525  O   GLY   193      98.296 124.216  60.776  1.00  0.00           O  
ATOM   2526  N   TYR   194      98.756 124.674  58.552  1.00  0.00           N  
ATOM   2527  H   TYR   194      99.534 124.769  57.915  1.00  0.00           H  
ATOM   2528  CA  TYR   194      97.348 124.736  58.106  1.00  0.00           C  
ATOM   2529  HA  TYR   194      96.806 125.394  58.785  1.00  0.00           H  
ATOM   2530  CB  TYR   194      97.264 125.413  56.749  1.00  0.00           C  
ATOM   2531  HB2 TYR   194      97.756 124.840  55.964  1.00  0.00           H  
ATOM   2532  HB3 TYR   194      96.248 125.511  56.367  1.00  0.00           H  
ATOM   2533  CG  TYR   194      97.864 126.818  56.827  1.00  0.00           C  
ATOM   2534  CD1 TYR   194      97.359 127.828  57.676  1.00  0.00           C  
ATOM   2535  HD1 TYR   194      96.510 127.687  58.329  1.00  0.00           H  
ATOM   2536  CE1 TYR   194      97.993 129.099  57.643  1.00  0.00           C  
ATOM   2537  HE1 TYR   194      97.669 129.809  58.390  1.00  0.00           H  
ATOM   2538  CZ  TYR   194      99.032 129.359  56.751  1.00  0.00           C  
ATOM   2539  OH  TYR   194      99.634 130.549  56.595  1.00  0.00           O  
ATOM   2540  HH  TYR   194      99.670 131.042  57.418  1.00  0.00           H  
ATOM   2541  CE2 TYR   194      99.424 128.355  55.816  1.00  0.00           C  
ATOM   2542  HE2 TYR   194     100.132 128.536  55.020  1.00  0.00           H  
ATOM   2543  CD2 TYR   194      98.911 127.107  55.933  1.00  0.00           C  
ATOM   2544  HD2 TYR   194      99.231 126.376  55.206  1.00  0.00           H  
ATOM   2545  C   TYR   194      96.700 123.321  58.143  1.00  0.00           C  
ATOM   2546  O   TYR   194      97.331 122.246  58.220  1.00  0.00           O  
ATOM   2547  N   GLY   195      95.372 123.280  58.328  1.00  0.00           N  
ATOM   2548  H   GLY   195      94.947 122.371  58.442  1.00  0.00           H  
ATOM   2549  CA  GLY   195      94.413 124.392  58.219  1.00  0.00           C  
ATOM   2550  HA2 GLY   195      94.768 125.289  58.727  1.00  0.00           H  
ATOM   2551  HA3 GLY   195      94.261 124.708  57.187  1.00  0.00           H  
ATOM   2552  C   GLY   195      93.112 124.053  58.883  1.00  0.00           C  
ATOM   2553  O   GLY   195      92.592 122.956  58.776  1.00  0.00           O  
ATOM   2554  N   ASN   196      92.544 125.027  59.619  1.00  0.00           N  
ATOM   2555  H   ASN   196      93.032 125.911  59.648  1.00  0.00           H  
ATOM   2556  CA  ASN   196      91.338 124.740  60.466  1.00  0.00           C  
ATOM   2557  HA  ASN   196      91.598 123.825  60.997  1.00  0.00           H  
ATOM   2558  CB  ASN   196      91.134 125.823  61.484  1.00  0.00           C  
ATOM   2559  HB2 ASN   196      91.850 125.949  62.296  1.00  0.00           H  
ATOM   2560  HB3 ASN   196      91.053 126.819  61.049  1.00  0.00           H  
ATOM   2561  CG  ASN   196      89.897 125.584  62.309  1.00  0.00           C  
ATOM   2562  OD1 ASN   196      89.855 124.505  62.921  1.00  0.00           O  
ATOM   2563  ND2 ASN   196      88.949 126.497  62.281  1.00  0.00           N  
ATOM   2564 HD21 ASN   196      88.136 126.229  62.816  1.00  0.00           H  
ATOM   2565 HD22 ASN   196      89.117 127.347  61.761  1.00  0.00           H  
ATOM   2566  C   ASN   196      90.146 124.360  59.623  1.00  0.00           C  
ATOM   2567  O   ASN   196      89.894 124.997  58.612  1.00  0.00           O  
ATOM   2568  N   GLN   197      89.275 123.499  60.187  1.00  0.00           N  
ATOM   2569  H   GLN   197      89.499 122.954  61.007  1.00  0.00           H  
ATOM   2570  CA  GLN   197      87.910 123.202  59.690  1.00  0.00           C  
ATOM   2571  HA  GLN   197      87.635 124.002  59.004  1.00  0.00           H  
ATOM   2572  CB  GLN   197      88.050 121.956  58.793  1.00  0.00           C  
ATOM   2573  HB2 GLN   197      88.769 122.107  57.987  1.00  0.00           H  
ATOM   2574  HB3 GLN   197      88.471 121.102  59.324  1.00  0.00           H  
ATOM   2575  CG  GLN   197      86.673 121.550  58.182  1.00  0.00           C  
ATOM   2576  HG2 GLN   197      85.924 121.351  58.949  1.00  0.00           H  
ATOM   2577  HG3 GLN   197      86.155 122.414  57.766  1.00  0.00           H  
ATOM   2578  CD  GLN   197      86.697 120.359  57.247  1.00  0.00           C  
ATOM   2579  OE1 GLN   197      87.624 119.998  56.616  1.00  0.00           O  
ATOM   2580  NE2 GLN   197      85.617 119.677  57.140  1.00  0.00           N  
ATOM   2581 HE21 GLN   197      84.867 119.838  57.797  1.00  0.00           H  
ATOM   2582 HE22 GLN   197      85.607 118.953  56.435  1.00  0.00           H  
ATOM   2583  C   GLN   197      86.819 123.254  60.796  1.00  0.00           C  
ATOM   2584  O   GLN   197      85.642 123.182  60.469  1.00  0.00           O  
ATOM   2585  N   ASP   198      87.149 123.258  62.069  1.00  0.00           N  
ATOM   2586  H   ASP   198      88.130 123.356  62.285  1.00  0.00           H  
ATOM   2587  CA  ASP   198      86.178 123.234  63.168  1.00  0.00           C  
ATOM   2588  HA  ASP   198      85.467 122.434  62.962  1.00  0.00           H  
ATOM   2589  CB  ASP   198      86.939 122.927  64.488  1.00  0.00           C  
ATOM   2590  HB2 ASP   198      87.797 123.597  64.536  1.00  0.00           H  
ATOM   2591  HB3 ASP   198      86.299 123.075  65.358  1.00  0.00           H  
ATOM   2592  CG  ASP   198      87.429 121.448  64.493  1.00  0.00           C  
ATOM   2593  OD1 ASP   198      86.900 120.540  63.732  1.00  0.00           O  
ATOM   2594  OD2 ASP   198      88.398 121.215  65.256  1.00  0.00           O  
ATOM   2595  C   ASP   198      85.305 124.518  63.222  1.00  0.00           C  
ATOM   2596  O   ASP   198      85.866 125.556  63.231  1.00  0.00           O  
ATOM   2597  N   GLN   199      83.967 124.356  63.296  1.00  0.00           N  
ATOM   2598  H   GLN   199      83.627 123.411  63.190  1.00  0.00           H  
ATOM   2599  CA  GLN   199      83.003 125.414  63.504  1.00  0.00           C  
ATOM   2600  HA  GLN   199      83.536 126.351  63.337  1.00  0.00           H  
ATOM   2601  CB  GLN   199      81.868 125.359  62.495  1.00  0.00           C  
ATOM   2602  HB2 GLN   199      81.529 124.324  62.547  1.00  0.00           H  
ATOM   2603  HB3 GLN   199      81.001 125.965  62.756  1.00  0.00           H  
ATOM   2604  CG  GLN   199      82.444 125.616  61.040  1.00  0.00           C  
ATOM   2605  HG2 GLN   199      82.868 126.620  61.008  1.00  0.00           H  
ATOM   2606  HG3 GLN   199      83.375 125.069  60.892  1.00  0.00           H  
ATOM   2607  CD  GLN   199      81.444 125.448  59.871  1.00  0.00           C  
ATOM   2608  OE1 GLN   199      80.194 125.283  60.050  1.00  0.00           O  
ATOM   2609  NE2 GLN   199      81.895 125.346  58.634  1.00  0.00           N  
ATOM   2610 HE21 GLN   199      82.889 125.367  58.458  1.00  0.00           H  
ATOM   2611 HE22 GLN   199      81.266 125.305  57.845  1.00  0.00           H  
ATOM   2612  C   GLN   199      82.350 125.252  64.902  1.00  0.00           C  
ATOM   2613  O   GLN   199      81.960 124.171  65.247  1.00  0.00           O  
ATOM   2614  N   SER   200      82.310 126.353  65.706  1.00  0.00           N  
ATOM   2615  H   SER   200      81.952 126.230  66.642  1.00  0.00           H  
ATOM   2616  CA  SER   200      82.921 127.672  65.590  1.00  0.00           C  
ATOM   2617  HA  SER   200      82.927 128.032  64.561  1.00  0.00           H  
ATOM   2618  CB  SER   200      82.224 128.661  66.513  1.00  0.00           C  
ATOM   2619  HB2 SER   200      82.556 129.666  66.252  1.00  0.00           H  
ATOM   2620  HB3 SER   200      81.137 128.685  66.437  1.00  0.00           H  
ATOM   2621  OG  SER   200      82.541 128.598  67.873  1.00  0.00           O  
ATOM   2622  HG  SER   200      81.744 128.581  68.407  1.00  0.00           H  
ATOM   2623  C   SER   200      84.416 127.716  65.900  1.00  0.00           C  
ATOM   2624  O   SER   200      85.109 128.715  65.667  1.00  0.00           O  
ATOM   2625  N   GLY   201      84.983 126.555  66.248  1.00  0.00           N  
ATOM   2626  H   GLY   201      84.514 125.694  66.490  1.00  0.00           H  
ATOM   2627  CA  GLY   201      86.471 126.309  66.520  1.00  0.00           C  
ATOM   2628  HA2 GLY   201      86.565 125.455  67.190  1.00  0.00           H  
ATOM   2629  HA3 GLY   201      86.945 126.151  65.551  1.00  0.00           H  
ATOM   2630  C   GLY   201      87.170 127.328  67.402  1.00  0.00           C  
ATOM   2631  O   GLY   201      86.740 127.406  68.545  1.00  0.00           O  
ATOM   2632  N   GLY   202      88.120 128.124  67.001  1.00  0.00           N  
ATOM   2633  H   GLY   202      88.649 128.576  67.733  1.00  0.00           H  
ATOM   2634  CA  GLY   202      88.366 128.457  65.597  1.00  0.00           C  
ATOM   2635  HA2 GLY   202      88.811 127.591  65.106  1.00  0.00           H  
ATOM   2636  HA3 GLY   202      87.426 128.626  65.071  1.00  0.00           H  
ATOM   2637  C   GLY   202      89.368 129.557  65.308  1.00  0.00           C  
ATOM   2638  O   GLY   202      90.501 129.644  65.906  1.00  0.00           O  
ATOM   2639  N   GLY   203      89.143 130.397  64.288  1.00  0.00           N  
ATOM   2640  H   GLY   203      89.864 131.097  64.187  1.00  0.00           H  
ATOM   2641  CA  GLY   203      88.417 130.061  63.027  1.00  0.00           C  
ATOM   2642  HA2 GLY   203      87.679 129.283  63.227  1.00  0.00           H  
ATOM   2643  HA3 GLY   203      87.762 130.882  62.735  1.00  0.00           H  
ATOM   2644  C   GLY   203      89.281 129.774  61.890  1.00  0.00           C  
ATOM   2645  O   GLY   203      90.297 129.070  62.014  1.00  0.00           O  
ATOM   2646  N   GLY   204      88.882 130.291  60.705  1.00  0.00           N  
ATOM   2647  H   GLY   204      88.068 130.885  60.639  1.00  0.00           H  
ATOM   2648  CA  GLY   204      89.560 130.028  59.418  1.00  0.00           C  
ATOM   2649  HA2 GLY   204      88.950 130.579  58.702  1.00  0.00           H  
ATOM   2650  HA3 GLY   204      90.486 130.587  59.545  1.00  0.00           H  
ATOM   2651  C   GLY   204      89.872 128.588  59.028  1.00  0.00           C  
ATOM   2652  O   GLY   204      89.179 127.655  59.389  1.00  0.00           O  
ATOM   2653  N   SER   205      91.007 128.273  58.471  1.00  0.00           N  
ATOM   2654  H   SER   205      90.966 127.327  58.119  1.00  0.00           H  
ATOM   2655  CA  SER   205      92.141 129.037  58.189  1.00  0.00           C  
ATOM   2656  HA  SER   205      91.954 130.092  57.989  1.00  0.00           H  
ATOM   2657  CB  SER   205      93.085 129.021  59.396  1.00  0.00           C  
ATOM   2658  HB2 SER   205      93.966 129.624  59.180  1.00  0.00           H  
ATOM   2659  HB3 SER   205      92.538 129.489  60.215  1.00  0.00           H  
ATOM   2660  OG  SER   205      93.528 127.748  59.881  1.00  0.00           O  
ATOM   2661  HG  SER   205      94.253 127.806  60.508  1.00  0.00           H  
ATOM   2662  C   SER   205      92.827 128.579  56.914  1.00  0.00           C  
ATOM   2663  O   SER   205      92.768 127.433  56.544  1.00  0.00           O  
ATOM   2664  N   GLY   206      93.494 129.574  56.302  1.00  0.00           N  
ATOM   2665  H   GLY   206      93.387 130.472  56.752  1.00  0.00           H  
ATOM   2666  CA  GLY   206      94.513 129.305  55.305  1.00  0.00           C  
ATOM   2667  HA2 GLY   206      94.966 128.322  55.436  1.00  0.00           H  
ATOM   2668  HA3 GLY   206      94.113 129.214  54.296  1.00  0.00           H  
ATOM   2669  C   GLY   206      95.659 130.333  55.255  1.00  0.00           C  
ATOM   2670  O   GLY   206      95.777 131.140  56.130  1.00  0.00           O  
ATOM   2671  N   GLY   207      96.595 130.265  54.316  1.00  0.00           N  
ATOM   2672  H   GLY   207      97.402 130.856  54.451  1.00  0.00           H  
ATOM   2673  CA  GLY   207      96.757 129.290  53.239  1.00  0.00           C  
ATOM   2674  HA2 GLY   207      96.742 128.284  53.660  1.00  0.00           H  
ATOM   2675  HA3 GLY   207      95.930 129.347  52.532  1.00  0.00           H  
ATOM   2676  C   GLY   207      98.117 129.493  52.560  1.00  0.00           C  
ATOM   2677  O   GLY   207      98.695 130.571  52.601  1.00  0.00           O  
ATOM   2678  N   TYR   208      98.840 128.422  52.121  1.00  0.00           N  
ATOM   2679  H   TYR   208      98.345 127.541  52.130  1.00  0.00           H  
ATOM   2680  CA  TYR   208     100.148 128.485  51.401  1.00  0.00           C  
ATOM   2681  HA  TYR   208     100.382 129.532  51.210  1.00  0.00           H  
ATOM   2682  CB  TYR   208     101.301 127.932  52.294  1.00  0.00           C  
ATOM   2683  HB2 TYR   208     101.421 128.553  53.182  1.00  0.00           H  
ATOM   2684  HB3 TYR   208     101.087 126.888  52.521  1.00  0.00           H  
ATOM   2685  CG  TYR   208     102.620 127.958  51.546  1.00  0.00           C  
ATOM   2686  CD1 TYR   208     103.255 129.126  51.220  1.00  0.00           C  
ATOM   2687  HD1 TYR   208     102.806 130.074  51.478  1.00  0.00           H  
ATOM   2688  CE1 TYR   208     104.554 129.173  50.620  1.00  0.00           C  
ATOM   2689  HE1 TYR   208     105.067 130.112  50.475  1.00  0.00           H  
ATOM   2690  CZ  TYR   208     105.169 127.939  50.213  1.00  0.00           C  
ATOM   2691  OH  TYR   208     106.369 127.867  49.570  1.00  0.00           O  
ATOM   2692  HH  TYR   208     106.737 128.752  49.521  1.00  0.00           H  
ATOM   2693  CE2 TYR   208     104.471 126.769  50.563  1.00  0.00           C  
ATOM   2694  HE2 TYR   208     105.036 125.875  50.344  1.00  0.00           H  
ATOM   2695  CD2 TYR   208     103.227 126.759  51.229  1.00  0.00           C  
ATOM   2696  HD2 TYR   208     102.793 125.787  51.409  1.00  0.00           H  
ATOM   2697  C   TYR   208     100.127 127.666  50.116  1.00  0.00           C  
ATOM   2698  O   TYR   208      99.555 126.593  50.027  1.00  0.00           O  
ATOM   2699  N   GLY   209     100.543 128.341  49.035  1.00  0.00           N  
ATOM   2700  H   GLY   209     100.904 129.275  49.169  1.00  0.00           H  
ATOM   2701  CA  GLY   209     100.466 127.787  47.658  1.00  0.00           C  
ATOM   2702  HA2 GLY   209      99.468 127.921  47.240  1.00  0.00           H  
ATOM   2703  HA3 GLY   209     101.099 128.291  46.928  1.00  0.00           H  
ATOM   2704  C   GLY   209     100.906 126.286  47.594  1.00  0.00           C  
ATOM   2705  O   GLY   209     101.987 126.011  48.075  1.00  0.00           O  
ATOM   2706  N   GLN   210     100.097 125.414  46.966  1.00  0.00           N  
ATOM   2707  H   GLN   210     100.497 124.517  46.731  1.00  0.00           H  
ATOM   2708  CA  GLN   210      98.739 125.582  46.328  1.00  0.00           C  
ATOM   2709  HA  GLN   210      98.462 124.698  45.753  1.00  0.00           H  
ATOM   2710  CB  GLN   210      97.709 125.587  47.483  1.00  0.00           C  
ATOM   2711  HB2 GLN   210      97.818 126.401  48.200  1.00  0.00           H  
ATOM   2712  HB3 GLN   210      96.764 125.648  46.944  1.00  0.00           H  
ATOM   2713  CG  GLN   210      97.655 124.267  48.345  1.00  0.00           C  
ATOM   2714  HG2 GLN   210      97.657 123.437  47.638  1.00  0.00           H  
ATOM   2715  HG3 GLN   210      98.508 124.164  49.015  1.00  0.00           H  
ATOM   2716  CD  GLN   210      96.404 124.296  49.266  1.00  0.00           C  
ATOM   2717  OE1 GLN   210      95.709 125.274  49.314  1.00  0.00           O  
ATOM   2718  NE2 GLN   210      96.008 123.389  50.034  1.00  0.00           N  
ATOM   2719 HE21 GLN   210      95.137 123.517  50.529  1.00  0.00           H  
ATOM   2720 HE22 GLN   210      96.399 122.458  50.052  1.00  0.00           H  
ATOM   2721  C   GLN   210      98.815 126.729  45.250  1.00  0.00           C  
ATOM   2722  O   GLN   210      97.819 127.391  45.144  1.00  0.00           O  
ATOM   2723  N   GLN   211      99.873 126.909  44.397  1.00  0.00           N  
ATOM   2724  H   GLN   211     100.619 126.248  44.556  1.00  0.00           H  
ATOM   2725  CA  GLN   211     100.023 128.137  43.570  1.00  0.00           C  
ATOM   2726  HA  GLN   211      99.898 128.973  44.259  1.00  0.00           H  
ATOM   2727  CB  GLN   211     101.472 128.255  42.988  1.00  0.00           C  
ATOM   2728  HB2 GLN   211     101.599 127.570  42.151  1.00  0.00           H  
ATOM   2729  HB3 GLN   211     101.602 129.246  42.553  1.00  0.00           H  
ATOM   2730  CG  GLN   211     102.613 127.993  43.987  1.00  0.00           C  
ATOM   2731  HG2 GLN   211     102.573 128.687  44.827  1.00  0.00           H  
ATOM   2732  HG3 GLN   211     102.502 126.962  44.324  1.00  0.00           H  
ATOM   2733  CD  GLN   211     103.993 127.997  43.272  1.00  0.00           C  
ATOM   2734  OE1 GLN   211     104.093 128.316  42.111  1.00  0.00           O  
ATOM   2735  NE2 GLN   211     104.988 127.547  43.951  1.00  0.00           N  
ATOM   2736 HE21 GLN   211     104.832 127.212  44.891  1.00  0.00           H  
ATOM   2737 HE22 GLN   211     105.947 127.583  43.635  1.00  0.00           H  
ATOM   2738  C   GLN   211      99.015 128.192  42.429  1.00  0.00           C  
ATOM   2739  O   GLN   211      98.768 129.292  41.996  1.00  0.00           O  
ATOM   2740  N   ASP   212      98.338 127.151  42.008  1.00  0.00           N  
ATOM   2741  H   ASP   212      98.644 126.247  42.340  1.00  0.00           H  
ATOM   2742  CA  ASP   212      97.305 127.148  40.893  1.00  0.00           C  
ATOM   2743  HA  ASP   212      97.340 128.122  40.404  1.00  0.00           H  
ATOM   2744  CB  ASP   212      97.644 126.131  39.862  1.00  0.00           C  
ATOM   2745  HB2 ASP   212      97.391 125.117  40.171  1.00  0.00           H  
ATOM   2746  HB3 ASP   212      97.146 126.260  38.901  1.00  0.00           H  
ATOM   2747  CG  ASP   212      99.156 126.293  39.409  1.00  0.00           C  
ATOM   2748  OD1 ASP   212      99.441 127.175  38.571  1.00  0.00           O  
ATOM   2749  OD2 ASP   212     100.015 125.512  39.839  1.00  0.00           O  
ATOM   2750  C   ASP   212      95.854 127.081  41.437  1.00  0.00           C  
ATOM   2751  O   ASP   212      94.930 126.676  40.797  1.00  0.00           O  
ATOM   2752  N   ARG   213      95.651 127.334  42.728  1.00  0.00           N  
ATOM   2753  H   ARG   213      96.452 127.616  43.275  1.00  0.00           H  
ATOM   2754  CA  ARG   213      94.394 127.097  43.425  1.00  0.00           C  
ATOM   2755  HA  ARG   213      93.945 126.265  42.883  1.00  0.00           H  
ATOM   2756  CB  ARG   213      94.552 126.678  44.895  1.00  0.00           C  
ATOM   2757  HB2 ARG   213      95.137 125.759  44.870  1.00  0.00           H  
ATOM   2758  HB3 ARG   213      95.169 127.364  45.475  1.00  0.00           H  
ATOM   2759  CG  ARG   213      93.312 126.377  45.703  1.00  0.00           C  
ATOM   2760  HG2 ARG   213      92.508 127.054  45.416  1.00  0.00           H  
ATOM   2761  HG3 ARG   213      93.020 125.397  45.324  1.00  0.00           H  
ATOM   2762  CD  ARG   213      93.444 126.302  47.206  1.00  0.00           C  
ATOM   2763  HD2 ARG   213      94.215 125.544  47.345  1.00  0.00           H  
ATOM   2764  HD3 ARG   213      93.747 127.241  47.669  1.00  0.00           H  
ATOM   2765  NE  ARG   213      92.142 125.866  47.813  1.00  0.00           N  
ATOM   2766  HE  ARG   213      91.312 125.938  47.243  1.00  0.00           H  
ATOM   2767  CZ  ARG   213      91.907 125.314  48.977  1.00  0.00           C  
ATOM   2768  NH1 ARG   213      92.922 124.997  49.725  1.00  0.00           N  
ATOM   2769 HH11 ARG   213      92.723 124.662  50.657  1.00  0.00           H  
ATOM   2770 HH12 ARG   213      93.834 125.226  49.357  1.00  0.00           H  
ATOM   2771  NH2 ARG   213      90.679 125.063  49.377  1.00  0.00           N  
ATOM   2772 HH21 ARG   213      90.553 124.530  50.226  1.00  0.00           H  
ATOM   2773 HH22 ARG   213      89.889 125.346  48.815  1.00  0.00           H  
ATOM   2774  C   ARG   213      93.545 128.308  43.262  1.00  0.00           C  
ATOM   2775  O   ARG   213      93.888 129.296  43.987  1.00  0.00           O  
ATOM   2776  N   GLY   214      92.430 128.413  42.516  1.00  0.00           N  
ATOM   2777  H   GLY   214      92.022 129.337  42.504  1.00  0.00           H  
ATOM   2778  CA  GLY   214      91.642 127.330  41.836  1.00  0.00           C  
ATOM   2779  HA2 GLY   214      91.098 127.718  40.975  1.00  0.00           H  
ATOM   2780  HA3 GLY   214      92.391 126.620  41.485  1.00  0.00           H  
ATOM   2781  C   GLY   214      90.550 126.762  42.692  1.00  0.00           C  
ATOM   2782  O   GLY   214      89.535 127.380  42.933  1.00  0.00           O  
ATOM   2783  OXT GLY   214      90.687 125.613  43.185  1.00  0.00           O  
TER    2784      GLY   214 
END   
