# Supplementary material for: Visualization of oligomerization, clustering, and density transition of intrinsically disordered proteins
Source: Natl Sci Rev. 2026 Feb 14;13(7):nwag107. doi: 10.1093/nsr/nwag107 (PMC13114874; doi:10.1093/nsr/nwag107)
Supplement: nwag107_Supplemental_Files [file nwag107_supplemental_files.zip › SI-MD-Structures/MD-Sturctures/frame175.pdb]

CRYST1  135.008  149.162  136.770  90.00  90.00  90.00               1
ATOM      1  N   MET     1      26.463  84.880  76.059  1.00  0.00           N  
ATOM      2  H1  MET     1      25.501  85.186  76.096  1.00  0.00           H  
ATOM      3  H2  MET     1      26.444  84.576  75.096  1.00  0.00           H  
ATOM      4  H3  MET     1      26.618  84.085  76.662  1.00  0.00           H  
ATOM      5  CA  MET     1      27.494  85.971  76.214  1.00  0.00           C  
ATOM      6  HA  MET     1      27.404  86.416  77.205  1.00  0.00           H  
ATOM      7  CB  MET     1      28.937  85.507  75.979  1.00  0.00           C  
ATOM      8  HB2 MET     1      29.234  84.923  76.851  1.00  0.00           H  
ATOM      9  HB3 MET     1      29.012  84.847  75.115  1.00  0.00           H  
ATOM     10  CG  MET     1      29.991  86.608  75.947  1.00  0.00           C  
ATOM     11  HG2 MET     1      30.030  87.043  74.948  1.00  0.00           H  
ATOM     12  HG3 MET     1      29.699  87.418  76.615  1.00  0.00           H  
ATOM     13  SD  MET     1      31.653  86.136  76.296  1.00  0.00           S  
ATOM     14  CE  MET     1      31.859  84.792  75.134  1.00  0.00           C  
ATOM     15  HE1 MET     1      32.904  84.499  75.028  1.00  0.00           H  
ATOM     16  HE2 MET     1      31.329  83.895  75.452  1.00  0.00           H  
ATOM     17  HE3 MET     1      31.490  85.157  74.176  1.00  0.00           H  
ATOM     18  C   MET     1      27.122  87.072  75.208  1.00  0.00           C  
ATOM     19  O   MET     1      27.360  86.919  73.999  1.00  0.00           O  
ATOM     20  N   ALA     2      26.631  88.208  75.661  1.00  0.00           N  
ATOM     21  H   ALA     2      26.622  88.914  74.939  1.00  0.00           H  
ATOM     22  CA  ALA     2      26.271  88.781  76.892  1.00  0.00           C  
ATOM     23  HA  ALA     2      25.702  89.650  76.560  1.00  0.00           H  
ATOM     24  CB  ALA     2      25.405  87.793  77.713  1.00  0.00           C  
ATOM     25  HB1 ALA     2      24.681  88.375  78.283  1.00  0.00           H  
ATOM     26  HB2 ALA     2      24.747  87.183  77.094  1.00  0.00           H  
ATOM     27  HB3 ALA     2      25.959  87.287  78.503  1.00  0.00           H  
ATOM     28  C   ALA     2      27.618  89.185  77.622  1.00  0.00           C  
ATOM     29  O   ALA     2      28.253  88.307  78.190  1.00  0.00           O  
ATOM     30  N   SER     3      28.053  90.400  77.518  1.00  0.00           N  
ATOM     31  H   SER     3      28.981  90.537  77.892  1.00  0.00           H  
ATOM     32  CA  SER     3      27.577  91.448  76.582  1.00  0.00           C  
ATOM     33  HA  SER     3      26.529  91.669  76.783  1.00  0.00           H  
ATOM     34  CB  SER     3      28.351  92.685  77.038  1.00  0.00           C  
ATOM     35  HB2 SER     3      28.319  92.709  78.128  1.00  0.00           H  
ATOM     36  HB3 SER     3      29.315  92.595  76.538  1.00  0.00           H  
ATOM     37  OG  SER     3      27.816  93.900  76.652  1.00  0.00           O  
ATOM     38  HG  SER     3      28.351  94.573  77.078  1.00  0.00           H  
ATOM     39  C   SER     3      27.762  91.086  75.112  1.00  0.00           C  
ATOM     40  O   SER     3      28.660  90.355  74.714  1.00  0.00           O  
ATOM     41  N   ASN     4      26.903  91.705  74.340  1.00  0.00           N  
ATOM     42  H   ASN     4      26.272  92.345  74.801  1.00  0.00           H  
ATOM     43  CA  ASN     4      27.029  91.758  72.887  1.00  0.00           C  
ATOM     44  HA  ASN     4      27.544  90.884  72.488  1.00  0.00           H  
ATOM     45  CB  ASN     4      25.639  91.492  72.317  1.00  0.00           C  
ATOM     46  HB2 ASN     4      25.033  92.386  72.465  1.00  0.00           H  
ATOM     47  HB3 ASN     4      25.776  91.407  71.238  1.00  0.00           H  
ATOM     48  CG  ASN     4      24.802  90.345  72.889  1.00  0.00           C  
ATOM     49  OD1 ASN     4      25.329  89.316  73.364  1.00  0.00           O  
ATOM     50  ND2 ASN     4      23.534  90.432  72.727  1.00  0.00           N  
ATOM     51 HD21 ASN     4      22.953  89.621  72.888  1.00  0.00           H  
ATOM     52 HD22 ASN     4      23.222  91.256  72.234  1.00  0.00           H  
ATOM     53  C   ASN     4      27.717  93.015  72.381  1.00  0.00           C  
ATOM     54  O   ASN     4      27.012  94.034  72.239  1.00  0.00           O  
ATOM     55  N   ASP     5      29.048  93.169  72.277  1.00  0.00           N  
ATOM     56  H   ASP     5      29.429  94.071  72.029  1.00  0.00           H  
ATOM     57  CA  ASP     5      30.217  92.242  72.528  1.00  0.00           C  
ATOM     58  HA  ASP     5      29.840  91.313  72.956  1.00  0.00           H  
ATOM     59  CB  ASP     5      30.898  91.844  71.210  1.00  0.00           C  
ATOM     60  HB2 ASP     5      31.412  92.691  70.757  1.00  0.00           H  
ATOM     61  HB3 ASP     5      31.650  91.073  71.375  1.00  0.00           H  
ATOM     62  CG  ASP     5      29.941  91.489  70.058  1.00  0.00           C  
ATOM     63  OD1 ASP     5      30.265  91.918  68.935  1.00  0.00           O  
ATOM     64  OD2 ASP     5      28.850  90.898  70.217  1.00  0.00           O  
ATOM     65  C   ASP     5      31.257  92.976  73.336  1.00  0.00           C  
ATOM     66  O   ASP     5      31.513  94.124  73.142  1.00  0.00           O  
ATOM     67  N   TYR     6      31.960  92.303  74.214  1.00  0.00           N  
ATOM     68  H   TYR     6      31.712  91.372  74.516  1.00  0.00           H  
ATOM     69  CA  TYR     6      33.033  92.885  74.984  1.00  0.00           C  
ATOM     70  HA  TYR     6      32.657  93.824  75.389  1.00  0.00           H  
ATOM     71  CB  TYR     6      33.598  91.947  76.103  1.00  0.00           C  
ATOM     72  HB2 TYR     6      33.917  90.992  75.687  1.00  0.00           H  
ATOM     73  HB3 TYR     6      34.419  92.461  76.605  1.00  0.00           H  
ATOM     74  CG  TYR     6      32.592  91.782  77.162  1.00  0.00           C  
ATOM     75  CD1 TYR     6      32.031  90.509  77.352  1.00  0.00           C  
ATOM     76  HD1 TYR     6      32.204  89.748  76.606  1.00  0.00           H  
ATOM     77  CE1 TYR     6      31.234  90.239  78.492  1.00  0.00           C  
ATOM     78  HE1 TYR     6      30.865  89.226  78.556  1.00  0.00           H  
ATOM     79  CZ  TYR     6      30.877  91.253  79.366  1.00  0.00           C  
ATOM     80  OH  TYR     6      29.908  91.038  80.331  1.00  0.00           O  
ATOM     81  HH  TYR     6      29.639  91.888  80.688  1.00  0.00           H  
ATOM     82  CE2 TYR     6      31.459  92.526  79.132  1.00  0.00           C  
ATOM     83  HE2 TYR     6      31.207  93.351  79.782  1.00  0.00           H  
ATOM     84  CD2 TYR     6      32.347  92.754  78.099  1.00  0.00           C  
ATOM     85  HD2 TYR     6      32.842  93.697  77.918  1.00  0.00           H  
ATOM     86  C   TYR     6      34.221  93.329  74.028  1.00  0.00           C  
ATOM     87  O   TYR     6      34.558  92.585  73.108  1.00  0.00           O  
ATOM     88  N   THR     7      34.774  94.551  74.203  1.00  0.00           N  
ATOM     89  H   THR     7      34.468  95.089  75.001  1.00  0.00           H  
ATOM     90  CA  THR     7      35.788  95.169  73.268  1.00  0.00           C  
ATOM     91  HA  THR     7      35.439  95.084  72.239  1.00  0.00           H  
ATOM     92  CB  THR     7      35.987  96.731  73.564  1.00  0.00           C  
ATOM     93  HB  THR     7      35.037  97.261  73.632  1.00  0.00           H  
ATOM     94  CG2 THR     7      36.850  97.037  74.835  1.00  0.00           C  
ATOM     95 HG21 THR     7      36.413  96.588  75.727  1.00  0.00           H  
ATOM     96 HG22 THR     7      37.852  96.680  74.594  1.00  0.00           H  
ATOM     97 HG23 THR     7      36.757  98.089  75.103  1.00  0.00           H  
ATOM     98  OG1 THR     7      36.677  97.273  72.453  1.00  0.00           O  
ATOM     99  HG1 THR     7      36.046  97.480  71.761  1.00  0.00           H  
ATOM    100  C   THR     7      37.166  94.473  73.274  1.00  0.00           C  
ATOM    101  O   THR     7      37.608  93.734  74.199  1.00  0.00           O  
ATOM    102  N   GLN     8      37.914  94.593  72.151  1.00  0.00           N  
ATOM    103  H   GLN     8      37.520  95.272  71.516  1.00  0.00           H  
ATOM    104  CA  GLN     8      39.187  94.027  71.740  1.00  0.00           C  
ATOM    105  HA  GLN     8      39.689  93.532  72.572  1.00  0.00           H  
ATOM    106  CB  GLN     8      38.948  93.001  70.549  1.00  0.00           C  
ATOM    107  HB2 GLN     8      38.336  93.466  69.777  1.00  0.00           H  
ATOM    108  HB3 GLN     8      39.916  92.729  70.128  1.00  0.00           H  
ATOM    109  CG  GLN     8      38.026  91.790  70.860  1.00  0.00           C  
ATOM    110  HG2 GLN     8      36.955  91.966  70.957  1.00  0.00           H  
ATOM    111  HG3 GLN     8      38.122  91.325  69.878  1.00  0.00           H  
ATOM    112  CD  GLN     8      38.522  90.912  72.005  1.00  0.00           C  
ATOM    113  OE1 GLN     8      37.734  90.261  72.660  1.00  0.00           O  
ATOM    114  NE2 GLN     8      39.781  90.929  72.299  1.00  0.00           N  
ATOM    115 HE21 GLN     8      40.364  91.668  71.932  1.00  0.00           H  
ATOM    116 HE22 GLN     8      40.059  90.355  73.082  1.00  0.00           H  
ATOM    117  C   GLN     8      40.145  95.129  71.267  1.00  0.00           C  
ATOM    118  O   GLN     8      39.823  95.917  70.390  1.00  0.00           O  
ATOM    119  N   GLN     9      41.347  95.281  71.879  1.00  0.00           N  
ATOM    120  H   GLN     9      41.909  95.960  71.387  1.00  0.00           H  
ATOM    121  CA  GLN     9      41.984  94.578  73.031  1.00  0.00           C  
ATOM    122  HA  GLN     9      42.883  95.169  73.207  1.00  0.00           H  
ATOM    123  CB  GLN     9      41.201  94.700  74.422  1.00  0.00           C  
ATOM    124  HB2 GLN     9      40.359  94.007  74.416  1.00  0.00           H  
ATOM    125  HB3 GLN     9      41.941  94.447  75.181  1.00  0.00           H  
ATOM    126  CG  GLN     9      40.598  96.020  74.869  1.00  0.00           C  
ATOM    127  HG2 GLN     9      41.464  96.652  75.061  1.00  0.00           H  
ATOM    128  HG3 GLN     9      40.097  96.588  74.085  1.00  0.00           H  
ATOM    129  CD  GLN     9      39.952  96.066  76.249  1.00  0.00           C  
ATOM    130  OE1 GLN     9      39.801  95.064  76.966  1.00  0.00           O  
ATOM    131  NE2 GLN     9      39.611  97.244  76.735  1.00  0.00           N  
ATOM    132 HE21 GLN     9      39.744  98.113  76.238  1.00  0.00           H  
ATOM    133 HE22 GLN     9      39.248  97.231  77.677  1.00  0.00           H  
ATOM    134  C   GLN     9      42.424  93.149  72.744  1.00  0.00           C  
ATOM    135  O   GLN     9      41.887  92.565  71.801  1.00  0.00           O  
ATOM    136  N   ALA    10      43.336  92.523  73.503  1.00  0.00           N  
ATOM    137  H   ALA    10      43.528  91.579  73.199  1.00  0.00           H  
ATOM    138  CA  ALA    10      44.154  92.921  74.588  1.00  0.00           C  
ATOM    139  HA  ALA    10      44.031  93.985  74.789  1.00  0.00           H  
ATOM    140  CB  ALA    10      43.608  92.019  75.762  1.00  0.00           C  
ATOM    141  HB1 ALA    10      44.240  92.015  76.649  1.00  0.00           H  
ATOM    142  HB2 ALA    10      42.700  92.539  76.068  1.00  0.00           H  
ATOM    143  HB3 ALA    10      43.409  91.024  75.363  1.00  0.00           H  
ATOM    144  C   ALA    10      45.661  92.763  74.314  1.00  0.00           C  
ATOM    145  O   ALA    10      46.188  91.669  74.277  1.00  0.00           O  
ATOM    146  N   THR    11      46.459  93.824  74.115  1.00  0.00           N  
ATOM    147  H   THR    11      46.046  94.745  74.120  1.00  0.00           H  
ATOM    148  CA  THR    11      47.937  93.732  73.930  1.00  0.00           C  
ATOM    149  HA  THR    11      48.237  92.747  73.572  1.00  0.00           H  
ATOM    150  CB  THR    11      48.308  94.593  72.701  1.00  0.00           C  
ATOM    151  HB  THR    11      47.874  95.587  72.813  1.00  0.00           H  
ATOM    152  CG2 THR    11      49.779  94.780  72.377  1.00  0.00           C  
ATOM    153 HG21 THR    11      49.906  95.529  71.596  1.00  0.00           H  
ATOM    154 HG22 THR    11      50.319  95.087  73.273  1.00  0.00           H  
ATOM    155 HG23 THR    11      50.233  93.828  72.101  1.00  0.00           H  
ATOM    156  OG1 THR    11      47.825  94.089  71.447  1.00  0.00           O  
ATOM    157  HG1 THR    11      47.249  94.787  71.127  1.00  0.00           H  
ATOM    158  C   THR    11      48.689  94.168  75.181  1.00  0.00           C  
ATOM    159  O   THR    11      48.559  95.391  75.499  1.00  0.00           O  
ATOM    160  N   GLN    12      49.290  93.319  76.039  1.00  0.00           N  
ATOM    161  H   GLN    12      49.599  93.795  76.875  1.00  0.00           H  
ATOM    162  CA  GLN    12      48.813  91.954  76.171  1.00  0.00           C  
ATOM    163  HA  GLN    12      48.373  91.554  75.257  1.00  0.00           H  
ATOM    164  CB  GLN    12      49.991  91.044  76.553  1.00  0.00           C  
ATOM    165  HB2 GLN    12      50.217  91.279  77.593  1.00  0.00           H  
ATOM    166  HB3 GLN    12      49.748  89.987  76.445  1.00  0.00           H  
ATOM    167  CG  GLN    12      51.258  91.303  75.735  1.00  0.00           C  
ATOM    168  HG2 GLN    12      50.986  91.518  74.701  1.00  0.00           H  
ATOM    169  HG3 GLN    12      51.822  92.130  76.167  1.00  0.00           H  
ATOM    170  CD  GLN    12      52.224  90.117  75.672  1.00  0.00           C  
ATOM    171  OE1 GLN    12      51.874  88.913  75.904  1.00  0.00           O  
ATOM    172  NE2 GLN    12      53.423  90.457  75.304  1.00  0.00           N  
ATOM    173 HE21 GLN    12      54.157  89.763  75.269  1.00  0.00           H  
ATOM    174 HE22 GLN    12      53.530  91.426  75.039  1.00  0.00           H  
ATOM    175  C   GLN    12      47.768  91.884  77.246  1.00  0.00           C  
ATOM    176  O   GLN    12      47.653  92.766  78.089  1.00  0.00           O  
ATOM    177  N   SER    13      47.193  90.673  77.374  1.00  0.00           N  
ATOM    178  H   SER    13      47.394  89.999  76.649  1.00  0.00           H  
ATOM    179  CA  SER    13      46.297  90.181  78.399  1.00  0.00           C  
ATOM    180  HA  SER    13      45.594  90.988  78.601  1.00  0.00           H  
ATOM    181  CB  SER    13      45.538  88.867  77.957  1.00  0.00           C  
ATOM    182  HB2 SER    13      44.910  89.075  77.090  1.00  0.00           H  
ATOM    183  HB3 SER    13      46.235  88.037  77.839  1.00  0.00           H  
ATOM    184  OG  SER    13      44.738  88.432  78.997  1.00  0.00           O  
ATOM    185  HG  SER    13      43.798  88.437  78.799  1.00  0.00           H  
ATOM    186  C   SER    13      47.183  89.960  79.608  1.00  0.00           C  
ATOM    187  O   SER    13      48.425  89.960  79.528  1.00  0.00           O  
ATOM    188  N   TYR    14      46.556  89.793  80.750  1.00  0.00           N  
ATOM    189  H   TYR    14      45.586  90.046  80.874  1.00  0.00           H  
ATOM    190  CA  TYR    14      47.312  89.317  81.963  1.00  0.00           C  
ATOM    191  HA  TYR    14      48.062  90.108  81.937  1.00  0.00           H  
ATOM    192  CB  TYR    14      46.355  89.322  83.149  1.00  0.00           C  
ATOM    193  HB2 TYR    14      45.966  90.330  83.296  1.00  0.00           H  
ATOM    194  HB3 TYR    14      45.499  88.717  82.851  1.00  0.00           H  
ATOM    195  CG  TYR    14      46.889  88.883  84.425  1.00  0.00           C  
ATOM    196  CD1 TYR    14      47.796  89.638  85.141  1.00  0.00           C  
ATOM    197  HD1 TYR    14      48.268  90.437  84.589  1.00  0.00           H  
ATOM    198  CE1 TYR    14      48.327  89.224  86.427  1.00  0.00           C  
ATOM    199  HE1 TYR    14      49.138  89.802  86.846  1.00  0.00           H  
ATOM    200  CZ  TYR    14      47.826  88.069  87.035  1.00  0.00           C  
ATOM    201  OH  TYR    14      48.251  87.575  88.267  1.00  0.00           O  
ATOM    202  HH  TYR    14      49.038  88.022  88.587  1.00  0.00           H  
ATOM    203  CE2 TYR    14      46.927  87.295  86.260  1.00  0.00           C  
ATOM    204  HE2 TYR    14      46.586  86.347  86.648  1.00  0.00           H  
ATOM    205  CD2 TYR    14      46.488  87.696  85.004  1.00  0.00           C  
ATOM    206  HD2 TYR    14      45.804  86.988  84.561  1.00  0.00           H  
ATOM    207  C   TYR    14      48.045  87.878  81.717  1.00  0.00           C  
ATOM    208  O   TYR    14      47.471  86.932  81.135  1.00  0.00           O  
ATOM    209  N   GLY    15      49.333  87.678  82.042  1.00  0.00           N  
ATOM    210  H   GLY    15      49.768  86.840  81.682  1.00  0.00           H  
ATOM    211  CA  GLY    15      50.337  88.511  82.694  1.00  0.00           C  
ATOM    212  HA2 GLY    15      51.226  88.436  82.068  1.00  0.00           H  
ATOM    213  HA3 GLY    15      50.104  89.575  82.634  1.00  0.00           H  
ATOM    214  C   GLY    15      50.683  88.205  84.124  1.00  0.00           C  
ATOM    215  O   GLY    15      51.122  89.006  84.937  1.00  0.00           O  
ATOM    216  N   ALA    16      50.328  86.979  84.623  1.00  0.00           N  
ATOM    217  H   ALA    16      49.802  86.418  83.969  1.00  0.00           H  
ATOM    218  CA  ALA    16      50.642  86.405  85.873  1.00  0.00           C  
ATOM    219  HA  ALA    16      50.462  87.099  86.694  1.00  0.00           H  
ATOM    220  CB  ALA    16      49.834  85.113  86.037  1.00  0.00           C  
ATOM    221  HB1 ALA    16      48.808  85.358  85.761  1.00  0.00           H  
ATOM    222  HB2 ALA    16      50.164  84.244  85.467  1.00  0.00           H  
ATOM    223  HB3 ALA    16      49.894  84.825  87.086  1.00  0.00           H  
ATOM    224  C   ALA    16      52.162  86.270  86.112  1.00  0.00           C  
ATOM    225  O   ALA    16      52.629  86.473  87.238  1.00  0.00           O  
ATOM    226  N   TYR    17      52.943  85.940  85.075  1.00  0.00           N  
ATOM    227  H   TYR    17      52.472  85.882  84.184  1.00  0.00           H  
ATOM    228  CA  TYR    17      54.346  85.691  85.142  1.00  0.00           C  
ATOM    229  HA  TYR    17      54.475  84.862  85.838  1.00  0.00           H  
ATOM    230  CB  TYR    17      54.824  85.226  83.728  1.00  0.00           C  
ATOM    231  HB2 TYR    17      54.139  84.446  83.396  1.00  0.00           H  
ATOM    232  HB3 TYR    17      54.977  85.978  82.954  1.00  0.00           H  
ATOM    233  CG  TYR    17      56.128  84.597  83.812  1.00  0.00           C  
ATOM    234  CD1 TYR    17      57.295  85.398  83.841  1.00  0.00           C  
ATOM    235  HD1 TYR    17      57.195  86.473  83.864  1.00  0.00           H  
ATOM    236  CE1 TYR    17      58.612  84.874  83.862  1.00  0.00           C  
ATOM    237  HE1 TYR    17      59.497  85.484  83.972  1.00  0.00           H  
ATOM    238  CZ  TYR    17      58.693  83.462  83.782  1.00  0.00           C  
ATOM    239  OH  TYR    17      59.921  82.961  83.740  1.00  0.00           O  
ATOM    240  HH  TYR    17      59.872  82.101  83.317  1.00  0.00           H  
ATOM    241  CE2 TYR    17      57.549  82.642  83.689  1.00  0.00           C  
ATOM    242  HE2 TYR    17      57.637  81.566  83.697  1.00  0.00           H  
ATOM    243  CD2 TYR    17      56.288  83.242  83.823  1.00  0.00           C  
ATOM    244  HD2 TYR    17      55.483  82.523  83.802  1.00  0.00           H  
ATOM    245  C   TYR    17      55.177  86.971  85.546  1.00  0.00           C  
ATOM    246  O   TYR    17      55.084  88.007  84.874  1.00  0.00           O  
ATOM    247  N   PRO    18      55.946  87.051  86.628  1.00  0.00           N  
ATOM    248  CD  PRO    18      55.875  86.101  87.784  1.00  0.00           C  
ATOM    249  HD2 PRO    18      55.837  85.078  87.411  1.00  0.00           H  
ATOM    250  HD3 PRO    18      55.021  86.319  88.425  1.00  0.00           H  
ATOM    251  CG  PRO    18      57.075  86.474  88.606  1.00  0.00           C  
ATOM    252  HG2 PRO    18      57.960  85.969  88.220  1.00  0.00           H  
ATOM    253  HG3 PRO    18      56.971  86.253  89.668  1.00  0.00           H  
ATOM    254  CB  PRO    18      57.245  87.988  88.433  1.00  0.00           C  
ATOM    255  HB2 PRO    18      58.238  88.412  88.582  1.00  0.00           H  
ATOM    256  HB3 PRO    18      56.620  88.484  89.176  1.00  0.00           H  
ATOM    257  CA  PRO    18      56.775  88.231  87.013  1.00  0.00           C  
ATOM    258  HA  PRO    18      56.132  89.111  86.997  1.00  0.00           H  
ATOM    259  C   PRO    18      58.098  88.303  86.228  1.00  0.00           C  
ATOM    260  O   PRO    18      58.747  87.328  85.962  1.00  0.00           O  
ATOM    261  N   THR    19      58.537  89.525  85.872  1.00  0.00           N  
ATOM    262  H   THR    19      57.860  90.251  86.058  1.00  0.00           H  
ATOM    263  CA  THR    19      59.906  89.689  85.303  1.00  0.00           C  
ATOM    264  HA  THR    19      60.110  88.832  84.663  1.00  0.00           H  
ATOM    265  CB  THR    19      60.016  91.039  84.394  1.00  0.00           C  
ATOM    266  HB  THR    19      59.599  91.842  85.003  1.00  0.00           H  
ATOM    267  CG2 THR    19      61.368  91.420  83.833  1.00  0.00           C  
ATOM    268 HG21 THR    19      61.307  92.353  83.272  1.00  0.00           H  
ATOM    269 HG22 THR    19      62.180  91.387  84.559  1.00  0.00           H  
ATOM    270 HG23 THR    19      61.530  90.637  83.093  1.00  0.00           H  
ATOM    271  OG1 THR    19      59.218  90.698  83.306  1.00  0.00           O  
ATOM    272  HG1 THR    19      58.291  90.677  83.556  1.00  0.00           H  
ATOM    273  C   THR    19      60.947  89.688  86.354  1.00  0.00           C  
ATOM    274  O   THR    19      60.816  90.246  87.432  1.00  0.00           O  
ATOM    275  N   GLN    20      62.034  88.958  86.019  1.00  0.00           N  
ATOM    276  H   GLN    20      61.981  88.485  85.128  1.00  0.00           H  
ATOM    277  CA  GLN    20      63.277  88.860  86.794  1.00  0.00           C  
ATOM    278  HA  GLN    20      63.167  88.009  87.465  1.00  0.00           H  
ATOM    279  CB  GLN    20      64.392  88.556  85.722  1.00  0.00           C  
ATOM    280  HB2 GLN    20      64.059  87.832  84.978  1.00  0.00           H  
ATOM    281  HB3 GLN    20      64.537  89.542  85.281  1.00  0.00           H  
ATOM    282  CG  GLN    20      65.713  88.200  86.453  1.00  0.00           C  
ATOM    283  HG2 GLN    20      66.477  88.132  85.679  1.00  0.00           H  
ATOM    284  HG3 GLN    20      65.896  89.118  87.011  1.00  0.00           H  
ATOM    285  CD  GLN    20      65.605  86.949  87.317  1.00  0.00           C  
ATOM    286  OE1 GLN    20      64.711  86.074  87.325  1.00  0.00           O  
ATOM    287  NE2 GLN    20      66.629  86.701  88.062  1.00  0.00           N  
ATOM    288 HE21 GLN    20      67.273  87.466  88.205  1.00  0.00           H  
ATOM    289 HE22 GLN    20      66.522  86.057  88.834  1.00  0.00           H  
ATOM    290  C   GLN    20      63.535  90.082  87.612  1.00  0.00           C  
ATOM    291  O   GLN    20      63.714  91.193  87.049  1.00  0.00           O  
ATOM    292  N   PRO    21      63.853  89.870  88.960  1.00  0.00           N  
ATOM    293  CD  PRO    21      63.409  88.728  89.739  1.00  0.00           C  
ATOM    294  HD2 PRO    21      64.018  87.824  89.721  1.00  0.00           H  
ATOM    295  HD3 PRO    21      62.435  88.373  89.402  1.00  0.00           H  
ATOM    296  CG  PRO    21      63.413  89.208  91.203  1.00  0.00           C  
ATOM    297  HG2 PRO    21      64.378  89.035  91.679  1.00  0.00           H  
ATOM    298  HG3 PRO    21      62.636  88.571  91.624  1.00  0.00           H  
ATOM    299  CB  PRO    21      63.199  90.711  91.145  1.00  0.00           C  
ATOM    300  HB2 PRO    21      63.666  91.234  91.979  1.00  0.00           H  
ATOM    301  HB3 PRO    21      62.119  90.853  91.093  1.00  0.00           H  
ATOM    302  CA  PRO    21      63.957  91.057  89.796  1.00  0.00           C  
ATOM    303  HA  PRO    21      63.395  91.902  89.400  1.00  0.00           H  
ATOM    304  C   PRO    21      65.442  91.398  90.065  1.00  0.00           C  
ATOM    305  O   PRO    21      66.300  90.550  90.179  1.00  0.00           O  
ATOM    306  N   GLY    22      65.702  92.675  90.161  1.00  0.00           N  
ATOM    307  H   GLY    22      64.972  93.364  90.049  1.00  0.00           H  
ATOM    308  CA  GLY    22      67.015  93.203  90.468  1.00  0.00           C  
ATOM    309  HA2 GLY    22      67.787  92.804  89.811  1.00  0.00           H  
ATOM    310  HA3 GLY    22      66.953  94.285  90.355  1.00  0.00           H  
ATOM    311  C   GLY    22      67.520  92.954  91.896  1.00  0.00           C  
ATOM    312  O   GLY    22      66.699  92.670  92.838  1.00  0.00           O  
ATOM    313  N   GLN    23      68.822  93.167  92.225  1.00  0.00           N  
ATOM    314  H   GLN    23      69.484  93.422  91.507  1.00  0.00           H  
ATOM    315  CA  GLN    23      69.333  93.257  93.610  1.00  0.00           C  
ATOM    316  HA  GLN    23      68.570  93.703  94.249  1.00  0.00           H  
ATOM    317  CB  GLN    23      69.410  91.881  94.307  1.00  0.00           C  
ATOM    318  HB2 GLN    23      68.523  91.277  94.117  1.00  0.00           H  
ATOM    319  HB3 GLN    23      70.297  91.388  93.910  1.00  0.00           H  
ATOM    320  CG  GLN    23      69.522  91.896  95.835  1.00  0.00           C  
ATOM    321  HG2 GLN    23      70.410  92.494  96.037  1.00  0.00           H  
ATOM    322  HG3 GLN    23      68.699  92.413  96.330  1.00  0.00           H  
ATOM    323  CD  GLN    23      69.677  90.478  96.367  1.00  0.00           C  
ATOM    324  OE1 GLN    23      68.911  89.569  95.947  1.00  0.00           O  
ATOM    325  NE2 GLN    23      70.525  90.219  97.337  1.00  0.00           N  
ATOM    326 HE21 GLN    23      71.197  90.926  97.599  1.00  0.00           H  
ATOM    327 HE22 GLN    23      70.813  89.277  97.564  1.00  0.00           H  
ATOM    328  C   GLN    23      70.598  94.123  93.768  1.00  0.00           C  
ATOM    329  O   GLN    23      71.392  94.166  92.810  1.00  0.00           O  
ATOM    330  N   GLY    24      70.803  94.917  94.856  1.00  0.00           N  
ATOM    331  H   GLY    24      70.075  95.041  95.545  1.00  0.00           H  
ATOM    332  CA  GLY    24      71.807  95.959  94.949  1.00  0.00           C  
ATOM    333  HA2 GLY    24      71.575  96.725  94.209  1.00  0.00           H  
ATOM    334  HA3 GLY    24      71.719  96.368  95.956  1.00  0.00           H  
ATOM    335  C   GLY    24      73.236  95.444  94.777  1.00  0.00           C  
ATOM    336  O   GLY    24      73.500  94.257  94.914  1.00  0.00           O  
ATOM    337  N   TYR    25      74.102  96.392  94.448  1.00  0.00           N  
ATOM    338  H   TYR    25      73.845  97.362  94.336  1.00  0.00           H  
ATOM    339  CA  TYR    25      75.398  95.919  93.999  1.00  0.00           C  
ATOM    340  HA  TYR    25      75.656  95.116  94.689  1.00  0.00           H  
ATOM    341  CB  TYR    25      75.252  95.401  92.573  1.00  0.00           C  
ATOM    342  HB2 TYR    25      74.653  94.492  92.609  1.00  0.00           H  
ATOM    343  HB3 TYR    25      74.740  96.153  91.972  1.00  0.00           H  
ATOM    344  CG  TYR    25      76.529  95.001  91.843  1.00  0.00           C  
ATOM    345  CD1 TYR    25      77.288  93.887  92.146  1.00  0.00           C  
ATOM    346  HD1 TYR    25      76.883  93.161  92.836  1.00  0.00           H  
ATOM    347  CE1 TYR    25      78.436  93.553  91.353  1.00  0.00           C  
ATOM    348  HE1 TYR    25      79.035  92.676  91.550  1.00  0.00           H  
ATOM    349  CZ  TYR    25      78.946  94.468  90.312  1.00  0.00           C  
ATOM    350  OH  TYR    25      80.100  94.305  89.599  1.00  0.00           O  
ATOM    351  HH  TYR    25      80.140  93.347  89.552  1.00  0.00           H  
ATOM    352  CE2 TYR    25      78.190  95.576  90.011  1.00  0.00           C  
ATOM    353  HE2 TYR    25      78.553  96.313  89.309  1.00  0.00           H  
ATOM    354  CD2 TYR    25      77.003  95.804  90.759  1.00  0.00           C  
ATOM    355  HD2 TYR    25      76.374  96.622  90.441  1.00  0.00           H  
ATOM    356  C   TYR    25      76.477  97.026  94.239  1.00  0.00           C  
ATOM    357  O   TYR    25      76.267  98.215  94.106  1.00  0.00           O  
ATOM    358  N   SER    26      77.788  96.662  94.442  1.00  0.00           N  
ATOM    359  H   SER    26      78.043  95.704  94.248  1.00  0.00           H  
ATOM    360  CA  SER    26      78.942  97.611  94.401  1.00  0.00           C  
ATOM    361  HA  SER    26      78.629  98.611  94.699  1.00  0.00           H  
ATOM    362  CB  SER    26      80.012  97.266  95.483  1.00  0.00           C  
ATOM    363  HB2 SER    26      79.490  97.392  96.432  1.00  0.00           H  
ATOM    364  HB3 SER    26      80.266  96.221  95.309  1.00  0.00           H  
ATOM    365  OG  SER    26      81.093  98.151  95.309  1.00  0.00           O  
ATOM    366  HG  SER    26      80.749  99.028  95.494  1.00  0.00           H  
ATOM    367  C   SER    26      79.553  97.687  92.952  1.00  0.00           C  
ATOM    368  O   SER    26      80.160  96.685  92.558  1.00  0.00           O  
ATOM    369  N   GLN    27      79.247  98.710  92.207  1.00  0.00           N  
ATOM    370  H   GLN    27      78.596  99.359  92.625  1.00  0.00           H  
ATOM    371  CA  GLN    27      79.809  99.118  90.924  1.00  0.00           C  
ATOM    372  HA  GLN    27      79.672  98.333  90.181  1.00  0.00           H  
ATOM    373  CB  GLN    27      79.096 100.378  90.447  1.00  0.00           C  
ATOM    374  HB2 GLN    27      79.074 101.151  91.216  1.00  0.00           H  
ATOM    375  HB3 GLN    27      79.622 100.740  89.564  1.00  0.00           H  
ATOM    376  CG  GLN    27      77.684 100.111  89.988  1.00  0.00           C  
ATOM    377  HG2 GLN    27      77.738  99.339  89.220  1.00  0.00           H  
ATOM    378  HG3 GLN    27      77.125  99.590  90.765  1.00  0.00           H  
ATOM    379  CD  GLN    27      76.966 101.296  89.465  1.00  0.00           C  
ATOM    380  OE1 GLN    27      77.421 102.422  89.513  1.00  0.00           O  
ATOM    381  NE2 GLN    27      75.838 101.148  88.773  1.00  0.00           N  
ATOM    382 HE21 GLN    27      75.445 100.224  88.662  1.00  0.00           H  
ATOM    383 HE22 GLN    27      75.416 102.043  88.572  1.00  0.00           H  
ATOM    384  C   GLN    27      81.331  99.321  90.919  1.00  0.00           C  
ATOM    385  O   GLN    27      81.965  99.067  89.910  1.00  0.00           O  
ATOM    386  N   GLN    28      81.949  99.545  92.079  1.00  0.00           N  
ATOM    387  H   GLN    28      81.381  99.643  92.909  1.00  0.00           H  
ATOM    388  CA  GLN    28      83.412  99.403  92.092  1.00  0.00           C  
ATOM    389  HA  GLN    28      83.919  99.717  91.180  1.00  0.00           H  
ATOM    390  CB  GLN    28      83.966 100.378  93.103  1.00  0.00           C  
ATOM    391  HB2 GLN    28      83.553 100.149  94.085  1.00  0.00           H  
ATOM    392  HB3 GLN    28      85.049 100.268  93.144  1.00  0.00           H  
ATOM    393  CG  GLN    28      83.703 101.884  92.856  1.00  0.00           C  
ATOM    394  HG2 GLN    28      84.036 102.271  91.893  1.00  0.00           H  
ATOM    395  HG3 GLN    28      82.636 102.090  92.942  1.00  0.00           H  
ATOM    396  CD  GLN    28      84.533 102.686  93.849  1.00  0.00           C  
ATOM    397  OE1 GLN    28      84.956 102.243  94.957  1.00  0.00           O  
ATOM    398  NE2 GLN    28      84.731 103.939  93.598  1.00  0.00           N  
ATOM    399 HE21 GLN    28      85.003 104.567  94.341  1.00  0.00           H  
ATOM    400 HE22 GLN    28      84.610 104.307  92.665  1.00  0.00           H  
ATOM    401  C   GLN    28      83.894  97.940  92.257  1.00  0.00           C  
ATOM    402  O   GLN    28      85.101  97.670  92.403  1.00  0.00           O  
ATOM    403  N   SER    29      83.011  96.897  92.209  1.00  0.00           N  
ATOM    404  H   SER    29      82.036  97.084  92.022  1.00  0.00           H  
ATOM    405  CA  SER    29      83.482  95.458  92.246  1.00  0.00           C  
ATOM    406  HA  SER    29      84.463  95.438  92.720  1.00  0.00           H  
ATOM    407  CB  SER    29      82.685  94.774  93.304  1.00  0.00           C  
ATOM    408  HB2 SER    29      83.206  93.907  93.712  1.00  0.00           H  
ATOM    409  HB3 SER    29      82.327  95.365  94.147  1.00  0.00           H  
ATOM    410  OG  SER    29      81.496  94.367  92.725  1.00  0.00           O  
ATOM    411  HG  SER    29      80.928  95.138  92.656  1.00  0.00           H  
ATOM    412  C   SER    29      83.512  94.709  90.881  1.00  0.00           C  
ATOM    413  O   SER    29      83.924  93.550  90.811  1.00  0.00           O  
ATOM    414  N   SER    30      83.451  95.434  89.781  1.00  0.00           N  
ATOM    415  H   SER    30      83.374  96.430  89.934  1.00  0.00           H  
ATOM    416  CA  SER    30      83.856  94.999  88.444  1.00  0.00           C  
ATOM    417  HA  SER    30      84.524  94.138  88.476  1.00  0.00           H  
ATOM    418  CB  SER    30      82.588  94.582  87.806  1.00  0.00           C  
ATOM    419  HB2 SER    30      82.115  93.823  88.430  1.00  0.00           H  
ATOM    420  HB3 SER    30      81.916  95.438  87.737  1.00  0.00           H  
ATOM    421  OG  SER    30      82.813  93.940  86.568  1.00  0.00           O  
ATOM    422  HG  SER    30      82.792  94.560  85.835  1.00  0.00           H  
ATOM    423  C   SER    30      84.548  96.025  87.643  1.00  0.00           C  
ATOM    424  O   SER    30      83.878  96.946  87.109  1.00  0.00           O  
ATOM    425  N   GLN    31      85.872  96.112  87.555  1.00  0.00           N  
ATOM    426  H   GLN    31      86.059  96.988  87.088  1.00  0.00           H  
ATOM    427  CA  GLN    31      86.924  95.340  88.226  1.00  0.00           C  
ATOM    428  HA  GLN    31      86.767  94.305  87.923  1.00  0.00           H  
ATOM    429  CB  GLN    31      88.261  95.658  87.478  1.00  0.00           C  
ATOM    430  HB2 GLN    31      88.009  95.616  86.419  1.00  0.00           H  
ATOM    431  HB3 GLN    31      88.569  96.682  87.686  1.00  0.00           H  
ATOM    432  CG  GLN    31      89.403  94.739  87.732  1.00  0.00           C  
ATOM    433  HG2 GLN    31      89.721  94.807  88.773  1.00  0.00           H  
ATOM    434  HG3 GLN    31      89.040  93.759  87.424  1.00  0.00           H  
ATOM    435  CD  GLN    31      90.660  94.999  86.809  1.00  0.00           C  
ATOM    436  OE1 GLN    31      91.780  95.342  87.236  1.00  0.00           O  
ATOM    437  NE2 GLN    31      90.701  94.727  85.501  1.00  0.00           N  
ATOM    438 HE21 GLN    31      91.542  94.995  85.008  1.00  0.00           H  
ATOM    439 HE22 GLN    31      89.950  94.168  85.123  1.00  0.00           H  
ATOM    440  C   GLN    31      87.010  95.555  89.769  1.00  0.00           C  
ATOM    441  O   GLN    31      87.089  96.686  90.217  1.00  0.00           O  
ATOM    442  N   PRO    32      87.031  94.448  90.524  1.00  0.00           N  
ATOM    443  CD  PRO    32      86.935  93.087  89.960  1.00  0.00           C  
ATOM    444  HD2 PRO    32      87.725  92.804  89.264  1.00  0.00           H  
ATOM    445  HD3 PRO    32      85.925  93.002  89.560  1.00  0.00           H  
ATOM    446  CG  PRO    32      87.082  92.194  91.288  1.00  0.00           C  
ATOM    447  HG2 PRO    32      88.074  91.745  91.349  1.00  0.00           H  
ATOM    448  HG3 PRO    32      86.299  91.448  91.423  1.00  0.00           H  
ATOM    449  CB  PRO    32      86.932  93.197  92.454  1.00  0.00           C  
ATOM    450  HB2 PRO    32      87.570  92.924  93.295  1.00  0.00           H  
ATOM    451  HB3 PRO    32      85.899  93.305  92.787  1.00  0.00           H  
ATOM    452  CA  PRO    32      87.443  94.515  91.874  1.00  0.00           C  
ATOM    453  HA  PRO    32      87.028  95.446  92.261  1.00  0.00           H  
ATOM    454  C   PRO    32      88.960  94.605  92.040  1.00  0.00           C  
ATOM    455  O   PRO    32      89.701  93.994  91.271  1.00  0.00           O  
ATOM    456  N   TYR    33      89.385  95.381  93.093  1.00  0.00           N  
ATOM    457  H   TYR    33      88.700  96.049  93.418  1.00  0.00           H  
ATOM    458  CA  TYR    33      90.755  95.531  93.627  1.00  0.00           C  
ATOM    459  HA  TYR    33      91.403  94.913  93.005  1.00  0.00           H  
ATOM    460  CB  TYR    33      91.335  96.913  93.402  1.00  0.00           C  
ATOM    461  HB2 TYR    33      90.797  97.513  94.136  1.00  0.00           H  
ATOM    462  HB3 TYR    33      92.328  96.997  93.843  1.00  0.00           H  
ATOM    463  CG  TYR    33      91.122  97.553  92.046  1.00  0.00           C  
ATOM    464  CD1 TYR    33      92.127  97.344  91.037  1.00  0.00           C  
ATOM    465  HD1 TYR    33      93.014  96.809  91.341  1.00  0.00           H  
ATOM    466  CE1 TYR    33      91.946  97.806  89.714  1.00  0.00           C  
ATOM    467  HE1 TYR    33      92.645  97.604  88.915  1.00  0.00           H  
ATOM    468  CZ  TYR    33      90.775  98.556  89.435  1.00  0.00           C  
ATOM    469  OH  TYR    33      90.541  98.980  88.160  1.00  0.00           O  
ATOM    470  HH  TYR    33      91.269  98.699  87.602  1.00  0.00           H  
ATOM    471  CE2 TYR    33      89.821  98.786  90.436  1.00  0.00           C  
ATOM    472  HE2 TYR    33      88.929  99.364  90.244  1.00  0.00           H  
ATOM    473  CD2 TYR    33      89.968  98.322  91.735  1.00  0.00           C  
ATOM    474  HD2 TYR    33      89.246  98.588  92.492  1.00  0.00           H  
ATOM    475  C   TYR    33      90.899  95.095  95.135  1.00  0.00           C  
ATOM    476  O   TYR    33      92.018  95.025  95.615  1.00  0.00           O  
ATOM    477  N   GLY    34      89.828  94.844  95.847  1.00  0.00           N  
ATOM    478  H   GLY    34      88.929  94.854  95.387  1.00  0.00           H  
ATOM    479  CA  GLY    34      89.750  94.457  97.226  1.00  0.00           C  
ATOM    480  HA2 GLY    34      90.276  93.526  97.438  1.00  0.00           H  
ATOM    481  HA3 GLY    34      90.277  95.263  97.738  1.00  0.00           H  
ATOM    482  C   GLY    34      88.266  94.382  97.730  1.00  0.00           C  
ATOM    483  O   GLY    34      87.382  94.481  96.937  1.00  0.00           O  
ATOM    484  N   GLN    35      88.077  94.057  99.009  1.00  0.00           N  
ATOM    485  H   GLN    35      88.871  93.916  99.617  1.00  0.00           H  
ATOM    486  CA  GLN    35      86.809  93.836  99.585  1.00  0.00           C  
ATOM    487  HA  GLN    35      85.976  94.225  99.000  1.00  0.00           H  
ATOM    488  CB  GLN    35      86.666  92.308  99.717  1.00  0.00           C  
ATOM    489  HB2 GLN    35      87.501  91.801 100.201  1.00  0.00           H  
ATOM    490  HB3 GLN    35      85.808  92.140 100.368  1.00  0.00           H  
ATOM    491  CG  GLN    35      86.316  91.548  98.442  1.00  0.00           C  
ATOM    492  HG2 GLN    35      85.641  90.734  98.703  1.00  0.00           H  
ATOM    493  HG3 GLN    35      85.772  92.218  97.776  1.00  0.00           H  
ATOM    494  CD  GLN    35      87.485  91.067  97.661  1.00  0.00           C  
ATOM    495  OE1 GLN    35      88.578  91.048  98.149  1.00  0.00           O  
ATOM    496  NE2 GLN    35      87.374  90.852  96.395  1.00  0.00           N  
ATOM    497 HE21 GLN    35      86.519  91.102  95.918  1.00  0.00           H  
ATOM    498 HE22 GLN    35      88.199  90.648  95.849  1.00  0.00           H  
ATOM    499  C   GLN    35      86.723  94.586 100.899  1.00  0.00           C  
ATOM    500  O   GLN    35      87.041  94.060 101.950  1.00  0.00           O  
ATOM    501  N   GLN    36      86.196  95.786 100.953  1.00  0.00           N  
ATOM    502  H   GLN    36      86.026  95.992 101.927  1.00  0.00           H  
ATOM    503  CA  GLN    36      85.604  96.632  99.932  1.00  0.00           C  
ATOM    504  HA  GLN    36      84.843  96.063  99.399  1.00  0.00           H  
ATOM    505  CB  GLN    36      84.930  97.759 100.711  1.00  0.00           C  
ATOM    506  HB2 GLN    36      84.549  97.455 101.686  1.00  0.00           H  
ATOM    507  HB3 GLN    36      85.768  98.361 101.062  1.00  0.00           H  
ATOM    508  CG  GLN    36      83.894  98.564  99.917  1.00  0.00           C  
ATOM    509  HG2 GLN    36      84.324  99.098  99.069  1.00  0.00           H  
ATOM    510  HG3 GLN    36      83.128  97.926  99.476  1.00  0.00           H  
ATOM    511  CD  GLN    36      83.233  99.601 100.727  1.00  0.00           C  
ATOM    512  OE1 GLN    36      83.636  99.983 101.829  1.00  0.00           O  
ATOM    513  NE2 GLN    36      82.233 100.189 100.147  1.00  0.00           N  
ATOM    514 HE21 GLN    36      81.876  99.921  99.241  1.00  0.00           H  
ATOM    515 HE22 GLN    36      81.689 100.786 100.753  1.00  0.00           H  
ATOM    516  C   GLN    36      86.601  97.187  98.871  1.00  0.00           C  
ATOM    517  O   GLN    36      87.744  97.478  99.210  1.00  0.00           O  
ATOM    518  N   SER    37      86.165  97.182  97.594  1.00  0.00           N  
ATOM    519  H   SER    37      85.161  97.199  97.484  1.00  0.00           H  
ATOM    520  CA  SER    37      86.941  97.764  96.519  1.00  0.00           C  
ATOM    521  HA  SER    37      87.970  97.412  96.587  1.00  0.00           H  
ATOM    522  CB  SER    37      86.397  97.214  95.197  1.00  0.00           C  
ATOM    523  HB2 SER    37      86.392  96.129  95.293  1.00  0.00           H  
ATOM    524  HB3 SER    37      85.329  97.428  95.151  1.00  0.00           H  
ATOM    525  OG  SER    37      87.133  97.663  94.082  1.00  0.00           O  
ATOM    526  HG  SER    37      86.523  97.713  93.342  1.00  0.00           H  
ATOM    527  C   SER    37      86.948  99.283  96.558  1.00  0.00           C  
ATOM    528  O   SER    37      86.480 100.003  97.463  1.00  0.00           O  
ATOM    529  N   TYR    38      87.787  99.829  95.653  1.00  0.00           N  
ATOM    530  H   TYR    38      88.263  99.222  95.001  1.00  0.00           H  
ATOM    531  CA  TYR    38      88.108 101.230  95.660  1.00  0.00           C  
ATOM    532  HA  TYR    38      87.296 101.804  96.104  1.00  0.00           H  
ATOM    533  CB  TYR    38      89.354 101.495  96.592  1.00  0.00           C  
ATOM    534  HB2 TYR    38      89.712 102.509  96.412  1.00  0.00           H  
ATOM    535  HB3 TYR    38      89.032 101.458  97.632  1.00  0.00           H  
ATOM    536  CG  TYR    38      90.583 100.655  96.252  1.00  0.00           C  
ATOM    537  CD1 TYR    38      91.501 101.013  95.294  1.00  0.00           C  
ATOM    538  HD1 TYR    38      91.420 101.975  94.809  1.00  0.00           H  
ATOM    539  CE1 TYR    38      92.654 100.234  95.014  1.00  0.00           C  
ATOM    540  HE1 TYR    38      93.301 100.532  94.203  1.00  0.00           H  
ATOM    541  CZ  TYR    38      92.811  99.021  95.729  1.00  0.00           C  
ATOM    542  OH  TYR    38      93.963  98.333  95.436  1.00  0.00           O  
ATOM    543  HH  TYR    38      94.388  98.697  94.656  1.00  0.00           H  
ATOM    544  CE2 TYR    38      91.843  98.661  96.678  1.00  0.00           C  
ATOM    545  HE2 TYR    38      91.963  97.751  97.247  1.00  0.00           H  
ATOM    546  CD2 TYR    38      90.696  99.426  96.944  1.00  0.00           C  
ATOM    547  HD2 TYR    38      90.000  99.101  97.702  1.00  0.00           H  
ATOM    548  C   TYR    38      88.288 101.851  94.291  1.00  0.00           C  
ATOM    549  O   TYR    38      87.991 101.229  93.263  1.00  0.00           O  
ATOM    550  N   SER    39      88.813 103.140  94.270  1.00  0.00           N  
ATOM    551  H   SER    39      88.856 103.574  95.180  1.00  0.00           H  
ATOM    552  CA  SER    39      89.004 103.944  93.058  1.00  0.00           C  
ATOM    553  HA  SER    39      88.013 103.963  92.606  1.00  0.00           H  
ATOM    554  CB  SER    39      89.327 105.437  93.229  1.00  0.00           C  
ATOM    555  HB2 SER    39      88.558 105.970  93.788  1.00  0.00           H  
ATOM    556  HB3 SER    39      90.213 105.529  93.858  1.00  0.00           H  
ATOM    557  OG  SER    39      89.495 106.176  91.998  1.00  0.00           O  
ATOM    558  HG  SER    39      89.147 107.065  92.102  1.00  0.00           H  
ATOM    559  C   SER    39      89.926 103.287  91.968  1.00  0.00           C  
ATOM    560  O   SER    39      90.934 102.608  92.303  1.00  0.00           O  
ATOM    561  N   GLY    40      89.580 103.336  90.721  1.00  0.00           N  
ATOM    562  H   GLY    40      88.738 103.865  90.543  1.00  0.00           H  
ATOM    563  CA  GLY    40      90.426 102.939  89.625  1.00  0.00           C  
ATOM    564  HA2 GLY    40      90.696 101.884  89.639  1.00  0.00           H  
ATOM    565  HA3 GLY    40      89.879 103.256  88.736  1.00  0.00           H  
ATOM    566  C   GLY    40      91.761 103.744  89.666  1.00  0.00           C  
ATOM    567  O   GLY    40      91.797 104.866  90.164  1.00  0.00           O  
ATOM    568  N   TYR    41      92.900 103.262  89.144  1.00  0.00           N  
ATOM    569  H   TYR    41      93.700 103.878  89.174  1.00  0.00           H  
ATOM    570  CA  TYR    41      93.116 102.077  88.316  1.00  0.00           C  
ATOM    571  HA  TYR    41      92.327 101.357  88.535  1.00  0.00           H  
ATOM    572  CB  TYR    41      93.021 102.483  86.831  1.00  0.00           C  
ATOM    573  HB2 TYR    41      93.856 103.181  86.774  1.00  0.00           H  
ATOM    574  HB3 TYR    41      93.309 101.682  86.149  1.00  0.00           H  
ATOM    575  CG  TYR    41      91.646 103.043  86.376  1.00  0.00           C  
ATOM    576  CD1 TYR    41      90.607 102.130  86.209  1.00  0.00           C  
ATOM    577  HD1 TYR    41      90.832 101.119  86.514  1.00  0.00           H  
ATOM    578  CE1 TYR    41      89.312 102.475  85.728  1.00  0.00           C  
ATOM    579  HE1 TYR    41      88.537 101.748  85.535  1.00  0.00           H  
ATOM    580  CZ  TYR    41      89.007 103.840  85.519  1.00  0.00           C  
ATOM    581  OH  TYR    41      87.795 104.216  85.028  1.00  0.00           O  
ATOM    582  HH  TYR    41      87.950 105.000  84.497  1.00  0.00           H  
ATOM    583  CE2 TYR    41      90.067 104.833  85.694  1.00  0.00           C  
ATOM    584  HE2 TYR    41      89.874 105.895  85.721  1.00  0.00           H  
ATOM    585  CD2 TYR    41      91.375 104.363  86.010  1.00  0.00           C  
ATOM    586  HD2 TYR    41      92.190 105.054  86.168  1.00  0.00           H  
ATOM    587  C   TYR    41      94.563 101.533  88.444  1.00  0.00           C  
ATOM    588  O   TYR    41      95.506 102.301  88.757  1.00  0.00           O  
ATOM    589  N   SER    42      94.777 100.209  88.219  1.00  0.00           N  
ATOM    590  H   SER    42      94.070  99.602  87.828  1.00  0.00           H  
ATOM    591  CA  SER    42      95.974  99.603  88.815  1.00  0.00           C  
ATOM    592  HA  SER    42      96.061  99.943  89.847  1.00  0.00           H  
ATOM    593  CB  SER    42      95.845  98.118  88.683  1.00  0.00           C  
ATOM    594  HB2 SER    42      95.141  97.763  89.435  1.00  0.00           H  
ATOM    595  HB3 SER    42      95.479  97.924  87.675  1.00  0.00           H  
ATOM    596  OG  SER    42      97.134  97.487  88.738  1.00  0.00           O  
ATOM    597  HG  SER    42      97.416  97.242  89.622  1.00  0.00           H  
ATOM    598  C   SER    42      97.274 100.137  88.191  1.00  0.00           C  
ATOM    599  O   SER    42      98.336 100.271  88.803  1.00  0.00           O  
ATOM    600  N   GLN    43      97.183 100.668  86.931  1.00  0.00           N  
ATOM    601  H   GLN    43      96.251 100.722  86.544  1.00  0.00           H  
ATOM    602  CA  GLN    43      98.171 101.502  86.240  1.00  0.00           C  
ATOM    603  HA  GLN    43      99.181 101.102  86.329  1.00  0.00           H  
ATOM    604  CB  GLN    43      97.852 101.325  84.777  1.00  0.00           C  
ATOM    605  HB2 GLN    43      98.326 100.369  84.553  1.00  0.00           H  
ATOM    606  HB3 GLN    43      96.773 101.278  84.634  1.00  0.00           H  
ATOM    607  CG  GLN    43      98.225 102.415  83.676  1.00  0.00           C  
ATOM    608  HG2 GLN    43      97.750 102.003  82.787  1.00  0.00           H  
ATOM    609  HG3 GLN    43      97.733 103.383  83.775  1.00  0.00           H  
ATOM    610  CD  GLN    43      99.696 102.672  83.455  1.00  0.00           C  
ATOM    611  OE1 GLN    43     100.522 102.327  84.240  1.00  0.00           O  
ATOM    612  NE2 GLN    43      99.990 103.312  82.380  1.00  0.00           N  
ATOM    613 HE21 GLN    43      99.231 103.677  81.822  1.00  0.00           H  
ATOM    614 HE22 GLN    43     100.936 103.659  82.314  1.00  0.00           H  
ATOM    615  C   GLN    43      98.058 102.943  86.686  1.00  0.00           C  
ATOM    616  O   GLN    43      97.006 103.593  86.410  1.00  0.00           O  
ATOM    617  N   SER    44      99.067 103.511  87.380  1.00  0.00           N  
ATOM    618  H   SER    44      99.940 103.005  87.437  1.00  0.00           H  
ATOM    619  CA  SER    44      99.050 104.850  87.823  1.00  0.00           C  
ATOM    620  HA  SER    44      98.137 104.942  88.410  1.00  0.00           H  
ATOM    621  CB  SER    44     100.269 105.064  88.732  1.00  0.00           C  
ATOM    622  HB2 SER    44     100.239 104.386  89.584  1.00  0.00           H  
ATOM    623  HB3 SER    44     101.135 104.749  88.148  1.00  0.00           H  
ATOM    624  OG  SER    44     100.393 106.353  89.374  1.00  0.00           O  
ATOM    625  HG  SER    44     101.125 106.344  89.995  1.00  0.00           H  
ATOM    626  C   SER    44      99.008 105.809  86.624  1.00  0.00           C  
ATOM    627  O   SER    44      99.670 105.448  85.594  1.00  0.00           O  
ATOM    628  N   THR    45      98.363 106.956  86.754  1.00  0.00           N  
ATOM    629  H   THR    45      97.768 107.075  87.561  1.00  0.00           H  
ATOM    630  CA  THR    45      98.403 107.902  85.562  1.00  0.00           C  
ATOM    631  HA  THR    45      98.165 107.370  84.641  1.00  0.00           H  
ATOM    632  CB  THR    45      97.381 109.009  85.702  1.00  0.00           C  
ATOM    633  HB  THR    45      96.402 108.529  85.699  1.00  0.00           H  
ATOM    634  CG2 THR    45      97.596 109.934  86.935  1.00  0.00           C  
ATOM    635 HG21 THR    45      98.528 110.498  86.884  1.00  0.00           H  
ATOM    636 HG22 THR    45      96.785 110.663  86.957  1.00  0.00           H  
ATOM    637 HG23 THR    45      97.504 109.370  87.863  1.00  0.00           H  
ATOM    638  OG1 THR    45      97.369 109.789  84.606  1.00  0.00           O  
ATOM    639  HG1 THR    45      98.089 110.422  84.553  1.00  0.00           H  
ATOM    640  C   THR    45      99.806 108.544  85.497  1.00  0.00           C  
ATOM    641  O   THR    45     100.300 109.013  84.441  1.00  0.00           O  
ATOM    642  N   ASP    46     100.639 108.452  86.576  1.00  0.00           N  
ATOM    643  H   ASP    46     100.262 108.030  87.412  1.00  0.00           H  
ATOM    644  CA  ASP    46     102.044 108.884  86.630  1.00  0.00           C  
ATOM    645  HA  ASP    46     102.611 108.733  85.712  1.00  0.00           H  
ATOM    646  CB  ASP    46     102.037 110.430  86.924  1.00  0.00           C  
ATOM    647  HB2 ASP    46     101.741 111.024  86.060  1.00  0.00           H  
ATOM    648  HB3 ASP    46     101.284 110.676  87.672  1.00  0.00           H  
ATOM    649  CG  ASP    46     103.399 111.071  87.342  1.00  0.00           C  
ATOM    650  OD1 ASP    46     104.473 110.616  86.812  1.00  0.00           O  
ATOM    651  OD2 ASP    46     103.420 112.093  88.038  1.00  0.00           O  
ATOM    652  C   ASP    46     102.846 108.229  87.767  1.00  0.00           C  
ATOM    653  O   ASP    46     102.401 108.276  88.918  1.00  0.00           O  
ATOM    654  N   THR    47     104.095 107.751  87.509  1.00  0.00           N  
ATOM    655  H   THR    47     104.302 107.580  86.536  1.00  0.00           H  
ATOM    656  CA  THR    47     104.970 107.192  88.425  1.00  0.00           C  
ATOM    657  HA  THR    47     104.619 107.150  89.457  1.00  0.00           H  
ATOM    658  CB  THR    47     105.303 105.732  88.014  1.00  0.00           C  
ATOM    659  HB  THR    47     106.066 105.322  88.676  1.00  0.00           H  
ATOM    660  CG2 THR    47     104.072 104.839  88.127  1.00  0.00           C  
ATOM    661 HG21 THR    47     103.665 105.096  89.105  1.00  0.00           H  
ATOM    662 HG22 THR    47     103.285 105.004  87.391  1.00  0.00           H  
ATOM    663 HG23 THR    47     104.317 103.784  88.006  1.00  0.00           H  
ATOM    664  OG1 THR    47     105.893 105.720  86.777  1.00  0.00           O  
ATOM    665  HG1 THR    47     106.152 104.850  86.465  1.00  0.00           H  
ATOM    666  C   THR    47     106.314 107.873  88.459  1.00  0.00           C  
ATOM    667  O   THR    47     107.214 107.467  89.195  1.00  0.00           O  
ATOM    668  N   SER    48     106.447 108.977  87.692  1.00  0.00           N  
ATOM    669  H   SER    48     105.598 109.329  87.273  1.00  0.00           H  
ATOM    670  CA  SER    48     107.744 109.652  87.479  1.00  0.00           C  
ATOM    671  HA  SER    48     108.482 108.928  87.132  1.00  0.00           H  
ATOM    672  CB  SER    48     107.658 110.712  86.397  1.00  0.00           C  
ATOM    673  HB2 SER    48     108.645 111.172  86.354  1.00  0.00           H  
ATOM    674  HB3 SER    48     107.362 110.261  85.450  1.00  0.00           H  
ATOM    675  OG  SER    48     106.743 111.691  86.733  1.00  0.00           O  
ATOM    676  HG  SER    48     105.886 111.312  86.941  1.00  0.00           H  
ATOM    677  C   SER    48     108.263 110.186  88.855  1.00  0.00           C  
ATOM    678  O   SER    48     107.476 110.730  89.663  1.00  0.00           O  
ATOM    679  N   GLY    49     109.582 110.256  89.004  1.00  0.00           N  
ATOM    680  H   GLY    49     110.176 110.003  88.227  1.00  0.00           H  
ATOM    681  CA  GLY    49     110.218 110.624  90.264  1.00  0.00           C  
ATOM    682  HA2 GLY    49     110.811 111.527  90.119  1.00  0.00           H  
ATOM    683  HA3 GLY    49     109.544 110.845  91.091  1.00  0.00           H  
ATOM    684  C   GLY    49     111.201 109.481  90.623  1.00  0.00           C  
ATOM    685  O   GLY    49     110.726 108.342  90.707  1.00  0.00           O  
ATOM    686  N   TYR    50     112.471 109.628  91.010  1.00  0.00           N  
ATOM    687  H   TYR    50     113.015 108.823  91.285  1.00  0.00           H  
ATOM    688  CA  TYR    50     113.281 110.851  91.169  1.00  0.00           C  
ATOM    689  HA  TYR    50     112.995 111.457  90.309  1.00  0.00           H  
ATOM    690  CB  TYR    50     112.774 111.510  92.490  1.00  0.00           C  
ATOM    691  HB2 TYR    50     111.684 111.495  92.467  1.00  0.00           H  
ATOM    692  HB3 TYR    50     113.014 110.905  93.364  1.00  0.00           H  
ATOM    693  CG  TYR    50     113.353 112.919  92.740  1.00  0.00           C  
ATOM    694  CD1 TYR    50     114.563 113.105  93.497  1.00  0.00           C  
ATOM    695  HD1 TYR    50     115.124 112.298  93.945  1.00  0.00           H  
ATOM    696  CE1 TYR    50     115.047 114.444  93.700  1.00  0.00           C  
ATOM    697  HE1 TYR    50     115.920 114.625  94.309  1.00  0.00           H  
ATOM    698  CZ  TYR    50     114.255 115.541  93.360  1.00  0.00           C  
ATOM    699  OH  TYR    50     114.527 116.816  93.840  1.00  0.00           O  
ATOM    700  HH  TYR    50     115.298 116.902  94.405  1.00  0.00           H  
ATOM    701  CE2 TYR    50     113.070 115.266  92.666  1.00  0.00           C  
ATOM    702  HE2 TYR    50     112.479 116.158  92.527  1.00  0.00           H  
ATOM    703  CD2 TYR    50     112.659 114.016  92.259  1.00  0.00           C  
ATOM    704  HD2 TYR    50     111.705 113.996  91.753  1.00  0.00           H  
ATOM    705  C   TYR    50     114.771 110.721  91.378  1.00  0.00           C  
ATOM    706  O   TYR    50     115.270 109.913  92.166  1.00  0.00           O  
ATOM    707  N   GLY    51     115.575 111.501  90.669  1.00  0.00           N  
ATOM    708  H   GLY    51     116.516 111.221  90.906  1.00  0.00           H  
ATOM    709  CA  GLY    51     115.346 112.406  89.507  1.00  0.00           C  
ATOM    710  HA2 GLY    51     114.811 111.788  88.786  1.00  0.00           H  
ATOM    711  HA3 GLY    51     114.747 113.287  89.737  1.00  0.00           H  
ATOM    712  C   GLY    51     116.597 112.998  88.895  1.00  0.00           C  
ATOM    713  O   GLY    51     117.638 112.359  88.836  1.00  0.00           O  
ATOM    714  N   GLN    52     116.439 114.280  88.550  1.00  0.00           N  
ATOM    715  H   GLN    52     115.557 114.726  88.760  1.00  0.00           H  
ATOM    716  CA  GLN    52     117.455 115.086  87.858  1.00  0.00           C  
ATOM    717  HA  GLN    52     116.979 116.017  87.552  1.00  0.00           H  
ATOM    718  CB  GLN    52     118.426 115.473  88.977  1.00  0.00           C  
ATOM    719  HB2 GLN    52     117.854 115.898  89.802  1.00  0.00           H  
ATOM    720  HB3 GLN    52     118.897 114.602  89.432  1.00  0.00           H  
ATOM    721  CG  GLN    52     119.543 116.458  88.551  1.00  0.00           C  
ATOM    722  HG2 GLN    52     120.365 116.578  89.256  1.00  0.00           H  
ATOM    723  HG3 GLN    52     119.948 116.207  87.571  1.00  0.00           H  
ATOM    724  CD  GLN    52     118.923 117.855  88.297  1.00  0.00           C  
ATOM    725  OE1 GLN    52     118.359 118.143  87.262  1.00  0.00           O  
ATOM    726  NE2 GLN    52     119.088 118.778  89.256  1.00  0.00           N  
ATOM    727 HE21 GLN    52     119.358 118.607  90.214  1.00  0.00           H  
ATOM    728 HE22 GLN    52     118.796 119.718  89.033  1.00  0.00           H  
ATOM    729  C   GLN    52     118.049 114.348  86.646  1.00  0.00           C  
ATOM    730  O   GLN    52     119.145 113.813  86.810  1.00  0.00           O  
ATOM    731  N   SER    53     117.471 114.346  85.454  1.00  0.00           N  
ATOM    732  H   SER    53     118.019 113.928  84.715  1.00  0.00           H  
ATOM    733  CA  SER    53     116.102 114.787  85.129  1.00  0.00           C  
ATOM    734  HA  SER    53     115.891 115.823  85.393  1.00  0.00           H  
ATOM    735  CB  SER    53     115.971 114.655  83.554  1.00  0.00           C  
ATOM    736  HB2 SER    53     116.860 115.052  83.064  1.00  0.00           H  
ATOM    737  HB3 SER    53     115.732 113.646  83.219  1.00  0.00           H  
ATOM    738  OG  SER    53     114.867 115.378  83.275  1.00  0.00           O  
ATOM    739  HG  SER    53     114.797 115.366  82.318  1.00  0.00           H  
ATOM    740  C   SER    53     115.101 113.842  85.830  1.00  0.00           C  
ATOM    741  O   SER    53     115.332 112.624  85.791  1.00  0.00           O  
ATOM    742  N   SER    54     113.935 114.330  86.271  1.00  0.00           N  
ATOM    743  H   SER    54     113.770 115.325  86.221  1.00  0.00           H  
ATOM    744  CA  SER    54     112.712 113.440  86.587  1.00  0.00           C  
ATOM    745  HA  SER    54     113.101 112.584  87.139  1.00  0.00           H  
ATOM    746  CB  SER    54     111.693 114.172  87.464  1.00  0.00           C  
ATOM    747  HB2 SER    54     111.404 115.142  87.061  1.00  0.00           H  
ATOM    748  HB3 SER    54     110.756 113.618  87.511  1.00  0.00           H  
ATOM    749  OG  SER    54     112.273 114.276  88.725  1.00  0.00           O  
ATOM    750  HG  SER    54     111.889 115.089  89.062  1.00  0.00           H  
ATOM    751  C   SER    54     112.029 112.846  85.401  1.00  0.00           C  
ATOM    752  O   SER    54     111.210 111.915  85.600  1.00  0.00           O  
ATOM    753  N   TYR    55     112.344 113.263  84.207  1.00  0.00           N  
ATOM    754  H   TYR    55     113.160 113.859  84.204  1.00  0.00           H  
ATOM    755  CA  TYR    55     111.753 112.758  82.949  1.00  0.00           C  
ATOM    756  HA  TYR    55     111.176 111.857  83.160  1.00  0.00           H  
ATOM    757  CB  TYR    55     110.793 113.862  82.419  1.00  0.00           C  
ATOM    758  HB2 TYR    55     111.353 114.597  81.841  1.00  0.00           H  
ATOM    759  HB3 TYR    55     110.083 113.491  81.680  1.00  0.00           H  
ATOM    760  CG  TYR    55     109.933 114.622  83.410  1.00  0.00           C  
ATOM    761  CD1 TYR    55     110.463 115.833  83.875  1.00  0.00           C  
ATOM    762  HD1 TYR    55     111.323 116.244  83.366  1.00  0.00           H  
ATOM    763  CE1 TYR    55     109.776 116.510  84.880  1.00  0.00           C  
ATOM    764  HE1 TYR    55     110.168 117.413  85.325  1.00  0.00           H  
ATOM    765  CZ  TYR    55     108.465 116.080  85.345  1.00  0.00           C  
ATOM    766  OH  TYR    55     107.828 116.922  86.258  1.00  0.00           O  
ATOM    767  HH  TYR    55     107.047 116.474  86.591  1.00  0.00           H  
ATOM    768  CE2 TYR    55     107.929 114.883  84.855  1.00  0.00           C  
ATOM    769  HE2 TYR    55     106.965 114.520  85.179  1.00  0.00           H  
ATOM    770  CD2 TYR    55     108.716 114.146  83.926  1.00  0.00           C  
ATOM    771  HD2 TYR    55     108.454 113.122  83.704  1.00  0.00           H  
ATOM    772  C   TYR    55     112.754 112.420  81.850  1.00  0.00           C  
ATOM    773  O   TYR    55     113.521 113.323  81.421  1.00  0.00           O  
ATOM    774  N   SER    56     112.780 111.225  81.256  1.00  0.00           N  
ATOM    775  H   SER    56     113.477 111.165  80.527  1.00  0.00           H  
ATOM    776  CA  SER    56     111.927 110.057  81.297  1.00  0.00           C  
ATOM    777  HA  SER    56     112.194 109.280  80.580  1.00  0.00           H  
ATOM    778  CB  SER    56     112.061 109.248  82.621  1.00  0.00           C  
ATOM    779  HB2 SER    56     111.931 109.886  83.495  1.00  0.00           H  
ATOM    780  HB3 SER    56     111.362 108.419  82.511  1.00  0.00           H  
ATOM    781  OG  SER    56     113.317 108.793  82.702  1.00  0.00           O  
ATOM    782  HG  SER    56     113.460 108.176  83.424  1.00  0.00           H  
ATOM    783  C   SER    56     110.421 110.349  81.026  1.00  0.00           C  
ATOM    784  O   SER    56     109.652 110.577  82.009  1.00  0.00           O  
ATOM    785  N   SER    57     109.970 110.560  79.782  1.00  0.00           N  
ATOM    786  H   SER    57     109.034 110.937  79.764  1.00  0.00           H  
ATOM    787  CA  SER    57     110.793 110.701  78.538  1.00  0.00           C  
ATOM    788  HA  SER    57     111.401 109.800  78.453  1.00  0.00           H  
ATOM    789  CB  SER    57     109.857 110.723  77.373  1.00  0.00           C  
ATOM    790  HB2 SER    57     109.127 111.519  77.518  1.00  0.00           H  
ATOM    791  HB3 SER    57     110.375 110.803  76.417  1.00  0.00           H  
ATOM    792  OG  SER    57     109.287 109.404  77.302  1.00  0.00           O  
ATOM    793  HG  SER    57     110.006 108.793  77.124  1.00  0.00           H  
ATOM    794  C   SER    57     111.493 112.110  78.546  1.00  0.00           C  
ATOM    795  O   SER    57     110.925 113.098  79.085  1.00  0.00           O  
ATOM    796  N   TYR    58     112.619 112.181  77.821  1.00  0.00           N  
ATOM    797  H   TYR    58     112.862 111.406  77.220  1.00  0.00           H  
ATOM    798  CA  TYR    58     113.500 113.363  77.891  1.00  0.00           C  
ATOM    799  HA  TYR    58     113.413 113.803  78.885  1.00  0.00           H  
ATOM    800  CB  TYR    58     114.937 112.977  77.571  1.00  0.00           C  
ATOM    801  HB2 TYR    58     115.193 112.069  78.117  1.00  0.00           H  
ATOM    802  HB3 TYR    58     115.031 112.753  76.508  1.00  0.00           H  
ATOM    803  CG  TYR    58     115.852 114.121  78.025  1.00  0.00           C  
ATOM    804  CD1 TYR    58     116.116 115.223  77.198  1.00  0.00           C  
ATOM    805  HD1 TYR    58     115.768 115.104  76.183  1.00  0.00           H  
ATOM    806  CE1 TYR    58     116.876 116.325  77.639  1.00  0.00           C  
ATOM    807  HE1 TYR    58     117.232 117.075  76.948  1.00  0.00           H  
ATOM    808  CZ  TYR    58     117.182 116.445  78.984  1.00  0.00           C  
ATOM    809  OH  TYR    58     117.820 117.487  79.560  1.00  0.00           O  
ATOM    810  HH  TYR    58     118.113 117.161  80.414  1.00  0.00           H  
ATOM    811  CE2 TYR    58     116.886 115.351  79.830  1.00  0.00           C  
ATOM    812  HE2 TYR    58     117.191 115.310  80.865  1.00  0.00           H  
ATOM    813  CD2 TYR    58     116.236 114.216  79.337  1.00  0.00           C  
ATOM    814  HD2 TYR    58     115.955 113.475  80.071  1.00  0.00           H  
ATOM    815  C   TYR    58     113.036 114.366  76.885  1.00  0.00           C  
ATOM    816  O   TYR    58     112.771 113.973  75.738  1.00  0.00           O  
ATOM    817  N   GLY    59     112.921 115.644  77.192  1.00  0.00           N  
ATOM    818  H   GLY    59     112.788 116.334  76.467  1.00  0.00           H  
ATOM    819  CA  GLY    59     112.808 116.246  78.532  1.00  0.00           C  
ATOM    820  HA2 GLY    59     111.874 115.899  78.974  1.00  0.00           H  
ATOM    821  HA3 GLY    59     113.646 115.930  79.153  1.00  0.00           H  
ATOM    822  C   GLY    59     112.897 117.748  78.511  1.00  0.00           C  
ATOM    823  O   GLY    59     113.353 118.410  77.573  1.00  0.00           O  
ATOM    824  N   GLN    60     112.516 118.386  79.683  1.00  0.00           N  
ATOM    825  H   GLN    60     112.143 119.299  79.464  1.00  0.00           H  
ATOM    826  CA  GLN    60     112.170 117.811  80.982  1.00  0.00           C  
ATOM    827  HA  GLN    60     112.646 116.831  80.946  1.00  0.00           H  
ATOM    828  CB  GLN    60     112.924 118.621  82.026  1.00  0.00           C  
ATOM    829  HB2 GLN    60     112.667 119.660  81.823  1.00  0.00           H  
ATOM    830  HB3 GLN    60     112.523 118.270  82.977  1.00  0.00           H  
ATOM    831  CG  GLN    60     114.435 118.451  81.961  1.00  0.00           C  
ATOM    832  HG2 GLN    60     114.696 117.405  81.806  1.00  0.00           H  
ATOM    833  HG3 GLN    60     114.868 119.041  81.153  1.00  0.00           H  
ATOM    834  CD  GLN    60     115.149 118.785  83.224  1.00  0.00           C  
ATOM    835  OE1 GLN    60     114.671 119.431  84.087  1.00  0.00           O  
ATOM    836  NE2 GLN    60     116.404 118.435  83.449  1.00  0.00           N  
ATOM    837 HE21 GLN    60     116.924 117.884  82.781  1.00  0.00           H  
ATOM    838 HE22 GLN    60     116.821 118.846  84.272  1.00  0.00           H  
ATOM    839  C   GLN    60     110.698 117.784  81.192  1.00  0.00           C  
ATOM    840  O   GLN    60     110.067 117.045  80.461  1.00  0.00           O  
ATOM    841  N   SER    61     110.077 118.457  82.182  1.00  0.00           N  
ATOM    842  H   SER    61     110.580 119.197  82.650  1.00  0.00           H  
ATOM    843  CA  SER    61     108.617 118.564  82.412  1.00  0.00           C  
ATOM    844  HA  SER    61     108.143 117.610  82.644  1.00  0.00           H  
ATOM    845  CB  SER    61     108.276 119.408  83.627  1.00  0.00           C  
ATOM    846  HB2 SER    61     108.690 118.989  84.544  1.00  0.00           H  
ATOM    847  HB3 SER    61     108.630 120.434  83.521  1.00  0.00           H  
ATOM    848  OG  SER    61     106.818 119.545  83.668  1.00  0.00           O  
ATOM    849  HG  SER    61     106.556 119.881  84.528  1.00  0.00           H  
ATOM    850  C   SER    61     108.001 119.118  81.100  1.00  0.00           C  
ATOM    851  O   SER    61     108.460 120.110  80.520  1.00  0.00           O  
ATOM    852  N   GLN    62     106.828 118.583  80.759  1.00  0.00           N  
ATOM    853  H   GLN    62     106.572 117.740  81.253  1.00  0.00           H  
ATOM    854  CA  GLN    62     105.935 118.974  79.731  1.00  0.00           C  
ATOM    855  HA  GLN    62     106.433 119.434  78.878  1.00  0.00           H  
ATOM    856  CB  GLN    62     105.089 117.725  79.209  1.00  0.00           C  
ATOM    857  HB2 GLN    62     104.481 117.320  80.018  1.00  0.00           H  
ATOM    858  HB3 GLN    62     104.512 117.951  78.312  1.00  0.00           H  
ATOM    859  CG  GLN    62     106.054 116.647  78.871  1.00  0.00           C  
ATOM    860  HG2 GLN    62     106.797 116.990  78.151  1.00  0.00           H  
ATOM    861  HG3 GLN    62     106.521 116.268  79.780  1.00  0.00           H  
ATOM    862  CD  GLN    62     105.350 115.460  78.165  1.00  0.00           C  
ATOM    863  OE1 GLN    62     104.180 115.519  77.749  1.00  0.00           O  
ATOM    864  NE2 GLN    62     106.092 114.415  77.944  1.00  0.00           N  
ATOM    865 HE21 GLN    62     105.716 113.711  77.325  1.00  0.00           H  
ATOM    866 HE22 GLN    62     106.956 114.400  78.468  1.00  0.00           H  
ATOM    867  C   GLN    62     104.888 120.051  80.088  1.00  0.00           C  
ATOM    868  O   GLN    62     104.036 120.409  79.317  1.00  0.00           O  
ATOM    869  N   ASN    63     104.990 120.523  81.366  1.00  0.00           N  
ATOM    870  H   ASN    63     105.422 119.956  82.081  1.00  0.00           H  
ATOM    871  CA  ASN    63     104.127 121.582  81.853  1.00  0.00           C  
ATOM    872  HA  ASN    63     103.416 122.029  81.158  1.00  0.00           H  
ATOM    873  CB  ASN    63     103.192 120.921  82.874  1.00  0.00           C  
ATOM    874  HB2 ASN    63     102.698 120.102  82.352  1.00  0.00           H  
ATOM    875  HB3 ASN    63     103.803 120.601  83.719  1.00  0.00           H  
ATOM    876  CG  ASN    63     102.260 121.891  83.493  1.00  0.00           C  
ATOM    877  OD1 ASN    63     101.699 122.757  82.840  1.00  0.00           O  
ATOM    878  ND2 ASN    63     102.169 121.967  84.821  1.00  0.00           N  
ATOM    879 HD21 ASN    63     101.499 122.569  85.279  1.00  0.00           H  
ATOM    880 HD22 ASN    63     102.678 121.271  85.346  1.00  0.00           H  
ATOM    881  C   ASN    63     104.975 122.798  82.354  1.00  0.00           C  
ATOM    882  O   ASN    63     104.537 123.908  82.615  1.00  0.00           O  
ATOM    883  N   THR    64     106.303 122.536  82.541  1.00  0.00           N  
ATOM    884  H   THR    64     106.632 121.616  82.286  1.00  0.00           H  
ATOM    885  CA  THR    64     107.307 123.455  83.057  1.00  0.00           C  
ATOM    886  HA  THR    64     106.939 124.480  83.100  1.00  0.00           H  
ATOM    887  CB  THR    64     107.849 123.102  84.471  1.00  0.00           C  
ATOM    888  HB  THR    64     108.354 122.139  84.543  1.00  0.00           H  
ATOM    889  CG2 THR    64     108.906 124.047  85.047  1.00  0.00           C  
ATOM    890 HG21 THR    64     109.820 123.957  84.461  1.00  0.00           H  
ATOM    891 HG22 THR    64     108.564 125.079  85.134  1.00  0.00           H  
ATOM    892 HG23 THR    64     109.240 123.642  86.003  1.00  0.00           H  
ATOM    893  OG1 THR    64     106.764 122.976  85.346  1.00  0.00           O  
ATOM    894  HG1 THR    64     106.306 123.809  85.480  1.00  0.00           H  
ATOM    895  C   THR    64     108.534 123.388  82.159  1.00  0.00           C  
ATOM    896  O   THR    64     109.412 122.551  82.313  1.00  0.00           O  
ATOM    897  N   GLY    65     108.563 124.052  80.994  1.00  0.00           N  
ATOM    898  H   GLY    65     109.376 123.961  80.401  1.00  0.00           H  
ATOM    899  CA  GLY    65     107.672 125.015  80.429  1.00  0.00           C  
ATOM    900  HA2 GLY    65     107.428 125.778  81.168  1.00  0.00           H  
ATOM    901  HA3 GLY    65     108.108 125.437  79.524  1.00  0.00           H  
ATOM    902  C   GLY    65     106.284 124.544  80.039  1.00  0.00           C  
ATOM    903  O   GLY    65     106.106 123.395  79.686  1.00  0.00           O  
ATOM    904  N   TYR    66     105.366 125.461  80.072  1.00  0.00           N  
ATOM    905  H   TYR    66     105.694 126.375  80.349  1.00  0.00           H  
ATOM    906  CA  TYR    66     103.963 125.335  79.626  1.00  0.00           C  
ATOM    907  HA  TYR    66     103.680 124.448  80.192  1.00  0.00           H  
ATOM    908  CB  TYR    66     103.096 126.517  79.913  1.00  0.00           C  
ATOM    909  HB2 TYR    66     102.158 126.163  80.343  1.00  0.00           H  
ATOM    910  HB3 TYR    66     103.467 127.038  80.796  1.00  0.00           H  
ATOM    911  CG  TYR    66     102.843 127.661  78.977  1.00  0.00           C  
ATOM    912  CD1 TYR    66     101.498 128.197  78.790  1.00  0.00           C  
ATOM    913  HD1 TYR    66     100.668 127.707  79.276  1.00  0.00           H  
ATOM    914  CE1 TYR    66     101.241 129.205  77.831  1.00  0.00           C  
ATOM    915  HE1 TYR    66     100.251 129.545  77.566  1.00  0.00           H  
ATOM    916  CZ  TYR    66     102.351 129.744  77.138  1.00  0.00           C  
ATOM    917  OH  TYR    66     102.149 130.619  76.101  1.00  0.00           O  
ATOM    918  HH  TYR    66     102.999 130.960  75.814  1.00  0.00           H  
ATOM    919  CE2 TYR    66     103.636 129.174  77.328  1.00  0.00           C  
ATOM    920  HE2 TYR    66     104.447 129.496  76.692  1.00  0.00           H  
ATOM    921  CD2 TYR    66     103.863 128.119  78.202  1.00  0.00           C  
ATOM    922  HD2 TYR    66     104.823 127.681  78.432  1.00  0.00           H  
ATOM    923  C   TYR    66     103.723 124.885  78.189  1.00  0.00           C  
ATOM    924  O   TYR    66     104.494 125.306  77.246  1.00  0.00           O  
ATOM    925  N   GLY    67     102.809 124.024  77.839  1.00  0.00           N  
ATOM    926  H   GLY    67     102.031 123.889  78.469  1.00  0.00           H  
ATOM    927  CA  GLY    67     102.592 123.489  76.492  1.00  0.00           C  
ATOM    928  HA2 GLY    67     102.384 124.310  75.806  1.00  0.00           H  
ATOM    929  HA3 GLY    67     103.403 122.789  76.290  1.00  0.00           H  
ATOM    930  C   GLY    67     101.294 122.644  76.523  1.00  0.00           C  
ATOM    931  O   GLY    67     100.915 122.108  77.556  1.00  0.00           O  
ATOM    932  N   THR    68     100.606 122.395  75.364  1.00  0.00           N  
ATOM    933  H   THR    68     100.827 122.870  74.501  1.00  0.00           H  
ATOM    934  CA  THR    68      99.419 121.447  75.311  1.00  0.00           C  
ATOM    935  HA  THR    68      99.695 120.572  75.899  1.00  0.00           H  
ATOM    936  CB  THR    68      98.137 122.071  75.819  1.00  0.00           C  
ATOM    937  HB  THR    68      98.298 122.628  76.741  1.00  0.00           H  
ATOM    938  CG2 THR    68      97.536 123.005  74.767  1.00  0.00           C  
ATOM    939 HG21 THR    68      96.927 122.349  74.145  1.00  0.00           H  
ATOM    940 HG22 THR    68      96.860 123.620  75.361  1.00  0.00           H  
ATOM    941 HG23 THR    68      98.282 123.601  74.242  1.00  0.00           H  
ATOM    942  OG1 THR    68      97.234 121.047  76.061  1.00  0.00           O  
ATOM    943  HG1 THR    68      96.448 121.477  76.406  1.00  0.00           H  
ATOM    944  C   THR    68      99.323 120.882  73.884  1.00  0.00           C  
ATOM    945  O   THR    68      99.927 121.463  73.005  1.00  0.00           O  
ATOM    946  N   GLN    69      98.589 119.824  73.726  1.00  0.00           N  
ATOM    947  H   GLN    69      98.054 119.623  74.559  1.00  0.00           H  
ATOM    948  CA  GLN    69      98.261 119.111  72.449  1.00  0.00           C  
ATOM    949  HA  GLN    69      99.207 118.889  71.956  1.00  0.00           H  
ATOM    950  CB  GLN    69      97.624 117.736  72.827  1.00  0.00           C  
ATOM    951  HB2 GLN    69      96.677 117.836  73.357  1.00  0.00           H  
ATOM    952  HB3 GLN    69      97.466 117.261  71.859  1.00  0.00           H  
ATOM    953  CG  GLN    69      98.544 116.822  73.685  1.00  0.00           C  
ATOM    954  HG2 GLN    69      98.151 115.815  73.545  1.00  0.00           H  
ATOM    955  HG3 GLN    69      99.531 116.818  73.221  1.00  0.00           H  
ATOM    956  CD  GLN    69      98.617 117.171  75.211  1.00  0.00           C  
ATOM    957  OE1 GLN    69      99.589 117.701  75.723  1.00  0.00           O  
ATOM    958  NE2 GLN    69      97.571 116.932  75.990  1.00  0.00           N  
ATOM    959 HE21 GLN    69      96.720 116.655  75.522  1.00  0.00           H  
ATOM    960 HE22 GLN    69      97.652 117.243  76.947  1.00  0.00           H  
ATOM    961  C   GLN    69      97.352 119.986  71.560  1.00  0.00           C  
ATOM    962  O   GLN    69      96.409 120.606  72.041  1.00  0.00           O  
ATOM    963  N   SER    70      97.729 119.960  70.285  1.00  0.00           N  
ATOM    964  H   SER    70      98.586 119.480  70.046  1.00  0.00           H  
ATOM    965  CA  SER    70      97.145 120.910  69.345  1.00  0.00           C  
ATOM    966  HA  SER    70      96.136 121.215  69.620  1.00  0.00           H  
ATOM    967  CB  SER    70      98.142 122.087  69.482  1.00  0.00           C  
ATOM    968  HB2 SER    70      97.836 122.895  68.817  1.00  0.00           H  
ATOM    969  HB3 SER    70      98.068 122.449  70.507  1.00  0.00           H  
ATOM    970  OG  SER    70      99.429 121.647  69.170  1.00  0.00           O  
ATOM    971  HG  SER    70     100.006 122.406  69.280  1.00  0.00           H  
ATOM    972  C   SER    70      97.216 120.424  67.887  1.00  0.00           C  
ATOM    973  O   SER    70      97.313 121.218  66.938  1.00  0.00           O  
ATOM    974  N   THR    71      96.897 119.149  67.695  1.00  0.00           N  
ATOM    975  H   THR    71      96.684 118.646  68.544  1.00  0.00           H  
ATOM    976  CA  THR    71      96.488 118.465  66.430  1.00  0.00           C  
ATOM    977  HA  THR    71      96.341 119.204  65.643  1.00  0.00           H  
ATOM    978  CB  THR    71      97.620 117.494  65.878  1.00  0.00           C  
ATOM    979  HB  THR    71      97.853 116.744  66.633  1.00  0.00           H  
ATOM    980  CG2 THR    71      97.073 116.757  64.651  1.00  0.00           C  
ATOM    981 HG21 THR    71      96.362 115.966  64.889  1.00  0.00           H  
ATOM    982 HG22 THR    71      96.656 117.465  63.933  1.00  0.00           H  
ATOM    983 HG23 THR    71      97.879 116.226  64.146  1.00  0.00           H  
ATOM    984  OG1 THR    71      98.741 118.168  65.471  1.00  0.00           O  
ATOM    985  HG1 THR    71      99.198 118.370  66.290  1.00  0.00           H  
ATOM    986  C   THR    71      95.132 117.754  66.660  1.00  0.00           C  
ATOM    987  O   THR    71      95.179 116.727  67.302  1.00  0.00           O  
ATOM    988  N   PRO    72      93.988 118.193  66.158  1.00  0.00           N  
ATOM    989  CD  PRO    72      93.837 119.349  65.288  1.00  0.00           C  
ATOM    990  HD2 PRO    72      93.902 118.968  64.268  1.00  0.00           H  
ATOM    991  HD3 PRO    72      94.499 120.169  65.566  1.00  0.00           H  
ATOM    992  CG  PRO    72      92.436 119.819  65.431  1.00  0.00           C  
ATOM    993  HG2 PRO    72      91.943 120.416  64.664  1.00  0.00           H  
ATOM    994  HG3 PRO    72      92.278 120.399  66.341  1.00  0.00           H  
ATOM    995  CB  PRO    72      91.649 118.471  65.646  1.00  0.00           C  
ATOM    996  HB2 PRO    72      91.437 117.912  64.735  1.00  0.00           H  
ATOM    997  HB3 PRO    72      90.711 118.602  66.184  1.00  0.00           H  
ATOM    998  CA  PRO    72      92.608 117.665  66.499  1.00  0.00           C  
ATOM    999  HA  PRO    72      92.368 117.664  67.563  1.00  0.00           H  
ATOM   1000  C   PRO    72      92.473 116.137  65.937  1.00  0.00           C  
ATOM   1001  O   PRO    72      93.166 115.751  64.982  1.00  0.00           O  
ATOM   1002  N   GLN    73      91.743 115.290  66.675  1.00  0.00           N  
ATOM   1003  H   GLN    73      91.567 115.480  67.651  1.00  0.00           H  
ATOM   1004  CA  GLN    73      91.362 113.928  66.202  1.00  0.00           C  
ATOM   1005  HA  GLN    73      92.322 113.421  66.098  1.00  0.00           H  
ATOM   1006  CB  GLN    73      90.567 113.186  67.362  1.00  0.00           C  
ATOM   1007  HB2 GLN    73      90.464 112.139  67.078  1.00  0.00           H  
ATOM   1008  HB3 GLN    73      91.183 113.010  68.244  1.00  0.00           H  
ATOM   1009  CG  GLN    73      89.263 113.806  67.899  1.00  0.00           C  
ATOM   1010  HG2 GLN    73      89.156 113.479  68.933  1.00  0.00           H  
ATOM   1011  HG3 GLN    73      89.262 114.893  67.974  1.00  0.00           H  
ATOM   1012  CD  GLN    73      88.033 113.328  67.073  1.00  0.00           C  
ATOM   1013  OE1 GLN    73      88.102 112.851  65.933  1.00  0.00           O  
ATOM   1014  NE2 GLN    73      86.783 113.533  67.512  1.00  0.00           N  
ATOM   1015 HE21 GLN    73      86.594 113.964  68.405  1.00  0.00           H  
ATOM   1016 HE22 GLN    73      86.021 113.279  66.899  1.00  0.00           H  
ATOM   1017  C   GLN    73      90.637 113.881  64.837  1.00  0.00           C  
ATOM   1018  O   GLN    73      90.087 114.886  64.455  1.00  0.00           O  
ATOM   1019  N   GLY    74      90.851 112.870  64.031  1.00  0.00           N  
ATOM   1020  H   GLY    74      91.314 112.029  64.346  1.00  0.00           H  
ATOM   1021  CA  GLY    74      90.409 112.819  62.635  1.00  0.00           C  
ATOM   1022  HA2 GLY    74      90.660 113.781  62.189  1.00  0.00           H  
ATOM   1023  HA3 GLY    74      91.011 112.063  62.130  1.00  0.00           H  
ATOM   1024  C   GLY    74      88.938 112.661  62.376  1.00  0.00           C  
ATOM   1025  O   GLY    74      88.536 112.967  61.232  1.00  0.00           O  
ATOM   1026  N   TYR    75      88.107 112.173  63.239  1.00  0.00           N  
ATOM   1027  H   TYR    75      88.382 111.984  64.193  1.00  0.00           H  
ATOM   1028  CA  TYR    75      86.632 112.052  62.991  1.00  0.00           C  
ATOM   1029  HA  TYR    75      86.414 111.799  61.954  1.00  0.00           H  
ATOM   1030  CB  TYR    75      85.970 110.961  63.899  1.00  0.00           C  
ATOM   1031  HB2 TYR    75      86.005 111.265  64.946  1.00  0.00           H  
ATOM   1032  HB3 TYR    75      84.908 110.963  63.654  1.00  0.00           H  
ATOM   1033  CG  TYR    75      86.575 109.598  63.750  1.00  0.00           C  
ATOM   1034  CD1 TYR    75      87.383 109.050  64.737  1.00  0.00           C  
ATOM   1035  HD1 TYR    75      87.606 109.638  65.615  1.00  0.00           H  
ATOM   1036  CE1 TYR    75      87.891 107.724  64.596  1.00  0.00           C  
ATOM   1037  HE1 TYR    75      88.361 107.367  65.500  1.00  0.00           H  
ATOM   1038  CZ  TYR    75      87.709 106.991  63.391  1.00  0.00           C  
ATOM   1039  OH  TYR    75      88.226 105.717  63.331  1.00  0.00           O  
ATOM   1040  HH  TYR    75      88.013 105.222  62.536  1.00  0.00           H  
ATOM   1041  CE2 TYR    75      87.028 107.614  62.347  1.00  0.00           C  
ATOM   1042  HE2 TYR    75      86.912 106.993  61.471  1.00  0.00           H  
ATOM   1043  CD2 TYR    75      86.421 108.837  62.563  1.00  0.00           C  
ATOM   1044  HD2 TYR    75      85.719 109.207  61.831  1.00  0.00           H  
ATOM   1045  C   TYR    75      85.793 113.320  63.333  1.00  0.00           C  
ATOM   1046  O   TYR    75      84.618 113.392  62.898  1.00  0.00           O  
ATOM   1047  N   GLY    76      86.402 114.255  63.981  1.00  0.00           N  
ATOM   1048  H   GLY    76      87.350 114.098  64.291  1.00  0.00           H  
ATOM   1049  CA  GLY    76      85.562 115.219  64.644  1.00  0.00           C  
ATOM   1050  HA2 GLY    76      86.269 115.918  65.091  1.00  0.00           H  
ATOM   1051  HA3 GLY    76      85.065 115.786  63.856  1.00  0.00           H  
ATOM   1052  C   GLY    76      84.569 114.625  65.644  1.00  0.00           C  
ATOM   1053  O   GLY    76      84.608 113.382  65.905  1.00  0.00           O  
ATOM   1054  N   SER    77      83.902 115.468  66.452  1.00  0.00           N  
ATOM   1055  H   SER    77      84.113 116.456  66.441  1.00  0.00           H  
ATOM   1056  CA  SER    77      83.152 115.015  67.633  1.00  0.00           C  
ATOM   1057  HA  SER    77      83.848 114.358  68.154  1.00  0.00           H  
ATOM   1058  CB  SER    77      83.005 116.189  68.670  1.00  0.00           C  
ATOM   1059  HB2 SER    77      82.640 115.814  69.626  1.00  0.00           H  
ATOM   1060  HB3 SER    77      83.970 116.602  68.963  1.00  0.00           H  
ATOM   1061  OG  SER    77      82.053 117.263  68.428  1.00  0.00           O  
ATOM   1062  HG  SER    77      81.160 116.910  68.428  1.00  0.00           H  
ATOM   1063  C   SER    77      81.796 114.354  67.138  1.00  0.00           C  
ATOM   1064  O   SER    77      80.854 114.895  66.535  1.00  0.00           O  
ATOM   1065  N   THR    78      81.632 113.055  67.301  1.00  0.00           N  
ATOM   1066  H   THR    78      80.728 112.663  67.077  1.00  0.00           H  
ATOM   1067  CA  THR    78      82.672 112.028  67.749  1.00  0.00           C  
ATOM   1068  HA  THR    78      83.715 112.344  67.723  1.00  0.00           H  
ATOM   1069  CB  THR    78      82.515 111.756  69.218  1.00  0.00           C  
ATOM   1070  HB  THR    78      81.576 111.204  69.233  1.00  0.00           H  
ATOM   1071  CG2 THR    78      83.747 110.930  69.709  1.00  0.00           C  
ATOM   1072 HG21 THR    78      84.463 111.704  69.986  1.00  0.00           H  
ATOM   1073 HG22 THR    78      83.475 110.266  70.530  1.00  0.00           H  
ATOM   1074 HG23 THR    78      84.101 110.332  68.870  1.00  0.00           H  
ATOM   1075  OG1 THR    78      82.528 112.883  69.953  1.00  0.00           O  
ATOM   1076  HG1 THR    78      81.718 113.359  69.758  1.00  0.00           H  
ATOM   1077  C   THR    78      82.511 110.800  66.862  1.00  0.00           C  
ATOM   1078  O   THR    78      81.340 110.373  66.837  1.00  0.00           O  
ATOM   1079  N   GLY    79      83.508 110.321  66.109  1.00  0.00           N  
ATOM   1080  H   GLY    79      84.451 110.665  66.222  1.00  0.00           H  
ATOM   1081  CA  GLY    79      83.330 109.088  65.344  1.00  0.00           C  
ATOM   1082  HA2 GLY    79      82.315 108.752  65.556  1.00  0.00           H  
ATOM   1083  HA3 GLY    79      83.498 109.294  64.287  1.00  0.00           H  
ATOM   1084  C   GLY    79      84.243 107.954  65.750  1.00  0.00           C  
ATOM   1085  O   GLY    79      85.046 108.140  66.636  1.00  0.00           O  
ATOM   1086  N   GLY    80      84.100 106.740  65.218  1.00  0.00           N  
ATOM   1087  H   GLY    80      84.723 106.129  65.728  1.00  0.00           H  
ATOM   1088  CA  GLY    80      83.402 106.408  63.988  1.00  0.00           C  
ATOM   1089  HA2 GLY    80      83.828 106.962  63.152  1.00  0.00           H  
ATOM   1090  HA3 GLY    80      83.621 105.361  63.778  1.00  0.00           H  
ATOM   1091  C   GLY    80      81.853 106.623  63.985  1.00  0.00           C  
ATOM   1092  O   GLY    80      81.186 106.735  65.035  1.00  0.00           O  
ATOM   1093  N   TYR    81      81.350 106.485  62.800  1.00  0.00           N  
ATOM   1094  H   TYR    81      82.008 106.445  62.035  1.00  0.00           H  
ATOM   1095  CA  TYR    81      79.979 106.661  62.500  1.00  0.00           C  
ATOM   1096  HA  TYR    81      79.403 106.783  63.417  1.00  0.00           H  
ATOM   1097  CB  TYR    81      79.841 107.928  61.710  1.00  0.00           C  
ATOM   1098  HB2 TYR    81      80.398 107.934  60.774  1.00  0.00           H  
ATOM   1099  HB3 TYR    81      78.819 108.140  61.396  1.00  0.00           H  
ATOM   1100  CG  TYR    81      80.406 109.075  62.499  1.00  0.00           C  
ATOM   1101  CD1 TYR    81      79.524 109.782  63.318  1.00  0.00           C  
ATOM   1102  HD1 TYR    81      78.537 109.363  63.446  1.00  0.00           H  
ATOM   1103  CE1 TYR    81      79.916 111.060  63.811  1.00  0.00           C  
ATOM   1104  HE1 TYR    81      79.206 111.718  64.290  1.00  0.00           H  
ATOM   1105  CZ  TYR    81      81.235 111.486  63.563  1.00  0.00           C  
ATOM   1106  OH  TYR    81      81.675 112.675  63.985  1.00  0.00           O  
ATOM   1107  HH  TYR    81      82.633 112.673  63.917  1.00  0.00           H  
ATOM   1108  CE2 TYR    81      82.137 110.757  62.784  1.00  0.00           C  
ATOM   1109  HE2 TYR    81      83.056 111.221  62.458  1.00  0.00           H  
ATOM   1110  CD2 TYR    81      81.660 109.595  62.189  1.00  0.00           C  
ATOM   1111  HD2 TYR    81      82.277 109.169  61.411  1.00  0.00           H  
ATOM   1112  C   TYR    81      79.427 105.421  61.760  1.00  0.00           C  
ATOM   1113  O   TYR    81      79.960 105.048  60.688  1.00  0.00           O  
ATOM   1114  N   GLY    82      78.368 104.744  62.353  1.00  0.00           N  
ATOM   1115  H   GLY    82      78.034 104.002  61.755  1.00  0.00           H  
ATOM   1116  CA  GLY    82      77.486 105.071  63.437  1.00  0.00           C  
ATOM   1117  HA2 GLY    82      76.898 104.166  63.588  1.00  0.00           H  
ATOM   1118  HA3 GLY    82      78.119 105.289  64.296  1.00  0.00           H  
ATOM   1119  C   GLY    82      76.569 106.232  63.191  1.00  0.00           C  
ATOM   1120  O   GLY    82      76.558 106.779  62.078  1.00  0.00           O  
ATOM   1121  N   SER    83      75.852 106.632  64.208  1.00  0.00           N  
ATOM   1122  H   SER    83      76.087 106.105  65.038  1.00  0.00           H  
ATOM   1123  CA  SER    83      74.942 107.777  64.316  1.00  0.00           C  
ATOM   1124  HA  SER    83      74.326 107.675  65.210  1.00  0.00           H  
ATOM   1125  CB  SER    83      75.636 109.102  64.480  1.00  0.00           C  
ATOM   1126  HB2 SER    83      76.303 109.350  63.654  1.00  0.00           H  
ATOM   1127  HB3 SER    83      74.903 109.899  64.601  1.00  0.00           H  
ATOM   1128  OG  SER    83      76.409 109.061  65.592  1.00  0.00           O  
ATOM   1129  HG  SER    83      77.093 108.400  65.463  1.00  0.00           H  
ATOM   1130  C   SER    83      73.969 107.831  63.066  1.00  0.00           C  
ATOM   1131  O   SER    83      73.987 108.719  62.265  1.00  0.00           O  
ATOM   1132  N   SER    84      73.200 106.717  62.783  1.00  0.00           N  
ATOM   1133  H   SER    84      72.725 106.715  61.891  1.00  0.00           H  
ATOM   1134  CA  SER    84      72.984 105.489  63.603  1.00  0.00           C  
ATOM   1135  HA  SER    84      73.519 105.600  64.546  1.00  0.00           H  
ATOM   1136  CB  SER    84      71.531 105.286  63.981  1.00  0.00           C  
ATOM   1137  HB2 SER    84      70.834 105.628  63.215  1.00  0.00           H  
ATOM   1138  HB3 SER    84      71.374 104.217  64.124  1.00  0.00           H  
ATOM   1139  OG  SER    84      71.172 105.982  65.195  1.00  0.00           O  
ATOM   1140  HG  SER    84      70.261 105.785  65.425  1.00  0.00           H  
ATOM   1141  C   SER    84      73.427 104.294  62.790  1.00  0.00           C  
ATOM   1142  O   SER    84      73.539 104.338  61.586  1.00  0.00           O  
ATOM   1143  N   GLN    85      73.679 103.151  63.506  1.00  0.00           N  
ATOM   1144  H   GLN    85      73.683 103.266  64.510  1.00  0.00           H  
ATOM   1145  CA  GLN    85      74.085 101.863  62.926  1.00  0.00           C  
ATOM   1146  HA  GLN    85      74.980 102.000  62.319  1.00  0.00           H  
ATOM   1147  CB  GLN    85      74.508 100.846  63.979  1.00  0.00           C  
ATOM   1148  HB2 GLN    85      75.268 101.352  64.574  1.00  0.00           H  
ATOM   1149  HB3 GLN    85      73.717 100.531  64.660  1.00  0.00           H  
ATOM   1150  CG  GLN    85      75.131  99.580  63.509  1.00  0.00           C  
ATOM   1151  HG2 GLN    85      75.753  99.769  62.634  1.00  0.00           H  
ATOM   1152  HG3 GLN    85      75.785  99.178  64.282  1.00  0.00           H  
ATOM   1153  CD  GLN    85      74.159  98.517  63.013  1.00  0.00           C  
ATOM   1154  OE1 GLN    85      73.431  97.965  63.855  1.00  0.00           O  
ATOM   1155  NE2 GLN    85      74.054  98.163  61.785  1.00  0.00           N  
ATOM   1156 HE21 GLN    85      73.392  97.441  61.538  1.00  0.00           H  
ATOM   1157 HE22 GLN    85      74.707  98.473  61.080  1.00  0.00           H  
ATOM   1158  C   GLN    85      72.979 101.318  61.962  1.00  0.00           C  
ATOM   1159  O   GLN    85      73.306 100.909  60.834  1.00  0.00           O  
ATOM   1160  N   SER    86      71.714 101.337  62.394  1.00  0.00           N  
ATOM   1161  H   SER    86      71.560 101.675  63.334  1.00  0.00           H  
ATOM   1162  CA  SER    86      70.483 101.266  61.522  1.00  0.00           C  
ATOM   1163  HA  SER    86      69.632 101.367  62.195  1.00  0.00           H  
ATOM   1164  CB  SER    86      70.396 102.583  60.729  1.00  0.00           C  
ATOM   1165  HB2 SER    86      71.179 102.683  59.978  1.00  0.00           H  
ATOM   1166  HB3 SER    86      69.455 102.527  60.182  1.00  0.00           H  
ATOM   1167  OG  SER    86      70.315 103.683  61.659  1.00  0.00           O  
ATOM   1168  HG  SER    86      70.493 104.497  61.182  1.00  0.00           H  
ATOM   1169  C   SER    86      70.254 100.055  60.597  1.00  0.00           C  
ATOM   1170  O   SER    86      69.203 100.083  59.905  1.00  0.00           O  
ATOM   1171  N   SER    87      71.089  99.048  60.565  1.00  0.00           N  
ATOM   1172  H   SER    87      71.818  99.056  61.265  1.00  0.00           H  
ATOM   1173  CA  SER    87      71.079  97.859  59.678  1.00  0.00           C  
ATOM   1174  HA  SER    87      70.149  97.877  59.110  1.00  0.00           H  
ATOM   1175  CB  SER    87      72.217  98.015  58.674  1.00  0.00           C  
ATOM   1176  HB2 SER    87      73.195  98.188  59.124  1.00  0.00           H  
ATOM   1177  HB3 SER    87      72.270  97.077  58.121  1.00  0.00           H  
ATOM   1178  OG  SER    87      71.943  99.113  57.779  1.00  0.00           O  
ATOM   1179  HG  SER    87      72.299  99.880  58.232  1.00  0.00           H  
ATOM   1180  C   SER    87      71.217  96.553  60.475  1.00  0.00           C  
ATOM   1181  O   SER    87      72.348  96.213  60.779  1.00  0.00           O  
ATOM   1182  N   GLN    88      70.064  95.937  60.815  1.00  0.00           N  
ATOM   1183  H   GLN    88      69.188  96.363  60.549  1.00  0.00           H  
ATOM   1184  CA  GLN    88      69.963  94.588  61.494  1.00  0.00           C  
ATOM   1185  HA  GLN    88      70.868  94.036  61.243  1.00  0.00           H  
ATOM   1186  CB  GLN    88      69.879  94.793  63.048  1.00  0.00           C  
ATOM   1187  HB2 GLN    88      70.806  95.274  63.359  1.00  0.00           H  
ATOM   1188  HB3 GLN    88      69.125  95.555  63.249  1.00  0.00           H  
ATOM   1189  CG  GLN    88      69.601  93.514  63.836  1.00  0.00           C  
ATOM   1190  HG2 GLN    88      69.364  93.814  64.857  1.00  0.00           H  
ATOM   1191  HG3 GLN    88      68.683  93.083  63.438  1.00  0.00           H  
ATOM   1192  CD  GLN    88      70.632  92.404  63.999  1.00  0.00           C  
ATOM   1193  OE1 GLN    88      70.314  91.221  63.900  1.00  0.00           O  
ATOM   1194  NE2 GLN    88      71.855  92.569  64.209  1.00  0.00           N  
ATOM   1195 HE21 GLN    88      72.310  93.470  64.165  1.00  0.00           H  
ATOM   1196 HE22 GLN    88      72.409  91.727  64.148  1.00  0.00           H  
ATOM   1197  C   GLN    88      68.826  93.773  60.952  1.00  0.00           C  
ATOM   1198  O   GLN    88      67.665  94.251  60.819  1.00  0.00           O  
ATOM   1199  N   SER    89      68.998  92.463  60.700  1.00  0.00           N  
ATOM   1200  H   SER    89      69.895  92.056  60.925  1.00  0.00           H  
ATOM   1201  CA  SER    89      68.055  91.489  60.065  1.00  0.00           C  
ATOM   1202  HA  SER    89      67.018  91.776  60.238  1.00  0.00           H  
ATOM   1203  CB  SER    89      68.158  91.588  58.577  1.00  0.00           C  
ATOM   1204  HB2 SER    89      67.814  92.600  58.364  1.00  0.00           H  
ATOM   1205  HB3 SER    89      69.224  91.562  58.353  1.00  0.00           H  
ATOM   1206  OG  SER    89      67.477  90.603  57.840  1.00  0.00           O  
ATOM   1207  HG  SER    89      67.472  90.925  56.935  1.00  0.00           H  
ATOM   1208  C   SER    89      68.428  90.046  60.535  1.00  0.00           C  
ATOM   1209  O   SER    89      69.624  89.707  60.631  1.00  0.00           O  
ATOM   1210  N   SER    90      67.392  89.217  60.786  1.00  0.00           N  
ATOM   1211  H   SER    90      66.473  89.556  60.537  1.00  0.00           H  
ATOM   1212  CA  SER    90      67.591  87.821  61.104  1.00  0.00           C  
ATOM   1213  HA  SER    90      68.204  87.574  61.971  1.00  0.00           H  
ATOM   1214  CB  SER    90      66.286  87.103  61.419  1.00  0.00           C  
ATOM   1215  HB2 SER    90      66.357  86.033  61.615  1.00  0.00           H  
ATOM   1216  HB3 SER    90      65.895  87.449  62.375  1.00  0.00           H  
ATOM   1217  OG  SER    90      65.308  87.309  60.448  1.00  0.00           O  
ATOM   1218  HG  SER    90      65.134  88.223  60.212  1.00  0.00           H  
ATOM   1219  C   SER    90      68.265  87.043  60.021  1.00  0.00           C  
ATOM   1220  O   SER    90      68.956  86.066  60.278  1.00  0.00           O  
ATOM   1221  N   TYR    91      68.244  87.489  58.764  1.00  0.00           N  
ATOM   1222  H   TYR    91      67.801  88.371  58.549  1.00  0.00           H  
ATOM   1223  CA  TYR    91      68.908  86.692  57.628  1.00  0.00           C  
ATOM   1224  HA  TYR    91      68.335  85.766  57.629  1.00  0.00           H  
ATOM   1225  CB  TYR    91      68.544  87.373  56.320  1.00  0.00           C  
ATOM   1226  HB2 TYR    91      67.458  87.287  56.348  1.00  0.00           H  
ATOM   1227  HB3 TYR    91      68.758  88.437  56.419  1.00  0.00           H  
ATOM   1228  CG  TYR    91      69.116  86.810  55.062  1.00  0.00           C  
ATOM   1229  CD1 TYR    91      70.480  87.000  54.774  1.00  0.00           C  
ATOM   1230  HD1 TYR    91      71.057  87.636  55.430  1.00  0.00           H  
ATOM   1231  CE1 TYR    91      70.973  86.361  53.572  1.00  0.00           C  
ATOM   1232  HE1 TYR    91      71.996  86.580  53.305  1.00  0.00           H  
ATOM   1233  CZ  TYR    91      70.137  85.501  52.867  1.00  0.00           C  
ATOM   1234  OH  TYR    91      70.711  84.777  51.883  1.00  0.00           O  
ATOM   1235  HH  TYR    91      71.665  84.723  51.789  1.00  0.00           H  
ATOM   1236  CE2 TYR    91      68.768  85.424  53.090  1.00  0.00           C  
ATOM   1237  HE2 TYR    91      68.189  84.700  52.536  1.00  0.00           H  
ATOM   1238  CD2 TYR    91      68.229  86.077  54.162  1.00  0.00           C  
ATOM   1239  HD2 TYR    91      67.165  85.932  54.282  1.00  0.00           H  
ATOM   1240  C   TYR    91      70.454  86.435  57.705  1.00  0.00           C  
ATOM   1241  O   TYR    91      71.275  87.229  58.067  1.00  0.00           O  
ATOM   1242  N   GLY    92      70.920  85.239  57.314  1.00  0.00           N  
ATOM   1243  H   GLY    92      71.913  85.279  57.133  1.00  0.00           H  
ATOM   1244  CA  GLY    92      70.218  84.054  56.693  1.00  0.00           C  
ATOM   1245  HA2 GLY    92      69.982  83.445  57.565  1.00  0.00           H  
ATOM   1246  HA3 GLY    92      69.245  84.399  56.345  1.00  0.00           H  
ATOM   1247  C   GLY    92      70.992  83.236  55.671  1.00  0.00           C  
ATOM   1248  O   GLY    92      72.211  83.165  55.783  1.00  0.00           O  
ATOM   1249  N   GLN    93      70.288  82.645  54.680  1.00  0.00           N  
ATOM   1250  H   GLN    93      69.347  82.997  54.571  1.00  0.00           H  
ATOM   1251  CA  GLN    93      70.898  81.886  53.635  1.00  0.00           C  
ATOM   1252  HA  GLN    93      71.866  82.311  53.368  1.00  0.00           H  
ATOM   1253  CB  GLN    93      71.200  80.456  54.097  1.00  0.00           C  
ATOM   1254  HB2 GLN    93      71.796  80.030  53.290  1.00  0.00           H  
ATOM   1255  HB3 GLN    93      71.815  80.450  54.997  1.00  0.00           H  
ATOM   1256  CG  GLN    93      70.012  79.481  54.296  1.00  0.00           C  
ATOM   1257  HG2 GLN    93      69.507  79.283  53.351  1.00  0.00           H  
ATOM   1258  HG3 GLN    93      70.480  78.575  54.680  1.00  0.00           H  
ATOM   1259  CD  GLN    93      68.905  79.903  55.298  1.00  0.00           C  
ATOM   1260  OE1 GLN    93      69.124  80.476  56.344  1.00  0.00           O  
ATOM   1261  NE2 GLN    93      67.676  79.438  54.939  1.00  0.00           N  
ATOM   1262 HE21 GLN    93      66.940  79.593  55.613  1.00  0.00           H  
ATOM   1263 HE22 GLN    93      67.611  78.794  54.163  1.00  0.00           H  
ATOM   1264  C   GLN    93      70.083  81.836  52.406  1.00  0.00           C  
ATOM   1265  O   GLN    93      68.886  82.165  52.329  1.00  0.00           O  
ATOM   1266  N   GLN    94      70.743  81.395  51.265  1.00  0.00           N  
ATOM   1267  H   GLN    94      71.713  81.165  51.424  1.00  0.00           H  
ATOM   1268  CA  GLN    94      70.136  81.183  49.961  1.00  0.00           C  
ATOM   1269  HA  GLN    94      69.552  82.069  49.713  1.00  0.00           H  
ATOM   1270  CB  GLN    94      71.225  81.210  48.840  1.00  0.00           C  
ATOM   1271  HB2 GLN    94      71.708  82.186  48.799  1.00  0.00           H  
ATOM   1272  HB3 GLN    94      71.973  80.429  48.974  1.00  0.00           H  
ATOM   1273  CG  GLN    94      70.765  81.142  47.330  1.00  0.00           C  
ATOM   1274  HG2 GLN    94      69.726  81.470  47.298  1.00  0.00           H  
ATOM   1275  HG3 GLN    94      71.483  81.608  46.655  1.00  0.00           H  
ATOM   1276  CD  GLN    94      70.812  79.699  46.733  1.00  0.00           C  
ATOM   1277  OE1 GLN    94      70.838  78.662  47.463  1.00  0.00           O  
ATOM   1278  NE2 GLN    94      70.861  79.678  45.456  1.00  0.00           N  
ATOM   1279 HE21 GLN    94      70.833  80.561  44.968  1.00  0.00           H  
ATOM   1280 HE22 GLN    94      70.950  78.824  44.924  1.00  0.00           H  
ATOM   1281  C   GLN    94      69.159  80.039  49.912  1.00  0.00           C  
ATOM   1282  O   GLN    94      69.313  79.131  50.721  1.00  0.00           O  
ATOM   1283  N   SER    95      68.181  80.056  49.028  1.00  0.00           N  
ATOM   1284  H   SER    95      67.972  80.830  48.414  1.00  0.00           H  
ATOM   1285  CA  SER    95      66.972  79.220  49.251  1.00  0.00           C  
ATOM   1286  HA  SER    95      67.000  78.888  50.289  1.00  0.00           H  
ATOM   1287  CB  SER    95      65.767  80.089  49.081  1.00  0.00           C  
ATOM   1288  HB2 SER    95      65.966  81.012  49.626  1.00  0.00           H  
ATOM   1289  HB3 SER    95      65.618  80.223  48.010  1.00  0.00           H  
ATOM   1290  OG  SER    95      64.672  79.372  49.711  1.00  0.00           O  
ATOM   1291  HG  SER    95      64.672  79.524  50.659  1.00  0.00           H  
ATOM   1292  C   SER    95      67.019  78.053  48.347  1.00  0.00           C  
ATOM   1293  O   SER    95      67.627  78.046  47.265  1.00  0.00           O  
ATOM   1294  N   SER    96      66.279  76.966  48.653  1.00  0.00           N  
ATOM   1295  H   SER    96      65.908  77.030  49.590  1.00  0.00           H  
ATOM   1296  CA  SER    96      66.106  75.719  47.915  1.00  0.00           C  
ATOM   1297  HA  SER    96      66.480  75.905  46.908  1.00  0.00           H  
ATOM   1298  CB  SER    96      67.149  74.711  48.592  1.00  0.00           C  
ATOM   1299  HB2 SER    96      68.147  75.093  48.379  1.00  0.00           H  
ATOM   1300  HB3 SER    96      67.009  74.497  49.652  1.00  0.00           H  
ATOM   1301  OG  SER    96      67.022  73.425  47.940  1.00  0.00           O  
ATOM   1302  HG  SER    96      66.576  72.830  48.548  1.00  0.00           H  
ATOM   1303  C   SER    96      64.657  75.157  47.967  1.00  0.00           C  
ATOM   1304  O   SER    96      63.999  75.180  48.994  1.00  0.00           O  
ATOM   1305  N   TYR    97      63.992  74.706  46.885  1.00  0.00           N  
ATOM   1306  H   TYR    97      63.108  74.285  47.131  1.00  0.00           H  
ATOM   1307  CA  TYR    97      64.407  74.694  45.430  1.00  0.00           C  
ATOM   1308  HA  TYR    97      63.490  74.358  44.946  1.00  0.00           H  
ATOM   1309  CB  TYR    97      64.726  76.145  44.890  1.00  0.00           C  
ATOM   1310  HB2 TYR    97      65.736  76.482  45.127  1.00  0.00           H  
ATOM   1311  HB3 TYR    97      64.738  75.966  43.815  1.00  0.00           H  
ATOM   1312  CG  TYR    97      63.665  77.158  45.163  1.00  0.00           C  
ATOM   1313  CD1 TYR    97      63.844  78.148  46.110  1.00  0.00           C  
ATOM   1314  HD1 TYR    97      64.789  78.104  46.630  1.00  0.00           H  
ATOM   1315  CE1 TYR    97      62.896  79.134  46.301  1.00  0.00           C  
ATOM   1316  HE1 TYR    97      62.999  79.814  47.133  1.00  0.00           H  
ATOM   1317  CZ  TYR    97      61.783  79.197  45.462  1.00  0.00           C  
ATOM   1318  OH  TYR    97      60.833  80.179  45.599  1.00  0.00           O  
ATOM   1319  HH  TYR    97      60.500  80.443  44.738  1.00  0.00           H  
ATOM   1320  CE2 TYR    97      61.705  78.410  44.277  1.00  0.00           C  
ATOM   1321  HE2 TYR    97      61.124  78.731  43.425  1.00  0.00           H  
ATOM   1322  CD2 TYR    97      62.563  77.277  44.227  1.00  0.00           C  
ATOM   1323  HD2 TYR    97      62.477  76.559  43.425  1.00  0.00           H  
ATOM   1324  C   TYR    97      65.540  73.660  45.141  1.00  0.00           C  
ATOM   1325  O   TYR    97      66.692  74.077  45.047  1.00  0.00           O  
ATOM   1326  N   PRO    98      65.236  72.361  45.203  1.00  0.00           N  
ATOM   1327  CD  PRO    98      66.254  71.259  45.052  1.00  0.00           C  
ATOM   1328  HD2 PRO    98      67.022  71.270  45.826  1.00  0.00           H  
ATOM   1329  HD3 PRO    98      66.800  71.214  44.110  1.00  0.00           H  
ATOM   1330  CG  PRO    98      65.417  69.910  45.180  1.00  0.00           C  
ATOM   1331  HG2 PRO    98      65.475  69.503  46.190  1.00  0.00           H  
ATOM   1332  HG3 PRO    98      65.892  69.313  44.401  1.00  0.00           H  
ATOM   1333  CB  PRO    98      64.022  70.364  44.734  1.00  0.00           C  
ATOM   1334  HB2 PRO    98      63.317  69.710  45.248  1.00  0.00           H  
ATOM   1335  HB3 PRO    98      63.993  70.304  43.646  1.00  0.00           H  
ATOM   1336  CA  PRO    98      63.941  71.831  45.152  1.00  0.00           C  
ATOM   1337  HA  PRO    98      63.183  72.305  44.529  1.00  0.00           H  
ATOM   1338  C   PRO    98      63.322  71.876  46.604  1.00  0.00           C  
ATOM   1339  O   PRO    98      64.046  71.663  47.560  1.00  0.00           O  
ATOM   1340  N   GLY    99      62.019  72.259  46.760  1.00  0.00           N  
ATOM   1341  H   GLY    99      61.605  72.549  45.885  1.00  0.00           H  
ATOM   1342  CA  GLY    99      61.351  72.368  48.059  1.00  0.00           C  
ATOM   1343  HA2 GLY    99      61.927  73.067  48.666  1.00  0.00           H  
ATOM   1344  HA3 GLY    99      60.365  72.751  47.795  1.00  0.00           H  
ATOM   1345  C   GLY    99      61.292  71.024  48.783  1.00  0.00           C  
ATOM   1346  O   GLY    99      61.415  70.002  48.061  1.00  0.00           O  
ATOM   1347  N   TYR   100      61.036  71.035  50.109  1.00  0.00           N  
ATOM   1348  H   TYR   100      60.685  71.811  50.652  1.00  0.00           H  
ATOM   1349  CA  TYR   100      61.217  69.860  50.964  1.00  0.00           C  
ATOM   1350  HA  TYR   100      61.039  68.968  50.362  1.00  0.00           H  
ATOM   1351  CB  TYR   100      62.698  69.626  51.313  1.00  0.00           C  
ATOM   1352  HB2 TYR   100      62.799  68.630  51.746  1.00  0.00           H  
ATOM   1353  HB3 TYR   100      63.308  69.661  50.410  1.00  0.00           H  
ATOM   1354  CG  TYR   100      63.344  70.559  52.348  1.00  0.00           C  
ATOM   1355  CD1 TYR   100      63.910  71.726  51.948  1.00  0.00           C  
ATOM   1356  HD1 TYR   100      64.001  71.898  50.886  1.00  0.00           H  
ATOM   1357  CE1 TYR   100      64.473  72.558  52.930  1.00  0.00           C  
ATOM   1358  HE1 TYR   100      64.848  73.488  52.528  1.00  0.00           H  
ATOM   1359  CZ  TYR   100      64.436  72.185  54.279  1.00  0.00           C  
ATOM   1360  OH  TYR   100      64.929  72.976  55.251  1.00  0.00           O  
ATOM   1361  HH  TYR   100      64.438  72.814  56.060  1.00  0.00           H  
ATOM   1362  CE2 TYR   100      64.014  70.905  54.647  1.00  0.00           C  
ATOM   1363  HE2 TYR   100      64.170  70.540  55.652  1.00  0.00           H  
ATOM   1364  CD2 TYR   100      63.448  70.067  53.667  1.00  0.00           C  
ATOM   1365  HD2 TYR   100      63.182  69.077  54.007  1.00  0.00           H  
ATOM   1366  C   TYR   100      60.253  69.781  52.188  1.00  0.00           C  
ATOM   1367  O   TYR   100      60.579  69.100  53.129  1.00  0.00           O  
ATOM   1368  N   GLY   101      59.114  70.440  52.199  1.00  0.00           N  
ATOM   1369  H   GLY   101      58.855  71.121  51.500  1.00  0.00           H  
ATOM   1370  CA  GLY   101      58.406  70.599  53.482  1.00  0.00           C  
ATOM   1371  HA2 GLY   101      59.143  71.030  54.160  1.00  0.00           H  
ATOM   1372  HA3 GLY   101      57.497  71.160  53.269  1.00  0.00           H  
ATOM   1373  C   GLY   101      57.873  69.309  54.155  1.00  0.00           C  
ATOM   1374  O   GLY   101      57.621  69.245  55.356  1.00  0.00           O  
ATOM   1375  N   GLN   102      57.904  68.186  53.345  1.00  0.00           N  
ATOM   1376  H   GLN   102      58.282  68.297  52.415  1.00  0.00           H  
ATOM   1377  CA  GLN   102      57.775  66.873  53.876  1.00  0.00           C  
ATOM   1378  HA  GLN   102      57.238  66.883  54.825  1.00  0.00           H  
ATOM   1379  CB  GLN   102      56.958  66.053  52.871  1.00  0.00           C  
ATOM   1380  HB2 GLN   102      57.529  65.817  51.973  1.00  0.00           H  
ATOM   1381  HB3 GLN   102      56.832  65.093  53.371  1.00  0.00           H  
ATOM   1382  CG  GLN   102      55.573  66.696  52.551  1.00  0.00           C  
ATOM   1383  HG2 GLN   102      55.807  67.523  51.880  1.00  0.00           H  
ATOM   1384  HG3 GLN   102      55.025  65.986  51.931  1.00  0.00           H  
ATOM   1385  CD  GLN   102      54.740  67.103  53.821  1.00  0.00           C  
ATOM   1386  OE1 GLN   102      54.580  66.334  54.772  1.00  0.00           O  
ATOM   1387  NE2 GLN   102      54.324  68.313  53.969  1.00  0.00           N  
ATOM   1388 HE21 GLN   102      54.619  69.011  53.302  1.00  0.00           H  
ATOM   1389 HE22 GLN   102      53.686  68.492  54.731  1.00  0.00           H  
ATOM   1390  C   GLN   102      59.096  66.128  54.109  1.00  0.00           C  
ATOM   1391  O   GLN   102      59.971  66.166  53.209  1.00  0.00           O  
ATOM   1392  N   GLN   103      59.251  65.397  55.215  1.00  0.00           N  
ATOM   1393  H   GLN   103      58.497  65.399  55.887  1.00  0.00           H  
ATOM   1394  CA  GLN   103      60.029  64.161  55.275  1.00  0.00           C  
ATOM   1395  HA  GLN   103      61.062  64.495  55.190  1.00  0.00           H  
ATOM   1396  CB  GLN   103      59.757  63.499  56.609  1.00  0.00           C  
ATOM   1397  HB2 GLN   103      59.903  64.228  57.406  1.00  0.00           H  
ATOM   1398  HB3 GLN   103      58.692  63.271  56.572  1.00  0.00           H  
ATOM   1399  CG  GLN   103      60.417  62.183  56.935  1.00  0.00           C  
ATOM   1400  HG2 GLN   103      60.079  61.425  56.228  1.00  0.00           H  
ATOM   1401  HG3 GLN   103      61.480  62.333  56.742  1.00  0.00           H  
ATOM   1402  CD  GLN   103      60.180  61.654  58.320  1.00  0.00           C  
ATOM   1403  OE1 GLN   103      59.991  62.360  59.305  1.00  0.00           O  
ATOM   1404  NE2 GLN   103      60.100  60.363  58.480  1.00  0.00           N  
ATOM   1405 HE21 GLN   103      60.185  59.931  59.389  1.00  0.00           H  
ATOM   1406 HE22 GLN   103      60.162  59.716  57.706  1.00  0.00           H  
ATOM   1407  C   GLN   103      59.842  63.246  54.054  1.00  0.00           C  
ATOM   1408  O   GLN   103      58.707  63.178  53.604  1.00  0.00           O  
ATOM   1409  N   PRO   104      60.898  62.549  53.546  1.00  0.00           N  
ATOM   1410  CD  PRO   104      62.317  62.624  53.945  1.00  0.00           C  
ATOM   1411  HD2 PRO   104      62.567  61.941  54.758  1.00  0.00           H  
ATOM   1412  HD3 PRO   104      62.577  63.661  54.155  1.00  0.00           H  
ATOM   1413  CG  PRO   104      63.048  62.088  52.716  1.00  0.00           C  
ATOM   1414  HG2 PRO   104      64.090  61.962  53.010  1.00  0.00           H  
ATOM   1415  HG3 PRO   104      63.030  62.876  51.963  1.00  0.00           H  
ATOM   1416  CB  PRO   104      62.190  60.859  52.346  1.00  0.00           C  
ATOM   1417  HB2 PRO   104      62.312  60.017  53.028  1.00  0.00           H  
ATOM   1418  HB3 PRO   104      62.472  60.584  51.330  1.00  0.00           H  
ATOM   1419  CA  PRO   104      60.814  61.529  52.482  1.00  0.00           C  
ATOM   1420  HA  PRO   104      60.649  62.087  51.560  1.00  0.00           H  
ATOM   1421  C   PRO   104      59.701  60.508  52.655  1.00  0.00           C  
ATOM   1422  O   PRO   104      59.425  60.102  53.787  1.00  0.00           O  
ATOM   1423  N   ALA   105      59.055  60.166  51.590  1.00  0.00           N  
ATOM   1424  H   ALA   105      59.273  60.628  50.719  1.00  0.00           H  
ATOM   1425  CA  ALA   105      58.189  58.938  51.517  1.00  0.00           C  
ATOM   1426  HA  ALA   105      57.462  58.966  52.329  1.00  0.00           H  
ATOM   1427  CB  ALA   105      57.468  59.043  50.189  1.00  0.00           C  
ATOM   1428  HB1 ALA   105      56.804  59.907  50.159  1.00  0.00           H  
ATOM   1429  HB2 ALA   105      58.090  58.907  49.304  1.00  0.00           H  
ATOM   1430  HB3 ALA   105      56.715  58.255  50.163  1.00  0.00           H  
ATOM   1431  C   ALA   105      58.934  57.648  51.665  1.00  0.00           C  
ATOM   1432  O   ALA   105      60.123  57.578  51.403  1.00  0.00           O  
ATOM   1433  N   PRO   106      58.454  56.591  52.332  1.00  0.00           N  
ATOM   1434  CD  PRO   106      57.058  56.547  52.792  1.00  0.00           C  
ATOM   1435  HD2 PRO   106      56.455  56.499  51.885  1.00  0.00           H  
ATOM   1436  HD3 PRO   106      56.890  57.292  53.570  1.00  0.00           H  
ATOM   1437  CG  PRO   106      56.970  55.169  53.472  1.00  0.00           C  
ATOM   1438  HG2 PRO   106      55.951  54.781  53.452  1.00  0.00           H  
ATOM   1439  HG3 PRO   106      57.292  55.175  54.513  1.00  0.00           H  
ATOM   1440  CB  PRO   106      57.957  54.307  52.694  1.00  0.00           C  
ATOM   1441  HB2 PRO   106      57.554  53.982  51.736  1.00  0.00           H  
ATOM   1442  HB3 PRO   106      58.253  53.495  53.358  1.00  0.00           H  
ATOM   1443  CA  PRO   106      59.121  55.275  52.464  1.00  0.00           C  
ATOM   1444  HA  PRO   106      59.691  55.278  53.393  1.00  0.00           H  
ATOM   1445  C   PRO   106      60.081  54.854  51.361  1.00  0.00           C  
ATOM   1446  O   PRO   106      59.802  54.749  50.189  1.00  0.00           O  
ATOM   1447  N   SER   107      61.307  54.518  51.724  1.00  0.00           N  
ATOM   1448  H   SER   107      61.572  54.714  52.679  1.00  0.00           H  
ATOM   1449  CA  SER   107      62.229  53.825  50.766  1.00  0.00           C  
ATOM   1450  HA  SER   107      62.382  54.474  49.905  1.00  0.00           H  
ATOM   1451  CB  SER   107      63.557  53.628  51.531  1.00  0.00           C  
ATOM   1452  HB2 SER   107      64.388  53.277  50.918  1.00  0.00           H  
ATOM   1453  HB3 SER   107      63.846  54.595  51.944  1.00  0.00           H  
ATOM   1454  OG  SER   107      63.233  52.924  52.663  1.00  0.00           O  
ATOM   1455  HG  SER   107      62.907  53.555  53.309  1.00  0.00           H  
ATOM   1456  C   SER   107      61.861  52.444  50.235  1.00  0.00           C  
ATOM   1457  O   SER   107      60.982  51.716  50.741  1.00  0.00           O  
ATOM   1458  N   SER   108      62.627  52.079  49.207  1.00  0.00           N  
ATOM   1459  H   SER   108      63.376  52.725  49.005  1.00  0.00           H  
ATOM   1460  CA  SER   108      62.580  50.757  48.629  1.00  0.00           C  
ATOM   1461  HA  SER   108      61.566  50.475  48.346  1.00  0.00           H  
ATOM   1462  CB  SER   108      63.400  50.645  47.359  1.00  0.00           C  
ATOM   1463  HB2 SER   108      64.465  50.779  47.550  1.00  0.00           H  
ATOM   1464  HB3 SER   108      63.234  49.625  47.012  1.00  0.00           H  
ATOM   1465  OG  SER   108      62.909  51.531  46.306  1.00  0.00           O  
ATOM   1466  HG  SER   108      63.615  51.478  45.658  1.00  0.00           H  
ATOM   1467  C   SER   108      63.086  49.616  49.562  1.00  0.00           C  
ATOM   1468  O   SER   108      63.891  49.843  50.487  1.00  0.00           O  
ATOM   1469  N   THR   109      62.661  48.397  49.459  1.00  0.00           N  
ATOM   1470  H   THR   109      62.054  48.154  48.690  1.00  0.00           H  
ATOM   1471  CA  THR   109      63.002  47.242  50.366  1.00  0.00           C  
ATOM   1472  HA  THR   109      62.872  47.766  51.313  1.00  0.00           H  
ATOM   1473  CB  THR   109      61.899  46.111  50.194  1.00  0.00           C  
ATOM   1474  HB  THR   109      62.295  45.225  50.690  1.00  0.00           H  
ATOM   1475  CG2 THR   109      60.583  46.507  50.785  1.00  0.00           C  
ATOM   1476 HG21 THR   109      60.520  46.286  51.851  1.00  0.00           H  
ATOM   1477 HG22 THR   109      60.340  47.557  50.621  1.00  0.00           H  
ATOM   1478 HG23 THR   109      59.827  46.045  50.151  1.00  0.00           H  
ATOM   1479  OG1 THR   109      61.626  45.889  48.832  1.00  0.00           O  
ATOM   1480  HG1 THR   109      62.433  45.456  48.544  1.00  0.00           H  
ATOM   1481  C   THR   109      64.450  46.759  50.269  1.00  0.00           C  
ATOM   1482  O   THR   109      65.199  47.350  49.455  1.00  0.00           O  
ATOM   1483  N   SER   110      64.966  45.843  51.019  1.00  0.00           N  
ATOM   1484  H   SER   110      64.369  45.386  51.693  1.00  0.00           H  
ATOM   1485  CA  SER   110      66.199  45.238  50.668  1.00  0.00           C  
ATOM   1486  HA  SER   110      66.334  45.278  49.587  1.00  0.00           H  
ATOM   1487  CB  SER   110      67.325  46.086  51.323  1.00  0.00           C  
ATOM   1488  HB2 SER   110      66.960  47.111  51.380  1.00  0.00           H  
ATOM   1489  HB3 SER   110      67.538  45.575  52.262  1.00  0.00           H  
ATOM   1490  OG  SER   110      68.574  45.973  50.576  1.00  0.00           O  
ATOM   1491  HG  SER   110      68.370  46.437  49.760  1.00  0.00           H  
ATOM   1492  C   SER   110      66.344  43.701  51.047  1.00  0.00           C  
ATOM   1493  O   SER   110      65.964  43.244  52.148  1.00  0.00           O  
ATOM   1494  N   GLY   111      66.809  42.861  50.082  1.00  0.00           N  
ATOM   1495  H   GLY   111      67.008  43.376  49.237  1.00  0.00           H  
ATOM   1496  CA  GLY   111      66.586  41.435  50.031  1.00  0.00           C  
ATOM   1497  HA2 GLY   111      67.369  41.045  49.381  1.00  0.00           H  
ATOM   1498  HA3 GLY   111      66.820  41.017  51.010  1.00  0.00           H  
ATOM   1499  C   GLY   111      65.160  41.040  49.648  1.00  0.00           C  
ATOM   1500  O   GLY   111      64.184  41.770  49.890  1.00  0.00           O  
ATOM   1501  N   SER   112      64.874  39.928  49.006  1.00  0.00           N  
ATOM   1502  H   SER   112      63.947  39.946  48.606  1.00  0.00           H  
ATOM   1503  CA  SER   112      65.653  38.708  48.662  1.00  0.00           C  
ATOM   1504  HA  SER   112      64.980  37.860  48.536  1.00  0.00           H  
ATOM   1505  CB  SER   112      66.372  38.896  47.329  1.00  0.00           C  
ATOM   1506  HB2 SER   112      67.083  39.720  47.400  1.00  0.00           H  
ATOM   1507  HB3 SER   112      66.998  38.011  47.216  1.00  0.00           H  
ATOM   1508  OG  SER   112      65.495  39.092  46.251  1.00  0.00           O  
ATOM   1509  HG  SER   112      65.346  40.032  46.376  1.00  0.00           H  
ATOM   1510  C   SER   112      66.632  38.302  49.834  1.00  0.00           C  
ATOM   1511  O   SER   112      67.795  38.625  49.697  1.00  0.00           O  
ATOM   1512  N   TYR   113      66.337  37.780  50.987  1.00  0.00           N  
ATOM   1513  H   TYR   113      67.126  37.691  51.611  1.00  0.00           H  
ATOM   1514  CA  TYR   113      65.048  37.354  51.611  1.00  0.00           C  
ATOM   1515  HA  TYR   113      64.283  38.004  51.187  1.00  0.00           H  
ATOM   1516  CB  TYR   113      64.693  35.881  51.358  1.00  0.00           C  
ATOM   1517  HB2 TYR   113      65.442  35.274  51.867  1.00  0.00           H  
ATOM   1518  HB3 TYR   113      63.741  35.695  51.855  1.00  0.00           H  
ATOM   1519  CG  TYR   113      64.658  35.542  49.938  1.00  0.00           C  
ATOM   1520  CD1 TYR   113      63.469  35.715  49.205  1.00  0.00           C  
ATOM   1521  HD1 TYR   113      62.515  35.929  49.664  1.00  0.00           H  
ATOM   1522  CE1 TYR   113      63.515  35.483  47.797  1.00  0.00           C  
ATOM   1523  HE1 TYR   113      62.630  35.693  47.215  1.00  0.00           H  
ATOM   1524  CZ  TYR   113      64.689  35.349  47.158  1.00  0.00           C  
ATOM   1525  OH  TYR   113      64.694  35.349  45.778  1.00  0.00           O  
ATOM   1526  HH  TYR   113      65.593  35.453  45.458  1.00  0.00           H  
ATOM   1527  CE2 TYR   113      65.898  35.153  47.879  1.00  0.00           C  
ATOM   1528  HE2 TYR   113      66.792  34.915  47.323  1.00  0.00           H  
ATOM   1529  CD2 TYR   113      65.898  35.189  49.350  1.00  0.00           C  
ATOM   1530  HD2 TYR   113      66.816  35.036  49.898  1.00  0.00           H  
ATOM   1531  C   TYR   113      65.000  37.534  53.142  1.00  0.00           C  
ATOM   1532  O   TYR   113      65.934  37.122  53.859  1.00  0.00           O  
ATOM   1533  N   GLY   114      63.849  37.937  53.723  1.00  0.00           N  
ATOM   1534  H   GLY   114      63.093  38.363  53.205  1.00  0.00           H  
ATOM   1535  CA  GLY   114      63.496  37.802  55.194  1.00  0.00           C  
ATOM   1536  HA2 GLY   114      62.418  37.925  55.297  1.00  0.00           H  
ATOM   1537  HA3 GLY   114      63.803  36.832  55.584  1.00  0.00           H  
ATOM   1538  C   GLY   114      64.142  38.825  56.160  1.00  0.00           C  
ATOM   1539  O   GLY   114      65.120  39.503  55.883  1.00  0.00           O  
ATOM   1540  N   SER   115      63.638  38.936  57.388  1.00  0.00           N  
ATOM   1541  H   SER   115      63.922  39.735  57.935  1.00  0.00           H  
ATOM   1542  CA  SER   115      62.504  38.207  57.956  1.00  0.00           C  
ATOM   1543  HA  SER   115      62.171  37.476  57.218  1.00  0.00           H  
ATOM   1544  CB  SER   115      62.942  37.482  59.238  1.00  0.00           C  
ATOM   1545  HB2 SER   115      63.210  38.221  59.992  1.00  0.00           H  
ATOM   1546  HB3 SER   115      62.154  36.893  59.708  1.00  0.00           H  
ATOM   1547  OG  SER   115      64.115  36.711  59.106  1.00  0.00           O  
ATOM   1548  HG  SER   115      63.967  35.891  58.630  1.00  0.00           H  
ATOM   1549  C   SER   115      61.331  39.068  58.360  1.00  0.00           C  
ATOM   1550  O   SER   115      60.591  38.639  59.231  1.00  0.00           O  
ATOM   1551  N   SER   116      60.997  40.210  57.765  1.00  0.00           N  
ATOM   1552  H   SER   116      61.538  40.526  56.973  1.00  0.00           H  
ATOM   1553  CA  SER   116      59.782  41.039  57.985  1.00  0.00           C  
ATOM   1554  HA  SER   116      60.031  42.003  57.541  1.00  0.00           H  
ATOM   1555  CB  SER   116      58.644  40.456  57.140  1.00  0.00           C  
ATOM   1556  HB2 SER   116      58.308  39.543  57.633  1.00  0.00           H  
ATOM   1557  HB3 SER   116      57.838  41.188  57.087  1.00  0.00           H  
ATOM   1558  OG  SER   116      59.013  40.204  55.766  1.00  0.00           O  
ATOM   1559  HG  SER   116      58.299  40.070  55.139  1.00  0.00           H  
ATOM   1560  C   SER   116      59.351  41.386  59.416  1.00  0.00           C  
ATOM   1561  O   SER   116      58.177  41.162  59.698  1.00  0.00           O  
ATOM   1562  N   SER   117      60.302  41.807  60.243  1.00  0.00           N  
ATOM   1563  H   SER   117      61.202  41.861  59.787  1.00  0.00           H  
ATOM   1564  CA  SER   117      60.159  42.211  61.663  1.00  0.00           C  
ATOM   1565  HA  SER   117      59.904  41.324  62.243  1.00  0.00           H  
ATOM   1566  CB  SER   117      61.525  42.713  62.204  1.00  0.00           C  
ATOM   1567  HB2 SER   117      61.900  43.510  61.561  1.00  0.00           H  
ATOM   1568  HB3 SER   117      61.382  43.131  63.200  1.00  0.00           H  
ATOM   1569  OG  SER   117      62.422  41.641  62.242  1.00  0.00           O  
ATOM   1570  HG  SER   117      62.658  41.535  61.317  1.00  0.00           H  
ATOM   1571  C   SER   117      59.071  43.237  61.935  1.00  0.00           C  
ATOM   1572  O   SER   117      58.611  43.868  61.000  1.00  0.00           O  
ATOM   1573  N   GLN   118      58.696  43.435  63.171  1.00  0.00           N  
ATOM   1574  H   GLN   118      59.136  42.889  63.898  1.00  0.00           H  
ATOM   1575  CA  GLN   118      57.648  44.415  63.622  1.00  0.00           C  
ATOM   1576  HA  GLN   118      57.931  44.503  64.671  1.00  0.00           H  
ATOM   1577  CB  GLN   118      57.761  45.885  63.151  1.00  0.00           C  
ATOM   1578  HB2 GLN   118      57.444  45.939  62.110  1.00  0.00           H  
ATOM   1579  HB3 GLN   118      57.085  46.542  63.698  1.00  0.00           H  
ATOM   1580  CG  GLN   118      59.262  46.345  63.274  1.00  0.00           C  
ATOM   1581  HG2 GLN   118      59.904  45.535  62.926  1.00  0.00           H  
ATOM   1582  HG3 GLN   118      59.462  47.163  62.582  1.00  0.00           H  
ATOM   1583  CD  GLN   118      59.664  46.754  64.666  1.00  0.00           C  
ATOM   1584  OE1 GLN   118      59.119  46.227  65.651  1.00  0.00           O  
ATOM   1585  NE2 GLN   118      60.563  47.687  64.852  1.00  0.00           N  
ATOM   1586 HE21 GLN   118      60.940  48.213  64.077  1.00  0.00           H  
ATOM   1587 HE22 GLN   118      60.714  48.036  65.788  1.00  0.00           H  
ATOM   1588  C   GLN   118      56.214  43.952  63.581  1.00  0.00           C  
ATOM   1589  O   GLN   118      55.866  43.221  62.673  1.00  0.00           O  
ATOM   1590  N   SER   119      55.358  44.309  64.530  1.00  0.00           N  
ATOM   1591  H   SER   119      54.501  43.779  64.598  1.00  0.00           H  
ATOM   1592  CA  SER   119      55.679  45.059  65.817  1.00  0.00           C  
ATOM   1593  HA  SER   119      56.387  45.847  65.560  1.00  0.00           H  
ATOM   1594  CB  SER   119      54.362  45.794  66.290  1.00  0.00           C  
ATOM   1595  HB2 SER   119      54.146  46.479  65.470  1.00  0.00           H  
ATOM   1596  HB3 SER   119      53.626  45.024  66.520  1.00  0.00           H  
ATOM   1597  OG  SER   119      54.688  46.699  67.359  1.00  0.00           O  
ATOM   1598  HG  SER   119      55.204  47.406  66.965  1.00  0.00           H  
ATOM   1599  C   SER   119      56.244  44.086  66.878  1.00  0.00           C  
ATOM   1600  O   SER   119      56.498  42.879  66.635  1.00  0.00           O  
ATOM   1601  N   SER   120      56.548  44.590  68.053  1.00  0.00           N  
ATOM   1602  H   SER   120      56.427  45.590  68.128  1.00  0.00           H  
ATOM   1603  CA  SER   120      56.969  43.913  69.251  1.00  0.00           C  
ATOM   1604  HA  SER   120      57.893  43.391  69.000  1.00  0.00           H  
ATOM   1605  CB  SER   120      57.260  45.029  70.282  1.00  0.00           C  
ATOM   1606  HB2 SER   120      57.754  44.657  71.180  1.00  0.00           H  
ATOM   1607  HB3 SER   120      57.926  45.787  69.870  1.00  0.00           H  
ATOM   1608  OG  SER   120      56.134  45.680  70.687  1.00  0.00           O  
ATOM   1609  HG  SER   120      55.703  46.188  69.995  1.00  0.00           H  
ATOM   1610  C   SER   120      55.938  42.944  69.870  1.00  0.00           C  
ATOM   1611  O   SER   120      54.712  43.188  69.844  1.00  0.00           O  
ATOM   1612  N   SER   121      56.269  41.744  70.400  1.00  0.00           N  
ATOM   1613  H   SER   121      55.458  41.233  70.717  1.00  0.00           H  
ATOM   1614  CA  SER   121      57.633  41.184  70.492  1.00  0.00           C  
ATOM   1615  HA  SER   121      58.244  42.061  70.705  1.00  0.00           H  
ATOM   1616  CB  SER   121      57.777  40.242  71.634  1.00  0.00           C  
ATOM   1617  HB2 SER   121      57.455  40.710  72.564  1.00  0.00           H  
ATOM   1618  HB3 SER   121      57.217  39.313  71.525  1.00  0.00           H  
ATOM   1619  OG  SER   121      59.105  39.944  71.852  1.00  0.00           O  
ATOM   1620  HG  SER   121      59.135  39.217  72.479  1.00  0.00           H  
ATOM   1621  C   SER   121      58.081  40.631  69.121  1.00  0.00           C  
ATOM   1622  O   SER   121      57.394  40.662  68.131  1.00  0.00           O  
ATOM   1623  N   TYR   122      59.311  40.146  69.011  1.00  0.00           N  
ATOM   1624  H   TYR   122      59.852  40.284  69.853  1.00  0.00           H  
ATOM   1625  CA  TYR   122      59.911  39.277  67.986  1.00  0.00           C  
ATOM   1626  HA  TYR   122      59.664  39.851  67.093  1.00  0.00           H  
ATOM   1627  CB  TYR   122      61.376  39.068  68.256  1.00  0.00           C  
ATOM   1628  HB2 TYR   122      61.446  38.277  69.003  1.00  0.00           H  
ATOM   1629  HB3 TYR   122      61.855  38.693  67.351  1.00  0.00           H  
ATOM   1630  CG  TYR   122      62.202  40.263  68.789  1.00  0.00           C  
ATOM   1631  CD1 TYR   122      62.845  40.150  70.043  1.00  0.00           C  
ATOM   1632  HD1 TYR   122      62.805  39.239  70.621  1.00  0.00           H  
ATOM   1633  CE1 TYR   122      63.580  41.270  70.609  1.00  0.00           C  
ATOM   1634  HE1 TYR   122      64.232  41.212  71.468  1.00  0.00           H  
ATOM   1635  CZ  TYR   122      63.557  42.494  69.934  1.00  0.00           C  
ATOM   1636  OH  TYR   122      64.195  43.603  70.473  1.00  0.00           O  
ATOM   1637  HH  TYR   122      64.031  43.591  71.419  1.00  0.00           H  
ATOM   1638  CE2 TYR   122      62.842  42.591  68.724  1.00  0.00           C  
ATOM   1639  HE2 TYR   122      62.867  43.507  68.153  1.00  0.00           H  
ATOM   1640  CD2 TYR   122      62.185  41.497  68.142  1.00  0.00           C  
ATOM   1641  HD2 TYR   122      61.747  41.592  67.160  1.00  0.00           H  
ATOM   1642  C   TYR   122      59.073  37.989  67.713  1.00  0.00           C  
ATOM   1643  O   TYR   122      58.277  37.656  68.522  1.00  0.00           O  
ATOM   1644  N   GLY   123      59.175  37.264  66.608  1.00  0.00           N  
ATOM   1645  H   GLY   123      58.648  36.404  66.653  1.00  0.00           H  
ATOM   1646  CA  GLY   123      59.908  37.568  65.405  1.00  0.00           C  
ATOM   1647  HA2 GLY   123      59.434  37.467  64.429  1.00  0.00           H  
ATOM   1648  HA3 GLY   123      60.050  38.648  65.396  1.00  0.00           H  
ATOM   1649  C   GLY   123      61.234  36.802  65.337  1.00  0.00           C  
ATOM   1650  O   GLY   123      61.204  35.625  65.752  1.00  0.00           O  
ATOM   1651  N   GLN   124      62.332  37.392  64.728  1.00  0.00           N  
ATOM   1652  H   GLN   124      62.241  38.351  64.424  1.00  0.00           H  
ATOM   1653  CA  GLN   124      63.593  36.742  64.488  1.00  0.00           C  
ATOM   1654  HA  GLN   124      63.725  36.011  65.286  1.00  0.00           H  
ATOM   1655  CB  GLN   124      63.673  36.017  63.199  1.00  0.00           C  
ATOM   1656  HB2 GLN   124      63.002  35.159  63.150  1.00  0.00           H  
ATOM   1657  HB3 GLN   124      63.341  36.718  62.433  1.00  0.00           H  
ATOM   1658  CG  GLN   124      64.977  35.401  62.753  1.00  0.00           C  
ATOM   1659  HG2 GLN   124      65.720  36.157  62.497  1.00  0.00           H  
ATOM   1660  HG3 GLN   124      65.315  34.744  63.554  1.00  0.00           H  
ATOM   1661  CD  GLN   124      65.031  34.531  61.504  1.00  0.00           C  
ATOM   1662  OE1 GLN   124      66.108  34.198  61.052  1.00  0.00           O  
ATOM   1663  NE2 GLN   124      63.985  34.246  60.738  1.00  0.00           N  
ATOM   1664 HE21 GLN   124      63.137  34.764  60.919  1.00  0.00           H  
ATOM   1665 HE22 GLN   124      64.266  33.813  59.870  1.00  0.00           H  
ATOM   1666  C   GLN   124      64.658  37.893  64.642  1.00  0.00           C  
ATOM   1667  O   GLN   124      64.485  38.984  64.124  1.00  0.00           O  
ATOM   1668  N   PRO   125      65.798  37.652  65.325  1.00  0.00           N  
ATOM   1669  CD  PRO   125      66.743  38.724  65.529  1.00  0.00           C  
ATOM   1670  HD2 PRO   125      66.362  39.739  65.639  1.00  0.00           H  
ATOM   1671  HD3 PRO   125      67.405  38.883  64.678  1.00  0.00           H  
ATOM   1672  CG  PRO   125      67.668  38.243  66.641  1.00  0.00           C  
ATOM   1673  HG2 PRO   125      67.258  38.236  67.651  1.00  0.00           H  
ATOM   1674  HG3 PRO   125      68.695  38.590  66.531  1.00  0.00           H  
ATOM   1675  CB  PRO   125      67.792  36.785  66.329  1.00  0.00           C  
ATOM   1676  HB2 PRO   125      68.122  36.272  67.232  1.00  0.00           H  
ATOM   1677  HB3 PRO   125      68.492  36.731  65.495  1.00  0.00           H  
ATOM   1678  CA  PRO   125      66.277  36.456  65.988  1.00  0.00           C  
ATOM   1679  HA  PRO   125      66.314  35.708  65.196  1.00  0.00           H  
ATOM   1680  C   PRO   125      65.430  35.961  67.166  1.00  0.00           C  
ATOM   1681  O   PRO   125      64.915  36.812  67.934  1.00  0.00           O  
ATOM   1682  N   GLN   126      65.377  34.617  67.312  1.00  0.00           N  
ATOM   1683  H   GLN   126      65.987  34.038  66.753  1.00  0.00           H  
ATOM   1684  CA  GLN   126      64.677  33.958  68.424  1.00  0.00           C  
ATOM   1685  HA  GLN   126      63.608  34.129  68.297  1.00  0.00           H  
ATOM   1686  CB  GLN   126      64.934  32.403  68.304  1.00  0.00           C  
ATOM   1687  HB2 GLN   126      64.716  31.979  67.324  1.00  0.00           H  
ATOM   1688  HB3 GLN   126      65.991  32.245  68.517  1.00  0.00           H  
ATOM   1689  CG  GLN   126      64.234  31.552  69.335  1.00  0.00           C  
ATOM   1690  HG2 GLN   126      64.620  31.816  70.320  1.00  0.00           H  
ATOM   1691  HG3 GLN   126      63.159  31.733  69.335  1.00  0.00           H  
ATOM   1692  CD  GLN   126      64.533  30.078  69.048  1.00  0.00           C  
ATOM   1693  OE1 GLN   126      65.674  29.671  68.725  1.00  0.00           O  
ATOM   1694  NE2 GLN   126      63.665  29.170  69.266  1.00  0.00           N  
ATOM   1695 HE21 GLN   126      62.755  29.520  69.530  1.00  0.00           H  
ATOM   1696 HE22 GLN   126      63.865  28.184  69.188  1.00  0.00           H  
ATOM   1697  C   GLN   126      65.044  34.591  69.799  1.00  0.00           C  
ATOM   1698  O   GLN   126      66.186  34.509  70.205  1.00  0.00           O  
ATOM   1699  N   SER   127      64.049  34.997  70.596  1.00  0.00           N  
ATOM   1700  H   SER   127      63.137  35.073  70.167  1.00  0.00           H  
ATOM   1701  CA  SER   127      64.014  35.429  72.018  1.00  0.00           C  
ATOM   1702  HA  SER   127      62.990  35.670  72.302  1.00  0.00           H  
ATOM   1703  CB  SER   127      64.541  34.278  72.929  1.00  0.00           C  
ATOM   1704  HB2 SER   127      65.603  34.156  72.717  1.00  0.00           H  
ATOM   1705  HB3 SER   127      64.472  34.625  73.960  1.00  0.00           H  
ATOM   1706  OG  SER   127      63.845  33.058  72.890  1.00  0.00           O  
ATOM   1707  HG  SER   127      62.929  33.232  73.119  1.00  0.00           H  
ATOM   1708  C   SER   127      65.019  36.658  72.200  1.00  0.00           C  
ATOM   1709  O   SER   127      65.354  37.108  73.307  1.00  0.00           O  
ATOM   1710  N   GLY   128      65.290  37.312  71.054  1.00  0.00           N  
ATOM   1711  H   GLY   128      65.068  36.847  70.185  1.00  0.00           H  
ATOM   1712  CA  GLY   128      66.143  38.488  70.986  1.00  0.00           C  
ATOM   1713  HA2 GLY   128      65.724  39.180  70.256  1.00  0.00           H  
ATOM   1714  HA3 GLY   128      66.162  39.004  71.946  1.00  0.00           H  
ATOM   1715  C   GLY   128      67.594  38.287  70.500  1.00  0.00           C  
ATOM   1716  O   GLY   128      68.154  37.215  70.312  1.00  0.00           O  
ATOM   1717  N   SER   129      68.419  39.348  70.348  1.00  0.00           N  
ATOM   1718  H   SER   129      69.299  39.084  69.929  1.00  0.00           H  
ATOM   1719  CA  SER   129      68.104  40.817  70.502  1.00  0.00           C  
ATOM   1720  HA  SER   129      69.034  41.385  70.477  1.00  0.00           H  
ATOM   1721  CB  SER   129      67.294  41.284  69.314  1.00  0.00           C  
ATOM   1722  HB2 SER   129      66.307  40.824  69.257  1.00  0.00           H  
ATOM   1723  HB3 SER   129      67.217  42.369  69.383  1.00  0.00           H  
ATOM   1724  OG  SER   129      67.994  41.059  68.135  1.00  0.00           O  
ATOM   1725  HG  SER   129      67.553  41.566  67.449  1.00  0.00           H  
ATOM   1726  C   SER   129      67.451  41.125  71.854  1.00  0.00           C  
ATOM   1727  O   SER   129      66.370  41.687  72.008  1.00  0.00           O  
ATOM   1728  N   TYR   130      68.149  40.641  72.911  1.00  0.00           N  
ATOM   1729  H   TYR   130      69.074  40.275  72.738  1.00  0.00           H  
ATOM   1730  CA  TYR   130      67.572  40.520  74.250  1.00  0.00           C  
ATOM   1731  HA  TYR   130      66.770  39.781  74.268  1.00  0.00           H  
ATOM   1732  CB  TYR   130      68.676  39.923  75.047  1.00  0.00           C  
ATOM   1733  HB2 TYR   130      69.503  40.622  75.174  1.00  0.00           H  
ATOM   1734  HB3 TYR   130      68.370  39.663  76.061  1.00  0.00           H  
ATOM   1735  CG  TYR   130      69.295  38.638  74.528  1.00  0.00           C  
ATOM   1736  CD1 TYR   130      70.718  38.476  74.473  1.00  0.00           C  
ATOM   1737  HD1 TYR   130      71.395  39.291  74.683  1.00  0.00           H  
ATOM   1738  CE1 TYR   130      71.212  37.261  73.971  1.00  0.00           C  
ATOM   1739  HE1 TYR   130      72.263  37.188  73.734  1.00  0.00           H  
ATOM   1740  CZ  TYR   130      70.364  36.259  73.509  1.00  0.00           C  
ATOM   1741  OH  TYR   130      70.871  35.099  73.063  1.00  0.00           O  
ATOM   1742  HH  TYR   130      70.301  34.350  73.250  1.00  0.00           H  
ATOM   1743  CE2 TYR   130      68.965  36.444  73.606  1.00  0.00           C  
ATOM   1744  HE2 TYR   130      68.286  35.717  73.186  1.00  0.00           H  
ATOM   1745  CD2 TYR   130      68.453  37.601  74.167  1.00  0.00           C  
ATOM   1746  HD2 TYR   130      67.403  37.674  74.413  1.00  0.00           H  
ATOM   1747  C   TYR   130      67.035  41.826  74.910  1.00  0.00           C  
ATOM   1748  O   TYR   130      67.671  42.892  74.754  1.00  0.00           O  
ATOM   1749  N   SER   131      65.850  41.835  75.493  1.00  0.00           N  
ATOM   1750  H   SER   131      65.416  42.745  75.555  1.00  0.00           H  
ATOM   1751  CA  SER   131      64.995  40.742  75.907  1.00  0.00           C  
ATOM   1752  HA  SER   131      64.236  41.250  76.502  1.00  0.00           H  
ATOM   1753  CB  SER   131      64.221  40.112  74.749  1.00  0.00           C  
ATOM   1754  HB2 SER   131      64.823  39.659  73.961  1.00  0.00           H  
ATOM   1755  HB3 SER   131      63.552  39.322  75.088  1.00  0.00           H  
ATOM   1756  OG  SER   131      63.386  41.198  74.248  1.00  0.00           O  
ATOM   1757  HG  SER   131      62.735  40.880  73.618  1.00  0.00           H  
ATOM   1758  C   SER   131      65.622  39.816  76.990  1.00  0.00           C  
ATOM   1759  O   SER   131      65.686  38.622  76.819  1.00  0.00           O  
ATOM   1760  N   GLN   132      66.100  40.247  78.149  1.00  0.00           N  
ATOM   1761  H   GLN   132      66.585  39.523  78.659  1.00  0.00           H  
ATOM   1762  CA  GLN   132      66.214  41.631  78.639  1.00  0.00           C  
ATOM   1763  HA  GLN   132      66.675  42.278  77.893  1.00  0.00           H  
ATOM   1764  CB  GLN   132      64.922  42.257  79.120  1.00  0.00           C  
ATOM   1765  HB2 GLN   132      65.175  43.162  79.672  1.00  0.00           H  
ATOM   1766  HB3 GLN   132      64.310  42.370  78.225  1.00  0.00           H  
ATOM   1767  CG  GLN   132      64.169  41.433  80.113  1.00  0.00           C  
ATOM   1768  HG2 GLN   132      63.715  40.571  79.624  1.00  0.00           H  
ATOM   1769  HG3 GLN   132      64.801  41.015  80.897  1.00  0.00           H  
ATOM   1770  CD  GLN   132      62.956  42.170  80.688  1.00  0.00           C  
ATOM   1771  OE1 GLN   132      62.759  43.371  80.500  1.00  0.00           O  
ATOM   1772  NE2 GLN   132      62.004  41.497  81.349  1.00  0.00           N  
ATOM   1773 HE21 GLN   132      62.052  40.502  81.521  1.00  0.00           H  
ATOM   1774 HE22 GLN   132      61.192  41.960  81.731  1.00  0.00           H  
ATOM   1775  C   GLN   132      67.178  41.629  79.827  1.00  0.00           C  
ATOM   1776  O   GLN   132      67.314  40.665  80.582  1.00  0.00           O  
ATOM   1777  N   GLN   133      67.828  42.819  79.972  1.00  0.00           N  
ATOM   1778  H   GLN   133      67.624  43.526  79.281  1.00  0.00           H  
ATOM   1779  CA  GLN   133      68.805  43.158  81.063  1.00  0.00           C  
ATOM   1780  HA  GLN   133      69.142  44.175  80.866  1.00  0.00           H  
ATOM   1781  CB  GLN   133      68.101  43.110  82.435  1.00  0.00           C  
ATOM   1782  HB2 GLN   133      67.782  42.094  82.666  1.00  0.00           H  
ATOM   1783  HB3 GLN   133      68.661  43.347  83.340  1.00  0.00           H  
ATOM   1784  CG  GLN   133      66.866  44.052  82.444  1.00  0.00           C  
ATOM   1785  HG2 GLN   133      67.004  44.889  81.760  1.00  0.00           H  
ATOM   1786  HG3 GLN   133      66.012  43.456  82.124  1.00  0.00           H  
ATOM   1787  CD  GLN   133      66.485  44.529  83.850  1.00  0.00           C  
ATOM   1788  OE1 GLN   133      66.990  45.486  84.436  1.00  0.00           O  
ATOM   1789  NE2 GLN   133      65.777  43.664  84.527  1.00  0.00           N  
ATOM   1790 HE21 GLN   133      65.460  42.762  84.202  1.00  0.00           H  
ATOM   1791 HE22 GLN   133      65.562  43.981  85.462  1.00  0.00           H  
ATOM   1792  C   GLN   133      70.081  42.266  81.085  1.00  0.00           C  
ATOM   1793  O   GLN   133      70.395  41.701  82.145  1.00  0.00           O  
ATOM   1794  N   PRO   134      70.906  42.207  79.946  1.00  0.00           N  
ATOM   1795  CD  PRO   134      72.192  41.505  80.038  1.00  0.00           C  
ATOM   1796  HD2 PRO   134      72.073  40.432  80.190  1.00  0.00           H  
ATOM   1797  HD3 PRO   134      72.723  41.933  80.888  1.00  0.00           H  
ATOM   1798  CG  PRO   134      72.928  41.755  78.761  1.00  0.00           C  
ATOM   1799  HG2 PRO   134      72.734  41.030  77.971  1.00  0.00           H  
ATOM   1800  HG3 PRO   134      73.988  41.823  79.006  1.00  0.00           H  
ATOM   1801  CB  PRO   134      72.455  43.157  78.377  1.00  0.00           C  
ATOM   1802  HB2 PRO   134      72.307  43.251  77.302  1.00  0.00           H  
ATOM   1803  HB3 PRO   134      73.048  43.877  78.942  1.00  0.00           H  
ATOM   1804  CA  PRO   134      70.986  43.131  78.820  1.00  0.00           C  
ATOM   1805  HA  PRO   134      70.742  44.108  79.239  1.00  0.00           H  
ATOM   1806  C   PRO   134      69.970  42.673  77.720  1.00  0.00           C  
ATOM   1807  O   PRO   134      69.570  41.536  77.562  1.00  0.00           O  
ATOM   1808  N   SER   135      69.487  43.612  76.912  1.00  0.00           N  
ATOM   1809  H   SER   135      68.753  43.288  76.299  1.00  0.00           H  
ATOM   1810  CA  SER   135      69.749  45.049  76.804  1.00  0.00           C  
ATOM   1811  HA  SER   135      70.800  45.282  76.974  1.00  0.00           H  
ATOM   1812  CB  SER   135      69.549  45.497  75.347  1.00  0.00           C  
ATOM   1813  HB2 SER   135      70.241  44.955  74.702  1.00  0.00           H  
ATOM   1814  HB3 SER   135      68.491  45.324  75.151  1.00  0.00           H  
ATOM   1815  OG  SER   135      69.842  46.788  75.103  1.00  0.00           O  
ATOM   1816  HG  SER   135      70.179  46.899  74.211  1.00  0.00           H  
ATOM   1817  C   SER   135      69.007  45.934  77.763  1.00  0.00           C  
ATOM   1818  O   SER   135      68.069  45.445  78.321  1.00  0.00           O  
ATOM   1819  N   TYR   136      69.535  47.132  77.974  1.00  0.00           N  
ATOM   1820  H   TYR   136      70.343  47.450  77.458  1.00  0.00           H  
ATOM   1821  CA  TYR   136      69.054  48.081  78.897  1.00  0.00           C  
ATOM   1822  HA  TYR   136      68.234  47.676  79.489  1.00  0.00           H  
ATOM   1823  CB  TYR   136      70.295  48.292  79.820  1.00  0.00           C  
ATOM   1824  HB2 TYR   136      71.157  48.455  79.173  1.00  0.00           H  
ATOM   1825  HB3 TYR   136      70.124  49.129  80.497  1.00  0.00           H  
ATOM   1826  CG  TYR   136      70.474  47.069  80.692  1.00  0.00           C  
ATOM   1827  CD1 TYR   136      69.726  47.060  81.877  1.00  0.00           C  
ATOM   1828  HD1 TYR   136      68.910  47.760  81.980  1.00  0.00           H  
ATOM   1829  CE1 TYR   136      70.097  46.112  82.874  1.00  0.00           C  
ATOM   1830  HE1 TYR   136      69.617  46.177  83.839  1.00  0.00           H  
ATOM   1831  CZ  TYR   136      71.174  45.228  82.647  1.00  0.00           C  
ATOM   1832  OH  TYR   136      71.464  44.309  83.593  1.00  0.00           O  
ATOM   1833  HH  TYR   136      72.223  43.731  83.486  1.00  0.00           H  
ATOM   1834  CE2 TYR   136      71.826  45.205  81.450  1.00  0.00           C  
ATOM   1835  HE2 TYR   136      72.546  44.426  81.251  1.00  0.00           H  
ATOM   1836  CD2 TYR   136      71.548  46.139  80.468  1.00  0.00           C  
ATOM   1837  HD2 TYR   136      72.070  46.087  79.524  1.00  0.00           H  
ATOM   1838  C   TYR   136      68.618  49.370  78.182  1.00  0.00           C  
ATOM   1839  O   TYR   136      69.281  49.868  77.307  1.00  0.00           O  
ATOM   1840  N   GLY   137      67.411  50.021  78.351  1.00  0.00           N  
ATOM   1841  H   GLY   137      67.313  50.746  77.654  1.00  0.00           H  
ATOM   1842  CA  GLY   137      66.285  49.720  79.224  1.00  0.00           C  
ATOM   1843  HA2 GLY   137      65.334  50.148  78.907  1.00  0.00           H  
ATOM   1844  HA3 GLY   137      66.141  48.648  79.358  1.00  0.00           H  
ATOM   1845  C   GLY   137      66.577  50.098  80.648  1.00  0.00           C  
ATOM   1846  O   GLY   137      67.669  49.805  81.131  1.00  0.00           O  
ATOM   1847  N   GLY   138      65.518  50.542  81.377  1.00  0.00           N  
ATOM   1848  H   GLY   138      64.688  50.759  80.843  1.00  0.00           H  
ATOM   1849  CA  GLY   138      65.525  50.919  82.734  1.00  0.00           C  
ATOM   1850  HA2 GLY   138      64.491  51.219  82.904  1.00  0.00           H  
ATOM   1851  HA3 GLY   138      65.781  50.025  83.303  1.00  0.00           H  
ATOM   1852  C   GLY   138      66.403  52.172  83.076  1.00  0.00           C  
ATOM   1853  O   GLY   138      67.076  52.653  82.155  1.00  0.00           O  
ATOM   1854  N   GLN   139      66.346  52.685  84.347  1.00  0.00           N  
ATOM   1855  H   GLN   139      66.860  53.548  84.458  1.00  0.00           H  
ATOM   1856  CA  GLN   139      65.545  52.249  85.398  1.00  0.00           C  
ATOM   1857  HA  GLN   139      65.561  51.161  85.343  1.00  0.00           H  
ATOM   1858  CB  GLN   139      66.211  52.752  86.726  1.00  0.00           C  
ATOM   1859  HB2 GLN   139      67.274  52.608  86.534  1.00  0.00           H  
ATOM   1860  HB3 GLN   139      66.087  53.831  86.823  1.00  0.00           H  
ATOM   1861  CG  GLN   139      65.776  52.023  87.962  1.00  0.00           C  
ATOM   1862  HG2 GLN   139      64.783  52.387  88.224  1.00  0.00           H  
ATOM   1863  HG3 GLN   139      65.731  50.958  87.735  1.00  0.00           H  
ATOM   1864  CD  GLN   139      66.849  52.292  89.049  1.00  0.00           C  
ATOM   1865  OE1 GLN   139      67.534  53.325  89.213  1.00  0.00           O  
ATOM   1866  NE2 GLN   139      67.168  51.217  89.772  1.00  0.00           N  
ATOM   1867 HE21 GLN   139      66.781  50.336  89.465  1.00  0.00           H  
ATOM   1868 HE22 GLN   139      67.872  51.316  90.488  1.00  0.00           H  
ATOM   1869  C   GLN   139      64.129  52.712  85.328  1.00  0.00           C  
ATOM   1870  O   GLN   139      63.212  51.916  85.644  1.00  0.00           O  
ATOM   1871  N   GLN   140      63.951  53.904  84.785  1.00  0.00           N  
ATOM   1872  H   GLN   140      64.755  54.489  84.606  1.00  0.00           H  
ATOM   1873  CA  GLN   140      62.630  54.658  84.717  1.00  0.00           C  
ATOM   1874  HA  GLN   140      62.735  55.453  83.979  1.00  0.00           H  
ATOM   1875  CB  GLN   140      61.352  53.785  84.381  1.00  0.00           C  
ATOM   1876  HB2 GLN   140      61.099  53.129  85.214  1.00  0.00           H  
ATOM   1877  HB3 GLN   140      60.498  54.442  84.216  1.00  0.00           H  
ATOM   1878  CG  GLN   140      61.464  52.894  83.155  1.00  0.00           C  
ATOM   1879  HG2 GLN   140      62.250  52.174  83.385  1.00  0.00           H  
ATOM   1880  HG3 GLN   140      60.501  52.419  82.967  1.00  0.00           H  
ATOM   1881  CD  GLN   140      61.697  53.741  81.937  1.00  0.00           C  
ATOM   1882  OE1 GLN   140      62.803  53.889  81.412  1.00  0.00           O  
ATOM   1883  NE2 GLN   140      60.636  54.278  81.334  1.00  0.00           N  
ATOM   1884 HE21 GLN   140      59.846  54.620  81.862  1.00  0.00           H  
ATOM   1885 HE22 GLN   140      60.779  54.690  80.422  1.00  0.00           H  
ATOM   1886  C   GLN   140      62.639  55.465  86.030  1.00  0.00           C  
ATOM   1887  O   GLN   140      61.616  56.122  86.307  1.00  0.00           O  
ATOM   1888  N   GLN   141      63.741  55.644  86.706  1.00  0.00           N  
ATOM   1889  H   GLN   141      64.561  55.130  86.420  1.00  0.00           H  
ATOM   1890  CA  GLN   141      63.844  56.292  88.004  1.00  0.00           C  
ATOM   1891  HA  GLN   141      62.959  56.883  88.243  1.00  0.00           H  
ATOM   1892  CB  GLN   141      63.898  55.208  89.123  1.00  0.00           C  
ATOM   1893  HB2 GLN   141      64.776  54.563  89.088  1.00  0.00           H  
ATOM   1894  HB3 GLN   141      63.652  55.564  90.123  1.00  0.00           H  
ATOM   1895  CG  GLN   141      62.736  54.175  89.055  1.00  0.00           C  
ATOM   1896  HG2 GLN   141      62.641  53.701  88.078  1.00  0.00           H  
ATOM   1897  HG3 GLN   141      62.916  53.450  89.848  1.00  0.00           H  
ATOM   1898  CD  GLN   141      61.329  54.739  89.317  1.00  0.00           C  
ATOM   1899  OE1 GLN   141      61.183  55.717  90.073  1.00  0.00           O  
ATOM   1900  NE2 GLN   141      60.324  54.265  88.617  1.00  0.00           N  
ATOM   1901 HE21 GLN   141      60.467  53.423  88.077  1.00  0.00           H  
ATOM   1902 HE22 GLN   141      59.411  54.498  88.979  1.00  0.00           H  
ATOM   1903  C   GLN   141      65.088  57.206  88.054  1.00  0.00           C  
ATOM   1904  O   GLN   141      66.189  56.659  88.042  1.00  0.00           O  
ATOM   1905  N   SER   142      65.010  58.506  88.215  1.00  0.00           N  
ATOM   1906  H   SER   142      65.901  58.964  88.343  1.00  0.00           H  
ATOM   1907  CA  SER   142      63.862  59.428  88.206  1.00  0.00           C  
ATOM   1908  HA  SER   142      64.290  60.423  88.324  1.00  0.00           H  
ATOM   1909  CB  SER   142      63.193  59.270  86.817  1.00  0.00           C  
ATOM   1910  HB2 SER   142      62.691  58.303  86.795  1.00  0.00           H  
ATOM   1911  HB3 SER   142      62.503  60.099  86.658  1.00  0.00           H  
ATOM   1912  OG  SER   142      64.168  59.288  85.800  1.00  0.00           O  
ATOM   1913  HG  SER   142      63.739  59.521  84.974  1.00  0.00           H  
ATOM   1914  C   SER   142      62.878  59.179  89.399  1.00  0.00           C  
ATOM   1915  O   SER   142      61.740  58.936  89.128  1.00  0.00           O  
ATOM   1916  N   TYR   143      63.309  59.304  90.683  1.00  0.00           N  
ATOM   1917  H   TYR   143      64.264  59.624  90.762  1.00  0.00           H  
ATOM   1918  CA  TYR   143      62.420  59.065  91.854  1.00  0.00           C  
ATOM   1919  HA  TYR   143      61.825  58.157  91.759  1.00  0.00           H  
ATOM   1920  CB  TYR   143      63.354  58.878  93.099  1.00  0.00           C  
ATOM   1921  HB2 TYR   143      64.079  59.686  92.994  1.00  0.00           H  
ATOM   1922  HB3 TYR   143      62.862  58.983  94.066  1.00  0.00           H  
ATOM   1923  CG  TYR   143      64.128  57.581  92.982  1.00  0.00           C  
ATOM   1924  CD1 TYR   143      63.386  56.327  93.061  1.00  0.00           C  
ATOM   1925  HD1 TYR   143      62.307  56.334  93.086  1.00  0.00           H  
ATOM   1926  CE1 TYR   143      63.987  55.087  93.040  1.00  0.00           C  
ATOM   1927  HE1 TYR   143      63.344  54.220  93.076  1.00  0.00           H  
ATOM   1928  CZ  TYR   143      65.362  55.025  92.824  1.00  0.00           C  
ATOM   1929  OH  TYR   143      65.988  53.784  92.718  1.00  0.00           O  
ATOM   1930  HH  TYR   143      65.371  53.116  92.410  1.00  0.00           H  
ATOM   1931  CE2 TYR   143      66.139  56.173  92.901  1.00  0.00           C  
ATOM   1932  HE2 TYR   143      67.216  56.083  92.890  1.00  0.00           H  
ATOM   1933  CD2 TYR   143      65.536  57.468  92.960  1.00  0.00           C  
ATOM   1934  HD2 TYR   143      66.212  58.308  92.900  1.00  0.00           H  
ATOM   1935  C   TYR   143      61.366  60.178  92.021  1.00  0.00           C  
ATOM   1936  O   TYR   143      61.721  61.335  91.739  1.00  0.00           O  
ATOM   1937  N   GLY   144      60.153  59.870  92.373  1.00  0.00           N  
ATOM   1938  H   GLY   144      59.873  58.905  92.471  1.00  0.00           H  
ATOM   1939  CA  GLY   144      58.994  60.815  92.584  1.00  0.00           C  
ATOM   1940  HA2 GLY   144      58.096  60.248  92.832  1.00  0.00           H  
ATOM   1941  HA3 GLY   144      59.203  61.445  93.449  1.00  0.00           H  
ATOM   1942  C   GLY   144      58.727  61.708  91.423  1.00  0.00           C  
ATOM   1943  O   GLY   144      59.138  61.498  90.306  1.00  0.00           O  
ATOM   1944  N   GLN   145      57.886  62.721  91.720  1.00  0.00           N  
ATOM   1945  H   GLN   145      57.623  62.792  92.693  1.00  0.00           H  
ATOM   1946  CA  GLN   145      57.261  63.799  90.869  1.00  0.00           C  
ATOM   1947  HA  GLN   145      58.004  64.181  90.169  1.00  0.00           H  
ATOM   1948  CB  GLN   145      55.932  63.268  90.179  1.00  0.00           C  
ATOM   1949  HB2 GLN   145      55.194  62.861  90.871  1.00  0.00           H  
ATOM   1950  HB3 GLN   145      55.408  64.073  89.663  1.00  0.00           H  
ATOM   1951  CG  GLN   145      56.194  62.197  89.114  1.00  0.00           C  
ATOM   1952  HG2 GLN   145      55.688  62.289  88.153  1.00  0.00           H  
ATOM   1953  HG3 GLN   145      57.197  62.154  88.689  1.00  0.00           H  
ATOM   1954  CD  GLN   145      55.963  60.813  89.564  1.00  0.00           C  
ATOM   1955  OE1 GLN   145      55.936  60.452  90.735  1.00  0.00           O  
ATOM   1956  NE2 GLN   145      55.740  59.892  88.652  1.00  0.00           N  
ATOM   1957 HE21 GLN   145      55.460  58.962  88.928  1.00  0.00           H  
ATOM   1958 HE22 GLN   145      55.553  60.130  87.688  1.00  0.00           H  
ATOM   1959  C   GLN   145      56.805  65.053  91.701  1.00  0.00           C  
ATOM   1960  O   GLN   145      55.988  64.949  92.610  1.00  0.00           O  
ATOM   1961  N   GLN   146      57.191  66.253  91.285  1.00  0.00           N  
ATOM   1962  H   GLN   146      57.745  66.293  90.441  1.00  0.00           H  
ATOM   1963  CA  GLN   146      56.751  67.543  91.866  1.00  0.00           C  
ATOM   1964  HA  GLN   146      57.115  67.619  92.890  1.00  0.00           H  
ATOM   1965  CB  GLN   146      57.316  68.662  90.963  1.00  0.00           C  
ATOM   1966  HB2 GLN   146      58.357  68.349  90.877  1.00  0.00           H  
ATOM   1967  HB3 GLN   146      56.831  68.700  89.988  1.00  0.00           H  
ATOM   1968  CG  GLN   146      57.342  70.034  91.703  1.00  0.00           C  
ATOM   1969  HG2 GLN   146      56.323  70.267  92.012  1.00  0.00           H  
ATOM   1970  HG3 GLN   146      57.929  70.076  92.621  1.00  0.00           H  
ATOM   1971  CD  GLN   146      57.746  71.124  90.700  1.00  0.00           C  
ATOM   1972  OE1 GLN   146      58.329  70.871  89.670  1.00  0.00           O  
ATOM   1973  NE2 GLN   146      57.432  72.363  91.063  1.00  0.00           N  
ATOM   1974 HE21 GLN   146      57.112  72.486  92.014  1.00  0.00           H  
ATOM   1975 HE22 GLN   146      57.641  73.191  90.524  1.00  0.00           H  
ATOM   1976  C   GLN   146      55.229  67.716  91.921  1.00  0.00           C  
ATOM   1977  O   GLN   146      54.500  67.231  91.074  1.00  0.00           O  
ATOM   1978  N   GLN   147      54.752  68.297  92.946  1.00  0.00           N  
ATOM   1979  H   GLN   147      55.367  68.606  93.685  1.00  0.00           H  
ATOM   1980  CA  GLN   147      53.379  68.675  93.089  1.00  0.00           C  
ATOM   1981  HA  GLN   147      52.752  67.847  92.760  1.00  0.00           H  
ATOM   1982  CB  GLN   147      53.097  68.895  94.688  1.00  0.00           C  
ATOM   1983  HB2 GLN   147      52.023  69.068  94.621  1.00  0.00           H  
ATOM   1984  HB3 GLN   147      53.340  67.944  95.160  1.00  0.00           H  
ATOM   1985  CG  GLN   147      53.877  70.020  95.375  1.00  0.00           C  
ATOM   1986  HG2 GLN   147      53.725  70.954  94.835  1.00  0.00           H  
ATOM   1987  HG3 GLN   147      53.410  70.109  96.356  1.00  0.00           H  
ATOM   1988  CD  GLN   147      55.353  69.726  95.518  1.00  0.00           C  
ATOM   1989  OE1 GLN   147      56.211  69.927  94.691  1.00  0.00           O  
ATOM   1990  NE2 GLN   147      55.721  69.135  96.615  1.00  0.00           N  
ATOM   1991 HE21 GLN   147      55.046  68.951  97.343  1.00  0.00           H  
ATOM   1992 HE22 GLN   147      56.719  68.987  96.675  1.00  0.00           H  
ATOM   1993  C   GLN   147      52.933  69.913  92.246  1.00  0.00           C  
ATOM   1994  O   GLN   147      53.850  70.684  91.943  1.00  0.00           O  
ATOM   1995  N   SER   148      51.665  70.171  92.124  1.00  0.00           N  
ATOM   1996  H   SER   148      51.073  69.518  92.618  1.00  0.00           H  
ATOM   1997  CA  SER   148      51.124  71.331  91.557  1.00  0.00           C  
ATOM   1998  HA  SER   148      51.591  71.505  90.588  1.00  0.00           H  
ATOM   1999  CB  SER   148      49.721  71.077  91.010  1.00  0.00           C  
ATOM   2000  HB2 SER   148      49.326  71.859  90.361  1.00  0.00           H  
ATOM   2001  HB3 SER   148      49.841  70.159  90.433  1.00  0.00           H  
ATOM   2002  OG  SER   148      48.798  70.967  92.097  1.00  0.00           O  
ATOM   2003  HG  SER   148      48.599  71.900  92.203  1.00  0.00           H  
ATOM   2004  C   SER   148      51.358  72.679  92.365  1.00  0.00           C  
ATOM   2005  O   SER   148      51.868  72.641  93.507  1.00  0.00           O  
ATOM   2006  N   TYR   149      51.064  73.773  91.725  1.00  0.00           N  
ATOM   2007  H   TYR   149      50.767  73.831  90.761  1.00  0.00           H  
ATOM   2008  CA  TYR   149      51.545  75.135  92.100  1.00  0.00           C  
ATOM   2009  HA  TYR   149      52.605  74.925  92.246  1.00  0.00           H  
ATOM   2010  CB  TYR   149      51.239  76.149  90.962  1.00  0.00           C  
ATOM   2011  HB2 TYR   149      51.818  75.830  90.095  1.00  0.00           H  
ATOM   2012  HB3 TYR   149      50.192  75.983  90.711  1.00  0.00           H  
ATOM   2013  CG  TYR   149      51.462  77.647  91.302  1.00  0.00           C  
ATOM   2014  CD1 TYR   149      50.405  78.587  91.112  1.00  0.00           C  
ATOM   2015  HD1 TYR   149      49.416  78.301  90.787  1.00  0.00           H  
ATOM   2016  CE1 TYR   149      50.498  79.909  91.510  1.00  0.00           C  
ATOM   2017  HE1 TYR   149      49.626  80.539  91.422  1.00  0.00           H  
ATOM   2018  CZ  TYR   149      51.716  80.350  92.014  1.00  0.00           C  
ATOM   2019  OH  TYR   149      51.825  81.622  92.421  1.00  0.00           O  
ATOM   2020  HH  TYR   149      51.010  82.113  92.293  1.00  0.00           H  
ATOM   2021  CE2 TYR   149      52.833  79.513  92.013  1.00  0.00           C  
ATOM   2022  HE2 TYR   149      53.751  79.929  92.402  1.00  0.00           H  
ATOM   2023  CD2 TYR   149      52.724  78.117  91.700  1.00  0.00           C  
ATOM   2024  HD2 TYR   149      53.506  77.374  91.765  1.00  0.00           H  
ATOM   2025  C   TYR   149      50.796  75.584  93.451  1.00  0.00           C  
ATOM   2026  O   TYR   149      49.590  75.328  93.565  1.00  0.00           O  
ATOM   2027  N   ASN   150      51.505  76.420  94.234  1.00  0.00           N  
ATOM   2028  H   ASN   150      52.427  76.711  93.940  1.00  0.00           H  
ATOM   2029  CA  ASN   150      51.121  77.092  95.485  1.00  0.00           C  
ATOM   2030  HA  ASN   150      50.086  77.415  95.374  1.00  0.00           H  
ATOM   2031  CB  ASN   150      51.201  76.176  96.709  1.00  0.00           C  
ATOM   2032  HB2 ASN   150      52.222  75.799  96.771  1.00  0.00           H  
ATOM   2033  HB3 ASN   150      51.008  76.801  97.580  1.00  0.00           H  
ATOM   2034  CG  ASN   150      50.141  75.076  96.670  1.00  0.00           C  
ATOM   2035  OD1 ASN   150      48.996  75.240  96.306  1.00  0.00           O  
ATOM   2036  ND2 ASN   150      50.561  73.861  97.033  1.00  0.00           N  
ATOM   2037 HD21 ASN   150      49.889  73.108  97.041  1.00  0.00           H  
ATOM   2038 HD22 ASN   150      51.466  73.724  97.460  1.00  0.00           H  
ATOM   2039  C   ASN   150      51.966  78.381  95.579  1.00  0.00           C  
ATOM   2040  O   ASN   150      53.183  78.308  95.343  1.00  0.00           O  
ATOM   2041  N   PRO   151      51.484  79.603  95.847  1.00  0.00           N  
ATOM   2042  CD  PRO   151      50.108  79.991  95.772  1.00  0.00           C  
ATOM   2043  HD2 PRO   151      49.556  79.832  96.698  1.00  0.00           H  
ATOM   2044  HD3 PRO   151      49.527  79.381  95.081  1.00  0.00           H  
ATOM   2045  CG  PRO   151      50.038  81.461  95.516  1.00  0.00           C  
ATOM   2046  HG2 PRO   151      49.288  81.979  96.115  1.00  0.00           H  
ATOM   2047  HG3 PRO   151      50.071  81.649  94.443  1.00  0.00           H  
ATOM   2048  CB  PRO   151      51.318  81.963  96.173  1.00  0.00           C  
ATOM   2049  HB2 PRO   151      51.201  82.145  97.241  1.00  0.00           H  
ATOM   2050  HB3 PRO   151      51.648  82.916  95.758  1.00  0.00           H  
ATOM   2051  CA  PRO   151      52.327  80.830  96.028  1.00  0.00           C  
ATOM   2052  HA  PRO   151      52.790  80.973  95.051  1.00  0.00           H  
ATOM   2053  C   PRO   151      53.305  80.724  97.208  1.00  0.00           C  
ATOM   2054  O   PRO   151      53.122  79.804  98.030  1.00  0.00           O  
ATOM   2055  N   PRO   152      54.380  81.540  97.146  1.00  0.00           N  
ATOM   2056  CD  PRO   152      54.534  82.711  96.259  1.00  0.00           C  
ATOM   2057  HD2 PRO   152      53.669  83.368  96.348  1.00  0.00           H  
ATOM   2058  HD3 PRO   152      54.563  82.211  95.291  1.00  0.00           H  
ATOM   2059  CG  PRO   152      55.788  83.336  96.720  1.00  0.00           C  
ATOM   2060  HG2 PRO   152      55.624  84.104  97.475  1.00  0.00           H  
ATOM   2061  HG3 PRO   152      56.297  83.707  95.830  1.00  0.00           H  
ATOM   2062  CB  PRO   152      56.518  82.172  97.251  1.00  0.00           C  
ATOM   2063  HB2 PRO   152      57.238  82.619  97.937  1.00  0.00           H  
ATOM   2064  HB3 PRO   152      57.108  81.622  96.519  1.00  0.00           H  
ATOM   2065  CA  PRO   152      55.494  81.305  98.011  1.00  0.00           C  
ATOM   2066  HA  PRO   152      55.888  80.288  97.999  1.00  0.00           H  
ATOM   2067  C   PRO   152      55.196  81.619  99.461  1.00  0.00           C  
ATOM   2068  O   PRO   152      54.777  82.661  99.814  1.00  0.00           O  
ATOM   2069  N   GLN   153      55.701  80.754 100.293  1.00  0.00           N  
ATOM   2070  H   GLN   153      56.167  79.941  99.918  1.00  0.00           H  
ATOM   2071  CA  GLN   153      55.758  80.969 101.700  1.00  0.00           C  
ATOM   2072  HA  GLN   153      54.855  81.511 101.982  1.00  0.00           H  
ATOM   2073  CB  GLN   153      55.719  79.589 102.427  1.00  0.00           C  
ATOM   2074  HB2 GLN   153      56.485  78.864 102.152  1.00  0.00           H  
ATOM   2075  HB3 GLN   153      55.850  79.775 103.493  1.00  0.00           H  
ATOM   2076  CG  GLN   153      54.381  78.835 102.256  1.00  0.00           C  
ATOM   2077  HG2 GLN   153      53.525  79.382 102.652  1.00  0.00           H  
ATOM   2078  HG3 GLN   153      54.216  78.748 101.182  1.00  0.00           H  
ATOM   2079  CD  GLN   153      54.316  77.467 102.865  1.00  0.00           C  
ATOM   2080  OE1 GLN   153      55.237  76.649 102.770  1.00  0.00           O  
ATOM   2081  NE2 GLN   153      53.378  77.102 103.682  1.00  0.00           N  
ATOM   2082 HE21 GLN   153      52.551  77.676 103.760  1.00  0.00           H  
ATOM   2083 HE22 GLN   153      53.328  76.110 103.865  1.00  0.00           H  
ATOM   2084  C   GLN   153      56.995  81.798 102.069  1.00  0.00           C  
ATOM   2085  O   GLN   153      57.718  81.457 103.038  1.00  0.00           O  
ATOM   2086  N   GLY   154      57.382  82.669 101.166  1.00  0.00           N  
ATOM   2087  H   GLY   154      56.788  82.703 100.350  1.00  0.00           H  
ATOM   2088  CA  GLY   154      58.605  83.383 101.179  1.00  0.00           C  
ATOM   2089  HA2 GLY   154      59.248  83.073 102.003  1.00  0.00           H  
ATOM   2090  HA3 GLY   154      59.166  83.168 100.269  1.00  0.00           H  
ATOM   2091  C   GLY   154      58.293  84.830 101.416  1.00  0.00           C  
ATOM   2092  O   GLY   154      57.829  85.219 102.486  1.00  0.00           O  
ATOM   2093  N   TYR   155      58.464  85.542 100.335  1.00  0.00           N  
ATOM   2094  H   TYR   155      58.901  85.068  99.558  1.00  0.00           H  
ATOM   2095  CA  TYR   155      58.016  86.937 100.055  1.00  0.00           C  
ATOM   2096  HA  TYR   155      57.190  87.085 100.751  1.00  0.00           H  
ATOM   2097  CB  TYR   155      59.167  87.903 100.252  1.00  0.00           C  
ATOM   2098  HB2 TYR   155      59.976  87.643  99.569  1.00  0.00           H  
ATOM   2099  HB3 TYR   155      58.846  88.941 100.168  1.00  0.00           H  
ATOM   2100  CG  TYR   155      59.821  87.766 101.638  1.00  0.00           C  
ATOM   2101  CD1 TYR   155      59.097  88.264 102.755  1.00  0.00           C  
ATOM   2102  HD1 TYR   155      58.175  88.817 102.648  1.00  0.00           H  
ATOM   2103  CE1 TYR   155      59.772  88.148 103.954  1.00  0.00           C  
ATOM   2104  HE1 TYR   155      59.386  88.605 104.853  1.00  0.00           H  
ATOM   2105  CZ  TYR   155      61.117  87.630 104.033  1.00  0.00           C  
ATOM   2106  OH  TYR   155      61.782  87.632 105.190  1.00  0.00           O  
ATOM   2107  HH  TYR   155      62.635  87.228 105.015  1.00  0.00           H  
ATOM   2108  CE2 TYR   155      61.711  87.068 102.954  1.00  0.00           C  
ATOM   2109  HE2 TYR   155      62.707  86.663 103.061  1.00  0.00           H  
ATOM   2110  CD2 TYR   155      61.078  87.095 101.699  1.00  0.00           C  
ATOM   2111  HD2 TYR   155      61.485  86.710 100.776  1.00  0.00           H  
ATOM   2112  C   TYR   155      57.425  86.993  98.636  1.00  0.00           C  
ATOM   2113  O   TYR   155      57.796  86.303  97.694  1.00  0.00           O  
ATOM   2114  N   GLY   156      56.626  88.012  98.301  1.00  0.00           N  
ATOM   2115  H   GLY   156      56.281  87.905  97.358  1.00  0.00           H  
ATOM   2116  CA  GLY   156      56.089  88.982  99.278  1.00  0.00           C  
ATOM   2117  HA2 GLY   156      55.911  88.622 100.291  1.00  0.00           H  
ATOM   2118  HA3 GLY   156      56.799  89.807  99.227  1.00  0.00           H  
ATOM   2119  C   GLY   156      54.747  89.557  98.820  1.00  0.00           C  
ATOM   2120  O   GLY   156      54.282  89.206  97.724  1.00  0.00           O  
ATOM   2121  N   GLN   157      54.188  90.401  99.656  1.00  0.00           N  
ATOM   2122  H   GLN   157      54.592  90.630 100.553  1.00  0.00           H  
ATOM   2123  CA  GLN   157      52.883  91.048  99.416  1.00  0.00           C  
ATOM   2124  HA  GLN   157      52.523  91.006  98.388  1.00  0.00           H  
ATOM   2125  CB  GLN   157      51.949  90.417 100.378  1.00  0.00           C  
ATOM   2126  HB2 GLN   157      52.306  90.581 101.395  1.00  0.00           H  
ATOM   2127  HB3 GLN   157      51.010  90.966 100.444  1.00  0.00           H  
ATOM   2128  CG  GLN   157      51.635  88.931 100.020  1.00  0.00           C  
ATOM   2129  HG2 GLN   157      52.548  88.341  99.937  1.00  0.00           H  
ATOM   2130  HG3 GLN   157      50.902  88.523 100.715  1.00  0.00           H  
ATOM   2131  CD  GLN   157      50.957  88.822  98.680  1.00  0.00           C  
ATOM   2132  OE1 GLN   157      50.328  89.791  98.207  1.00  0.00           O  
ATOM   2133  NE2 GLN   157      50.891  87.761  97.990  1.00  0.00           N  
ATOM   2134 HE21 GLN   157      51.169  86.860  98.351  1.00  0.00           H  
ATOM   2135 HE22 GLN   157      50.459  87.826  97.080  1.00  0.00           H  
ATOM   2136  C   GLN   157      52.901  92.509  99.806  1.00  0.00           C  
ATOM   2137  O   GLN   157      53.784  92.984 100.498  1.00  0.00           O  
ATOM   2138  N   GLN   158      51.856  93.257  99.491  1.00  0.00           N  
ATOM   2139  H   GLN   158      52.024  94.226  99.719  1.00  0.00           H  
ATOM   2140  CA  GLN   158      50.878  93.099  98.320  1.00  0.00           C  
ATOM   2141  HA  GLN   158      50.264  92.227  98.542  1.00  0.00           H  
ATOM   2142  CB  GLN   158      49.944  94.274  98.214  1.00  0.00           C  
ATOM   2143  HB2 GLN   158      50.523  95.103  97.806  1.00  0.00           H  
ATOM   2144  HB3 GLN   158      49.108  94.062  97.547  1.00  0.00           H  
ATOM   2145  CG  GLN   158      49.198  94.700  99.458  1.00  0.00           C  
ATOM   2146  HG2 GLN   158      49.847  94.908 100.309  1.00  0.00           H  
ATOM   2147  HG3 GLN   158      48.691  95.644  99.257  1.00  0.00           H  
ATOM   2148  CD  GLN   158      48.116  93.679  99.879  1.00  0.00           C  
ATOM   2149  OE1 GLN   158      47.796  92.701  99.270  1.00  0.00           O  
ATOM   2150  NE2 GLN   158      47.431  94.074 100.896  1.00  0.00           N  
ATOM   2151 HE21 GLN   158      47.464  95.045 101.169  1.00  0.00           H  
ATOM   2152 HE22 GLN   158      46.581  93.606 101.179  1.00  0.00           H  
ATOM   2153  C   GLN   158      51.530  92.704  97.015  1.00  0.00           C  
ATOM   2154  O   GLN   158      52.647  93.201  96.743  1.00  0.00           O  
ATOM   2155  N   ASN   159      51.024  91.780  96.227  1.00  0.00           N  
ATOM   2156  H   ASN   159      50.222  91.275  96.576  1.00  0.00           H  
ATOM   2157  CA  ASN   159      51.644  91.300  94.979  1.00  0.00           C  
ATOM   2158  HA  ASN   159      52.715  91.483  95.067  1.00  0.00           H  
ATOM   2159  CB  ASN   159      51.350  89.811  94.716  1.00  0.00           C  
ATOM   2160  HB2 ASN   159      51.685  89.197  95.552  1.00  0.00           H  
ATOM   2161  HB3 ASN   159      50.298  89.722  94.448  1.00  0.00           H  
ATOM   2162  CG  ASN   159      52.050  89.263  93.512  1.00  0.00           C  
ATOM   2163  OD1 ASN   159      53.090  88.629  93.623  1.00  0.00           O  
ATOM   2164  ND2 ASN   159      51.572  89.418  92.263  1.00  0.00           N  
ATOM   2165 HD21 ASN   159      50.823  90.063  92.052  1.00  0.00           H  
ATOM   2166 HD22 ASN   159      52.242  89.090  91.583  1.00  0.00           H  
ATOM   2167  C   ASN   159      51.285  92.188  93.835  1.00  0.00           C  
ATOM   2168  O   ASN   159      50.124  92.623  93.749  1.00  0.00           O  
ATOM   2169  N   GLN   160      52.139  92.572  92.903  1.00  0.00           N  
ATOM   2170  H   GLN   160      51.628  92.948  92.117  1.00  0.00           H  
ATOM   2171  CA  GLN   160      53.558  92.376  92.738  1.00  0.00           C  
ATOM   2172  HA  GLN   160      53.763  91.321  92.920  1.00  0.00           H  
ATOM   2173  CB  GLN   160      53.772  92.752  91.248  1.00  0.00           C  
ATOM   2174  HB2 GLN   160      53.186  92.022  90.690  1.00  0.00           H  
ATOM   2175  HB3 GLN   160      53.266  93.716  91.196  1.00  0.00           H  
ATOM   2176  CG  GLN   160      55.222  92.811  90.712  1.00  0.00           C  
ATOM   2177  HG2 GLN   160      55.102  93.127  89.675  1.00  0.00           H  
ATOM   2178  HG3 GLN   160      55.835  93.566  91.204  1.00  0.00           H  
ATOM   2179  CD  GLN   160      56.011  91.462  90.777  1.00  0.00           C  
ATOM   2180  OE1 GLN   160      55.807  90.615  91.620  1.00  0.00           O  
ATOM   2181  NE2 GLN   160      56.988  91.299  89.936  1.00  0.00           N  
ATOM   2182 HE21 GLN   160      57.138  92.089  89.324  1.00  0.00           H  
ATOM   2183 HE22 GLN   160      57.770  90.720  90.205  1.00  0.00           H  
ATOM   2184  C   GLN   160      54.326  93.235  93.717  1.00  0.00           C  
ATOM   2185  O   GLN   160      54.393  94.434  93.524  1.00  0.00           O  
ATOM   2186  N   TYR   161      54.988  92.667  94.692  1.00  0.00           N  
ATOM   2187  H   TYR   161      54.900  91.665  94.788  1.00  0.00           H  
ATOM   2188  CA  TYR   161      55.903  93.285  95.635  1.00  0.00           C  
ATOM   2189  HA  TYR   161      55.593  94.280  95.955  1.00  0.00           H  
ATOM   2190  CB  TYR   161      55.986  92.496  96.975  1.00  0.00           C  
ATOM   2191  HB2 TYR   161      55.041  92.477  97.519  1.00  0.00           H  
ATOM   2192  HB3 TYR   161      56.313  91.498  96.685  1.00  0.00           H  
ATOM   2193  CG  TYR   161      57.054  93.086  97.965  1.00  0.00           C  
ATOM   2194  CD1 TYR   161      58.230  92.309  98.328  1.00  0.00           C  
ATOM   2195  HD1 TYR   161      58.457  91.348  97.891  1.00  0.00           H  
ATOM   2196  CE1 TYR   161      59.210  92.879  99.192  1.00  0.00           C  
ATOM   2197  HE1 TYR   161      60.120  92.342  99.415  1.00  0.00           H  
ATOM   2198  CZ  TYR   161      59.016  94.195  99.730  1.00  0.00           C  
ATOM   2199  OH  TYR   161      59.876  94.799 100.588  1.00  0.00           O  
ATOM   2200  HH  TYR   161      59.492  95.559 101.031  1.00  0.00           H  
ATOM   2201  CE2 TYR   161      57.824  94.847  99.418  1.00  0.00           C  
ATOM   2202  HE2 TYR   161      57.639  95.772  99.944  1.00  0.00           H  
ATOM   2203  CD2 TYR   161      56.879  94.330  98.498  1.00  0.00           C  
ATOM   2204  HD2 TYR   161      55.915  94.797  98.358  1.00  0.00           H  
ATOM   2205  C   TYR   161      57.316  93.438  95.081  1.00  0.00           C  
ATOM   2206  O   TYR   161      57.819  94.578  95.150  1.00  0.00           O  
ATOM   2207  N   ASN   162      57.892  92.360  94.435  1.00  0.00           N  
ATOM   2208  H   ASN   162      57.416  91.470  94.420  1.00  0.00           H  
ATOM   2209  CA  ASN   162      59.154  92.350  93.720  1.00  0.00           C  
ATOM   2210  HA  ASN   162      59.981  92.568  94.396  1.00  0.00           H  
ATOM   2211  CB  ASN   162      59.519  90.881  93.245  1.00  0.00           C  
ATOM   2212  HB2 ASN   162      58.733  90.609  92.540  1.00  0.00           H  
ATOM   2213  HB3 ASN   162      60.455  90.904  92.686  1.00  0.00           H  
ATOM   2214  CG  ASN   162      59.591  89.731  94.219  1.00  0.00           C  
ATOM   2215  OD1 ASN   162      59.130  89.733  95.358  1.00  0.00           O  
ATOM   2216  ND2 ASN   162      59.957  88.579  93.730  1.00  0.00           N  
ATOM   2217 HD21 ASN   162      59.878  87.803  94.372  1.00  0.00           H  
ATOM   2218 HD22 ASN   162      60.301  88.465  92.787  1.00  0.00           H  
ATOM   2219  C   ASN   162      59.195  93.440  92.603  1.00  0.00           C  
ATOM   2220  O   ASN   162      58.231  93.710  91.905  1.00  0.00           O  
ATOM   2221  N   SER   163      60.333  94.072  92.552  1.00  0.00           N  
ATOM   2222  H   SER   163      61.076  93.756  93.158  1.00  0.00           H  
ATOM   2223  CA  SER   163      60.744  95.071  91.553  1.00  0.00           C  
ATOM   2224  HA  SER   163      59.957  95.819  91.455  1.00  0.00           H  
ATOM   2225  CB  SER   163      62.095  95.771  92.066  1.00  0.00           C  
ATOM   2226  HB2 SER   163      61.884  96.140  93.070  1.00  0.00           H  
ATOM   2227  HB3 SER   163      62.965  95.116  92.126  1.00  0.00           H  
ATOM   2228  OG  SER   163      62.357  96.885  91.214  1.00  0.00           O  
ATOM   2229  HG  SER   163      61.719  97.555  91.469  1.00  0.00           H  
ATOM   2230  C   SER   163      60.991  94.477  90.204  1.00  0.00           C  
ATOM   2231  O   SER   163      61.153  93.227  90.015  1.00  0.00           O  
ATOM   2232  N   SER   164      61.009  95.316  89.181  1.00  0.00           N  
ATOM   2233  H   SER   164      60.940  96.300  89.401  1.00  0.00           H  
ATOM   2234  CA  SER   164      61.598  94.931  87.907  1.00  0.00           C  
ATOM   2235  HA  SER   164      61.387  95.719  87.184  1.00  0.00           H  
ATOM   2236  CB  SER   164      60.832  93.782  87.121  1.00  0.00           C  
ATOM   2237  HB2 SER   164      61.334  93.624  86.166  1.00  0.00           H  
ATOM   2238  HB3 SER   164      60.789  92.811  87.613  1.00  0.00           H  
ATOM   2239  OG  SER   164      59.501  94.122  86.821  1.00  0.00           O  
ATOM   2240  HG  SER   164      59.513  94.916  86.282  1.00  0.00           H  
ATOM   2241  C   SER   164      63.123  94.651  87.941  1.00  0.00           C  
ATOM   2242  O   SER   164      63.789  94.735  89.016  1.00  0.00           O  
ATOM   2243  N   SER   165      63.699  94.243  86.805  1.00  0.00           N  
ATOM   2244  H   SER   165      63.142  94.264  85.962  1.00  0.00           H  
ATOM   2245  CA  SER   165      65.140  93.828  86.628  1.00  0.00           C  
ATOM   2246  HA  SER   165      65.426  93.081  87.368  1.00  0.00           H  
ATOM   2247  CB  SER   165      65.271  93.255  85.204  1.00  0.00           C  
ATOM   2248  HB2 SER   165      64.422  92.600  85.007  1.00  0.00           H  
ATOM   2249  HB3 SER   165      65.234  94.157  84.594  1.00  0.00           H  
ATOM   2250  OG  SER   165      66.502  92.522  85.063  1.00  0.00           O  
ATOM   2251  HG  SER   165      66.508  91.961  84.284  1.00  0.00           H  
ATOM   2252  C   SER   165      66.128  94.997  86.643  1.00  0.00           C  
ATOM   2253  O   SER   165      65.769  96.086  86.240  1.00  0.00           O  
ATOM   2254  N   GLY   166      67.325  94.753  87.172  1.00  0.00           N  
ATOM   2255  H   GLY   166      67.496  93.836  87.560  1.00  0.00           H  
ATOM   2256  CA  GLY   166      68.388  95.733  87.388  1.00  0.00           C  
ATOM   2257  HA2 GLY   166      68.894  96.007  86.462  1.00  0.00           H  
ATOM   2258  HA3 GLY   166      67.953  96.602  87.883  1.00  0.00           H  
ATOM   2259  C   GLY   166      69.546  95.198  88.380  1.00  0.00           C  
ATOM   2260  O   GLY   166      69.732  94.009  88.653  1.00  0.00           O  
ATOM   2261  N   GLY   167      70.437  96.075  88.811  1.00  0.00           N  
ATOM   2262  H   GLY   167      70.330  97.064  88.634  1.00  0.00           H  
ATOM   2263  CA  GLY   167      71.529  95.843  89.789  1.00  0.00           C  
ATOM   2264  HA2 GLY   167      72.102  96.755  89.957  1.00  0.00           H  
ATOM   2265  HA3 GLY   167      71.109  95.430  90.706  1.00  0.00           H  
ATOM   2266  C   GLY   167      72.555  94.902  89.343  1.00  0.00           C  
ATOM   2267  O   GLY   167      73.002  94.843  88.199  1.00  0.00           O  
ATOM   2268  N   GLY   168      73.017  94.179  90.330  1.00  0.00           N  
ATOM   2269  H   GLY   168      72.463  94.270  91.169  1.00  0.00           H  
ATOM   2270  CA  GLY   168      74.098  93.194  90.116  1.00  0.00           C  
ATOM   2271  HA2 GLY   168      74.932  93.813  89.786  1.00  0.00           H  
ATOM   2272  HA3 GLY   168      74.417  92.749  91.059  1.00  0.00           H  
ATOM   2273  C   GLY   168      73.881  92.090  89.112  1.00  0.00           C  
ATOM   2274  O   GLY   168      72.824  91.598  88.889  1.00  0.00           O  
ATOM   2275  N   GLY   169      74.982  91.547  88.571  1.00  0.00           N  
ATOM   2276  H   GLY   169      74.834  90.825  87.881  1.00  0.00           H  
ATOM   2277  CA  GLY   169      76.333  91.941  88.746  1.00  0.00           C  
ATOM   2278  HA2 GLY   169      76.565  92.103  89.798  1.00  0.00           H  
ATOM   2279  HA3 GLY   169      76.967  91.128  88.393  1.00  0.00           H  
ATOM   2280  C   GLY   169      76.831  93.018  87.777  1.00  0.00           C  
ATOM   2281  O   GLY   169      76.172  94.046  87.565  1.00  0.00           O  
ATOM   2282  N   GLY   170      78.003  92.861  87.271  1.00  0.00           N  
ATOM   2283  H   GLY   170      78.488  92.053  87.634  1.00  0.00           H  
ATOM   2284  CA  GLY   170      78.682  93.942  86.477  1.00  0.00           C  
ATOM   2285  HA2 GLY   170      78.615  94.965  86.848  1.00  0.00           H  
ATOM   2286  HA3 GLY   170      79.709  93.593  86.365  1.00  0.00           H  
ATOM   2287  C   GLY   170      78.125  94.096  85.058  1.00  0.00           C  
ATOM   2288  O   GLY   170      77.486  93.163  84.560  1.00  0.00           O  
ATOM   2289  N   GLY   171      78.333  95.145  84.273  1.00  0.00           N  
ATOM   2290  H   GLY   171      77.989  94.994  83.336  1.00  0.00           H  
ATOM   2291  CA  GLY   171      79.290  96.261  84.357  1.00  0.00           C  
ATOM   2292  HA2 GLY   171      78.991  96.895  83.523  1.00  0.00           H  
ATOM   2293  HA3 GLY   171      79.173  96.877  85.249  1.00  0.00           H  
ATOM   2294  C   GLY   171      80.743  96.035  84.284  1.00  0.00           C  
ATOM   2295  O   GLY   171      81.193  94.933  84.570  1.00  0.00           O  
ATOM   2296  N   GLY   172      81.681  96.986  83.999  1.00  0.00           N  
ATOM   2297  H   GLY   172      82.618  96.661  83.807  1.00  0.00           H  
ATOM   2298  CA  GLY   172      81.353  98.400  83.574  1.00  0.00           C  
ATOM   2299  HA2 GLY   172      80.501  98.721  84.173  1.00  0.00           H  
ATOM   2300  HA3 GLY   172      82.283  98.966  83.620  1.00  0.00           H  
ATOM   2301  C   GLY   172      80.985  98.537  82.088  1.00  0.00           C  
ATOM   2302  O   GLY   172      81.185  97.673  81.249  1.00  0.00           O  
ATOM   2303  N   GLY   173      80.626  99.768  81.764  1.00  0.00           N  
ATOM   2304  H   GLY   173      80.669 100.547  82.405  1.00  0.00           H  
ATOM   2305  CA  GLY   173      80.347 100.062  80.378  1.00  0.00           C  
ATOM   2306  HA2 GLY   173      80.352 101.150  80.308  1.00  0.00           H  
ATOM   2307  HA3 GLY   173      81.137  99.744  79.699  1.00  0.00           H  
ATOM   2308  C   GLY   173      78.978  99.566  79.894  1.00  0.00           C  
ATOM   2309  O   GLY   173      78.230  99.059  80.729  1.00  0.00           O  
ATOM   2310  N   GLY   174      78.479  99.805  78.672  1.00  0.00           N  
ATOM   2311  H   GLY   174      77.508  99.546  78.567  1.00  0.00           H  
ATOM   2312  CA  GLY   174      79.213 100.214  77.485  1.00  0.00           C  
ATOM   2313  HA2 GLY   174      78.625 100.923  76.902  1.00  0.00           H  
ATOM   2314  HA3 GLY   174      80.070 100.830  77.757  1.00  0.00           H  
ATOM   2315  C   GLY   174      79.652  99.044  76.592  1.00  0.00           C  
ATOM   2316  O   GLY   174      80.742  99.106  76.005  1.00  0.00           O  
ATOM   2317  N   GLY   175      78.843  97.980  76.484  1.00  0.00           N  
ATOM   2318  H   GLY   175      77.874  98.099  76.741  1.00  0.00           H  
ATOM   2319  CA  GLY   175      79.136  96.776  75.699  1.00  0.00           C  
ATOM   2320  HA2 GLY   175      80.080  96.287  75.939  1.00  0.00           H  
ATOM   2321  HA3 GLY   175      78.458  96.004  76.064  1.00  0.00           H  
ATOM   2322  C   GLY   175      79.115  96.923  74.132  1.00  0.00           C  
ATOM   2323  O   GLY   175      79.451  96.042  73.329  1.00  0.00           O  
ATOM   2324  N   ASN   176      78.573  98.096  73.748  1.00  0.00           N  
ATOM   2325  H   ASN   176      78.227  98.712  74.469  1.00  0.00           H  
ATOM   2326  CA  ASN   176      78.392  98.608  72.356  1.00  0.00           C  
ATOM   2327  HA  ASN   176      79.305  98.423  71.791  1.00  0.00           H  
ATOM   2328  CB  ASN   176      77.106  97.857  71.773  1.00  0.00           C  
ATOM   2329  HB2 ASN   176      77.281  96.782  71.789  1.00  0.00           H  
ATOM   2330  HB3 ASN   176      76.209  98.099  72.341  1.00  0.00           H  
ATOM   2331  CG  ASN   176      76.891  98.170  70.312  1.00  0.00           C  
ATOM   2332  OD1 ASN   176      76.066  98.999  70.015  1.00  0.00           O  
ATOM   2333  ND2 ASN   176      77.745  97.727  69.389  1.00  0.00           N  
ATOM   2334 HD21 ASN   176      77.440  97.855  68.435  1.00  0.00           H  
ATOM   2335 HD22 ASN   176      78.332  96.953  69.665  1.00  0.00           H  
ATOM   2336  C   ASN   176      78.207 100.111  72.323  1.00  0.00           C  
ATOM   2337  O   ASN   176      77.571 100.627  73.285  1.00  0.00           O  
ATOM   2338  N   TYR   177      78.661 100.833  71.308  1.00  0.00           N  
ATOM   2339  H   TYR   177      79.002 100.318  70.509  1.00  0.00           H  
ATOM   2340  CA  TYR   177      78.595 102.253  71.131  1.00  0.00           C  
ATOM   2341  HA  TYR   177      77.762 102.655  71.707  1.00  0.00           H  
ATOM   2342  CB  TYR   177      79.863 102.887  71.767  1.00  0.00           C  
ATOM   2343  HB2 TYR   177      80.669 102.251  71.400  1.00  0.00           H  
ATOM   2344  HB3 TYR   177      80.007 103.881  71.342  1.00  0.00           H  
ATOM   2345  CG  TYR   177      79.831 103.078  73.299  1.00  0.00           C  
ATOM   2346  CD1 TYR   177      79.033 104.006  73.980  1.00  0.00           C  
ATOM   2347  HD1 TYR   177      78.404 104.659  73.394  1.00  0.00           H  
ATOM   2348  CE1 TYR   177      79.114 104.176  75.359  1.00  0.00           C  
ATOM   2349  HE1 TYR   177      78.574 104.941  75.899  1.00  0.00           H  
ATOM   2350  CZ  TYR   177      79.832 103.231  76.096  1.00  0.00           C  
ATOM   2351  OH  TYR   177      80.082 103.504  77.437  1.00  0.00           O  
ATOM   2352  HH  TYR   177      79.384 104.037  77.824  1.00  0.00           H  
ATOM   2353  CE2 TYR   177      80.509 102.233  75.474  1.00  0.00           C  
ATOM   2354  HE2 TYR   177      81.193 101.644  76.067  1.00  0.00           H  
ATOM   2355  CD2 TYR   177      80.511 102.113  74.044  1.00  0.00           C  
ATOM   2356  HD2 TYR   177      81.103 101.299  73.652  1.00  0.00           H  
ATOM   2357  C   TYR   177      78.366 102.636  69.749  1.00  0.00           C  
ATOM   2358  O   TYR   177      79.223 102.605  68.829  1.00  0.00           O  
ATOM   2359  N   GLY   178      77.057 102.922  69.428  1.00  0.00           N  
ATOM   2360  H   GLY   178      76.978 103.239  68.472  1.00  0.00           H  
ATOM   2361  CA  GLY   178      75.846 103.061  70.298  1.00  0.00           C  
ATOM   2362  HA2 GLY   178      74.908 102.860  69.781  1.00  0.00           H  
ATOM   2363  HA3 GLY   178      75.840 102.281  71.058  1.00  0.00           H  
ATOM   2364  C   GLY   178      75.766 104.419  70.998  1.00  0.00           C  
ATOM   2365  O   GLY   178      76.798 105.084  71.041  1.00  0.00           O  
ATOM   2366  N   GLN   179      74.619 104.815  71.594  1.00  0.00           N  
ATOM   2367  H   GLN   179      73.776 104.284  71.426  1.00  0.00           H  
ATOM   2368  CA  GLN   179      74.401 106.063  72.261  1.00  0.00           C  
ATOM   2369  HA  GLN   179      74.772 106.874  71.634  1.00  0.00           H  
ATOM   2370  CB  GLN   179      72.933 106.301  72.590  1.00  0.00           C  
ATOM   2371  HB2 GLN   179      72.462 105.382  72.938  1.00  0.00           H  
ATOM   2372  HB3 GLN   179      72.925 107.081  73.352  1.00  0.00           H  
ATOM   2373  CG  GLN   179      71.999 106.791  71.435  1.00  0.00           C  
ATOM   2374  HG2 GLN   179      72.399 107.724  71.036  1.00  0.00           H  
ATOM   2375  HG3 GLN   179      72.007 106.079  70.610  1.00  0.00           H  
ATOM   2376  CD  GLN   179      70.612 107.015  71.929  1.00  0.00           C  
ATOM   2377  OE1 GLN   179      69.724 106.247  71.610  1.00  0.00           O  
ATOM   2378  NE2 GLN   179      70.339 108.073  72.704  1.00  0.00           N  
ATOM   2379 HE21 GLN   179      70.998 108.809  72.911  1.00  0.00           H  
ATOM   2380 HE22 GLN   179      69.364 108.042  72.968  1.00  0.00           H  
ATOM   2381  C   GLN   179      75.166 105.933  73.599  1.00  0.00           C  
ATOM   2382  O   GLN   179      74.994 104.974  74.300  1.00  0.00           O  
ATOM   2383  N   ASP   180      76.128 106.795  73.981  1.00  0.00           N  
ATOM   2384  H   ASP   180      76.605 106.607  74.851  1.00  0.00           H  
ATOM   2385  CA  ASP   180      76.662 108.035  73.366  1.00  0.00           C  
ATOM   2386  HA  ASP   180      76.291 108.319  72.381  1.00  0.00           H  
ATOM   2387  CB  ASP   180      76.325 109.188  74.298  1.00  0.00           C  
ATOM   2388  HB2 ASP   180      75.235 109.193  74.314  1.00  0.00           H  
ATOM   2389  HB3 ASP   180      76.792 109.001  75.265  1.00  0.00           H  
ATOM   2390  CG  ASP   180      76.713 110.583  73.755  1.00  0.00           C  
ATOM   2391  OD1 ASP   180      76.782 111.645  74.506  1.00  0.00           O  
ATOM   2392  OD2 ASP   180      76.874 110.648  72.536  1.00  0.00           O  
ATOM   2393  C   ASP   180      78.184 107.932  73.301  1.00  0.00           C  
ATOM   2394  O   ASP   180      78.767 107.554  74.330  1.00  0.00           O  
ATOM   2395  N   GLN   181      78.942 108.266  72.222  1.00  0.00           N  
ATOM   2396  H   GLN   181      78.453 108.394  71.348  1.00  0.00           H  
ATOM   2397  CA  GLN   181      80.428 108.288  72.247  1.00  0.00           C  
ATOM   2398  HA  GLN   181      80.789 107.510  72.920  1.00  0.00           H  
ATOM   2399  CB  GLN   181      80.986 107.960  70.838  1.00  0.00           C  
ATOM   2400  HB2 GLN   181      80.476 108.632  70.147  1.00  0.00           H  
ATOM   2401  HB3 GLN   181      82.026 108.276  70.765  1.00  0.00           H  
ATOM   2402  CG  GLN   181      80.659 106.525  70.426  1.00  0.00           C  
ATOM   2403  HG2 GLN   181      81.533 105.906  70.630  1.00  0.00           H  
ATOM   2404  HG3 GLN   181      79.755 106.076  70.838  1.00  0.00           H  
ATOM   2405  CD  GLN   181      80.492 106.521  68.892  1.00  0.00           C  
ATOM   2406  OE1 GLN   181      79.445 106.158  68.384  1.00  0.00           O  
ATOM   2407  NE2 GLN   181      81.525 106.810  68.081  1.00  0.00           N  
ATOM   2408 HE21 GLN   181      82.339 107.225  68.512  1.00  0.00           H  
ATOM   2409 HE22 GLN   181      81.255 107.013  67.130  1.00  0.00           H  
ATOM   2410  C   GLN   181      80.952 109.714  72.723  1.00  0.00           C  
ATOM   2411  O   GLN   181      82.181 109.887  72.793  1.00  0.00           O  
ATOM   2412  N   SER   182      80.095 110.732  72.947  1.00  0.00           N  
ATOM   2413  H   SER   182      79.105 110.537  72.984  1.00  0.00           H  
ATOM   2414  CA  SER   182      80.528 112.180  73.046  1.00  0.00           C  
ATOM   2415  HA  SER   182      81.232 112.371  72.237  1.00  0.00           H  
ATOM   2416  CB  SER   182      79.326 113.086  72.918  1.00  0.00           C  
ATOM   2417  HB2 SER   182      78.758 112.832  73.813  1.00  0.00           H  
ATOM   2418  HB3 SER   182      79.632 114.126  73.029  1.00  0.00           H  
ATOM   2419  OG  SER   182      78.574 112.835  71.794  1.00  0.00           O  
ATOM   2420  HG  SER   182      77.907 112.238  72.140  1.00  0.00           H  
ATOM   2421  C   SER   182      81.258 112.402  74.365  1.00  0.00           C  
ATOM   2422  O   SER   182      80.595 112.244  75.397  1.00  0.00           O  
ATOM   2423  N   SER   183      82.555 112.731  74.464  1.00  0.00           N  
ATOM   2424  H   SER   183      82.950 112.644  75.389  1.00  0.00           H  
ATOM   2425  CA  SER   183      83.505 112.710  73.317  1.00  0.00           C  
ATOM   2426  HA  SER   183      83.154 112.096  72.488  1.00  0.00           H  
ATOM   2427  CB  SER   183      83.701 114.166  72.808  1.00  0.00           C  
ATOM   2428  HB2 SER   183      82.722 114.645  72.834  1.00  0.00           H  
ATOM   2429  HB3 SER   183      84.402 114.609  73.515  1.00  0.00           H  
ATOM   2430  OG  SER   183      84.237 114.217  71.496  1.00  0.00           O  
ATOM   2431  HG  SER   183      83.625 113.803  70.883  1.00  0.00           H  
ATOM   2432  C   SER   183      84.786 111.993  73.677  1.00  0.00           C  
ATOM   2433  O   SER   183      85.178 111.883  74.853  1.00  0.00           O  
ATOM   2434  N   MET   184      85.496 111.649  72.562  1.00  0.00           N  
ATOM   2435  H   MET   184      85.114 111.987  71.691  1.00  0.00           H  
ATOM   2436  CA  MET   184      86.867 111.038  72.585  1.00  0.00           C  
ATOM   2437  HA  MET   184      86.811 110.271  73.358  1.00  0.00           H  
ATOM   2438  CB  MET   184      87.351 110.280  71.335  1.00  0.00           C  
ATOM   2439  HB2 MET   184      88.233 109.664  71.513  1.00  0.00           H  
ATOM   2440  HB3 MET   184      86.450 109.706  71.119  1.00  0.00           H  
ATOM   2441  CG  MET   184      87.665 111.110  70.069  1.00  0.00           C  
ATOM   2442  HG2 MET   184      86.753 111.665  69.846  1.00  0.00           H  
ATOM   2443  HG3 MET   184      88.465 111.793  70.353  1.00  0.00           H  
ATOM   2444  SD  MET   184      88.226 110.139  68.572  1.00  0.00           S  
ATOM   2445  CE  MET   184      89.549 109.106  69.173  1.00  0.00           C  
ATOM   2446  HE1 MET   184      89.795 108.339  68.439  1.00  0.00           H  
ATOM   2447  HE2 MET   184      90.505 109.540  69.466  1.00  0.00           H  
ATOM   2448  HE3 MET   184      89.290 108.528  70.060  1.00  0.00           H  
ATOM   2449  C   MET   184      87.877 112.081  72.971  1.00  0.00           C  
ATOM   2450  O   MET   184      87.594 113.296  73.061  1.00  0.00           O  
ATOM   2451  N   SER   185      89.000 111.669  73.512  1.00  0.00           N  
ATOM   2452  H   SER   185      88.974 110.669  73.649  1.00  0.00           H  
ATOM   2453  CA  SER   185      90.088 112.588  73.994  1.00  0.00           C  
ATOM   2454  HA  SER   185      89.643 113.320  74.668  1.00  0.00           H  
ATOM   2455  CB  SER   185      91.140 111.789  74.768  1.00  0.00           C  
ATOM   2456  HB2 SER   185      90.594 111.191  75.497  1.00  0.00           H  
ATOM   2457  HB3 SER   185      91.698 111.060  74.181  1.00  0.00           H  
ATOM   2458  OG  SER   185      91.925 112.788  75.481  1.00  0.00           O  
ATOM   2459  HG  SER   185      91.305 113.512  75.593  1.00  0.00           H  
ATOM   2460  C   SER   185      90.656 113.371  72.855  1.00  0.00           C  
ATOM   2461  O   SER   185      90.990 112.855  71.782  1.00  0.00           O  
ATOM   2462  N   SER   186      90.877 114.671  73.088  1.00  0.00           N  
ATOM   2463  H   SER   186      90.701 114.977  74.034  1.00  0.00           H  
ATOM   2464  CA  SER   186      91.471 115.644  72.155  1.00  0.00           C  
ATOM   2465  HA  SER   186      92.505 115.335  72.002  1.00  0.00           H  
ATOM   2466  CB  SER   186      90.689 115.757  70.835  1.00  0.00           C  
ATOM   2467  HB2 SER   186      90.528 114.806  70.327  1.00  0.00           H  
ATOM   2468  HB3 SER   186      89.725 116.091  71.218  1.00  0.00           H  
ATOM   2469  OG  SER   186      91.264 116.665  69.964  1.00  0.00           O  
ATOM   2470  HG  SER   186      90.621 117.053  69.366  1.00  0.00           H  
ATOM   2471  C   SER   186      91.493 117.123  72.766  1.00  0.00           C  
ATOM   2472  O   SER   186      90.595 117.455  73.521  1.00  0.00           O  
ATOM   2473  N   GLY   187      92.542 117.935  72.544  1.00  0.00           N  
ATOM   2474  H   GLY   187      92.447 118.787  73.078  1.00  0.00           H  
ATOM   2475  CA  GLY   187      93.744 117.790  71.703  1.00  0.00           C  
ATOM   2476  HA2 GLY   187      94.638 117.822  72.327  1.00  0.00           H  
ATOM   2477  HA3 GLY   187      93.708 116.759  71.353  1.00  0.00           H  
ATOM   2478  C   GLY   187      93.835 118.681  70.493  1.00  0.00           C  
ATOM   2479  O   GLY   187      94.604 118.330  69.632  1.00  0.00           O  
ATOM   2480  N   GLY   188      93.187 119.871  70.374  1.00  0.00           N  
ATOM   2481  H   GLY   188      92.638 120.308  71.099  1.00  0.00           H  
ATOM   2482  CA  GLY   188      93.351 120.716  69.232  1.00  0.00           C  
ATOM   2483  HA2 GLY   188      94.278 120.475  68.711  1.00  0.00           H  
ATOM   2484  HA3 GLY   188      92.547 120.581  68.509  1.00  0.00           H  
ATOM   2485  C   GLY   188      93.236 122.200  69.534  1.00  0.00           C  
ATOM   2486  O   GLY   188      92.691 122.507  70.586  1.00  0.00           O  
ATOM   2487  N   GLY   189      93.621 123.116  68.636  1.00  0.00           N  
ATOM   2488  H   GLY   189      93.368 124.070  68.853  1.00  0.00           H  
ATOM   2489  CA  GLY   189      94.326 122.891  67.369  1.00  0.00           C  
ATOM   2490  HA2 GLY   189      95.149 122.242  67.668  1.00  0.00           H  
ATOM   2491  HA3 GLY   189      93.677 122.457  66.608  1.00  0.00           H  
ATOM   2492  C   GLY   189      94.892 124.131  66.738  1.00  0.00           C  
ATOM   2493  O   GLY   189      94.325 125.226  66.810  1.00  0.00           O  
ATOM   2494  N   SER   190      96.048 124.000  65.976  1.00  0.00           N  
ATOM   2495  H   SER   190      96.532 123.140  66.191  1.00  0.00           H  
ATOM   2496  CA  SER   190      96.706 124.958  65.041  1.00  0.00           C  
ATOM   2497  HA  SER   190      97.732 124.633  64.865  1.00  0.00           H  
ATOM   2498  CB  SER   190      95.797 124.885  63.753  1.00  0.00           C  
ATOM   2499  HB2 SER   190      94.780 125.183  64.010  1.00  0.00           H  
ATOM   2500  HB3 SER   190      96.243 125.604  63.066  1.00  0.00           H  
ATOM   2501  OG  SER   190      95.727 123.636  63.069  1.00  0.00           O  
ATOM   2502  HG  SER   190      96.592 123.519  62.669  1.00  0.00           H  
ATOM   2503  C   SER   190      96.736 126.404  65.650  1.00  0.00           C  
ATOM   2504  O   SER   190      95.959 127.330  65.242  1.00  0.00           O  
ATOM   2505  N   GLY   191      97.436 126.690  66.705  1.00  0.00           N  
ATOM   2506  H   GLY   191      97.286 127.558  67.199  1.00  0.00           H  
ATOM   2507  CA  GLY   191      98.631 125.932  66.966  1.00  0.00           C  
ATOM   2508  HA2 GLY   191      99.135 126.363  67.831  1.00  0.00           H  
ATOM   2509  HA3 GLY   191      98.375 124.905  67.228  1.00  0.00           H  
ATOM   2510  C   GLY   191      99.733 125.853  65.881  1.00  0.00           C  
ATOM   2511  O   GLY   191      99.796 126.693  64.966  1.00  0.00           O  
ATOM   2512  N   GLY   192     100.762 125.023  66.042  1.00  0.00           N  
ATOM   2513  H   GLY   192     100.828 124.423  66.852  1.00  0.00           H  
ATOM   2514  CA  GLY   192     102.036 125.169  65.309  1.00  0.00           C  
ATOM   2515  HA2 GLY   192     102.505 126.139  65.476  1.00  0.00           H  
ATOM   2516  HA3 GLY   192     102.722 124.426  65.716  1.00  0.00           H  
ATOM   2517  C   GLY   192     101.908 124.977  63.832  1.00  0.00           C  
ATOM   2518  O   GLY   192     102.630 125.625  63.111  1.00  0.00           O  
ATOM   2519  N   GLY   193     100.963 124.257  63.268  1.00  0.00           N  
ATOM   2520  H   GLY   193     100.270 123.880  63.899  1.00  0.00           H  
ATOM   2521  CA  GLY   193     100.660 124.073  61.789  1.00  0.00           C  
ATOM   2522  HA2 GLY   193     101.158 124.813  61.162  1.00  0.00           H  
ATOM   2523  HA3 GLY   193     101.082 123.101  61.536  1.00  0.00           H  
ATOM   2524  C   GLY   193      99.148 124.074  61.380  1.00  0.00           C  
ATOM   2525  O   GLY   193      98.279 123.600  62.110  1.00  0.00           O  
ATOM   2526  N   TYR   194      98.852 124.788  60.266  1.00  0.00           N  
ATOM   2527  H   TYR   194      99.621 125.227  59.780  1.00  0.00           H  
ATOM   2528  CA  TYR   194      97.530 124.913  59.650  1.00  0.00           C  
ATOM   2529  HA  TYR   194      96.855 125.281  60.422  1.00  0.00           H  
ATOM   2530  CB  TYR   194      97.503 125.920  58.549  1.00  0.00           C  
ATOM   2531  HB2 TYR   194      97.915 125.469  57.646  1.00  0.00           H  
ATOM   2532  HB3 TYR   194      96.456 126.178  58.389  1.00  0.00           H  
ATOM   2533  CG  TYR   194      98.202 127.221  58.899  1.00  0.00           C  
ATOM   2534  CD1 TYR   194      97.539 128.115  59.782  1.00  0.00           C  
ATOM   2535  HD1 TYR   194      96.609 127.816  60.243  1.00  0.00           H  
ATOM   2536  CE1 TYR   194      98.235 129.194  60.218  1.00  0.00           C  
ATOM   2537  HE1 TYR   194      97.934 129.786  61.070  1.00  0.00           H  
ATOM   2538  CZ  TYR   194      99.456 129.539  59.540  1.00  0.00           C  
ATOM   2539  OH  TYR   194     100.083 130.764  59.767  1.00  0.00           O  
ATOM   2540  HH  TYR   194      99.716 131.284  60.487  1.00  0.00           H  
ATOM   2541  CE2 TYR   194      99.954 128.760  58.459  1.00  0.00           C  
ATOM   2542  HE2 TYR   194     100.700 129.287  57.883  1.00  0.00           H  
ATOM   2543  CD2 TYR   194      99.345 127.540  58.164  1.00  0.00           C  
ATOM   2544  HD2 TYR   194      99.760 126.910  57.392  1.00  0.00           H  
ATOM   2545  C   TYR   194      96.959 123.565  59.097  1.00  0.00           C  
ATOM   2546  O   TYR   194      97.681 122.722  58.503  1.00  0.00           O  
ATOM   2547  N   GLY   195      95.618 123.276  59.233  1.00  0.00           N  
ATOM   2548  H   GLY   195      95.392 122.389  58.804  1.00  0.00           H  
ATOM   2549  CA  GLY   195      94.619 124.239  59.639  1.00  0.00           C  
ATOM   2550  HA2 GLY   195      94.954 124.886  60.450  1.00  0.00           H  
ATOM   2551  HA3 GLY   195      94.465 124.866  58.760  1.00  0.00           H  
ATOM   2552  C   GLY   195      93.231 123.640  59.993  1.00  0.00           C  
ATOM   2553  O   GLY   195      93.064 122.409  59.728  1.00  0.00           O  
ATOM   2554  N   ASN   196      92.299 124.331  60.628  1.00  0.00           N  
ATOM   2555  H   ASN   196      92.623 125.240  60.925  1.00  0.00           H  
ATOM   2556  CA  ASN   196      91.071 123.932  61.177  1.00  0.00           C  
ATOM   2557  HA  ASN   196      91.357 123.279  62.002  1.00  0.00           H  
ATOM   2558  CB  ASN   196      90.289 125.114  61.858  1.00  0.00           C  
ATOM   2559  HB2 ASN   196      90.903 125.538  62.652  1.00  0.00           H  
ATOM   2560  HB3 ASN   196      90.192 125.939  61.151  1.00  0.00           H  
ATOM   2561  CG  ASN   196      88.913 124.709  62.395  1.00  0.00           C  
ATOM   2562  OD1 ASN   196      88.878 123.918  63.274  1.00  0.00           O  
ATOM   2563  ND2 ASN   196      87.793 125.084  61.926  1.00  0.00           N  
ATOM   2564 HD21 ASN   196      86.970 124.611  62.270  1.00  0.00           H  
ATOM   2565 HD22 ASN   196      87.769 125.530  61.020  1.00  0.00           H  
ATOM   2566  C   ASN   196      90.102 123.138  60.200  1.00  0.00           C  
ATOM   2567  O   ASN   196      90.026 123.487  59.029  1.00  0.00           O  
ATOM   2568  N   GLN   197      89.353 122.129  60.649  1.00  0.00           N  
ATOM   2569  H   GLN   197      89.536 121.868  61.607  1.00  0.00           H  
ATOM   2570  CA  GLN   197      88.290 121.555  59.881  1.00  0.00           C  
ATOM   2571  HA  GLN   197      88.250 122.029  58.900  1.00  0.00           H  
ATOM   2572  CB  GLN   197      88.469 120.086  59.513  1.00  0.00           C  
ATOM   2573  HB2 GLN   197      89.487 119.963  59.145  1.00  0.00           H  
ATOM   2574  HB3 GLN   197      88.432 119.506  60.435  1.00  0.00           H  
ATOM   2575  CG  GLN   197      87.518 119.424  58.491  1.00  0.00           C  
ATOM   2576  HG2 GLN   197      86.660 119.068  59.062  1.00  0.00           H  
ATOM   2577  HG3 GLN   197      87.179 120.086  57.695  1.00  0.00           H  
ATOM   2578  CD  GLN   197      88.223 118.190  57.889  1.00  0.00           C  
ATOM   2579  OE1 GLN   197      89.393 117.920  58.034  1.00  0.00           O  
ATOM   2580  NE2 GLN   197      87.571 117.397  57.105  1.00  0.00           N  
ATOM   2581 HE21 GLN   197      86.640 117.708  56.867  1.00  0.00           H  
ATOM   2582 HE22 GLN   197      87.903 116.486  56.823  1.00  0.00           H  
ATOM   2583  C   GLN   197      87.001 121.787  60.641  1.00  0.00           C  
ATOM   2584  O   GLN   197      86.004 122.138  60.146  1.00  0.00           O  
ATOM   2585  N   ASP   198      86.958 121.548  61.965  1.00  0.00           N  
ATOM   2586  H   ASP   198      87.826 121.242  62.382  1.00  0.00           H  
ATOM   2587  CA  ASP   198      85.764 121.689  62.879  1.00  0.00           C  
ATOM   2588  HA  ASP   198      85.253 120.727  62.884  1.00  0.00           H  
ATOM   2589  CB  ASP   198      86.222 121.842  64.294  1.00  0.00           C  
ATOM   2590  HB2 ASP   198      86.670 122.811  64.516  1.00  0.00           H  
ATOM   2591  HB3 ASP   198      85.353 122.024  64.927  1.00  0.00           H  
ATOM   2592  CG  ASP   198      87.028 120.704  64.954  1.00  0.00           C  
ATOM   2593  OD1 ASP   198      86.574 119.562  64.983  1.00  0.00           O  
ATOM   2594  OD2 ASP   198      88.158 120.967  65.525  1.00  0.00           O  
ATOM   2595  C   ASP   198      84.618 122.671  62.508  1.00  0.00           C  
ATOM   2596  O   ASP   198      84.914 123.813  62.184  1.00  0.00           O  
ATOM   2597  N   GLN   199      83.348 122.332  62.530  1.00  0.00           N  
ATOM   2598  H   GLN   199      83.215 121.382  62.845  1.00  0.00           H  
ATOM   2599  CA  GLN   199      82.205 123.212  62.292  1.00  0.00           C  
ATOM   2600  HA  GLN   199      82.622 124.186  62.037  1.00  0.00           H  
ATOM   2601  CB  GLN   199      81.281 122.788  61.136  1.00  0.00           C  
ATOM   2602  HB2 GLN   199      80.594 122.054  61.557  1.00  0.00           H  
ATOM   2603  HB3 GLN   199      80.724 123.689  60.881  1.00  0.00           H  
ATOM   2604  CG  GLN   199      82.010 122.420  59.847  1.00  0.00           C  
ATOM   2605  HG2 GLN   199      82.889 123.029  59.634  1.00  0.00           H  
ATOM   2606  HG3 GLN   199      82.345 121.400  60.039  1.00  0.00           H  
ATOM   2607  CD  GLN   199      81.079 122.517  58.655  1.00  0.00           C  
ATOM   2608  OE1 GLN   199      81.304 123.194  57.684  1.00  0.00           O  
ATOM   2609  NE2 GLN   199      79.924 121.922  58.754  1.00  0.00           N  
ATOM   2610 HE21 GLN   199      79.735 121.289  59.518  1.00  0.00           H  
ATOM   2611 HE22 GLN   199      79.310 122.050  57.963  1.00  0.00           H  
ATOM   2612  C   GLN   199      81.319 123.264  63.615  1.00  0.00           C  
ATOM   2613  O   GLN   199      80.920 122.256  64.153  1.00  0.00           O  
ATOM   2614  N   SER   200      80.945 124.453  64.047  1.00  0.00           N  
ATOM   2615  H   SER   200      80.303 124.528  64.823  1.00  0.00           H  
ATOM   2616  CA  SER   200      81.296 125.712  63.487  1.00  0.00           C  
ATOM   2617  HA  SER   200      81.116 125.689  62.412  1.00  0.00           H  
ATOM   2618  CB  SER   200      80.459 126.877  63.936  1.00  0.00           C  
ATOM   2619  HB2 SER   200      80.692 127.852  63.508  1.00  0.00           H  
ATOM   2620  HB3 SER   200      79.417 126.575  63.837  1.00  0.00           H  
ATOM   2621  OG  SER   200      80.766 127.047  65.339  1.00  0.00           O  
ATOM   2622  HG  SER   200      81.536 127.612  65.438  1.00  0.00           H  
ATOM   2623  C   SER   200      82.741 126.203  63.582  1.00  0.00           C  
ATOM   2624  O   SER   200      83.258 126.873  62.724  1.00  0.00           O  
ATOM   2625  N   GLY   201      83.484 125.412  64.482  1.00  0.00           N  
ATOM   2626  H   GLY   201      82.984 124.859  65.164  1.00  0.00           H  
ATOM   2627  CA  GLY   201      84.956 125.358  64.569  1.00  0.00           C  
ATOM   2628  HA2 GLY   201      85.257 124.342  64.820  1.00  0.00           H  
ATOM   2629  HA3 GLY   201      85.370 125.522  63.574  1.00  0.00           H  
ATOM   2630  C   GLY   201      85.657 126.345  65.493  1.00  0.00           C  
ATOM   2631  O   GLY   201      85.826 126.022  66.702  1.00  0.00           O  
ATOM   2632  N   GLY   202      86.192 127.554  65.143  1.00  0.00           N  
ATOM   2633  H   GLY   202      86.497 128.180  65.875  1.00  0.00           H  
ATOM   2634  CA  GLY   202      86.421 128.046  63.805  1.00  0.00           C  
ATOM   2635  HA2 GLY   202      87.282 127.630  63.282  1.00  0.00           H  
ATOM   2636  HA3 GLY   202      85.597 127.636  63.220  1.00  0.00           H  
ATOM   2637  C   GLY   202      86.516 129.549  63.727  1.00  0.00           C  
ATOM   2638  O   GLY   202      86.684 130.169  64.811  1.00  0.00           O  
ATOM   2639  N   GLY   203      86.423 130.155  62.531  1.00  0.00           N  
ATOM   2640  H   GLY   203      86.623 131.145  62.537  1.00  0.00           H  
ATOM   2641  CA  GLY   203      86.190 129.475  61.228  1.00  0.00           C  
ATOM   2642  HA2 GLY   203      85.635 128.547  61.363  1.00  0.00           H  
ATOM   2643  HA3 GLY   203      85.689 130.171  60.556  1.00  0.00           H  
ATOM   2644  C   GLY   203      87.536 128.959  60.732  1.00  0.00           C  
ATOM   2645  O   GLY   203      88.544 128.891  61.410  1.00  0.00           O  
ATOM   2646  N   GLY   204      87.542 128.746  59.416  1.00  0.00           N  
ATOM   2647  H   GLY   204      86.627 128.781  58.990  1.00  0.00           H  
ATOM   2648  CA  GLY   204      88.673 128.188  58.676  1.00  0.00           C  
ATOM   2649  HA2 GLY   204      88.446 128.308  57.617  1.00  0.00           H  
ATOM   2650  HA3 GLY   204      89.548 128.749  59.005  1.00  0.00           H  
ATOM   2651  C   GLY   204      89.027 126.758  58.925  1.00  0.00           C  
ATOM   2652  O   GLY   204      88.128 125.968  59.304  1.00  0.00           O  
ATOM   2653  N   SER   205      90.343 126.394  58.796  1.00  0.00           N  
ATOM   2654  H   SER   205      90.550 125.409  58.883  1.00  0.00           H  
ATOM   2655  CA  SER   205      91.439 127.143  58.119  1.00  0.00           C  
ATOM   2656  HA  SER   205      91.083 127.896  57.415  1.00  0.00           H  
ATOM   2657  CB  SER   205      92.249 127.829  59.254  1.00  0.00           C  
ATOM   2658  HB2 SER   205      92.942 128.620  58.966  1.00  0.00           H  
ATOM   2659  HB3 SER   205      91.643 128.488  59.876  1.00  0.00           H  
ATOM   2660  OG  SER   205      93.075 126.968  60.056  1.00  0.00           O  
ATOM   2661  HG  SER   205      93.458 127.511  60.749  1.00  0.00           H  
ATOM   2662  C   SER   205      92.339 126.238  57.253  1.00  0.00           C  
ATOM   2663  O   SER   205      92.411 125.022  57.460  1.00  0.00           O  
ATOM   2664  N   GLY   206      93.275 126.830  56.519  1.00  0.00           N  
ATOM   2665  H   GLY   206      93.329 127.817  56.314  1.00  0.00           H  
ATOM   2666  CA  GLY   206      94.485 126.111  56.094  1.00  0.00           C  
ATOM   2667  HA2 GLY   206      94.815 125.356  56.808  1.00  0.00           H  
ATOM   2668  HA3 GLY   206      94.385 125.619  55.127  1.00  0.00           H  
ATOM   2669  C   GLY   206      95.721 127.113  56.016  1.00  0.00           C  
ATOM   2670  O   GLY   206      95.754 128.026  56.864  1.00  0.00           O  
ATOM   2671  N   GLY   207      96.762 126.977  55.148  1.00  0.00           N  
ATOM   2672  H   GLY   207      97.526 127.635  55.203  1.00  0.00           H  
ATOM   2673  CA  GLY   207      96.773 126.017  54.019  1.00  0.00           C  
ATOM   2674  HA2 GLY   207      96.883 125.042  54.494  1.00  0.00           H  
ATOM   2675  HA3 GLY   207      95.792 126.023  53.542  1.00  0.00           H  
ATOM   2676  C   GLY   207      97.908 126.197  52.923  1.00  0.00           C  
ATOM   2677  O   GLY   207      98.270 127.326  52.706  1.00  0.00           O  
ATOM   2678  N   TYR   208      98.536 125.155  52.262  1.00  0.00           N  
ATOM   2679  H   TYR   208      98.260 124.254  52.625  1.00  0.00           H  
ATOM   2680  CA  TYR   208      99.646 125.304  51.267  1.00  0.00           C  
ATOM   2681  HA  TYR   208      99.482 126.307  50.873  1.00  0.00           H  
ATOM   2682  CB  TYR   208     101.028 125.351  51.956  1.00  0.00           C  
ATOM   2683  HB2 TYR   208     101.067 126.106  52.740  1.00  0.00           H  
ATOM   2684  HB3 TYR   208     101.184 124.389  52.445  1.00  0.00           H  
ATOM   2685  CG  TYR   208     102.226 125.489  51.000  1.00  0.00           C  
ATOM   2686  CD1 TYR   208     102.363 126.764  50.300  1.00  0.00           C  
ATOM   2687  HD1 TYR   208     101.691 127.576  50.535  1.00  0.00           H  
ATOM   2688  CE1 TYR   208     103.483 126.975  49.407  1.00  0.00           C  
ATOM   2689  HE1 TYR   208     103.572 127.920  48.893  1.00  0.00           H  
ATOM   2690  CZ  TYR   208     104.351 125.899  49.127  1.00  0.00           C  
ATOM   2691  OH  TYR   208     105.490 125.978  48.308  1.00  0.00           O  
ATOM   2692  HH  TYR   208     105.748 126.856  48.017  1.00  0.00           H  
ATOM   2693  CE2 TYR   208     104.152 124.683  49.759  1.00  0.00           C  
ATOM   2694  HE2 TYR   208     104.829 123.851  49.636  1.00  0.00           H  
ATOM   2695  CD2 TYR   208     103.074 124.439  50.693  1.00  0.00           C  
ATOM   2696  HD2 TYR   208     103.034 123.493  51.213  1.00  0.00           H  
ATOM   2697  C   TYR   208      99.486 124.168  50.167  1.00  0.00           C  
ATOM   2698  O   TYR   208      98.998 123.054  50.539  1.00  0.00           O  
ATOM   2699  N   GLY   209      99.781 124.506  48.912  1.00  0.00           N  
ATOM   2700  H   GLY   209     100.360 125.333  48.899  1.00  0.00           H  
ATOM   2701  CA  GLY   209      99.542 123.691  47.677  1.00  0.00           C  
ATOM   2702  HA2 GLY   209      98.471 123.519  47.568  1.00  0.00           H  
ATOM   2703  HA3 GLY   209      99.957 124.308  46.880  1.00  0.00           H  
ATOM   2704  C   GLY   209     100.291 122.412  47.731  1.00  0.00           C  
ATOM   2705  O   GLY   209     101.131 122.169  48.595  1.00  0.00           O  
ATOM   2706  N   GLN   210      99.967 121.523  46.826  1.00  0.00           N  
ATOM   2707  H   GLN   210     100.511 120.677  46.732  1.00  0.00           H  
ATOM   2708  CA  GLN   210      98.805 121.421  45.880  1.00  0.00           C  
ATOM   2709  HA  GLN   210      99.083 120.627  45.187  1.00  0.00           H  
ATOM   2710  CB  GLN   210      97.560 120.857  46.464  1.00  0.00           C  
ATOM   2711  HB2 GLN   210      97.097 121.570  47.146  1.00  0.00           H  
ATOM   2712  HB3 GLN   210      96.790 120.558  45.753  1.00  0.00           H  
ATOM   2713  CG  GLN   210      97.800 119.546  47.192  1.00  0.00           C  
ATOM   2714  HG2 GLN   210      98.552 118.992  46.631  1.00  0.00           H  
ATOM   2715  HG3 GLN   210      98.244 119.780  48.160  1.00  0.00           H  
ATOM   2716  CD  GLN   210      96.621 118.560  47.156  1.00  0.00           C  
ATOM   2717  OE1 GLN   210      96.488 117.582  46.398  1.00  0.00           O  
ATOM   2718  NE2 GLN   210      95.600 118.783  47.946  1.00  0.00           N  
ATOM   2719 HE21 GLN   210      94.698 118.369  47.760  1.00  0.00           H  
ATOM   2720 HE22 GLN   210      95.757 119.402  48.728  1.00  0.00           H  
ATOM   2721  C   GLN   210      98.674 122.624  44.888  1.00  0.00           C  
ATOM   2722  O   GLN   210      97.752 123.365  44.841  1.00  0.00           O  
ATOM   2723  N   GLN   211      99.692 122.771  44.037  1.00  0.00           N  
ATOM   2724  H   GLN   211     100.485 122.181  44.246  1.00  0.00           H  
ATOM   2725  CA  GLN   211      99.910 123.878  43.040  1.00  0.00           C  
ATOM   2726  HA  GLN   211     100.055 124.810  43.588  1.00  0.00           H  
ATOM   2727  CB  GLN   211     101.196 123.648  42.308  1.00  0.00           C  
ATOM   2728  HB2 GLN   211     101.048 122.656  41.883  1.00  0.00           H  
ATOM   2729  HB3 GLN   211     101.171 124.228  41.386  1.00  0.00           H  
ATOM   2730  CG  GLN   211     102.602 123.658  42.977  1.00  0.00           C  
ATOM   2731  HG2 GLN   211     102.956 124.674  43.155  1.00  0.00           H  
ATOM   2732  HG3 GLN   211     102.517 123.141  43.933  1.00  0.00           H  
ATOM   2733  CD  GLN   211     103.649 122.909  42.122  1.00  0.00           C  
ATOM   2734  OE1 GLN   211     103.458 121.785  41.620  1.00  0.00           O  
ATOM   2735  NE2 GLN   211     104.796 123.414  41.761  1.00  0.00           N  
ATOM   2736 HE21 GLN   211     104.991 124.394  41.909  1.00  0.00           H  
ATOM   2737 HE22 GLN   211     105.353 122.944  41.062  1.00  0.00           H  
ATOM   2738  C   GLN   211      98.755 124.117  42.007  1.00  0.00           C  
ATOM   2739  O   GLN   211      98.587 125.335  41.625  1.00  0.00           O  
ATOM   2740  N   ASP   212      98.039 123.098  41.577  1.00  0.00           N  
ATOM   2741  H   ASP   212      98.024 122.289  42.182  1.00  0.00           H  
ATOM   2742  CA  ASP   212      96.847 123.191  40.765  1.00  0.00           C  
ATOM   2743  HA  ASP   212      97.085 124.010  40.086  1.00  0.00           H  
ATOM   2744  CB  ASP   212      96.785 121.953  39.844  1.00  0.00           C  
ATOM   2745  HB2 ASP   212      96.806 121.044  40.446  1.00  0.00           H  
ATOM   2746  HB3 ASP   212      95.816 122.002  39.348  1.00  0.00           H  
ATOM   2747  CG  ASP   212      98.085 121.858  38.980  1.00  0.00           C  
ATOM   2748  OD1 ASP   212      98.502 122.913  38.383  1.00  0.00           O  
ATOM   2749  OD2 ASP   212      98.688 120.791  38.862  1.00  0.00           O  
ATOM   2750  C   ASP   212      95.557 123.463  41.628  1.00  0.00           C  
ATOM   2751  O   ASP   212      94.493 123.683  41.067  1.00  0.00           O  
ATOM   2752  N   ARG   213      95.556 123.232  42.969  1.00  0.00           N  
ATOM   2753  H   ARG   213      96.452 123.104  43.417  1.00  0.00           H  
ATOM   2754  CA  ARG   213      94.316 123.185  43.723  1.00  0.00           C  
ATOM   2755  HA  ARG   213      93.709 122.395  43.279  1.00  0.00           H  
ATOM   2756  CB  ARG   213      94.607 122.773  45.180  1.00  0.00           C  
ATOM   2757  HB2 ARG   213      94.984 121.750  45.196  1.00  0.00           H  
ATOM   2758  HB3 ARG   213      95.384 123.422  45.584  1.00  0.00           H  
ATOM   2759  CG  ARG   213      93.371 122.735  46.051  1.00  0.00           C  
ATOM   2760  HG2 ARG   213      92.818 123.674  46.090  1.00  0.00           H  
ATOM   2761  HG3 ARG   213      92.727 121.927  45.703  1.00  0.00           H  
ATOM   2762  CD  ARG   213      93.790 122.296  47.468  1.00  0.00           C  
ATOM   2763  HD2 ARG   213      94.368 121.372  47.473  1.00  0.00           H  
ATOM   2764  HD3 ARG   213      94.395 123.030  48.001  1.00  0.00           H  
ATOM   2765  NE  ARG   213      92.586 122.181  48.279  1.00  0.00           N  
ATOM   2766  HE  ARG   213      91.702 121.833  47.936  1.00  0.00           H  
ATOM   2767  CZ  ARG   213      92.618 122.403  49.600  1.00  0.00           C  
ATOM   2768  NH1 ARG   213      93.744 122.368  50.251  1.00  0.00           N  
ATOM   2769 HH11 ARG   213      93.684 122.574  51.238  1.00  0.00           H  
ATOM   2770 HH12 ARG   213      94.637 122.246  49.795  1.00  0.00           H  
ATOM   2771  NH2 ARG   213      91.525 122.586  50.285  1.00  0.00           N  
ATOM   2772 HH21 ARG   213      91.495 122.689  51.290  1.00  0.00           H  
ATOM   2773 HH22 ARG   213      90.637 122.438  49.828  1.00  0.00           H  
ATOM   2774  C   ARG   213      93.551 124.539  43.732  1.00  0.00           C  
ATOM   2775  O   ARG   213      94.095 125.522  44.220  1.00  0.00           O  
ATOM   2776  N   GLY   214      92.302 124.567  43.377  1.00  0.00           N  
ATOM   2777  H   GLY   214      91.911 125.497  43.430  1.00  0.00           H  
ATOM   2778  CA  GLY   214      91.363 123.567  42.790  1.00  0.00           C  
ATOM   2779  HA2 GLY   214      90.672 124.091  42.129  1.00  0.00           H  
ATOM   2780  HA3 GLY   214      91.825 122.820  42.145  1.00  0.00           H  
ATOM   2781  C   GLY   214      90.632 122.718  43.781  1.00  0.00           C  
ATOM   2782  O   GLY   214      90.092 123.319  44.726  1.00  0.00           O  
ATOM   2783  OXT GLY   214      90.791 121.439  43.680  1.00  0.00           O  
TER    2784      GLY   214 
END   
