# Supplementary material for: Visualization of oligomerization, clustering, and density transition of intrinsically disordered proteins
Source: Natl Sci Rev. 2026 Feb 14;13(7):nwag107. doi: 10.1093/nsr/nwag107 (PMC13114874; doi:10.1093/nsr/nwag107)
Supplement: nwag107_Supplemental_Files [file nwag107_supplemental_files.zip › SI-MD-Structures/MD-Sturctures/frame176.pdb]

CRYST1  135.036  149.193  136.799  90.00  90.00  90.00               1
ATOM      1  N   MET     1      28.983  86.523  81.691  1.00  0.00           N  
ATOM      2  H1  MET     1      29.016  85.967  80.849  1.00  0.00           H  
ATOM      3  H2  MET     1      29.394  85.965  82.426  1.00  0.00           H  
ATOM      4  H3  MET     1      28.019  86.715  81.927  1.00  0.00           H  
ATOM      5  CA  MET     1      29.585  87.853  81.609  1.00  0.00           C  
ATOM      6  HA  MET     1      29.619  88.288  82.608  1.00  0.00           H  
ATOM      7  CB  MET     1      31.008  87.790  81.054  1.00  0.00           C  
ATOM      8  HB2 MET     1      31.626  87.329  81.824  1.00  0.00           H  
ATOM      9  HB3 MET     1      31.023  87.129  80.187  1.00  0.00           H  
ATOM     10  CG  MET     1      31.633  89.156  80.590  1.00  0.00           C  
ATOM     11  HG2 MET     1      30.974  89.577  79.831  1.00  0.00           H  
ATOM     12  HG3 MET     1      31.644  89.877  81.408  1.00  0.00           H  
ATOM     13  SD  MET     1      33.285  89.139  80.020  1.00  0.00           S  
ATOM     14  CE  MET     1      33.082  88.083  78.531  1.00  0.00           C  
ATOM     15  HE1 MET     1      34.062  87.999  78.063  1.00  0.00           H  
ATOM     16  HE2 MET     1      32.702  87.090  78.773  1.00  0.00           H  
ATOM     17  HE3 MET     1      32.377  88.608  77.886  1.00  0.00           H  
ATOM     18  C   MET     1      28.733  88.697  80.671  1.00  0.00           C  
ATOM     19  O   MET     1      28.570  88.217  79.547  1.00  0.00           O  
ATOM     20  N   ALA     2      28.236  89.868  80.964  1.00  0.00           N  
ATOM     21  H   ALA     2      27.812  90.213  80.115  1.00  0.00           H  
ATOM     22  CA  ALA     2      28.278  90.739  82.125  1.00  0.00           C  
ATOM     23  HA  ALA     2      27.860  91.673  81.748  1.00  0.00           H  
ATOM     24  CB  ALA     2      27.327  90.168  83.156  1.00  0.00           C  
ATOM     25  HB1 ALA     2      26.306  90.105  82.779  1.00  0.00           H  
ATOM     26  HB2 ALA     2      27.700  89.333  83.749  1.00  0.00           H  
ATOM     27  HB3 ALA     2      27.262  90.875  83.983  1.00  0.00           H  
ATOM     28  C   ALA     2      29.678  91.233  82.504  1.00  0.00           C  
ATOM     29  O   ALA     2      30.246  90.580  83.364  1.00  0.00           O  
ATOM     30  N   SER     3      30.160  92.439  82.141  1.00  0.00           N  
ATOM     31  H   SER     3      31.066  92.652  82.532  1.00  0.00           H  
ATOM     32  CA  SER     3      29.627  93.493  81.278  1.00  0.00           C  
ATOM     33  HA  SER     3      28.636  93.762  81.642  1.00  0.00           H  
ATOM     34  CB  SER     3      30.449  94.753  81.553  1.00  0.00           C  
ATOM     35  HB2 SER     3      30.547  94.922  82.626  1.00  0.00           H  
ATOM     36  HB3 SER     3      31.414  94.555  81.088  1.00  0.00           H  
ATOM     37  OG  SER     3      29.987  95.894  80.851  1.00  0.00           O  
ATOM     38  HG  SER     3      30.677  96.546  80.998  1.00  0.00           H  
ATOM     39  C   SER     3      29.507  93.175  79.759  1.00  0.00           C  
ATOM     40  O   SER     3      30.110  92.240  79.256  1.00  0.00           O  
ATOM     41  N   ASN     4      28.658  93.920  79.106  1.00  0.00           N  
ATOM     42  H   ASN     4      28.123  94.596  79.632  1.00  0.00           H  
ATOM     43  CA  ASN     4      28.354  93.857  77.714  1.00  0.00           C  
ATOM     44  HA  ASN     4      29.081  93.186  77.256  1.00  0.00           H  
ATOM     45  CB  ASN     4      26.831  93.408  77.559  1.00  0.00           C  
ATOM     46  HB2 ASN     4      26.207  94.147  78.062  1.00  0.00           H  
ATOM     47  HB3 ASN     4      26.553  93.396  76.506  1.00  0.00           H  
ATOM     48  CG  ASN     4      26.608  92.071  78.264  1.00  0.00           C  
ATOM     49  OD1 ASN     4      27.438  91.192  78.428  1.00  0.00           O  
ATOM     50  ND2 ASN     4      25.463  91.885  78.934  1.00  0.00           N  
ATOM     51 HD21 ASN     4      25.473  91.040  79.488  1.00  0.00           H  
ATOM     52 HD22 ASN     4      24.751  92.598  78.995  1.00  0.00           H  
ATOM     53  C   ASN     4      28.559  95.183  77.056  1.00  0.00           C  
ATOM     54  O   ASN     4      27.614  95.953  76.871  1.00  0.00           O  
ATOM     55  N   ASP     5      29.797  95.707  76.925  1.00  0.00           N  
ATOM     56  H   ASP     5      29.704  96.709  76.835  1.00  0.00           H  
ATOM     57  CA  ASP     5      31.120  95.056  77.190  1.00  0.00           C  
ATOM     58  HA  ASP     5      30.948  94.099  77.682  1.00  0.00           H  
ATOM     59  CB  ASP     5      31.785  94.898  75.783  1.00  0.00           C  
ATOM     60  HB2 ASP     5      31.900  95.848  75.262  1.00  0.00           H  
ATOM     61  HB3 ASP     5      32.819  94.555  75.824  1.00  0.00           H  
ATOM     62  CG  ASP     5      31.001  93.844  74.903  1.00  0.00           C  
ATOM     63  OD1 ASP     5      31.142  93.935  73.634  1.00  0.00           O  
ATOM     64  OD2 ASP     5      30.461  92.868  75.500  1.00  0.00           O  
ATOM     65  C   ASP     5      32.007  95.958  78.104  1.00  0.00           C  
ATOM     66  O   ASP     5      31.771  97.228  78.165  1.00  0.00           O  
ATOM     67  N   TYR     6      33.082  95.351  78.642  1.00  0.00           N  
ATOM     68  H   TYR     6      33.248  94.389  78.381  1.00  0.00           H  
ATOM     69  CA  TYR     6      34.209  95.990  79.246  1.00  0.00           C  
ATOM     70  HA  TYR     6      33.802  96.797  79.857  1.00  0.00           H  
ATOM     71  CB  TYR     6      35.008  95.037  80.189  1.00  0.00           C  
ATOM     72  HB2 TYR     6      35.549  94.329  79.562  1.00  0.00           H  
ATOM     73  HB3 TYR     6      35.830  95.531  80.706  1.00  0.00           H  
ATOM     74  CG  TYR     6      34.165  94.384  81.312  1.00  0.00           C  
ATOM     75  CD1 TYR     6      33.847  92.994  81.256  1.00  0.00           C  
ATOM     76  HD1 TYR     6      34.225  92.391  80.444  1.00  0.00           H  
ATOM     77  CE1 TYR     6      33.264  92.415  82.398  1.00  0.00           C  
ATOM     78  HE1 TYR     6      32.994  91.383  82.565  1.00  0.00           H  
ATOM     79  CZ  TYR     6      33.036  93.259  83.526  1.00  0.00           C  
ATOM     80  OH  TYR     6      32.343  92.751  84.589  1.00  0.00           O  
ATOM     81  HH  TYR     6      32.180  93.431  85.247  1.00  0.00           H  
ATOM     82  CE2 TYR     6      33.430  94.594  83.559  1.00  0.00           C  
ATOM     83  HE2 TYR     6      33.251  95.117  84.487  1.00  0.00           H  
ATOM     84  CD2 TYR     6      33.971  95.199  82.409  1.00  0.00           C  
ATOM     85  HD2 TYR     6      34.191  96.251  82.304  1.00  0.00           H  
ATOM     86  C   TYR     6      35.121  96.708  78.157  1.00  0.00           C  
ATOM     87  O   TYR     6      34.887  96.632  76.948  1.00  0.00           O  
ATOM     88  N   THR     7      36.174  97.381  78.612  1.00  0.00           N  
ATOM     89  H   THR     7      36.193  97.705  79.568  1.00  0.00           H  
ATOM     90  CA  THR     7      37.309  97.944  77.810  1.00  0.00           C  
ATOM     91  HA  THR     7      36.921  98.675  77.100  1.00  0.00           H  
ATOM     92  CB  THR     7      38.295  98.761  78.732  1.00  0.00           C  
ATOM     93  HB  THR     7      37.761  99.324  79.498  1.00  0.00           H  
ATOM     94  CG2 THR     7      39.286  97.955  79.477  1.00  0.00           C  
ATOM     95 HG21 THR     7      38.800  97.134  80.004  1.00  0.00           H  
ATOM     96 HG22 THR     7      40.081  97.529  78.866  1.00  0.00           H  
ATOM     97 HG23 THR     7      39.819  98.708  80.058  1.00  0.00           H  
ATOM     98  OG1 THR     7      39.070  99.595  77.902  1.00  0.00           O  
ATOM     99  HG1 THR     7      39.847  99.870  78.395  1.00  0.00           H  
ATOM    100  C   THR     7      37.928  96.899  76.830  1.00  0.00           C  
ATOM    101  O   THR     7      38.021  95.693  77.175  1.00  0.00           O  
ATOM    102  N   GLN     8      38.172  97.311  75.565  1.00  0.00           N  
ATOM    103  H   GLN     8      38.114  98.278  75.281  1.00  0.00           H  
ATOM    104  CA  GLN     8      38.722  96.518  74.495  1.00  0.00           C  
ATOM    105  HA  GLN     8      39.178  95.623  74.919  1.00  0.00           H  
ATOM    106  CB  GLN     8      37.505  95.988  73.561  1.00  0.00           C  
ATOM    107  HB2 GLN     8      36.893  96.727  73.044  1.00  0.00           H  
ATOM    108  HB3 GLN     8      37.953  95.345  72.804  1.00  0.00           H  
ATOM    109  CG  GLN     8      36.492  95.079  74.327  1.00  0.00           C  
ATOM    110  HG2 GLN     8      37.121  94.480  74.987  1.00  0.00           H  
ATOM    111  HG3 GLN     8      35.908  95.657  75.043  1.00  0.00           H  
ATOM    112  CD  GLN     8      35.640  94.045  73.536  1.00  0.00           C  
ATOM    113  OE1 GLN     8      35.754  93.956  72.355  1.00  0.00           O  
ATOM    114  NE2 GLN     8      34.792  93.308  74.234  1.00  0.00           N  
ATOM    115 HE21 GLN     8      34.632  93.371  75.229  1.00  0.00           H  
ATOM    116 HE22 GLN     8      34.173  92.793  73.624  1.00  0.00           H  
ATOM    117  C   GLN     8      39.794  97.128  73.665  1.00  0.00           C  
ATOM    118  O   GLN     8      39.458  97.990  72.809  1.00  0.00           O  
ATOM    119  N   GLN     9      41.076  96.661  73.691  1.00  0.00           N  
ATOM    120  H   GLN     9      41.618  97.050  72.933  1.00  0.00           H  
ATOM    121  CA  GLN     9      41.861  95.946  74.692  1.00  0.00           C  
ATOM    122  HA  GLN     9      42.913  96.210  74.580  1.00  0.00           H  
ATOM    123  CB  GLN     9      41.533  96.533  76.111  1.00  0.00           C  
ATOM    124  HB2 GLN     9      40.542  96.341  76.524  1.00  0.00           H  
ATOM    125  HB3 GLN     9      42.283  96.263  76.855  1.00  0.00           H  
ATOM    126  CG  GLN     9      41.729  98.116  76.088  1.00  0.00           C  
ATOM    127  HG2 GLN     9      41.079  98.565  75.337  1.00  0.00           H  
ATOM    128  HG3 GLN     9      41.405  98.541  77.038  1.00  0.00           H  
ATOM    129  CD  GLN     9      43.188  98.515  75.920  1.00  0.00           C  
ATOM    130  OE1 GLN     9      44.157  98.001  76.446  1.00  0.00           O  
ATOM    131  NE2 GLN     9      43.493  99.580  75.197  1.00  0.00           N  
ATOM    132 HE21 GLN     9      42.775 100.213  74.875  1.00  0.00           H  
ATOM    133 HE22 GLN     9      44.468  99.842  75.222  1.00  0.00           H  
ATOM    134  C   GLN     9      41.685  94.395  74.609  1.00  0.00           C  
ATOM    135  O   GLN     9      40.655  93.981  74.097  1.00  0.00           O  
ATOM    136  N   ALA    10      42.687  93.597  75.010  1.00  0.00           N  
ATOM    137  H   ALA    10      42.479  92.613  74.917  1.00  0.00           H  
ATOM    138  CA  ALA    10      43.971  93.870  75.592  1.00  0.00           C  
ATOM    139  HA  ALA    10      44.247  94.906  75.397  1.00  0.00           H  
ATOM    140  CB  ALA    10      43.807  93.607  77.116  1.00  0.00           C  
ATOM    141  HB1 ALA    10      43.180  94.383  77.553  1.00  0.00           H  
ATOM    142  HB2 ALA    10      43.423  92.603  77.295  1.00  0.00           H  
ATOM    143  HB3 ALA    10      44.798  93.635  77.570  1.00  0.00           H  
ATOM    144  C   ALA    10      45.055  93.038  74.860  1.00  0.00           C  
ATOM    145  O   ALA    10      44.996  91.788  74.985  1.00  0.00           O  
ATOM    146  N   THR    11      46.091  93.646  74.241  1.00  0.00           N  
ATOM    147  H   THR    11      45.994  94.635  74.063  1.00  0.00           H  
ATOM    148  CA  THR    11      47.269  92.908  73.785  1.00  0.00           C  
ATOM    149  HA  THR    11      47.369  92.007  74.390  1.00  0.00           H  
ATOM    150  CB  THR    11      47.193  92.377  72.336  1.00  0.00           C  
ATOM    151  HB  THR    11      47.482  93.180  71.658  1.00  0.00           H  
ATOM    152  CG2 THR    11      48.174  91.200  71.997  1.00  0.00           C  
ATOM    153 HG21 THR    11      49.222  91.353  72.253  1.00  0.00           H  
ATOM    154 HG22 THR    11      47.732  90.316  72.456  1.00  0.00           H  
ATOM    155 HG23 THR    11      48.147  91.013  70.923  1.00  0.00           H  
ATOM    156  OG1 THR    11      45.839  92.064  72.054  1.00  0.00           O  
ATOM    157  HG1 THR    11      45.277  92.841  71.999  1.00  0.00           H  
ATOM    158  C   THR    11      48.536  93.709  73.949  1.00  0.00           C  
ATOM    159  O   THR    11      48.614  94.790  73.373  1.00  0.00           O  
ATOM    160  N   GLN    12      49.634  93.280  74.521  1.00  0.00           N  
ATOM    161  H   GLN    12      50.440  93.881  74.428  1.00  0.00           H  
ATOM    162  CA  GLN    12      49.892  92.001  75.069  1.00  0.00           C  
ATOM    163  HA  GLN    12      49.601  91.217  74.370  1.00  0.00           H  
ATOM    164  CB  GLN    12      51.342  91.780  75.559  1.00  0.00           C  
ATOM    165  HB2 GLN    12      51.688  92.690  76.049  1.00  0.00           H  
ATOM    166  HB3 GLN    12      51.395  90.997  76.316  1.00  0.00           H  
ATOM    167  CG  GLN    12      52.315  91.414  74.448  1.00  0.00           C  
ATOM    168  HG2 GLN    12      52.245  90.369  74.147  1.00  0.00           H  
ATOM    169  HG3 GLN    12      51.971  91.974  73.579  1.00  0.00           H  
ATOM    170  CD  GLN    12      53.711  91.740  74.842  1.00  0.00           C  
ATOM    171  OE1 GLN    12      54.084  92.942  74.800  1.00  0.00           O  
ATOM    172  NE2 GLN    12      54.510  90.740  74.986  1.00  0.00           N  
ATOM    173 HE21 GLN    12      55.494  90.926  75.120  1.00  0.00           H  
ATOM    174 HE22 GLN    12      54.131  89.804  74.961  1.00  0.00           H  
ATOM    175  C   GLN    12      49.029  91.757  76.317  1.00  0.00           C  
ATOM    176  O   GLN    12      48.727  92.664  77.102  1.00  0.00           O  
ATOM    177  N   SER    13      48.646  90.505  76.545  1.00  0.00           N  
ATOM    178  H   SER    13      48.930  89.746  75.941  1.00  0.00           H  
ATOM    179  CA  SER    13      47.780  90.087  77.557  1.00  0.00           C  
ATOM    180  HA  SER    13      46.920  90.753  77.494  1.00  0.00           H  
ATOM    181  CB  SER    13      47.399  88.636  77.373  1.00  0.00           C  
ATOM    182  HB2 SER    13      48.217  87.919  77.307  1.00  0.00           H  
ATOM    183  HB3 SER    13      46.637  88.324  78.088  1.00  0.00           H  
ATOM    184  OG  SER    13      46.866  88.577  76.091  1.00  0.00           O  
ATOM    185  HG  SER    13      46.014  89.014  76.164  1.00  0.00           H  
ATOM    186  C   SER    13      48.463  90.320  78.941  1.00  0.00           C  
ATOM    187  O   SER    13      49.601  90.008  79.092  1.00  0.00           O  
ATOM    188  N   TYR    14      47.667  90.858  79.903  1.00  0.00           N  
ATOM    189  H   TYR    14      46.715  91.137  79.714  1.00  0.00           H  
ATOM    190  CA  TYR    14      48.109  91.081  81.294  1.00  0.00           C  
ATOM    191  HA  TYR    14      48.694  91.997  81.206  1.00  0.00           H  
ATOM    192  CB  TYR    14      46.818  91.395  82.128  1.00  0.00           C  
ATOM    193  HB2 TYR    14      46.284  92.292  81.815  1.00  0.00           H  
ATOM    194  HB3 TYR    14      46.162  90.551  81.912  1.00  0.00           H  
ATOM    195  CG  TYR    14      46.976  91.522  83.587  1.00  0.00           C  
ATOM    196  CD1 TYR    14      47.284  92.762  84.196  1.00  0.00           C  
ATOM    197  HD1 TYR    14      47.235  93.719  83.698  1.00  0.00           H  
ATOM    198  CE1 TYR    14      47.478  92.749  85.577  1.00  0.00           C  
ATOM    199  HE1 TYR    14      47.818  93.638  86.087  1.00  0.00           H  
ATOM    200  CZ  TYR    14      47.259  91.614  86.383  1.00  0.00           C  
ATOM    201  OH  TYR    14      47.371  91.752  87.756  1.00  0.00           O  
ATOM    202  HH  TYR    14      47.605  92.651  88.000  1.00  0.00           H  
ATOM    203  CE2 TYR    14      46.969  90.421  85.749  1.00  0.00           C  
ATOM    204  HE2 TYR    14      46.808  89.554  86.372  1.00  0.00           H  
ATOM    205  CD2 TYR    14      46.834  90.316  84.342  1.00  0.00           C  
ATOM    206  HD2 TYR    14      46.631  89.362  83.876  1.00  0.00           H  
ATOM    207  C   TYR    14      48.849  89.812  81.941  1.00  0.00           C  
ATOM    208  O   TYR    14      48.390  88.716  81.683  1.00  0.00           O  
ATOM    209  N   GLY    15      49.904  89.885  82.798  1.00  0.00           N  
ATOM    210  H   GLY    15      50.348  88.981  82.870  1.00  0.00           H  
ATOM    211  CA  GLY    15      50.468  91.159  83.287  1.00  0.00           C  
ATOM    212  HA2 GLY    15      51.348  91.360  82.677  1.00  0.00           H  
ATOM    213  HA3 GLY    15      49.816  92.032  83.320  1.00  0.00           H  
ATOM    214  C   GLY    15      50.926  91.073  84.772  1.00  0.00           C  
ATOM    215  O   GLY    15      51.752  91.879  85.228  1.00  0.00           O  
ATOM    216  N   ALA    16      50.431  90.065  85.458  1.00  0.00           N  
ATOM    217  H   ALA    16      49.882  89.432  84.893  1.00  0.00           H  
ATOM    218  CA  ALA    16      50.611  89.903  86.881  1.00  0.00           C  
ATOM    219  HA  ALA    16      50.272  90.805  87.390  1.00  0.00           H  
ATOM    220  CB  ALA    16      49.711  88.751  87.426  1.00  0.00           C  
ATOM    221  HB1 ALA    16      49.874  88.665  88.500  1.00  0.00           H  
ATOM    222  HB2 ALA    16      48.666  89.023  87.276  1.00  0.00           H  
ATOM    223  HB3 ALA    16      49.994  87.806  86.961  1.00  0.00           H  
ATOM    224  C   ALA    16      52.065  89.668  87.365  1.00  0.00           C  
ATOM    225  O   ALA    16      52.431  90.186  88.416  1.00  0.00           O  
ATOM    226  N   TYR    17      52.752  88.748  86.688  1.00  0.00           N  
ATOM    227  H   TYR    17      52.311  88.253  85.925  1.00  0.00           H  
ATOM    228  CA  TYR    17      54.117  88.328  86.982  1.00  0.00           C  
ATOM    229  HA  TYR    17      54.071  87.695  87.868  1.00  0.00           H  
ATOM    230  CB  TYR    17      54.695  87.448  85.864  1.00  0.00           C  
ATOM    231  HB2 TYR    17      54.214  86.473  85.786  1.00  0.00           H  
ATOM    232  HB3 TYR    17      54.502  87.987  84.936  1.00  0.00           H  
ATOM    233  CG  TYR    17      56.149  87.052  85.960  1.00  0.00           C  
ATOM    234  CD1 TYR    17      57.128  87.828  85.333  1.00  0.00           C  
ATOM    235  HD1 TYR    17      56.750  88.599  84.678  1.00  0.00           H  
ATOM    236  CE1 TYR    17      58.546  87.622  85.519  1.00  0.00           C  
ATOM    237  HE1 TYR    17      59.336  88.170  85.028  1.00  0.00           H  
ATOM    238  CZ  TYR    17      58.916  86.478  86.283  1.00  0.00           C  
ATOM    239  OH  TYR    17      60.234  86.338  86.501  1.00  0.00           O  
ATOM    240  HH  TYR    17      60.693  87.082  86.104  1.00  0.00           H  
ATOM    241  CE2 TYR    17      57.951  85.683  86.977  1.00  0.00           C  
ATOM    242  HE2 TYR    17      58.320  84.906  87.631  1.00  0.00           H  
ATOM    243  CD2 TYR    17      56.622  85.994  86.831  1.00  0.00           C  
ATOM    244  HD2 TYR    17      55.831  85.451  87.326  1.00  0.00           H  
ATOM    245  C   TYR    17      55.063  89.571  87.216  1.00  0.00           C  
ATOM    246  O   TYR    17      55.068  90.503  86.415  1.00  0.00           O  
ATOM    247  N   PRO    18      55.848  89.504  88.333  1.00  0.00           N  
ATOM    248  CD  PRO    18      55.578  88.602  89.481  1.00  0.00           C  
ATOM    249  HD2 PRO    18      56.049  87.651  89.230  1.00  0.00           H  
ATOM    250  HD3 PRO    18      54.537  88.462  89.775  1.00  0.00           H  
ATOM    251  CG  PRO    18      56.309  89.250  90.667  1.00  0.00           C  
ATOM    252  HG2 PRO    18      57.239  88.717  90.865  1.00  0.00           H  
ATOM    253  HG3 PRO    18      55.596  89.279  91.491  1.00  0.00           H  
ATOM    254  CB  PRO    18      56.712  90.631  90.196  1.00  0.00           C  
ATOM    255  HB2 PRO    18      57.669  90.915  90.633  1.00  0.00           H  
ATOM    256  HB3 PRO    18      55.902  91.288  90.512  1.00  0.00           H  
ATOM    257  CA  PRO    18      56.835  90.508  88.691  1.00  0.00           C  
ATOM    258  HA  PRO    18      56.568  91.496  88.316  1.00  0.00           H  
ATOM    259  C   PRO    18      58.212  90.146  88.198  1.00  0.00           C  
ATOM    260  O   PRO    18      58.726  89.022  88.405  1.00  0.00           O  
ATOM    261  N   THR    19      58.933  91.078  87.524  1.00  0.00           N  
ATOM    262  H   THR    19      58.587  92.027  87.486  1.00  0.00           H  
ATOM    263  CA  THR    19      60.401  90.928  87.229  1.00  0.00           C  
ATOM    264  HA  THR    19      60.450  90.119  86.500  1.00  0.00           H  
ATOM    265  CB  THR    19      60.897  92.233  86.513  1.00  0.00           C  
ATOM    266  HB  THR    19      60.991  93.140  87.111  1.00  0.00           H  
ATOM    267  CG2 THR    19      62.345  92.047  86.044  1.00  0.00           C  
ATOM    268 HG21 THR    19      63.069  92.101  86.857  1.00  0.00           H  
ATOM    269 HG22 THR    19      62.466  91.067  85.583  1.00  0.00           H  
ATOM    270 HG23 THR    19      62.609  92.790  85.292  1.00  0.00           H  
ATOM    271  OG1 THR    19      60.226  92.501  85.307  1.00  0.00           O  
ATOM    272  HG1 THR    19      59.327  92.652  85.609  1.00  0.00           H  
ATOM    273  C   THR    19      61.347  90.678  88.447  1.00  0.00           C  
ATOM    274  O   THR    19      61.262  91.482  89.404  1.00  0.00           O  
ATOM    275  N   GLN    20      62.275  89.734  88.438  1.00  0.00           N  
ATOM    276  H   GLN    20      62.292  89.014  87.731  1.00  0.00           H  
ATOM    277  CA  GLN    20      63.239  89.535  89.501  1.00  0.00           C  
ATOM    278  HA  GLN    20      62.677  89.169  90.360  1.00  0.00           H  
ATOM    279  CB  GLN    20      64.322  88.481  89.106  1.00  0.00           C  
ATOM    280  HB2 GLN    20      63.858  87.524  88.870  1.00  0.00           H  
ATOM    281  HB3 GLN    20      64.808  88.719  88.160  1.00  0.00           H  
ATOM    282  CG  GLN    20      65.526  88.137  90.091  1.00  0.00           C  
ATOM    283  HG2 GLN    20      66.077  87.242  89.803  1.00  0.00           H  
ATOM    284  HG3 GLN    20      66.242  88.958  90.144  1.00  0.00           H  
ATOM    285  CD  GLN    20      65.019  87.761  91.444  1.00  0.00           C  
ATOM    286  OE1 GLN    20      64.019  87.131  91.644  1.00  0.00           O  
ATOM    287  NE2 GLN    20      65.702  88.313  92.448  1.00  0.00           N  
ATOM    288 HE21 GLN    20      66.577  88.788  92.277  1.00  0.00           H  
ATOM    289 HE22 GLN    20      65.368  88.254  93.399  1.00  0.00           H  
ATOM    290  C   GLN    20      64.035  90.791  89.849  1.00  0.00           C  
ATOM    291  O   GLN    20      64.663  91.430  88.950  1.00  0.00           O  
ATOM    292  N   PRO    21      64.123  91.154  91.120  1.00  0.00           N  
ATOM    293  CD  PRO    21      63.367  90.647  92.222  1.00  0.00           C  
ATOM    294  HD2 PRO    21      63.380  89.563  92.332  1.00  0.00           H  
ATOM    295  HD3 PRO    21      62.333  90.951  92.063  1.00  0.00           H  
ATOM    296  CG  PRO    21      63.879  91.269  93.530  1.00  0.00           C  
ATOM    297  HG2 PRO    21      64.789  90.760  93.846  1.00  0.00           H  
ATOM    298  HG3 PRO    21      63.234  91.329  94.407  1.00  0.00           H  
ATOM    299  CB  PRO    21      64.245  92.618  92.922  1.00  0.00           C  
ATOM    300  HB2 PRO    21      64.951  93.252  93.457  1.00  0.00           H  
ATOM    301  HB3 PRO    21      63.267  93.093  92.843  1.00  0.00           H  
ATOM    302  CA  PRO    21      64.771  92.415  91.496  1.00  0.00           C  
ATOM    303  HA  PRO    21      64.429  93.223  90.848  1.00  0.00           H  
ATOM    304  C   PRO    21      66.299  92.413  91.472  1.00  0.00           C  
ATOM    305  O   PRO    21      66.916  91.335  91.685  1.00  0.00           O  
ATOM    306  N   GLY    22      66.976  93.555  91.248  1.00  0.00           N  
ATOM    307  H   GLY    22      66.406  94.387  91.202  1.00  0.00           H  
ATOM    308  CA  GLY    22      68.398  93.678  91.498  1.00  0.00           C  
ATOM    309  HA2 GLY    22      68.786  92.957  90.778  1.00  0.00           H  
ATOM    310  HA3 GLY    22      68.710  94.692  91.246  1.00  0.00           H  
ATOM    311  C   GLY    22      68.808  93.404  92.948  1.00  0.00           C  
ATOM    312  O   GLY    22      68.239  93.976  93.872  1.00  0.00           O  
ATOM    313  N   GLN    23      69.924  92.793  93.157  1.00  0.00           N  
ATOM    314  H   GLN    23      70.393  92.371  92.368  1.00  0.00           H  
ATOM    315  CA  GLN    23      70.699  92.796  94.419  1.00  0.00           C  
ATOM    316  HA  GLN    23      70.070  93.232  95.195  1.00  0.00           H  
ATOM    317  CB  GLN    23      70.958  91.344  94.758  1.00  0.00           C  
ATOM    318  HB2 GLN    23      71.442  90.879  93.898  1.00  0.00           H  
ATOM    319  HB3 GLN    23      71.457  91.162  95.710  1.00  0.00           H  
ATOM    320  CG  GLN    23      69.603  90.548  94.926  1.00  0.00           C  
ATOM    321  HG2 GLN    23      69.009  91.207  95.559  1.00  0.00           H  
ATOM    322  HG3 GLN    23      69.146  90.402  93.947  1.00  0.00           H  
ATOM    323  CD  GLN    23      69.752  89.166  95.538  1.00  0.00           C  
ATOM    324  OE1 GLN    23      70.801  88.734  95.997  1.00  0.00           O  
ATOM    325  NE2 GLN    23      68.693  88.421  95.755  1.00  0.00           N  
ATOM    326 HE21 GLN    23      67.781  88.852  95.796  1.00  0.00           H  
ATOM    327 HE22 GLN    23      68.878  87.506  96.141  1.00  0.00           H  
ATOM    328  C   GLN    23      71.869  93.781  94.429  1.00  0.00           C  
ATOM    329  O   GLN    23      72.188  94.358  93.363  1.00  0.00           O  
ATOM    330  N   GLY    24      72.452  94.167  95.571  1.00  0.00           N  
ATOM    331  H   GLY    24      72.263  93.704  96.448  1.00  0.00           H  
ATOM    332  CA  GLY    24      73.645  94.933  95.646  1.00  0.00           C  
ATOM    333  HA2 GLY    24      73.426  95.966  95.375  1.00  0.00           H  
ATOM    334  HA3 GLY    24      73.980  94.973  96.683  1.00  0.00           H  
ATOM    335  C   GLY    24      74.793  94.521  94.693  1.00  0.00           C  
ATOM    336  O   GLY    24      74.910  93.286  94.496  1.00  0.00           O  
ATOM    337  N   TYR    25      75.598  95.472  94.210  1.00  0.00           N  
ATOM    338  H   TYR    25      75.402  96.421  94.495  1.00  0.00           H  
ATOM    339  CA  TYR    25      76.736  95.272  93.349  1.00  0.00           C  
ATOM    340  HA  TYR    25      77.538  94.745  93.867  1.00  0.00           H  
ATOM    341  CB  TYR    25      76.373  94.485  92.038  1.00  0.00           C  
ATOM    342  HB2 TYR    25      76.040  93.487  92.321  1.00  0.00           H  
ATOM    343  HB3 TYR    25      75.502  95.009  91.646  1.00  0.00           H  
ATOM    344  CG  TYR    25      77.505  94.459  91.036  1.00  0.00           C  
ATOM    345  CD1 TYR    25      78.404  93.386  91.339  1.00  0.00           C  
ATOM    346  HD1 TYR    25      78.183  92.664  92.111  1.00  0.00           H  
ATOM    347  CE1 TYR    25      79.450  93.135  90.428  1.00  0.00           C  
ATOM    348  HE1 TYR    25      79.986  92.205  90.544  1.00  0.00           H  
ATOM    349  CZ  TYR    25      79.661  93.924  89.307  1.00  0.00           C  
ATOM    350  OH  TYR    25      80.604  93.615  88.360  1.00  0.00           O  
ATOM    351  HH  TYR    25      80.800  92.681  88.465  1.00  0.00           H  
ATOM    352  CE2 TYR    25      78.797  95.043  89.082  1.00  0.00           C  
ATOM    353  HE2 TYR    25      78.961  95.673  88.220  1.00  0.00           H  
ATOM    354  CD2 TYR    25      77.776  95.339  89.967  1.00  0.00           C  
ATOM    355  HD2 TYR    25      77.057  96.102  89.706  1.00  0.00           H  
ATOM    356  C   TYR    25      77.345  96.629  92.916  1.00  0.00           C  
ATOM    357  O   TYR    25      76.743  97.397  92.144  1.00  0.00           O  
ATOM    358  N   SER    26      78.570  96.900  93.211  1.00  0.00           N  
ATOM    359  H   SER    26      79.111  96.136  93.590  1.00  0.00           H  
ATOM    360  CA  SER    26      79.371  98.051  92.762  1.00  0.00           C  
ATOM    361  HA  SER    26      78.644  98.837  92.559  1.00  0.00           H  
ATOM    362  CB  SER    26      80.243  98.584  93.820  1.00  0.00           C  
ATOM    363  HB2 SER    26      79.598  98.720  94.688  1.00  0.00           H  
ATOM    364  HB3 SER    26      81.041  97.904  94.117  1.00  0.00           H  
ATOM    365  OG  SER    26      80.897  99.755  93.363  1.00  0.00           O  
ATOM    366  HG  SER    26      80.278 100.357  92.944  1.00  0.00           H  
ATOM    367  C   SER    26      80.143  97.685  91.487  1.00  0.00           C  
ATOM    368  O   SER    26      80.869  96.720  91.466  1.00  0.00           O  
ATOM    369  N   GLN    27      79.875  98.407  90.354  1.00  0.00           N  
ATOM    370  H   GLN    27      79.181  99.141  90.359  1.00  0.00           H  
ATOM    371  CA  GLN    27      80.663  98.285  89.017  1.00  0.00           C  
ATOM    372  HA  GLN    27      80.511  97.270  88.652  1.00  0.00           H  
ATOM    373  CB  GLN    27      80.204  99.332  87.972  1.00  0.00           C  
ATOM    374  HB2 GLN    27      80.520 100.293  88.378  1.00  0.00           H  
ATOM    375  HB3 GLN    27      80.705  99.209  87.012  1.00  0.00           H  
ATOM    376  CG  GLN    27      78.701  99.302  87.695  1.00  0.00           C  
ATOM    377  HG2 GLN    27      78.205  99.270  88.664  1.00  0.00           H  
ATOM    378  HG3 GLN    27      78.599 100.221  87.118  1.00  0.00           H  
ATOM    379  CD  GLN    27      78.327  98.217  86.711  1.00  0.00           C  
ATOM    380  OE1 GLN    27      79.137  97.519  86.107  1.00  0.00           O  
ATOM    381  NE2 GLN    27      77.078  98.079  86.336  1.00  0.00           N  
ATOM    382 HE21 GLN    27      76.388  98.668  86.780  1.00  0.00           H  
ATOM    383 HE22 GLN    27      76.954  97.394  85.604  1.00  0.00           H  
ATOM    384  C   GLN    27      82.239  98.407  89.338  1.00  0.00           C  
ATOM    385  O   GLN    27      82.982  97.582  88.751  1.00  0.00           O  
ATOM    386  N   GLN    28      82.604  99.132  90.377  1.00  0.00           N  
ATOM    387  H   GLN    28      81.821  99.465  90.921  1.00  0.00           H  
ATOM    388  CA  GLN    28      83.926  99.411  90.916  1.00  0.00           C  
ATOM    389  HA  GLN    28      84.583  99.742  90.112  1.00  0.00           H  
ATOM    390  CB  GLN    28      83.925 100.578  91.862  1.00  0.00           C  
ATOM    391  HB2 GLN    28      83.275 100.313  92.695  1.00  0.00           H  
ATOM    392  HB3 GLN    28      84.958 100.671  92.194  1.00  0.00           H  
ATOM    393  CG  GLN    28      83.491 101.849  91.135  1.00  0.00           C  
ATOM    394  HG2 GLN    28      84.024 102.010  90.198  1.00  0.00           H  
ATOM    395  HG3 GLN    28      82.459 101.743  90.802  1.00  0.00           H  
ATOM    396  CD  GLN    28      83.674 103.000  92.104  1.00  0.00           C  
ATOM    397  OE1 GLN    28      82.882 103.239  93.026  1.00  0.00           O  
ATOM    398  NE2 GLN    28      84.763 103.732  92.064  1.00  0.00           N  
ATOM    399 HE21 GLN    28      84.895 104.494  92.714  1.00  0.00           H  
ATOM    400 HE22 GLN    28      85.383 103.502  91.301  1.00  0.00           H  
ATOM    401  C   GLN    28      84.526  98.112  91.492  1.00  0.00           C  
ATOM    402  O   GLN    28      85.618  98.129  92.028  1.00  0.00           O  
ATOM    403  N   SER    29      83.855  96.972  91.689  1.00  0.00           N  
ATOM    404  H   SER    29      82.996  96.860  91.169  1.00  0.00           H  
ATOM    405  CA  SER    29      84.512  95.747  92.094  1.00  0.00           C  
ATOM    406  HA  SER    29      85.109  95.997  92.971  1.00  0.00           H  
ATOM    407  CB  SER    29      83.428  94.837  92.681  1.00  0.00           C  
ATOM    408  HB2 SER    29      83.856  93.894  93.023  1.00  0.00           H  
ATOM    409  HB3 SER    29      82.964  95.148  93.617  1.00  0.00           H  
ATOM    410  OG  SER    29      82.416  94.554  91.685  1.00  0.00           O  
ATOM    411  HG  SER    29      81.845  95.321  91.600  1.00  0.00           H  
ATOM    412  C   SER    29      85.417  95.033  91.026  1.00  0.00           C  
ATOM    413  O   SER    29      85.924  93.956  91.214  1.00  0.00           O  
ATOM    414  N   SER    30      85.438  95.598  89.801  1.00  0.00           N  
ATOM    415  H   SER    30      84.752  96.327  89.672  1.00  0.00           H  
ATOM    416  CA  SER    30      86.211  95.151  88.643  1.00  0.00           C  
ATOM    417  HA  SER    30      86.998  94.504  89.033  1.00  0.00           H  
ATOM    418  CB  SER    30      85.292  94.321  87.821  1.00  0.00           C  
ATOM    419  HB2 SER    30      84.741  93.659  88.488  1.00  0.00           H  
ATOM    420  HB3 SER    30      84.682  95.077  87.325  1.00  0.00           H  
ATOM    421  OG  SER    30      86.003  93.503  86.916  1.00  0.00           O  
ATOM    422  HG  SER    30      86.593  92.882  87.349  1.00  0.00           H  
ATOM    423  C   SER    30      86.768  96.373  87.884  1.00  0.00           C  
ATOM    424  O   SER    30      86.127  97.004  87.086  1.00  0.00           O  
ATOM    425  N   GLN    31      88.018  96.739  88.172  1.00  0.00           N  
ATOM    426  H   GLN    31      88.313  97.620  87.775  1.00  0.00           H  
ATOM    427  CA  GLN    31      89.026  96.256  89.110  1.00  0.00           C  
ATOM    428  HA  GLN    31      89.231  95.186  89.069  1.00  0.00           H  
ATOM    429  CB  GLN    31      90.386  96.815  88.494  1.00  0.00           C  
ATOM    430  HB2 GLN    31      90.432  96.444  87.470  1.00  0.00           H  
ATOM    431  HB3 GLN    31      90.294  97.901  88.472  1.00  0.00           H  
ATOM    432  CG  GLN    31      91.659  96.313  89.185  1.00  0.00           C  
ATOM    433  HG2 GLN    31      91.638  96.783  90.168  1.00  0.00           H  
ATOM    434  HG3 GLN    31      91.554  95.237  89.320  1.00  0.00           H  
ATOM    435  CD  GLN    31      92.964  96.547  88.511  1.00  0.00           C  
ATOM    436  OE1 GLN    31      93.043  97.166  87.495  1.00  0.00           O  
ATOM    437  NE2 GLN    31      94.071  96.172  89.097  1.00  0.00           N  
ATOM    438 HE21 GLN    31      94.917  96.404  88.597  1.00  0.00           H  
ATOM    439 HE22 GLN    31      94.063  95.676  89.977  1.00  0.00           H  
ATOM    440  C   GLN    31      88.815  96.735  90.548  1.00  0.00           C  
ATOM    441  O   GLN    31      88.423  97.856  90.732  1.00  0.00           O  
ATOM    442  N   PRO    32      89.146  95.903  91.610  1.00  0.00           N  
ATOM    443  CD  PRO    32      89.392  94.437  91.490  1.00  0.00           C  
ATOM    444  HD2 PRO    32      90.250  94.204  90.859  1.00  0.00           H  
ATOM    445  HD3 PRO    32      88.536  94.016  90.962  1.00  0.00           H  
ATOM    446  CG  PRO    32      89.522  93.795  92.853  1.00  0.00           C  
ATOM    447  HG2 PRO    32      90.523  93.736  93.282  1.00  0.00           H  
ATOM    448  HG3 PRO    32      89.006  92.836  92.889  1.00  0.00           H  
ATOM    449  CB  PRO    32      88.797  94.812  93.753  1.00  0.00           C  
ATOM    450  HB2 PRO    32      89.134  94.818  94.789  1.00  0.00           H  
ATOM    451  HB3 PRO    32      87.713  94.701  93.719  1.00  0.00           H  
ATOM    452  CA  PRO    32      89.064  96.158  93.037  1.00  0.00           C  
ATOM    453  HA  PRO    32      88.156  96.753  93.136  1.00  0.00           H  
ATOM    454  C   PRO    32      90.317  96.833  93.536  1.00  0.00           C  
ATOM    455  O   PRO    32      91.412  96.161  93.673  1.00  0.00           O  
ATOM    456  N   TYR    33      90.207  98.149  93.775  1.00  0.00           N  
ATOM    457  H   TYR    33      89.356  98.645  93.552  1.00  0.00           H  
ATOM    458  CA  TYR    33      91.306  98.915  94.397  1.00  0.00           C  
ATOM    459  HA  TYR    33      92.254  98.432  94.161  1.00  0.00           H  
ATOM    460  CB  TYR    33      91.431 100.335  93.848  1.00  0.00           C  
ATOM    461  HB2 TYR    33      90.626 101.046  94.038  1.00  0.00           H  
ATOM    462  HB3 TYR    33      92.319 100.726  94.344  1.00  0.00           H  
ATOM    463  CG  TYR    33      91.701 100.366  92.315  1.00  0.00           C  
ATOM    464  CD1 TYR    33      92.934 100.061  91.867  1.00  0.00           C  
ATOM    465  HD1 TYR    33      93.647  99.888  92.659  1.00  0.00           H  
ATOM    466  CE1 TYR    33      93.151  99.967  90.469  1.00  0.00           C  
ATOM    467  HE1 TYR    33      94.149  99.767  90.109  1.00  0.00           H  
ATOM    468  CZ  TYR    33      92.131 100.265  89.538  1.00  0.00           C  
ATOM    469  OH  TYR    33      92.372 100.206  88.201  1.00  0.00           O  
ATOM    470  HH  TYR    33      93.051  99.560  87.988  1.00  0.00           H  
ATOM    471  CE2 TYR    33      90.839 100.521  90.033  1.00  0.00           C  
ATOM    472  HE2 TYR    33      90.001 100.665  89.366  1.00  0.00           H  
ATOM    473  CD2 TYR    33      90.629 100.571  91.413  1.00  0.00           C  
ATOM    474  HD2 TYR    33      89.609 100.550  91.769  1.00  0.00           H  
ATOM    475  C   TYR    33      91.268  99.003  95.935  1.00  0.00           C  
ATOM    476  O   TYR    33      92.156  99.458  96.581  1.00  0.00           O  
ATOM    477  N   GLY    34      90.130  98.530  96.526  1.00  0.00           N  
ATOM    478  H   GLY    34      89.533  97.946  95.957  1.00  0.00           H  
ATOM    479  CA  GLY    34      89.869  98.568  97.969  1.00  0.00           C  
ATOM    480  HA2 GLY    34      90.591  97.910  98.451  1.00  0.00           H  
ATOM    481  HA3 GLY    34      89.921  99.595  98.331  1.00  0.00           H  
ATOM    482  C   GLY    34      88.477  98.055  98.295  1.00  0.00           C  
ATOM    483  O   GLY    34      87.905  97.231  97.556  1.00  0.00           O  
ATOM    484  N   GLN    35      87.920  98.547  99.425  1.00  0.00           N  
ATOM    485  H   GLN    35      88.473  99.230  99.924  1.00  0.00           H  
ATOM    486  CA  GLN    35      86.655  98.349 100.104  1.00  0.00           C  
ATOM    487  HA  GLN    35      85.857  98.097  99.407  1.00  0.00           H  
ATOM    488  CB  GLN    35      86.666  97.111 101.078  1.00  0.00           C  
ATOM    489  HB2 GLN    35      87.516  97.150 101.759  1.00  0.00           H  
ATOM    490  HB3 GLN    35      85.729  97.093 101.636  1.00  0.00           H  
ATOM    491  CG  GLN    35      86.597  95.718 100.374  1.00  0.00           C  
ATOM    492  HG2 GLN    35      86.099  95.080 101.104  1.00  0.00           H  
ATOM    493  HG3 GLN    35      85.984  95.778  99.475  1.00  0.00           H  
ATOM    494  CD  GLN    35      87.950  95.083 100.049  1.00  0.00           C  
ATOM    495  OE1 GLN    35      89.026  95.426 100.532  1.00  0.00           O  
ATOM    496  NE2 GLN    35      87.956  94.071  99.128  1.00  0.00           N  
ATOM    497 HE21 GLN    35      87.086  93.946  98.631  1.00  0.00           H  
ATOM    498 HE22 GLN    35      88.825  93.576  98.982  1.00  0.00           H  
ATOM    499  C   GLN    35      86.145  99.633 100.842  1.00  0.00           C  
ATOM    500  O   GLN    35      86.514  99.886 101.978  1.00  0.00           O  
ATOM    501  N   GLN    36      85.318 100.553 100.294  1.00  0.00           N  
ATOM    502  H   GLN    36      85.148 101.373 100.858  1.00  0.00           H  
ATOM    503  CA  GLN    36      84.800 100.631  98.969  1.00  0.00           C  
ATOM    504  HA  GLN    36      84.518  99.604  98.739  1.00  0.00           H  
ATOM    505  CB  GLN    36      83.658 101.720  98.975  1.00  0.00           C  
ATOM    506  HB2 GLN    36      82.769 101.329  99.470  1.00  0.00           H  
ATOM    507  HB3 GLN    36      84.028 102.665  99.372  1.00  0.00           H  
ATOM    508  CG  GLN    36      83.113 102.113  97.597  1.00  0.00           C  
ATOM    509  HG2 GLN    36      82.282 102.805  97.740  1.00  0.00           H  
ATOM    510  HG3 GLN    36      83.869 102.788  97.196  1.00  0.00           H  
ATOM    511  CD  GLN    36      82.726 100.947  96.648  1.00  0.00           C  
ATOM    512  OE1 GLN    36      82.769  99.792  97.017  1.00  0.00           O  
ATOM    513  NE2 GLN    36      82.375 101.223  95.445  1.00  0.00           N  
ATOM    514 HE21 GLN    36      82.254 102.144  95.050  1.00  0.00           H  
ATOM    515 HE22 GLN    36      82.017 100.408  94.967  1.00  0.00           H  
ATOM    516  C   GLN    36      85.901 100.946  97.947  1.00  0.00           C  
ATOM    517  O   GLN    36      86.855 101.608  98.281  1.00  0.00           O  
ATOM    518  N   SER    37      85.930 100.310  96.779  1.00  0.00           N  
ATOM    519  H   SER    37      85.215  99.601  96.704  1.00  0.00           H  
ATOM    520  CA  SER    37      86.949 100.483  95.784  1.00  0.00           C  
ATOM    521  HA  SER    37      87.859 100.158  96.289  1.00  0.00           H  
ATOM    522  CB  SER    37      86.423  99.669  94.606  1.00  0.00           C  
ATOM    523  HB2 SER    37      86.256  98.624  94.867  1.00  0.00           H  
ATOM    524  HB3 SER    37      85.556 100.177  94.184  1.00  0.00           H  
ATOM    525  OG  SER    37      87.513  99.624  93.628  1.00  0.00           O  
ATOM    526  HG  SER    37      87.160  99.172  92.859  1.00  0.00           H  
ATOM    527  C   SER    37      87.080 101.985  95.466  1.00  0.00           C  
ATOM    528  O   SER    37      86.376 102.848  95.982  1.00  0.00           O  
ATOM    529  N   TYR    38      87.992 102.302  94.534  1.00  0.00           N  
ATOM    530  H   TYR    38      88.494 101.566  94.058  1.00  0.00           H  
ATOM    531  CA  TYR    38      88.307 103.706  94.134  1.00  0.00           C  
ATOM    532  HA  TYR    38      87.412 104.325  94.194  1.00  0.00           H  
ATOM    533  CB  TYR    38      89.219 104.344  95.167  1.00  0.00           C  
ATOM    534  HB2 TYR    38      89.665 105.220  94.698  1.00  0.00           H  
ATOM    535  HB3 TYR    38      88.716 104.709  96.063  1.00  0.00           H  
ATOM    536  CG  TYR    38      90.418 103.518  95.633  1.00  0.00           C  
ATOM    537  CD1 TYR    38      91.630 103.457  94.881  1.00  0.00           C  
ATOM    538  HD1 TYR    38      91.559 103.890  93.894  1.00  0.00           H  
ATOM    539  CE1 TYR    38      92.820 102.924  95.423  1.00  0.00           C  
ATOM    540  HE1 TYR    38      93.786 102.944  94.941  1.00  0.00           H  
ATOM    541  CZ  TYR    38      92.820 102.615  96.826  1.00  0.00           C  
ATOM    542  OH  TYR    38      94.004 102.315  97.376  1.00  0.00           O  
ATOM    543  HH  TYR    38      93.888 101.659  98.068  1.00  0.00           H  
ATOM    544  CE2 TYR    38      91.612 102.650  97.610  1.00  0.00           C  
ATOM    545  HE2 TYR    38      91.622 102.399  98.660  1.00  0.00           H  
ATOM    546  CD2 TYR    38      90.412 103.173  96.990  1.00  0.00           C  
ATOM    547  HD2 TYR    38      89.498 103.132  97.564  1.00  0.00           H  
ATOM    548  C   TYR    38      88.837 103.865  92.682  1.00  0.00           C  
ATOM    549  O   TYR    38      88.957 102.907  91.976  1.00  0.00           O  
ATOM    550  N   SER    39      89.141 105.076  92.242  1.00  0.00           N  
ATOM    551  H   SER    39      88.998 105.854  92.870  1.00  0.00           H  
ATOM    552  CA  SER    39      89.544 105.350  90.867  1.00  0.00           C  
ATOM    553  HA  SER    39      88.766 104.903  90.249  1.00  0.00           H  
ATOM    554  CB  SER    39      89.653 106.865  90.664  1.00  0.00           C  
ATOM    555  HB2 SER    39      88.620 107.203  90.749  1.00  0.00           H  
ATOM    556  HB3 SER    39      90.251 107.274  91.478  1.00  0.00           H  
ATOM    557  OG  SER    39      90.238 107.181  89.464  1.00  0.00           O  
ATOM    558  HG  SER    39      91.077 107.631  89.586  1.00  0.00           H  
ATOM    559  C   SER    39      90.871 104.660  90.409  1.00  0.00           C  
ATOM    560  O   SER    39      91.720 104.325  91.203  1.00  0.00           O  
ATOM    561  N   GLY    40      90.996 104.385  89.094  1.00  0.00           N  
ATOM    562  H   GLY    40      90.251 104.711  88.495  1.00  0.00           H  
ATOM    563  CA  GLY    40      92.155 103.770  88.534  1.00  0.00           C  
ATOM    564  HA2 GLY    40      92.401 102.987  89.251  1.00  0.00           H  
ATOM    565  HA3 GLY    40      91.925 103.297  87.579  1.00  0.00           H  
ATOM    566  C   GLY    40      93.405 104.746  88.410  1.00  0.00           C  
ATOM    567  O   GLY    40      93.366 105.914  88.686  1.00  0.00           O  
ATOM    568  N   TYR    41      94.532 104.275  87.906  1.00  0.00           N  
ATOM    569  H   TYR    41      95.351 104.867  87.908  1.00  0.00           H  
ATOM    570  CA  TYR    41      94.836 102.816  87.632  1.00  0.00           C  
ATOM    571  HA  TYR    41      94.009 102.181  87.949  1.00  0.00           H  
ATOM    572  CB  TYR    41      95.105 102.557  86.121  1.00  0.00           C  
ATOM    573  HB2 TYR    41      95.912 103.216  85.804  1.00  0.00           H  
ATOM    574  HB3 TYR    41      95.333 101.507  85.940  1.00  0.00           H  
ATOM    575  CG  TYR    41      93.858 102.870  85.215  1.00  0.00           C  
ATOM    576  CD1 TYR    41      92.795 101.924  84.999  1.00  0.00           C  
ATOM    577  HD1 TYR    41      92.859 100.909  85.360  1.00  0.00           H  
ATOM    578  CE1 TYR    41      91.677 102.465  84.365  1.00  0.00           C  
ATOM    579  HE1 TYR    41      90.826 101.839  84.139  1.00  0.00           H  
ATOM    580  CZ  TYR    41      91.605 103.779  83.915  1.00  0.00           C  
ATOM    581  OH  TYR    41      90.608 104.234  83.158  1.00  0.00           O  
ATOM    582  HH  TYR    41      89.752 104.265  83.592  1.00  0.00           H  
ATOM    583  CE2 TYR    41      92.645 104.613  84.093  1.00  0.00           C  
ATOM    584  HE2 TYR    41      92.646 105.625  83.716  1.00  0.00           H  
ATOM    585  CD2 TYR    41      93.789 104.222  84.712  1.00  0.00           C  
ATOM    586  HD2 TYR    41      94.530 104.991  84.877  1.00  0.00           H  
ATOM    587  C   TYR    41      95.981 102.318  88.521  1.00  0.00           C  
ATOM    588  O   TYR    41      96.508 103.075  89.324  1.00  0.00           O  
ATOM    589  N   SER    42      96.356 101.077  88.444  1.00  0.00           N  
ATOM    590  H   SER    42      95.948 100.482  87.737  1.00  0.00           H  
ATOM    591  CA  SER    42      97.475 100.519  89.232  1.00  0.00           C  
ATOM    592  HA  SER    42      97.344 100.620  90.310  1.00  0.00           H  
ATOM    593  CB  SER    42      97.469  99.086  88.792  1.00  0.00           C  
ATOM    594  HB2 SER    42      96.648  98.559  89.279  1.00  0.00           H  
ATOM    595  HB3 SER    42      97.470  99.097  87.702  1.00  0.00           H  
ATOM    596  OG  SER    42      98.647  98.334  89.097  1.00  0.00           O  
ATOM    597  HG  SER    42      99.289  98.606  88.438  1.00  0.00           H  
ATOM    598  C   SER    42      98.807 101.196  88.844  1.00  0.00           C  
ATOM    599  O   SER    42      99.604 101.350  89.779  1.00  0.00           O  
ATOM    600  N   GLN    43      99.021 101.475  87.582  1.00  0.00           N  
ATOM    601  H   GLN    43      98.379 101.192  86.856  1.00  0.00           H  
ATOM    602  CA  GLN    43     100.144 102.349  87.205  1.00  0.00           C  
ATOM    603  HA  GLN    43     101.060 101.836  87.500  1.00  0.00           H  
ATOM    604  CB  GLN    43     100.107 102.605  85.674  1.00  0.00           C  
ATOM    605  HB2 GLN    43     100.268 101.636  85.201  1.00  0.00           H  
ATOM    606  HB3 GLN    43      99.129 103.048  85.487  1.00  0.00           H  
ATOM    607  CG  GLN    43     101.221 103.583  85.268  1.00  0.00           C  
ATOM    608  HG2 GLN    43     101.021 104.531  85.768  1.00  0.00           H  
ATOM    609  HG3 GLN    43     102.163 103.083  85.493  1.00  0.00           H  
ATOM    610  CD  GLN    43     101.121 103.853  83.773  1.00  0.00           C  
ATOM    611  OE1 GLN    43     100.510 103.156  82.949  1.00  0.00           O  
ATOM    612  NE2 GLN    43     101.644 104.954  83.280  1.00  0.00           N  
ATOM    613 HE21 GLN    43     102.267 105.558  83.798  1.00  0.00           H  
ATOM    614 HE22 GLN    43     101.358 105.323  82.385  1.00  0.00           H  
ATOM    615  C   GLN    43     100.094 103.657  88.025  1.00  0.00           C  
ATOM    616  O   GLN    43      99.115 104.382  87.978  1.00  0.00           O  
ATOM    617  N   SER    44     101.125 104.032  88.758  1.00  0.00           N  
ATOM    618  H   SER    44     101.897 103.393  88.878  1.00  0.00           H  
ATOM    619  CA  SER    44     101.182 105.343  89.413  1.00  0.00           C  
ATOM    620  HA  SER    44     100.233 105.584  89.892  1.00  0.00           H  
ATOM    621  CB  SER    44     102.331 105.324  90.384  1.00  0.00           C  
ATOM    622  HB2 SER    44     102.101 104.569  91.136  1.00  0.00           H  
ATOM    623  HB3 SER    44     103.207 105.076  89.785  1.00  0.00           H  
ATOM    624  OG  SER    44     102.566 106.601  90.945  1.00  0.00           O  
ATOM    625  HG  SER    44     101.892 106.800  91.598  1.00  0.00           H  
ATOM    626  C   SER    44     101.343 106.322  88.268  1.00  0.00           C  
ATOM    627  O   SER    44     102.155 106.225  87.370  1.00  0.00           O  
ATOM    628  N   THR    45     100.558 107.450  88.307  1.00  0.00           N  
ATOM    629  H   THR    45      99.969 107.508  89.125  1.00  0.00           H  
ATOM    630  CA  THR    45     100.290 108.408  87.176  1.00  0.00           C  
ATOM    631  HA  THR    45     100.112 107.871  86.244  1.00  0.00           H  
ATOM    632  CB  THR    45      99.094 109.366  87.450  1.00  0.00           C  
ATOM    633  HB  THR    45      98.334 108.754  87.934  1.00  0.00           H  
ATOM    634  CG2 THR    45      99.277 110.529  88.445  1.00  0.00           C  
ATOM    635 HG21 THR    45      99.421 110.155  89.459  1.00  0.00           H  
ATOM    636 HG22 THR    45     100.150 111.109  88.149  1.00  0.00           H  
ATOM    637 HG23 THR    45      98.368 111.131  88.423  1.00  0.00           H  
ATOM    638  OG1 THR    45      98.651 110.003  86.264  1.00  0.00           O  
ATOM    639  HG1 THR    45      97.942 109.537  85.816  1.00  0.00           H  
ATOM    640  C   THR    45     101.533 109.306  86.838  1.00  0.00           C  
ATOM    641  O   THR    45     101.523 109.966  85.839  1.00  0.00           O  
ATOM    642  N   ASP    46     102.550 109.309  87.730  1.00  0.00           N  
ATOM    643  H   ASP    46     102.533 108.616  88.465  1.00  0.00           H  
ATOM    644  CA  ASP    46     103.801 109.946  87.545  1.00  0.00           C  
ATOM    645  HA  ASP    46     104.160 110.008  86.518  1.00  0.00           H  
ATOM    646  CB  ASP    46     103.710 111.288  88.254  1.00  0.00           C  
ATOM    647  HB2 ASP    46     103.000 111.860  87.657  1.00  0.00           H  
ATOM    648  HB3 ASP    46     103.336 111.103  89.261  1.00  0.00           H  
ATOM    649  CG  ASP    46     105.121 111.969  88.327  1.00  0.00           C  
ATOM    650  OD1 ASP    46     106.045 111.554  87.534  1.00  0.00           O  
ATOM    651  OD2 ASP    46     105.358 112.809  89.172  1.00  0.00           O  
ATOM    652  C   ASP    46     104.787 109.052  88.399  1.00  0.00           C  
ATOM    653  O   ASP    46     104.598 108.975  89.608  1.00  0.00           O  
ATOM    654  N   THR    47     105.764 108.419  87.774  1.00  0.00           N  
ATOM    655  H   THR    47     105.896 108.620  86.793  1.00  0.00           H  
ATOM    656  CA  THR    47     106.708 107.584  88.506  1.00  0.00           C  
ATOM    657  HA  THR    47     106.476 107.526  89.570  1.00  0.00           H  
ATOM    658  CB  THR    47     106.809 106.115  88.029  1.00  0.00           C  
ATOM    659  HB  THR    47     107.678 105.603  88.443  1.00  0.00           H  
ATOM    660  CG2 THR    47     105.665 105.282  88.588  1.00  0.00           C  
ATOM    661 HG21 THR    47     105.647 104.269  88.187  1.00  0.00           H  
ATOM    662 HG22 THR    47     105.811 105.253  89.668  1.00  0.00           H  
ATOM    663 HG23 THR    47     104.663 105.659  88.383  1.00  0.00           H  
ATOM    664  OG1 THR    47     106.764 106.015  86.611  1.00  0.00           O  
ATOM    665  HG1 THR    47     107.664 105.925  86.292  1.00  0.00           H  
ATOM    666  C   THR    47     108.127 108.211  88.550  1.00  0.00           C  
ATOM    667  O   THR    47     109.008 107.479  88.903  1.00  0.00           O  
ATOM    668  N   SER    48     108.322 109.464  88.142  1.00  0.00           N  
ATOM    669  H   SER    48     107.476 109.956  87.890  1.00  0.00           H  
ATOM    670  CA  SER    48     109.648 110.087  88.022  1.00  0.00           C  
ATOM    671  HA  SER    48     110.197 109.574  87.232  1.00  0.00           H  
ATOM    672  CB  SER    48     109.434 111.542  87.549  1.00  0.00           C  
ATOM    673  HB2 SER    48     110.381 112.057  87.389  1.00  0.00           H  
ATOM    674  HB3 SER    48     109.113 111.669  86.515  1.00  0.00           H  
ATOM    675  OG  SER    48     108.504 112.131  88.529  1.00  0.00           O  
ATOM    676  HG  SER    48     107.596 111.830  88.441  1.00  0.00           H  
ATOM    677  C   SER    48     110.534 110.122  89.329  1.00  0.00           C  
ATOM    678  O   SER    48     110.019 109.916  90.409  1.00  0.00           O  
ATOM    679  N   GLY    49     111.858 110.469  89.171  1.00  0.00           N  
ATOM    680  H   GLY    49     112.189 110.644  88.233  1.00  0.00           H  
ATOM    681  CA  GLY    49     112.877 110.419  90.245  1.00  0.00           C  
ATOM    682  HA2 GLY    49     113.538 111.237  89.958  1.00  0.00           H  
ATOM    683  HA3 GLY    49     112.451 110.792  91.176  1.00  0.00           H  
ATOM    684  C   GLY    49     113.570 109.087  90.377  1.00  0.00           C  
ATOM    685  O   GLY    49     112.886 108.074  90.087  1.00  0.00           O  
ATOM    686  N   TYR    50     114.803 108.913  90.779  1.00  0.00           N  
ATOM    687  H   TYR    50     115.265 108.018  90.845  1.00  0.00           H  
ATOM    688  CA  TYR    50     115.668 109.999  91.248  1.00  0.00           C  
ATOM    689  HA  TYR    50     115.552 110.829  90.551  1.00  0.00           H  
ATOM    690  CB  TYR    50     115.124 110.470  92.649  1.00  0.00           C  
ATOM    691  HB2 TYR    50     114.056 110.686  92.673  1.00  0.00           H  
ATOM    692  HB3 TYR    50     115.311 109.743  93.440  1.00  0.00           H  
ATOM    693  CG  TYR    50     115.801 111.686  93.234  1.00  0.00           C  
ATOM    694  CD1 TYR    50     116.825 111.548  94.162  1.00  0.00           C  
ATOM    695  HD1 TYR    50     117.301 110.623  94.454  1.00  0.00           H  
ATOM    696  CE1 TYR    50     117.482 112.735  94.654  1.00  0.00           C  
ATOM    697  HE1 TYR    50     118.233 112.733  95.430  1.00  0.00           H  
ATOM    698  CZ  TYR    50     117.159 114.054  94.183  1.00  0.00           C  
ATOM    699  OH  TYR    50     117.672 115.144  94.674  1.00  0.00           O  
ATOM    700  HH  TYR    50     118.082 114.978  95.526  1.00  0.00           H  
ATOM    701  CE2 TYR    50     116.111 114.109  93.179  1.00  0.00           C  
ATOM    702  HE2 TYR    50     115.832 115.126  92.949  1.00  0.00           H  
ATOM    703  CD2 TYR    50     115.406 112.972  92.799  1.00  0.00           C  
ATOM    704  HD2 TYR    50     114.587 113.014  92.096  1.00  0.00           H  
ATOM    705  C   TYR    50     117.154 109.620  91.233  1.00  0.00           C  
ATOM    706  O   TYR    50     117.591 108.784  92.014  1.00  0.00           O  
ATOM    707  N   GLY    51     118.028 110.218  90.400  1.00  0.00           N  
ATOM    708  H   GLY    51     119.010 110.034  90.547  1.00  0.00           H  
ATOM    709  CA  GLY    51     117.756 111.441  89.647  1.00  0.00           C  
ATOM    710  HA2 GLY    51     116.884 111.311  89.006  1.00  0.00           H  
ATOM    711  HA3 GLY    51     117.516 112.157  90.434  1.00  0.00           H  
ATOM    712  C   GLY    51     118.955 111.952  88.856  1.00  0.00           C  
ATOM    713  O   GLY    51     119.777 111.186  88.386  1.00  0.00           O  
ATOM    714  N   GLN    52     118.926 113.215  88.409  1.00  0.00           N  
ATOM    715  H   GLN    52     118.374 113.856  88.961  1.00  0.00           H  
ATOM    716  CA  GLN    52     119.870 113.909  87.513  1.00  0.00           C  
ATOM    717  HA  GLN    52     119.364 114.834  87.235  1.00  0.00           H  
ATOM    718  CB  GLN    52     121.142 114.287  88.293  1.00  0.00           C  
ATOM    719  HB2 GLN    52     120.771 114.592  89.271  1.00  0.00           H  
ATOM    720  HB3 GLN    52     121.677 113.367  88.526  1.00  0.00           H  
ATOM    721  CG  GLN    52     121.887 115.403  87.557  1.00  0.00           C  
ATOM    722  HG2 GLN    52     122.860 115.464  88.045  1.00  0.00           H  
ATOM    723  HG3 GLN    52     122.002 115.159  86.501  1.00  0.00           H  
ATOM    724  CD  GLN    52     121.284 116.823  87.762  1.00  0.00           C  
ATOM    725  OE1 GLN    52     120.110 116.929  88.050  1.00  0.00           O  
ATOM    726  NE2 GLN    52     122.057 117.865  87.608  1.00  0.00           N  
ATOM    727 HE21 GLN    52     123.048 117.681  87.547  1.00  0.00           H  
ATOM    728 HE22 GLN    52     121.702 118.788  87.812  1.00  0.00           H  
ATOM    729  C   GLN    52     120.135 113.177  86.202  1.00  0.00           C  
ATOM    730  O   GLN    52     121.273 112.795  85.838  1.00  0.00           O  
ATOM    731  N   SER    53     119.080 112.894  85.364  1.00  0.00           N  
ATOM    732  H   SER    53     119.390 112.322  84.591  1.00  0.00           H  
ATOM    733  CA  SER    53     117.694 113.323  85.396  1.00  0.00           C  
ATOM    734  HA  SER    53     117.691 114.253  85.965  1.00  0.00           H  
ATOM    735  CB  SER    53     117.248 113.715  83.953  1.00  0.00           C  
ATOM    736  HB2 SER    53     117.972 114.416  83.537  1.00  0.00           H  
ATOM    737  HB3 SER    53     117.252 112.726  83.496  1.00  0.00           H  
ATOM    738  OG  SER    53     115.911 114.186  83.912  1.00  0.00           O  
ATOM    739  HG  SER    53     115.814 115.108  83.661  1.00  0.00           H  
ATOM    740  C   SER    53     116.709 112.314  86.094  1.00  0.00           C  
ATOM    741  O   SER    53     116.898 111.093  86.109  1.00  0.00           O  
ATOM    742  N   SER    54     115.637 112.886  86.574  1.00  0.00           N  
ATOM    743  H   SER    54     115.570 113.885  86.445  1.00  0.00           H  
ATOM    744  CA  SER    54     114.472 112.136  87.115  1.00  0.00           C  
ATOM    745  HA  SER    54     114.767 111.412  87.874  1.00  0.00           H  
ATOM    746  CB  SER    54     113.551 113.109  87.862  1.00  0.00           C  
ATOM    747  HB2 SER    54     113.221 113.913  87.205  1.00  0.00           H  
ATOM    748  HB3 SER    54     112.638 112.614  88.195  1.00  0.00           H  
ATOM    749  OG  SER    54     114.201 113.575  88.994  1.00  0.00           O  
ATOM    750  HG  SER    54     113.490 113.872  89.566  1.00  0.00           H  
ATOM    751  C   SER    54     113.536 111.457  86.048  1.00  0.00           C  
ATOM    752  O   SER    54     112.584 110.739  86.386  1.00  0.00           O  
ATOM    753  N   TYR    55     113.771 111.767  84.787  1.00  0.00           N  
ATOM    754  H   TYR    55     114.544 112.380  84.570  1.00  0.00           H  
ATOM    755  CA  TYR    55     112.929 111.570  83.566  1.00  0.00           C  
ATOM    756  HA  TYR    55     112.012 111.171  84.000  1.00  0.00           H  
ATOM    757  CB  TYR    55     112.469 112.946  83.011  1.00  0.00           C  
ATOM    758  HB2 TYR    55     113.255 113.558  82.568  1.00  0.00           H  
ATOM    759  HB3 TYR    55     111.702 112.705  82.275  1.00  0.00           H  
ATOM    760  CG  TYR    55     111.792 113.796  84.069  1.00  0.00           C  
ATOM    761  CD1 TYR    55     112.523 114.902  84.595  1.00  0.00           C  
ATOM    762  HD1 TYR    55     113.484 115.168  84.180  1.00  0.00           H  
ATOM    763  CE1 TYR    55     111.967 115.612  85.636  1.00  0.00           C  
ATOM    764  HE1 TYR    55     112.501 116.399  86.147  1.00  0.00           H  
ATOM    765  CZ  TYR    55     110.682 115.294  86.176  1.00  0.00           C  
ATOM    766  OH  TYR    55     110.235 116.061  87.181  1.00  0.00           O  
ATOM    767  HH  TYR    55     110.905 116.718  87.385  1.00  0.00           H  
ATOM    768  CE2 TYR    55     109.968 114.200  85.713  1.00  0.00           C  
ATOM    769  HE2 TYR    55     108.993 113.878  86.049  1.00  0.00           H  
ATOM    770  CD2 TYR    55     110.543 113.432  84.596  1.00  0.00           C  
ATOM    771  HD2 TYR    55     110.093 112.482  84.349  1.00  0.00           H  
ATOM    772  C   TYR    55     113.684 110.679  82.621  1.00  0.00           C  
ATOM    773  O   TYR    55     114.823 111.037  82.308  1.00  0.00           O  
ATOM    774  N   SER    56     113.231 109.492  82.227  1.00  0.00           N  
ATOM    775  H   SER    56     113.784 109.137  81.461  1.00  0.00           H  
ATOM    776  CA  SER    56     111.936 108.775  82.490  1.00  0.00           C  
ATOM    777  HA  SER    56     111.766 108.005  81.738  1.00  0.00           H  
ATOM    778  CB  SER    56     111.990 107.981  83.800  1.00  0.00           C  
ATOM    779  HB2 SER    56     112.037 108.609  84.690  1.00  0.00           H  
ATOM    780  HB3 SER    56     111.148 107.289  83.759  1.00  0.00           H  
ATOM    781  OG  SER    56     113.202 107.255  83.692  1.00  0.00           O  
ATOM    782  HG  SER    56     113.020 106.603  83.011  1.00  0.00           H  
ATOM    783  C   SER    56     110.700 109.584  82.207  1.00  0.00           C  
ATOM    784  O   SER    56     109.893 109.686  83.100  1.00  0.00           O  
ATOM    785  N   SER    57     110.536 110.167  81.033  1.00  0.00           N  
ATOM    786  H   SER    57     109.672 110.689  80.989  1.00  0.00           H  
ATOM    787  CA  SER    57     111.400 109.891  79.820  1.00  0.00           C  
ATOM    788  HA  SER    57     112.023 109.027  80.050  1.00  0.00           H  
ATOM    789  CB  SER    57     110.489 109.450  78.589  1.00  0.00           C  
ATOM    790  HB2 SER    57     109.598 110.074  78.648  1.00  0.00           H  
ATOM    791  HB3 SER    57     111.167 109.514  77.737  1.00  0.00           H  
ATOM    792  OG  SER    57     110.103 108.088  78.728  1.00  0.00           O  
ATOM    793  HG  SER    57     109.231 108.133  79.128  1.00  0.00           H  
ATOM    794  C   SER    57     112.064 111.183  79.383  1.00  0.00           C  
ATOM    795  O   SER    57     111.416 112.205  79.233  1.00  0.00           O  
ATOM    796  N   TYR    58     113.367 111.185  79.171  1.00  0.00           N  
ATOM    797  H   TYR    58     113.835 110.293  79.247  1.00  0.00           H  
ATOM    798  CA  TYR    58     114.155 112.420  79.139  1.00  0.00           C  
ATOM    799  HA  TYR    58     114.063 112.884  80.121  1.00  0.00           H  
ATOM    800  CB  TYR    58     115.653 112.069  79.060  1.00  0.00           C  
ATOM    801  HB2 TYR    58     115.830 111.352  79.861  1.00  0.00           H  
ATOM    802  HB3 TYR    58     115.920 111.508  78.164  1.00  0.00           H  
ATOM    803  CG  TYR    58     116.580 113.266  79.049  1.00  0.00           C  
ATOM    804  CD1 TYR    58     117.257 113.707  77.852  1.00  0.00           C  
ATOM    805  HD1 TYR    58     117.048 113.282  76.881  1.00  0.00           H  
ATOM    806  CE1 TYR    58     118.146 114.811  77.952  1.00  0.00           C  
ATOM    807  HE1 TYR    58     118.656 115.177  77.073  1.00  0.00           H  
ATOM    808  CZ  TYR    58     118.566 115.334  79.208  1.00  0.00           C  
ATOM    809  OH  TYR    58     119.474 116.298  79.188  1.00  0.00           O  
ATOM    810  HH  TYR    58     120.007 116.213  79.982  1.00  0.00           H  
ATOM    811  CE2 TYR    58     117.905 114.846  80.325  1.00  0.00           C  
ATOM    812  HE2 TYR    58     118.146 115.202  81.316  1.00  0.00           H  
ATOM    813  CD2 TYR    58     116.926 113.847  80.295  1.00  0.00           C  
ATOM    814  HD2 TYR    58     116.483 113.430  81.187  1.00  0.00           H  
ATOM    815  C   TYR    58     113.643 113.401  78.025  1.00  0.00           C  
ATOM    816  O   TYR    58     113.331 112.943  76.903  1.00  0.00           O  
ATOM    817  N   GLY    59     113.528 114.657  78.306  1.00  0.00           N  
ATOM    818  H   GLY    59     113.053 115.145  77.560  1.00  0.00           H  
ATOM    819  CA  GLY    59     113.710 115.291  79.588  1.00  0.00           C  
ATOM    820  HA2 GLY    59     112.915 114.956  80.254  1.00  0.00           H  
ATOM    821  HA3 GLY    59     114.668 115.077  80.062  1.00  0.00           H  
ATOM    822  C   GLY    59     113.578 116.796  79.383  1.00  0.00           C  
ATOM    823  O   GLY    59     113.949 117.211  78.254  1.00  0.00           O  
ATOM    824  N   GLN    60     113.206 117.642  80.372  1.00  0.00           N  
ATOM    825  H   GLN    60     113.607 118.565  80.287  1.00  0.00           H  
ATOM    826  CA  GLN    60     112.807 117.253  81.714  1.00  0.00           C  
ATOM    827  HA  GLN    60     113.293 116.347  82.078  1.00  0.00           H  
ATOM    828  CB  GLN    60     113.309 118.291  82.665  1.00  0.00           C  
ATOM    829  HB2 GLN    60     112.729 119.207  82.555  1.00  0.00           H  
ATOM    830  HB3 GLN    60     113.138 117.993  83.700  1.00  0.00           H  
ATOM    831  CG  GLN    60     114.764 118.760  82.600  1.00  0.00           C  
ATOM    832  HG2 GLN    60     114.838 119.733  82.115  1.00  0.00           H  
ATOM    833  HG3 GLN    60     114.854 118.997  83.660  1.00  0.00           H  
ATOM    834  CD  GLN    60     115.839 117.739  82.203  1.00  0.00           C  
ATOM    835  OE1 GLN    60     115.686 116.561  82.312  1.00  0.00           O  
ATOM    836  NE2 GLN    60     116.877 118.059  81.549  1.00  0.00           N  
ATOM    837 HE21 GLN    60     116.856 118.998  81.177  1.00  0.00           H  
ATOM    838 HE22 GLN    60     117.421 117.329  81.112  1.00  0.00           H  
ATOM    839  C   GLN    60     111.297 117.004  81.822  1.00  0.00           C  
ATOM    840  O   GLN    60     110.804 116.189  81.007  1.00  0.00           O  
ATOM    841  N   SER    61     110.592 117.538  82.757  1.00  0.00           N  
ATOM    842  H   SER    61     110.982 118.071  83.522  1.00  0.00           H  
ATOM    843  CA  SER    61     109.151 117.288  82.809  1.00  0.00           C  
ATOM    844  HA  SER    61     108.880 116.234  82.747  1.00  0.00           H  
ATOM    845  CB  SER    61     108.719 117.841  84.117  1.00  0.00           C  
ATOM    846  HB2 SER    61     109.015 117.203  84.950  1.00  0.00           H  
ATOM    847  HB3 SER    61     109.191 118.783  84.397  1.00  0.00           H  
ATOM    848  OG  SER    61     107.304 117.978  84.161  1.00  0.00           O  
ATOM    849  HG  SER    61     106.984 117.359  84.821  1.00  0.00           H  
ATOM    850  C   SER    61     108.361 117.995  81.663  1.00  0.00           C  
ATOM    851  O   SER    61     108.900 118.842  80.919  1.00  0.00           O  
ATOM    852  N   GLN    62     107.168 117.493  81.459  1.00  0.00           N  
ATOM    853  H   GLN    62     106.840 116.697  81.986  1.00  0.00           H  
ATOM    854  CA  GLN    62     106.117 118.031  80.593  1.00  0.00           C  
ATOM    855  HA  GLN    62     106.572 118.778  79.942  1.00  0.00           H  
ATOM    856  CB  GLN    62     105.576 116.821  79.750  1.00  0.00           C  
ATOM    857  HB2 GLN    62     105.252 116.052  80.451  1.00  0.00           H  
ATOM    858  HB3 GLN    62     104.633 117.196  79.350  1.00  0.00           H  
ATOM    859  CG  GLN    62     106.616 116.247  78.754  1.00  0.00           C  
ATOM    860  HG2 GLN    62     107.057 117.079  78.204  1.00  0.00           H  
ATOM    861  HG3 GLN    62     107.358 115.675  79.310  1.00  0.00           H  
ATOM    862  CD  GLN    62     106.043 115.329  77.662  1.00  0.00           C  
ATOM    863  OE1 GLN    62     104.993 115.505  77.125  1.00  0.00           O  
ATOM    864  NE2 GLN    62     106.819 114.343  77.261  1.00  0.00           N  
ATOM    865 HE21 GLN    62     106.581 113.817  76.432  1.00  0.00           H  
ATOM    866 HE22 GLN    62     107.543 113.912  77.818  1.00  0.00           H  
ATOM    867  C   GLN    62     104.915 118.699  81.320  1.00  0.00           C  
ATOM    868  O   GLN    62     104.033 119.164  80.663  1.00  0.00           O  
ATOM    869  N   ASN    63     104.983 118.852  82.618  1.00  0.00           N  
ATOM    870  H   ASN    63     105.839 118.535  83.053  1.00  0.00           H  
ATOM    871  CA  ASN    63     104.200 119.746  83.570  1.00  0.00           C  
ATOM    872  HA  ASN    63     103.301 120.028  83.021  1.00  0.00           H  
ATOM    873  CB  ASN    63     103.758 118.995  84.854  1.00  0.00           C  
ATOM    874  HB2 ASN    63     103.303 118.034  84.616  1.00  0.00           H  
ATOM    875  HB3 ASN    63     104.635 118.954  85.500  1.00  0.00           H  
ATOM    876  CG  ASN    63     102.782 119.804  85.677  1.00  0.00           C  
ATOM    877  OD1 ASN    63     101.669 120.078  85.188  1.00  0.00           O  
ATOM    878  ND2 ASN    63     103.264 120.482  86.777  1.00  0.00           N  
ATOM    879 HD21 ASN    63     102.592 121.067  87.252  1.00  0.00           H  
ATOM    880 HD22 ASN    63     104.171 120.364  87.206  1.00  0.00           H  
ATOM    881  C   ASN    63     104.973 121.096  83.861  1.00  0.00           C  
ATOM    882  O   ASN    63     104.323 122.137  84.055  1.00  0.00           O  
ATOM    883  N   THR    64     106.300 121.071  84.020  1.00  0.00           N  
ATOM    884  H   THR    64     106.666 120.130  84.034  1.00  0.00           H  
ATOM    885  CA  THR    64     107.155 122.198  84.431  1.00  0.00           C  
ATOM    886  HA  THR    64     106.562 123.112  84.471  1.00  0.00           H  
ATOM    887  CB  THR    64     107.849 121.951  85.736  1.00  0.00           C  
ATOM    888  HB  THR    64     108.499 121.099  85.539  1.00  0.00           H  
ATOM    889  CG2 THR    64     108.756 123.181  86.102  1.00  0.00           C  
ATOM    890 HG21 THR    64     109.607 123.409  85.461  1.00  0.00           H  
ATOM    891 HG22 THR    64     108.255 124.149  86.153  1.00  0.00           H  
ATOM    892 HG23 THR    64     109.149 122.969  87.096  1.00  0.00           H  
ATOM    893  OG1 THR    64     106.830 121.804  86.749  1.00  0.00           O  
ATOM    894  HG1 THR    64     106.546 120.898  86.891  1.00  0.00           H  
ATOM    895  C   THR    64     108.196 122.300  83.229  1.00  0.00           C  
ATOM    896  O   THR    64     108.900 121.321  82.936  1.00  0.00           O  
ATOM    897  N   GLY    65     108.381 123.389  82.514  1.00  0.00           N  
ATOM    898  H   GLY    65     109.165 123.443  81.879  1.00  0.00           H  
ATOM    899  CA  GLY    65     107.374 124.390  82.227  1.00  0.00           C  
ATOM    900  HA2 GLY    65     107.127 124.856  83.181  1.00  0.00           H  
ATOM    901  HA3 GLY    65     107.633 125.244  81.601  1.00  0.00           H  
ATOM    902  C   GLY    65     106.180 123.916  81.484  1.00  0.00           C  
ATOM    903  O   GLY    65     106.156 122.844  80.822  1.00  0.00           O  
ATOM    904  N   TYR    66     105.126 124.730  81.611  1.00  0.00           N  
ATOM    905  H   TYR    66     105.137 125.579  82.158  1.00  0.00           H  
ATOM    906  CA  TYR    66     103.850 124.290  81.016  1.00  0.00           C  
ATOM    907  HA  TYR    66     103.628 123.289  81.387  1.00  0.00           H  
ATOM    908  CB  TYR    66     102.676 125.170  81.618  1.00  0.00           C  
ATOM    909  HB2 TYR    66     101.728 124.644  81.509  1.00  0.00           H  
ATOM    910  HB3 TYR    66     102.825 125.287  82.692  1.00  0.00           H  
ATOM    911  CG  TYR    66     102.619 126.553  81.144  1.00  0.00           C  
ATOM    912  CD1 TYR    66     102.907 127.578  82.079  1.00  0.00           C  
ATOM    913  HD1 TYR    66     103.293 127.378  83.068  1.00  0.00           H  
ATOM    914  CE1 TYR    66     102.790 128.871  81.503  1.00  0.00           C  
ATOM    915  HE1 TYR    66     103.057 129.748  82.074  1.00  0.00           H  
ATOM    916  CZ  TYR    66     102.233 129.094  80.237  1.00  0.00           C  
ATOM    917  OH  TYR    66     102.022 130.387  79.919  1.00  0.00           O  
ATOM    918  HH  TYR    66     101.278 130.495  79.321  1.00  0.00           H  
ATOM    919  CE2 TYR    66     101.714 128.060  79.449  1.00  0.00           C  
ATOM    920  HE2 TYR    66     101.244 128.158  78.482  1.00  0.00           H  
ATOM    921  CD2 TYR    66     101.935 126.686  79.895  1.00  0.00           C  
ATOM    922  HD2 TYR    66     101.514 125.859  79.343  1.00  0.00           H  
ATOM    923  C   TYR    66     103.833 124.132  79.501  1.00  0.00           C  
ATOM    924  O   TYR    66     104.392 124.971  78.834  1.00  0.00           O  
ATOM    925  N   GLY    67     103.143 123.143  78.936  1.00  0.00           N  
ATOM    926  H   GLY    67     102.465 122.637  79.487  1.00  0.00           H  
ATOM    927  CA  GLY    67     103.106 122.752  77.505  1.00  0.00           C  
ATOM    928  HA2 GLY    67     103.190 123.644  76.884  1.00  0.00           H  
ATOM    929  HA3 GLY    67     104.032 122.261  77.207  1.00  0.00           H  
ATOM    930  C   GLY    67     101.829 121.962  77.159  1.00  0.00           C  
ATOM    931  O   GLY    67     101.037 121.632  77.999  1.00  0.00           O  
ATOM    932  N   THR    68     101.625 121.649  75.781  1.00  0.00           N  
ATOM    933  H   THR    68     102.218 122.047  75.066  1.00  0.00           H  
ATOM    934  CA  THR    68     100.471 120.855  75.318  1.00  0.00           C  
ATOM    935  HA  THR    68     100.378 119.979  75.961  1.00  0.00           H  
ATOM    936  CB  THR    68      99.099 121.659  75.539  1.00  0.00           C  
ATOM    937  HB  THR    68      99.018 122.024  76.563  1.00  0.00           H  
ATOM    938  CG2 THR    68      98.986 122.733  74.499  1.00  0.00           C  
ATOM    939 HG21 THR    68      99.747 123.446  74.816  1.00  0.00           H  
ATOM    940 HG22 THR    68      99.165 122.367  73.488  1.00  0.00           H  
ATOM    941 HG23 THR    68      98.030 123.246  74.605  1.00  0.00           H  
ATOM    942  OG1 THR    68      98.083 120.751  75.321  1.00  0.00           O  
ATOM    943  HG1 THR    68      97.775 120.530  76.204  1.00  0.00           H  
ATOM    944  C   THR    68     100.595 120.247  73.924  1.00  0.00           C  
ATOM    945  O   THR    68     101.347 120.666  73.018  1.00  0.00           O  
ATOM    946  N   GLN    69      99.898 119.197  73.736  1.00  0.00           N  
ATOM    947  H   GLN    69      99.309 118.970  74.524  1.00  0.00           H  
ATOM    948  CA  GLN    69      99.788 118.438  72.481  1.00  0.00           C  
ATOM    949  HA  GLN    69     100.800 118.099  72.261  1.00  0.00           H  
ATOM    950  CB  GLN    69      98.852 117.253  72.724  1.00  0.00           C  
ATOM    951  HB2 GLN    69      97.883 117.614  73.070  1.00  0.00           H  
ATOM    952  HB3 GLN    69      98.691 116.758  71.766  1.00  0.00           H  
ATOM    953  CG  GLN    69      99.491 116.230  73.748  1.00  0.00           C  
ATOM    954  HG2 GLN    69      99.052 115.274  73.462  1.00  0.00           H  
ATOM    955  HG3 GLN    69     100.573 116.098  73.718  1.00  0.00           H  
ATOM    956  CD  GLN    69      99.184 116.423  75.258  1.00  0.00           C  
ATOM    957  OE1 GLN    69      98.592 117.375  75.719  1.00  0.00           O  
ATOM    958  NE2 GLN    69      99.521 115.421  76.001  1.00  0.00           N  
ATOM    959 HE21 GLN    69     100.055 114.634  75.659  1.00  0.00           H  
ATOM    960 HE22 GLN    69      99.424 115.622  76.986  1.00  0.00           H  
ATOM    961  C   GLN    69      99.251 119.312  71.266  1.00  0.00           C  
ATOM    962  O   GLN    69      98.491 120.242  71.410  1.00  0.00           O  
ATOM    963  N   SER    70      99.799 119.018  70.095  1.00  0.00           N  
ATOM    964  H   SER    70     100.531 118.323  70.056  1.00  0.00           H  
ATOM    965  CA  SER    70      99.715 119.985  68.946  1.00  0.00           C  
ATOM    966  HA  SER    70      99.486 120.995  69.285  1.00  0.00           H  
ATOM    967  CB  SER    70     101.121 120.117  68.280  1.00  0.00           C  
ATOM    968  HB2 SER    70     101.032 120.836  67.466  1.00  0.00           H  
ATOM    969  HB3 SER    70     101.885 120.538  68.933  1.00  0.00           H  
ATOM    970  OG  SER    70     101.561 118.899  67.735  1.00  0.00           O  
ATOM    971  HG  SER    70     102.090 118.412  68.371  1.00  0.00           H  
ATOM    972  C   SER    70      98.850 119.367  67.776  1.00  0.00           C  
ATOM    973  O   SER    70      98.551 120.142  66.787  1.00  0.00           O  
ATOM    974  N   THR    71      98.412 118.132  67.831  1.00  0.00           N  
ATOM    975  H   THR    71      98.639 117.710  68.720  1.00  0.00           H  
ATOM    976  CA  THR    71      97.673 117.428  66.753  1.00  0.00           C  
ATOM    977  HA  THR    71      97.379 118.103  65.949  1.00  0.00           H  
ATOM    978  CB  THR    71      98.504 116.407  66.036  1.00  0.00           C  
ATOM    979  HB  THR    71      98.818 115.628  66.731  1.00  0.00           H  
ATOM    980  CG2 THR    71      97.745 115.581  64.888  1.00  0.00           C  
ATOM    981 HG21 THR    71      97.235 116.256  64.201  1.00  0.00           H  
ATOM    982 HG22 THR    71      98.504 115.028  64.334  1.00  0.00           H  
ATOM    983 HG23 THR    71      97.078 114.832  65.316  1.00  0.00           H  
ATOM    984  OG1 THR    71      99.654 117.092  65.534  1.00  0.00           O  
ATOM    985  HG1 THR    71     100.168 117.258  66.327  1.00  0.00           H  
ATOM    986  C   THR    71      96.472 116.720  67.270  1.00  0.00           C  
ATOM    987  O   THR    71      96.621 115.685  67.916  1.00  0.00           O  
ATOM    988  N   PRO    72      95.239 117.193  67.056  1.00  0.00           N  
ATOM    989  CD  PRO    72      94.913 118.377  66.201  1.00  0.00           C  
ATOM    990  HD2 PRO    72      95.554 118.341  65.320  1.00  0.00           H  
ATOM    991  HD3 PRO    72      95.147 119.280  66.765  1.00  0.00           H  
ATOM    992  CG  PRO    72      93.492 118.220  65.724  1.00  0.00           C  
ATOM    993  HG2 PRO    72      93.424 117.607  64.826  1.00  0.00           H  
ATOM    994  HG3 PRO    72      93.043 119.208  65.626  1.00  0.00           H  
ATOM    995  CB  PRO    72      92.875 117.456  66.867  1.00  0.00           C  
ATOM    996  HB2 PRO    72      92.037 116.837  66.546  1.00  0.00           H  
ATOM    997  HB3 PRO    72      92.523 118.139  67.640  1.00  0.00           H  
ATOM    998  CA  PRO    72      93.995 116.536  67.389  1.00  0.00           C  
ATOM    999  HA  PRO    72      93.836 116.519  68.467  1.00  0.00           H  
ATOM   1000  C   PRO    72      94.029 115.093  66.797  1.00  0.00           C  
ATOM   1001  O   PRO    72      94.594 114.830  65.759  1.00  0.00           O  
ATOM   1002  N   GLN    73      93.364 114.261  67.580  1.00  0.00           N  
ATOM   1003  H   GLN    73      93.180 114.569  68.524  1.00  0.00           H  
ATOM   1004  CA  GLN    73      93.253 112.829  67.177  1.00  0.00           C  
ATOM   1005  HA  GLN    73      94.227 112.401  66.939  1.00  0.00           H  
ATOM   1006  CB  GLN    73      92.633 111.930  68.298  1.00  0.00           C  
ATOM   1007  HB2 GLN    73      92.730 110.863  68.096  1.00  0.00           H  
ATOM   1008  HB3 GLN    73      93.317 112.037  69.140  1.00  0.00           H  
ATOM   1009  CG  GLN    73      91.226 112.283  68.778  1.00  0.00           C  
ATOM   1010  HG2 GLN    73      91.174 111.909  69.800  1.00  0.00           H  
ATOM   1011  HG3 GLN    73      91.119 113.367  68.823  1.00  0.00           H  
ATOM   1012  CD  GLN    73      90.089 111.760  67.961  1.00  0.00           C  
ATOM   1013  OE1 GLN    73      90.262 110.907  67.071  1.00  0.00           O  
ATOM   1014  NE2 GLN    73      88.895 112.188  68.263  1.00  0.00           N  
ATOM   1015 HE21 GLN    73      88.809 112.774  69.082  1.00  0.00           H  
ATOM   1016 HE22 GLN    73      88.151 111.854  67.667  1.00  0.00           H  
ATOM   1017  C   GLN    73      92.231 112.665  66.014  1.00  0.00           C  
ATOM   1018  O   GLN    73      91.412 113.576  65.738  1.00  0.00           O  
ATOM   1019  N   GLY    74      92.368 111.628  65.202  1.00  0.00           N  
ATOM   1020  H   GLY    74      92.982 110.889  65.514  1.00  0.00           H  
ATOM   1021  CA  GLY    74      92.010 111.571  63.785  1.00  0.00           C  
ATOM   1022  HA2 GLY    74      92.420 112.496  63.381  1.00  0.00           H  
ATOM   1023  HA3 GLY    74      92.488 110.757  63.240  1.00  0.00           H  
ATOM   1024  C   GLY    74      90.578 111.568  63.426  1.00  0.00           C  
ATOM   1025  O   GLY    74      90.175 112.014  62.333  1.00  0.00           O  
ATOM   1026  N   TYR    75      89.727 111.030  64.302  1.00  0.00           N  
ATOM   1027  H   TYR    75      90.118 110.847  65.215  1.00  0.00           H  
ATOM   1028  CA  TYR    75      88.263 111.146  64.160  1.00  0.00           C  
ATOM   1029  HA  TYR    75      88.126 110.924  63.101  1.00  0.00           H  
ATOM   1030  CB  TYR    75      87.574 110.169  65.099  1.00  0.00           C  
ATOM   1031  HB2 TYR    75      87.895 110.441  66.105  1.00  0.00           H  
ATOM   1032  HB3 TYR    75      86.526 110.468  65.142  1.00  0.00           H  
ATOM   1033  CG  TYR    75      87.641 108.716  64.838  1.00  0.00           C  
ATOM   1034  CD1 TYR    75      87.933 107.879  65.888  1.00  0.00           C  
ATOM   1035  HD1 TYR    75      88.215 108.265  66.856  1.00  0.00           H  
ATOM   1036  CE1 TYR    75      88.044 106.496  65.679  1.00  0.00           C  
ATOM   1037  HE1 TYR    75      88.010 105.828  66.527  1.00  0.00           H  
ATOM   1038  CZ  TYR    75      87.829 105.973  64.398  1.00  0.00           C  
ATOM   1039  OH  TYR    75      87.906 104.627  64.138  1.00  0.00           O  
ATOM   1040  HH  TYR    75      87.544 104.344  63.296  1.00  0.00           H  
ATOM   1041  CE2 TYR    75      87.608 106.849  63.329  1.00  0.00           C  
ATOM   1042  HE2 TYR    75      87.315 106.404  62.390  1.00  0.00           H  
ATOM   1043  CD2 TYR    75      87.398 108.192  63.538  1.00  0.00           C  
ATOM   1044  HD2 TYR    75      87.187 108.834  62.696  1.00  0.00           H  
ATOM   1045  C   TYR    75      87.697 112.644  64.206  1.00  0.00           C  
ATOM   1046  O   TYR    75      86.775 112.960  63.486  1.00  0.00           O  
ATOM   1047  N   GLY    76      88.244 113.537  65.021  1.00  0.00           N  
ATOM   1048  H   GLY    76      89.089 113.384  65.553  1.00  0.00           H  
ATOM   1049  CA  GLY    76      87.492 114.586  65.668  1.00  0.00           C  
ATOM   1050  HA2 GLY    76      88.167 115.420  65.858  1.00  0.00           H  
ATOM   1051  HA3 GLY    76      86.733 114.966  64.985  1.00  0.00           H  
ATOM   1052  C   GLY    76      86.611 113.985  66.780  1.00  0.00           C  
ATOM   1053  O   GLY    76      86.256 112.788  66.665  1.00  0.00           O  
ATOM   1054  N   SER    77      86.161 114.866  67.701  1.00  0.00           N  
ATOM   1055  H   SER    77      86.347 115.848  67.556  1.00  0.00           H  
ATOM   1056  CA  SER    77      85.198 114.494  68.748  1.00  0.00           C  
ATOM   1057  HA  SER    77      85.737 113.668  69.212  1.00  0.00           H  
ATOM   1058  CB  SER    77      85.156 115.557  69.802  1.00  0.00           C  
ATOM   1059  HB2 SER    77      84.490 115.240  70.604  1.00  0.00           H  
ATOM   1060  HB3 SER    77      86.176 115.737  70.140  1.00  0.00           H  
ATOM   1061  OG  SER    77      84.711 116.858  69.500  1.00  0.00           O  
ATOM   1062  HG  SER    77      85.302 117.145  68.799  1.00  0.00           H  
ATOM   1063  C   SER    77      83.774 114.138  68.106  1.00  0.00           C  
ATOM   1064  O   SER    77      83.034 115.021  67.688  1.00  0.00           O  
ATOM   1065  N   THR    78      83.371 112.839  68.105  1.00  0.00           N  
ATOM   1066  H   THR    78      82.441 112.736  67.725  1.00  0.00           H  
ATOM   1067  CA  THR    78      84.053 111.580  68.514  1.00  0.00           C  
ATOM   1068  HA  THR    78      85.124 111.631  68.316  1.00  0.00           H  
ATOM   1069  CB  THR    78      83.842 111.281  70.019  1.00  0.00           C  
ATOM   1070  HB  THR    78      82.839 110.992  70.335  1.00  0.00           H  
ATOM   1071  CG2 THR    78      84.599 110.045  70.382  1.00  0.00           C  
ATOM   1072 HG21 THR    78      85.650 110.029  70.091  1.00  0.00           H  
ATOM   1073 HG22 THR    78      84.480 109.877  71.453  1.00  0.00           H  
ATOM   1074 HG23 THR    78      84.060 109.206  69.941  1.00  0.00           H  
ATOM   1075  OG1 THR    78      84.131 112.248  71.018  1.00  0.00           O  
ATOM   1076  HG1 THR    78      83.356 112.796  71.164  1.00  0.00           H  
ATOM   1077  C   THR    78      83.496 110.494  67.660  1.00  0.00           C  
ATOM   1078  O   THR    78      82.494 109.860  68.050  1.00  0.00           O  
ATOM   1079  N   GLY    79      84.261 110.240  66.595  1.00  0.00           N  
ATOM   1080  H   GLY    79      84.844 111.048  66.433  1.00  0.00           H  
ATOM   1081  CA  GLY    79      84.162 109.030  65.726  1.00  0.00           C  
ATOM   1082  HA2 GLY    79      83.130 108.688  65.799  1.00  0.00           H  
ATOM   1083  HA3 GLY    79      84.500 109.272  64.718  1.00  0.00           H  
ATOM   1084  C   GLY    79      84.835 107.743  66.255  1.00  0.00           C  
ATOM   1085  O   GLY    79      85.419 107.738  67.326  1.00  0.00           O  
ATOM   1086  N   GLY    80      84.721 106.691  65.500  1.00  0.00           N  
ATOM   1087  H   GLY    80      85.064 105.897  66.022  1.00  0.00           H  
ATOM   1088  CA  GLY    80      84.018 106.431  64.206  1.00  0.00           C  
ATOM   1089  HA2 GLY    80      84.357 107.259  63.583  1.00  0.00           H  
ATOM   1090  HA3 GLY    80      84.306 105.455  63.815  1.00  0.00           H  
ATOM   1091  C   GLY    80      82.531 106.299  64.280  1.00  0.00           C  
ATOM   1092  O   GLY    80      81.912 106.450  65.339  1.00  0.00           O  
ATOM   1093  N   TYR    81      81.944 106.107  63.045  1.00  0.00           N  
ATOM   1094  H   TYR    81      82.592 106.048  62.273  1.00  0.00           H  
ATOM   1095  CA  TYR    81      80.516 106.363  62.658  1.00  0.00           C  
ATOM   1096  HA  TYR    81      79.946 106.531  63.571  1.00  0.00           H  
ATOM   1097  CB  TYR    81      80.513 107.652  61.856  1.00  0.00           C  
ATOM   1098  HB2 TYR    81      81.162 107.513  60.992  1.00  0.00           H  
ATOM   1099  HB3 TYR    81      79.480 107.746  61.520  1.00  0.00           H  
ATOM   1100  CG  TYR    81      80.899 108.912  62.599  1.00  0.00           C  
ATOM   1101  CD1 TYR    81      80.205 109.469  63.791  1.00  0.00           C  
ATOM   1102  HD1 TYR    81      79.286 108.939  63.996  1.00  0.00           H  
ATOM   1103  CE1 TYR    81      80.690 110.564  64.479  1.00  0.00           C  
ATOM   1104  HE1 TYR    81      80.288 110.944  65.407  1.00  0.00           H  
ATOM   1105  CZ  TYR    81      81.851 111.176  64.031  1.00  0.00           C  
ATOM   1106  OH  TYR    81      82.409 112.174  64.723  1.00  0.00           O  
ATOM   1107  HH  TYR    81      83.031 112.658  64.175  1.00  0.00           H  
ATOM   1108  CE2 TYR    81      82.567 110.695  62.950  1.00  0.00           C  
ATOM   1109  HE2 TYR    81      83.422 111.267  62.621  1.00  0.00           H  
ATOM   1110  CD2 TYR    81      82.147 109.550  62.203  1.00  0.00           C  
ATOM   1111  HD2 TYR    81      82.734 109.240  61.351  1.00  0.00           H  
ATOM   1112  C   TYR    81      79.875 105.152  61.898  1.00  0.00           C  
ATOM   1113  O   TYR    81      80.129 104.980  60.725  1.00  0.00           O  
ATOM   1114  N   GLY    82      79.151 104.255  62.593  1.00  0.00           N  
ATOM   1115  H   GLY    82      78.728 103.499  62.074  1.00  0.00           H  
ATOM   1116  CA  GLY    82      78.923 104.195  64.009  1.00  0.00           C  
ATOM   1117  HA2 GLY    82      78.634 103.174  64.255  1.00  0.00           H  
ATOM   1118  HA3 GLY    82      79.864 104.369  64.531  1.00  0.00           H  
ATOM   1119  C   GLY    82      77.842 105.113  64.665  1.00  0.00           C  
ATOM   1120  O   GLY    82      77.614 106.226  64.136  1.00  0.00           O  
ATOM   1121  N   SER    83      77.323 104.794  65.888  1.00  0.00           N  
ATOM   1122  H   SER    83      77.706 103.968  66.326  1.00  0.00           H  
ATOM   1123  CA  SER    83      76.427 105.644  66.730  1.00  0.00           C  
ATOM   1124  HA  SER    83      76.184 104.985  67.564  1.00  0.00           H  
ATOM   1125  CB  SER    83      77.188 106.795  67.395  1.00  0.00           C  
ATOM   1126  HB2 SER    83      77.315 107.655  66.738  1.00  0.00           H  
ATOM   1127  HB3 SER    83      76.769 107.051  68.367  1.00  0.00           H  
ATOM   1128  OG  SER    83      78.508 106.364  67.782  1.00  0.00           O  
ATOM   1129  HG  SER    83      79.208 106.988  67.574  1.00  0.00           H  
ATOM   1130  C   SER    83      75.068 106.116  66.016  1.00  0.00           C  
ATOM   1131  O   SER    83      74.863 107.297  65.967  1.00  0.00           O  
ATOM   1132  N   SER    84      74.140 105.301  65.504  1.00  0.00           N  
ATOM   1133  H   SER    84      73.248 105.706  65.260  1.00  0.00           H  
ATOM   1134  CA  SER    84      74.074 103.868  65.539  1.00  0.00           C  
ATOM   1135  HA  SER    84      74.846 103.431  66.173  1.00  0.00           H  
ATOM   1136  CB  SER    84      72.757 103.490  66.136  1.00  0.00           C  
ATOM   1137  HB2 SER    84      71.967 103.933  65.530  1.00  0.00           H  
ATOM   1138  HB3 SER    84      72.748 102.416  65.955  1.00  0.00           H  
ATOM   1139  OG  SER    84      72.817 103.894  67.465  1.00  0.00           O  
ATOM   1140  HG  SER    84      73.160 103.153  67.970  1.00  0.00           H  
ATOM   1141  C   SER    84      74.180 103.154  64.222  1.00  0.00           C  
ATOM   1142  O   SER    84      73.957 103.776  63.174  1.00  0.00           O  
ATOM   1143  N   GLN    85      74.588 101.907  64.175  1.00  0.00           N  
ATOM   1144  H   GLN    85      74.931 101.455  65.010  1.00  0.00           H  
ATOM   1145  CA  GLN    85      74.513 101.012  63.025  1.00  0.00           C  
ATOM   1146  HA  GLN    85      74.952 101.595  62.216  1.00  0.00           H  
ATOM   1147  CB  GLN    85      75.392  99.700  63.137  1.00  0.00           C  
ATOM   1148  HB2 GLN    85      76.434  99.999  63.253  1.00  0.00           H  
ATOM   1149  HB3 GLN    85      75.149  99.147  64.045  1.00  0.00           H  
ATOM   1150  CG  GLN    85      75.317  98.729  61.969  1.00  0.00           C  
ATOM   1151  HG2 GLN    85      75.122  99.336  61.085  1.00  0.00           H  
ATOM   1152  HG3 GLN    85      76.303  98.279  61.852  1.00  0.00           H  
ATOM   1153  CD  GLN    85      74.281  97.662  62.051  1.00  0.00           C  
ATOM   1154  OE1 GLN    85      73.459  97.559  62.971  1.00  0.00           O  
ATOM   1155  NE2 GLN    85      74.188  96.798  61.167  1.00  0.00           N  
ATOM   1156 HE21 GLN    85      73.710  95.945  61.420  1.00  0.00           H  
ATOM   1157 HE22 GLN    85      74.843  96.806  60.399  1.00  0.00           H  
ATOM   1158  C   GLN    85      73.095 100.670  62.563  1.00  0.00           C  
ATOM   1159  O   GLN    85      72.879 100.779  61.398  1.00  0.00           O  
ATOM   1160  N   SER    86      72.179 100.274  63.443  1.00  0.00           N  
ATOM   1161  H   SER    86      72.494 100.003  64.363  1.00  0.00           H  
ATOM   1162  CA  SER    86      70.655 100.185  63.255  1.00  0.00           C  
ATOM   1163  HA  SER    86      70.317  99.443  63.979  1.00  0.00           H  
ATOM   1164  CB  SER    86      69.992 101.604  63.488  1.00  0.00           C  
ATOM   1165  HB2 SER    86      70.307 102.255  62.672  1.00  0.00           H  
ATOM   1166  HB3 SER    86      68.925 101.463  63.316  1.00  0.00           H  
ATOM   1167  OG  SER    86      70.349 102.179  64.661  1.00  0.00           O  
ATOM   1168  HG  SER    86      69.800 101.760  65.328  1.00  0.00           H  
ATOM   1169  C   SER    86      70.340  99.568  61.909  1.00  0.00           C  
ATOM   1170  O   SER    86      69.446 100.042  61.245  1.00  0.00           O  
ATOM   1171  N   SER    87      71.009  98.485  61.430  1.00  0.00           N  
ATOM   1172  H   SER    87      71.752  98.106  61.999  1.00  0.00           H  
ATOM   1173  CA  SER    87      70.719  97.821  60.125  1.00  0.00           C  
ATOM   1174  HA  SER    87      69.741  98.086  59.724  1.00  0.00           H  
ATOM   1175  CB  SER    87      71.741  98.216  59.019  1.00  0.00           C  
ATOM   1176  HB2 SER    87      72.784  97.962  59.211  1.00  0.00           H  
ATOM   1177  HB3 SER    87      71.447  97.685  58.114  1.00  0.00           H  
ATOM   1178  OG  SER    87      71.830  99.616  58.823  1.00  0.00           O  
ATOM   1179  HG  SER    87      72.184  99.889  59.672  1.00  0.00           H  
ATOM   1180  C   SER    87      70.655  96.226  60.293  1.00  0.00           C  
ATOM   1181  O   SER    87      70.561  95.547  59.264  1.00  0.00           O  
ATOM   1182  N   GLN    88      70.448  95.685  61.491  1.00  0.00           N  
ATOM   1183  H   GLN    88      70.408  96.222  62.345  1.00  0.00           H  
ATOM   1184  CA  GLN    88      70.302  94.196  61.720  1.00  0.00           C  
ATOM   1185  HA  GLN    88      71.197  93.660  61.404  1.00  0.00           H  
ATOM   1186  CB  GLN    88      70.026  94.045  63.228  1.00  0.00           C  
ATOM   1187  HB2 GLN    88      70.896  94.343  63.814  1.00  0.00           H  
ATOM   1188  HB3 GLN    88      69.157  94.601  63.578  1.00  0.00           H  
ATOM   1189  CG  GLN    88      69.766  92.608  63.637  1.00  0.00           C  
ATOM   1190  HG2 GLN    88      69.524  92.505  64.695  1.00  0.00           H  
ATOM   1191  HG3 GLN    88      68.854  92.183  63.216  1.00  0.00           H  
ATOM   1192  CD  GLN    88      70.947  91.646  63.418  1.00  0.00           C  
ATOM   1193  OE1 GLN    88      72.040  92.003  63.021  1.00  0.00           O  
ATOM   1194  NE2 GLN    88      70.764  90.363  63.583  1.00  0.00           N  
ATOM   1195 HE21 GLN    88      69.848  89.985  63.778  1.00  0.00           H  
ATOM   1196 HE22 GLN    88      71.639  89.898  63.388  1.00  0.00           H  
ATOM   1197  C   GLN    88      69.159  93.540  60.952  1.00  0.00           C  
ATOM   1198  O   GLN    88      68.098  94.155  60.808  1.00  0.00           O  
ATOM   1199  N   SER    89      69.303  92.355  60.313  1.00  0.00           N  
ATOM   1200  H   SER    89      70.192  91.898  60.456  1.00  0.00           H  
ATOM   1201  CA  SER    89      68.390  91.740  59.262  1.00  0.00           C  
ATOM   1202  HA  SER    89      67.388  92.146  59.400  1.00  0.00           H  
ATOM   1203  CB  SER    89      68.702  92.277  57.866  1.00  0.00           C  
ATOM   1204  HB2 SER    89      68.343  93.306  57.850  1.00  0.00           H  
ATOM   1205  HB3 SER    89      69.751  92.285  57.572  1.00  0.00           H  
ATOM   1206  OG  SER    89      67.949  91.540  56.975  1.00  0.00           O  
ATOM   1207  HG  SER    89      68.569  91.431  56.250  1.00  0.00           H  
ATOM   1208  C   SER    89      68.430  90.262  59.329  1.00  0.00           C  
ATOM   1209  O   SER    89      69.463  89.655  59.255  1.00  0.00           O  
ATOM   1210  N   SER    90      67.288  89.669  59.614  1.00  0.00           N  
ATOM   1211  H   SER    90      66.413  90.172  59.646  1.00  0.00           H  
ATOM   1212  CA  SER    90      67.012  88.221  59.796  1.00  0.00           C  
ATOM   1213  HA  SER    90      67.724  87.784  60.495  1.00  0.00           H  
ATOM   1214  CB  SER    90      65.617  88.123  60.358  1.00  0.00           C  
ATOM   1215  HB2 SER    90      65.459  87.162  60.847  1.00  0.00           H  
ATOM   1216  HB3 SER    90      65.407  88.921  61.071  1.00  0.00           H  
ATOM   1217  OG  SER    90      64.603  88.300  59.328  1.00  0.00           O  
ATOM   1218  HG  SER    90      63.778  88.556  59.748  1.00  0.00           H  
ATOM   1219  C   SER    90      67.011  87.401  58.479  1.00  0.00           C  
ATOM   1220  O   SER    90      66.909  86.170  58.523  1.00  0.00           O  
ATOM   1221  N   TYR    91      67.117  88.023  57.275  1.00  0.00           N  
ATOM   1222  H   TYR    91      67.429  88.982  57.325  1.00  0.00           H  
ATOM   1223  CA  TYR    91      67.212  87.369  55.979  1.00  0.00           C  
ATOM   1224  HA  TYR    91      66.220  86.972  55.766  1.00  0.00           H  
ATOM   1225  CB  TYR    91      67.395  88.511  55.003  1.00  0.00           C  
ATOM   1226  HB2 TYR    91      66.589  89.231  55.148  1.00  0.00           H  
ATOM   1227  HB3 TYR    91      68.310  88.981  55.361  1.00  0.00           H  
ATOM   1228  CG  TYR    91      67.533  88.077  53.563  1.00  0.00           C  
ATOM   1229  CD1 TYR    91      68.740  87.456  53.088  1.00  0.00           C  
ATOM   1230  HD1 TYR    91      69.430  87.236  53.889  1.00  0.00           H  
ATOM   1231  CE1 TYR    91      68.829  86.865  51.835  1.00  0.00           C  
ATOM   1232  HE1 TYR    91      69.760  86.402  51.544  1.00  0.00           H  
ATOM   1233  CZ  TYR    91      67.654  86.596  51.067  1.00  0.00           C  
ATOM   1234  OH  TYR    91      67.766  85.937  49.928  1.00  0.00           O  
ATOM   1235  HH  TYR    91      68.645  85.703  49.620  1.00  0.00           H  
ATOM   1236  CE2 TYR    91      66.437  87.259  51.443  1.00  0.00           C  
ATOM   1237  HE2 TYR    91      65.598  87.240  50.763  1.00  0.00           H  
ATOM   1238  CD2 TYR    91      66.364  87.976  52.687  1.00  0.00           C  
ATOM   1239  HD2 TYR    91      65.469  88.506  52.979  1.00  0.00           H  
ATOM   1240  C   TYR    91      68.323  86.308  55.980  1.00  0.00           C  
ATOM   1241  O   TYR    91      69.398  86.578  56.505  1.00  0.00           O  
ATOM   1242  N   GLY    92      68.210  85.086  55.358  1.00  0.00           N  
ATOM   1243  H   GLY    92      69.071  84.571  55.472  1.00  0.00           H  
ATOM   1244  CA  GLY    92      67.167  84.575  54.435  1.00  0.00           C  
ATOM   1245  HA2 GLY    92      66.645  83.786  54.976  1.00  0.00           H  
ATOM   1246  HA3 GLY    92      66.413  85.294  54.115  1.00  0.00           H  
ATOM   1247  C   GLY    92      67.753  83.944  53.104  1.00  0.00           C  
ATOM   1248  O   GLY    92      69.024  83.875  53.029  1.00  0.00           O  
ATOM   1249  N   GLN    93      66.948  83.668  52.077  1.00  0.00           N  
ATOM   1250  H   GLN    93      65.961  83.770  52.263  1.00  0.00           H  
ATOM   1251  CA  GLN    93      67.392  82.871  50.889  1.00  0.00           C  
ATOM   1252  HA  GLN    93      68.354  83.277  50.575  1.00  0.00           H  
ATOM   1253  CB  GLN    93      67.736  81.411  51.122  1.00  0.00           C  
ATOM   1254  HB2 GLN    93      68.160  80.962  50.224  1.00  0.00           H  
ATOM   1255  HB3 GLN    93      68.465  81.361  51.930  1.00  0.00           H  
ATOM   1256  CG  GLN    93      66.509  80.601  51.568  1.00  0.00           C  
ATOM   1257  HG2 GLN    93      65.624  81.025  51.092  1.00  0.00           H  
ATOM   1258  HG3 GLN    93      66.511  79.535  51.341  1.00  0.00           H  
ATOM   1259  CD  GLN    93      66.185  80.757  53.066  1.00  0.00           C  
ATOM   1260  OE1 GLN    93      67.036  80.921  53.979  1.00  0.00           O  
ATOM   1261  NE2 GLN    93      64.955  80.509  53.458  1.00  0.00           N  
ATOM   1262 HE21 GLN    93      64.748  80.931  54.352  1.00  0.00           H  
ATOM   1263 HE22 GLN    93      64.266  80.308  52.747  1.00  0.00           H  
ATOM   1264  C   GLN    93      66.435  83.089  49.719  1.00  0.00           C  
ATOM   1265  O   GLN    93      65.303  83.368  49.907  1.00  0.00           O  
ATOM   1266  N   GLN    94      66.892  82.867  48.515  1.00  0.00           N  
ATOM   1267  H   GLN    94      67.892  82.724  48.489  1.00  0.00           H  
ATOM   1268  CA  GLN    94      66.074  82.764  47.279  1.00  0.00           C  
ATOM   1269  HA  GLN    94      65.772  83.754  46.937  1.00  0.00           H  
ATOM   1270  CB  GLN    94      67.035  82.278  46.168  1.00  0.00           C  
ATOM   1271  HB2 GLN    94      67.578  83.174  45.869  1.00  0.00           H  
ATOM   1272  HB3 GLN    94      67.829  81.602  46.484  1.00  0.00           H  
ATOM   1273  CG  GLN    94      66.267  81.886  44.915  1.00  0.00           C  
ATOM   1274  HG2 GLN    94      65.752  80.934  45.045  1.00  0.00           H  
ATOM   1275  HG3 GLN    94      65.590  82.720  44.732  1.00  0.00           H  
ATOM   1276  CD  GLN    94      67.232  81.756  43.687  1.00  0.00           C  
ATOM   1277  OE1 GLN    94      68.259  82.424  43.561  1.00  0.00           O  
ATOM   1278  NE2 GLN    94      67.013  80.855  42.751  1.00  0.00           N  
ATOM   1279 HE21 GLN    94      66.226  80.227  42.826  1.00  0.00           H  
ATOM   1280 HE22 GLN    94      67.411  81.053  41.845  1.00  0.00           H  
ATOM   1281  C   GLN    94      64.833  81.844  47.441  1.00  0.00           C  
ATOM   1282  O   GLN    94      64.920  80.802  48.179  1.00  0.00           O  
ATOM   1283  N   SER    95      63.709  82.222  46.774  1.00  0.00           N  
ATOM   1284  H   SER    95      63.758  83.112  46.299  1.00  0.00           H  
ATOM   1285  CA  SER    95      62.396  81.491  46.708  1.00  0.00           C  
ATOM   1286  HA  SER    95      62.140  81.228  47.734  1.00  0.00           H  
ATOM   1287  CB  SER    95      61.422  82.454  46.137  1.00  0.00           C  
ATOM   1288  HB2 SER    95      61.447  83.350  46.757  1.00  0.00           H  
ATOM   1289  HB3 SER    95      61.666  82.831  45.144  1.00  0.00           H  
ATOM   1290  OG  SER    95      60.208  81.711  46.189  1.00  0.00           O  
ATOM   1291  HG  SER    95      59.464  82.273  46.418  1.00  0.00           H  
ATOM   1292  C   SER    95      62.473  80.190  45.881  1.00  0.00           C  
ATOM   1293  O   SER    95      63.282  80.228  44.887  1.00  0.00           O  
ATOM   1294  N   SER    96      61.672  79.140  46.076  1.00  0.00           N  
ATOM   1295  H   SER    96      60.965  79.270  46.786  1.00  0.00           H  
ATOM   1296  CA  SER    96      61.770  77.898  45.258  1.00  0.00           C  
ATOM   1297  HA  SER    96      62.283  78.113  44.321  1.00  0.00           H  
ATOM   1298  CB  SER    96      62.647  76.954  46.038  1.00  0.00           C  
ATOM   1299  HB2 SER    96      63.529  77.466  46.421  1.00  0.00           H  
ATOM   1300  HB3 SER    96      62.050  76.545  46.853  1.00  0.00           H  
ATOM   1301  OG  SER    96      63.025  75.890  45.233  1.00  0.00           O  
ATOM   1302  HG  SER    96      62.331  75.235  45.133  1.00  0.00           H  
ATOM   1303  C   SER    96      60.375  77.329  44.988  1.00  0.00           C  
ATOM   1304  O   SER    96      59.678  77.004  45.955  1.00  0.00           O  
ATOM   1305  N   TYR    97      59.988  77.114  43.754  1.00  0.00           N  
ATOM   1306  H   TYR    97      59.027  76.804  43.776  1.00  0.00           H  
ATOM   1307  CA  TYR    97      60.596  77.313  42.440  1.00  0.00           C  
ATOM   1308  HA  TYR    97      59.865  76.949  41.717  1.00  0.00           H  
ATOM   1309  CB  TYR    97      60.899  78.751  41.959  1.00  0.00           C  
ATOM   1310  HB2 TYR    97      61.792  79.161  42.432  1.00  0.00           H  
ATOM   1311  HB3 TYR    97      61.202  78.821  40.915  1.00  0.00           H  
ATOM   1312  CG  TYR    97      59.727  79.659  42.057  1.00  0.00           C  
ATOM   1313  CD1 TYR    97      59.831  80.650  43.122  1.00  0.00           C  
ATOM   1314  HD1 TYR    97      60.641  80.579  43.834  1.00  0.00           H  
ATOM   1315  CE1 TYR    97      58.772  81.628  43.232  1.00  0.00           C  
ATOM   1316  HE1 TYR    97      58.760  82.392  43.996  1.00  0.00           H  
ATOM   1317  CZ  TYR    97      57.828  81.709  42.204  1.00  0.00           C  
ATOM   1318  OH  TYR    97      56.951  82.725  42.220  1.00  0.00           O  
ATOM   1319  HH  TYR    97      57.149  83.338  42.932  1.00  0.00           H  
ATOM   1320  CE2 TYR    97      57.804  80.787  41.123  1.00  0.00           C  
ATOM   1321  HE2 TYR    97      57.024  80.869  40.381  1.00  0.00           H  
ATOM   1322  CD2 TYR    97      58.743  79.741  41.052  1.00  0.00           C  
ATOM   1323  HD2 TYR    97      58.787  78.997  40.271  1.00  0.00           H  
ATOM   1324  C   TYR    97      61.817  76.410  42.307  1.00  0.00           C  
ATOM   1325  O   TYR    97      62.962  76.900  42.330  1.00  0.00           O  
ATOM   1326  N   PRO    98      61.641  75.049  42.175  1.00  0.00           N  
ATOM   1327  CD  PRO    98      62.658  74.158  41.654  1.00  0.00           C  
ATOM   1328  HD2 PRO    98      63.555  74.256  42.266  1.00  0.00           H  
ATOM   1329  HD3 PRO    98      62.922  74.401  40.624  1.00  0.00           H  
ATOM   1330  CG  PRO    98      62.147  72.686  41.827  1.00  0.00           C  
ATOM   1331  HG2 PRO    98      62.751  72.138  42.551  1.00  0.00           H  
ATOM   1332  HG3 PRO    98      62.268  72.122  40.902  1.00  0.00           H  
ATOM   1333  CB  PRO    98      60.642  72.776  42.053  1.00  0.00           C  
ATOM   1334  HB2 PRO    98      60.247  72.067  42.781  1.00  0.00           H  
ATOM   1335  HB3 PRO    98      60.114  72.570  41.122  1.00  0.00           H  
ATOM   1336  CA  PRO    98      60.417  74.237  42.458  1.00  0.00           C  
ATOM   1337  HA  PRO    98      59.547  74.658  41.954  1.00  0.00           H  
ATOM   1338  C   PRO    98      60.060  74.240  43.934  1.00  0.00           C  
ATOM   1339  O   PRO    98      60.894  74.360  44.828  1.00  0.00           O  
ATOM   1340  N   GLY    99      58.795  73.996  44.266  1.00  0.00           N  
ATOM   1341  H   GLY    99      57.966  73.880  43.700  1.00  0.00           H  
ATOM   1342  CA  GLY    99      58.376  73.947  45.667  1.00  0.00           C  
ATOM   1343  HA2 GLY    99      58.896  74.716  46.240  1.00  0.00           H  
ATOM   1344  HA3 GLY    99      57.320  74.161  45.831  1.00  0.00           H  
ATOM   1345  C   GLY    99      58.597  72.658  46.377  1.00  0.00           C  
ATOM   1346  O   GLY    99      59.147  71.667  45.852  1.00  0.00           O  
ATOM   1347  N   TYR   100      58.230  72.560  47.661  1.00  0.00           N  
ATOM   1348  H   TYR   100      57.781  73.374  48.054  1.00  0.00           H  
ATOM   1349  CA  TYR   100      58.480  71.393  48.556  1.00  0.00           C  
ATOM   1350  HA  TYR   100      58.305  70.573  47.859  1.00  0.00           H  
ATOM   1351  CB  TYR   100      59.944  71.385  48.970  1.00  0.00           C  
ATOM   1352  HB2 TYR   100      60.255  70.516  49.550  1.00  0.00           H  
ATOM   1353  HB3 TYR   100      60.587  71.241  48.102  1.00  0.00           H  
ATOM   1354  CG  TYR   100      60.520  72.589  49.716  1.00  0.00           C  
ATOM   1355  CD1 TYR   100      60.989  73.680  48.929  1.00  0.00           C  
ATOM   1356  HD1 TYR   100      61.053  73.834  47.862  1.00  0.00           H  
ATOM   1357  CE1 TYR   100      61.468  74.829  49.625  1.00  0.00           C  
ATOM   1358  HE1 TYR   100      61.807  75.697  49.080  1.00  0.00           H  
ATOM   1359  CZ  TYR   100      61.477  74.895  51.028  1.00  0.00           C  
ATOM   1360  OH  TYR   100      61.903  76.006  51.676  1.00  0.00           O  
ATOM   1361  HH  TYR   100      62.160  75.778  52.572  1.00  0.00           H  
ATOM   1362  CE2 TYR   100      60.904  73.846  51.771  1.00  0.00           C  
ATOM   1363  HE2 TYR   100      60.887  73.930  52.848  1.00  0.00           H  
ATOM   1364  CD2 TYR   100      60.474  72.658  51.122  1.00  0.00           C  
ATOM   1365  HD2 TYR   100      60.076  71.793  51.632  1.00  0.00           H  
ATOM   1366  C   TYR   100      57.553  71.231  49.786  1.00  0.00           C  
ATOM   1367  O   TYR   100      57.941  70.563  50.753  1.00  0.00           O  
ATOM   1368  N   GLY   101      56.293  71.796  49.777  1.00  0.00           N  
ATOM   1369  H   GLY   101      56.057  72.119  48.849  1.00  0.00           H  
ATOM   1370  CA  GLY   101      55.357  71.998  50.873  1.00  0.00           C  
ATOM   1371  HA2 GLY   101      55.934  72.487  51.658  1.00  0.00           H  
ATOM   1372  HA3 GLY   101      54.561  72.685  50.586  1.00  0.00           H  
ATOM   1373  C   GLY   101      54.697  70.751  51.569  1.00  0.00           C  
ATOM   1374  O   GLY   101      54.474  70.650  52.812  1.00  0.00           O  
ATOM   1375  N   GLN   102      54.284  69.832  50.696  1.00  0.00           N  
ATOM   1376  H   GLN   102      54.334  70.106  49.725  1.00  0.00           H  
ATOM   1377  CA  GLN   102      53.642  68.564  51.066  1.00  0.00           C  
ATOM   1378  HA  GLN   102      52.771  68.819  51.670  1.00  0.00           H  
ATOM   1379  CB  GLN   102      53.094  67.911  49.709  1.00  0.00           C  
ATOM   1380  HB2 GLN   102      53.929  67.679  49.048  1.00  0.00           H  
ATOM   1381  HB3 GLN   102      52.631  66.980  50.035  1.00  0.00           H  
ATOM   1382  CG  GLN   102      52.206  68.743  48.764  1.00  0.00           C  
ATOM   1383  HG2 GLN   102      52.675  69.713  48.603  1.00  0.00           H  
ATOM   1384  HG3 GLN   102      52.142  68.264  47.788  1.00  0.00           H  
ATOM   1385  CD  GLN   102      50.768  68.852  49.305  1.00  0.00           C  
ATOM   1386  OE1 GLN   102      50.388  69.467  50.269  1.00  0.00           O  
ATOM   1387  NE2 GLN   102      49.851  68.302  48.510  1.00  0.00           N  
ATOM   1388 HE21 GLN   102      50.111  67.806  47.670  1.00  0.00           H  
ATOM   1389 HE22 GLN   102      48.918  68.690  48.527  1.00  0.00           H  
ATOM   1390  C   GLN   102      54.722  67.684  51.765  1.00  0.00           C  
ATOM   1391  O   GLN   102      55.925  67.916  51.610  1.00  0.00           O  
ATOM   1392  N   GLN   103      54.315  66.589  52.505  1.00  0.00           N  
ATOM   1393  H   GLN   103      53.334  66.355  52.446  1.00  0.00           H  
ATOM   1394  CA  GLN   103      55.352  65.746  53.125  1.00  0.00           C  
ATOM   1395  HA  GLN   103      55.841  66.375  53.869  1.00  0.00           H  
ATOM   1396  CB  GLN   103      54.579  64.702  53.954  1.00  0.00           C  
ATOM   1397  HB2 GLN   103      53.786  65.185  54.524  1.00  0.00           H  
ATOM   1398  HB3 GLN   103      54.177  64.014  53.210  1.00  0.00           H  
ATOM   1399  CG  GLN   103      55.436  63.964  55.020  1.00  0.00           C  
ATOM   1400  HG2 GLN   103      56.172  63.300  54.568  1.00  0.00           H  
ATOM   1401  HG3 GLN   103      55.974  64.647  55.678  1.00  0.00           H  
ATOM   1402  CD  GLN   103      54.637  63.061  55.957  1.00  0.00           C  
ATOM   1403  OE1 GLN   103      55.118  62.744  57.016  1.00  0.00           O  
ATOM   1404  NE2 GLN   103      53.373  62.719  55.582  1.00  0.00           N  
ATOM   1405 HE21 GLN   103      52.669  62.436  56.249  1.00  0.00           H  
ATOM   1406 HE22 GLN   103      52.984  62.941  54.677  1.00  0.00           H  
ATOM   1407  C   GLN   103      56.344  65.140  52.086  1.00  0.00           C  
ATOM   1408  O   GLN   103      55.947  64.409  51.156  1.00  0.00           O  
ATOM   1409  N   PRO   104      57.656  65.211  52.387  1.00  0.00           N  
ATOM   1410  CD  PRO   104      58.236  65.954  53.421  1.00  0.00           C  
ATOM   1411  HD2 PRO   104      58.164  65.449  54.384  1.00  0.00           H  
ATOM   1412  HD3 PRO   104      57.769  66.938  53.435  1.00  0.00           H  
ATOM   1413  CG  PRO   104      59.731  66.239  52.956  1.00  0.00           C  
ATOM   1414  HG2 PRO   104      60.442  66.526  53.730  1.00  0.00           H  
ATOM   1415  HG3 PRO   104      59.722  67.089  52.274  1.00  0.00           H  
ATOM   1416  CB  PRO   104      60.015  64.834  52.331  1.00  0.00           C  
ATOM   1417  HB2 PRO   104      60.197  64.176  53.180  1.00  0.00           H  
ATOM   1418  HB3 PRO   104      60.885  64.769  51.678  1.00  0.00           H  
ATOM   1419  CA  PRO   104      58.652  64.437  51.704  1.00  0.00           C  
ATOM   1420  HA  PRO   104      58.613  64.763  50.665  1.00  0.00           H  
ATOM   1421  C   PRO   104      58.499  62.905  51.752  1.00  0.00           C  
ATOM   1422  O   PRO   104      58.198  62.456  52.866  1.00  0.00           O  
ATOM   1423  N   ALA   105      58.606  62.141  50.657  1.00  0.00           N  
ATOM   1424  H   ALA   105      58.936  62.703  49.886  1.00  0.00           H  
ATOM   1425  CA  ALA   105      58.345  60.723  50.542  1.00  0.00           C  
ATOM   1426  HA  ALA   105      57.450  60.598  51.151  1.00  0.00           H  
ATOM   1427  CB  ALA   105      58.108  60.404  49.117  1.00  0.00           C  
ATOM   1428  HB1 ALA   105      57.071  60.570  48.825  1.00  0.00           H  
ATOM   1429  HB2 ALA   105      58.742  60.966  48.432  1.00  0.00           H  
ATOM   1430  HB3 ALA   105      58.311  59.336  49.027  1.00  0.00           H  
ATOM   1431  C   ALA   105      59.522  59.919  51.098  1.00  0.00           C  
ATOM   1432  O   ALA   105      60.650  60.357  50.936  1.00  0.00           O  
ATOM   1433  N   PRO   106      59.219  58.761  51.722  1.00  0.00           N  
ATOM   1434  CD  PRO   106      57.839  58.390  52.136  1.00  0.00           C  
ATOM   1435  HD2 PRO   106      57.155  58.388  51.287  1.00  0.00           H  
ATOM   1436  HD3 PRO   106      57.548  59.021  52.976  1.00  0.00           H  
ATOM   1437  CG  PRO   106      57.929  56.956  52.587  1.00  0.00           C  
ATOM   1438  HG2 PRO   106      58.095  56.347  51.699  1.00  0.00           H  
ATOM   1439  HG3 PRO   106      57.077  56.539  53.124  1.00  0.00           H  
ATOM   1440  CB  PRO   106      59.287  56.926  53.288  1.00  0.00           C  
ATOM   1441  HB2 PRO   106      59.666  55.909  53.386  1.00  0.00           H  
ATOM   1442  HB3 PRO   106      59.182  57.468  54.228  1.00  0.00           H  
ATOM   1443  CA  PRO   106      60.135  57.779  52.327  1.00  0.00           C  
ATOM   1444  HA  PRO   106      60.918  58.236  52.932  1.00  0.00           H  
ATOM   1445  C   PRO   106      60.845  56.804  51.367  1.00  0.00           C  
ATOM   1446  O   PRO   106      60.395  56.549  50.247  1.00  0.00           O  
ATOM   1447  N   SER   107      61.943  56.330  51.819  1.00  0.00           N  
ATOM   1448  H   SER   107      62.303  56.703  52.685  1.00  0.00           H  
ATOM   1449  CA  SER   107      62.799  55.338  51.227  1.00  0.00           C  
ATOM   1450  HA  SER   107      63.006  55.662  50.207  1.00  0.00           H  
ATOM   1451  CB  SER   107      64.000  55.280  52.114  1.00  0.00           C  
ATOM   1452  HB2 SER   107      64.607  54.538  51.596  1.00  0.00           H  
ATOM   1453  HB3 SER   107      64.607  56.183  52.169  1.00  0.00           H  
ATOM   1454  OG  SER   107      63.709  55.003  53.549  1.00  0.00           O  
ATOM   1455  HG  SER   107      64.529  54.884  54.033  1.00  0.00           H  
ATOM   1456  C   SER   107      62.068  53.994  51.068  1.00  0.00           C  
ATOM   1457  O   SER   107      61.286  53.556  51.960  1.00  0.00           O  
ATOM   1458  N   SER   108      62.328  53.295  49.985  1.00  0.00           N  
ATOM   1459  H   SER   108      62.975  53.724  49.339  1.00  0.00           H  
ATOM   1460  CA  SER   108      61.682  51.984  49.711  1.00  0.00           C  
ATOM   1461  HA  SER   108      60.622  52.052  49.959  1.00  0.00           H  
ATOM   1462  CB  SER   108      62.007  51.546  48.258  1.00  0.00           C  
ATOM   1463  HB2 SER   108      63.032  51.179  48.199  1.00  0.00           H  
ATOM   1464  HB3 SER   108      61.381  50.689  48.010  1.00  0.00           H  
ATOM   1465  OG  SER   108      61.857  52.481  47.202  1.00  0.00           O  
ATOM   1466  HG  SER   108      62.597  53.089  47.277  1.00  0.00           H  
ATOM   1467  C   SER   108      62.194  50.927  50.674  1.00  0.00           C  
ATOM   1468  O   SER   108      63.390  50.853  50.913  1.00  0.00           O  
ATOM   1469  N   THR   109      61.361  50.009  51.162  1.00  0.00           N  
ATOM   1470  H   THR   109      60.388  50.047  50.895  1.00  0.00           H  
ATOM   1471  CA  THR   109      61.848  48.911  51.988  1.00  0.00           C  
ATOM   1472  HA  THR   109      62.271  49.430  52.848  1.00  0.00           H  
ATOM   1473  CB  THR   109      60.707  48.050  52.468  1.00  0.00           C  
ATOM   1474  HB  THR   109      61.126  47.199  53.006  1.00  0.00           H  
ATOM   1475  CG2 THR   109      59.615  48.746  53.357  1.00  0.00           C  
ATOM   1476 HG21 THR   109      58.885  49.362  52.833  1.00  0.00           H  
ATOM   1477 HG22 THR   109      59.150  48.059  54.065  1.00  0.00           H  
ATOM   1478 HG23 THR   109      60.143  49.477  53.970  1.00  0.00           H  
ATOM   1479  OG1 THR   109      60.151  47.531  51.252  1.00  0.00           O  
ATOM   1480  HG1 THR   109      59.811  48.307  50.801  1.00  0.00           H  
ATOM   1481  C   THR   109      63.010  48.138  51.357  1.00  0.00           C  
ATOM   1482  O   THR   109      62.900  47.869  50.129  1.00  0.00           O  
ATOM   1483  N   SER   110      63.949  47.654  52.147  1.00  0.00           N  
ATOM   1484  H   SER   110      64.014  47.968  53.105  1.00  0.00           H  
ATOM   1485  CA  SER   110      65.029  46.810  51.765  1.00  0.00           C  
ATOM   1486  HA  SER   110      65.209  47.003  50.707  1.00  0.00           H  
ATOM   1487  CB  SER   110      66.387  47.288  52.429  1.00  0.00           C  
ATOM   1488  HB2 SER   110      66.561  48.246  51.939  1.00  0.00           H  
ATOM   1489  HB3 SER   110      66.354  47.462  53.504  1.00  0.00           H  
ATOM   1490  OG  SER   110      67.510  46.414  52.317  1.00  0.00           O  
ATOM   1491  HG  SER   110      67.957  46.712  51.522  1.00  0.00           H  
ATOM   1492  C   SER   110      64.737  45.253  51.953  1.00  0.00           C  
ATOM   1493  O   SER   110      63.839  44.860  52.711  1.00  0.00           O  
ATOM   1494  N   GLY   111      65.530  44.407  51.340  1.00  0.00           N  
ATOM   1495  H   GLY   111      66.423  44.737  51.003  1.00  0.00           H  
ATOM   1496  CA  GLY   111      65.363  42.933  51.371  1.00  0.00           C  
ATOM   1497  HA2 GLY   111      66.293  42.391  51.197  1.00  0.00           H  
ATOM   1498  HA3 GLY   111      65.038  42.662  52.375  1.00  0.00           H  
ATOM   1499  C   GLY   111      64.417  42.318  50.346  1.00  0.00           C  
ATOM   1500  O   GLY   111      63.580  43.011  49.784  1.00  0.00           O  
ATOM   1501  N   SER   112      64.621  41.072  49.955  1.00  0.00           N  
ATOM   1502  H   SER   112      64.025  40.811  49.182  1.00  0.00           H  
ATOM   1503  CA  SER   112      65.658  40.049  50.298  1.00  0.00           C  
ATOM   1504  HA  SER   112      65.242  39.126  49.894  1.00  0.00           H  
ATOM   1505  CB  SER   112      66.978  40.200  49.536  1.00  0.00           C  
ATOM   1506  HB2 SER   112      67.518  41.070  49.907  1.00  0.00           H  
ATOM   1507  HB3 SER   112      67.545  39.274  49.630  1.00  0.00           H  
ATOM   1508  OG  SER   112      66.781  40.341  48.167  1.00  0.00           O  
ATOM   1509  HG  SER   112      66.818  41.285  47.999  1.00  0.00           H  
ATOM   1510  C   SER   112      65.988  39.902  51.779  1.00  0.00           C  
ATOM   1511  O   SER   112      67.118  40.186  52.184  1.00  0.00           O  
ATOM   1512  N   TYR   113      65.061  39.481  52.646  1.00  0.00           N  
ATOM   1513  H   TYR   113      65.321  39.327  53.610  1.00  0.00           H  
ATOM   1514  CA  TYR   113      63.727  38.915  52.316  1.00  0.00           C  
ATOM   1515  HA  TYR   113      63.258  39.245  51.389  1.00  0.00           H  
ATOM   1516  CB  TYR   113      63.771  37.420  52.246  1.00  0.00           C  
ATOM   1517  HB2 TYR   113      63.951  37.097  53.271  1.00  0.00           H  
ATOM   1518  HB3 TYR   113      62.763  37.115  51.964  1.00  0.00           H  
ATOM   1519  CG  TYR   113      64.870  36.879  51.372  1.00  0.00           C  
ATOM   1520  CD1 TYR   113      64.665  36.781  49.945  1.00  0.00           C  
ATOM   1521  HD1 TYR   113      63.720  37.061  49.503  1.00  0.00           H  
ATOM   1522  CE1 TYR   113      65.679  36.243  49.168  1.00  0.00           C  
ATOM   1523  HE1 TYR   113      65.567  36.182  48.095  1.00  0.00           H  
ATOM   1524  CZ  TYR   113      66.947  35.940  49.769  1.00  0.00           C  
ATOM   1525  OH  TYR   113      67.987  35.579  49.017  1.00  0.00           O  
ATOM   1526  HH  TYR   113      68.802  35.759  49.492  1.00  0.00           H  
ATOM   1527  CE2 TYR   113      67.114  35.912  51.161  1.00  0.00           C  
ATOM   1528  HE2 TYR   113      68.081  35.654  51.565  1.00  0.00           H  
ATOM   1529  CD2 TYR   113      66.025  36.337  51.977  1.00  0.00           C  
ATOM   1530  HD2 TYR   113      66.167  36.541  53.028  1.00  0.00           H  
ATOM   1531  C   TYR   113      62.742  39.311  53.380  1.00  0.00           C  
ATOM   1532  O   TYR   113      63.207  39.432  54.527  1.00  0.00           O  
ATOM   1533  N   GLY   114      61.423  39.213  53.234  1.00  0.00           N  
ATOM   1534  H   GLY   114      61.128  38.966  52.301  1.00  0.00           H  
ATOM   1535  CA  GLY   114      60.385  39.564  54.205  1.00  0.00           C  
ATOM   1536  HA2 GLY   114      59.395  39.536  53.749  1.00  0.00           H  
ATOM   1537  HA3 GLY   114      60.440  38.804  54.984  1.00  0.00           H  
ATOM   1538  C   GLY   114      60.515  40.992  54.709  1.00  0.00           C  
ATOM   1539  O   GLY   114      60.922  41.836  53.932  1.00  0.00           O  
ATOM   1540  N   SER   115      60.132  41.402  55.896  1.00  0.00           N  
ATOM   1541  H   SER   115      60.216  42.394  56.067  1.00  0.00           H  
ATOM   1542  CA  SER   115      59.704  40.657  57.104  1.00  0.00           C  
ATOM   1543  HA  SER   115      59.767  39.573  57.013  1.00  0.00           H  
ATOM   1544  CB  SER   115      60.567  41.002  58.303  1.00  0.00           C  
ATOM   1545  HB2 SER   115      60.310  42.032  58.553  1.00  0.00           H  
ATOM   1546  HB3 SER   115      60.274  40.344  59.121  1.00  0.00           H  
ATOM   1547  OG  SER   115      61.985  40.893  58.090  1.00  0.00           O  
ATOM   1548  HG  SER   115      62.482  40.491  58.806  1.00  0.00           H  
ATOM   1549  C   SER   115      58.224  40.848  57.526  1.00  0.00           C  
ATOM   1550  O   SER   115      57.819  40.305  58.582  1.00  0.00           O  
ATOM   1551  N   SER   116      57.406  41.680  56.817  1.00  0.00           N  
ATOM   1552  H   SER   116      57.788  42.159  56.014  1.00  0.00           H  
ATOM   1553  CA  SER   116      56.044  42.073  57.282  1.00  0.00           C  
ATOM   1554  HA  SER   116      55.883  43.044  56.814  1.00  0.00           H  
ATOM   1555  CB  SER   116      55.006  40.979  56.869  1.00  0.00           C  
ATOM   1556  HB2 SER   116      55.143  40.007  57.344  1.00  0.00           H  
ATOM   1557  HB3 SER   116      54.011  41.322  57.153  1.00  0.00           H  
ATOM   1558  OG  SER   116      55.106  40.970  55.481  1.00  0.00           O  
ATOM   1559  HG  SER   116      55.972  40.663  55.203  1.00  0.00           H  
ATOM   1560  C   SER   116      55.970  42.343  58.763  1.00  0.00           C  
ATOM   1561  O   SER   116      54.922  42.014  59.381  1.00  0.00           O  
ATOM   1562  N   SER   117      56.927  43.085  59.328  1.00  0.00           N  
ATOM   1563  H   SER   117      57.649  43.532  58.782  1.00  0.00           H  
ATOM   1564  CA  SER   117      56.880  43.597  60.731  1.00  0.00           C  
ATOM   1565  HA  SER   117      56.887  42.808  61.482  1.00  0.00           H  
ATOM   1566  CB  SER   117      58.246  44.411  60.957  1.00  0.00           C  
ATOM   1567  HB2 SER   117      58.400  45.209  60.231  1.00  0.00           H  
ATOM   1568  HB3 SER   117      58.221  44.764  61.988  1.00  0.00           H  
ATOM   1569  OG  SER   117      59.238  43.453  60.569  1.00  0.00           O  
ATOM   1570  HG  SER   117      59.135  42.692  61.145  1.00  0.00           H  
ATOM   1571  C   SER   117      55.723  44.542  61.024  1.00  0.00           C  
ATOM   1572  O   SER   117      54.971  45.057  60.161  1.00  0.00           O  
ATOM   1573  N   GLN   118      55.426  44.668  62.317  1.00  0.00           N  
ATOM   1574  H   GLN   118      55.942  44.059  62.935  1.00  0.00           H  
ATOM   1575  CA  GLN   118      54.332  45.475  62.921  1.00  0.00           C  
ATOM   1576  HA  GLN   118      54.719  45.558  63.937  1.00  0.00           H  
ATOM   1577  CB  GLN   118      54.226  46.923  62.378  1.00  0.00           C  
ATOM   1578  HB2 GLN   118      53.990  46.868  61.316  1.00  0.00           H  
ATOM   1579  HB3 GLN   118      53.503  47.515  62.938  1.00  0.00           H  
ATOM   1580  CG  GLN   118      55.577  47.651  62.437  1.00  0.00           C  
ATOM   1581  HG2 GLN   118      56.285  47.131  61.792  1.00  0.00           H  
ATOM   1582  HG3 GLN   118      55.508  48.673  62.065  1.00  0.00           H  
ATOM   1583  CD  GLN   118      56.076  47.774  63.892  1.00  0.00           C  
ATOM   1584  OE1 GLN   118      55.331  47.700  64.866  1.00  0.00           O  
ATOM   1585  NE2 GLN   118      57.264  48.369  64.111  1.00  0.00           N  
ATOM   1586 HE21 GLN   118      57.899  48.529  63.342  1.00  0.00           H  
ATOM   1587 HE22 GLN   118      57.513  48.674  65.041  1.00  0.00           H  
ATOM   1588  C   GLN   118      53.010  44.734  62.978  1.00  0.00           C  
ATOM   1589  O   GLN   118      52.756  43.933  62.082  1.00  0.00           O  
ATOM   1590  N   SER   119      52.165  45.008  63.906  1.00  0.00           N  
ATOM   1591  H   SER   119      51.250  44.585  63.838  1.00  0.00           H  
ATOM   1592  CA  SER   119      52.384  45.779  65.099  1.00  0.00           C  
ATOM   1593  HA  SER   119      52.830  46.753  64.900  1.00  0.00           H  
ATOM   1594  CB  SER   119      50.974  45.939  65.741  1.00  0.00           C  
ATOM   1595  HB2 SER   119      50.174  46.046  65.008  1.00  0.00           H  
ATOM   1596  HB3 SER   119      50.740  45.208  66.515  1.00  0.00           H  
ATOM   1597  OG  SER   119      50.971  47.199  66.432  1.00  0.00           O  
ATOM   1598  HG  SER   119      51.182  47.094  67.362  1.00  0.00           H  
ATOM   1599  C   SER   119      53.295  45.000  66.173  1.00  0.00           C  
ATOM   1600  O   SER   119      53.126  43.784  66.314  1.00  0.00           O  
ATOM   1601  N   SER   120      54.171  45.758  66.874  1.00  0.00           N  
ATOM   1602  H   SER   120      54.247  46.718  66.570  1.00  0.00           H  
ATOM   1603  CA  SER   120      55.160  45.278  67.916  1.00  0.00           C  
ATOM   1604  HA  SER   120      55.787  44.602  67.335  1.00  0.00           H  
ATOM   1605  CB  SER   120      55.962  46.544  68.405  1.00  0.00           C  
ATOM   1606  HB2 SER   120      56.508  46.222  69.292  1.00  0.00           H  
ATOM   1607  HB3 SER   120      56.515  46.983  67.575  1.00  0.00           H  
ATOM   1608  OG  SER   120      55.144  47.519  68.915  1.00  0.00           O  
ATOM   1609  HG  SER   120      54.556  47.841  68.227  1.00  0.00           H  
ATOM   1610  C   SER   120      54.582  44.581  69.129  1.00  0.00           C  
ATOM   1611  O   SER   120      53.451  44.882  69.621  1.00  0.00           O  
ATOM   1612  N   SER   121      55.276  43.602  69.715  1.00  0.00           N  
ATOM   1613  H   SER   121      54.751  43.122  70.431  1.00  0.00           H  
ATOM   1614  CA  SER   121      56.621  43.180  69.326  1.00  0.00           C  
ATOM   1615  HA  SER   121      57.140  44.106  69.080  1.00  0.00           H  
ATOM   1616  CB  SER   121      57.376  42.617  70.600  1.00  0.00           C  
ATOM   1617  HB2 SER   121      57.276  43.287  71.453  1.00  0.00           H  
ATOM   1618  HB3 SER   121      56.743  41.781  70.899  1.00  0.00           H  
ATOM   1619  OG  SER   121      58.659  42.215  70.439  1.00  0.00           O  
ATOM   1620  HG  SER   121      59.080  42.129  71.298  1.00  0.00           H  
ATOM   1621  C   SER   121      56.670  42.277  68.080  1.00  0.00           C  
ATOM   1622  O   SER   121      55.708  42.129  67.289  1.00  0.00           O  
ATOM   1623  N   TYR   122      57.755  41.609  67.877  1.00  0.00           N  
ATOM   1624  H   TYR   122      58.380  41.634  68.670  1.00  0.00           H  
ATOM   1625  CA  TYR   122      58.022  40.695  66.799  1.00  0.00           C  
ATOM   1626  HA  TYR   122      57.509  41.033  65.898  1.00  0.00           H  
ATOM   1627  CB  TYR   122      59.487  40.749  66.447  1.00  0.00           C  
ATOM   1628  HB2 TYR   122      60.088  40.348  67.264  1.00  0.00           H  
ATOM   1629  HB3 TYR   122      59.736  39.994  65.702  1.00  0.00           H  
ATOM   1630  CG  TYR   122      60.172  41.997  65.904  1.00  0.00           C  
ATOM   1631  CD1 TYR   122      60.287  43.068  66.792  1.00  0.00           C  
ATOM   1632  HD1 TYR   122      60.101  42.930  67.846  1.00  0.00           H  
ATOM   1633  CE1 TYR   122      60.985  44.201  66.401  1.00  0.00           C  
ATOM   1634  HE1 TYR   122      61.212  44.939  67.156  1.00  0.00           H  
ATOM   1635  CZ  TYR   122      61.466  44.306  65.113  1.00  0.00           C  
ATOM   1636  OH  TYR   122      62.175  45.414  64.683  1.00  0.00           O  
ATOM   1637  HH  TYR   122      62.268  46.075  65.373  1.00  0.00           H  
ATOM   1638  CE2 TYR   122      61.373  43.220  64.225  1.00  0.00           C  
ATOM   1639  HE2 TYR   122      61.891  43.232  63.277  1.00  0.00           H  
ATOM   1640  CD2 TYR   122      60.759  42.034  64.661  1.00  0.00           C  
ATOM   1641  HD2 TYR   122      60.719  41.224  63.949  1.00  0.00           H  
ATOM   1642  C   TYR   122      57.734  39.217  67.173  1.00  0.00           C  
ATOM   1643  O   TYR   122      57.845  38.859  68.338  1.00  0.00           O  
ATOM   1644  N   GLY   123      57.303  38.349  66.195  1.00  0.00           N  
ATOM   1645  H   GLY   123      57.157  37.399  66.506  1.00  0.00           H  
ATOM   1646  CA  GLY   123      57.348  38.608  64.727  1.00  0.00           C  
ATOM   1647  HA2 GLY   123      56.364  38.235  64.442  1.00  0.00           H  
ATOM   1648  HA3 GLY   123      57.345  39.653  64.416  1.00  0.00           H  
ATOM   1649  C   GLY   123      58.460  37.785  64.151  1.00  0.00           C  
ATOM   1650  O   GLY   123      58.801  36.723  64.673  1.00  0.00           O  
ATOM   1651  N   GLN   124      58.904  38.200  63.028  1.00  0.00           N  
ATOM   1652  H   GLN   124      58.558  39.064  62.635  1.00  0.00           H  
ATOM   1653  CA  GLN   124      60.111  37.590  62.340  1.00  0.00           C  
ATOM   1654  HA  GLN   124      60.299  36.639  62.839  1.00  0.00           H  
ATOM   1655  CB  GLN   124      59.468  37.126  60.945  1.00  0.00           C  
ATOM   1656  HB2 GLN   124      58.618  36.477  61.158  1.00  0.00           H  
ATOM   1657  HB3 GLN   124      59.008  38.010  60.504  1.00  0.00           H  
ATOM   1658  CG  GLN   124      60.534  36.338  60.171  1.00  0.00           C  
ATOM   1659  HG2 GLN   124      61.442  36.941  60.141  1.00  0.00           H  
ATOM   1660  HG3 GLN   124      60.851  35.429  60.681  1.00  0.00           H  
ATOM   1661  CD  GLN   124      60.054  36.093  58.691  1.00  0.00           C  
ATOM   1662  OE1 GLN   124      58.945  35.762  58.402  1.00  0.00           O  
ATOM   1663  NE2 GLN   124      60.905  36.367  57.720  1.00  0.00           N  
ATOM   1664 HE21 GLN   124      61.705  36.976  57.816  1.00  0.00           H  
ATOM   1665 HE22 GLN   124      60.522  36.148  56.811  1.00  0.00           H  
ATOM   1666  C   GLN   124      61.274  38.657  62.307  1.00  0.00           C  
ATOM   1667  O   GLN   124      61.122  39.669  61.658  1.00  0.00           O  
ATOM   1668  N   PRO   125      62.418  38.498  63.011  1.00  0.00           N  
ATOM   1669  CD  PRO   125      63.615  39.341  62.910  1.00  0.00           C  
ATOM   1670  HD2 PRO   125      63.372  40.361  63.207  1.00  0.00           H  
ATOM   1671  HD3 PRO   125      63.986  39.375  61.885  1.00  0.00           H  
ATOM   1672  CG  PRO   125      64.704  38.675  63.838  1.00  0.00           C  
ATOM   1673  HG2 PRO   125      64.585  39.360  64.677  1.00  0.00           H  
ATOM   1674  HG3 PRO   125      65.689  38.754  63.377  1.00  0.00           H  
ATOM   1675  CB  PRO   125      64.281  37.193  63.953  1.00  0.00           C  
ATOM   1676  HB2 PRO   125      64.590  36.808  64.925  1.00  0.00           H  
ATOM   1677  HB3 PRO   125      64.617  36.572  63.122  1.00  0.00           H  
ATOM   1678  CA  PRO   125      62.695  37.296  63.881  1.00  0.00           C  
ATOM   1679  HA  PRO   125      62.369  36.344  63.462  1.00  0.00           H  
ATOM   1680  C   PRO   125      61.982  37.367  65.161  1.00  0.00           C  
ATOM   1681  O   PRO   125      61.724  38.407  65.697  1.00  0.00           O  
ATOM   1682  N   GLN   126      61.687  36.221  65.804  1.00  0.00           N  
ATOM   1683  H   GLN   126      61.958  35.412  65.262  1.00  0.00           H  
ATOM   1684  CA  GLN   126      60.850  36.054  66.972  1.00  0.00           C  
ATOM   1685  HA  GLN   126      59.841  36.332  66.669  1.00  0.00           H  
ATOM   1686  CB  GLN   126      60.768  34.500  67.269  1.00  0.00           C  
ATOM   1687  HB2 GLN   126      60.574  33.988  66.327  1.00  0.00           H  
ATOM   1688  HB3 GLN   126      61.693  34.013  67.578  1.00  0.00           H  
ATOM   1689  CG  GLN   126      59.625  34.299  68.177  1.00  0.00           C  
ATOM   1690  HG2 GLN   126      59.760  34.920  69.063  1.00  0.00           H  
ATOM   1691  HG3 GLN   126      58.722  34.572  67.631  1.00  0.00           H  
ATOM   1692  CD  GLN   126      59.336  32.905  68.674  1.00  0.00           C  
ATOM   1693  OE1 GLN   126      59.711  31.943  68.037  1.00  0.00           O  
ATOM   1694  NE2 GLN   126      58.375  32.663  69.518  1.00  0.00           N  
ATOM   1695 HE21 GLN   126      58.092  33.381  70.168  1.00  0.00           H  
ATOM   1696 HE22 GLN   126      58.100  31.721  69.756  1.00  0.00           H  
ATOM   1697  C   GLN   126      61.385  36.876  68.090  1.00  0.00           C  
ATOM   1698  O   GLN   126      62.627  36.877  68.305  1.00  0.00           O  
ATOM   1699  N   SER   127      60.523  37.623  68.743  1.00  0.00           N  
ATOM   1700  H   SER   127      59.544  37.473  68.543  1.00  0.00           H  
ATOM   1701  CA  SER   127      60.766  38.546  69.903  1.00  0.00           C  
ATOM   1702  HA  SER   127      59.817  38.845  70.348  1.00  0.00           H  
ATOM   1703  CB  SER   127      61.453  37.833  71.014  1.00  0.00           C  
ATOM   1704  HB2 SER   127      62.394  37.384  70.696  1.00  0.00           H  
ATOM   1705  HB3 SER   127      61.496  38.527  71.853  1.00  0.00           H  
ATOM   1706  OG  SER   127      60.749  36.737  71.502  1.00  0.00           O  
ATOM   1707  HG  SER   127      60.404  37.019  72.353  1.00  0.00           H  
ATOM   1708  C   SER   127      61.510  39.862  69.551  1.00  0.00           C  
ATOM   1709  O   SER   127      61.286  40.861  70.289  1.00  0.00           O  
ATOM   1710  N   GLY   128      62.484  39.819  68.558  1.00  0.00           N  
ATOM   1711  H   GLY   128      62.788  38.912  68.233  1.00  0.00           H  
ATOM   1712  CA  GLY   128      63.216  41.021  68.038  1.00  0.00           C  
ATOM   1713  HA2 GLY   128      62.643  41.528  67.262  1.00  0.00           H  
ATOM   1714  HA3 GLY   128      63.220  41.798  68.803  1.00  0.00           H  
ATOM   1715  C   GLY   128      64.590  40.691  67.655  1.00  0.00           C  
ATOM   1716  O   GLY   128      64.925  39.563  67.482  1.00  0.00           O  
ATOM   1717  N   SER   129      65.505  41.639  67.512  1.00  0.00           N  
ATOM   1718  H   SER   129      66.363  41.222  67.179  1.00  0.00           H  
ATOM   1719  CA  SER   129      65.454  43.099  67.633  1.00  0.00           C  
ATOM   1720  HA  SER   129      66.425  43.532  67.393  1.00  0.00           H  
ATOM   1721  CB  SER   129      64.766  43.665  66.380  1.00  0.00           C  
ATOM   1722  HB2 SER   129      63.889  43.042  66.205  1.00  0.00           H  
ATOM   1723  HB3 SER   129      64.446  44.689  66.574  1.00  0.00           H  
ATOM   1724  OG  SER   129      65.642  43.522  65.255  1.00  0.00           O  
ATOM   1725  HG  SER   129      66.465  43.925  65.541  1.00  0.00           H  
ATOM   1726  C   SER   129      64.928  43.634  68.976  1.00  0.00           C  
ATOM   1727  O   SER   129      63.753  44.045  69.068  1.00  0.00           O  
ATOM   1728  N   TYR   130      65.755  43.518  70.023  1.00  0.00           N  
ATOM   1729  H   TYR   130      66.685  43.125  69.975  1.00  0.00           H  
ATOM   1730  CA  TYR   130      65.283  43.776  71.355  1.00  0.00           C  
ATOM   1731  HA  TYR   130      64.207  43.892  71.484  1.00  0.00           H  
ATOM   1732  CB  TYR   130      65.784  42.679  72.336  1.00  0.00           C  
ATOM   1733  HB2 TYR   130      66.832  42.500  72.094  1.00  0.00           H  
ATOM   1734  HB3 TYR   130      65.705  42.982  73.380  1.00  0.00           H  
ATOM   1735  CG  TYR   130      65.178  41.266  72.106  1.00  0.00           C  
ATOM   1736  CD1 TYR   130      65.550  40.399  71.068  1.00  0.00           C  
ATOM   1737  HD1 TYR   130      66.136  40.847  70.279  1.00  0.00           H  
ATOM   1738  CE1 TYR   130      65.159  39.036  71.083  1.00  0.00           C  
ATOM   1739  HE1 TYR   130      65.422  38.396  70.254  1.00  0.00           H  
ATOM   1740  CZ  TYR   130      64.509  38.532  72.228  1.00  0.00           C  
ATOM   1741  OH  TYR   130      64.267  37.231  72.312  1.00  0.00           O  
ATOM   1742  HH  TYR   130      63.899  37.014  73.172  1.00  0.00           H  
ATOM   1743  CE2 TYR   130      64.033  39.383  73.276  1.00  0.00           C  
ATOM   1744  HE2 TYR   130      63.391  39.000  74.055  1.00  0.00           H  
ATOM   1745  CD2 TYR   130      64.363  40.777  73.159  1.00  0.00           C  
ATOM   1746  HD2 TYR   130      64.122  41.483  73.940  1.00  0.00           H  
ATOM   1747  C   TYR   130      65.842  45.077  71.986  1.00  0.00           C  
ATOM   1748  O   TYR   130      67.000  45.420  71.726  1.00  0.00           O  
ATOM   1749  N   SER   131      65.174  45.861  72.837  1.00  0.00           N  
ATOM   1750  H   SER   131      65.637  46.673  73.221  1.00  0.00           H  
ATOM   1751  CA  SER   131      63.810  45.717  73.428  1.00  0.00           C  
ATOM   1752  HA  SER   131      63.576  46.506  74.143  1.00  0.00           H  
ATOM   1753  CB  SER   131      62.765  45.994  72.326  1.00  0.00           C  
ATOM   1754  HB2 SER   131      62.763  45.218  71.560  1.00  0.00           H  
ATOM   1755  HB3 SER   131      61.718  46.077  72.616  1.00  0.00           H  
ATOM   1756  OG  SER   131      63.123  47.225  71.644  1.00  0.00           O  
ATOM   1757  HG  SER   131      62.494  47.528  70.985  1.00  0.00           H  
ATOM   1758  C   SER   131      63.464  44.414  74.122  1.00  0.00           C  
ATOM   1759  O   SER   131      62.728  43.559  73.619  1.00  0.00           O  
ATOM   1760  N   GLN   132      64.007  44.115  75.357  1.00  0.00           N  
ATOM   1761  H   GLN   132      63.848  43.174  75.688  1.00  0.00           H  
ATOM   1762  CA  GLN   132      64.736  45.012  76.306  1.00  0.00           C  
ATOM   1763  HA  GLN   132      65.501  45.544  75.741  1.00  0.00           H  
ATOM   1764  CB  GLN   132      63.909  46.202  76.909  1.00  0.00           C  
ATOM   1765  HB2 GLN   132      64.602  46.732  77.562  1.00  0.00           H  
ATOM   1766  HB3 GLN   132      63.560  46.851  76.106  1.00  0.00           H  
ATOM   1767  CG  GLN   132      62.751  45.687  77.734  1.00  0.00           C  
ATOM   1768  HG2 GLN   132      62.944  44.813  78.357  1.00  0.00           H  
ATOM   1769  HG3 GLN   132      62.466  46.529  78.365  1.00  0.00           H  
ATOM   1770  CD  GLN   132      61.465  45.456  76.934  1.00  0.00           C  
ATOM   1771  OE1 GLN   132      61.145  46.153  75.985  1.00  0.00           O  
ATOM   1772  NE2 GLN   132      60.789  44.407  77.264  1.00  0.00           N  
ATOM   1773 HE21 GLN   132      61.003  43.809  78.050  1.00  0.00           H  
ATOM   1774 HE22 GLN   132      60.077  44.115  76.610  1.00  0.00           H  
ATOM   1775  C   GLN   132      65.397  44.221  77.426  1.00  0.00           C  
ATOM   1776  O   GLN   132      64.885  43.154  77.877  1.00  0.00           O  
ATOM   1777  N   GLN   133      66.380  44.869  78.049  1.00  0.00           N  
ATOM   1778  H   GLN   133      66.797  45.719  77.694  1.00  0.00           H  
ATOM   1779  CA  GLN   133      67.111  44.345  79.257  1.00  0.00           C  
ATOM   1780  HA  GLN   133      68.041  44.900  79.374  1.00  0.00           H  
ATOM   1781  CB  GLN   133      66.322  44.683  80.559  1.00  0.00           C  
ATOM   1782  HB2 GLN   133      65.458  44.017  80.579  1.00  0.00           H  
ATOM   1783  HB3 GLN   133      66.872  44.314  81.425  1.00  0.00           H  
ATOM   1784  CG  GLN   133      66.069  46.139  80.848  1.00  0.00           C  
ATOM   1785  HG2 GLN   133      67.049  46.522  81.130  1.00  0.00           H  
ATOM   1786  HG3 GLN   133      65.650  46.725  80.030  1.00  0.00           H  
ATOM   1787  CD  GLN   133      65.026  46.253  81.964  1.00  0.00           C  
ATOM   1788  OE1 GLN   133      63.846  46.040  81.777  1.00  0.00           O  
ATOM   1789  NE2 GLN   133      65.391  46.713  83.157  1.00  0.00           N  
ATOM   1790 HE21 GLN   133      66.370  46.884  83.338  1.00  0.00           H  
ATOM   1791 HE22 GLN   133      64.751  46.606  83.931  1.00  0.00           H  
ATOM   1792  C   GLN   133      67.542  42.897  79.134  1.00  0.00           C  
ATOM   1793  O   GLN   133      67.246  42.120  80.067  1.00  0.00           O  
ATOM   1794  N   PRO   134      68.356  42.576  78.054  1.00  0.00           N  
ATOM   1795  CD  PRO   134      68.884  41.210  77.919  1.00  0.00           C  
ATOM   1796  HD2 PRO   134      68.188  40.451  77.562  1.00  0.00           H  
ATOM   1797  HD3 PRO   134      69.312  40.972  78.893  1.00  0.00           H  
ATOM   1798  CG  PRO   134      70.038  41.240  76.974  1.00  0.00           C  
ATOM   1799  HG2 PRO   134      69.683  40.808  76.038  1.00  0.00           H  
ATOM   1800  HG3 PRO   134      70.947  40.807  77.390  1.00  0.00           H  
ATOM   1801  CB  PRO   134      70.371  42.691  76.761  1.00  0.00           C  
ATOM   1802  HB2 PRO   134      70.671  42.985  75.755  1.00  0.00           H  
ATOM   1803  HB3 PRO   134      71.141  42.976  77.478  1.00  0.00           H  
ATOM   1804  CA  PRO   134      69.043  43.422  77.125  1.00  0.00           C  
ATOM   1805  HA  PRO   134      69.290  44.326  77.682  1.00  0.00           H  
ATOM   1806  C   PRO   134      68.291  43.700  75.836  1.00  0.00           C  
ATOM   1807  O   PRO   134      67.374  42.998  75.520  1.00  0.00           O  
ATOM   1808  N   SER   135      68.483  44.720  75.007  1.00  0.00           N  
ATOM   1809  H   SER   135      67.923  44.863  74.179  1.00  0.00           H  
ATOM   1810  CA  SER   135      69.329  45.860  75.292  1.00  0.00           C  
ATOM   1811  HA  SER   135      70.286  45.394  75.526  1.00  0.00           H  
ATOM   1812  CB  SER   135      69.377  46.855  74.163  1.00  0.00           C  
ATOM   1813  HB2 SER   135      69.776  46.413  73.250  1.00  0.00           H  
ATOM   1814  HB3 SER   135      68.390  47.102  73.771  1.00  0.00           H  
ATOM   1815  OG  SER   135      70.011  48.030  74.433  1.00  0.00           O  
ATOM   1816  HG  SER   135      69.748  48.693  73.790  1.00  0.00           H  
ATOM   1817  C   SER   135      68.749  46.702  76.467  1.00  0.00           C  
ATOM   1818  O   SER   135      67.537  46.811  76.606  1.00  0.00           O  
ATOM   1819  N   TYR   136      69.547  47.247  77.375  1.00  0.00           N  
ATOM   1820  H   TYR   136      70.536  47.071  77.261  1.00  0.00           H  
ATOM   1821  CA  TYR   136      69.250  48.259  78.444  1.00  0.00           C  
ATOM   1822  HA  TYR   136      68.291  48.047  78.917  1.00  0.00           H  
ATOM   1823  CB  TYR   136      70.394  48.085  79.408  1.00  0.00           C  
ATOM   1824  HB2 TYR   136      71.280  48.501  78.927  1.00  0.00           H  
ATOM   1825  HB3 TYR   136      70.207  48.729  80.268  1.00  0.00           H  
ATOM   1826  CG  TYR   136      70.606  46.728  79.981  1.00  0.00           C  
ATOM   1827  CD1 TYR   136      69.742  46.321  81.025  1.00  0.00           C  
ATOM   1828  HD1 TYR   136      69.072  47.090  81.379  1.00  0.00           H  
ATOM   1829  CE1 TYR   136      69.788  44.969  81.422  1.00  0.00           C  
ATOM   1830  HE1 TYR   136      69.232  44.716  82.313  1.00  0.00           H  
ATOM   1831  CZ  TYR   136      70.740  44.056  80.865  1.00  0.00           C  
ATOM   1832  OH  TYR   136      70.860  42.760  81.328  1.00  0.00           O  
ATOM   1833  HH  TYR   136      71.424  42.311  80.694  1.00  0.00           H  
ATOM   1834  CE2 TYR   136      71.619  44.475  79.918  1.00  0.00           C  
ATOM   1835  HE2 TYR   136      72.358  43.855  79.431  1.00  0.00           H  
ATOM   1836  CD2 TYR   136      71.542  45.843  79.495  1.00  0.00           C  
ATOM   1837  HD2 TYR   136      72.212  46.254  78.754  1.00  0.00           H  
ATOM   1838  C   TYR   136      69.155  49.662  77.842  1.00  0.00           C  
ATOM   1839  O   TYR   136      70.236  50.287  77.573  1.00  0.00           O  
ATOM   1840  N   GLY   137      67.997  50.345  77.694  1.00  0.00           N  
ATOM   1841  H   GLY   137      68.072  51.256  77.266  1.00  0.00           H  
ATOM   1842  CA  GLY   137      66.608  49.955  77.879  1.00  0.00           C  
ATOM   1843  HA2 GLY   137      66.069  50.651  77.236  1.00  0.00           H  
ATOM   1844  HA3 GLY   137      66.536  48.922  77.541  1.00  0.00           H  
ATOM   1845  C   GLY   137      66.107  50.174  79.260  1.00  0.00           C  
ATOM   1846  O   GLY   137      66.748  49.887  80.268  1.00  0.00           O  
ATOM   1847  N   GLY   138      64.916  50.798  79.323  1.00  0.00           N  
ATOM   1848  H   GLY   138      64.432  51.019  78.465  1.00  0.00           H  
ATOM   1849  CA  GLY   138      64.402  51.389  80.548  1.00  0.00           C  
ATOM   1850  HA2 GLY   138      63.594  52.067  80.272  1.00  0.00           H  
ATOM   1851  HA3 GLY   138      64.033  50.575  81.172  1.00  0.00           H  
ATOM   1852  C   GLY   138      65.416  52.303  81.229  1.00  0.00           C  
ATOM   1853  O   GLY   138      66.283  52.893  80.555  1.00  0.00           O  
ATOM   1854  N   GLN   139      65.264  52.574  82.557  1.00  0.00           N  
ATOM   1855  H   GLN   139      65.922  53.244  82.928  1.00  0.00           H  
ATOM   1856  CA  GLN   139      64.273  52.054  83.551  1.00  0.00           C  
ATOM   1857  HA  GLN   139      63.749  51.215  83.095  1.00  0.00           H  
ATOM   1858  CB  GLN   139      65.010  51.543  84.819  1.00  0.00           C  
ATOM   1859  HB2 GLN   139      64.514  50.654  85.210  1.00  0.00           H  
ATOM   1860  HB3 GLN   139      66.020  51.223  84.561  1.00  0.00           H  
ATOM   1861  CG  GLN   139      65.209  52.709  85.867  1.00  0.00           C  
ATOM   1862  HG2 GLN   139      65.286  53.603  85.249  1.00  0.00           H  
ATOM   1863  HG3 GLN   139      64.349  52.743  86.536  1.00  0.00           H  
ATOM   1864  CD  GLN   139      66.485  52.619  86.761  1.00  0.00           C  
ATOM   1865  OE1 GLN   139      67.182  51.617  86.888  1.00  0.00           O  
ATOM   1866  NE2 GLN   139      66.946  53.636  87.433  1.00  0.00           N  
ATOM   1867 HE21 GLN   139      66.511  54.537  87.291  1.00  0.00           H  
ATOM   1868 HE22 GLN   139      67.714  53.481  88.070  1.00  0.00           H  
ATOM   1869  C   GLN   139      63.101  53.031  83.886  1.00  0.00           C  
ATOM   1870  O   GLN   139      62.113  52.662  84.581  1.00  0.00           O  
ATOM   1871  N   GLN   140      63.140  54.261  83.368  1.00  0.00           N  
ATOM   1872  H   GLN   140      63.821  54.338  82.626  1.00  0.00           H  
ATOM   1873  CA  GLN   140      62.253  55.410  83.675  1.00  0.00           C  
ATOM   1874  HA  GLN   140      62.826  56.254  83.291  1.00  0.00           H  
ATOM   1875  CB  GLN   140      60.992  55.320  82.830  1.00  0.00           C  
ATOM   1876  HB2 GLN   140      60.566  54.331  83.001  1.00  0.00           H  
ATOM   1877  HB3 GLN   140      60.290  56.108  83.101  1.00  0.00           H  
ATOM   1878  CG  GLN   140      61.147  55.404  81.282  1.00  0.00           C  
ATOM   1879  HG2 GLN   140      61.816  54.581  81.033  1.00  0.00           H  
ATOM   1880  HG3 GLN   140      60.179  55.271  80.800  1.00  0.00           H  
ATOM   1881  CD  GLN   140      61.744  56.812  80.916  1.00  0.00           C  
ATOM   1882  OE1 GLN   140      61.544  57.822  81.633  1.00  0.00           O  
ATOM   1883  NE2 GLN   140      62.416  56.895  79.759  1.00  0.00           N  
ATOM   1884 HE21 GLN   140      62.775  56.136  79.198  1.00  0.00           H  
ATOM   1885 HE22 GLN   140      62.585  57.869  79.550  1.00  0.00           H  
ATOM   1886  C   GLN   140      62.066  55.636  85.188  1.00  0.00           C  
ATOM   1887  O   GLN   140      60.893  55.739  85.629  1.00  0.00           O  
ATOM   1888  N   GLN   141      63.161  55.696  86.001  1.00  0.00           N  
ATOM   1889  H   GLN   141      64.034  55.641  85.496  1.00  0.00           H  
ATOM   1890  CA  GLN   141      63.189  56.015  87.428  1.00  0.00           C  
ATOM   1891  HA  GLN   141      62.375  56.721  87.594  1.00  0.00           H  
ATOM   1892  CB  GLN   141      63.158  54.784  88.341  1.00  0.00           C  
ATOM   1893  HB2 GLN   141      64.003  54.110  88.203  1.00  0.00           H  
ATOM   1894  HB3 GLN   141      63.238  55.193  89.348  1.00  0.00           H  
ATOM   1895  CG  GLN   141      61.834  53.978  88.346  1.00  0.00           C  
ATOM   1896  HG2 GLN   141      61.614  53.535  87.375  1.00  0.00           H  
ATOM   1897  HG3 GLN   141      61.914  53.184  89.089  1.00  0.00           H  
ATOM   1898  CD  GLN   141      60.616  54.860  88.795  1.00  0.00           C  
ATOM   1899  OE1 GLN   141      60.605  55.552  89.815  1.00  0.00           O  
ATOM   1900  NE2 GLN   141      59.509  54.900  88.142  1.00  0.00           N  
ATOM   1901 HE21 GLN   141      59.392  54.284  87.350  1.00  0.00           H  
ATOM   1902 HE22 GLN   141      58.706  55.171  88.690  1.00  0.00           H  
ATOM   1903  C   GLN   141      64.469  56.797  87.634  1.00  0.00           C  
ATOM   1904  O   GLN   141      65.558  56.269  87.411  1.00  0.00           O  
ATOM   1905  N   SER   142      64.448  58.095  87.946  1.00  0.00           N  
ATOM   1906  H   SER   142      65.311  58.618  87.902  1.00  0.00           H  
ATOM   1907  CA  SER   142      63.360  58.961  88.312  1.00  0.00           C  
ATOM   1908  HA  SER   142      63.799  59.932  88.543  1.00  0.00           H  
ATOM   1909  CB  SER   142      62.453  59.337  87.158  1.00  0.00           C  
ATOM   1910  HB2 SER   142      61.933  58.471  86.750  1.00  0.00           H  
ATOM   1911  HB3 SER   142      61.763  60.078  87.561  1.00  0.00           H  
ATOM   1912  OG  SER   142      63.132  59.863  86.146  1.00  0.00           O  
ATOM   1913  HG  SER   142      63.043  60.806  86.301  1.00  0.00           H  
ATOM   1914  C   SER   142      62.567  58.402  89.607  1.00  0.00           C  
ATOM   1915  O   SER   142      61.375  58.659  89.758  1.00  0.00           O  
ATOM   1916  N   TYR   143      63.203  57.775  90.546  1.00  0.00           N  
ATOM   1917  H   TYR   143      64.209  57.812  90.461  1.00  0.00           H  
ATOM   1918  CA  TYR   143      62.700  57.552  91.908  1.00  0.00           C  
ATOM   1919  HA  TYR   143      61.867  56.861  91.783  1.00  0.00           H  
ATOM   1920  CB  TYR   143      63.749  56.659  92.674  1.00  0.00           C  
ATOM   1921  HB2 TYR   143      64.617  57.272  92.917  1.00  0.00           H  
ATOM   1922  HB3 TYR   143      63.242  56.404  93.605  1.00  0.00           H  
ATOM   1923  CG  TYR   143      64.208  55.390  91.958  1.00  0.00           C  
ATOM   1924  CD1 TYR   143      63.350  54.258  91.982  1.00  0.00           C  
ATOM   1925  HD1 TYR   143      62.367  54.349  92.419  1.00  0.00           H  
ATOM   1926  CE1 TYR   143      63.661  53.136  91.224  1.00  0.00           C  
ATOM   1927  HE1 TYR   143      62.933  52.339  91.254  1.00  0.00           H  
ATOM   1928  CZ  TYR   143      64.838  53.089  90.489  1.00  0.00           C  
ATOM   1929  OH  TYR   143      65.164  52.019  89.757  1.00  0.00           O  
ATOM   1930  HH  TYR   143      64.663  51.235  89.990  1.00  0.00           H  
ATOM   1931  CE2 TYR   143      65.781  54.149  90.717  1.00  0.00           C  
ATOM   1932  HE2 TYR   143      66.771  53.981  90.321  1.00  0.00           H  
ATOM   1933  CD2 TYR   143      65.490  55.286  91.445  1.00  0.00           C  
ATOM   1934  HD2 TYR   143      66.181  56.114  91.500  1.00  0.00           H  
ATOM   1935  C   TYR   143      62.175  58.778  92.629  1.00  0.00           C  
ATOM   1936  O   TYR   143      62.658  59.895  92.463  1.00  0.00           O  
ATOM   1937  N   GLY   144      61.128  58.656  93.450  1.00  0.00           N  
ATOM   1938  H   GLY   144      60.630  57.787  93.322  1.00  0.00           H  
ATOM   1939  CA  GLY   144      60.294  59.774  94.011  1.00  0.00           C  
ATOM   1940  HA2 GLY   144      59.460  59.312  94.538  1.00  0.00           H  
ATOM   1941  HA3 GLY   144      60.863  60.266  94.800  1.00  0.00           H  
ATOM   1942  C   GLY   144      59.799  60.820  93.015  1.00  0.00           C  
ATOM   1943  O   GLY   144      59.884  60.670  91.791  1.00  0.00           O  
ATOM   1944  N   GLN   145      59.126  61.893  93.572  1.00  0.00           N  
ATOM   1945  H   GLN   145      59.216  61.845  94.577  1.00  0.00           H  
ATOM   1946  CA  GLN   145      58.579  63.063  92.920  1.00  0.00           C  
ATOM   1947  HA  GLN   145      59.121  63.171  91.981  1.00  0.00           H  
ATOM   1948  CB  GLN   145      57.070  62.852  92.543  1.00  0.00           C  
ATOM   1949  HB2 GLN   145      56.477  62.550  93.406  1.00  0.00           H  
ATOM   1950  HB3 GLN   145      56.693  63.836  92.266  1.00  0.00           H  
ATOM   1951  CG  GLN   145      56.789  61.867  91.407  1.00  0.00           C  
ATOM   1952  HG2 GLN   145      55.848  62.135  90.925  1.00  0.00           H  
ATOM   1953  HG3 GLN   145      57.604  61.953  90.689  1.00  0.00           H  
ATOM   1954  CD  GLN   145      56.663  60.462  91.806  1.00  0.00           C  
ATOM   1955  OE1 GLN   145      57.026  59.969  92.856  1.00  0.00           O  
ATOM   1956  NE2 GLN   145      55.994  59.659  90.962  1.00  0.00           N  
ATOM   1957 HE21 GLN   145      55.760  58.748  91.331  1.00  0.00           H  
ATOM   1958 HE22 GLN   145      55.879  59.980  90.011  1.00  0.00           H  
ATOM   1959  C   GLN   145      58.744  64.395  93.652  1.00  0.00           C  
ATOM   1960  O   GLN   145      59.017  64.389  94.816  1.00  0.00           O  
ATOM   1961  N   GLN   146      58.422  65.495  93.030  1.00  0.00           N  
ATOM   1962  H   GLN   146      58.198  65.488  92.046  1.00  0.00           H  
ATOM   1963  CA  GLN   146      58.521  66.846  93.590  1.00  0.00           C  
ATOM   1964  HA  GLN   146      59.562  66.888  93.910  1.00  0.00           H  
ATOM   1965  CB  GLN   146      58.292  67.858  92.470  1.00  0.00           C  
ATOM   1966  HB2 GLN   146      59.140  67.719  91.800  1.00  0.00           H  
ATOM   1967  HB3 GLN   146      57.354  67.609  91.973  1.00  0.00           H  
ATOM   1968  CG  GLN   146      58.165  69.328  92.865  1.00  0.00           C  
ATOM   1969  HG2 GLN   146      57.360  69.356  93.599  1.00  0.00           H  
ATOM   1970  HG3 GLN   146      59.015  69.727  93.419  1.00  0.00           H  
ATOM   1971  CD  GLN   146      57.940  70.216  91.569  1.00  0.00           C  
ATOM   1972  OE1 GLN   146      58.487  69.865  90.499  1.00  0.00           O  
ATOM   1973  NE2 GLN   146      57.286  71.311  91.674  1.00  0.00           N  
ATOM   1974 HE21 GLN   146      56.844  71.708  92.491  1.00  0.00           H  
ATOM   1975 HE22 GLN   146      57.280  71.861  90.827  1.00  0.00           H  
ATOM   1976  C   GLN   146      57.647  67.063  94.822  1.00  0.00           C  
ATOM   1977  O   GLN   146      56.420  66.787  94.744  1.00  0.00           O  
ATOM   1978  N   GLN   147      58.233  67.557  95.894  1.00  0.00           N  
ATOM   1979  H   GLN   147      59.146  67.966  95.756  1.00  0.00           H  
ATOM   1980  CA  GLN   147      57.596  67.985  97.136  1.00  0.00           C  
ATOM   1981  HA  GLN   147      57.252  67.072  97.621  1.00  0.00           H  
ATOM   1982  CB  GLN   147      58.757  68.540  98.049  1.00  0.00           C  
ATOM   1983  HB2 GLN   147      58.385  68.451  99.070  1.00  0.00           H  
ATOM   1984  HB3 GLN   147      59.630  67.911  97.881  1.00  0.00           H  
ATOM   1985  CG  GLN   147      59.159  70.037  97.840  1.00  0.00           C  
ATOM   1986  HG2 GLN   147      58.261  70.641  97.971  1.00  0.00           H  
ATOM   1987  HG3 GLN   147      59.936  70.354  98.535  1.00  0.00           H  
ATOM   1988  CD  GLN   147      59.596  70.402  96.420  1.00  0.00           C  
ATOM   1989  OE1 GLN   147      60.169  69.586  95.765  1.00  0.00           O  
ATOM   1990  NE2 GLN   147      59.550  71.632  96.024  1.00  0.00           N  
ATOM   1991 HE21 GLN   147      59.095  72.267  96.664  1.00  0.00           H  
ATOM   1992 HE22 GLN   147      60.009  71.896  95.164  1.00  0.00           H  
ATOM   1993  C   GLN   147      56.429  69.025  96.983  1.00  0.00           C  
ATOM   1994  O   GLN   147      56.494  69.863  96.062  1.00  0.00           O  
ATOM   1995  N   SER   148      55.398  68.888  97.816  1.00  0.00           N  
ATOM   1996  H   SER   148      55.453  68.256  98.602  1.00  0.00           H  
ATOM   1997  CA  SER   148      54.297  69.915  97.812  1.00  0.00           C  
ATOM   1998  HA  SER   148      53.802  69.804  96.847  1.00  0.00           H  
ATOM   1999  CB  SER   148      53.267  69.624  98.911  1.00  0.00           C  
ATOM   2000  HB2 SER   148      52.529  70.425  98.933  1.00  0.00           H  
ATOM   2001  HB3 SER   148      52.808  68.640  98.813  1.00  0.00           H  
ATOM   2002  OG  SER   148      53.973  69.448 100.127  1.00  0.00           O  
ATOM   2003  HG  SER   148      54.422  70.268 100.345  1.00  0.00           H  
ATOM   2004  C   SER   148      54.868  71.361  97.973  1.00  0.00           C  
ATOM   2005  O   SER   148      55.869  71.516  98.706  1.00  0.00           O  
ATOM   2006  N   TYR   149      54.395  72.356  97.262  1.00  0.00           N  
ATOM   2007  H   TYR   149      53.578  72.035  96.762  1.00  0.00           H  
ATOM   2008  CA  TYR   149      54.911  73.671  97.159  1.00  0.00           C  
ATOM   2009  HA  TYR   149      55.794  73.606  96.524  1.00  0.00           H  
ATOM   2010  CB  TYR   149      53.852  74.509  96.315  1.00  0.00           C  
ATOM   2011  HB2 TYR   149      53.839  74.050  95.326  1.00  0.00           H  
ATOM   2012  HB3 TYR   149      52.873  74.477  96.793  1.00  0.00           H  
ATOM   2013  CG  TYR   149      54.216  75.954  96.006  1.00  0.00           C  
ATOM   2014  CD1 TYR   149      53.355  77.032  96.321  1.00  0.00           C  
ATOM   2015  HD1 TYR   149      52.403  76.768  96.756  1.00  0.00           H  
ATOM   2016  CE1 TYR   149      53.632  78.320  95.868  1.00  0.00           C  
ATOM   2017  HE1 TYR   149      52.840  79.046  95.982  1.00  0.00           H  
ATOM   2018  CZ  TYR   149      54.737  78.539  95.012  1.00  0.00           C  
ATOM   2019  OH  TYR   149      54.850  79.725  94.390  1.00  0.00           O  
ATOM   2020  HH  TYR   149      54.338  80.434  94.785  1.00  0.00           H  
ATOM   2021  CE2 TYR   149      55.621  77.502  94.789  1.00  0.00           C  
ATOM   2022  HE2 TYR   149      56.344  77.732  94.020  1.00  0.00           H  
ATOM   2023  CD2 TYR   149      55.405  76.178  95.209  1.00  0.00           C  
ATOM   2024  HD2 TYR   149      56.080  75.447  94.790  1.00  0.00           H  
ATOM   2025  C   TYR   149      55.138  74.277  98.542  1.00  0.00           C  
ATOM   2026  O   TYR   149      54.535  73.885  99.581  1.00  0.00           O  
ATOM   2027  N   ASN   150      55.912  75.339  98.566  1.00  0.00           N  
ATOM   2028  H   ASN   150      56.562  75.580  97.831  1.00  0.00           H  
ATOM   2029  CA  ASN   150      55.851  76.364  99.661  1.00  0.00           C  
ATOM   2030  HA  ASN   150      54.805  76.351  99.966  1.00  0.00           H  
ATOM   2031  CB  ASN   150      56.718  75.936 100.904  1.00  0.00           C  
ATOM   2032  HB2 ASN   150      57.185  74.974 100.691  1.00  0.00           H  
ATOM   2033  HB3 ASN   150      57.421  76.737 101.132  1.00  0.00           H  
ATOM   2034  CG  ASN   150      55.834  75.687 102.117  1.00  0.00           C  
ATOM   2035  OD1 ASN   150      55.015  76.498 102.458  1.00  0.00           O  
ATOM   2036  ND2 ASN   150      56.039  74.540 102.715  1.00  0.00           N  
ATOM   2037 HD21 ASN   150      55.508  74.316 103.544  1.00  0.00           H  
ATOM   2038 HD22 ASN   150      56.836  73.989 102.429  1.00  0.00           H  
ATOM   2039  C   ASN   150      56.189  77.765  99.098  1.00  0.00           C  
ATOM   2040  O   ASN   150      57.300  77.923  98.467  1.00  0.00           O  
ATOM   2041  N   PRO   151      55.292  78.751  99.310  1.00  0.00           N  
ATOM   2042  CD  PRO   151      54.162  78.677 100.209  1.00  0.00           C  
ATOM   2043  HD2 PRO   151      54.607  78.707 101.204  1.00  0.00           H  
ATOM   2044  HD3 PRO   151      53.509  77.819 100.055  1.00  0.00           H  
ATOM   2045  CG  PRO   151      53.327  79.921  99.918  1.00  0.00           C  
ATOM   2046  HG2 PRO   151      52.882  80.334 100.824  1.00  0.00           H  
ATOM   2047  HG3 PRO   151      52.631  79.692  99.111  1.00  0.00           H  
ATOM   2048  CB  PRO   151      54.337  80.967  99.530  1.00  0.00           C  
ATOM   2049  HB2 PRO   151      54.816  81.410 100.403  1.00  0.00           H  
ATOM   2050  HB3 PRO   151      53.952  81.716  98.838  1.00  0.00           H  
ATOM   2051  CA  PRO   151      55.401  80.107  98.770  1.00  0.00           C  
ATOM   2052  HA  PRO   151      55.203  80.052  97.699  1.00  0.00           H  
ATOM   2053  C   PRO   151      56.797  80.718  99.041  1.00  0.00           C  
ATOM   2054  O   PRO   151      57.476  80.343 100.068  1.00  0.00           O  
ATOM   2055  N   PRO   152      57.339  81.654  98.300  1.00  0.00           N  
ATOM   2056  CD  PRO   152      56.850  82.123  96.963  1.00  0.00           C  
ATOM   2057  HD2 PRO   152      55.905  82.624  97.174  1.00  0.00           H  
ATOM   2058  HD3 PRO   152      56.766  81.239  96.332  1.00  0.00           H  
ATOM   2059  CG  PRO   152      57.794  83.120  96.445  1.00  0.00           C  
ATOM   2060  HG2 PRO   152      57.443  84.092  96.792  1.00  0.00           H  
ATOM   2061  HG3 PRO   152      57.933  83.145  95.365  1.00  0.00           H  
ATOM   2062  CB  PRO   152      59.132  82.810  97.113  1.00  0.00           C  
ATOM   2063  HB2 PRO   152      59.729  83.720  97.166  1.00  0.00           H  
ATOM   2064  HB3 PRO   152      59.640  81.930  96.718  1.00  0.00           H  
ATOM   2065  CA  PRO   152      58.658  82.305  98.416  1.00  0.00           C  
ATOM   2066  HA  PRO   152      59.357  81.503  98.651  1.00  0.00           H  
ATOM   2067  C   PRO   152      58.626  83.383  99.503  1.00  0.00           C  
ATOM   2068  O   PRO   152      57.568  83.885  99.811  1.00  0.00           O  
ATOM   2069  N   GLN   153      59.745  83.643 100.200  1.00  0.00           N  
ATOM   2070  H   GLN   153      60.639  83.294  99.885  1.00  0.00           H  
ATOM   2071  CA  GLN   153      59.811  84.347 101.576  1.00  0.00           C  
ATOM   2072  HA  GLN   153      58.847  84.683 101.957  1.00  0.00           H  
ATOM   2073  CB  GLN   153      60.432  83.356 102.664  1.00  0.00           C  
ATOM   2074  HB2 GLN   153      61.422  83.133 102.267  1.00  0.00           H  
ATOM   2075  HB3 GLN   153      60.583  83.951 103.565  1.00  0.00           H  
ATOM   2076  CG  GLN   153      59.659  82.075 102.946  1.00  0.00           C  
ATOM   2077  HG2 GLN   153      59.629  81.493 102.025  1.00  0.00           H  
ATOM   2078  HG3 GLN   153      60.214  81.583 103.745  1.00  0.00           H  
ATOM   2079  CD  GLN   153      58.217  82.341 103.368  1.00  0.00           C  
ATOM   2080  OE1 GLN   153      57.921  82.895 104.415  1.00  0.00           O  
ATOM   2081  NE2 GLN   153      57.257  81.846 102.579  1.00  0.00           N  
ATOM   2082 HE21 GLN   153      57.455  81.112 101.914  1.00  0.00           H  
ATOM   2083 HE22 GLN   153      56.284  81.932 102.834  1.00  0.00           H  
ATOM   2084  C   GLN   153      60.634  85.706 101.545  1.00  0.00           C  
ATOM   2085  O   GLN   153      60.948  86.272 102.612  1.00  0.00           O  
ATOM   2086  N   GLY   154      60.683  86.322 100.372  1.00  0.00           N  
ATOM   2087  H   GLY   154      60.423  85.965  99.464  1.00  0.00           H  
ATOM   2088  CA  GLY   154      61.025  87.762 100.279  1.00  0.00           C  
ATOM   2089  HA2 GLY   154      62.031  87.986 100.634  1.00  0.00           H  
ATOM   2090  HA3 GLY   154      61.047  88.010  99.218  1.00  0.00           H  
ATOM   2091  C   GLY   154      59.881  88.555 100.989  1.00  0.00           C  
ATOM   2092  O   GLY   154      58.694  88.201 100.853  1.00  0.00           O  
ATOM   2093  N   TYR   155      60.226  89.702 101.553  1.00  0.00           N  
ATOM   2094  H   TYR   155      61.189  89.946 101.731  1.00  0.00           H  
ATOM   2095  CA  TYR   155      59.315  90.823 101.710  1.00  0.00           C  
ATOM   2096  HA  TYR   155      58.567  90.576 102.462  1.00  0.00           H  
ATOM   2097  CB  TYR   155      60.073  92.024 102.256  1.00  0.00           C  
ATOM   2098  HB2 TYR   155      60.900  92.396 101.652  1.00  0.00           H  
ATOM   2099  HB3 TYR   155      59.366  92.849 102.334  1.00  0.00           H  
ATOM   2100  CG  TYR   155      60.578  91.774 103.692  1.00  0.00           C  
ATOM   2101  CD1 TYR   155      59.665  91.596 104.782  1.00  0.00           C  
ATOM   2102  HD1 TYR   155      58.603  91.631 104.584  1.00  0.00           H  
ATOM   2103  CE1 TYR   155      60.205  91.483 106.065  1.00  0.00           C  
ATOM   2104  HE1 TYR   155      59.515  91.317 106.879  1.00  0.00           H  
ATOM   2105  CZ  TYR   155      61.546  91.432 106.326  1.00  0.00           C  
ATOM   2106  OH  TYR   155      61.880  91.200 107.634  1.00  0.00           O  
ATOM   2107  HH  TYR   155      62.831  91.291 107.726  1.00  0.00           H  
ATOM   2108  CE2 TYR   155      62.449  91.860 105.289  1.00  0.00           C  
ATOM   2109  HE2 TYR   155      63.485  91.997 105.559  1.00  0.00           H  
ATOM   2110  CD2 TYR   155      61.946  91.980 103.968  1.00  0.00           C  
ATOM   2111  HD2 TYR   155      62.635  92.298 103.199  1.00  0.00           H  
ATOM   2112  C   TYR   155      58.626  91.176 100.353  1.00  0.00           C  
ATOM   2113  O   TYR   155      59.158  90.914  99.232  1.00  0.00           O  
ATOM   2114  N   GLY   156      57.431  91.709 100.327  1.00  0.00           N  
ATOM   2115  H   GLY   156      57.050  91.962  99.426  1.00  0.00           H  
ATOM   2116  CA  GLY   156      56.536  91.892 101.472  1.00  0.00           C  
ATOM   2117  HA2 GLY   156      56.349  90.969 102.021  1.00  0.00           H  
ATOM   2118  HA3 GLY   156      57.036  92.570 102.164  1.00  0.00           H  
ATOM   2119  C   GLY   156      55.253  92.691 101.028  1.00  0.00           C  
ATOM   2120  O   GLY   156      54.953  92.642  99.853  1.00  0.00           O  
ATOM   2121  N   GLN   157      54.546  93.338 101.988  1.00  0.00           N  
ATOM   2122  H   GLN   157      54.879  93.376 102.941  1.00  0.00           H  
ATOM   2123  CA  GLN   157      53.237  93.946 101.636  1.00  0.00           C  
ATOM   2124  HA  GLN   157      53.115  93.989 100.553  1.00  0.00           H  
ATOM   2125  CB  GLN   157      52.155  93.116 102.297  1.00  0.00           C  
ATOM   2126  HB2 GLN   157      52.264  93.184 103.379  1.00  0.00           H  
ATOM   2127  HB3 GLN   157      51.183  93.509 101.999  1.00  0.00           H  
ATOM   2128  CG  GLN   157      52.178  91.553 101.869  1.00  0.00           C  
ATOM   2129  HG2 GLN   157      53.177  91.136 101.997  1.00  0.00           H  
ATOM   2130  HG3 GLN   157      51.446  90.995 102.452  1.00  0.00           H  
ATOM   2131  CD  GLN   157      51.854  91.364 100.384  1.00  0.00           C  
ATOM   2132  OE1 GLN   157      51.059  92.044  99.769  1.00  0.00           O  
ATOM   2133  NE2 GLN   157      52.433  90.384  99.783  1.00  0.00           N  
ATOM   2134 HE21 GLN   157      53.196  89.888 100.221  1.00  0.00           H  
ATOM   2135 HE22 GLN   157      52.276  90.301  98.789  1.00  0.00           H  
ATOM   2136  C   GLN   157      53.160  95.450 101.967  1.00  0.00           C  
ATOM   2137  O   GLN   157      53.979  95.930 102.726  1.00  0.00           O  
ATOM   2138  N   GLN   158      52.195  96.214 101.439  1.00  0.00           N  
ATOM   2139  H   GLN   158      52.173  97.152 101.813  1.00  0.00           H  
ATOM   2140  CA  GLN   158      51.366  95.796 100.289  1.00  0.00           C  
ATOM   2141  HA  GLN   158      51.016  94.763 100.265  1.00  0.00           H  
ATOM   2142  CB  GLN   158      50.183  96.846 100.071  1.00  0.00           C  
ATOM   2143  HB2 GLN   158      50.620  97.775  99.705  1.00  0.00           H  
ATOM   2144  HB3 GLN   158      49.603  96.539  99.201  1.00  0.00           H  
ATOM   2145  CG  GLN   158      49.256  97.049 101.268  1.00  0.00           C  
ATOM   2146  HG2 GLN   158      49.821  97.462 102.103  1.00  0.00           H  
ATOM   2147  HG3 GLN   158      48.511  97.812 101.042  1.00  0.00           H  
ATOM   2148  CD  GLN   158      48.546  95.792 101.698  1.00  0.00           C  
ATOM   2149  OE1 GLN   158      48.024  94.992 100.939  1.00  0.00           O  
ATOM   2150  NE2 GLN   158      48.628  95.465 102.956  1.00  0.00           N  
ATOM   2151 HE21 GLN   158      49.135  96.056 103.599  1.00  0.00           H  
ATOM   2152 HE22 GLN   158      48.222  94.617 103.325  1.00  0.00           H  
ATOM   2153  C   GLN   158      52.218  95.790  98.912  1.00  0.00           C  
ATOM   2154  O   GLN   158      53.356  96.215  98.908  1.00  0.00           O  
ATOM   2155  N   ASN   159      51.621  95.402  97.827  1.00  0.00           N  
ATOM   2156  H   ASN   159      50.616  95.501  97.851  1.00  0.00           H  
ATOM   2157  CA  ASN   159      52.184  94.781  96.654  1.00  0.00           C  
ATOM   2158  HA  ASN   159      53.180  94.391  96.866  1.00  0.00           H  
ATOM   2159  CB  ASN   159      51.340  93.499  96.282  1.00  0.00           C  
ATOM   2160  HB2 ASN   159      51.319  92.783  97.103  1.00  0.00           H  
ATOM   2161  HB3 ASN   159      50.325  93.834  96.066  1.00  0.00           H  
ATOM   2162  CG  ASN   159      51.792  92.884  94.977  1.00  0.00           C  
ATOM   2163  OD1 ASN   159      52.780  92.091  95.058  1.00  0.00           O  
ATOM   2164  ND2 ASN   159      51.205  93.291  93.849  1.00  0.00           N  
ATOM   2165 HD21 ASN   159      50.465  93.978  93.885  1.00  0.00           H  
ATOM   2166 HD22 ASN   159      51.235  92.768  92.985  1.00  0.00           H  
ATOM   2167  C   ASN   159      52.191  95.842  95.479  1.00  0.00           C  
ATOM   2168  O   ASN   159      51.043  96.379  95.240  1.00  0.00           O  
ATOM   2169  N   GLN   160      53.291  96.182  94.792  1.00  0.00           N  
ATOM   2170  H   GLN   160      53.118  96.816  94.025  1.00  0.00           H  
ATOM   2171  CA  GLN   160      54.502  95.337  94.612  1.00  0.00           C  
ATOM   2172  HA  GLN   160      54.313  94.339  95.008  1.00  0.00           H  
ATOM   2173  CB  GLN   160      54.767  95.076  93.111  1.00  0.00           C  
ATOM   2174  HB2 GLN   160      53.977  94.495  92.635  1.00  0.00           H  
ATOM   2175  HB3 GLN   160      54.744  96.081  92.689  1.00  0.00           H  
ATOM   2176  CG  GLN   160      56.145  94.408  92.720  1.00  0.00           C  
ATOM   2177  HG2 GLN   160      56.159  94.407  91.630  1.00  0.00           H  
ATOM   2178  HG3 GLN   160      56.965  95.058  93.026  1.00  0.00           H  
ATOM   2179  CD  GLN   160      56.396  92.962  93.096  1.00  0.00           C  
ATOM   2180  OE1 GLN   160      55.568  92.286  93.646  1.00  0.00           O  
ATOM   2181  NE2 GLN   160      57.604  92.457  92.807  1.00  0.00           N  
ATOM   2182 HE21 GLN   160      58.366  93.035  92.483  1.00  0.00           H  
ATOM   2183 HE22 GLN   160      57.833  91.560  93.211  1.00  0.00           H  
ATOM   2184  C   GLN   160      55.675  96.019  95.391  1.00  0.00           C  
ATOM   2185  O   GLN   160      56.179  97.047  94.958  1.00  0.00           O  
ATOM   2186  N   TYR   161      55.963  95.468  96.546  1.00  0.00           N  
ATOM   2187  H   TYR   161      55.721  94.495  96.665  1.00  0.00           H  
ATOM   2188  CA  TYR   161      57.108  95.808  97.428  1.00  0.00           C  
ATOM   2189  HA  TYR   161      56.891  96.708  98.003  1.00  0.00           H  
ATOM   2190  CB  TYR   161      57.219  94.637  98.472  1.00  0.00           C  
ATOM   2191  HB2 TYR   161      56.237  94.298  98.801  1.00  0.00           H  
ATOM   2192  HB3 TYR   161      57.824  93.760  98.244  1.00  0.00           H  
ATOM   2193  CG  TYR   161      57.774  95.226  99.746  1.00  0.00           C  
ATOM   2194  CD1 TYR   161      59.137  95.102  99.924  1.00  0.00           C  
ATOM   2195  HD1 TYR   161      59.717  94.680  99.117  1.00  0.00           H  
ATOM   2196  CE1 TYR   161      59.776  95.619 101.041  1.00  0.00           C  
ATOM   2197  HE1 TYR   161      60.848  95.515 101.129  1.00  0.00           H  
ATOM   2198  CZ  TYR   161      59.057  96.178 102.083  1.00  0.00           C  
ATOM   2199  OH  TYR   161      59.576  96.287 103.344  1.00  0.00           O  
ATOM   2200  HH  TYR   161      60.531  96.199 103.375  1.00  0.00           H  
ATOM   2201  CE2 TYR   161      57.654  96.305 101.889  1.00  0.00           C  
ATOM   2202  HE2 TYR   161      57.063  96.776 102.660  1.00  0.00           H  
ATOM   2203  CD2 TYR   161      56.976  95.766 100.766  1.00  0.00           C  
ATOM   2204  HD2 TYR   161      55.917  95.977 100.722  1.00  0.00           H  
ATOM   2205  C   TYR   161      58.392  95.974  96.655  1.00  0.00           C  
ATOM   2206  O   TYR   161      59.058  97.008  96.722  1.00  0.00           O  
ATOM   2207  N   ASN   162      58.734  94.904  95.923  1.00  0.00           N  
ATOM   2208  H   ASN   162      58.025  94.188  95.841  1.00  0.00           H  
ATOM   2209  CA  ASN   162      60.112  94.837  95.406  1.00  0.00           C  
ATOM   2210  HA  ASN   162      60.698  95.315  96.191  1.00  0.00           H  
ATOM   2211  CB  ASN   162      60.577  93.417  95.046  1.00  0.00           C  
ATOM   2212  HB2 ASN   162      59.826  92.801  94.553  1.00  0.00           H  
ATOM   2213  HB3 ASN   162      61.395  93.464  94.327  1.00  0.00           H  
ATOM   2214  CG  ASN   162      61.069  92.738  96.274  1.00  0.00           C  
ATOM   2215  OD1 ASN   162      62.250  92.918  96.646  1.00  0.00           O  
ATOM   2216  ND2 ASN   162      60.273  92.094  97.034  1.00  0.00           N  
ATOM   2217 HD21 ASN   162      60.490  91.676  97.928  1.00  0.00           H  
ATOM   2218 HD22 ASN   162      59.298  91.965  96.804  1.00  0.00           H  
ATOM   2219  C   ASN   162      60.251  95.828  94.241  1.00  0.00           C  
ATOM   2220  O   ASN   162      59.379  95.926  93.342  1.00  0.00           O  
ATOM   2221  N   SER   163      61.401  96.493  94.164  1.00  0.00           N  
ATOM   2222  H   SER   163      62.069  96.202  94.864  1.00  0.00           H  
ATOM   2223  CA  SER   163      61.896  97.329  93.018  1.00  0.00           C  
ATOM   2224  HA  SER   163      61.053  97.989  92.812  1.00  0.00           H  
ATOM   2225  CB  SER   163      62.983  98.259  93.602  1.00  0.00           C  
ATOM   2226  HB2 SER   163      63.872  97.697  93.889  1.00  0.00           H  
ATOM   2227  HB3 SER   163      63.296  98.927  92.799  1.00  0.00           H  
ATOM   2228  OG  SER   163      62.516  98.930  94.758  1.00  0.00           O  
ATOM   2229  HG  SER   163      61.871  99.601  94.521  1.00  0.00           H  
ATOM   2230  C   SER   163      62.191  96.494  91.827  1.00  0.00           C  
ATOM   2231  O   SER   163      61.987  95.286  91.881  1.00  0.00           O  
ATOM   2232  N   SER   164      62.606  97.003  90.694  1.00  0.00           N  
ATOM   2233  H   SER   164      62.547  98.011  90.648  1.00  0.00           H  
ATOM   2234  CA  SER   164      63.035  96.291  89.404  1.00  0.00           C  
ATOM   2235  HA  SER   164      63.181  97.120  88.711  1.00  0.00           H  
ATOM   2236  CB  SER   164      61.919  95.457  88.803  1.00  0.00           C  
ATOM   2237  HB2 SER   164      61.824  94.476  89.269  1.00  0.00           H  
ATOM   2238  HB3 SER   164      60.989  96.008  88.944  1.00  0.00           H  
ATOM   2239  OG  SER   164      62.089  95.398  87.404  1.00  0.00           O  
ATOM   2240  HG  SER   164      61.275  95.521  86.911  1.00  0.00           H  
ATOM   2241  C   SER   164      64.413  95.638  89.474  1.00  0.00           C  
ATOM   2242  O   SER   164      65.152  95.788  90.434  1.00  0.00           O  
ATOM   2243  N   SER   165      64.827  94.943  88.356  1.00  0.00           N  
ATOM   2244  H   SER   165      64.110  94.957  87.645  1.00  0.00           H  
ATOM   2245  CA  SER   165      66.155  94.457  87.978  1.00  0.00           C  
ATOM   2246  HA  SER   165      66.379  93.689  88.719  1.00  0.00           H  
ATOM   2247  CB  SER   165      66.130  93.902  86.589  1.00  0.00           C  
ATOM   2248  HB2 SER   165      65.517  93.004  86.660  1.00  0.00           H  
ATOM   2249  HB3 SER   165      65.715  94.661  85.925  1.00  0.00           H  
ATOM   2250  OG  SER   165      67.421  93.519  86.177  1.00  0.00           O  
ATOM   2251  HG  SER   165      67.481  93.544  85.219  1.00  0.00           H  
ATOM   2252  C   SER   165      67.245  95.563  88.082  1.00  0.00           C  
ATOM   2253  O   SER   165      67.100  96.737  87.812  1.00  0.00           O  
ATOM   2254  N   GLY   166      68.420  95.039  88.538  1.00  0.00           N  
ATOM   2255  H   GLY   166      68.527  94.035  88.536  1.00  0.00           H  
ATOM   2256  CA  GLY   166      69.529  95.914  88.713  1.00  0.00           C  
ATOM   2257  HA2 GLY   166      69.652  96.378  87.734  1.00  0.00           H  
ATOM   2258  HA3 GLY   166      69.316  96.525  89.590  1.00  0.00           H  
ATOM   2259  C   GLY   166      70.841  95.140  88.985  1.00  0.00           C  
ATOM   2260  O   GLY   166      71.027  94.024  88.637  1.00  0.00           O  
ATOM   2261  N   GLY   167      71.807  95.853  89.644  1.00  0.00           N  
ATOM   2262  H   GLY   167      71.594  96.737  90.083  1.00  0.00           H  
ATOM   2263  CA  GLY   167      73.032  95.294  90.151  1.00  0.00           C  
ATOM   2264  HA2 GLY   167      73.515  95.974  90.853  1.00  0.00           H  
ATOM   2265  HA3 GLY   167      72.753  94.492  90.834  1.00  0.00           H  
ATOM   2266  C   GLY   167      74.089  94.803  89.186  1.00  0.00           C  
ATOM   2267  O   GLY   167      74.412  95.462  88.186  1.00  0.00           O  
ATOM   2268  N   GLY   168      74.702  93.655  89.517  1.00  0.00           N  
ATOM   2269  H   GLY   168      74.376  93.281  90.397  1.00  0.00           H  
ATOM   2270  CA  GLY   168      75.757  92.959  88.797  1.00  0.00           C  
ATOM   2271  HA2 GLY   168      76.443  93.665  88.328  1.00  0.00           H  
ATOM   2272  HA3 GLY   168      76.269  92.391  89.573  1.00  0.00           H  
ATOM   2273  C   GLY   168      75.150  91.950  87.830  1.00  0.00           C  
ATOM   2274  O   GLY   168      73.978  91.673  87.746  1.00  0.00           O  
ATOM   2275  N   GLY   169      76.025  91.296  87.068  1.00  0.00           N  
ATOM   2276  H   GLY   169      75.682  90.464  86.609  1.00  0.00           H  
ATOM   2277  CA  GLY   169      77.493  91.439  87.022  1.00  0.00           C  
ATOM   2278  HA2 GLY   169      77.929  91.635  88.002  1.00  0.00           H  
ATOM   2279  HA3 GLY   169      77.842  90.487  86.624  1.00  0.00           H  
ATOM   2280  C   GLY   169      78.054  92.501  86.067  1.00  0.00           C  
ATOM   2281  O   GLY   169      77.639  93.645  86.109  1.00  0.00           O  
ATOM   2282  N   GLY   170      79.028  92.143  85.214  1.00  0.00           N  
ATOM   2283  H   GLY   170      79.391  91.213  85.366  1.00  0.00           H  
ATOM   2284  CA  GLY   170      79.797  92.957  84.225  1.00  0.00           C  
ATOM   2285  HA2 GLY   170      79.874  93.961  84.644  1.00  0.00           H  
ATOM   2286  HA3 GLY   170      80.771  92.477  84.130  1.00  0.00           H  
ATOM   2287  C   GLY   170      79.081  93.218  82.891  1.00  0.00           C  
ATOM   2288  O   GLY   170      77.915  92.846  82.771  1.00  0.00           O  
ATOM   2289  N   GLY   171      79.675  93.951  81.916  1.00  0.00           N  
ATOM   2290  H   GLY   171      79.078  94.248  81.157  1.00  0.00           H  
ATOM   2291  CA  GLY   171      81.100  94.310  81.884  1.00  0.00           C  
ATOM   2292  HA2 GLY   171      81.113  95.003  81.043  1.00  0.00           H  
ATOM   2293  HA3 GLY   171      81.504  94.774  82.783  1.00  0.00           H  
ATOM   2294  C   GLY   171      81.977  93.147  81.482  1.00  0.00           C  
ATOM   2295  O   GLY   171      81.623  92.002  81.531  1.00  0.00           O  
ATOM   2296  N   GLY   172      83.255  93.407  81.193  1.00  0.00           N  
ATOM   2297  H   GLY   172      83.831  92.611  80.961  1.00  0.00           H  
ATOM   2298  CA  GLY   172      83.915  94.728  81.090  1.00  0.00           C  
ATOM   2299  HA2 GLY   172      83.878  95.224  82.060  1.00  0.00           H  
ATOM   2300  HA3 GLY   172      84.952  94.466  80.882  1.00  0.00           H  
ATOM   2301  C   GLY   172      83.407  95.606  79.995  1.00  0.00           C  
ATOM   2302  O   GLY   172      82.568  95.216  79.261  1.00  0.00           O  
ATOM   2303  N   GLY   173      83.948  96.802  79.849  1.00  0.00           N  
ATOM   2304  H   GLY   173      84.645  97.118  80.508  1.00  0.00           H  
ATOM   2305  CA  GLY   173      83.499  97.809  78.911  1.00  0.00           C  
ATOM   2306  HA2 GLY   173      84.259  98.561  78.699  1.00  0.00           H  
ATOM   2307  HA3 GLY   173      83.185  97.350  77.974  1.00  0.00           H  
ATOM   2308  C   GLY   173      82.255  98.554  79.364  1.00  0.00           C  
ATOM   2309  O   GLY   173      81.619  98.123  80.268  1.00  0.00           O  
ATOM   2310  N   GLY   174      81.846  99.646  78.757  1.00  0.00           N  
ATOM   2311  H   GLY   174      80.987  99.972  79.178  1.00  0.00           H  
ATOM   2312  CA  GLY   174      82.379 100.388  77.637  1.00  0.00           C  
ATOM   2313  HA2 GLY   174      81.734 101.222  77.360  1.00  0.00           H  
ATOM   2314  HA3 GLY   174      83.295 100.827  78.032  1.00  0.00           H  
ATOM   2315  C   GLY   174      82.611  99.464  76.416  1.00  0.00           C  
ATOM   2316  O   GLY   174      83.622  99.594  75.693  1.00  0.00           O  
ATOM   2317  N   GLY   175      81.640  98.559  76.080  1.00  0.00           N  
ATOM   2318  H   GLY   175      80.777  98.580  76.605  1.00  0.00           H  
ATOM   2319  CA  GLY   175      81.920  97.450  75.100  1.00  0.00           C  
ATOM   2320  HA2 GLY   175      82.955  97.400  74.761  1.00  0.00           H  
ATOM   2321  HA3 GLY   175      81.514  96.485  75.404  1.00  0.00           H  
ATOM   2322  C   GLY   175      81.171  97.653  73.779  1.00  0.00           C  
ATOM   2323  O   GLY   175      81.232  96.859  72.858  1.00  0.00           O  
ATOM   2324  N   ASN   176      80.346  98.673  73.710  1.00  0.00           N  
ATOM   2325  H   ASN   176      80.421  99.215  74.559  1.00  0.00           H  
ATOM   2326  CA  ASN   176      79.325  98.923  72.737  1.00  0.00           C  
ATOM   2327  HA  ASN   176      79.781  98.817  71.753  1.00  0.00           H  
ATOM   2328  CB  ASN   176      78.239  97.927  73.005  1.00  0.00           C  
ATOM   2329  HB2 ASN   176      78.686  96.939  72.889  1.00  0.00           H  
ATOM   2330  HB3 ASN   176      77.926  97.941  74.049  1.00  0.00           H  
ATOM   2331  CG  ASN   176      77.086  97.992  72.034  1.00  0.00           C  
ATOM   2332  OD1 ASN   176      75.991  98.307  72.498  1.00  0.00           O  
ATOM   2333  ND2 ASN   176      77.241  97.664  70.790  1.00  0.00           N  
ATOM   2334 HD21 ASN   176      76.399  97.558  70.242  1.00  0.00           H  
ATOM   2335 HD22 ASN   176      78.159  97.418  70.448  1.00  0.00           H  
ATOM   2336  C   ASN   176      78.718 100.329  72.887  1.00  0.00           C  
ATOM   2337  O   ASN   176      78.721 100.759  74.031  1.00  0.00           O  
ATOM   2338  N   TYR   177      78.172 100.971  71.849  1.00  0.00           N  
ATOM   2339  H   TYR   177      78.211 100.445  70.988  1.00  0.00           H  
ATOM   2340  CA  TYR   177      77.795 102.365  71.673  1.00  0.00           C  
ATOM   2341  HA  TYR   177      77.434 102.847  72.581  1.00  0.00           H  
ATOM   2342  CB  TYR   177      79.151 103.035  71.394  1.00  0.00           C  
ATOM   2343  HB2 TYR   177      79.625 102.567  70.531  1.00  0.00           H  
ATOM   2344  HB3 TYR   177      78.959 104.072  71.120  1.00  0.00           H  
ATOM   2345  CG  TYR   177      80.145 103.044  72.545  1.00  0.00           C  
ATOM   2346  CD1 TYR   177      79.887 103.837  73.670  1.00  0.00           C  
ATOM   2347  HD1 TYR   177      78.923 104.324  73.708  1.00  0.00           H  
ATOM   2348  CE1 TYR   177      80.768 103.902  74.676  1.00  0.00           C  
ATOM   2349  HE1 TYR   177      80.429 104.454  75.541  1.00  0.00           H  
ATOM   2350  CZ  TYR   177      82.023 103.196  74.684  1.00  0.00           C  
ATOM   2351  OH  TYR   177      82.855 103.232  75.710  1.00  0.00           O  
ATOM   2352  HH  TYR   177      83.735 102.878  75.563  1.00  0.00           H  
ATOM   2353  CE2 TYR   177      82.304 102.440  73.502  1.00  0.00           C  
ATOM   2354  HE2 TYR   177      83.141 101.759  73.500  1.00  0.00           H  
ATOM   2355  CD2 TYR   177      81.349 102.288  72.501  1.00  0.00           C  
ATOM   2356  HD2 TYR   177      81.539 101.785  71.564  1.00  0.00           H  
ATOM   2357  C   TYR   177      76.814 102.667  70.462  1.00  0.00           C  
ATOM   2358  O   TYR   177      77.044 102.228  69.352  1.00  0.00           O  
ATOM   2359  N   GLY   178      75.623 103.280  70.704  1.00  0.00           N  
ATOM   2360  H   GLY   178      75.021 103.444  69.910  1.00  0.00           H  
ATOM   2361  CA  GLY   178      74.998 103.754  71.982  1.00  0.00           C  
ATOM   2362  HA2 GLY   178      73.948 103.973  71.789  1.00  0.00           H  
ATOM   2363  HA3 GLY   178      75.110 102.899  72.649  1.00  0.00           H  
ATOM   2364  C   GLY   178      75.577 105.063  72.544  1.00  0.00           C  
ATOM   2365  O   GLY   178      76.809 105.306  72.488  1.00  0.00           O  
ATOM   2366  N   GLN   179      74.781 105.807  73.196  1.00  0.00           N  
ATOM   2367  H   GLN   179      73.836 105.461  73.280  1.00  0.00           H  
ATOM   2368  CA  GLN   179      75.230 106.927  73.958  1.00  0.00           C  
ATOM   2369  HA  GLN   179      75.884 107.581  73.381  1.00  0.00           H  
ATOM   2370  CB  GLN   179      74.196 107.964  74.416  1.00  0.00           C  
ATOM   2371  HB2 GLN   179      73.577 107.561  75.217  1.00  0.00           H  
ATOM   2372  HB3 GLN   179      74.700 108.867  74.761  1.00  0.00           H  
ATOM   2373  CG  GLN   179      73.220 108.363  73.287  1.00  0.00           C  
ATOM   2374  HG2 GLN   179      73.767 108.669  72.395  1.00  0.00           H  
ATOM   2375  HG3 GLN   179      72.579 107.537  72.979  1.00  0.00           H  
ATOM   2376  CD  GLN   179      72.391 109.553  73.635  1.00  0.00           C  
ATOM   2377  OE1 GLN   179      72.680 110.193  74.688  1.00  0.00           O  
ATOM   2378  NE2 GLN   179      71.372 109.889  72.775  1.00  0.00           N  
ATOM   2379 HE21 GLN   179      71.262 109.352  71.927  1.00  0.00           H  
ATOM   2380 HE22 GLN   179      70.759 110.676  72.936  1.00  0.00           H  
ATOM   2381  C   GLN   179      76.120 106.527  75.131  1.00  0.00           C  
ATOM   2382  O   GLN   179      75.689 105.829  76.055  1.00  0.00           O  
ATOM   2383  N   ASP   180      77.341 107.000  75.317  1.00  0.00           N  
ATOM   2384  H   ASP   180      77.715 106.885  76.249  1.00  0.00           H  
ATOM   2385  CA  ASP   180      78.135 107.884  74.432  1.00  0.00           C  
ATOM   2386  HA  ASP   180      77.807 107.898  73.393  1.00  0.00           H  
ATOM   2387  CB  ASP   180      77.914 109.283  75.078  1.00  0.00           C  
ATOM   2388  HB2 ASP   180      76.863 109.571  75.071  1.00  0.00           H  
ATOM   2389  HB3 ASP   180      78.182 109.291  76.135  1.00  0.00           H  
ATOM   2390  CG  ASP   180      78.683 110.402  74.355  1.00  0.00           C  
ATOM   2391  OD1 ASP   180      78.658 111.478  74.994  1.00  0.00           O  
ATOM   2392  OD2 ASP   180      79.201 110.233  73.193  1.00  0.00           O  
ATOM   2393  C   ASP   180      79.642 107.407  74.452  1.00  0.00           C  
ATOM   2394  O   ASP   180      80.259 107.287  75.502  1.00  0.00           O  
ATOM   2395  N   GLN   181      80.242 107.289  73.219  1.00  0.00           N  
ATOM   2396  H   GLN   181      79.751 107.302  72.336  1.00  0.00           H  
ATOM   2397  CA  GLN   181      81.701 107.092  73.068  1.00  0.00           C  
ATOM   2398  HA  GLN   181      81.894 106.158  73.596  1.00  0.00           H  
ATOM   2399  CB  GLN   181      82.272 106.940  71.583  1.00  0.00           C  
ATOM   2400  HB2 GLN   181      82.073 107.777  70.913  1.00  0.00           H  
ATOM   2401  HB3 GLN   181      83.357 106.839  71.617  1.00  0.00           H  
ATOM   2402  CG  GLN   181      81.911 105.566  70.999  1.00  0.00           C  
ATOM   2403  HG2 GLN   181      82.111 104.798  71.746  1.00  0.00           H  
ATOM   2404  HG3 GLN   181      80.845 105.724  70.836  1.00  0.00           H  
ATOM   2405  CD  GLN   181      82.537 105.155  69.677  1.00  0.00           C  
ATOM   2406  OE1 GLN   181      82.347 104.043  69.187  1.00  0.00           O  
ATOM   2407  NE2 GLN   181      83.235 106.006  68.925  1.00  0.00           N  
ATOM   2408 HE21 GLN   181      83.602 106.920  69.148  1.00  0.00           H  
ATOM   2409 HE22 GLN   181      83.631 105.554  68.113  1.00  0.00           H  
ATOM   2410  C   GLN   181      82.492 108.240  73.695  1.00  0.00           C  
ATOM   2411  O   GLN   181      83.600 107.985  74.191  1.00  0.00           O  
ATOM   2412  N   SER   182      81.941 109.470  73.840  1.00  0.00           N  
ATOM   2413  H   SER   182      81.005 109.531  73.466  1.00  0.00           H  
ATOM   2414  CA  SER   182      82.713 110.742  74.103  1.00  0.00           C  
ATOM   2415  HA  SER   182      83.427 110.824  73.284  1.00  0.00           H  
ATOM   2416  CB  SER   182      81.739 111.952  74.103  1.00  0.00           C  
ATOM   2417  HB2 SER   182      81.010 111.889  74.911  1.00  0.00           H  
ATOM   2418  HB3 SER   182      82.320 112.874  74.066  1.00  0.00           H  
ATOM   2419  OG  SER   182      81.032 112.084  72.919  1.00  0.00           O  
ATOM   2420  HG  SER   182      80.352 111.407  72.895  1.00  0.00           H  
ATOM   2421  C   SER   182      83.435 110.609  75.456  1.00  0.00           C  
ATOM   2422  O   SER   182      82.735 110.448  76.472  1.00  0.00           O  
ATOM   2423  N   SER   183      84.780 110.747  75.502  1.00  0.00           N  
ATOM   2424  H   SER   183      85.218 110.715  76.411  1.00  0.00           H  
ATOM   2425  CA  SER   183      85.693 110.775  74.354  1.00  0.00           C  
ATOM   2426  HA  SER   183      85.387 110.105  73.550  1.00  0.00           H  
ATOM   2427  CB  SER   183      85.798 112.193  73.762  1.00  0.00           C  
ATOM   2428  HB2 SER   183      84.855 112.730  73.655  1.00  0.00           H  
ATOM   2429  HB3 SER   183      86.513 112.789  74.329  1.00  0.00           H  
ATOM   2430  OG  SER   183      86.442 112.084  72.424  1.00  0.00           O  
ATOM   2431  HG  SER   183      85.720 112.071  71.791  1.00  0.00           H  
ATOM   2432  C   SER   183      87.062 110.244  74.844  1.00  0.00           C  
ATOM   2433  O   SER   183      87.294 110.207  76.032  1.00  0.00           O  
ATOM   2434  N   MET   184      87.988 109.941  73.937  1.00  0.00           N  
ATOM   2435  H   MET   184      87.777 110.013  72.952  1.00  0.00           H  
ATOM   2436  CA  MET   184      89.464 109.962  74.271  1.00  0.00           C  
ATOM   2437  HA  MET   184      89.639 109.331  75.143  1.00  0.00           H  
ATOM   2438  CB  MET   184      90.244 109.210  73.161  1.00  0.00           C  
ATOM   2439  HB2 MET   184      91.235 109.074  73.595  1.00  0.00           H  
ATOM   2440  HB3 MET   184      89.841 108.224  72.932  1.00  0.00           H  
ATOM   2441  CG  MET   184      90.268 110.063  71.808  1.00  0.00           C  
ATOM   2442  HG2 MET   184      90.445 111.102  72.089  1.00  0.00           H  
ATOM   2443  HG3 MET   184      91.043 109.660  71.156  1.00  0.00           H  
ATOM   2444  SD  MET   184      88.686 110.065  70.871  1.00  0.00           S  
ATOM   2445  CE  MET   184      88.732 108.483  69.990  1.00  0.00           C  
ATOM   2446  HE1 MET   184      87.961 108.343  69.233  1.00  0.00           H  
ATOM   2447  HE2 MET   184      89.705 108.351  69.517  1.00  0.00           H  
ATOM   2448  HE3 MET   184      88.457 107.640  70.625  1.00  0.00           H  
ATOM   2449  C   MET   184      90.038 111.374  74.476  1.00  0.00           C  
ATOM   2450  O   MET   184      89.509 112.331  73.869  1.00  0.00           O  
ATOM   2451  N   SER   185      91.015 111.641  75.388  1.00  0.00           N  
ATOM   2452  H   SER   185      91.369 110.807  75.834  1.00  0.00           H  
ATOM   2453  CA  SER   185      91.634 112.960  75.676  1.00  0.00           C  
ATOM   2454  HA  SER   185      90.849 113.675  75.921  1.00  0.00           H  
ATOM   2455  CB  SER   185      92.490 112.837  76.863  1.00  0.00           C  
ATOM   2456  HB2 SER   185      91.807 112.557  77.664  1.00  0.00           H  
ATOM   2457  HB3 SER   185      93.274 112.097  76.700  1.00  0.00           H  
ATOM   2458  OG  SER   185      93.085 114.091  77.128  1.00  0.00           O  
ATOM   2459  HG  SER   185      92.438 114.543  77.675  1.00  0.00           H  
ATOM   2460  C   SER   185      92.381 113.444  74.467  1.00  0.00           C  
ATOM   2461  O   SER   185      93.138 112.597  73.908  1.00  0.00           O  
ATOM   2462  N   SER   186      92.217 114.706  74.117  1.00  0.00           N  
ATOM   2463  H   SER   186      91.705 115.356  74.696  1.00  0.00           H  
ATOM   2464  CA  SER   186      92.885 115.271  72.933  1.00  0.00           C  
ATOM   2465  HA  SER   186      93.885 114.842  72.877  1.00  0.00           H  
ATOM   2466  CB  SER   186      92.021 114.918  71.732  1.00  0.00           C  
ATOM   2467  HB2 SER   186      91.893 113.837  71.682  1.00  0.00           H  
ATOM   2468  HB3 SER   186      91.009 115.324  71.757  1.00  0.00           H  
ATOM   2469  OG  SER   186      92.457 115.440  70.478  1.00  0.00           O  
ATOM   2470  HG  SER   186      92.227 116.368  70.395  1.00  0.00           H  
ATOM   2471  C   SER   186      92.981 116.805  73.005  1.00  0.00           C  
ATOM   2472  O   SER   186      92.178 117.303  73.729  1.00  0.00           O  
ATOM   2473  N   GLY   187      93.996 117.483  72.507  1.00  0.00           N  
ATOM   2474  H   GLY   187      94.077 118.486  72.593  1.00  0.00           H  
ATOM   2475  CA  GLY   187      95.116 116.904  71.799  1.00  0.00           C  
ATOM   2476  HA2 GLY   187      95.891 116.617  72.509  1.00  0.00           H  
ATOM   2477  HA3 GLY   187      94.781 116.012  71.269  1.00  0.00           H  
ATOM   2478  C   GLY   187      95.740 117.895  70.755  1.00  0.00           C  
ATOM   2479  O   GLY   187      96.866 117.724  70.301  1.00  0.00           O  
ATOM   2480  N   GLY   188      95.018 119.057  70.507  1.00  0.00           N  
ATOM   2481  H   GLY   188      94.025 118.978  70.675  1.00  0.00           H  
ATOM   2482  CA  GLY   188      95.442 120.050  69.565  1.00  0.00           C  
ATOM   2483  HA2 GLY   188      96.386 120.537  69.812  1.00  0.00           H  
ATOM   2484  HA3 GLY   188      95.672 119.475  68.668  1.00  0.00           H  
ATOM   2485  C   GLY   188      94.430 121.208  69.303  1.00  0.00           C  
ATOM   2486  O   GLY   188      93.261 120.991  69.666  1.00  0.00           O  
ATOM   2487  N   GLY   189      94.685 122.416  68.765  1.00  0.00           N  
ATOM   2488  H   GLY   189      93.982 123.140  68.802  1.00  0.00           H  
ATOM   2489  CA  GLY   189      95.973 122.757  68.145  1.00  0.00           C  
ATOM   2490  HA2 GLY   189      96.690 122.462  68.912  1.00  0.00           H  
ATOM   2491  HA3 GLY   189      96.290 122.247  67.235  1.00  0.00           H  
ATOM   2492  C   GLY   189      96.150 124.289  67.891  1.00  0.00           C  
ATOM   2493  O   GLY   189      95.158 125.007  67.718  1.00  0.00           O  
ATOM   2494  N   SER   190      97.415 124.723  67.905  1.00  0.00           N  
ATOM   2495  H   SER   190      98.154 124.039  67.990  1.00  0.00           H  
ATOM   2496  CA  SER   190      97.909 126.032  67.680  1.00  0.00           C  
ATOM   2497  HA  SER   190      98.952 125.887  67.397  1.00  0.00           H  
ATOM   2498  CB  SER   190      97.224 126.678  66.493  1.00  0.00           C  
ATOM   2499  HB2 SER   190      96.176 126.862  66.725  1.00  0.00           H  
ATOM   2500  HB3 SER   190      97.656 127.660  66.302  1.00  0.00           H  
ATOM   2501  OG  SER   190      97.287 125.875  65.346  1.00  0.00           O  
ATOM   2502  HG  SER   190      97.805 126.397  64.728  1.00  0.00           H  
ATOM   2503  C   SER   190      97.712 126.968  68.869  1.00  0.00           C  
ATOM   2504  O   SER   190      96.578 127.090  69.377  1.00  0.00           O  
ATOM   2505  N   GLY   191      98.745 127.706  69.299  1.00  0.00           N  
ATOM   2506  H   GLY   191      98.433 128.391  69.973  1.00  0.00           H  
ATOM   2507  CA  GLY   191     100.191 127.673  68.866  1.00  0.00           C  
ATOM   2508  HA2 GLY   191     100.738 128.105  69.704  1.00  0.00           H  
ATOM   2509  HA3 GLY   191     100.472 126.672  68.540  1.00  0.00           H  
ATOM   2510  C   GLY   191     100.500 128.651  67.799  1.00  0.00           C  
ATOM   2511  O   GLY   191      99.715 129.542  67.448  1.00  0.00           O  
ATOM   2512  N   GLY   192     101.756 128.611  67.329  1.00  0.00           N  
ATOM   2513  H   GLY   192     102.404 127.933  67.705  1.00  0.00           H  
ATOM   2514  CA  GLY   192     102.492 129.680  66.556  1.00  0.00           C  
ATOM   2515  HA2 GLY   192     102.488 130.640  67.072  1.00  0.00           H  
ATOM   2516  HA3 GLY   192     103.554 129.459  66.661  1.00  0.00           H  
ATOM   2517  C   GLY   192     102.012 129.938  65.127  1.00  0.00           C  
ATOM   2518  O   GLY   192     102.436 130.879  64.428  1.00  0.00           O  
ATOM   2519  N   GLY   193     101.150 129.008  64.612  1.00  0.00           N  
ATOM   2520  H   GLY   193     100.903 128.281  65.269  1.00  0.00           H  
ATOM   2521  CA  GLY   193     100.646 128.951  63.263  1.00  0.00           C  
ATOM   2522  HA2 GLY   193     100.558 129.973  62.894  1.00  0.00           H  
ATOM   2523  HA3 GLY   193     101.364 128.332  62.725  1.00  0.00           H  
ATOM   2524  C   GLY   193      99.317 128.237  63.056  1.00  0.00           C  
ATOM   2525  O   GLY   193      98.707 127.704  63.961  1.00  0.00           O  
ATOM   2526  N   TYR   194      98.709 128.257  61.860  1.00  0.00           N  
ATOM   2527  H   TYR   194      99.310 128.478  61.080  1.00  0.00           H  
ATOM   2528  CA  TYR   194      97.402 127.721  61.426  1.00  0.00           C  
ATOM   2529  HA  TYR   194      96.564 128.101  62.011  1.00  0.00           H  
ATOM   2530  CB  TYR   194      97.189 128.243  60.073  1.00  0.00           C  
ATOM   2531  HB2 TYR   194      97.809 127.713  59.350  1.00  0.00           H  
ATOM   2532  HB3 TYR   194      96.164 127.993  59.799  1.00  0.00           H  
ATOM   2533  CG  TYR   194      97.399 129.732  59.804  1.00  0.00           C  
ATOM   2534  CD1 TYR   194      96.511 130.597  60.441  1.00  0.00           C  
ATOM   2535  HD1 TYR   194      95.846 130.183  61.185  1.00  0.00           H  
ATOM   2536  CE1 TYR   194      96.600 131.980  60.185  1.00  0.00           C  
ATOM   2537  HE1 TYR   194      95.969 132.686  60.704  1.00  0.00           H  
ATOM   2538  CZ  TYR   194      97.489 132.522  59.232  1.00  0.00           C  
ATOM   2539  OH  TYR   194      97.584 133.859  59.146  1.00  0.00           O  
ATOM   2540  HH  TYR   194      96.770 134.315  59.375  1.00  0.00           H  
ATOM   2541  CE2 TYR   194      98.431 131.689  58.655  1.00  0.00           C  
ATOM   2542  HE2 TYR   194      98.954 132.053  57.783  1.00  0.00           H  
ATOM   2543  CD2 TYR   194      98.270 130.298  58.833  1.00  0.00           C  
ATOM   2544  HD2 TYR   194      98.988 129.704  58.288  1.00  0.00           H  
ATOM   2545  C   TYR   194      97.472 126.171  61.366  1.00  0.00           C  
ATOM   2546  O   TYR   194      98.519 125.576  61.249  1.00  0.00           O  
ATOM   2547  N   GLY   195      96.397 125.503  61.774  1.00  0.00           N  
ATOM   2548  H   GLY   195      96.565 124.507  61.796  1.00  0.00           H  
ATOM   2549  CA  GLY   195      95.140 126.108  62.139  1.00  0.00           C  
ATOM   2550  HA2 GLY   195      95.261 126.832  62.945  1.00  0.00           H  
ATOM   2551  HA3 GLY   195      94.742 126.670  61.294  1.00  0.00           H  
ATOM   2552  C   GLY   195      94.027 125.061  62.466  1.00  0.00           C  
ATOM   2553  O   GLY   195      94.349 123.913  62.720  1.00  0.00           O  
ATOM   2554  N   ASN   196      92.783 125.403  62.261  1.00  0.00           N  
ATOM   2555  H   ASN   196      92.588 126.314  61.872  1.00  0.00           H  
ATOM   2556  CA  ASN   196      91.613 124.680  62.653  1.00  0.00           C  
ATOM   2557  HA  ASN   196      91.720 124.304  63.670  1.00  0.00           H  
ATOM   2558  CB  ASN   196      90.460 125.778  62.617  1.00  0.00           C  
ATOM   2559  HB2 ASN   196      90.595 126.432  63.479  1.00  0.00           H  
ATOM   2560  HB3 ASN   196      90.482 126.240  61.630  1.00  0.00           H  
ATOM   2561  CG  ASN   196      89.132 125.015  62.849  1.00  0.00           C  
ATOM   2562  OD1 ASN   196      88.936 124.093  63.611  1.00  0.00           O  
ATOM   2563  ND2 ASN   196      88.142 125.320  62.110  1.00  0.00           N  
ATOM   2564 HD21 ASN   196      87.479 124.559  62.067  1.00  0.00           H  
ATOM   2565 HD22 ASN   196      88.179 126.218  61.649  1.00  0.00           H  
ATOM   2566  C   ASN   196      91.372 123.536  61.741  1.00  0.00           C  
ATOM   2567  O   ASN   196      91.456 123.712  60.521  1.00  0.00           O  
ATOM   2568  N   GLN   197      90.972 122.389  62.268  1.00  0.00           N  
ATOM   2569  H   GLN   197      91.015 122.224  63.264  1.00  0.00           H  
ATOM   2570  CA  GLN   197      90.715 121.153  61.449  1.00  0.00           C  
ATOM   2571  HA  GLN   197      91.158 121.270  60.460  1.00  0.00           H  
ATOM   2572  CB  GLN   197      91.392 119.996  62.043  1.00  0.00           C  
ATOM   2573  HB2 GLN   197      92.459 120.064  61.835  1.00  0.00           H  
ATOM   2574  HB3 GLN   197      91.075 119.994  63.087  1.00  0.00           H  
ATOM   2575  CG  GLN   197      90.990 118.611  61.539  1.00  0.00           C  
ATOM   2576  HG2 GLN   197      91.478 117.919  62.226  1.00  0.00           H  
ATOM   2577  HG3 GLN   197      89.931 118.508  61.776  1.00  0.00           H  
ATOM   2578  CD  GLN   197      91.369 118.245  60.076  1.00  0.00           C  
ATOM   2579  OE1 GLN   197      91.755 119.029  59.273  1.00  0.00           O  
ATOM   2580  NE2 GLN   197      91.252 116.968  59.660  1.00  0.00           N  
ATOM   2581 HE21 GLN   197      90.874 116.277  60.291  1.00  0.00           H  
ATOM   2582 HE22 GLN   197      91.710 116.707  58.798  1.00  0.00           H  
ATOM   2583  C   GLN   197      89.218 120.830  61.333  1.00  0.00           C  
ATOM   2584  O   GLN   197      88.823 120.380  60.214  1.00  0.00           O  
ATOM   2585  N   ASP   198      88.346 121.083  62.321  1.00  0.00           N  
ATOM   2586  H   ASP   198      88.761 121.615  63.073  1.00  0.00           H  
ATOM   2587  CA  ASP   198      86.910 120.975  62.241  1.00  0.00           C  
ATOM   2588  HA  ASP   198      86.685 120.009  61.788  1.00  0.00           H  
ATOM   2589  CB  ASP   198      86.344 120.995  63.642  1.00  0.00           C  
ATOM   2590  HB2 ASP   198      86.092 121.988  64.016  1.00  0.00           H  
ATOM   2591  HB3 ASP   198      85.368 120.533  63.783  1.00  0.00           H  
ATOM   2592  CG  ASP   198      87.128 120.238  64.668  1.00  0.00           C  
ATOM   2593  OD1 ASP   198      87.386 119.029  64.499  1.00  0.00           O  
ATOM   2594  OD2 ASP   198      87.505 120.821  65.706  1.00  0.00           O  
ATOM   2595  C   ASP   198      86.099 121.994  61.359  1.00  0.00           C  
ATOM   2596  O   ASP   198      86.688 122.979  60.881  1.00  0.00           O  
ATOM   2597  N   GLN   199      84.839 121.737  61.106  1.00  0.00           N  
ATOM   2598  H   GLN   199      84.559 120.811  61.394  1.00  0.00           H  
ATOM   2599  CA  GLN   199      83.979 122.460  60.162  1.00  0.00           C  
ATOM   2600  HA  GLN   199      84.316 123.464  59.906  1.00  0.00           H  
ATOM   2601  CB  GLN   199      83.632 121.726  58.837  1.00  0.00           C  
ATOM   2602  HB2 GLN   199      83.329 120.762  59.245  1.00  0.00           H  
ATOM   2603  HB3 GLN   199      82.971 122.270  58.162  1.00  0.00           H  
ATOM   2604  CG  GLN   199      84.975 121.461  58.037  1.00  0.00           C  
ATOM   2605  HG2 GLN   199      85.446 122.409  57.779  1.00  0.00           H  
ATOM   2606  HG3 GLN   199      85.563 120.765  58.636  1.00  0.00           H  
ATOM   2607  CD  GLN   199      84.749 120.810  56.680  1.00  0.00           C  
ATOM   2608  OE1 GLN   199      83.887 121.200  55.909  1.00  0.00           O  
ATOM   2609  NE2 GLN   199      85.613 119.902  56.299  1.00  0.00           N  
ATOM   2610 HE21 GLN   199      86.292 119.544  56.955  1.00  0.00           H  
ATOM   2611 HE22 GLN   199      85.640 119.785  55.296  1.00  0.00           H  
ATOM   2612  C   GLN   199      82.649 122.697  60.948  1.00  0.00           C  
ATOM   2613  O   GLN   199      81.992 121.711  61.194  1.00  0.00           O  
ATOM   2614  N   SER   200      82.241 123.926  61.301  1.00  0.00           N  
ATOM   2615  H   SER   200      81.502 123.876  61.987  1.00  0.00           H  
ATOM   2616  CA  SER   200      83.062 125.140  61.268  1.00  0.00           C  
ATOM   2617  HA  SER   200      83.428 125.192  60.243  1.00  0.00           H  
ATOM   2618  CB  SER   200      82.132 126.382  61.520  1.00  0.00           C  
ATOM   2619  HB2 SER   200      82.663 127.334  61.499  1.00  0.00           H  
ATOM   2620  HB3 SER   200      81.210 126.437  60.942  1.00  0.00           H  
ATOM   2621  OG  SER   200      81.822 126.292  62.908  1.00  0.00           O  
ATOM   2622  HG  SER   200      81.268 127.021  63.196  1.00  0.00           H  
ATOM   2623  C   SER   200      84.275 125.117  62.191  1.00  0.00           C  
ATOM   2624  O   SER   200      85.325 125.557  61.718  1.00  0.00           O  
ATOM   2625  N   GLY   201      84.169 124.639  63.416  1.00  0.00           N  
ATOM   2626  H   GLY   201      83.321 124.142  63.648  1.00  0.00           H  
ATOM   2627  CA  GLY   201      85.068 124.910  64.576  1.00  0.00           C  
ATOM   2628  HA2 GLY   201      85.187 123.993  65.153  1.00  0.00           H  
ATOM   2629  HA3 GLY   201      86.099 124.994  64.233  1.00  0.00           H  
ATOM   2630  C   GLY   201      84.654 125.973  65.584  1.00  0.00           C  
ATOM   2631  O   GLY   201      84.389 125.653  66.768  1.00  0.00           O  
ATOM   2632  N   GLY   202      84.495 127.271  65.264  1.00  0.00           N  
ATOM   2633  H   GLY   202      84.304 127.926  66.009  1.00  0.00           H  
ATOM   2634  CA  GLY   202      84.924 127.893  64.016  1.00  0.00           C  
ATOM   2635  HA2 GLY   202      85.973 127.615  63.918  1.00  0.00           H  
ATOM   2636  HA3 GLY   202      84.165 127.662  63.268  1.00  0.00           H  
ATOM   2637  C   GLY   202      84.917 129.466  64.106  1.00  0.00           C  
ATOM   2638  O   GLY   202      84.519 130.082  65.102  1.00  0.00           O  
ATOM   2639  N   GLY   203      85.047 130.102  62.932  1.00  0.00           N  
ATOM   2640  H   GLY   203      84.730 131.060  62.970  1.00  0.00           H  
ATOM   2641  CA  GLY   203      85.415 129.528  61.686  1.00  0.00           C  
ATOM   2642  HA2 GLY   203      84.865 128.627  61.413  1.00  0.00           H  
ATOM   2643  HA3 GLY   203      85.214 130.340  60.987  1.00  0.00           H  
ATOM   2644  C   GLY   203      86.948 129.297  61.621  1.00  0.00           C  
ATOM   2645  O   GLY   203      87.600 128.823  62.579  1.00  0.00           O  
ATOM   2646  N   GLY   204      87.501 129.635  60.422  1.00  0.00           N  
ATOM   2647  H   GLY   204      86.938 130.124  59.740  1.00  0.00           H  
ATOM   2648  CA  GLY   204      88.912 129.560  60.083  1.00  0.00           C  
ATOM   2649  HA2 GLY   204      89.101 130.059  59.133  1.00  0.00           H  
ATOM   2650  HA3 GLY   204      89.458 130.088  60.864  1.00  0.00           H  
ATOM   2651  C   GLY   204      89.542 128.192  59.825  1.00  0.00           C  
ATOM   2652  O   GLY   204      88.834 127.169  59.875  1.00  0.00           O  
ATOM   2653  N   SER   205      90.847 128.019  59.505  1.00  0.00           N  
ATOM   2654  H   SER   205      91.056 127.077  59.206  1.00  0.00           H  
ATOM   2655  CA  SER   205      91.891 129.055  59.536  1.00  0.00           C  
ATOM   2656  HA  SER   205      91.495 129.990  59.139  1.00  0.00           H  
ATOM   2657  CB  SER   205      92.416 129.306  60.937  1.00  0.00           C  
ATOM   2658  HB2 SER   205      93.315 129.922  60.950  1.00  0.00           H  
ATOM   2659  HB3 SER   205      91.672 129.913  61.453  1.00  0.00           H  
ATOM   2660  OG  SER   205      92.491 128.131  61.721  1.00  0.00           O  
ATOM   2661  HG  SER   205      92.324 128.304  62.651  1.00  0.00           H  
ATOM   2662  C   SER   205      93.099 128.608  58.580  1.00  0.00           C  
ATOM   2663  O   SER   205      93.241 127.453  58.164  1.00  0.00           O  
ATOM   2664  N   GLY   206      93.944 129.523  58.214  1.00  0.00           N  
ATOM   2665  H   GLY   206      93.729 130.481  58.451  1.00  0.00           H  
ATOM   2666  CA  GLY   206      94.838 129.254  56.997  1.00  0.00           C  
ATOM   2667  HA2 GLY   206      95.617 130.015  57.045  1.00  0.00           H  
ATOM   2668  HA3 GLY   206      95.289 128.268  57.109  1.00  0.00           H  
ATOM   2669  C   GLY   206      94.036 129.245  55.647  1.00  0.00           C  
ATOM   2670  O   GLY   206      93.081 130.082  55.576  1.00  0.00           O  
ATOM   2671  N   GLY   207      94.407 128.337  54.675  1.00  0.00           N  
ATOM   2672  H   GLY   207      93.836 128.395  53.844  1.00  0.00           H  
ATOM   2673  CA  GLY   207      95.656 127.523  54.786  1.00  0.00           C  
ATOM   2674  HA2 GLY   207      96.416 128.004  55.401  1.00  0.00           H  
ATOM   2675  HA3 GLY   207      95.487 126.523  55.186  1.00  0.00           H  
ATOM   2676  C   GLY   207      96.249 127.225  53.406  1.00  0.00           C  
ATOM   2677  O   GLY   207      95.474 127.237  52.504  1.00  0.00           O  
ATOM   2678  N   TYR   208      97.572 126.969  53.364  1.00  0.00           N  
ATOM   2679  H   TYR   208      98.087 126.793  54.215  1.00  0.00           H  
ATOM   2680  CA  TYR   208      98.441 126.678  52.165  1.00  0.00           C  
ATOM   2681  HA  TYR   208      98.368 127.510  51.465  1.00  0.00           H  
ATOM   2682  CB  TYR   208      99.847 126.653  52.697  1.00  0.00           C  
ATOM   2683  HB2 TYR   208      99.979 127.635  53.152  1.00  0.00           H  
ATOM   2684  HB3 TYR   208     100.007 125.893  53.462  1.00  0.00           H  
ATOM   2685  CG  TYR   208     100.935 126.503  51.581  1.00  0.00           C  
ATOM   2686  CD1 TYR   208     101.406 127.642  50.929  1.00  0.00           C  
ATOM   2687  HD1 TYR   208     100.957 128.605  51.125  1.00  0.00           H  
ATOM   2688  CE1 TYR   208     102.498 127.552  50.026  1.00  0.00           C  
ATOM   2689  HE1 TYR   208     102.738 128.478  49.526  1.00  0.00           H  
ATOM   2690  CZ  TYR   208     103.199 126.346  49.845  1.00  0.00           C  
ATOM   2691  OH  TYR   208     104.348 126.326  49.076  1.00  0.00           O  
ATOM   2692  HH  TYR   208     104.275 126.981  48.378  1.00  0.00           H  
ATOM   2693  CE2 TYR   208     102.721 125.217  50.525  1.00  0.00           C  
ATOM   2694  HE2 TYR   208     103.228 124.265  50.458  1.00  0.00           H  
ATOM   2695  CD2 TYR   208     101.619 125.297  51.420  1.00  0.00           C  
ATOM   2696  HD2 TYR   208     101.202 124.439  51.927  1.00  0.00           H  
ATOM   2697  C   TYR   208      98.097 125.400  51.404  1.00  0.00           C  
ATOM   2698  O   TYR   208      97.418 124.497  51.978  1.00  0.00           O  
ATOM   2699  N   GLY   209      98.422 125.355  50.104  1.00  0.00           N  
ATOM   2700  H   GLY   209      98.865 126.190  49.749  1.00  0.00           H  
ATOM   2701  CA  GLY   209      98.070 124.210  49.195  1.00  0.00           C  
ATOM   2702  HA2 GLY   209      97.027 123.894  49.199  1.00  0.00           H  
ATOM   2703  HA3 GLY   209      98.206 124.607  48.189  1.00  0.00           H  
ATOM   2704  C   GLY   209      98.960 122.962  49.389  1.00  0.00           C  
ATOM   2705  O   GLY   209      99.780 122.924  50.330  1.00  0.00           O  
ATOM   2706  N   GLN   210      98.953 121.878  48.608  1.00  0.00           N  
ATOM   2707  H   GLN   210      99.743 121.258  48.714  1.00  0.00           H  
ATOM   2708  CA  GLN   210      98.127 121.614  47.461  1.00  0.00           C  
ATOM   2709  HA  GLN   210      98.378 120.663  46.990  1.00  0.00           H  
ATOM   2710  CB  GLN   210      96.590 121.501  47.844  1.00  0.00           C  
ATOM   2711  HB2 GLN   210      96.080 122.463  47.895  1.00  0.00           H  
ATOM   2712  HB3 GLN   210      96.096 121.039  46.989  1.00  0.00           H  
ATOM   2713  CG  GLN   210      96.437 120.565  49.020  1.00  0.00           C  
ATOM   2714  HG2 GLN   210      96.998 119.667  48.762  1.00  0.00           H  
ATOM   2715  HG3 GLN   210      96.781 121.039  49.939  1.00  0.00           H  
ATOM   2716  CD  GLN   210      94.975 120.104  49.309  1.00  0.00           C  
ATOM   2717  OE1 GLN   210      94.033 120.406  48.554  1.00  0.00           O  
ATOM   2718  NE2 GLN   210      94.780 119.425  50.369  1.00  0.00           N  
ATOM   2719 HE21 GLN   210      93.807 119.253  50.580  1.00  0.00           H  
ATOM   2720 HE22 GLN   210      95.516 119.299  51.049  1.00  0.00           H  
ATOM   2721  C   GLN   210      98.365 122.610  46.267  1.00  0.00           C  
ATOM   2722  O   GLN   210      97.531 123.444  45.927  1.00  0.00           O  
ATOM   2723  N   GLN   211      99.506 122.497  45.604  1.00  0.00           N  
ATOM   2724  H   GLN   211     100.082 121.706  45.854  1.00  0.00           H  
ATOM   2725  CA  GLN   211      99.934 123.378  44.489  1.00  0.00           C  
ATOM   2726  HA  GLN   211     100.105 124.395  44.842  1.00  0.00           H  
ATOM   2727  CB  GLN   211     101.403 123.062  44.141  1.00  0.00           C  
ATOM   2728  HB2 GLN   211     101.489 121.995  43.933  1.00  0.00           H  
ATOM   2729  HB3 GLN   211     101.635 123.630  43.240  1.00  0.00           H  
ATOM   2730  CG  GLN   211     102.429 123.531  45.169  1.00  0.00           C  
ATOM   2731  HG2 GLN   211     103.426 123.476  44.731  1.00  0.00           H  
ATOM   2732  HG3 GLN   211     102.274 124.600  45.310  1.00  0.00           H  
ATOM   2733  CD  GLN   211     102.336 122.829  46.459  1.00  0.00           C  
ATOM   2734  OE1 GLN   211     101.946 121.701  46.627  1.00  0.00           O  
ATOM   2735  NE2 GLN   211     102.844 123.394  47.541  1.00  0.00           N  
ATOM   2736 HE21 GLN   211     103.385 124.247  47.507  1.00  0.00           H  
ATOM   2737 HE22 GLN   211     102.630 122.891  48.389  1.00  0.00           H  
ATOM   2738  C   GLN   211      99.020 123.451  43.258  1.00  0.00           C  
ATOM   2739  O   GLN   211      99.034 124.371  42.488  1.00  0.00           O  
ATOM   2740  N   ASP   212      98.297 122.349  42.931  1.00  0.00           N  
ATOM   2741  H   ASP   212      98.420 121.604  43.601  1.00  0.00           H  
ATOM   2742  CA  ASP   212      97.334 122.232  41.830  1.00  0.00           C  
ATOM   2743  HA  ASP   212      97.765 122.844  41.038  1.00  0.00           H  
ATOM   2744  CB  ASP   212      97.275 120.818  41.294  1.00  0.00           C  
ATOM   2745  HB2 ASP   212      96.926 120.134  42.068  1.00  0.00           H  
ATOM   2746  HB3 ASP   212      96.667 120.800  40.389  1.00  0.00           H  
ATOM   2747  CG  ASP   212      98.649 120.296  40.857  1.00  0.00           C  
ATOM   2748  OD1 ASP   212      99.551 121.090  40.676  1.00  0.00           O  
ATOM   2749  OD2 ASP   212      98.798 119.140  40.419  1.00  0.00           O  
ATOM   2750  C   ASP   212      95.854 122.717  42.092  1.00  0.00           C  
ATOM   2751  O   ASP   212      95.075 122.817  41.164  1.00  0.00           O  
ATOM   2752  N   ARG   213      95.606 123.208  43.290  1.00  0.00           N  
ATOM   2753  H   ARG   213      96.382 123.139  43.933  1.00  0.00           H  
ATOM   2754  CA  ARG   213      94.225 123.842  43.729  1.00  0.00           C  
ATOM   2755  HA  ARG   213      93.384 123.234  43.395  1.00  0.00           H  
ATOM   2756  CB  ARG   213      94.217 124.010  45.220  1.00  0.00           C  
ATOM   2757  HB2 ARG   213      94.676 123.162  45.728  1.00  0.00           H  
ATOM   2758  HB3 ARG   213      94.771 124.937  45.367  1.00  0.00           H  
ATOM   2759  CG  ARG   213      92.816 124.021  45.855  1.00  0.00           C  
ATOM   2760  HG2 ARG   213      92.272 124.918  45.559  1.00  0.00           H  
ATOM   2761  HG3 ARG   213      92.186 123.163  45.620  1.00  0.00           H  
ATOM   2762  CD  ARG   213      92.978 124.356  47.369  1.00  0.00           C  
ATOM   2763  HD2 ARG   213      93.339 123.498  47.937  1.00  0.00           H  
ATOM   2764  HD3 ARG   213      93.684 125.186  47.354  1.00  0.00           H  
ATOM   2765  NE  ARG   213      91.680 124.755  47.900  1.00  0.00           N  
ATOM   2766  HE  ARG   213      90.960 124.741  47.192  1.00  0.00           H  
ATOM   2767  CZ  ARG   213      91.328 125.509  48.909  1.00  0.00           C  
ATOM   2768  NH1 ARG   213      92.153 125.768  49.898  1.00  0.00           N  
ATOM   2769 HH11 ARG   213      91.860 126.260  50.729  1.00  0.00           H  
ATOM   2770 HH12 ARG   213      93.088 125.398  49.805  1.00  0.00           H  
ATOM   2771  NH2 ARG   213      90.158 126.082  48.859  1.00  0.00           N  
ATOM   2772 HH21 ARG   213      89.970 126.732  49.609  1.00  0.00           H  
ATOM   2773 HH22 ARG   213      89.412 125.869  48.213  1.00  0.00           H  
ATOM   2774  C   ARG   213      93.986 125.183  42.985  1.00  0.00           C  
ATOM   2775  O   ARG   213      94.883 125.997  43.017  1.00  0.00           O  
ATOM   2776  N   GLY   214      92.872 125.489  42.308  1.00  0.00           N  
ATOM   2777  H   GLY   214      92.958 126.269  41.673  1.00  0.00           H  
ATOM   2778  CA  GLY   214      91.681 124.654  42.046  1.00  0.00           C  
ATOM   2779  HA2 GLY   214      91.536 124.490  40.978  1.00  0.00           H  
ATOM   2780  HA3 GLY   214      91.727 123.694  42.560  1.00  0.00           H  
ATOM   2781  C   GLY   214      90.385 125.257  42.548  1.00  0.00           C  
ATOM   2782  O   GLY   214      89.537 124.469  42.925  1.00  0.00           O  
ATOM   2783  OXT GLY   214      90.228 126.499  42.510  1.00  0.00           O  
TER    2784      GLY   214 
END   
