# Supplementary material for: Visualization of oligomerization, clustering, and density transition of intrinsically disordered proteins
Source: Natl Sci Rev. 2026 Feb 14;13(7):nwag107. doi: 10.1093/nsr/nwag107 (PMC13114874; doi:10.1093/nsr/nwag107)
Supplement: nwag107_Supplemental_Files [file nwag107_supplemental_files.zip › SI-MD-Structures/MD-Sturctures/frame177.pdb]

CRYST1  135.099  149.263  136.863  90.00  90.00  90.00               1
ATOM      1  N   MET     1      30.620  87.726  84.316  1.00  0.00           N  
ATOM      2  H1  MET     1      30.006  87.977  85.077  1.00  0.00           H  
ATOM      3  H2  MET     1      30.132  87.757  83.432  1.00  0.00           H  
ATOM      4  H3  MET     1      31.026  86.819  84.500  1.00  0.00           H  
ATOM      5  CA  MET     1      31.695  88.750  84.240  1.00  0.00           C  
ATOM      6  HA  MET     1      32.164  88.689  85.222  1.00  0.00           H  
ATOM      7  CB  MET     1      32.741  88.308  83.130  1.00  0.00           C  
ATOM      8  HB2 MET     1      33.137  87.346  83.457  1.00  0.00           H  
ATOM      9  HB3 MET     1      32.080  88.125  82.283  1.00  0.00           H  
ATOM     10  CG  MET     1      33.882  89.194  82.668  1.00  0.00           C  
ATOM     11  HG2 MET     1      33.519  90.221  82.618  1.00  0.00           H  
ATOM     12  HG3 MET     1      34.656  89.180  83.435  1.00  0.00           H  
ATOM     13  SD  MET     1      34.565  88.806  81.005  1.00  0.00           S  
ATOM     14  CE  MET     1      35.340  87.215  81.405  1.00  0.00           C  
ATOM     15  HE1 MET     1      34.674  86.403  81.113  1.00  0.00           H  
ATOM     16  HE2 MET     1      36.285  87.219  80.862  1.00  0.00           H  
ATOM     17  HE3 MET     1      35.395  87.267  82.493  1.00  0.00           H  
ATOM     18  C   MET     1      31.114  90.115  83.882  1.00  0.00           C  
ATOM     19  O   MET     1      30.120  90.014  83.124  1.00  0.00           O  
ATOM     20  N   ALA     2      31.487  91.338  84.295  1.00  0.00           N  
ATOM     21  H   ALA     2      31.331  92.087  83.636  1.00  0.00           H  
ATOM     22  CA  ALA     2      32.246  91.613  85.527  1.00  0.00           C  
ATOM     23  HA  ALA     2      32.413  92.690  85.519  1.00  0.00           H  
ATOM     24  CB  ALA     2      31.463  91.246  86.726  1.00  0.00           C  
ATOM     25  HB1 ALA     2      31.439  90.182  86.961  1.00  0.00           H  
ATOM     26  HB2 ALA     2      31.900  91.859  87.514  1.00  0.00           H  
ATOM     27  HB3 ALA     2      30.438  91.559  86.528  1.00  0.00           H  
ATOM     28  C   ALA     2      33.641  91.086  85.454  1.00  0.00           C  
ATOM     29  O   ALA     2      33.923  89.893  85.882  1.00  0.00           O  
ATOM     30  N   SER     3      34.642  91.924  84.973  1.00  0.00           N  
ATOM     31  H   SER     3      35.596  91.609  85.080  1.00  0.00           H  
ATOM     32  CA  SER     3      34.541  93.369  84.424  1.00  0.00           C  
ATOM     33  HA  SER     3      33.955  94.021  85.072  1.00  0.00           H  
ATOM     34  CB  SER     3      35.979  94.072  84.252  1.00  0.00           C  
ATOM     35  HB2 SER     3      36.497  94.080  85.212  1.00  0.00           H  
ATOM     36  HB3 SER     3      36.632  93.511  83.584  1.00  0.00           H  
ATOM     37  OG  SER     3      35.727  95.408  83.822  1.00  0.00           O  
ATOM     38  HG  SER     3      36.451  95.826  83.349  1.00  0.00           H  
ATOM     39  C   SER     3      33.874  93.429  83.133  1.00  0.00           C  
ATOM     40  O   SER     3      33.959  92.530  82.268  1.00  0.00           O  
ATOM     41  N   ASN     4      33.195  94.575  82.856  1.00  0.00           N  
ATOM     42  H   ASN     4      33.172  95.280  83.579  1.00  0.00           H  
ATOM     43  CA  ASN     4      32.655  95.016  81.634  1.00  0.00           C  
ATOM     44  HA  ASN     4      32.602  94.220  80.891  1.00  0.00           H  
ATOM     45  CB  ASN     4      31.128  95.339  81.849  1.00  0.00           C  
ATOM     46  HB2 ASN     4      31.083  96.234  82.469  1.00  0.00           H  
ATOM     47  HB3 ASN     4      30.618  95.517  80.902  1.00  0.00           H  
ATOM     48  CG  ASN     4      30.356  94.357  82.602  1.00  0.00           C  
ATOM     49  OD1 ASN     4      30.551  93.122  82.378  1.00  0.00           O  
ATOM     50  ND2 ASN     4      29.465  94.705  83.549  1.00  0.00           N  
ATOM     51 HD21 ASN     4      29.028  93.963  84.076  1.00  0.00           H  
ATOM     52 HD22 ASN     4      29.280  95.672  83.775  1.00  0.00           H  
ATOM     53  C   ASN     4      33.475  96.270  81.203  1.00  0.00           C  
ATOM     54  O   ASN     4      33.065  97.427  81.446  1.00  0.00           O  
ATOM     55  N   ASP     5      34.603  96.160  80.528  1.00  0.00           N  
ATOM     56  H   ASP     5      35.167  96.984  80.377  1.00  0.00           H  
ATOM     57  CA  ASP     5      35.212  94.885  80.147  1.00  0.00           C  
ATOM     58  HA  ASP     5      34.547  94.136  80.579  1.00  0.00           H  
ATOM     59  CB  ASP     5      35.169  94.576  78.622  1.00  0.00           C  
ATOM     60  HB2 ASP     5      35.837  95.286  78.136  1.00  0.00           H  
ATOM     61  HB3 ASP     5      35.545  93.580  78.389  1.00  0.00           H  
ATOM     62  CG  ASP     5      33.781  94.799  77.986  1.00  0.00           C  
ATOM     63  OD1 ASP     5      32.773  94.538  78.669  1.00  0.00           O  
ATOM     64  OD2 ASP     5      33.599  95.157  76.811  1.00  0.00           O  
ATOM     65  C   ASP     5      36.722  94.880  80.600  1.00  0.00           C  
ATOM     66  O   ASP     5      37.351  95.932  80.679  1.00  0.00           O  
ATOM     67  N   TYR     6      37.410  93.683  80.795  1.00  0.00           N  
ATOM     68  H   TYR     6      36.835  92.861  80.678  1.00  0.00           H  
ATOM     69  CA  TYR     6      38.829  93.462  80.804  1.00  0.00           C  
ATOM     70  HA  TYR     6      39.254  94.111  81.569  1.00  0.00           H  
ATOM     71  CB  TYR     6      39.111  91.973  81.264  1.00  0.00           C  
ATOM     72  HB2 TYR     6      38.600  91.338  80.541  1.00  0.00           H  
ATOM     73  HB3 TYR     6      40.173  91.742  81.176  1.00  0.00           H  
ATOM     74  CG  TYR     6      38.728  91.528  82.680  1.00  0.00           C  
ATOM     75  CD1 TYR     6      37.888  90.436  82.931  1.00  0.00           C  
ATOM     76  HD1 TYR     6      37.356  90.019  82.089  1.00  0.00           H  
ATOM     77  CE1 TYR     6      37.528  90.180  84.253  1.00  0.00           C  
ATOM     78  HE1 TYR     6      36.733  89.487  84.488  1.00  0.00           H  
ATOM     79  CZ  TYR     6      37.998  90.896  85.352  1.00  0.00           C  
ATOM     80  OH  TYR     6      37.531  90.510  86.596  1.00  0.00           O  
ATOM     81  HH  TYR     6      37.498  91.334  87.088  1.00  0.00           H  
ATOM     82  CE2 TYR     6      38.920  91.910  85.091  1.00  0.00           C  
ATOM     83  HE2 TYR     6      39.316  92.407  85.964  1.00  0.00           H  
ATOM     84  CD2 TYR     6      39.206  92.267  83.756  1.00  0.00           C  
ATOM     85  HD2 TYR     6      39.832  93.115  83.518  1.00  0.00           H  
ATOM     86  C   TYR     6      39.425  93.888  79.436  1.00  0.00           C  
ATOM     87  O   TYR     6      38.659  93.754  78.468  1.00  0.00           O  
ATOM     88  N   THR     7      40.697  94.130  79.262  1.00  0.00           N  
ATOM     89  H   THR     7      41.254  94.100  80.103  1.00  0.00           H  
ATOM     90  CA  THR     7      41.364  94.743  78.085  1.00  0.00           C  
ATOM     91  HA  THR     7      40.662  94.589  77.265  1.00  0.00           H  
ATOM     92  CB  THR     7      41.428  96.300  78.322  1.00  0.00           C  
ATOM     93  HB  THR     7      40.464  96.539  78.771  1.00  0.00           H  
ATOM     94  CG2 THR     7      42.442  96.756  79.360  1.00  0.00           C  
ATOM     95 HG21 THR     7      42.461  96.237  80.318  1.00  0.00           H  
ATOM     96 HG22 THR     7      43.394  96.475  78.909  1.00  0.00           H  
ATOM     97 HG23 THR     7      42.392  97.833  79.519  1.00  0.00           H  
ATOM     98  OG1 THR     7      41.738  97.019  77.075  1.00  0.00           O  
ATOM     99  HG1 THR     7      40.934  96.947  76.555  1.00  0.00           H  
ATOM    100  C   THR     7      42.705  94.081  77.744  1.00  0.00           C  
ATOM    101  O   THR     7      43.214  93.403  78.617  1.00  0.00           O  
ATOM    102  N   GLN     8      43.147  94.240  76.544  1.00  0.00           N  
ATOM    103  H   GLN     8      42.578  94.702  75.849  1.00  0.00           H  
ATOM    104  CA  GLN     8      44.443  93.643  76.092  1.00  0.00           C  
ATOM    105  HA  GLN     8      45.062  93.400  76.955  1.00  0.00           H  
ATOM    106  CB  GLN     8      44.141  92.296  75.392  1.00  0.00           C  
ATOM    107  HB2 GLN     8      43.377  92.413  74.623  1.00  0.00           H  
ATOM    108  HB3 GLN     8      45.059  91.914  74.947  1.00  0.00           H  
ATOM    109  CG  GLN     8      43.599  91.273  76.415  1.00  0.00           C  
ATOM    110  HG2 GLN     8      44.025  91.488  77.395  1.00  0.00           H  
ATOM    111  HG3 GLN     8      42.519  91.333  76.547  1.00  0.00           H  
ATOM    112  CD  GLN     8      43.903  89.870  76.024  1.00  0.00           C  
ATOM    113  OE1 GLN     8      43.431  89.327  75.037  1.00  0.00           O  
ATOM    114  NE2 GLN     8      44.597  89.130  76.831  1.00  0.00           N  
ATOM    115 HE21 GLN     8      44.784  89.546  77.732  1.00  0.00           H  
ATOM    116 HE22 GLN     8      44.654  88.140  76.640  1.00  0.00           H  
ATOM    117  C   GLN     8      45.079  94.637  75.144  1.00  0.00           C  
ATOM    118  O   GLN     8      44.334  95.177  74.394  1.00  0.00           O  
ATOM    119  N   GLN     9      46.357  94.919  75.093  1.00  0.00           N  
ATOM    120  H   GLN     9      46.569  95.635  74.412  1.00  0.00           H  
ATOM    121  CA  GLN     9      47.448  94.608  75.988  1.00  0.00           C  
ATOM    122  HA  GLN     9      48.321  95.182  75.676  1.00  0.00           H  
ATOM    123  CB  GLN     9      47.214  95.067  77.433  1.00  0.00           C  
ATOM    124  HB2 GLN     9      46.344  94.638  77.930  1.00  0.00           H  
ATOM    125  HB3 GLN     9      48.052  94.797  78.076  1.00  0.00           H  
ATOM    126  CG  GLN     9      47.089  96.583  77.650  1.00  0.00           C  
ATOM    127  HG2 GLN     9      46.444  97.088  76.931  1.00  0.00           H  
ATOM    128  HG3 GLN     9      46.534  96.722  78.578  1.00  0.00           H  
ATOM    129  CD  GLN     9      48.388  97.379  77.673  1.00  0.00           C  
ATOM    130  OE1 GLN     9      49.457  96.864  77.359  1.00  0.00           O  
ATOM    131  NE2 GLN     9      48.415  98.672  77.951  1.00  0.00           N  
ATOM    132 HE21 GLN     9      47.613  99.186  78.289  1.00  0.00           H  
ATOM    133 HE22 GLN     9      49.333  99.088  77.886  1.00  0.00           H  
ATOM    134  C   GLN     9      48.027  93.209  75.857  1.00  0.00           C  
ATOM    135  O   GLN     9      47.337  92.359  75.366  1.00  0.00           O  
ATOM    136  N   ALA    10      49.196  92.866  76.277  1.00  0.00           N  
ATOM    137  H   ALA    10      49.403  91.878  76.270  1.00  0.00           H  
ATOM    138  CA  ALA    10      50.274  93.714  76.675  1.00  0.00           C  
ATOM    139  HA  ALA    10      49.997  94.732  76.401  1.00  0.00           H  
ATOM    140  CB  ALA    10      50.469  93.705  78.232  1.00  0.00           C  
ATOM    141  HB1 ALA    10      51.044  92.810  78.467  1.00  0.00           H  
ATOM    142  HB2 ALA    10      51.099  94.560  78.475  1.00  0.00           H  
ATOM    143  HB3 ALA    10      49.516  93.618  78.755  1.00  0.00           H  
ATOM    144  C   ALA    10      51.647  93.230  76.068  1.00  0.00           C  
ATOM    145  O   ALA    10      51.786  92.110  75.675  1.00  0.00           O  
ATOM    146  N   THR    11      52.569  94.190  75.983  1.00  0.00           N  
ATOM    147  H   THR    11      52.289  95.126  76.239  1.00  0.00           H  
ATOM    148  CA  THR    11      53.863  94.112  75.312  1.00  0.00           C  
ATOM    149  HA  THR    11      54.059  93.073  75.045  1.00  0.00           H  
ATOM    150  CB  THR    11      53.698  94.843  73.951  1.00  0.00           C  
ATOM    151  HB  THR    11      53.474  95.900  74.092  1.00  0.00           H  
ATOM    152  CG2 THR    11      54.891  94.607  73.061  1.00  0.00           C  
ATOM    153 HG21 THR    11      55.709  95.217  73.445  1.00  0.00           H  
ATOM    154 HG22 THR    11      55.070  93.533  73.011  1.00  0.00           H  
ATOM    155 HG23 THR    11      54.790  95.011  72.054  1.00  0.00           H  
ATOM    156  OG1 THR    11      52.701  94.218  73.035  1.00  0.00           O  
ATOM    157  HG1 THR    11      51.902  94.736  73.161  1.00  0.00           H  
ATOM    158  C   THR    11      55.000  94.551  76.240  1.00  0.00           C  
ATOM    159  O   THR    11      55.090  95.688  76.601  1.00  0.00           O  
ATOM    160  N   GLN    12      55.980  93.673  76.601  1.00  0.00           N  
ATOM    161  H   GLN    12      56.757  94.151  77.033  1.00  0.00           H  
ATOM    162  CA  GLN    12      55.956  92.135  76.483  1.00  0.00           C  
ATOM    163  HA  GLN    12      56.001  91.793  75.449  1.00  0.00           H  
ATOM    164  CB  GLN    12      57.235  91.568  77.158  1.00  0.00           C  
ATOM    165  HB2 GLN    12      57.230  91.807  78.221  1.00  0.00           H  
ATOM    166  HB3 GLN    12      57.353  90.488  77.070  1.00  0.00           H  
ATOM    167  CG  GLN    12      58.567  92.134  76.689  1.00  0.00           C  
ATOM    168  HG2 GLN    12      58.698  93.190  76.927  1.00  0.00           H  
ATOM    169  HG3 GLN    12      59.378  91.612  77.197  1.00  0.00           H  
ATOM    170  CD  GLN    12      58.764  91.929  75.199  1.00  0.00           C  
ATOM    171  OE1 GLN    12      58.295  90.992  74.600  1.00  0.00           O  
ATOM    172  NE2 GLN    12      59.439  92.857  74.549  1.00  0.00           N  
ATOM    173 HE21 GLN    12      59.578  92.771  73.552  1.00  0.00           H  
ATOM    174 HE22 GLN    12      59.805  93.685  74.997  1.00  0.00           H  
ATOM    175  C   GLN    12      54.736  91.515  77.169  1.00  0.00           C  
ATOM    176  O   GLN    12      54.056  92.163  77.935  1.00  0.00           O  
ATOM    177  N   SER    13      54.450  90.285  76.947  1.00  0.00           N  
ATOM    178  H   SER    13      55.057  89.748  76.345  1.00  0.00           H  
ATOM    179  CA  SER    13      53.162  89.606  77.304  1.00  0.00           C  
ATOM    180  HA  SER    13      52.271  90.141  76.975  1.00  0.00           H  
ATOM    181  CB  SER    13      53.140  88.192  76.734  1.00  0.00           C  
ATOM    182  HB2 SER    13      53.349  88.131  75.666  1.00  0.00           H  
ATOM    183  HB3 SER    13      53.968  87.620  77.152  1.00  0.00           H  
ATOM    184  OG  SER    13      51.950  87.524  76.907  1.00  0.00           O  
ATOM    185  HG  SER    13      51.700  87.220  76.031  1.00  0.00           H  
ATOM    186  C   SER    13      53.063  89.461  78.826  1.00  0.00           C  
ATOM    187  O   SER    13      54.066  89.137  79.440  1.00  0.00           O  
ATOM    188  N   TYR    14      51.860  89.597  79.398  1.00  0.00           N  
ATOM    189  H   TYR    14      51.088  89.814  78.784  1.00  0.00           H  
ATOM    190  CA  TYR    14      51.576  89.247  80.789  1.00  0.00           C  
ATOM    191  HA  TYR    14      51.846  90.136  81.359  1.00  0.00           H  
ATOM    192  CB  TYR    14      50.081  89.083  80.955  1.00  0.00           C  
ATOM    193  HB2 TYR    14      49.579  89.972  80.571  1.00  0.00           H  
ATOM    194  HB3 TYR    14      49.868  88.234  80.305  1.00  0.00           H  
ATOM    195  CG  TYR    14      49.701  88.848  82.415  1.00  0.00           C  
ATOM    196  CD1 TYR    14      49.618  89.981  83.275  1.00  0.00           C  
ATOM    197  HD1 TYR    14      49.785  90.970  82.875  1.00  0.00           H  
ATOM    198  CE1 TYR    14      49.312  89.797  84.604  1.00  0.00           C  
ATOM    199  HE1 TYR    14      49.217  90.618  85.299  1.00  0.00           H  
ATOM    200  CZ  TYR    14      48.883  88.531  85.076  1.00  0.00           C  
ATOM    201  OH  TYR    14      48.609  88.362  86.407  1.00  0.00           O  
ATOM    202  HH  TYR    14      48.901  89.153  86.867  1.00  0.00           H  
ATOM    203  CE2 TYR    14      48.856  87.441  84.186  1.00  0.00           C  
ATOM    204  HE2 TYR    14      48.577  86.473  84.575  1.00  0.00           H  
ATOM    205  CD2 TYR    14      49.373  87.610  82.867  1.00  0.00           C  
ATOM    206  HD2 TYR    14      49.400  86.713  82.266  1.00  0.00           H  
ATOM    207  C   TYR    14      52.360  87.974  81.318  1.00  0.00           C  
ATOM    208  O   TYR    14      52.318  86.899  80.680  1.00  0.00           O  
ATOM    209  N   GLY    15      52.966  87.992  82.509  1.00  0.00           N  
ATOM    210  H   GLY    15      53.367  87.089  82.716  1.00  0.00           H  
ATOM    211  CA  GLY    15      53.010  89.053  83.515  1.00  0.00           C  
ATOM    212  HA2 GLY    15      54.018  89.451  83.389  1.00  0.00           H  
ATOM    213  HA3 GLY    15      52.364  89.919  83.370  1.00  0.00           H  
ATOM    214  C   GLY    15      52.889  88.606  84.959  1.00  0.00           C  
ATOM    215  O   GLY    15      53.269  89.323  85.890  1.00  0.00           O  
ATOM    216  N   ALA    16      52.498  87.348  85.114  1.00  0.00           N  
ATOM    217  H   ALA    16      52.571  86.714  84.331  1.00  0.00           H  
ATOM    218  CA  ALA    16      52.133  86.751  86.416  1.00  0.00           C  
ATOM    219  HA  ALA    16      51.542  87.485  86.964  1.00  0.00           H  
ATOM    220  CB  ALA    16      51.230  85.529  86.122  1.00  0.00           C  
ATOM    221  HB1 ALA    16      50.316  85.867  85.634  1.00  0.00           H  
ATOM    222  HB2 ALA    16      51.749  84.714  85.617  1.00  0.00           H  
ATOM    223  HB3 ALA    16      50.891  85.235  87.116  1.00  0.00           H  
ATOM    224  C   ALA    16      53.263  86.452  87.417  1.00  0.00           C  
ATOM    225  O   ALA    16      53.042  86.043  88.528  1.00  0.00           O  
ATOM    226  N   TYR    17      54.446  86.616  86.911  1.00  0.00           N  
ATOM    227  H   TYR    17      54.502  87.130  86.043  1.00  0.00           H  
ATOM    228  CA  TYR    17      55.792  86.316  87.507  1.00  0.00           C  
ATOM    229  HA  TYR    17      55.756  86.462  88.587  1.00  0.00           H  
ATOM    230  CB  TYR    17      56.179  84.824  87.287  1.00  0.00           C  
ATOM    231  HB2 TYR    17      55.363  84.153  87.554  1.00  0.00           H  
ATOM    232  HB3 TYR    17      56.533  84.696  86.264  1.00  0.00           H  
ATOM    233  CG  TYR    17      57.362  84.267  88.082  1.00  0.00           C  
ATOM    234  CD1 TYR    17      58.683  84.737  87.900  1.00  0.00           C  
ATOM    235  HD1 TYR    17      58.977  85.477  87.171  1.00  0.00           H  
ATOM    236  CE1 TYR    17      59.759  84.137  88.621  1.00  0.00           C  
ATOM    237  HE1 TYR    17      60.715  84.635  88.562  1.00  0.00           H  
ATOM    238  CZ  TYR    17      59.553  82.984  89.345  1.00  0.00           C  
ATOM    239  OH  TYR    17      60.641  82.534  90.011  1.00  0.00           O  
ATOM    240  HH  TYR    17      60.695  81.575  90.020  1.00  0.00           H  
ATOM    241  CE2 TYR    17      58.245  82.437  89.422  1.00  0.00           C  
ATOM    242  HE2 TYR    17      58.101  81.532  89.992  1.00  0.00           H  
ATOM    243  CD2 TYR    17      57.173  83.033  88.785  1.00  0.00           C  
ATOM    244  HD2 TYR    17      56.225  82.515  88.816  1.00  0.00           H  
ATOM    245  C   TYR    17      56.852  87.264  86.896  1.00  0.00           C  
ATOM    246  O   TYR    17      56.896  87.332  85.653  1.00  0.00           O  
ATOM    247  N   PRO    18      57.745  87.841  87.728  1.00  0.00           N  
ATOM    248  CD  PRO    18      57.703  87.900  89.166  1.00  0.00           C  
ATOM    249  HD2 PRO    18      58.003  86.982  89.671  1.00  0.00           H  
ATOM    250  HD3 PRO    18      56.670  88.066  89.471  1.00  0.00           H  
ATOM    251  CG  PRO    18      58.569  89.046  89.606  1.00  0.00           C  
ATOM    252  HG2 PRO    18      59.609  88.759  89.759  1.00  0.00           H  
ATOM    253  HG3 PRO    18      58.173  89.620  90.444  1.00  0.00           H  
ATOM    254  CB  PRO    18      58.609  89.955  88.427  1.00  0.00           C  
ATOM    255  HB2 PRO    18      59.398  90.706  88.457  1.00  0.00           H  
ATOM    256  HB3 PRO    18      57.669  90.507  88.406  1.00  0.00           H  
ATOM    257  CA  PRO    18      58.565  88.977  87.261  1.00  0.00           C  
ATOM    258  HA  PRO    18      58.107  89.425  86.379  1.00  0.00           H  
ATOM    259  C   PRO    18      60.005  88.513  86.820  1.00  0.00           C  
ATOM    260  O   PRO    18      60.457  87.424  87.089  1.00  0.00           O  
ATOM    261  N   THR    19      60.672  89.428  86.116  1.00  0.00           N  
ATOM    262  H   THR    19      60.192  90.315  86.050  1.00  0.00           H  
ATOM    263  CA  THR    19      62.119  89.465  85.879  1.00  0.00           C  
ATOM    264  HA  THR    19      62.429  88.535  85.403  1.00  0.00           H  
ATOM    265  CB  THR    19      62.418  90.702  84.965  1.00  0.00           C  
ATOM    266  HB  THR    19      62.210  91.585  85.569  1.00  0.00           H  
ATOM    267  CG2 THR    19      63.809  90.778  84.338  1.00  0.00           C  
ATOM    268 HG21 THR    19      64.039  91.650  83.726  1.00  0.00           H  
ATOM    269 HG22 THR    19      64.560  90.717  85.126  1.00  0.00           H  
ATOM    270 HG23 THR    19      64.084  89.796  83.953  1.00  0.00           H  
ATOM    271  OG1 THR    19      61.461  90.803  83.915  1.00  0.00           O  
ATOM    272  HG1 THR    19      60.750  90.196  84.136  1.00  0.00           H  
ATOM    273  C   THR    19      62.867  89.791  87.200  1.00  0.00           C  
ATOM    274  O   THR    19      62.303  90.403  88.119  1.00  0.00           O  
ATOM    275  N   GLN    20      64.119  89.379  87.299  1.00  0.00           N  
ATOM    276  H   GLN    20      64.559  88.828  86.576  1.00  0.00           H  
ATOM    277  CA  GLN    20      64.898  89.415  88.575  1.00  0.00           C  
ATOM    278  HA  GLN    20      64.302  88.846  89.288  1.00  0.00           H  
ATOM    279  CB  GLN    20      66.218  88.698  88.231  1.00  0.00           C  
ATOM    280  HB2 GLN    20      65.930  87.706  87.882  1.00  0.00           H  
ATOM    281  HB3 GLN    20      66.629  89.069  87.292  1.00  0.00           H  
ATOM    282  CG  GLN    20      67.258  88.617  89.345  1.00  0.00           C  
ATOM    283  HG2 GLN    20      68.203  88.583  88.804  1.00  0.00           H  
ATOM    284  HG3 GLN    20      67.239  89.475  90.016  1.00  0.00           H  
ATOM    285  CD  GLN    20      67.225  87.369  90.205  1.00  0.00           C  
ATOM    286  OE1 GLN    20      66.211  86.776  90.542  1.00  0.00           O  
ATOM    287  NE2 GLN    20      68.323  86.693  90.267  1.00  0.00           N  
ATOM    288 HE21 GLN    20      69.255  86.995  90.021  1.00  0.00           H  
ATOM    289 HE22 GLN    20      68.137  85.710  90.406  1.00  0.00           H  
ATOM    290  C   GLN    20      65.184  90.885  89.038  1.00  0.00           C  
ATOM    291  O   GLN    20      65.429  91.682  88.177  1.00  0.00           O  
ATOM    292  N   PRO    21      65.104  91.141  90.387  1.00  0.00           N  
ATOM    293  CD  PRO    21      64.866  90.184  91.433  1.00  0.00           C  
ATOM    294  HD2 PRO    21      65.596  89.374  91.446  1.00  0.00           H  
ATOM    295  HD3 PRO    21      63.859  89.772  91.365  1.00  0.00           H  
ATOM    296  CG  PRO    21      65.090  90.956  92.787  1.00  0.00           C  
ATOM    297  HG2 PRO    21      66.165  90.857  92.932  1.00  0.00           H  
ATOM    298  HG3 PRO    21      64.478  90.500  93.565  1.00  0.00           H  
ATOM    299  CB  PRO    21      64.648  92.419  92.448  1.00  0.00           C  
ATOM    300  HB2 PRO    21      65.096  93.164  93.105  1.00  0.00           H  
ATOM    301  HB3 PRO    21      63.580  92.618  92.362  1.00  0.00           H  
ATOM    302  CA  PRO    21      65.178  92.536  90.935  1.00  0.00           C  
ATOM    303  HA  PRO    21      64.469  93.155  90.386  1.00  0.00           H  
ATOM    304  C   PRO    21      66.612  93.065  90.832  1.00  0.00           C  
ATOM    305  O   PRO    21      67.593  92.289  90.891  1.00  0.00           O  
ATOM    306  N   GLY    22      66.738  94.330  90.477  1.00  0.00           N  
ATOM    307  H   GLY    22      65.868  94.797  90.268  1.00  0.00           H  
ATOM    308  CA  GLY    22      67.906  95.131  90.453  1.00  0.00           C  
ATOM    309  HA2 GLY    22      68.631  94.762  89.728  1.00  0.00           H  
ATOM    310  HA3 GLY    22      67.660  96.119  90.063  1.00  0.00           H  
ATOM    311  C   GLY    22      68.550  95.333  91.818  1.00  0.00           C  
ATOM    312  O   GLY    22      67.953  95.777  92.774  1.00  0.00           O  
ATOM    313  N   GLN    23      69.871  95.116  91.839  1.00  0.00           N  
ATOM    314  H   GLN    23      70.300  94.999  90.933  1.00  0.00           H  
ATOM    315  CA  GLN    23      70.762  95.421  93.042  1.00  0.00           C  
ATOM    316  HA  GLN    23      70.160  96.090  93.658  1.00  0.00           H  
ATOM    317  CB  GLN    23      71.061  94.125  93.817  1.00  0.00           C  
ATOM    318  HB2 GLN    23      71.456  93.397  93.109  1.00  0.00           H  
ATOM    319  HB3 GLN    23      71.989  94.276  94.368  1.00  0.00           H  
ATOM    320  CG  GLN    23      70.004  93.578  94.764  1.00  0.00           C  
ATOM    321  HG2 GLN    23      69.535  94.463  95.195  1.00  0.00           H  
ATOM    322  HG3 GLN    23      69.279  93.036  94.157  1.00  0.00           H  
ATOM    323  CD  GLN    23      70.615  92.546  95.711  1.00  0.00           C  
ATOM    324  OE1 GLN    23      71.402  91.686  95.355  1.00  0.00           O  
ATOM    325  NE2 GLN    23      70.107  92.424  96.898  1.00  0.00           N  
ATOM    326 HE21 GLN    23      69.391  93.051  97.237  1.00  0.00           H  
ATOM    327 HE22 GLN    23      70.316  91.564  97.384  1.00  0.00           H  
ATOM    328  C   GLN    23      72.029  96.176  92.573  1.00  0.00           C  
ATOM    329  O   GLN    23      72.306  96.250  91.363  1.00  0.00           O  
ATOM    330  N   GLY    24      72.789  96.713  93.541  1.00  0.00           N  
ATOM    331  H   GLY    24      72.412  96.562  94.466  1.00  0.00           H  
ATOM    332  CA  GLY    24      74.038  97.548  93.279  1.00  0.00           C  
ATOM    333  HA2 GLY    24      73.853  98.197  92.423  1.00  0.00           H  
ATOM    334  HA3 GLY    24      74.295  98.052  94.211  1.00  0.00           H  
ATOM    335  C   GLY    24      75.152  96.657  92.828  1.00  0.00           C  
ATOM    336  O   GLY    24      75.250  95.459  93.072  1.00  0.00           O  
ATOM    337  N   TYR    25      76.146  97.285  92.217  1.00  0.00           N  
ATOM    338  H   TYR    25      76.093  98.271  92.005  1.00  0.00           H  
ATOM    339  CA  TYR    25      77.414  96.685  91.751  1.00  0.00           C  
ATOM    340  HA  TYR    25      77.826  95.830  92.287  1.00  0.00           H  
ATOM    341  CB  TYR    25      77.058  96.095  90.342  1.00  0.00           C  
ATOM    342  HB2 TYR    25      76.100  95.578  90.288  1.00  0.00           H  
ATOM    343  HB3 TYR    25      76.806  96.932  89.691  1.00  0.00           H  
ATOM    344  CG  TYR    25      78.186  95.431  89.543  1.00  0.00           C  
ATOM    345  CD1 TYR    25      78.462  94.062  89.753  1.00  0.00           C  
ATOM    346  HD1 TYR    25      77.884  93.498  90.471  1.00  0.00           H  
ATOM    347  CE1 TYR    25      79.601  93.514  89.127  1.00  0.00           C  
ATOM    348  HE1 TYR    25      79.804  92.459  89.232  1.00  0.00           H  
ATOM    349  CZ  TYR    25      80.344  94.246  88.265  1.00  0.00           C  
ATOM    350  OH  TYR    25      81.210  93.609  87.491  1.00  0.00           O  
ATOM    351  HH  TYR    25      81.412  92.788  87.945  1.00  0.00           H  
ATOM    352  CE2 TYR    25      80.128  95.603  88.025  1.00  0.00           C  
ATOM    353  HE2 TYR    25      80.668  96.144  87.261  1.00  0.00           H  
ATOM    354  CD2 TYR    25      79.015  96.193  88.682  1.00  0.00           C  
ATOM    355  HD2 TYR    25      78.811  97.246  88.558  1.00  0.00           H  
ATOM    356  C   TYR    25      78.514  97.751  91.631  1.00  0.00           C  
ATOM    357  O   TYR    25      78.244  98.904  91.308  1.00  0.00           O  
ATOM    358  N   SER    26      79.748  97.332  91.921  1.00  0.00           N  
ATOM    359  H   SER    26      79.800  96.340  92.101  1.00  0.00           H  
ATOM    360  CA  SER    26      81.006  98.127  91.894  1.00  0.00           C  
ATOM    361  HA  SER    26      80.752  99.187  91.880  1.00  0.00           H  
ATOM    362  CB  SER    26      81.860  97.818  93.153  1.00  0.00           C  
ATOM    363  HB2 SER    26      81.314  98.039  94.070  1.00  0.00           H  
ATOM    364  HB3 SER    26      82.101  96.757  93.089  1.00  0.00           H  
ATOM    365  OG  SER    26      82.927  98.612  93.169  1.00  0.00           O  
ATOM    366  HG  SER    26      82.628  99.480  93.449  1.00  0.00           H  
ATOM    367  C   SER    26      81.699  97.827  90.573  1.00  0.00           C  
ATOM    368  O   SER    26      82.230  96.711  90.439  1.00  0.00           O  
ATOM    369  N   GLN    27      81.642  98.764  89.584  1.00  0.00           N  
ATOM    370  H   GLN    27      81.236  99.660  89.813  1.00  0.00           H  
ATOM    371  CA  GLN    27      82.364  98.606  88.316  1.00  0.00           C  
ATOM    372  HA  GLN    27      81.957  97.742  87.790  1.00  0.00           H  
ATOM    373  CB  GLN    27      82.337  99.789  87.271  1.00  0.00           C  
ATOM    374  HB2 GLN    27      82.485 100.631  87.947  1.00  0.00           H  
ATOM    375  HB3 GLN    27      83.156  99.865  86.555  1.00  0.00           H  
ATOM    376  CG  GLN    27      80.967  99.941  86.577  1.00  0.00           C  
ATOM    377  HG2 GLN    27      80.213  99.664  87.313  1.00  0.00           H  
ATOM    378  HG3 GLN    27      80.802 100.990  86.327  1.00  0.00           H  
ATOM    379  CD  GLN    27      80.715  99.083  85.373  1.00  0.00           C  
ATOM    380  OE1 GLN    27      81.365  98.091  85.132  1.00  0.00           O  
ATOM    381  NE2 GLN    27      79.751  99.437  84.560  1.00  0.00           N  
ATOM    382 HE21 GLN    27      79.067 100.172  84.672  1.00  0.00           H  
ATOM    383 HE22 GLN    27      79.720  98.840  83.745  1.00  0.00           H  
ATOM    384  C   GLN    27      83.849  98.199  88.654  1.00  0.00           C  
ATOM    385  O   GLN    27      84.449  97.233  88.152  1.00  0.00           O  
ATOM    386  N   GLN    28      84.470  98.967  89.541  1.00  0.00           N  
ATOM    387  H   GLN    28      83.899  99.627  90.051  1.00  0.00           H  
ATOM    388  CA  GLN    28      85.938  98.910  89.793  1.00  0.00           C  
ATOM    389  HA  GLN    28      86.361  99.064  88.801  1.00  0.00           H  
ATOM    390  CB  GLN    28      86.373 100.064  90.757  1.00  0.00           C  
ATOM    391  HB2 GLN    28      85.748 100.121  91.648  1.00  0.00           H  
ATOM    392  HB3 GLN    28      87.442 100.028  90.964  1.00  0.00           H  
ATOM    393  CG  GLN    28      86.155 101.419  90.011  1.00  0.00           C  
ATOM    394  HG2 GLN    28      86.812 101.488  89.144  1.00  0.00           H  
ATOM    395  HG3 GLN    28      85.124 101.489  89.666  1.00  0.00           H  
ATOM    396  CD  GLN    28      86.513 102.619  90.892  1.00  0.00           C  
ATOM    397  OE1 GLN    28      86.831 102.491  92.093  1.00  0.00           O  
ATOM    398  NE2 GLN    28      86.543 103.819  90.379  1.00  0.00           N  
ATOM    399 HE21 GLN    28      86.607 104.659  90.937  1.00  0.00           H  
ATOM    400 HE22 GLN    28      86.415 103.862  89.378  1.00  0.00           H  
ATOM    401  C   GLN    28      86.487  97.513  90.342  1.00  0.00           C  
ATOM    402  O   GLN    28      87.698  97.305  90.407  1.00  0.00           O  
ATOM    403  N   SER    29      85.506  96.619  90.816  1.00  0.00           N  
ATOM    404  H   SER    29      84.536  96.900  90.770  1.00  0.00           H  
ATOM    405  CA  SER    29      85.730  95.349  91.567  1.00  0.00           C  
ATOM    406  HA  SER    29      86.179  95.513  92.547  1.00  0.00           H  
ATOM    407  CB  SER    29      84.341  94.780  91.862  1.00  0.00           C  
ATOM    408  HB2 SER    29      84.354  93.835  92.405  1.00  0.00           H  
ATOM    409  HB3 SER    29      83.748  95.468  92.464  1.00  0.00           H  
ATOM    410  OG  SER    29      83.459  94.469  90.785  1.00  0.00           O  
ATOM    411  HG  SER    29      82.996  95.275  90.546  1.00  0.00           H  
ATOM    412  C   SER    29      86.557  94.288  90.870  1.00  0.00           C  
ATOM    413  O   SER    29      86.943  93.219  91.484  1.00  0.00           O  
ATOM    414  N   SER    30      86.911  94.543  89.621  1.00  0.00           N  
ATOM    415  H   SER    30      86.674  95.406  89.153  1.00  0.00           H  
ATOM    416  CA  SER    30      87.964  93.816  88.909  1.00  0.00           C  
ATOM    417  HA  SER    30      88.565  93.282  89.645  1.00  0.00           H  
ATOM    418  CB  SER    30      87.355  92.787  88.045  1.00  0.00           C  
ATOM    419  HB2 SER    30      86.694  92.283  88.749  1.00  0.00           H  
ATOM    420  HB3 SER    30      86.751  93.208  87.241  1.00  0.00           H  
ATOM    421  OG  SER    30      88.376  91.897  87.552  1.00  0.00           O  
ATOM    422  HG  SER    30      88.611  91.278  88.246  1.00  0.00           H  
ATOM    423  C   SER    30      88.926  94.717  88.141  1.00  0.00           C  
ATOM    424  O   SER    30      88.559  95.287  87.038  1.00  0.00           O  
ATOM    425  N   GLN    31      90.216  94.919  88.469  1.00  0.00           N  
ATOM    426  H   GLN    31      90.645  95.712  88.014  1.00  0.00           H  
ATOM    427  CA  GLN    31      90.942  94.200  89.567  1.00  0.00           C  
ATOM    428  HA  GLN    31      90.645  93.157  89.457  1.00  0.00           H  
ATOM    429  CB  GLN    31      92.446  94.417  89.278  1.00  0.00           C  
ATOM    430  HB2 GLN    31      92.725  93.843  88.395  1.00  0.00           H  
ATOM    431  HB3 GLN    31      92.599  95.453  88.974  1.00  0.00           H  
ATOM    432  CG  GLN    31      93.370  94.153  90.504  1.00  0.00           C  
ATOM    433  HG2 GLN    31      93.305  95.018  91.164  1.00  0.00           H  
ATOM    434  HG3 GLN    31      93.035  93.231  90.979  1.00  0.00           H  
ATOM    435  CD  GLN    31      94.801  93.942  90.114  1.00  0.00           C  
ATOM    436  OE1 GLN    31      95.255  93.792  88.994  1.00  0.00           O  
ATOM    437  NE2 GLN    31      95.721  93.882  91.115  1.00  0.00           N  
ATOM    438 HE21 GLN    31      96.711  93.964  90.934  1.00  0.00           H  
ATOM    439 HE22 GLN    31      95.385  93.877  92.068  1.00  0.00           H  
ATOM    440  C   GLN    31      90.505  94.599  90.953  1.00  0.00           C  
ATOM    441  O   GLN    31      90.368  95.825  91.254  1.00  0.00           O  
ATOM    442  N   PRO    32      90.271  93.608  91.868  1.00  0.00           N  
ATOM    443  CD  PRO    32      90.335  92.154  91.653  1.00  0.00           C  
ATOM    444  HD2 PRO    32      91.288  91.778  91.280  1.00  0.00           H  
ATOM    445  HD3 PRO    32      89.557  91.777  90.990  1.00  0.00           H  
ATOM    446  CG  PRO    32      90.197  91.501  93.010  1.00  0.00           C  
ATOM    447  HG2 PRO    32      91.204  91.365  93.404  1.00  0.00           H  
ATOM    448  HG3 PRO    32      89.687  90.546  92.883  1.00  0.00           H  
ATOM    449  CB  PRO    32      89.432  92.546  93.858  1.00  0.00           C  
ATOM    450  HB2 PRO    32      89.550  92.365  94.926  1.00  0.00           H  
ATOM    451  HB3 PRO    32      88.364  92.525  93.641  1.00  0.00           H  
ATOM    452  CA  PRO    32      89.988  93.858  93.302  1.00  0.00           C  
ATOM    453  HA  PRO    32      89.256  94.640  93.505  1.00  0.00           H  
ATOM    454  C   PRO    32      91.256  94.390  94.079  1.00  0.00           C  
ATOM    455  O   PRO    32      91.968  93.710  94.752  1.00  0.00           O  
ATOM    456  N   TYR    33      91.608  95.648  93.938  1.00  0.00           N  
ATOM    457  H   TYR    33      90.979  96.100  93.290  1.00  0.00           H  
ATOM    458  CA  TYR    33      92.575  96.435  94.706  1.00  0.00           C  
ATOM    459  HA  TYR    33      93.574  96.000  94.672  1.00  0.00           H  
ATOM    460  CB  TYR    33      92.736  97.845  93.983  1.00  0.00           C  
ATOM    461  HB2 TYR    33      91.818  98.431  94.016  1.00  0.00           H  
ATOM    462  HB3 TYR    33      93.546  98.275  94.573  1.00  0.00           H  
ATOM    463  CG  TYR    33      93.300  97.724  92.563  1.00  0.00           C  
ATOM    464  CD1 TYR    33      94.648  97.298  92.394  1.00  0.00           C  
ATOM    465  HD1 TYR    33      95.248  97.206  93.287  1.00  0.00           H  
ATOM    466  CE1 TYR    33      95.291  97.270  91.133  1.00  0.00           C  
ATOM    467  HE1 TYR    33      96.351  97.149  90.965  1.00  0.00           H  
ATOM    468  CZ  TYR    33      94.445  97.745  90.051  1.00  0.00           C  
ATOM    469  OH  TYR    33      95.039  97.769  88.816  1.00  0.00           O  
ATOM    470  HH  TYR    33      94.381  97.627  88.132  1.00  0.00           H  
ATOM    471  CE2 TYR    33      93.090  98.068  90.184  1.00  0.00           C  
ATOM    472  HE2 TYR    33      92.480  98.400  89.357  1.00  0.00           H  
ATOM    473  CD2 TYR    33      92.487  97.977  91.491  1.00  0.00           C  
ATOM    474  HD2 TYR    33      91.485  98.365  91.603  1.00  0.00           H  
ATOM    475  C   TYR    33      92.149  96.551  96.171  1.00  0.00           C  
ATOM    476  O   TYR    33      93.009  96.516  97.080  1.00  0.00           O  
ATOM    477  N   GLY    34      90.808  96.681  96.320  1.00  0.00           N  
ATOM    478  H   GLY    34      90.197  96.770  95.521  1.00  0.00           H  
ATOM    479  CA  GLY    34      90.189  96.523  97.621  1.00  0.00           C  
ATOM    480  HA2 GLY    34      90.665  95.707  98.164  1.00  0.00           H  
ATOM    481  HA3 GLY    34      90.367  97.391  98.255  1.00  0.00           H  
ATOM    482  C   GLY    34      88.687  96.249  97.673  1.00  0.00           C  
ATOM    483  O   GLY    34      88.075  95.874  96.597  1.00  0.00           O  
ATOM    484  N   GLN    35      88.038  96.394  98.840  1.00  0.00           N  
ATOM    485  H   GLN    35      88.545  96.572  99.695  1.00  0.00           H  
ATOM    486  CA  GLN    35      86.582  96.389  99.080  1.00  0.00           C  
ATOM    487  HA  GLN    35      85.936  96.358  98.202  1.00  0.00           H  
ATOM    488  CB  GLN    35      86.176  95.081  99.807  1.00  0.00           C  
ATOM    489  HB2 GLN    35      86.809  94.872 100.669  1.00  0.00           H  
ATOM    490  HB3 GLN    35      85.190  95.234 100.248  1.00  0.00           H  
ATOM    491  CG  GLN    35      86.074  93.907  98.770  1.00  0.00           C  
ATOM    492  HG2 GLN    35      85.363  93.177  99.159  1.00  0.00           H  
ATOM    493  HG3 GLN    35      85.836  94.246  97.762  1.00  0.00           H  
ATOM    494  CD  GLN    35      87.425  93.204  98.666  1.00  0.00           C  
ATOM    495  OE1 GLN    35      88.272  93.333  99.531  1.00  0.00           O  
ATOM    496  NE2 GLN    35      87.718  92.453  97.647  1.00  0.00           N  
ATOM    497 HE21 GLN    35      86.975  92.277  96.987  1.00  0.00           H  
ATOM    498 HE22 GLN    35      88.530  91.876  97.813  1.00  0.00           H  
ATOM    499  C   GLN    35      86.217  97.539 100.093  1.00  0.00           C  
ATOM    500  O   GLN    35      86.190  97.335 101.317  1.00  0.00           O  
ATOM    501  N   GLN    36      85.947  98.751  99.629  1.00  0.00           N  
ATOM    502  H   GLN    36      85.857  99.501 100.300  1.00  0.00           H  
ATOM    503  CA  GLN    36      85.751  99.254  98.202  1.00  0.00           C  
ATOM    504  HA  GLN    36      85.148  98.545  97.634  1.00  0.00           H  
ATOM    505  CB  GLN    36      84.874 100.544  98.193  1.00  0.00           C  
ATOM    506  HB2 GLN    36      83.802 100.368  98.282  1.00  0.00           H  
ATOM    507  HB3 GLN    36      85.187 101.245  98.967  1.00  0.00           H  
ATOM    508  CG  GLN    36      84.811 101.435  96.889  1.00  0.00           C  
ATOM    509  HG2 GLN    36      84.260 102.313  97.225  1.00  0.00           H  
ATOM    510  HG3 GLN    36      85.846 101.703  96.677  1.00  0.00           H  
ATOM    511  CD  GLN    36      84.107 100.934  95.658  1.00  0.00           C  
ATOM    512  OE1 GLN    36      83.300 100.033  95.651  1.00  0.00           O  
ATOM    513  NE2 GLN    36      84.309 101.586  94.526  1.00  0.00           N  
ATOM    514 HE21 GLN    36      84.943 102.372  94.518  1.00  0.00           H  
ATOM    515 HE22 GLN    36      83.770 101.326  93.712  1.00  0.00           H  
ATOM    516  C   GLN    36      87.015  99.296  97.340  1.00  0.00           C  
ATOM    517  O   GLN    36      88.031  99.834  97.846  1.00  0.00           O  
ATOM    518  N   SER    37      87.019  98.764  96.069  1.00  0.00           N  
ATOM    519  H   SER    37      86.192  98.372  95.642  1.00  0.00           H  
ATOM    520  CA  SER    37      88.156  98.875  95.145  1.00  0.00           C  
ATOM    521  HA  SER    37      89.056  98.510  95.639  1.00  0.00           H  
ATOM    522  CB  SER    37      87.915  97.831  93.993  1.00  0.00           C  
ATOM    523  HB2 SER    37      87.629  96.851  94.377  1.00  0.00           H  
ATOM    524  HB3 SER    37      87.117  98.205  93.352  1.00  0.00           H  
ATOM    525  OG  SER    37      89.073  97.677  93.103  1.00  0.00           O  
ATOM    526  HG  SER    37      88.784  97.286  92.275  1.00  0.00           H  
ATOM    527  C   SER    37      88.461 100.314  94.617  1.00  0.00           C  
ATOM    528  O   SER    37      87.843 101.285  95.054  1.00  0.00           O  
ATOM    529  N   TYR    38      89.351 100.428  93.639  1.00  0.00           N  
ATOM    530  H   TYR    38      89.682  99.529  93.317  1.00  0.00           H  
ATOM    531  CA  TYR    38      89.975 101.687  93.155  1.00  0.00           C  
ATOM    532  HA  TYR    38      89.506 102.614  93.482  1.00  0.00           H  
ATOM    533  CB  TYR    38      91.486 101.631  93.456  1.00  0.00           C  
ATOM    534  HB2 TYR    38      92.039 100.888  92.880  1.00  0.00           H  
ATOM    535  HB3 TYR    38      92.005 102.503  93.058  1.00  0.00           H  
ATOM    536  CG  TYR    38      91.860 101.608  94.931  1.00  0.00           C  
ATOM    537  CD1 TYR    38      93.115 101.013  95.305  1.00  0.00           C  
ATOM    538  HD1 TYR    38      93.805 100.790  94.506  1.00  0.00           H  
ATOM    539  CE1 TYR    38      93.467 100.837  96.661  1.00  0.00           C  
ATOM    540  HE1 TYR    38      94.334 100.232  96.881  1.00  0.00           H  
ATOM    541  CZ  TYR    38      92.551 101.225  97.660  1.00  0.00           C  
ATOM    542  OH  TYR    38      92.824 101.070  98.994  1.00  0.00           O  
ATOM    543  HH  TYR    38      92.076 101.182  99.584  1.00  0.00           H  
ATOM    544  CE2 TYR    38      91.341 101.814  97.309  1.00  0.00           C  
ATOM    545  HE2 TYR    38      90.680 102.188  98.078  1.00  0.00           H  
ATOM    546  CD2 TYR    38      90.971 101.991  95.963  1.00  0.00           C  
ATOM    547  HD2 TYR    38      90.024 102.353  95.589  1.00  0.00           H  
ATOM    548  C   TYR    38      89.949 101.920  91.641  1.00  0.00           C  
ATOM    549  O   TYR    38      90.169 100.858  90.996  1.00  0.00           O  
ATOM    550  N   SER    39      89.849 103.118  91.039  1.00  0.00           N  
ATOM    551  H   SER    39      89.341 103.863  91.493  1.00  0.00           H  
ATOM    552  CA  SER    39      90.230 103.265  89.612  1.00  0.00           C  
ATOM    553  HA  SER    39      89.560 102.688  88.975  1.00  0.00           H  
ATOM    554  CB  SER    39      90.208 104.695  89.263  1.00  0.00           C  
ATOM    555  HB2 SER    39      89.222 105.051  89.564  1.00  0.00           H  
ATOM    556  HB3 SER    39      90.839 105.199  89.995  1.00  0.00           H  
ATOM    557  OG  SER    39      90.552 105.006  87.890  1.00  0.00           O  
ATOM    558  HG  SER    39      91.208 105.707  87.921  1.00  0.00           H  
ATOM    559  C   SER    39      91.623 102.689  89.399  1.00  0.00           C  
ATOM    560  O   SER    39      92.455 102.704  90.343  1.00  0.00           O  
ATOM    561  N   GLY    40      91.887 102.185  88.198  1.00  0.00           N  
ATOM    562  H   GLY    40      91.170 102.181  87.486  1.00  0.00           H  
ATOM    563  CA  GLY    40      93.266 101.729  87.768  1.00  0.00           C  
ATOM    564  HA2 GLY    40      93.388 100.749  88.228  1.00  0.00           H  
ATOM    565  HA3 GLY    40      93.280 101.599  86.686  1.00  0.00           H  
ATOM    566  C   GLY    40      94.546 102.655  88.032  1.00  0.00           C  
ATOM    567  O   GLY    40      94.346 103.794  88.437  1.00  0.00           O  
ATOM    568  N   TYR    41      95.788 102.105  87.883  1.00  0.00           N  
ATOM    569  H   TYR    41      96.592 102.652  88.159  1.00  0.00           H  
ATOM    570  CA  TYR    41      96.159 100.826  87.261  1.00  0.00           C  
ATOM    571  HA  TYR    41      95.405 100.058  87.434  1.00  0.00           H  
ATOM    572  CB  TYR    41      96.317 101.001  85.787  1.00  0.00           C  
ATOM    573  HB2 TYR    41      97.066 101.755  85.546  1.00  0.00           H  
ATOM    574  HB3 TYR    41      96.555 100.022  85.372  1.00  0.00           H  
ATOM    575  CG  TYR    41      95.027 101.283  85.007  1.00  0.00           C  
ATOM    576  CD1 TYR    41      94.148 100.192  84.701  1.00  0.00           C  
ATOM    577  HD1 TYR    41      94.330  99.146  84.902  1.00  0.00           H  
ATOM    578  CE1 TYR    41      92.940 100.466  83.973  1.00  0.00           C  
ATOM    579  HE1 TYR    41      92.175  99.720  83.817  1.00  0.00           H  
ATOM    580  CZ  TYR    41      92.642 101.791  83.537  1.00  0.00           C  
ATOM    581  OH  TYR    41      91.505 102.056  82.851  1.00  0.00           O  
ATOM    582  HH  TYR    41      91.499 102.932  82.459  1.00  0.00           H  
ATOM    583  CE2 TYR    41      93.552 102.780  83.892  1.00  0.00           C  
ATOM    584  HE2 TYR    41      93.259 103.783  83.620  1.00  0.00           H  
ATOM    585  CD2 TYR    41      94.739 102.606  84.632  1.00  0.00           C  
ATOM    586  HD2 TYR    41      95.446 103.401  84.817  1.00  0.00           H  
ATOM    587  C   TYR    41      97.392 100.232  87.879  1.00  0.00           C  
ATOM    588  O   TYR    41      98.098 100.955  88.608  1.00  0.00           O  
ATOM    589  N   SER    42      97.655  98.889  87.639  1.00  0.00           N  
ATOM    590  H   SER    42      97.102  98.386  86.960  1.00  0.00           H  
ATOM    591  CA  SER    42      98.620  98.091  88.475  1.00  0.00           C  
ATOM    592  HA  SER    42      98.387  98.162  89.537  1.00  0.00           H  
ATOM    593  CB  SER    42      98.459  96.623  88.146  1.00  0.00           C  
ATOM    594  HB2 SER    42      97.439  96.240  88.154  1.00  0.00           H  
ATOM    595  HB3 SER    42      98.859  96.379  87.161  1.00  0.00           H  
ATOM    596  OG  SER    42      99.139  95.824  89.119  1.00  0.00           O  
ATOM    597  HG  SER    42      98.753  94.945  89.132  1.00  0.00           H  
ATOM    598  C   SER    42     100.092  98.563  88.433  1.00  0.00           C  
ATOM    599  O   SER    42     100.800  98.503  89.462  1.00  0.00           O  
ATOM    600  N   GLN    43     100.476  99.181  87.372  1.00  0.00           N  
ATOM    601  H   GLN    43      99.841  99.289  86.595  1.00  0.00           H  
ATOM    602  CA  GLN    43     101.723  99.925  87.156  1.00  0.00           C  
ATOM    603  HA  GLN    43     102.585  99.322  87.441  1.00  0.00           H  
ATOM    604  CB  GLN    43     101.883 100.206  85.662  1.00  0.00           C  
ATOM    605  HB2 GLN    43     102.142  99.298  85.118  1.00  0.00           H  
ATOM    606  HB3 GLN    43     100.896 100.470  85.282  1.00  0.00           H  
ATOM    607  CG  GLN    43     102.854 101.352  85.140  1.00  0.00           C  
ATOM    608  HG2 GLN    43     102.443 102.315  85.444  1.00  0.00           H  
ATOM    609  HG3 GLN    43     103.848 101.200  85.560  1.00  0.00           H  
ATOM    610  CD  GLN    43     103.126 101.324  83.589  1.00  0.00           C  
ATOM    611  OE1 GLN    43     103.011 100.304  82.929  1.00  0.00           O  
ATOM    612  NE2 GLN    43     103.429 102.458  83.028  1.00  0.00           N  
ATOM    613 HE21 GLN    43     103.409 103.296  83.591  1.00  0.00           H  
ATOM    614 HE22 GLN    43     103.412 102.508  82.020  1.00  0.00           H  
ATOM    615  C   GLN    43     101.700 101.220  88.000  1.00  0.00           C  
ATOM    616  O   GLN    43     100.709 101.971  88.233  1.00  0.00           O  
ATOM    617  N   SER    44     102.917 101.502  88.526  1.00  0.00           N  
ATOM    618  H   SER    44     103.672 100.903  88.227  1.00  0.00           H  
ATOM    619  CA  SER    44     103.347 102.693  89.287  1.00  0.00           C  
ATOM    620  HA  SER    44     102.918 102.575  90.283  1.00  0.00           H  
ATOM    621  CB  SER    44     104.796 102.792  89.462  1.00  0.00           C  
ATOM    622  HB2 SER    44     105.083 101.876  89.979  1.00  0.00           H  
ATOM    623  HB3 SER    44     105.243 102.819  88.468  1.00  0.00           H  
ATOM    624  OG  SER    44     105.122 103.967  90.266  1.00  0.00           O  
ATOM    625  HG  SER    44     105.408 103.636  91.121  1.00  0.00           H  
ATOM    626  C   SER    44     102.757 104.010  88.783  1.00  0.00           C  
ATOM    627  O   SER    44     102.833 104.258  87.606  1.00  0.00           O  
ATOM    628  N   THR    45     102.002 104.719  89.609  1.00  0.00           N  
ATOM    629  H   THR    45     101.766 104.387  90.534  1.00  0.00           H  
ATOM    630  CA  THR    45     101.296 105.995  89.121  1.00  0.00           C  
ATOM    631  HA  THR    45     100.770 105.596  88.254  1.00  0.00           H  
ATOM    632  CB  THR    45     100.185 106.476  90.093  1.00  0.00           C  
ATOM    633  HB  THR    45      99.544 105.621  90.308  1.00  0.00           H  
ATOM    634  CG2 THR    45     100.668 106.985  91.463  1.00  0.00           C  
ATOM    635 HG21 THR    45     101.090 107.990  91.456  1.00  0.00           H  
ATOM    636 HG22 THR    45      99.812 106.934  92.137  1.00  0.00           H  
ATOM    637 HG23 THR    45     101.390 106.275  91.866  1.00  0.00           H  
ATOM    638  OG1 THR    45      99.395 107.486  89.522  1.00  0.00           O  
ATOM    639  HG1 THR    45      99.308 107.251  88.595  1.00  0.00           H  
ATOM    640  C   THR    45     102.171 107.131  88.674  1.00  0.00           C  
ATOM    641  O   THR    45     101.692 107.787  87.742  1.00  0.00           O  
ATOM    642  N   ASP    46     103.443 107.208  89.118  1.00  0.00           N  
ATOM    643  H   ASP    46     103.720 106.450  89.725  1.00  0.00           H  
ATOM    644  CA  ASP    46     104.529 107.993  88.513  1.00  0.00           C  
ATOM    645  HA  ASP    46     104.476 107.902  87.428  1.00  0.00           H  
ATOM    646  CB  ASP    46     104.482 109.428  88.974  1.00  0.00           C  
ATOM    647  HB2 ASP    46     103.608 109.922  88.550  1.00  0.00           H  
ATOM    648  HB3 ASP    46     104.324 109.437  90.052  1.00  0.00           H  
ATOM    649  CG  ASP    46     105.708 110.333  88.724  1.00  0.00           C  
ATOM    650  OD1 ASP    46     106.436 110.201  87.730  1.00  0.00           O  
ATOM    651  OD2 ASP    46     105.804 111.300  89.495  1.00  0.00           O  
ATOM    652  C   ASP    46     105.924 107.425  88.866  1.00  0.00           C  
ATOM    653  O   ASP    46     106.370 107.240  90.015  1.00  0.00           O  
ATOM    654  N   THR    47     106.717 107.142  87.832  1.00  0.00           N  
ATOM    655  H   THR    47     106.464 107.462  86.908  1.00  0.00           H  
ATOM    656  CA  THR    47     107.998 106.497  88.047  1.00  0.00           C  
ATOM    657  HA  THR    47     108.055 105.981  89.005  1.00  0.00           H  
ATOM    658  CB  THR    47     108.300 105.418  86.923  1.00  0.00           C  
ATOM    659  HB  THR    47     109.342 105.102  86.960  1.00  0.00           H  
ATOM    660  CG2 THR    47     107.383 104.242  87.006  1.00  0.00           C  
ATOM    661 HG21 THR    47     107.366 103.717  87.961  1.00  0.00           H  
ATOM    662 HG22 THR    47     106.320 104.361  86.798  1.00  0.00           H  
ATOM    663 HG23 THR    47     107.774 103.546  86.265  1.00  0.00           H  
ATOM    664  OG1 THR    47     108.005 106.068  85.677  1.00  0.00           O  
ATOM    665  HG1 THR    47     107.217 105.707  85.263  1.00  0.00           H  
ATOM    666  C   THR    47     109.247 107.495  88.195  1.00  0.00           C  
ATOM    667  O   THR    47     110.342 106.985  88.172  1.00  0.00           O  
ATOM    668  N   SER    48     109.066 108.823  88.365  1.00  0.00           N  
ATOM    669  H   SER    48     108.110 109.148  88.387  1.00  0.00           H  
ATOM    670  CA  SER    48     110.130 109.764  89.003  1.00  0.00           C  
ATOM    671  HA  SER    48     111.013 109.659  88.372  1.00  0.00           H  
ATOM    672  CB  SER    48     109.625 111.227  88.894  1.00  0.00           C  
ATOM    673  HB2 SER    48     110.511 111.862  88.893  1.00  0.00           H  
ATOM    674  HB3 SER    48     109.112 111.400  87.948  1.00  0.00           H  
ATOM    675  OG  SER    48     108.672 111.542  89.961  1.00  0.00           O  
ATOM    676  HG  SER    48     107.771 111.442  89.644  1.00  0.00           H  
ATOM    677  C   SER    48     110.595 109.479  90.494  1.00  0.00           C  
ATOM    678  O   SER    48     109.944 108.754  91.265  1.00  0.00           O  
ATOM    679  N   GLY    49     111.787 110.025  90.863  1.00  0.00           N  
ATOM    680  H   GLY    49     112.316 110.620  90.242  1.00  0.00           H  
ATOM    681  CA  GLY    49     112.425 109.693  92.146  1.00  0.00           C  
ATOM    682  HA2 GLY    49     112.993 110.550  92.508  1.00  0.00           H  
ATOM    683  HA3 GLY    49     111.781 109.585  93.020  1.00  0.00           H  
ATOM    684  C   GLY    49     113.421 108.561  92.227  1.00  0.00           C  
ATOM    685  O   GLY    49     113.159 107.513  91.674  1.00  0.00           O  
ATOM    686  N   TYR    50     114.675 108.738  92.740  1.00  0.00           N  
ATOM    687  H   TYR    50     115.296 107.947  92.833  1.00  0.00           H  
ATOM    688  CA  TYR    50     115.299 109.932  93.282  1.00  0.00           C  
ATOM    689  HA  TYR    50     115.186 110.778  92.604  1.00  0.00           H  
ATOM    690  CB  TYR    50     114.693 110.345  94.616  1.00  0.00           C  
ATOM    691  HB2 TYR    50     113.697 110.732  94.401  1.00  0.00           H  
ATOM    692  HB3 TYR    50     114.601 109.429  95.200  1.00  0.00           H  
ATOM    693  CG  TYR    50     115.375 111.472  95.371  1.00  0.00           C  
ATOM    694  CD1 TYR    50     116.618 111.222  96.011  1.00  0.00           C  
ATOM    695  HD1 TYR    50     116.998 110.214  95.932  1.00  0.00           H  
ATOM    696  CE1 TYR    50     117.207 112.220  96.791  1.00  0.00           C  
ATOM    697  HE1 TYR    50     118.025 111.876  97.408  1.00  0.00           H  
ATOM    698  CZ  TYR    50     116.670 113.534  96.693  1.00  0.00           C  
ATOM    699  OH  TYR    50     117.268 114.607  97.178  1.00  0.00           O  
ATOM    700  HH  TYR    50     116.744 115.389  97.366  1.00  0.00           H  
ATOM    701  CE2 TYR    50     115.540 113.791  95.894  1.00  0.00           C  
ATOM    702  HE2 TYR    50     115.216 114.806  95.719  1.00  0.00           H  
ATOM    703  CD2 TYR    50     114.887 112.767  95.274  1.00  0.00           C  
ATOM    704  HD2 TYR    50     113.937 112.992  94.813  1.00  0.00           H  
ATOM    705  C   TYR    50     116.827 109.595  93.469  1.00  0.00           C  
ATOM    706  O   TYR    50     117.079 108.464  93.982  1.00  0.00           O  
ATOM    707  N   GLY    51     117.783 110.357  93.080  1.00  0.00           N  
ATOM    708  H   GLY    51     118.712 109.990  93.229  1.00  0.00           H  
ATOM    709  CA  GLY    51     117.708 111.671  92.441  1.00  0.00           C  
ATOM    710  HA2 GLY    51     116.982 111.729  91.630  1.00  0.00           H  
ATOM    711  HA3 GLY    51     117.554 112.456  93.181  1.00  0.00           H  
ATOM    712  C   GLY    51     118.970 112.108  91.717  1.00  0.00           C  
ATOM    713  O   GLY    51     119.707 111.275  91.224  1.00  0.00           O  
ATOM    714  N   GLN    52     119.272 113.434  91.765  1.00  0.00           N  
ATOM    715  H   GLN    52     118.541 114.070  92.052  1.00  0.00           H  
ATOM    716  CA  GLN    52     120.379 114.034  90.906  1.00  0.00           C  
ATOM    717  HA  GLN    52     120.268 115.118  90.909  1.00  0.00           H  
ATOM    718  CB  GLN    52     121.639 113.673  91.804  1.00  0.00           C  
ATOM    719  HB2 GLN    52     121.494 114.021  92.827  1.00  0.00           H  
ATOM    720  HB3 GLN    52     121.776 112.592  91.831  1.00  0.00           H  
ATOM    721  CG  GLN    52     123.013 114.254  91.362  1.00  0.00           C  
ATOM    722  HG2 GLN    52     123.679 114.150  92.218  1.00  0.00           H  
ATOM    723  HG3 GLN    52     123.473 113.721  90.530  1.00  0.00           H  
ATOM    724  CD  GLN    52     122.987 115.707  90.915  1.00  0.00           C  
ATOM    725  OE1 GLN    52     122.195 116.518  91.304  1.00  0.00           O  
ATOM    726  NE2 GLN    52     123.852 116.114  89.996  1.00  0.00           N  
ATOM    727 HE21 GLN    52     124.557 115.465  89.677  1.00  0.00           H  
ATOM    728 HE22 GLN    52     123.795 117.098  89.772  1.00  0.00           H  
ATOM    729  C   GLN    52     120.352 113.623  89.406  1.00  0.00           C  
ATOM    730  O   GLN    52     121.260 112.922  88.986  1.00  0.00           O  
ATOM    731  N   SER    53     119.299 113.871  88.662  1.00  0.00           N  
ATOM    732  H   SER    53     119.375 113.609  87.690  1.00  0.00           H  
ATOM    733  CA  SER    53     118.036 114.398  89.058  1.00  0.00           C  
ATOM    734  HA  SER    53     118.071 114.977  89.981  1.00  0.00           H  
ATOM    735  CB  SER    53     117.542 115.350  87.988  1.00  0.00           C  
ATOM    736  HB2 SER    53     118.306 116.127  87.944  1.00  0.00           H  
ATOM    737  HB3 SER    53     117.514 115.005  86.955  1.00  0.00           H  
ATOM    738  OG  SER    53     116.302 115.870  88.416  1.00  0.00           O  
ATOM    739  HG  SER    53     115.931 116.490  87.784  1.00  0.00           H  
ATOM    740  C   SER    53     116.957 113.323  89.277  1.00  0.00           C  
ATOM    741  O   SER    53     117.146 112.198  89.020  1.00  0.00           O  
ATOM    742  N   SER    54     115.749 113.708  89.815  1.00  0.00           N  
ATOM    743  H   SER    54     115.656 114.692  90.024  1.00  0.00           H  
ATOM    744  CA  SER    54     114.672 112.710  90.000  1.00  0.00           C  
ATOM    745  HA  SER    54     114.949 111.763  90.464  1.00  0.00           H  
ATOM    746  CB  SER    54     113.701 113.254  91.021  1.00  0.00           C  
ATOM    747  HB2 SER    54     113.312 114.170  90.579  1.00  0.00           H  
ATOM    748  HB3 SER    54     112.876 112.542  91.041  1.00  0.00           H  
ATOM    749  OG  SER    54     114.277 113.503  92.252  1.00  0.00           O  
ATOM    750  HG  SER    54     113.658 114.104  92.672  1.00  0.00           H  
ATOM    751  C   SER    54     113.895 112.353  88.738  1.00  0.00           C  
ATOM    752  O   SER    54     112.953 111.532  88.749  1.00  0.00           O  
ATOM    753  N   TYR    55     114.234 113.085  87.670  1.00  0.00           N  
ATOM    754  H   TYR    55     114.979 113.739  87.861  1.00  0.00           H  
ATOM    755  CA  TYR    55     113.681 112.953  86.311  1.00  0.00           C  
ATOM    756  HA  TYR    55     112.793 112.326  86.388  1.00  0.00           H  
ATOM    757  CB  TYR    55     113.141 114.280  85.881  1.00  0.00           C  
ATOM    758  HB2 TYR    55     113.936 114.807  85.355  1.00  0.00           H  
ATOM    759  HB3 TYR    55     112.377 114.077  85.131  1.00  0.00           H  
ATOM    760  CG  TYR    55     112.595 115.163  86.988  1.00  0.00           C  
ATOM    761  CD1 TYR    55     113.214 116.358  87.273  1.00  0.00           C  
ATOM    762  HD1 TYR    55     113.996 116.631  86.580  1.00  0.00           H  
ATOM    763  CE1 TYR    55     112.912 117.041  88.472  1.00  0.00           C  
ATOM    764  HE1 TYR    55     113.425 117.966  88.687  1.00  0.00           H  
ATOM    765  CZ  TYR    55     111.875 116.508  89.265  1.00  0.00           C  
ATOM    766  OH  TYR    55     111.524 117.244  90.379  1.00  0.00           O  
ATOM    767  HH  TYR    55     112.277 117.628  90.834  1.00  0.00           H  
ATOM    768  CE2 TYR    55     111.105 115.388  88.900  1.00  0.00           C  
ATOM    769  HE2 TYR    55     110.302 115.066  89.546  1.00  0.00           H  
ATOM    770  CD2 TYR    55     111.496 114.699  87.741  1.00  0.00           C  
ATOM    771  HD2 TYR    55     110.925 113.811  87.512  1.00  0.00           H  
ATOM    772  C   TYR    55     114.620 112.326  85.291  1.00  0.00           C  
ATOM    773  O   TYR    55     115.645 112.911  84.925  1.00  0.00           O  
ATOM    774  N   SER    56     114.366 111.186  84.626  1.00  0.00           N  
ATOM    775  H   SER    56     115.117 110.967  83.988  1.00  0.00           H  
ATOM    776  CA  SER    56     113.338 110.138  84.837  1.00  0.00           C  
ATOM    777  HA  SER    56     113.465 109.434  84.014  1.00  0.00           H  
ATOM    778  CB  SER    56     113.645 109.380  86.118  1.00  0.00           C  
ATOM    779  HB2 SER    56     113.714 110.102  86.931  1.00  0.00           H  
ATOM    780  HB3 SER    56     112.892 108.611  86.292  1.00  0.00           H  
ATOM    781  OG  SER    56     114.898 108.760  86.026  1.00  0.00           O  
ATOM    782  HG  SER    56     115.217 108.601  86.917  1.00  0.00           H  
ATOM    783  C   SER    56     111.904 110.702  84.802  1.00  0.00           C  
ATOM    784  O   SER    56     111.164 110.652  85.829  1.00  0.00           O  
ATOM    785  N   SER    57     111.375 111.207  83.657  1.00  0.00           N  
ATOM    786  H   SER    57     110.415 111.512  83.727  1.00  0.00           H  
ATOM    787  CA  SER    57     112.134 111.223  82.407  1.00  0.00           C  
ATOM    788  HA  SER    57     112.936 110.487  82.467  1.00  0.00           H  
ATOM    789  CB  SER    57     111.200 110.986  81.208  1.00  0.00           C  
ATOM    790  HB2 SER    57     110.355 111.656  81.362  1.00  0.00           H  
ATOM    791  HB3 SER    57     111.690 111.138  80.246  1.00  0.00           H  
ATOM    792  OG  SER    57     110.776 109.644  81.245  1.00  0.00           O  
ATOM    793  HG  SER    57     111.438 109.052  81.610  1.00  0.00           H  
ATOM    794  C   SER    57     112.724 112.628  82.226  1.00  0.00           C  
ATOM    795  O   SER    57     112.017 113.596  82.465  1.00  0.00           O  
ATOM    796  N   TYR    58     114.014 112.735  81.725  1.00  0.00           N  
ATOM    797  H   TYR    58     114.578 111.931  81.492  1.00  0.00           H  
ATOM    798  CA  TYR    58     114.695 114.028  81.727  1.00  0.00           C  
ATOM    799  HA  TYR    58     114.571 114.434  82.731  1.00  0.00           H  
ATOM    800  CB  TYR    58     116.200 113.856  81.496  1.00  0.00           C  
ATOM    801  HB2 TYR    58     116.603 113.153  82.225  1.00  0.00           H  
ATOM    802  HB3 TYR    58     116.312 113.423  80.502  1.00  0.00           H  
ATOM    803  CG  TYR    58     117.070 115.018  81.617  1.00  0.00           C  
ATOM    804  CD1 TYR    58     117.455 115.824  80.527  1.00  0.00           C  
ATOM    805  HD1 TYR    58     117.159 115.490  79.544  1.00  0.00           H  
ATOM    806  CE1 TYR    58     118.188 116.982  80.689  1.00  0.00           C  
ATOM    807  HE1 TYR    58     118.485 117.566  79.830  1.00  0.00           H  
ATOM    808  CZ  TYR    58     118.571 117.465  82.020  1.00  0.00           C  
ATOM    809  OH  TYR    58     118.927 118.802  82.146  1.00  0.00           O  
ATOM    810  HH  TYR    58     118.792 119.176  83.019  1.00  0.00           H  
ATOM    811  CE2 TYR    58     118.143 116.687  83.106  1.00  0.00           C  
ATOM    812  HE2 TYR    58     118.143 117.022  84.133  1.00  0.00           H  
ATOM    813  CD2 TYR    58     117.449 115.508  82.905  1.00  0.00           C  
ATOM    814  HD2 TYR    58     117.018 114.951  83.724  1.00  0.00           H  
ATOM    815  C   TYR    58     114.089 115.016  80.747  1.00  0.00           C  
ATOM    816  O   TYR    58     113.802 114.638  79.654  1.00  0.00           O  
ATOM    817  N   GLY    59     113.897 116.327  81.011  1.00  0.00           N  
ATOM    818  H   GLY    59     113.480 116.834  80.243  1.00  0.00           H  
ATOM    819  CA  GLY    59     113.927 117.081  82.248  1.00  0.00           C  
ATOM    820  HA2 GLY    59     113.644 116.491  83.119  1.00  0.00           H  
ATOM    821  HA3 GLY    59     114.968 117.336  82.446  1.00  0.00           H  
ATOM    822  C   GLY    59     113.086 118.415  82.162  1.00  0.00           C  
ATOM    823  O   GLY    59     112.830 119.009  81.118  1.00  0.00           O  
ATOM    824  N   GLN    60     112.831 119.095  83.321  1.00  0.00           N  
ATOM    825  H   GLN    60     112.349 119.953  83.094  1.00  0.00           H  
ATOM    826  CA  GLN    60     113.001 118.642  84.668  1.00  0.00           C  
ATOM    827  HA  GLN    60     113.609 117.738  84.626  1.00  0.00           H  
ATOM    828  CB  GLN    60     113.845 119.596  85.471  1.00  0.00           C  
ATOM    829  HB2 GLN    60     113.382 120.579  85.389  1.00  0.00           H  
ATOM    830  HB3 GLN    60     113.759 119.242  86.499  1.00  0.00           H  
ATOM    831  CG  GLN    60     115.328 119.765  85.187  1.00  0.00           C  
ATOM    832  HG2 GLN    60     115.465 119.884  84.112  1.00  0.00           H  
ATOM    833  HG3 GLN    60     115.735 120.680  85.616  1.00  0.00           H  
ATOM    834  CD  GLN    60     116.136 118.642  85.804  1.00  0.00           C  
ATOM    835  OE1 GLN    60     116.006 117.492  85.508  1.00  0.00           O  
ATOM    836  NE2 GLN    60     117.076 118.828  86.731  1.00  0.00           N  
ATOM    837 HE21 GLN    60     117.290 119.755  87.071  1.00  0.00           H  
ATOM    838 HE22 GLN    60     117.767 118.093  86.773  1.00  0.00           H  
ATOM    839  C   GLN    60     111.639 118.204  85.283  1.00  0.00           C  
ATOM    840  O   GLN    60     111.114 117.201  84.801  1.00  0.00           O  
ATOM    841  N   SER    61     110.981 118.861  86.316  1.00  0.00           N  
ATOM    842  H   SER    61     111.341 119.747  86.641  1.00  0.00           H  
ATOM    843  CA  SER    61     109.672 118.477  86.884  1.00  0.00           C  
ATOM    844  HA  SER    61     109.724 117.451  87.251  1.00  0.00           H  
ATOM    845  CB  SER    61     109.313 119.208  88.134  1.00  0.00           C  
ATOM    846  HB2 SER    61     110.019 118.916  88.911  1.00  0.00           H  
ATOM    847  HB3 SER    61     109.568 120.251  87.945  1.00  0.00           H  
ATOM    848  OG  SER    61     107.964 118.900  88.536  1.00  0.00           O  
ATOM    849  HG  SER    61     107.843 118.412  89.353  1.00  0.00           H  
ATOM    850  C   SER    61     108.546 118.606  85.815  1.00  0.00           C  
ATOM    851  O   SER    61     108.564 119.408  84.870  1.00  0.00           O  
ATOM    852  N   GLN    62     107.638 117.703  85.884  1.00  0.00           N  
ATOM    853  H   GLN    62     107.733 116.965  86.567  1.00  0.00           H  
ATOM    854  CA  GLN    62     106.531 117.605  85.064  1.00  0.00           C  
ATOM    855  HA  GLN    62     106.738 118.088  84.109  1.00  0.00           H  
ATOM    856  CB  GLN    62     106.196 116.124  84.673  1.00  0.00           C  
ATOM    857  HB2 GLN    62     107.069 115.632  84.245  1.00  0.00           H  
ATOM    858  HB3 GLN    62     105.986 115.583  85.596  1.00  0.00           H  
ATOM    859  CG  GLN    62     105.009 115.945  83.761  1.00  0.00           C  
ATOM    860  HG2 GLN    62     104.069 115.916  84.312  1.00  0.00           H  
ATOM    861  HG3 GLN    62     104.937 116.832  83.132  1.00  0.00           H  
ATOM    862  CD  GLN    62     105.175 114.730  82.964  1.00  0.00           C  
ATOM    863  OE1 GLN    62     105.723 114.765  81.788  1.00  0.00           O  
ATOM    864  NE2 GLN    62     104.916 113.525  83.442  1.00  0.00           N  
ATOM    865 HE21 GLN    62     105.212 112.709  82.926  1.00  0.00           H  
ATOM    866 HE22 GLN    62     104.523 113.398  84.363  1.00  0.00           H  
ATOM    867  C   GLN    62     105.288 118.327  85.663  1.00  0.00           C  
ATOM    868  O   GLN    62     104.244 118.416  85.018  1.00  0.00           O  
ATOM    869  N   ASN    63     105.378 118.859  86.873  1.00  0.00           N  
ATOM    870  H   ASN    63     106.271 118.749  87.332  1.00  0.00           H  
ATOM    871  CA  ASN    63     104.307 119.796  87.454  1.00  0.00           C  
ATOM    872  HA  ASN    63     103.287 119.520  87.188  1.00  0.00           H  
ATOM    873  CB  ASN    63     104.255 119.624  88.995  1.00  0.00           C  
ATOM    874  HB2 ASN    63     105.257 119.765  89.401  1.00  0.00           H  
ATOM    875  HB3 ASN    63     103.596 120.404  89.375  1.00  0.00           H  
ATOM    876  CG  ASN    63     103.708 118.237  89.299  1.00  0.00           C  
ATOM    877  OD1 ASN    63     103.521 117.304  88.481  1.00  0.00           O  
ATOM    878  ND2 ASN    63     103.529 117.942  90.581  1.00  0.00           N  
ATOM    879 HD21 ASN    63     103.386 116.975  90.837  1.00  0.00           H  
ATOM    880 HD22 ASN    63     103.655 118.498  91.415  1.00  0.00           H  
ATOM    881  C   ASN    63     104.595 121.201  87.011  1.00  0.00           C  
ATOM    882  O   ASN    63     103.661 122.055  86.996  1.00  0.00           O  
ATOM    883  N   THR    64     105.829 121.640  86.764  1.00  0.00           N  
ATOM    884  H   THR    64     106.538 120.939  86.604  1.00  0.00           H  
ATOM    885  CA  THR    64     106.140 123.055  86.270  1.00  0.00           C  
ATOM    886  HA  THR    64     105.384 123.398  85.564  1.00  0.00           H  
ATOM    887  CB  THR    64     106.241 124.046  87.454  1.00  0.00           C  
ATOM    888  HB  THR    64     106.989 123.666  88.150  1.00  0.00           H  
ATOM    889  CG2 THR    64     106.379 125.574  87.086  1.00  0.00           C  
ATOM    890 HG21 THR    64     107.160 125.870  86.385  1.00  0.00           H  
ATOM    891 HG22 THR    64     105.507 125.961  86.558  1.00  0.00           H  
ATOM    892 HG23 THR    64     106.456 126.139  88.015  1.00  0.00           H  
ATOM    893  OG1 THR    64     105.035 124.002  88.253  1.00  0.00           O  
ATOM    894  HG1 THR    64     104.491 123.239  88.047  1.00  0.00           H  
ATOM    895  C   THR    64     107.500 123.104  85.498  1.00  0.00           C  
ATOM    896  O   THR    64     108.580 122.858  86.011  1.00  0.00           O  
ATOM    897  N   GLY    65     107.574 123.323  84.221  1.00  0.00           N  
ATOM    898  H   GLY    65     108.473 123.199  83.779  1.00  0.00           H  
ATOM    899  CA  GLY    65     106.435 123.435  83.309  1.00  0.00           C  
ATOM    900  HA2 GLY    65     105.614 123.981  83.774  1.00  0.00           H  
ATOM    901  HA3 GLY    65     106.663 124.022  82.419  1.00  0.00           H  
ATOM    902  C   GLY    65     105.881 122.065  82.881  1.00  0.00           C  
ATOM    903  O   GLY    65     106.385 121.001  83.116  1.00  0.00           O  
ATOM    904  N   TYR    66     104.807 122.112  82.157  1.00  0.00           N  
ATOM    905  H   TYR    66     104.326 122.991  82.037  1.00  0.00           H  
ATOM    906  CA  TYR    66     104.190 120.976  81.496  1.00  0.00           C  
ATOM    907  HA  TYR    66     104.976 120.226  81.405  1.00  0.00           H  
ATOM    908  CB  TYR    66     103.094 120.335  82.413  1.00  0.00           C  
ATOM    909  HB2 TYR    66     102.598 119.571  81.814  1.00  0.00           H  
ATOM    910  HB3 TYR    66     103.550 119.825  83.261  1.00  0.00           H  
ATOM    911  CG  TYR    66     101.994 121.295  82.896  1.00  0.00           C  
ATOM    912  CD1 TYR    66     102.287 122.181  83.923  1.00  0.00           C  
ATOM    913  HD1 TYR    66     103.236 122.206  84.439  1.00  0.00           H  
ATOM    914  CE1 TYR    66     101.375 123.196  84.291  1.00  0.00           C  
ATOM    915  HE1 TYR    66     101.528 123.866  85.124  1.00  0.00           H  
ATOM    916  CZ  TYR    66     100.173 123.290  83.573  1.00  0.00           C  
ATOM    917  OH  TYR    66      99.093 124.036  83.859  1.00  0.00           O  
ATOM    918  HH  TYR    66      98.233 123.751  83.541  1.00  0.00           H  
ATOM    919  CE2 TYR    66      99.880 122.320  82.612  1.00  0.00           C  
ATOM    920  HE2 TYR    66      98.934 122.308  82.092  1.00  0.00           H  
ATOM    921  CD2 TYR    66     100.824 121.359  82.243  1.00  0.00           C  
ATOM    922  HD2 TYR    66     100.682 120.704  81.397  1.00  0.00           H  
ATOM    923  C   TYR    66     103.685 121.382  80.133  1.00  0.00           C  
ATOM    924  O   TYR    66     102.935 122.339  80.018  1.00  0.00           O  
ATOM    925  N   GLY    67     104.097 120.685  79.083  1.00  0.00           N  
ATOM    926  H   GLY    67     104.685 119.894  79.303  1.00  0.00           H  
ATOM    927  CA  GLY    67     103.963 121.050  77.637  1.00  0.00           C  
ATOM    928  HA2 GLY    67     104.307 122.006  77.243  1.00  0.00           H  
ATOM    929  HA3 GLY    67     104.613 120.367  77.089  1.00  0.00           H  
ATOM    930  C   GLY    67     102.565 120.895  77.141  1.00  0.00           C  
ATOM    931  O   GLY    67     101.626 120.749  77.880  1.00  0.00           O  
ATOM    932  N   THR    68     102.451 121.117  75.810  1.00  0.00           N  
ATOM    933  H   THR    68     103.274 121.195  75.230  1.00  0.00           H  
ATOM    934  CA  THR    68     101.203 120.945  75.083  1.00  0.00           C  
ATOM    935  HA  THR    68     100.769 120.038  75.504  1.00  0.00           H  
ATOM    936  CB  THR    68     100.217 122.153  75.113  1.00  0.00           C  
ATOM    937  HB  THR    68     100.227 122.474  76.155  1.00  0.00           H  
ATOM    938  CG2 THR    68     100.665 123.446  74.370  1.00  0.00           C  
ATOM    939 HG21 THR    68     101.726 123.558  74.593  1.00  0.00           H  
ATOM    940 HG22 THR    68     100.589 123.402  73.284  1.00  0.00           H  
ATOM    941 HG23 THR    68     100.000 124.231  74.732  1.00  0.00           H  
ATOM    942  OG1 THR    68      98.954 121.659  74.582  1.00  0.00           O  
ATOM    943  HG1 THR    68      98.558 121.229  75.342  1.00  0.00           H  
ATOM    944  C   THR    68     101.608 120.496  73.593  1.00  0.00           C  
ATOM    945  O   THR    68     102.729 120.149  73.338  1.00  0.00           O  
ATOM    946  N   GLN    69     100.654 120.543  72.607  1.00  0.00           N  
ATOM    947  H   GLN    69      99.859 121.142  72.778  1.00  0.00           H  
ATOM    948  CA  GLN    69     100.518 119.609  71.489  1.00  0.00           C  
ATOM    949  HA  GLN    69     101.493 119.264  71.142  1.00  0.00           H  
ATOM    950  CB  GLN    69      99.803 118.356  71.954  1.00  0.00           C  
ATOM    951  HB2 GLN    69      98.824 118.573  72.380  1.00  0.00           H  
ATOM    952  HB3 GLN    69      99.728 117.786  71.028  1.00  0.00           H  
ATOM    953  CG  GLN    69     100.576 117.497  72.971  1.00  0.00           C  
ATOM    954  HG2 GLN    69     100.506 116.414  72.867  1.00  0.00           H  
ATOM    955  HG3 GLN    69     101.653 117.618  72.851  1.00  0.00           H  
ATOM    956  CD  GLN    69     100.293 117.716  74.476  1.00  0.00           C  
ATOM    957  OE1 GLN    69      99.246 118.176  74.906  1.00  0.00           O  
ATOM    958  NE2 GLN    69     101.238 117.355  75.312  1.00  0.00           N  
ATOM    959 HE21 GLN    69     102.150 117.053  75.000  1.00  0.00           H  
ATOM    960 HE22 GLN    69     101.146 117.415  76.316  1.00  0.00           H  
ATOM    961  C   GLN    69      99.796 120.200  70.365  1.00  0.00           C  
ATOM    962  O   GLN    69      98.890 121.040  70.544  1.00  0.00           O  
ATOM    963  N   SER    70     100.209 119.936  69.130  1.00  0.00           N  
ATOM    964  H   SER    70     100.981 119.299  68.998  1.00  0.00           H  
ATOM    965  CA  SER    70      99.648 120.426  67.863  1.00  0.00           C  
ATOM    966  HA  SER    70      98.817 121.117  68.001  1.00  0.00           H  
ATOM    967  CB  SER    70     100.673 121.404  67.204  1.00  0.00           C  
ATOM    968  HB2 SER    70     100.246 121.686  66.241  1.00  0.00           H  
ATOM    969  HB3 SER    70     100.781 122.307  67.805  1.00  0.00           H  
ATOM    970  OG  SER    70     102.015 120.884  67.014  1.00  0.00           O  
ATOM    971  HG  SER    70     101.854 120.100  66.484  1.00  0.00           H  
ATOM    972  C   SER    70      99.095 119.377  66.957  1.00  0.00           C  
ATOM    973  O   SER    70      98.814 119.740  65.873  1.00  0.00           O  
ATOM    974  N   THR    71      98.729 118.219  67.477  1.00  0.00           N  
ATOM    975  H   THR    71      98.840 118.172  68.479  1.00  0.00           H  
ATOM    976  CA  THR    71      97.966 117.220  66.840  1.00  0.00           C  
ATOM    977  HA  THR    71      97.697 117.559  65.840  1.00  0.00           H  
ATOM    978  CB  THR    71      98.737 115.935  66.746  1.00  0.00           C  
ATOM    979  HB  THR    71      99.247 115.662  67.669  1.00  0.00           H  
ATOM    980  CG2 THR    71      97.825 114.824  66.272  1.00  0.00           C  
ATOM    981 HG21 THR    71      97.096 115.219  65.564  1.00  0.00           H  
ATOM    982 HG22 THR    71      98.366 113.994  65.818  1.00  0.00           H  
ATOM    983 HG23 THR    71      97.422 114.345  67.164  1.00  0.00           H  
ATOM    984  OG1 THR    71      99.716 116.077  65.784  1.00  0.00           O  
ATOM    985  HG1 THR    71     100.410 116.717  65.955  1.00  0.00           H  
ATOM    986  C   THR    71      96.641 116.974  67.536  1.00  0.00           C  
ATOM    987  O   THR    71      96.581 116.360  68.616  1.00  0.00           O  
ATOM    988  N   PRO    72      95.474 117.481  67.112  1.00  0.00           N  
ATOM    989  CD  PRO    72      95.309 118.317  65.840  1.00  0.00           C  
ATOM    990  HD2 PRO    72      95.702 117.737  65.004  1.00  0.00           H  
ATOM    991  HD3 PRO    72      95.873 119.243  65.952  1.00  0.00           H  
ATOM    992  CG  PRO    72      93.796 118.523  65.631  1.00  0.00           C  
ATOM    993  HG2 PRO    72      93.343 117.808  64.943  1.00  0.00           H  
ATOM    994  HG3 PRO    72      93.415 119.501  65.336  1.00  0.00           H  
ATOM    995  CB  PRO    72      93.314 118.287  67.036  1.00  0.00           C  
ATOM    996  HB2 PRO    72      92.266 117.988  67.060  1.00  0.00           H  
ATOM    997  HB3 PRO    72      93.391 119.189  67.644  1.00  0.00           H  
ATOM    998  CA  PRO    72      94.138 117.229  67.677  1.00  0.00           C  
ATOM    999  HA  PRO    72      94.120 117.311  68.764  1.00  0.00           H  
ATOM   1000  C   PRO    72      93.542 115.859  67.369  1.00  0.00           C  
ATOM   1001  O   PRO    72      93.993 115.151  66.457  1.00  0.00           O  
ATOM   1002  N   GLN    73      92.531 115.493  68.135  1.00  0.00           N  
ATOM   1003  H   GLN    73      92.258 116.075  68.913  1.00  0.00           H  
ATOM   1004  CA  GLN    73      91.867 114.152  67.953  1.00  0.00           C  
ATOM   1005  HA  GLN    73      92.706 113.457  67.981  1.00  0.00           H  
ATOM   1006  CB  GLN    73      90.945 113.817  69.136  1.00  0.00           C  
ATOM   1007  HB2 GLN    73      90.583 112.797  68.999  1.00  0.00           H  
ATOM   1008  HB3 GLN    73      91.506 113.775  70.070  1.00  0.00           H  
ATOM   1009  CG  GLN    73      89.690 114.757  69.319  1.00  0.00           C  
ATOM   1010  HG2 GLN    73      89.641 115.051  70.367  1.00  0.00           H  
ATOM   1011  HG3 GLN    73      89.879 115.661  68.740  1.00  0.00           H  
ATOM   1012  CD  GLN    73      88.367 114.198  68.869  1.00  0.00           C  
ATOM   1013  OE1 GLN    73      88.309 113.514  67.828  1.00  0.00           O  
ATOM   1014  NE2 GLN    73      87.231 114.351  69.492  1.00  0.00           N  
ATOM   1015 HE21 GLN    73      87.260 114.629  70.463  1.00  0.00           H  
ATOM   1016 HE22 GLN    73      86.366 114.114  69.028  1.00  0.00           H  
ATOM   1017  C   GLN    73      91.106 114.076  66.597  1.00  0.00           C  
ATOM   1018  O   GLN    73      90.497 115.102  66.181  1.00  0.00           O  
ATOM   1019  N   GLY    74      90.966 112.855  65.965  1.00  0.00           N  
ATOM   1020  H   GLY    74      91.407 112.115  66.492  1.00  0.00           H  
ATOM   1021  CA  GLY    74      90.717 112.647  64.562  1.00  0.00           C  
ATOM   1022  HA2 GLY    74      90.823 113.582  64.011  1.00  0.00           H  
ATOM   1023  HA3 GLY    74      91.357 111.852  64.179  1.00  0.00           H  
ATOM   1024  C   GLY    74      89.331 112.090  64.406  1.00  0.00           C  
ATOM   1025  O   GLY    74      88.836 112.033  63.286  1.00  0.00           O  
ATOM   1026  N   TYR    75      88.615 111.705  65.410  1.00  0.00           N  
ATOM   1027  H   TYR    75      89.098 111.786  66.293  1.00  0.00           H  
ATOM   1028  CA  TYR    75      87.279 111.086  65.390  1.00  0.00           C  
ATOM   1029  HA  TYR    75      87.078 110.558  64.458  1.00  0.00           H  
ATOM   1030  CB  TYR    75      87.179 110.212  66.696  1.00  0.00           C  
ATOM   1031  HB2 TYR    75      87.272 110.833  67.587  1.00  0.00           H  
ATOM   1032  HB3 TYR    75      86.213 109.708  66.682  1.00  0.00           H  
ATOM   1033  CG  TYR    75      88.296 109.193  66.810  1.00  0.00           C  
ATOM   1034  CD1 TYR    75      89.251 109.247  67.821  1.00  0.00           C  
ATOM   1035  HD1 TYR    75      89.169 110.044  68.546  1.00  0.00           H  
ATOM   1036  CE1 TYR    75      90.262 108.286  67.876  1.00  0.00           C  
ATOM   1037  HE1 TYR    75      90.940 108.210  68.714  1.00  0.00           H  
ATOM   1038  CZ  TYR    75      90.365 107.368  66.809  1.00  0.00           C  
ATOM   1039  OH  TYR    75      91.366 106.445  66.852  1.00  0.00           O  
ATOM   1040  HH  TYR    75      91.782 106.542  67.712  1.00  0.00           H  
ATOM   1041  CE2 TYR    75      89.463 107.332  65.732  1.00  0.00           C  
ATOM   1042  HE2 TYR    75      89.538 106.574  64.967  1.00  0.00           H  
ATOM   1043  CD2 TYR    75      88.426 108.286  65.744  1.00  0.00           C  
ATOM   1044  HD2 TYR    75      87.771 108.327  64.886  1.00  0.00           H  
ATOM   1045  C   TYR    75      86.021 112.086  65.442  1.00  0.00           C  
ATOM   1046  O   TYR    75      84.929 111.706  65.088  1.00  0.00           O  
ATOM   1047  N   GLY    76      86.155 113.330  65.793  1.00  0.00           N  
ATOM   1048  H   GLY    76      87.056 113.766  65.929  1.00  0.00           H  
ATOM   1049  CA  GLY    76      84.943 114.242  65.909  1.00  0.00           C  
ATOM   1050  HA2 GLY    76      85.160 115.300  66.057  1.00  0.00           H  
ATOM   1051  HA3 GLY    76      84.375 114.242  64.978  1.00  0.00           H  
ATOM   1052  C   GLY    76      84.160 113.898  67.137  1.00  0.00           C  
ATOM   1053  O   GLY    76      84.796 113.408  68.064  1.00  0.00           O  
ATOM   1054  N   SER    77      82.835 114.121  67.261  1.00  0.00           N  
ATOM   1055  H   SER    77      82.252 114.389  66.481  1.00  0.00           H  
ATOM   1056  CA  SER    77      82.028 113.778  68.427  1.00  0.00           C  
ATOM   1057  HA  SER    77      82.684 113.266  69.132  1.00  0.00           H  
ATOM   1058  CB  SER    77      81.612 115.056  69.198  1.00  0.00           C  
ATOM   1059  HB2 SER    77      80.901 114.786  69.979  1.00  0.00           H  
ATOM   1060  HB3 SER    77      82.523 115.493  69.607  1.00  0.00           H  
ATOM   1061  OG  SER    77      80.997 116.021  68.351  1.00  0.00           O  
ATOM   1062  HG  SER    77      81.780 116.449  67.997  1.00  0.00           H  
ATOM   1063  C   SER    77      80.814 112.838  68.189  1.00  0.00           C  
ATOM   1064  O   SER    77      79.691 113.326  67.910  1.00  0.00           O  
ATOM   1065  N   THR    78      80.939 111.528  68.354  1.00  0.00           N  
ATOM   1066  H   THR    78      80.091 110.988  68.451  1.00  0.00           H  
ATOM   1067  CA  THR    78      82.268 110.798  68.520  1.00  0.00           C  
ATOM   1068  HA  THR    78      83.048 111.541  68.357  1.00  0.00           H  
ATOM   1069  CB  THR    78      82.653 110.291  69.898  1.00  0.00           C  
ATOM   1070  HB  THR    78      81.969 109.544  70.300  1.00  0.00           H  
ATOM   1071  CG2 THR    78      84.092 109.854  69.902  1.00  0.00           C  
ATOM   1072 HG21 THR    78      84.570 109.777  70.879  1.00  0.00           H  
ATOM   1073 HG22 THR    78      84.160 108.825  69.551  1.00  0.00           H  
ATOM   1074 HG23 THR    78      84.693 110.523  69.286  1.00  0.00           H  
ATOM   1075  OG1 THR    78      82.602 111.364  70.784  1.00  0.00           O  
ATOM   1076  HG1 THR    78      81.706 111.708  70.832  1.00  0.00           H  
ATOM   1077  C   THR    78      82.453 109.605  67.571  1.00  0.00           C  
ATOM   1078  O   THR    78      81.769 108.590  67.739  1.00  0.00           O  
ATOM   1079  N   GLY    79      83.369 109.665  66.657  1.00  0.00           N  
ATOM   1080  H   GLY    79      83.859 110.520  66.436  1.00  0.00           H  
ATOM   1081  CA  GLY    79      83.477 108.522  65.724  1.00  0.00           C  
ATOM   1082  HA2 GLY    79      82.450 108.220  65.520  1.00  0.00           H  
ATOM   1083  HA3 GLY    79      83.922 108.896  64.802  1.00  0.00           H  
ATOM   1084  C   GLY    79      84.139 107.262  66.170  1.00  0.00           C  
ATOM   1085  O   GLY    79      84.667 107.192  67.289  1.00  0.00           O  
ATOM   1086  N   GLY    80      84.274 106.208  65.261  1.00  0.00           N  
ATOM   1087  H   GLY    80      84.730 105.387  65.633  1.00  0.00           H  
ATOM   1088  CA  GLY    80      83.627 106.114  63.929  1.00  0.00           C  
ATOM   1089  HA2 GLY    80      83.712 107.078  63.429  1.00  0.00           H  
ATOM   1090  HA3 GLY    80      84.186 105.317  63.439  1.00  0.00           H  
ATOM   1091  C   GLY    80      82.171 105.734  63.927  1.00  0.00           C  
ATOM   1092  O   GLY    80      81.681 105.172  64.879  1.00  0.00           O  
ATOM   1093  N   TYR    81      81.542 106.160  62.813  1.00  0.00           N  
ATOM   1094  H   TYR    81      82.175 106.395  62.062  1.00  0.00           H  
ATOM   1095  CA  TYR    81      80.126 106.225  62.647  1.00  0.00           C  
ATOM   1096  HA  TYR    81      79.648 106.084  63.616  1.00  0.00           H  
ATOM   1097  CB  TYR    81      79.643 107.674  62.310  1.00  0.00           C  
ATOM   1098  HB2 TYR    81      79.703 107.844  61.235  1.00  0.00           H  
ATOM   1099  HB3 TYR    81      78.572 107.702  62.508  1.00  0.00           H  
ATOM   1100  CG  TYR    81      80.379 108.811  63.038  1.00  0.00           C  
ATOM   1101  CD1 TYR    81      79.733 109.491  64.128  1.00  0.00           C  
ATOM   1102  HD1 TYR    81      78.799 109.062  64.457  1.00  0.00           H  
ATOM   1103  CE1 TYR    81      80.285 110.591  64.720  1.00  0.00           C  
ATOM   1104  HE1 TYR    81      79.849 111.129  65.549  1.00  0.00           H  
ATOM   1105  CZ  TYR    81      81.497 111.134  64.175  1.00  0.00           C  
ATOM   1106  OH  TYR    81      82.096 112.238  64.676  1.00  0.00           O  
ATOM   1107  HH  TYR    81      83.014 112.184  64.400  1.00  0.00           H  
ATOM   1108  CE2 TYR    81      82.118 110.467  63.096  1.00  0.00           C  
ATOM   1109  HE2 TYR    81      83.067 110.807  62.709  1.00  0.00           H  
ATOM   1110  CD2 TYR    81      81.542 109.342  62.498  1.00  0.00           C  
ATOM   1111  HD2 TYR    81      82.026 108.904  61.638  1.00  0.00           H  
ATOM   1112  C   TYR    81      79.655 105.221  61.520  1.00  0.00           C  
ATOM   1113  O   TYR    81      79.721 105.552  60.257  1.00  0.00           O  
ATOM   1114  N   GLY    82      79.197 104.020  61.896  1.00  0.00           N  
ATOM   1115  H   GLY    82      78.868 103.531  61.076  1.00  0.00           H  
ATOM   1116  CA  GLY    82      78.852 103.476  63.199  1.00  0.00           C  
ATOM   1117  HA2 GLY    82      78.378 102.510  63.027  1.00  0.00           H  
ATOM   1118  HA3 GLY    82      79.774 103.270  63.743  1.00  0.00           H  
ATOM   1119  C   GLY    82      77.855 104.242  64.032  1.00  0.00           C  
ATOM   1120  O   GLY    82      77.254 105.213  63.540  1.00  0.00           O  
ATOM   1121  N   SER    83      77.621 103.872  65.225  1.00  0.00           N  
ATOM   1122  H   SER    83      78.218 103.278  65.783  1.00  0.00           H  
ATOM   1123  CA  SER    83      76.679 104.590  66.104  1.00  0.00           C  
ATOM   1124  HA  SER    83      76.341 103.848  66.827  1.00  0.00           H  
ATOM   1125  CB  SER    83      77.224 105.747  66.885  1.00  0.00           C  
ATOM   1126  HB2 SER    83      77.436 106.591  66.229  1.00  0.00           H  
ATOM   1127  HB3 SER    83      76.487 106.005  67.646  1.00  0.00           H  
ATOM   1128  OG  SER    83      78.374 105.282  67.561  1.00  0.00           O  
ATOM   1129  HG  SER    83      78.544 105.773  68.368  1.00  0.00           H  
ATOM   1130  C   SER    83      75.302 104.997  65.516  1.00  0.00           C  
ATOM   1131  O   SER    83      75.004 106.207  65.419  1.00  0.00           O  
ATOM   1132  N   SER    84      74.391 104.117  65.111  1.00  0.00           N  
ATOM   1133  H   SER    84      73.558 104.453  64.650  1.00  0.00           H  
ATOM   1134  CA  SER    84      74.475 102.667  65.113  1.00  0.00           C  
ATOM   1135  HA  SER    84      75.451 102.402  65.519  1.00  0.00           H  
ATOM   1136  CB  SER    84      73.282 102.103  65.912  1.00  0.00           C  
ATOM   1137  HB2 SER    84      72.310 102.485  65.601  1.00  0.00           H  
ATOM   1138  HB3 SER    84      73.347 101.018  65.831  1.00  0.00           H  
ATOM   1139  OG  SER    84      73.334 102.440  67.302  1.00  0.00           O  
ATOM   1140  HG  SER    84      72.629 103.050  67.533  1.00  0.00           H  
ATOM   1141  C   SER    84      74.499 102.098  63.694  1.00  0.00           C  
ATOM   1142  O   SER    84      74.102 102.699  62.694  1.00  0.00           O  
ATOM   1143  N   GLN    85      74.961 100.837  63.570  1.00  0.00           N  
ATOM   1144  H   GLN    85      75.289 100.340  64.385  1.00  0.00           H  
ATOM   1145  CA  GLN    85      75.007 100.091  62.303  1.00  0.00           C  
ATOM   1146  HA  GLN    85      75.549 100.752  61.626  1.00  0.00           H  
ATOM   1147  CB  GLN    85      75.749  98.806  62.415  1.00  0.00           C  
ATOM   1148  HB2 GLN    85      76.714  98.937  62.904  1.00  0.00           H  
ATOM   1149  HB3 GLN    85      75.207  98.146  63.092  1.00  0.00           H  
ATOM   1150  CG  GLN    85      75.979  98.085  61.055  1.00  0.00           C  
ATOM   1151  HG2 GLN    85      75.978  98.798  60.230  1.00  0.00           H  
ATOM   1152  HG3 GLN    85      76.979  97.655  61.122  1.00  0.00           H  
ATOM   1153  CD  GLN    85      75.134  96.900  60.757  1.00  0.00           C  
ATOM   1154  OE1 GLN    85      74.086  96.585  61.361  1.00  0.00           O  
ATOM   1155  NE2 GLN    85      75.553  96.208  59.783  1.00  0.00           N  
ATOM   1156 HE21 GLN    85      74.914  95.570  59.331  1.00  0.00           H  
ATOM   1157 HE22 GLN    85      76.447  96.385  59.348  1.00  0.00           H  
ATOM   1158  C   GLN    85      73.623  99.920  61.685  1.00  0.00           C  
ATOM   1159  O   GLN    85      73.446 100.358  60.545  1.00  0.00           O  
ATOM   1160  N   SER    86      72.714  99.369  62.532  1.00  0.00           N  
ATOM   1161  H   SER    86      73.012  99.040  63.440  1.00  0.00           H  
ATOM   1162  CA  SER    86      71.289  99.144  62.190  1.00  0.00           C  
ATOM   1163  HA  SER    86      70.924  98.298  62.773  1.00  0.00           H  
ATOM   1164  CB  SER    86      70.448 100.411  62.360  1.00  0.00           C  
ATOM   1165  HB2 SER    86      70.746 101.140  61.607  1.00  0.00           H  
ATOM   1166  HB3 SER    86      69.399 100.202  62.151  1.00  0.00           H  
ATOM   1167  OG  SER    86      70.608 100.898  63.664  1.00  0.00           O  
ATOM   1168  HG  SER    86      70.157 100.254  64.216  1.00  0.00           H  
ATOM   1169  C   SER    86      70.969  98.742  60.684  1.00  0.00           C  
ATOM   1170  O   SER    86      70.043  99.281  60.041  1.00  0.00           O  
ATOM   1171  N   SER    87      71.739  97.743  60.157  1.00  0.00           N  
ATOM   1172  H   SER    87      72.523  97.555  60.764  1.00  0.00           H  
ATOM   1173  CA  SER    87      71.790  97.286  58.746  1.00  0.00           C  
ATOM   1174  HA  SER    87      70.774  97.492  58.410  1.00  0.00           H  
ATOM   1175  CB  SER    87      72.838  98.118  57.990  1.00  0.00           C  
ATOM   1176  HB2 SER    87      73.779  97.997  58.527  1.00  0.00           H  
ATOM   1177  HB3 SER    87      72.754  97.840  56.940  1.00  0.00           H  
ATOM   1178  OG  SER    87      72.492  99.545  58.040  1.00  0.00           O  
ATOM   1179  HG  SER    87      72.206  99.783  58.926  1.00  0.00           H  
ATOM   1180  C   SER    87      72.026  95.728  58.664  1.00  0.00           C  
ATOM   1181  O   SER    87      72.727  95.262  57.741  1.00  0.00           O  
ATOM   1182  N   GLN    88      71.517  95.010  59.685  1.00  0.00           N  
ATOM   1183  H   GLN    88      70.999  95.544  60.368  1.00  0.00           H  
ATOM   1184  CA  GLN    88      71.687  93.626  59.982  1.00  0.00           C  
ATOM   1185  HA  GLN    88      72.052  93.161  59.066  1.00  0.00           H  
ATOM   1186  CB  GLN    88      72.855  93.454  60.950  1.00  0.00           C  
ATOM   1187  HB2 GLN    88      73.740  93.928  60.525  1.00  0.00           H  
ATOM   1188  HB3 GLN    88      72.594  93.889  61.915  1.00  0.00           H  
ATOM   1189  CG  GLN    88      73.135  91.986  61.253  1.00  0.00           C  
ATOM   1190  HG2 GLN    88      74.054  91.986  61.839  1.00  0.00           H  
ATOM   1191  HG3 GLN    88      72.431  91.490  61.922  1.00  0.00           H  
ATOM   1192  CD  GLN    88      73.556  91.035  60.131  1.00  0.00           C  
ATOM   1193  OE1 GLN    88      74.673  91.028  59.623  1.00  0.00           O  
ATOM   1194  NE2 GLN    88      72.582  90.241  59.622  1.00  0.00           N  
ATOM   1195 HE21 GLN    88      71.621  90.297  59.930  1.00  0.00           H  
ATOM   1196 HE22 GLN    88      72.783  89.783  58.745  1.00  0.00           H  
ATOM   1197  C   GLN    88      70.368  92.966  60.413  1.00  0.00           C  
ATOM   1198  O   GLN    88      70.127  92.939  61.633  1.00  0.00           O  
ATOM   1199  N   SER    89      69.544  92.488  59.473  1.00  0.00           N  
ATOM   1200  H   SER    89      69.836  92.510  58.506  1.00  0.00           H  
ATOM   1201  CA  SER    89      68.223  91.846  59.784  1.00  0.00           C  
ATOM   1202  HA  SER    89      67.635  92.595  60.314  1.00  0.00           H  
ATOM   1203  CB  SER    89      67.458  91.646  58.450  1.00  0.00           C  
ATOM   1204  HB2 SER    89      67.237  92.627  58.029  1.00  0.00           H  
ATOM   1205  HB3 SER    89      68.098  91.188  57.696  1.00  0.00           H  
ATOM   1206  OG  SER    89      66.274  90.905  58.584  1.00  0.00           O  
ATOM   1207  HG  SER    89      65.595  91.578  58.507  1.00  0.00           H  
ATOM   1208  C   SER    89      68.295  90.495  60.589  1.00  0.00           C  
ATOM   1209  O   SER    89      69.342  89.864  60.713  1.00  0.00           O  
ATOM   1210  N   SER    90      67.117  90.110  61.086  1.00  0.00           N  
ATOM   1211  H   SER    90      66.321  90.691  60.863  1.00  0.00           H  
ATOM   1212  CA  SER    90      66.925  88.712  61.634  1.00  0.00           C  
ATOM   1213  HA  SER    90      67.623  88.686  62.471  1.00  0.00           H  
ATOM   1214  CB  SER    90      65.494  88.424  62.159  1.00  0.00           C  
ATOM   1215  HB2 SER    90      65.530  87.477  62.698  1.00  0.00           H  
ATOM   1216  HB3 SER    90      65.140  89.156  62.885  1.00  0.00           H  
ATOM   1217  OG  SER    90      64.566  88.455  61.090  1.00  0.00           O  
ATOM   1218  HG  SER    90      63.714  88.745  61.425  1.00  0.00           H  
ATOM   1219  C   SER    90      67.173  87.669  60.593  1.00  0.00           C  
ATOM   1220  O   SER    90      67.537  86.537  60.947  1.00  0.00           O  
ATOM   1221  N   TYR    91      67.130  87.878  59.273  1.00  0.00           N  
ATOM   1222  H   TYR    91      66.757  88.783  59.022  1.00  0.00           H  
ATOM   1223  CA  TYR    91      67.203  86.903  58.142  1.00  0.00           C  
ATOM   1224  HA  TYR    91      66.307  86.282  58.122  1.00  0.00           H  
ATOM   1225  CB  TYR    91      67.173  87.738  56.850  1.00  0.00           C  
ATOM   1226  HB2 TYR    91      66.227  88.269  56.740  1.00  0.00           H  
ATOM   1227  HB3 TYR    91      67.999  88.447  56.910  1.00  0.00           H  
ATOM   1228  CG  TYR    91      67.514  86.962  55.662  1.00  0.00           C  
ATOM   1229  CD1 TYR    91      68.717  87.032  54.953  1.00  0.00           C  
ATOM   1230  HD1 TYR    91      69.542  87.612  55.339  1.00  0.00           H  
ATOM   1231  CE1 TYR    91      68.899  86.341  53.741  1.00  0.00           C  
ATOM   1232  HE1 TYR    91      69.862  86.420  53.260  1.00  0.00           H  
ATOM   1233  CZ  TYR    91      67.890  85.463  53.233  1.00  0.00           C  
ATOM   1234  OH  TYR    91      68.072  84.786  52.044  1.00  0.00           O  
ATOM   1235  HH  TYR    91      69.002  84.813  51.806  1.00  0.00           H  
ATOM   1236  CE2 TYR    91      66.719  85.497  53.923  1.00  0.00           C  
ATOM   1237  HE2 TYR    91      65.874  84.889  53.635  1.00  0.00           H  
ATOM   1238  CD2 TYR    91      66.485  86.161  55.127  1.00  0.00           C  
ATOM   1239  HD2 TYR    91      65.469  86.249  55.482  1.00  0.00           H  
ATOM   1240  C   TYR    91      68.552  86.094  58.153  1.00  0.00           C  
ATOM   1241  O   TYR    91      69.535  86.708  58.598  1.00  0.00           O  
ATOM   1242  N   GLY    92      68.668  84.896  57.631  1.00  0.00           N  
ATOM   1243  H   GLY    92      69.586  84.484  57.541  1.00  0.00           H  
ATOM   1244  CA  GLY    92      67.590  84.002  57.302  1.00  0.00           C  
ATOM   1245  HA2 GLY    92      67.694  83.166  57.993  1.00  0.00           H  
ATOM   1246  HA3 GLY    92      66.600  84.452  57.372  1.00  0.00           H  
ATOM   1247  C   GLY    92      67.821  83.319  55.931  1.00  0.00           C  
ATOM   1248  O   GLY    92      68.865  83.378  55.311  1.00  0.00           O  
ATOM   1249  N   GLN    93      66.744  82.586  55.543  1.00  0.00           N  
ATOM   1250  H   GLN    93      66.048  82.404  56.252  1.00  0.00           H  
ATOM   1251  CA  GLN    93      66.596  81.929  54.274  1.00  0.00           C  
ATOM   1252  HA  GLN    93      67.468  82.291  53.729  1.00  0.00           H  
ATOM   1253  CB  GLN    93      66.635  80.384  54.551  1.00  0.00           C  
ATOM   1254  HB2 GLN    93      66.747  79.964  53.551  1.00  0.00           H  
ATOM   1255  HB3 GLN    93      67.459  80.257  55.253  1.00  0.00           H  
ATOM   1256  CG  GLN    93      65.374  79.565  55.077  1.00  0.00           C  
ATOM   1257  HG2 GLN    93      64.411  79.884  54.679  1.00  0.00           H  
ATOM   1258  HG3 GLN    93      65.560  78.496  54.970  1.00  0.00           H  
ATOM   1259  CD  GLN    93      65.147  79.803  56.562  1.00  0.00           C  
ATOM   1260  OE1 GLN    93      65.867  80.390  57.318  1.00  0.00           O  
ATOM   1261  NE2 GLN    93      63.973  79.459  57.090  1.00  0.00           N  
ATOM   1262 HE21 GLN    93      63.774  79.881  57.986  1.00  0.00           H  
ATOM   1263 HE22 GLN    93      63.228  78.978  56.607  1.00  0.00           H  
ATOM   1264  C   GLN    93      65.337  82.187  53.451  1.00  0.00           C  
ATOM   1265  O   GLN    93      64.285  82.352  53.962  1.00  0.00           O  
ATOM   1266  N   GLN    94      65.424  82.194  52.077  1.00  0.00           N  
ATOM   1267  H   GLN    94      66.329  82.003  51.671  1.00  0.00           H  
ATOM   1268  CA  GLN    94      64.235  82.513  51.255  1.00  0.00           C  
ATOM   1269  HA  GLN    94      63.884  83.497  51.566  1.00  0.00           H  
ATOM   1270  CB  GLN    94      64.559  82.620  49.785  1.00  0.00           C  
ATOM   1271  HB2 GLN    94      64.858  81.630  49.440  1.00  0.00           H  
ATOM   1272  HB3 GLN    94      63.589  82.751  49.306  1.00  0.00           H  
ATOM   1273  CG  GLN    94      65.586  83.668  49.348  1.00  0.00           C  
ATOM   1274  HG2 GLN    94      65.294  84.618  49.795  1.00  0.00           H  
ATOM   1275  HG3 GLN    94      66.606  83.552  49.715  1.00  0.00           H  
ATOM   1276  CD  GLN    94      65.838  83.595  47.801  1.00  0.00           C  
ATOM   1277  OE1 GLN    94      66.381  82.639  47.256  1.00  0.00           O  
ATOM   1278  NE2 GLN    94      65.435  84.605  47.088  1.00  0.00           N  
ATOM   1279 HE21 GLN    94      65.119  85.364  47.673  1.00  0.00           H  
ATOM   1280 HE22 GLN    94      65.296  84.556  46.088  1.00  0.00           H  
ATOM   1281  C   GLN    94      63.125  81.431  51.409  1.00  0.00           C  
ATOM   1282  O   GLN    94      63.329  80.249  51.624  1.00  0.00           O  
ATOM   1283  N   SER    95      61.868  81.921  51.182  1.00  0.00           N  
ATOM   1284  H   SER    95      61.835  82.897  50.923  1.00  0.00           H  
ATOM   1285  CA  SER    95      60.733  81.010  50.782  1.00  0.00           C  
ATOM   1286  HA  SER    95      60.419  80.372  51.609  1.00  0.00           H  
ATOM   1287  CB  SER    95      59.530  81.872  50.461  1.00  0.00           C  
ATOM   1288  HB2 SER    95      59.336  82.390  51.400  1.00  0.00           H  
ATOM   1289  HB3 SER    95      59.683  82.493  49.578  1.00  0.00           H  
ATOM   1290  OG  SER    95      58.378  81.058  50.217  1.00  0.00           O  
ATOM   1291  HG  SER    95      57.609  81.593  50.429  1.00  0.00           H  
ATOM   1292  C   SER    95      61.084  80.106  49.612  1.00  0.00           C  
ATOM   1293  O   SER    95      61.740  80.563  48.672  1.00  0.00           O  
ATOM   1294  N   SER    96      60.566  78.872  49.604  1.00  0.00           N  
ATOM   1295  H   SER    96      59.903  78.747  50.355  1.00  0.00           H  
ATOM   1296  CA  SER    96      60.699  77.915  48.571  1.00  0.00           C  
ATOM   1297  HA  SER    96      61.361  78.269  47.781  1.00  0.00           H  
ATOM   1298  CB  SER    96      61.358  76.708  49.293  1.00  0.00           C  
ATOM   1299  HB2 SER    96      62.173  76.914  49.987  1.00  0.00           H  
ATOM   1300  HB3 SER    96      60.476  76.249  49.739  1.00  0.00           H  
ATOM   1301  OG  SER    96      61.683  75.834  48.243  1.00  0.00           O  
ATOM   1302  HG  SER    96      60.862  75.459  47.914  1.00  0.00           H  
ATOM   1303  C   SER    96      59.307  77.506  47.847  1.00  0.00           C  
ATOM   1304  O   SER    96      58.363  77.099  48.557  1.00  0.00           O  
ATOM   1305  N   TYR    97      59.024  77.762  46.569  1.00  0.00           N  
ATOM   1306  H   TYR    97      58.109  77.438  46.292  1.00  0.00           H  
ATOM   1307  CA  TYR    97      59.968  78.260  45.492  1.00  0.00           C  
ATOM   1308  HA  TYR    97      59.605  78.025  44.491  1.00  0.00           H  
ATOM   1309  CB  TYR    97      60.181  79.831  45.500  1.00  0.00           C  
ATOM   1310  HB2 TYR    97      60.802  80.138  46.342  1.00  0.00           H  
ATOM   1311  HB3 TYR    97      60.763  80.058  44.607  1.00  0.00           H  
ATOM   1312  CG  TYR    97      58.833  80.606  45.472  1.00  0.00           C  
ATOM   1313  CD1 TYR    97      58.377  81.329  46.639  1.00  0.00           C  
ATOM   1314  HD1 TYR    97      59.004  81.555  47.489  1.00  0.00           H  
ATOM   1315  CE1 TYR    97      57.156  81.983  46.591  1.00  0.00           C  
ATOM   1316  HE1 TYR    97      56.804  82.479  47.483  1.00  0.00           H  
ATOM   1317  CZ  TYR    97      56.287  81.817  45.508  1.00  0.00           C  
ATOM   1318  OH  TYR    97      55.061  82.326  45.633  1.00  0.00           O  
ATOM   1319  HH  TYR    97      54.443  82.102  44.934  1.00  0.00           H  
ATOM   1320  CE2 TYR    97      56.771  81.170  44.318  1.00  0.00           C  
ATOM   1321  HE2 TYR    97      56.149  81.098  43.438  1.00  0.00           H  
ATOM   1322  CD2 TYR    97      57.992  80.502  44.326  1.00  0.00           C  
ATOM   1323  HD2 TYR    97      58.350  79.976  43.454  1.00  0.00           H  
ATOM   1324  C   TYR    97      61.243  77.381  45.454  1.00  0.00           C  
ATOM   1325  O   TYR    97      62.325  77.914  45.542  1.00  0.00           O  
ATOM   1326  N   PRO    98      61.253  76.055  45.148  1.00  0.00           N  
ATOM   1327  CD  PRO    98      62.464  75.258  45.050  1.00  0.00           C  
ATOM   1328  HD2 PRO    98      62.954  74.982  45.983  1.00  0.00           H  
ATOM   1329  HD3 PRO    98      63.174  75.846  44.469  1.00  0.00           H  
ATOM   1330  CG  PRO    98      62.007  73.951  44.360  1.00  0.00           C  
ATOM   1331  HG2 PRO    98      61.859  73.142  45.075  1.00  0.00           H  
ATOM   1332  HG3 PRO    98      62.631  73.639  43.522  1.00  0.00           H  
ATOM   1333  CB  PRO    98      60.676  74.275  43.758  1.00  0.00           C  
ATOM   1334  HB2 PRO    98      60.019  73.432  43.541  1.00  0.00           H  
ATOM   1335  HB3 PRO    98      60.787  74.673  42.749  1.00  0.00           H  
ATOM   1336  CA  PRO    98      60.086  75.311  44.688  1.00  0.00           C  
ATOM   1337  HA  PRO    98      59.350  75.960  44.214  1.00  0.00           H  
ATOM   1338  C   PRO    98      59.316  74.589  45.888  1.00  0.00           C  
ATOM   1339  O   PRO    98      59.851  74.496  46.972  1.00  0.00           O  
ATOM   1340  N   GLY    99      58.043  74.240  45.709  1.00  0.00           N  
ATOM   1341  H   GLY    99      57.590  74.632  44.895  1.00  0.00           H  
ATOM   1342  CA  GLY    99      57.160  74.049  46.838  1.00  0.00           C  
ATOM   1343  HA2 GLY    99      57.531  74.705  47.626  1.00  0.00           H  
ATOM   1344  HA3 GLY    99      56.106  74.222  46.617  1.00  0.00           H  
ATOM   1345  C   GLY    99      57.311  72.684  47.419  1.00  0.00           C  
ATOM   1346  O   GLY    99      58.080  71.875  46.890  1.00  0.00           O  
ATOM   1347  N   TYR   100      56.660  72.442  48.523  1.00  0.00           N  
ATOM   1348  H   TYR   100      56.008  73.183  48.741  1.00  0.00           H  
ATOM   1349  CA  TYR   100      56.871  71.346  49.436  1.00  0.00           C  
ATOM   1350  HA  TYR   100      57.118  70.508  48.784  1.00  0.00           H  
ATOM   1351  CB  TYR   100      58.034  71.689  50.332  1.00  0.00           C  
ATOM   1352  HB2 TYR   100      58.226  70.799  50.932  1.00  0.00           H  
ATOM   1353  HB3 TYR   100      58.955  71.760  49.753  1.00  0.00           H  
ATOM   1354  CG  TYR   100      57.952  72.909  51.265  1.00  0.00           C  
ATOM   1355  CD1 TYR   100      58.391  74.105  50.761  1.00  0.00           C  
ATOM   1356  HD1 TYR   100      58.861  74.209  49.794  1.00  0.00           H  
ATOM   1357  CE1 TYR   100      58.347  75.283  51.529  1.00  0.00           C  
ATOM   1358  HE1 TYR   100      58.609  76.242  51.109  1.00  0.00           H  
ATOM   1359  CZ  TYR   100      58.004  75.220  52.891  1.00  0.00           C  
ATOM   1360  OH  TYR   100      58.070  76.350  53.717  1.00  0.00           O  
ATOM   1361  HH  TYR   100      58.593  77.094  53.409  1.00  0.00           H  
ATOM   1362  CE2 TYR   100      57.505  73.946  53.353  1.00  0.00           C  
ATOM   1363  HE2 TYR   100      57.144  73.899  54.371  1.00  0.00           H  
ATOM   1364  CD2 TYR   100      57.542  72.819  52.570  1.00  0.00           C  
ATOM   1365  HD2 TYR   100      57.426  71.801  52.909  1.00  0.00           H  
ATOM   1366  C   TYR   100      55.529  70.957  50.157  1.00  0.00           C  
ATOM   1367  O   TYR   100      55.566  70.244  51.151  1.00  0.00           O  
ATOM   1368  N   GLY   101      54.384  71.533  49.736  1.00  0.00           N  
ATOM   1369  H   GLY   101      54.445  71.935  48.811  1.00  0.00           H  
ATOM   1370  CA  GLY   101      53.006  71.555  50.286  1.00  0.00           C  
ATOM   1371  HA2 GLY   101      52.956  72.328  51.053  1.00  0.00           H  
ATOM   1372  HA3 GLY   101      52.277  71.777  49.506  1.00  0.00           H  
ATOM   1373  C   GLY   101      52.454  70.166  50.892  1.00  0.00           C  
ATOM   1374  O   GLY   101      51.736  70.143  51.869  1.00  0.00           O  
ATOM   1375  N   GLN   102      52.831  69.052  50.226  1.00  0.00           N  
ATOM   1376  H   GLN   102      53.520  69.100  49.489  1.00  0.00           H  
ATOM   1377  CA  GLN   102      52.429  67.667  50.500  1.00  0.00           C  
ATOM   1378  HA  GLN   102      51.760  67.709  51.359  1.00  0.00           H  
ATOM   1379  CB  GLN   102      51.684  67.061  49.325  1.00  0.00           C  
ATOM   1380  HB2 GLN   102      52.325  67.303  48.477  1.00  0.00           H  
ATOM   1381  HB3 GLN   102      51.612  65.992  49.526  1.00  0.00           H  
ATOM   1382  CG  GLN   102      50.303  67.678  48.990  1.00  0.00           C  
ATOM   1383  HG2 GLN   102      50.381  68.754  48.839  1.00  0.00           H  
ATOM   1384  HG3 GLN   102      49.981  67.217  48.056  1.00  0.00           H  
ATOM   1385  CD  GLN   102      49.264  67.373  50.071  1.00  0.00           C  
ATOM   1386  OE1 GLN   102      49.052  66.282  50.530  1.00  0.00           O  
ATOM   1387  NE2 GLN   102      48.421  68.355  50.217  1.00  0.00           N  
ATOM   1388 HE21 GLN   102      48.541  69.279  49.826  1.00  0.00           H  
ATOM   1389 HE22 GLN   102      47.660  68.176  50.855  1.00  0.00           H  
ATOM   1390  C   GLN   102      53.726  66.877  50.745  1.00  0.00           C  
ATOM   1391  O   GLN   102      54.560  66.904  49.877  1.00  0.00           O  
ATOM   1392  N   GLN   103      53.765  66.098  51.820  1.00  0.00           N  
ATOM   1393  H   GLN   103      53.076  66.478  52.454  1.00  0.00           H  
ATOM   1394  CA  GLN   103      54.858  65.198  52.270  1.00  0.00           C  
ATOM   1395  HA  GLN   103      55.787  65.712  52.514  1.00  0.00           H  
ATOM   1396  CB  GLN   103      54.351  64.601  53.618  1.00  0.00           C  
ATOM   1397  HB2 GLN   103      54.271  65.424  54.329  1.00  0.00           H  
ATOM   1398  HB3 GLN   103      53.336  64.241  53.450  1.00  0.00           H  
ATOM   1399  CG  GLN   103      54.975  63.365  54.125  1.00  0.00           C  
ATOM   1400  HG2 GLN   103      54.380  63.031  54.974  1.00  0.00           H  
ATOM   1401  HG3 GLN   103      54.843  62.625  53.335  1.00  0.00           H  
ATOM   1402  CD  GLN   103      56.464  63.446  54.537  1.00  0.00           C  
ATOM   1403  OE1 GLN   103      57.228  64.401  54.178  1.00  0.00           O  
ATOM   1404  NE2 GLN   103      56.923  62.481  55.298  1.00  0.00           N  
ATOM   1405 HE21 GLN   103      57.921  62.410  55.436  1.00  0.00           H  
ATOM   1406 HE22 GLN   103      56.268  61.919  55.823  1.00  0.00           H  
ATOM   1407  C   GLN   103      55.250  64.083  51.289  1.00  0.00           C  
ATOM   1408  O   GLN   103      54.402  63.227  50.929  1.00  0.00           O  
ATOM   1409  N   PRO   104      56.570  63.955  50.902  1.00  0.00           N  
ATOM   1410  CD  PRO   104      57.769  64.737  51.168  1.00  0.00           C  
ATOM   1411  HD2 PRO   104      58.256  64.384  52.077  1.00  0.00           H  
ATOM   1412  HD3 PRO   104      57.614  65.811  51.273  1.00  0.00           H  
ATOM   1413  CG  PRO   104      58.612  64.465  49.968  1.00  0.00           C  
ATOM   1414  HG2 PRO   104      59.665  64.577  50.224  1.00  0.00           H  
ATOM   1415  HG3 PRO   104      58.391  65.178  49.173  1.00  0.00           H  
ATOM   1416  CB  PRO   104      58.384  63.061  49.617  1.00  0.00           C  
ATOM   1417  HB2 PRO   104      59.119  62.364  50.019  1.00  0.00           H  
ATOM   1418  HB3 PRO   104      58.518  62.923  48.544  1.00  0.00           H  
ATOM   1419  CA  PRO   104      56.893  62.835  49.918  1.00  0.00           C  
ATOM   1420  HA  PRO   104      56.281  63.019  49.036  1.00  0.00           H  
ATOM   1421  C   PRO   104      56.638  61.500  50.513  1.00  0.00           C  
ATOM   1422  O   PRO   104      56.869  61.236  51.705  1.00  0.00           O  
ATOM   1423  N   ALA   105      56.237  60.583  49.652  1.00  0.00           N  
ATOM   1424  H   ALA   105      55.949  60.888  48.733  1.00  0.00           H  
ATOM   1425  CA  ALA   105      55.758  59.251  50.003  1.00  0.00           C  
ATOM   1426  HA  ALA   105      54.867  59.441  50.602  1.00  0.00           H  
ATOM   1427  CB  ALA   105      55.298  58.669  48.667  1.00  0.00           C  
ATOM   1428  HB1 ALA   105      54.934  57.664  48.880  1.00  0.00           H  
ATOM   1429  HB2 ALA   105      54.567  59.406  48.337  1.00  0.00           H  
ATOM   1430  HB3 ALA   105      56.171  58.656  48.015  1.00  0.00           H  
ATOM   1431  C   ALA   105      56.771  58.439  50.840  1.00  0.00           C  
ATOM   1432  O   ALA   105      57.972  58.632  50.653  1.00  0.00           O  
ATOM   1433  N   PRO   106      56.294  57.392  51.535  1.00  0.00           N  
ATOM   1434  CD  PRO   106      54.907  57.187  51.983  1.00  0.00           C  
ATOM   1435  HD2 PRO   106      54.450  56.442  51.332  1.00  0.00           H  
ATOM   1436  HD3 PRO   106      54.278  58.066  52.127  1.00  0.00           H  
ATOM   1437  CG  PRO   106      54.972  56.500  53.327  1.00  0.00           C  
ATOM   1438  HG2 PRO   106      54.081  55.904  53.527  1.00  0.00           H  
ATOM   1439  HG3 PRO   106      55.122  57.306  54.044  1.00  0.00           H  
ATOM   1440  CB  PRO   106      56.193  55.603  53.067  1.00  0.00           C  
ATOM   1441  HB2 PRO   106      55.953  54.845  52.321  1.00  0.00           H  
ATOM   1442  HB3 PRO   106      56.604  55.404  54.056  1.00  0.00           H  
ATOM   1443  CA  PRO   106      57.150  56.495  52.356  1.00  0.00           C  
ATOM   1444  HA  PRO   106      57.696  57.116  53.066  1.00  0.00           H  
ATOM   1445  C   PRO   106      58.107  55.580  51.536  1.00  0.00           C  
ATOM   1446  O   PRO   106      57.863  55.329  50.354  1.00  0.00           O  
ATOM   1447  N   SER   107      59.218  55.115  52.197  1.00  0.00           N  
ATOM   1448  H   SER   107      59.272  55.532  53.116  1.00  0.00           H  
ATOM   1449  CA  SER   107      60.199  54.271  51.538  1.00  0.00           C  
ATOM   1450  HA  SER   107      60.685  54.958  50.846  1.00  0.00           H  
ATOM   1451  CB  SER   107      61.254  53.842  52.556  1.00  0.00           C  
ATOM   1452  HB2 SER   107      62.039  53.185  52.181  1.00  0.00           H  
ATOM   1453  HB3 SER   107      61.616  54.807  52.910  1.00  0.00           H  
ATOM   1454  OG  SER   107      60.744  53.249  53.691  1.00  0.00           O  
ATOM   1455  HG  SER   107      61.394  52.617  54.005  1.00  0.00           H  
ATOM   1456  C   SER   107      59.564  53.065  50.897  1.00  0.00           C  
ATOM   1457  O   SER   107      58.484  52.531  51.284  1.00  0.00           O  
ATOM   1458  N   SER   108      60.268  52.444  49.897  1.00  0.00           N  
ATOM   1459  H   SER   108      61.105  52.880  49.535  1.00  0.00           H  
ATOM   1460  CA  SER   108      59.969  51.069  49.447  1.00  0.00           C  
ATOM   1461  HA  SER   108      58.880  51.009  49.468  1.00  0.00           H  
ATOM   1462  CB  SER   108      60.493  50.968  47.942  1.00  0.00           C  
ATOM   1463  HB2 SER   108      61.576  51.085  47.921  1.00  0.00           H  
ATOM   1464  HB3 SER   108      60.217  50.010  47.502  1.00  0.00           H  
ATOM   1465  OG  SER   108      59.989  51.998  47.095  1.00  0.00           O  
ATOM   1466  HG  SER   108      60.055  52.823  47.582  1.00  0.00           H  
ATOM   1467  C   SER   108      60.514  49.943  50.358  1.00  0.00           C  
ATOM   1468  O   SER   108      61.516  50.121  51.003  1.00  0.00           O  
ATOM   1469  N   THR   109      59.828  48.871  50.546  1.00  0.00           N  
ATOM   1470  H   THR   109      58.944  48.860  50.058  1.00  0.00           H  
ATOM   1471  CA  THR   109      60.255  47.666  51.247  1.00  0.00           C  
ATOM   1472  HA  THR   109      60.523  47.985  52.254  1.00  0.00           H  
ATOM   1473  CB  THR   109      59.055  46.646  51.343  1.00  0.00           C  
ATOM   1474  HB  THR   109      59.408  45.689  51.727  1.00  0.00           H  
ATOM   1475  CG2 THR   109      57.938  47.121  52.244  1.00  0.00           C  
ATOM   1476 HG21 THR   109      58.357  47.376  53.218  1.00  0.00           H  
ATOM   1477 HG22 THR   109      57.454  48.004  51.828  1.00  0.00           H  
ATOM   1478 HG23 THR   109      57.188  46.330  52.268  1.00  0.00           H  
ATOM   1479  OG1 THR   109      58.397  46.282  50.118  1.00  0.00           O  
ATOM   1480  HG1 THR   109      59.044  46.182  49.416  1.00  0.00           H  
ATOM   1481  C   THR   109      61.418  46.975  50.489  1.00  0.00           C  
ATOM   1482  O   THR   109      61.487  46.941  49.250  1.00  0.00           O  
ATOM   1483  N   SER   110      62.433  46.528  51.293  1.00  0.00           N  
ATOM   1484  H   SER   110      62.240  46.415  52.278  1.00  0.00           H  
ATOM   1485  CA  SER   110      63.744  46.246  50.709  1.00  0.00           C  
ATOM   1486  HA  SER   110      63.593  45.762  49.744  1.00  0.00           H  
ATOM   1487  CB  SER   110      64.457  47.638  50.484  1.00  0.00           C  
ATOM   1488  HB2 SER   110      63.871  48.358  49.913  1.00  0.00           H  
ATOM   1489  HB3 SER   110      64.520  48.064  51.486  1.00  0.00           H  
ATOM   1490  OG  SER   110      65.708  47.609  49.777  1.00  0.00           O  
ATOM   1491  HG  SER   110      65.612  48.064  48.937  1.00  0.00           H  
ATOM   1492  C   SER   110      64.614  45.371  51.599  1.00  0.00           C  
ATOM   1493  O   SER   110      64.345  45.111  52.792  1.00  0.00           O  
ATOM   1494  N   GLY   111      65.530  44.697  50.979  1.00  0.00           N  
ATOM   1495  H   GLY   111      65.517  44.819  49.977  1.00  0.00           H  
ATOM   1496  CA  GLY   111      66.414  43.652  51.509  1.00  0.00           C  
ATOM   1497  HA2 GLY   111      67.301  43.672  50.877  1.00  0.00           H  
ATOM   1498  HA3 GLY   111      66.801  43.818  52.515  1.00  0.00           H  
ATOM   1499  C   GLY   111      65.737  42.309  51.394  1.00  0.00           C  
ATOM   1500  O   GLY   111      64.865  42.141  50.499  1.00  0.00           O  
ATOM   1501  N   SER   112      66.067  41.324  52.283  1.00  0.00           N  
ATOM   1502  H   SER   112      65.394  40.572  52.258  1.00  0.00           H  
ATOM   1503  CA  SER   112      67.371  41.064  52.871  1.00  0.00           C  
ATOM   1504  HA  SER   112      67.426  40.028  53.206  1.00  0.00           H  
ATOM   1505  CB  SER   112      68.490  41.182  51.869  1.00  0.00           C  
ATOM   1506  HB2 SER   112      68.779  42.232  51.830  1.00  0.00           H  
ATOM   1507  HB3 SER   112      69.234  40.500  52.280  1.00  0.00           H  
ATOM   1508  OG  SER   112      68.072  40.709  50.521  1.00  0.00           O  
ATOM   1509  HG  SER   112      67.938  39.759  50.478  1.00  0.00           H  
ATOM   1510  C   SER   112      67.569  41.850  54.193  1.00  0.00           C  
ATOM   1511  O   SER   112      68.311  42.879  54.145  1.00  0.00           O  
ATOM   1512  N   TYR   113      67.186  41.460  55.419  1.00  0.00           N  
ATOM   1513  H   TYR   113      67.552  42.090  56.119  1.00  0.00           H  
ATOM   1514  CA  TYR   113      66.295  40.370  55.855  1.00  0.00           C  
ATOM   1515  HA  TYR   113      65.852  39.950  54.951  1.00  0.00           H  
ATOM   1516  CB  TYR   113      67.092  39.189  56.411  1.00  0.00           C  
ATOM   1517  HB2 TYR   113      67.747  39.350  57.268  1.00  0.00           H  
ATOM   1518  HB3 TYR   113      66.346  38.515  56.831  1.00  0.00           H  
ATOM   1519  CG  TYR   113      67.920  38.545  55.381  1.00  0.00           C  
ATOM   1520  CD1 TYR   113      67.276  37.665  54.503  1.00  0.00           C  
ATOM   1521  HD1 TYR   113      66.239  37.379  54.603  1.00  0.00           H  
ATOM   1522  CE1 TYR   113      67.987  37.088  53.423  1.00  0.00           C  
ATOM   1523  HE1 TYR   113      67.411  36.393  52.829  1.00  0.00           H  
ATOM   1524  CZ  TYR   113      69.335  37.348  53.203  1.00  0.00           C  
ATOM   1525  OH  TYR   113      70.032  36.793  52.201  1.00  0.00           O  
ATOM   1526  HH  TYR   113      69.476  36.180  51.715  1.00  0.00           H  
ATOM   1527  CE2 TYR   113      69.979  38.185  54.144  1.00  0.00           C  
ATOM   1528  HE2 TYR   113      71.038  38.357  54.022  1.00  0.00           H  
ATOM   1529  CD2 TYR   113      69.288  38.824  55.165  1.00  0.00           C  
ATOM   1530  HD2 TYR   113      69.693  39.549  55.856  1.00  0.00           H  
ATOM   1531  C   TYR   113      65.225  40.754  56.871  1.00  0.00           C  
ATOM   1532  O   TYR   113      65.349  41.484  57.885  1.00  0.00           O  
ATOM   1533  N   GLY   114      64.031  40.194  56.534  1.00  0.00           N  
ATOM   1534  H   GLY   114      63.887  39.609  55.723  1.00  0.00           H  
ATOM   1535  CA  GLY   114      62.856  40.535  57.453  1.00  0.00           C  
ATOM   1536  HA2 GLY   114      62.120  39.785  57.161  1.00  0.00           H  
ATOM   1537  HA3 GLY   114      63.255  40.405  58.459  1.00  0.00           H  
ATOM   1538  C   GLY   114      62.313  41.934  57.276  1.00  0.00           C  
ATOM   1539  O   GLY   114      62.632  42.633  56.277  1.00  0.00           O  
ATOM   1540  N   SER   115      61.489  42.383  58.170  1.00  0.00           N  
ATOM   1541  H   SER   115      61.144  43.318  58.006  1.00  0.00           H  
ATOM   1542  CA  SER   115      61.380  41.956  59.574  1.00  0.00           C  
ATOM   1543  HA  SER   115      62.017  41.097  59.788  1.00  0.00           H  
ATOM   1544  CB  SER   115      62.102  43.007  60.393  1.00  0.00           C  
ATOM   1545  HB2 SER   115      61.637  43.969  60.181  1.00  0.00           H  
ATOM   1546  HB3 SER   115      61.989  42.747  61.445  1.00  0.00           H  
ATOM   1547  OG  SER   115      63.480  43.050  60.136  1.00  0.00           O  
ATOM   1548  HG  SER   115      63.818  42.215  60.469  1.00  0.00           H  
ATOM   1549  C   SER   115      59.962  41.606  60.095  1.00  0.00           C  
ATOM   1550  O   SER   115      59.759  41.099  61.218  1.00  0.00           O  
ATOM   1551  N   SER   116      58.919  41.791  59.285  1.00  0.00           N  
ATOM   1552  H   SER   116      59.044  41.944  58.294  1.00  0.00           H  
ATOM   1553  CA  SER   116      57.506  41.737  59.667  1.00  0.00           C  
ATOM   1554  HA  SER   116      57.043  42.407  58.943  1.00  0.00           H  
ATOM   1555  CB  SER   116      56.792  40.336  59.683  1.00  0.00           C  
ATOM   1556  HB2 SER   116      57.490  39.696  60.223  1.00  0.00           H  
ATOM   1557  HB3 SER   116      55.823  40.432  60.172  1.00  0.00           H  
ATOM   1558  OG  SER   116      56.691  39.948  58.368  1.00  0.00           O  
ATOM   1559  HG  SER   116      55.803  39.621  58.206  1.00  0.00           H  
ATOM   1560  C   SER   116      57.323  42.358  61.071  1.00  0.00           C  
ATOM   1561  O   SER   116      56.903  41.674  61.990  1.00  0.00           O  
ATOM   1562  N   SER   117      57.755  43.565  61.236  1.00  0.00           N  
ATOM   1563  H   SER   117      58.196  44.004  60.440  1.00  0.00           H  
ATOM   1564  CA  SER   117      57.740  44.364  62.443  1.00  0.00           C  
ATOM   1565  HA  SER   117      58.211  43.816  63.259  1.00  0.00           H  
ATOM   1566  CB  SER   117      58.449  45.648  62.223  1.00  0.00           C  
ATOM   1567  HB2 SER   117      58.043  46.214  61.384  1.00  0.00           H  
ATOM   1568  HB3 SER   117      58.432  46.250  63.131  1.00  0.00           H  
ATOM   1569  OG  SER   117      59.840  45.394  61.902  1.00  0.00           O  
ATOM   1570  HG  SER   117      60.144  46.116  61.347  1.00  0.00           H  
ATOM   1571  C   SER   117      56.270  44.787  62.852  1.00  0.00           C  
ATOM   1572  O   SER   117      55.425  45.115  62.033  1.00  0.00           O  
ATOM   1573  N   GLN   118      56.050  44.734  64.163  1.00  0.00           N  
ATOM   1574  H   GLN   118      56.721  44.382  64.831  1.00  0.00           H  
ATOM   1575  CA  GLN   118      54.804  45.119  64.919  1.00  0.00           C  
ATOM   1576  HA  GLN   118      55.105  45.237  65.960  1.00  0.00           H  
ATOM   1577  CB  GLN   118      54.173  46.508  64.493  1.00  0.00           C  
ATOM   1578  HB2 GLN   118      53.573  46.369  63.594  1.00  0.00           H  
ATOM   1579  HB3 GLN   118      53.552  46.875  65.310  1.00  0.00           H  
ATOM   1580  CG  GLN   118      55.242  47.639  64.256  1.00  0.00           C  
ATOM   1581  HG2 GLN   118      56.027  47.404  63.538  1.00  0.00           H  
ATOM   1582  HG3 GLN   118      54.716  48.487  63.818  1.00  0.00           H  
ATOM   1583  CD  GLN   118      55.868  48.102  65.572  1.00  0.00           C  
ATOM   1584  OE1 GLN   118      56.784  47.489  66.125  1.00  0.00           O  
ATOM   1585  NE2 GLN   118      55.325  49.158  66.154  1.00  0.00           N  
ATOM   1586 HE21 GLN   118      54.567  49.617  65.670  1.00  0.00           H  
ATOM   1587 HE22 GLN   118      55.738  49.600  66.962  1.00  0.00           H  
ATOM   1588  C   GLN   118      53.853  43.914  64.801  1.00  0.00           C  
ATOM   1589  O   GLN   118      53.707  43.318  63.709  1.00  0.00           O  
ATOM   1590  N   SER   119      53.165  43.482  65.838  1.00  0.00           N  
ATOM   1591  H   SER   119      52.535  42.723  65.622  1.00  0.00           H  
ATOM   1592  CA  SER   119      53.249  43.899  67.210  1.00  0.00           C  
ATOM   1593  HA  SER   119      53.638  44.914  67.124  1.00  0.00           H  
ATOM   1594  CB  SER   119      51.833  44.118  67.701  1.00  0.00           C  
ATOM   1595  HB2 SER   119      51.343  44.751  66.962  1.00  0.00           H  
ATOM   1596  HB3 SER   119      51.395  43.120  67.700  1.00  0.00           H  
ATOM   1597  OG  SER   119      51.819  44.846  68.923  1.00  0.00           O  
ATOM   1598  HG  SER   119      50.941  45.133  69.184  1.00  0.00           H  
ATOM   1599  C   SER   119      54.107  43.049  68.176  1.00  0.00           C  
ATOM   1600  O   SER   119      54.498  42.006  67.713  1.00  0.00           O  
ATOM   1601  N   SER   120      54.425  43.552  69.361  1.00  0.00           N  
ATOM   1602  H   SER   120      53.755  44.272  69.588  1.00  0.00           H  
ATOM   1603  CA  SER   120      55.054  42.823  70.416  1.00  0.00           C  
ATOM   1604  HA  SER   120      56.093  42.708  70.106  1.00  0.00           H  
ATOM   1605  CB  SER   120      55.157  43.712  71.750  1.00  0.00           C  
ATOM   1606  HB2 SER   120      55.713  44.636  71.589  1.00  0.00           H  
ATOM   1607  HB3 SER   120      54.199  43.906  72.233  1.00  0.00           H  
ATOM   1608  OG  SER   120      56.016  43.151  72.706  1.00  0.00           O  
ATOM   1609  HG  SER   120      55.884  43.673  73.501  1.00  0.00           H  
ATOM   1610  C   SER   120      54.319  41.509  70.696  1.00  0.00           C  
ATOM   1611  O   SER   120      53.098  41.512  70.767  1.00  0.00           O  
ATOM   1612  N   SER   121      55.004  40.409  70.976  1.00  0.00           N  
ATOM   1613  H   SER   121      54.528  39.634  71.416  1.00  0.00           H  
ATOM   1614  CA  SER   121      56.456  40.183  71.171  1.00  0.00           C  
ATOM   1615  HA  SER   121      56.720  41.060  71.761  1.00  0.00           H  
ATOM   1616  CB  SER   121      56.657  38.831  71.867  1.00  0.00           C  
ATOM   1617  HB2 SER   121      55.993  38.854  72.730  1.00  0.00           H  
ATOM   1618  HB3 SER   121      56.219  38.034  71.266  1.00  0.00           H  
ATOM   1619  OG  SER   121      58.027  38.420  72.122  1.00  0.00           O  
ATOM   1620  HG  SER   121      58.184  37.720  71.484  1.00  0.00           H  
ATOM   1621  C   SER   121      57.318  40.109  69.839  1.00  0.00           C  
ATOM   1622  O   SER   121      56.877  39.317  69.025  1.00  0.00           O  
ATOM   1623  N   TYR   122      58.465  40.773  69.715  1.00  0.00           N  
ATOM   1624  H   TYR   122      58.652  41.538  70.347  1.00  0.00           H  
ATOM   1625  CA  TYR   122      59.377  40.613  68.655  1.00  0.00           C  
ATOM   1626  HA  TYR   122      58.875  40.762  67.700  1.00  0.00           H  
ATOM   1627  CB  TYR   122      60.316  41.813  68.813  1.00  0.00           C  
ATOM   1628  HB2 TYR   122      59.902  42.725  68.382  1.00  0.00           H  
ATOM   1629  HB3 TYR   122      60.480  42.099  69.853  1.00  0.00           H  
ATOM   1630  CG  TYR   122      61.759  41.737  68.225  1.00  0.00           C  
ATOM   1631  CD1 TYR   122      61.835  41.583  66.827  1.00  0.00           C  
ATOM   1632  HD1 TYR   122      60.995  41.511  66.152  1.00  0.00           H  
ATOM   1633  CE1 TYR   122      63.072  41.506  66.208  1.00  0.00           C  
ATOM   1634  HE1 TYR   122      63.114  41.342  65.141  1.00  0.00           H  
ATOM   1635  CZ  TYR   122      64.284  41.487  66.998  1.00  0.00           C  
ATOM   1636  OH  TYR   122      65.450  41.202  66.343  1.00  0.00           O  
ATOM   1637  HH  TYR   122      65.457  41.498  65.430  1.00  0.00           H  
ATOM   1638  CE2 TYR   122      64.181  41.535  68.417  1.00  0.00           C  
ATOM   1639  HE2 TYR   122      65.105  41.520  68.976  1.00  0.00           H  
ATOM   1640  CD2 TYR   122      62.888  41.648  69.010  1.00  0.00           C  
ATOM   1641  HD2 TYR   122      62.898  41.703  70.088  1.00  0.00           H  
ATOM   1642  C   TYR   122      60.164  39.239  68.576  1.00  0.00           C  
ATOM   1643  O   TYR   122      60.792  38.817  69.575  1.00  0.00           O  
ATOM   1644  N   GLY   123      60.109  38.532  67.427  1.00  0.00           N  
ATOM   1645  H   GLY   123      60.621  37.676  67.588  1.00  0.00           H  
ATOM   1646  CA  GLY   123      59.533  38.856  66.055  1.00  0.00           C  
ATOM   1647  HA2 GLY   123      58.480  38.602  65.933  1.00  0.00           H  
ATOM   1648  HA3 GLY   123      59.604  39.932  65.892  1.00  0.00           H  
ATOM   1649  C   GLY   123      60.225  38.173  64.817  1.00  0.00           C  
ATOM   1650  O   GLY   123      59.619  37.518  63.959  1.00  0.00           O  
ATOM   1651  N   GLN   124      61.535  38.388  64.732  1.00  0.00           N  
ATOM   1652  H   GLN   124      61.969  39.104  65.297  1.00  0.00           H  
ATOM   1653  CA  GLN   124      62.424  37.789  63.671  1.00  0.00           C  
ATOM   1654  HA  GLN   124      61.882  37.002  63.146  1.00  0.00           H  
ATOM   1655  CB  GLN   124      62.733  38.883  62.600  1.00  0.00           C  
ATOM   1656  HB2 GLN   124      61.805  39.270  62.180  1.00  0.00           H  
ATOM   1657  HB3 GLN   124      63.290  39.709  63.043  1.00  0.00           H  
ATOM   1658  CG  GLN   124      63.678  38.223  61.541  1.00  0.00           C  
ATOM   1659  HG2 GLN   124      64.457  37.559  61.916  1.00  0.00           H  
ATOM   1660  HG3 GLN   124      63.063  37.732  60.786  1.00  0.00           H  
ATOM   1661  CD  GLN   124      64.365  39.303  60.796  1.00  0.00           C  
ATOM   1662  OE1 GLN   124      64.046  40.440  60.915  1.00  0.00           O  
ATOM   1663  NE2 GLN   124      65.207  39.059  59.861  1.00  0.00           N  
ATOM   1664 HE21 GLN   124      65.518  38.110  59.709  1.00  0.00           H  
ATOM   1665 HE22 GLN   124      65.607  39.875  59.420  1.00  0.00           H  
ATOM   1666  C   GLN   124      63.599  37.137  64.351  1.00  0.00           C  
ATOM   1667  O   GLN   124      64.581  37.857  64.478  1.00  0.00           O  
ATOM   1668  N   PRO   125      63.618  35.848  64.801  1.00  0.00           N  
ATOM   1669  CD  PRO   125      64.790  35.124  65.197  1.00  0.00           C  
ATOM   1670  HD2 PRO   125      65.539  35.578  65.846  1.00  0.00           H  
ATOM   1671  HD3 PRO   125      65.345  34.935  64.278  1.00  0.00           H  
ATOM   1672  CG  PRO   125      64.272  33.856  65.815  1.00  0.00           C  
ATOM   1673  HG2 PRO   125      64.052  33.946  66.879  1.00  0.00           H  
ATOM   1674  HG3 PRO   125      65.024  33.073  65.725  1.00  0.00           H  
ATOM   1675  CB  PRO   125      63.058  33.463  65.065  1.00  0.00           C  
ATOM   1676  HB2 PRO   125      62.453  32.746  65.620  1.00  0.00           H  
ATOM   1677  HB3 PRO   125      63.252  33.165  64.034  1.00  0.00           H  
ATOM   1678  CA  PRO   125      62.437  34.933  64.987  1.00  0.00           C  
ATOM   1679  HA  PRO   125      61.834  34.926  64.079  1.00  0.00           H  
ATOM   1680  C   PRO   125      61.612  35.345  66.167  1.00  0.00           C  
ATOM   1681  O   PRO   125      61.884  36.350  66.851  1.00  0.00           O  
ATOM   1682  N   GLN   126      60.852  34.403  66.686  1.00  0.00           N  
ATOM   1683  H   GLN   126      60.720  33.575  66.122  1.00  0.00           H  
ATOM   1684  CA  GLN   126      60.243  34.503  67.944  1.00  0.00           C  
ATOM   1685  HA  GLN   126      59.623  35.397  68.006  1.00  0.00           H  
ATOM   1686  CB  GLN   126      59.257  33.395  68.146  1.00  0.00           C  
ATOM   1687  HB2 GLN   126      58.733  33.635  69.071  1.00  0.00           H  
ATOM   1688  HB3 GLN   126      58.512  33.547  67.365  1.00  0.00           H  
ATOM   1689  CG  GLN   126      59.784  32.000  68.140  1.00  0.00           C  
ATOM   1690  HG2 GLN   126      60.362  31.836  67.230  1.00  0.00           H  
ATOM   1691  HG3 GLN   126      60.477  31.826  68.963  1.00  0.00           H  
ATOM   1692  CD  GLN   126      58.724  30.922  68.425  1.00  0.00           C  
ATOM   1693  OE1 GLN   126      58.890  30.038  69.248  1.00  0.00           O  
ATOM   1694  NE2 GLN   126      57.716  30.792  67.606  1.00  0.00           N  
ATOM   1695 HE21 GLN   126      57.650  31.553  66.946  1.00  0.00           H  
ATOM   1696 HE22 GLN   126      56.923  30.193  67.791  1.00  0.00           H  
ATOM   1697  C   GLN   126      61.283  34.707  69.047  1.00  0.00           C  
ATOM   1698  O   GLN   126      62.294  34.069  68.991  1.00  0.00           O  
ATOM   1699  N   SER   127      61.045  35.532  70.051  1.00  0.00           N  
ATOM   1700  H   SER   127      60.122  35.935  69.976  1.00  0.00           H  
ATOM   1701  CA  SER   127      62.072  36.042  70.939  1.00  0.00           C  
ATOM   1702  HA  SER   127      61.542  36.675  71.650  1.00  0.00           H  
ATOM   1703  CB  SER   127      62.570  34.877  71.829  1.00  0.00           C  
ATOM   1704  HB2 SER   127      62.978  34.146  71.132  1.00  0.00           H  
ATOM   1705  HB3 SER   127      63.253  35.202  72.614  1.00  0.00           H  
ATOM   1706  OG  SER   127      61.365  34.292  72.419  1.00  0.00           O  
ATOM   1707  HG  SER   127      61.010  35.046  72.896  1.00  0.00           H  
ATOM   1708  C   SER   127      63.240  36.839  70.413  1.00  0.00           C  
ATOM   1709  O   SER   127      63.990  37.326  71.302  1.00  0.00           O  
ATOM   1710  N   GLY   128      63.489  37.121  69.154  1.00  0.00           N  
ATOM   1711  H   GLY   128      62.879  36.736  68.447  1.00  0.00           H  
ATOM   1712  CA  GLY   128      64.798  37.580  68.625  1.00  0.00           C  
ATOM   1713  HA2 GLY   128      64.710  37.719  67.547  1.00  0.00           H  
ATOM   1714  HA3 GLY   128      64.962  38.572  69.046  1.00  0.00           H  
ATOM   1715  C   GLY   128      65.937  36.604  68.914  1.00  0.00           C  
ATOM   1716  O   GLY   128      65.622  35.394  68.901  1.00  0.00           O  
ATOM   1717  N   SER   129      67.176  36.934  69.143  1.00  0.00           N  
ATOM   1718  H   SER   129      67.729  36.098  69.263  1.00  0.00           H  
ATOM   1719  CA  SER   129      67.798  38.228  69.267  1.00  0.00           C  
ATOM   1720  HA  SER   129      68.866  38.084  69.434  1.00  0.00           H  
ATOM   1721  CB  SER   129      67.755  39.099  68.014  1.00  0.00           C  
ATOM   1722  HB2 SER   129      66.736  39.118  67.628  1.00  0.00           H  
ATOM   1723  HB3 SER   129      67.992  40.120  68.312  1.00  0.00           H  
ATOM   1724  OG  SER   129      68.680  38.542  67.087  1.00  0.00           O  
ATOM   1725  HG  SER   129      68.370  38.762  66.205  1.00  0.00           H  
ATOM   1726  C   SER   129      67.265  39.055  70.433  1.00  0.00           C  
ATOM   1727  O   SER   129      66.709  40.192  70.313  1.00  0.00           O  
ATOM   1728  N   TYR   130      67.300  38.412  71.581  1.00  0.00           N  
ATOM   1729  H   TYR   130      67.535  37.430  71.567  1.00  0.00           H  
ATOM   1730  CA  TYR   130      67.050  39.016  72.950  1.00  0.00           C  
ATOM   1731  HA  TYR   130      65.967  39.099  73.042  1.00  0.00           H  
ATOM   1732  CB  TYR   130      67.605  38.054  74.010  1.00  0.00           C  
ATOM   1733  HB2 TYR   130      68.678  37.928  73.872  1.00  0.00           H  
ATOM   1734  HB3 TYR   130      67.554  38.574  74.966  1.00  0.00           H  
ATOM   1735  CG  TYR   130      66.892  36.722  74.186  1.00  0.00           C  
ATOM   1736  CD1 TYR   130      67.187  35.581  73.422  1.00  0.00           C  
ATOM   1737  HD1 TYR   130      67.952  35.639  72.662  1.00  0.00           H  
ATOM   1738  CE1 TYR   130      66.418  34.434  73.478  1.00  0.00           C  
ATOM   1739  HE1 TYR   130      66.608  33.575  72.852  1.00  0.00           H  
ATOM   1740  CZ  TYR   130      65.417  34.415  74.472  1.00  0.00           C  
ATOM   1741  OH  TYR   130      64.511  33.392  74.554  1.00  0.00           O  
ATOM   1742  HH  TYR   130      64.750  32.643  74.004  1.00  0.00           H  
ATOM   1743  CE2 TYR   130      65.209  35.499  75.348  1.00  0.00           C  
ATOM   1744  HE2 TYR   130      64.480  35.349  76.130  1.00  0.00           H  
ATOM   1745  CD2 TYR   130      65.930  36.674  75.262  1.00  0.00           C  
ATOM   1746  HD2 TYR   130      65.742  37.510  75.919  1.00  0.00           H  
ATOM   1747  C   TYR   130      67.724  40.352  73.175  1.00  0.00           C  
ATOM   1748  O   TYR   130      68.859  40.521  72.811  1.00  0.00           O  
ATOM   1749  N   SER   131      67.093  41.364  73.736  1.00  0.00           N  
ATOM   1750  H   SER   131      67.604  42.234  73.692  1.00  0.00           H  
ATOM   1751  CA  SER   131      65.711  41.521  74.120  1.00  0.00           C  
ATOM   1752  HA  SER   131      65.550  42.543  74.460  1.00  0.00           H  
ATOM   1753  CB  SER   131      64.729  41.535  72.886  1.00  0.00           C  
ATOM   1754  HB2 SER   131      64.673  40.552  72.418  1.00  0.00           H  
ATOM   1755  HB3 SER   131      63.709  41.704  73.233  1.00  0.00           H  
ATOM   1756  OG  SER   131      64.946  42.549  71.965  1.00  0.00           O  
ATOM   1757  HG  SER   131      65.817  42.350  71.614  1.00  0.00           H  
ATOM   1758  C   SER   131      65.298  40.505  75.204  1.00  0.00           C  
ATOM   1759  O   SER   131      64.270  39.885  75.047  1.00  0.00           O  
ATOM   1760  N   GLN   132      66.011  40.389  76.325  1.00  0.00           N  
ATOM   1761  H   GLN   132      65.768  39.744  77.064  1.00  0.00           H  
ATOM   1762  CA  GLN   132      67.105  41.207  76.813  1.00  0.00           C  
ATOM   1763  HA  GLN   132      67.848  41.162  76.017  1.00  0.00           H  
ATOM   1764  CB  GLN   132      66.664  42.658  77.295  1.00  0.00           C  
ATOM   1765  HB2 GLN   132      67.614  43.125  77.555  1.00  0.00           H  
ATOM   1766  HB3 GLN   132      66.228  43.245  76.487  1.00  0.00           H  
ATOM   1767  CG  GLN   132      65.732  42.619  78.573  1.00  0.00           C  
ATOM   1768  HG2 GLN   132      66.087  41.908  79.319  1.00  0.00           H  
ATOM   1769  HG3 GLN   132      65.802  43.631  78.971  1.00  0.00           H  
ATOM   1770  CD  GLN   132      64.287  42.224  78.261  1.00  0.00           C  
ATOM   1771  OE1 GLN   132      63.719  42.626  77.257  1.00  0.00           O  
ATOM   1772  NE2 GLN   132      63.658  41.514  79.225  1.00  0.00           N  
ATOM   1773 HE21 GLN   132      64.167  41.078  79.980  1.00  0.00           H  
ATOM   1774 HE22 GLN   132      62.678  41.296  79.114  1.00  0.00           H  
ATOM   1775  C   GLN   132      67.970  40.635  77.978  1.00  0.00           C  
ATOM   1776  O   GLN   132      67.646  39.546  78.513  1.00  0.00           O  
ATOM   1777  N   GLN   133      68.986  41.361  78.489  1.00  0.00           N  
ATOM   1778  H   GLN   133      69.286  42.156  77.943  1.00  0.00           H  
ATOM   1779  CA  GLN   133      69.821  40.937  79.616  1.00  0.00           C  
ATOM   1780  HA  GLN   133      70.551  41.742  79.700  1.00  0.00           H  
ATOM   1781  CB  GLN   133      69.029  40.951  80.955  1.00  0.00           C  
ATOM   1782  HB2 GLN   133      68.208  40.240  81.051  1.00  0.00           H  
ATOM   1783  HB3 GLN   133      69.796  40.589  81.639  1.00  0.00           H  
ATOM   1784  CG  GLN   133      68.473  42.319  81.389  1.00  0.00           C  
ATOM   1785  HG2 GLN   133      67.907  42.630  80.512  1.00  0.00           H  
ATOM   1786  HG3 GLN   133      67.727  42.248  82.181  1.00  0.00           H  
ATOM   1787  CD  GLN   133      69.531  43.357  81.882  1.00  0.00           C  
ATOM   1788  OE1 GLN   133      70.357  43.063  82.718  1.00  0.00           O  
ATOM   1789  NE2 GLN   133      69.415  44.580  81.476  1.00  0.00           N  
ATOM   1790 HE21 GLN   133      68.876  44.768  80.643  1.00  0.00           H  
ATOM   1791 HE22 GLN   133      69.938  45.269  81.999  1.00  0.00           H  
ATOM   1792  C   GLN   133      70.669  39.682  79.347  1.00  0.00           C  
ATOM   1793  O   GLN   133      70.649  38.795  80.182  1.00  0.00           O  
ATOM   1794  N   PRO   134      71.573  39.651  78.335  1.00  0.00           N  
ATOM   1795  CD  PRO   134      72.534  38.576  78.315  1.00  0.00           C  
ATOM   1796  HD2 PRO   134      72.020  37.636  78.118  1.00  0.00           H  
ATOM   1797  HD3 PRO   134      73.064  38.512  79.266  1.00  0.00           H  
ATOM   1798  CG  PRO   134      73.525  39.017  77.181  1.00  0.00           C  
ATOM   1799  HG2 PRO   134      73.382  38.424  76.278  1.00  0.00           H  
ATOM   1800  HG3 PRO   134      74.561  38.986  77.518  1.00  0.00           H  
ATOM   1801  CB  PRO   134      73.174  40.488  76.873  1.00  0.00           C  
ATOM   1802  HB2 PRO   134      73.378  40.669  75.818  1.00  0.00           H  
ATOM   1803  HB3 PRO   134      73.829  41.164  77.423  1.00  0.00           H  
ATOM   1804  CA  PRO   134      71.691  40.596  77.210  1.00  0.00           C  
ATOM   1805  HA  PRO   134      71.585  41.600  77.620  1.00  0.00           H  
ATOM   1806  C   PRO   134      70.743  40.340  76.040  1.00  0.00           C  
ATOM   1807  O   PRO   134      69.982  39.411  76.072  1.00  0.00           O  
ATOM   1808  N   SER   135      70.788  41.129  74.990  1.00  0.00           N  
ATOM   1809  H   SER   135      70.181  40.900  74.216  1.00  0.00           H  
ATOM   1810  CA  SER   135      71.338  42.482  74.909  1.00  0.00           C  
ATOM   1811  HA  SER   135      72.383  42.534  75.213  1.00  0.00           H  
ATOM   1812  CB  SER   135      71.265  42.965  73.413  1.00  0.00           C  
ATOM   1813  HB2 SER   135      70.270  42.776  73.012  1.00  0.00           H  
ATOM   1814  HB3 SER   135      71.706  43.937  73.194  1.00  0.00           H  
ATOM   1815  OG  SER   135      71.976  41.929  72.653  1.00  0.00           O  
ATOM   1816  HG  SER   135      72.845  42.295  72.470  1.00  0.00           H  
ATOM   1817  C   SER   135      70.593  43.521  75.761  1.00  0.00           C  
ATOM   1818  O   SER   135      69.686  43.189  76.502  1.00  0.00           O  
ATOM   1819  N   TYR   136      71.032  44.836  75.668  1.00  0.00           N  
ATOM   1820  H   TYR   136      71.824  45.029  75.072  1.00  0.00           H  
ATOM   1821  CA  TYR   136      70.535  45.889  76.602  1.00  0.00           C  
ATOM   1822  HA  TYR   136      69.815  45.560  77.351  1.00  0.00           H  
ATOM   1823  CB  TYR   136      71.723  46.475  77.380  1.00  0.00           C  
ATOM   1824  HB2 TYR   136      72.461  46.699  76.609  1.00  0.00           H  
ATOM   1825  HB3 TYR   136      71.416  47.460  77.734  1.00  0.00           H  
ATOM   1826  CG  TYR   136      72.397  45.603  78.403  1.00  0.00           C  
ATOM   1827  CD1 TYR   136      72.133  45.797  79.784  1.00  0.00           C  
ATOM   1828  HD1 TYR   136      71.513  46.623  80.099  1.00  0.00           H  
ATOM   1829  CE1 TYR   136      72.837  45.125  80.775  1.00  0.00           C  
ATOM   1830  HE1 TYR   136      72.564  45.330  81.800  1.00  0.00           H  
ATOM   1831  CZ  TYR   136      73.920  44.248  80.385  1.00  0.00           C  
ATOM   1832  OH  TYR   136      74.773  43.781  81.343  1.00  0.00           O  
ATOM   1833  HH  TYR   136      74.463  43.995  82.225  1.00  0.00           H  
ATOM   1834  CE2 TYR   136      74.210  44.091  78.985  1.00  0.00           C  
ATOM   1835  HE2 TYR   136      75.087  43.503  78.758  1.00  0.00           H  
ATOM   1836  CD2 TYR   136      73.481  44.802  78.038  1.00  0.00           C  
ATOM   1837  HD2 TYR   136      73.852  44.850  77.026  1.00  0.00           H  
ATOM   1838  C   TYR   136      69.637  47.027  75.900  1.00  0.00           C  
ATOM   1839  O   TYR   136      70.144  47.856  75.118  1.00  0.00           O  
ATOM   1840  N   GLY   137      68.333  47.100  76.238  1.00  0.00           N  
ATOM   1841  H   GLY   137      67.850  47.945  75.970  1.00  0.00           H  
ATOM   1842  CA  GLY   137      67.412  46.074  76.807  1.00  0.00           C  
ATOM   1843  HA2 GLY   137      66.450  46.240  76.320  1.00  0.00           H  
ATOM   1844  HA3 GLY   137      67.809  45.074  76.631  1.00  0.00           H  
ATOM   1845  C   GLY   137      67.166  46.149  78.322  1.00  0.00           C  
ATOM   1846  O   GLY   137      68.136  45.985  79.080  1.00  0.00           O  
ATOM   1847  N   GLY   138      65.969  46.447  78.692  1.00  0.00           N  
ATOM   1848  H   GLY   138      65.315  46.632  77.945  1.00  0.00           H  
ATOM   1849  CA  GLY   138      65.446  46.680  80.068  1.00  0.00           C  
ATOM   1850  HA2 GLY   138      64.360  46.610  80.132  1.00  0.00           H  
ATOM   1851  HA3 GLY   138      65.931  46.058  80.821  1.00  0.00           H  
ATOM   1852  C   GLY   138      65.698  48.084  80.524  1.00  0.00           C  
ATOM   1853  O   GLY   138      66.803  48.639  80.343  1.00  0.00           O  
ATOM   1854  N   GLN   139      64.775  48.725  81.288  1.00  0.00           N  
ATOM   1855  H   GLN   139      65.070  49.565  81.764  1.00  0.00           H  
ATOM   1856  CA  GLN   139      63.331  48.392  81.451  1.00  0.00           C  
ATOM   1857  HA  GLN   139      62.999  47.891  80.542  1.00  0.00           H  
ATOM   1858  CB  GLN   139      63.070  47.505  82.661  1.00  0.00           C  
ATOM   1859  HB2 GLN   139      62.035  47.171  82.575  1.00  0.00           H  
ATOM   1860  HB3 GLN   139      63.599  46.563  82.518  1.00  0.00           H  
ATOM   1861  CG  GLN   139      63.310  48.146  84.062  1.00  0.00           C  
ATOM   1862  HG2 GLN   139      64.360  48.432  84.128  1.00  0.00           H  
ATOM   1863  HG3 GLN   139      62.701  49.046  84.148  1.00  0.00           H  
ATOM   1864  CD  GLN   139      63.161  47.179  85.186  1.00  0.00           C  
ATOM   1865  OE1 GLN   139      62.465  46.183  85.021  1.00  0.00           O  
ATOM   1866  NE2 GLN   139      63.746  47.448  86.300  1.00  0.00           N  
ATOM   1867 HE21 GLN   139      64.502  48.115  86.368  1.00  0.00           H  
ATOM   1868 HE22 GLN   139      63.372  47.014  87.132  1.00  0.00           H  
ATOM   1869  C   GLN   139      62.475  49.673  81.607  1.00  0.00           C  
ATOM   1870  O   GLN   139      61.390  49.635  82.222  1.00  0.00           O  
ATOM   1871  N   GLN   140      62.927  50.854  81.124  1.00  0.00           N  
ATOM   1872  H   GLN   140      63.810  50.936  80.640  1.00  0.00           H  
ATOM   1873  CA  GLN   140      62.147  52.156  81.123  1.00  0.00           C  
ATOM   1874  HA  GLN   140      62.882  52.837  80.695  1.00  0.00           H  
ATOM   1875  CB  GLN   140      60.892  52.028  80.285  1.00  0.00           C  
ATOM   1876  HB2 GLN   140      60.158  51.297  80.624  1.00  0.00           H  
ATOM   1877  HB3 GLN   140      60.509  53.049  80.274  1.00  0.00           H  
ATOM   1878  CG  GLN   140      61.118  51.737  78.826  1.00  0.00           C  
ATOM   1879  HG2 GLN   140      61.851  52.352  78.304  1.00  0.00           H  
ATOM   1880  HG3 GLN   140      61.441  50.707  78.679  1.00  0.00           H  
ATOM   1881  CD  GLN   140      59.774  51.954  78.105  1.00  0.00           C  
ATOM   1882  OE1 GLN   140      59.353  53.095  77.890  1.00  0.00           O  
ATOM   1883  NE2 GLN   140      58.951  51.041  77.815  1.00  0.00           N  
ATOM   1884 HE21 GLN   140      59.213  50.071  77.917  1.00  0.00           H  
ATOM   1885 HE22 GLN   140      58.047  51.211  77.397  1.00  0.00           H  
ATOM   1886  C   GLN   140      61.839  52.689  82.509  1.00  0.00           C  
ATOM   1887  O   GLN   140      60.904  53.381  82.742  1.00  0.00           O  
ATOM   1888  N   GLN   141      62.634  52.339  83.509  1.00  0.00           N  
ATOM   1889  H   GLN   141      63.331  51.679  83.197  1.00  0.00           H  
ATOM   1890  CA  GLN   141      62.754  52.896  84.832  1.00  0.00           C  
ATOM   1891  HA  GLN   141      61.837  53.472  84.953  1.00  0.00           H  
ATOM   1892  CB  GLN   141      62.855  51.705  85.833  1.00  0.00           C  
ATOM   1893  HB2 GLN   141      63.803  51.192  85.669  1.00  0.00           H  
ATOM   1894  HB3 GLN   141      62.912  52.224  86.790  1.00  0.00           H  
ATOM   1895  CG  GLN   141      61.575  50.883  85.804  1.00  0.00           C  
ATOM   1896  HG2 GLN   141      61.275  50.501  84.828  1.00  0.00           H  
ATOM   1897  HG3 GLN   141      61.636  49.917  86.305  1.00  0.00           H  
ATOM   1898  CD  GLN   141      60.412  51.588  86.484  1.00  0.00           C  
ATOM   1899  OE1 GLN   141      60.357  51.806  87.698  1.00  0.00           O  
ATOM   1900  NE2 GLN   141      59.414  51.901  85.753  1.00  0.00           N  
ATOM   1901 HE21 GLN   141      59.411  51.693  84.765  1.00  0.00           H  
ATOM   1902 HE22 GLN   141      58.805  52.650  86.049  1.00  0.00           H  
ATOM   1903  C   GLN   141      64.026  53.778  84.812  1.00  0.00           C  
ATOM   1904  O   GLN   141      65.102  53.326  84.486  1.00  0.00           O  
ATOM   1905  N   SER   142      64.092  55.091  85.148  1.00  0.00           N  
ATOM   1906  H   SER   142      65.044  55.374  84.964  1.00  0.00           H  
ATOM   1907  CA  SER   142      62.922  55.900  85.623  1.00  0.00           C  
ATOM   1908  HA  SER   142      63.226  56.881  85.988  1.00  0.00           H  
ATOM   1909  CB  SER   142      61.922  56.316  84.440  1.00  0.00           C  
ATOM   1910  HB2 SER   142      61.485  55.507  83.854  1.00  0.00           H  
ATOM   1911  HB3 SER   142      61.085  56.782  84.959  1.00  0.00           H  
ATOM   1912  OG  SER   142      62.674  57.142  83.535  1.00  0.00           O  
ATOM   1913  HG  SER   142      62.929  57.937  84.009  1.00  0.00           H  
ATOM   1914  C   SER   142      62.219  55.271  86.837  1.00  0.00           C  
ATOM   1915  O   SER   142      60.968  55.226  86.910  1.00  0.00           O  
ATOM   1916  N   TYR   143      63.032  54.850  87.851  1.00  0.00           N  
ATOM   1917  H   TYR   143      64.036  54.782  87.763  1.00  0.00           H  
ATOM   1918  CA  TYR   143      62.436  54.336  89.108  1.00  0.00           C  
ATOM   1919  HA  TYR   143      61.726  53.559  88.826  1.00  0.00           H  
ATOM   1920  CB  TYR   143      63.566  53.708  89.891  1.00  0.00           C  
ATOM   1921  HB2 TYR   143      64.275  54.476  90.200  1.00  0.00           H  
ATOM   1922  HB3 TYR   143      63.186  53.291  90.824  1.00  0.00           H  
ATOM   1923  CG  TYR   143      64.278  52.514  89.169  1.00  0.00           C  
ATOM   1924  CD1 TYR   143      63.661  51.270  89.169  1.00  0.00           C  
ATOM   1925  HD1 TYR   143      62.735  51.142  89.709  1.00  0.00           H  
ATOM   1926  CE1 TYR   143      64.170  50.234  88.341  1.00  0.00           C  
ATOM   1927  HE1 TYR   143      63.641  49.294  88.303  1.00  0.00           H  
ATOM   1928  CZ  TYR   143      65.346  50.430  87.591  1.00  0.00           C  
ATOM   1929  OH  TYR   143      65.909  49.476  86.853  1.00  0.00           O  
ATOM   1930  HH  TYR   143      66.744  49.580  86.391  1.00  0.00           H  
ATOM   1931  CE2 TYR   143      66.040  51.641  87.650  1.00  0.00           C  
ATOM   1932  HE2 TYR   143      66.886  51.829  87.005  1.00  0.00           H  
ATOM   1933  CD2 TYR   143      65.420  52.720  88.378  1.00  0.00           C  
ATOM   1934  HD2 TYR   143      65.825  53.711  88.237  1.00  0.00           H  
ATOM   1935  C   TYR   143      61.809  55.541  89.887  1.00  0.00           C  
ATOM   1936  O   TYR   143      62.190  56.716  89.850  1.00  0.00           O  
ATOM   1937  N   GLY   144      60.765  55.243  90.636  1.00  0.00           N  
ATOM   1938  H   GLY   144      60.420  54.294  90.628  1.00  0.00           H  
ATOM   1939  CA  GLY   144      59.904  56.179  91.453  1.00  0.00           C  
ATOM   1940  HA2 GLY   144      58.998  55.748  91.877  1.00  0.00           H  
ATOM   1941  HA3 GLY   144      60.473  56.528  92.315  1.00  0.00           H  
ATOM   1942  C   GLY   144      59.340  57.414  90.695  1.00  0.00           C  
ATOM   1943  O   GLY   144      58.990  57.404  89.540  1.00  0.00           O  
ATOM   1944  N   GLN   145      59.269  58.524  91.444  1.00  0.00           N  
ATOM   1945  H   GLN   145      59.534  58.380  92.409  1.00  0.00           H  
ATOM   1946  CA  GLN   145      58.810  59.817  90.965  1.00  0.00           C  
ATOM   1947  HA  GLN   145      59.069  59.944  89.914  1.00  0.00           H  
ATOM   1948  CB  GLN   145      57.271  59.861  91.162  1.00  0.00           C  
ATOM   1949  HB2 GLN   145      56.984  59.155  90.382  1.00  0.00           H  
ATOM   1950  HB3 GLN   145      56.914  59.577  92.152  1.00  0.00           H  
ATOM   1951  CG  GLN   145      56.500  61.094  90.788  1.00  0.00           C  
ATOM   1952  HG2 GLN   145      56.880  62.058  91.125  1.00  0.00           H  
ATOM   1953  HG3 GLN   145      56.658  61.115  89.710  1.00  0.00           H  
ATOM   1954  CD  GLN   145      54.992  61.100  90.892  1.00  0.00           C  
ATOM   1955  OE1 GLN   145      54.278  60.288  90.349  1.00  0.00           O  
ATOM   1956  NE2 GLN   145      54.388  61.966  91.708  1.00  0.00           N  
ATOM   1957 HE21 GLN   145      53.384  62.021  91.622  1.00  0.00           H  
ATOM   1958 HE22 GLN   145      54.974  62.666  92.141  1.00  0.00           H  
ATOM   1959  C   GLN   145      59.518  60.941  91.757  1.00  0.00           C  
ATOM   1960  O   GLN   145      59.942  60.673  92.917  1.00  0.00           O  
ATOM   1961  N   GLN   146      59.616  62.152  91.170  1.00  0.00           N  
ATOM   1962  H   GLN   146      59.255  62.170  90.227  1.00  0.00           H  
ATOM   1963  CA  GLN   146      60.272  63.329  91.723  1.00  0.00           C  
ATOM   1964  HA  GLN   146      61.343  63.127  91.768  1.00  0.00           H  
ATOM   1965  CB  GLN   146      59.857  64.511  90.839  1.00  0.00           C  
ATOM   1966  HB2 GLN   146      60.356  64.434  89.873  1.00  0.00           H  
ATOM   1967  HB3 GLN   146      58.769  64.464  90.791  1.00  0.00           H  
ATOM   1968  CG  GLN   146      60.160  65.898  91.231  1.00  0.00           C  
ATOM   1969  HG2 GLN   146      59.586  66.208  92.104  1.00  0.00           H  
ATOM   1970  HG3 GLN   146      61.218  66.083  91.419  1.00  0.00           H  
ATOM   1971  CD  GLN   146      59.781  66.807  90.036  1.00  0.00           C  
ATOM   1972  OE1 GLN   146      59.717  66.567  88.794  1.00  0.00           O  
ATOM   1973  NE2 GLN   146      59.604  68.056  90.320  1.00  0.00           N  
ATOM   1974 HE21 GLN   146      59.514  68.458  91.243  1.00  0.00           H  
ATOM   1975 HE22 GLN   146      59.444  68.563  89.461  1.00  0.00           H  
ATOM   1976  C   GLN   146      59.757  63.578  93.158  1.00  0.00           C  
ATOM   1977  O   GLN   146      58.599  63.288  93.531  1.00  0.00           O  
ATOM   1978  N   GLN   147      60.622  64.202  93.996  1.00  0.00           N  
ATOM   1979  H   GLN   147      61.538  64.429  93.637  1.00  0.00           H  
ATOM   1980  CA  GLN   147      60.308  64.812  95.365  1.00  0.00           C  
ATOM   1981  HA  GLN   147      60.194  63.976  96.054  1.00  0.00           H  
ATOM   1982  CB  GLN   147      61.590  65.601  95.874  1.00  0.00           C  
ATOM   1983  HB2 GLN   147      61.473  65.633  96.957  1.00  0.00           H  
ATOM   1984  HB3 GLN   147      62.453  64.953  95.726  1.00  0.00           H  
ATOM   1985  CG  GLN   147      61.957  66.948  95.317  1.00  0.00           C  
ATOM   1986  HG2 GLN   147      61.041  67.517  95.161  1.00  0.00           H  
ATOM   1987  HG3 GLN   147      62.666  67.407  96.006  1.00  0.00           H  
ATOM   1988  CD  GLN   147      62.598  66.942  93.924  1.00  0.00           C  
ATOM   1989  OE1 GLN   147      63.208  65.953  93.623  1.00  0.00           O  
ATOM   1990  NE2 GLN   147      62.353  67.899  93.115  1.00  0.00           N  
ATOM   1991 HE21 GLN   147      61.662  68.542  93.477  1.00  0.00           H  
ATOM   1992 HE22 GLN   147      62.695  67.935  92.165  1.00  0.00           H  
ATOM   1993  C   GLN   147      59.071  65.663  95.348  1.00  0.00           C  
ATOM   1994  O   GLN   147      58.793  66.332  94.344  1.00  0.00           O  
ATOM   1995  N   SER   148      58.440  65.737  96.522  1.00  0.00           N  
ATOM   1996  H   SER   148      58.691  65.109  97.272  1.00  0.00           H  
ATOM   1997  CA  SER   148      57.374  66.779  96.809  1.00  0.00           C  
ATOM   1998  HA  SER   148      56.477  66.624  96.210  1.00  0.00           H  
ATOM   1999  CB  SER   148      56.946  66.670  98.248  1.00  0.00           C  
ATOM   2000  HB2 SER   148      56.164  67.386  98.501  1.00  0.00           H  
ATOM   2001  HB3 SER   148      56.554  65.673  98.452  1.00  0.00           H  
ATOM   2002  OG  SER   148      58.056  66.820  99.227  1.00  0.00           O  
ATOM   2003  HG  SER   148      58.231  67.743  99.426  1.00  0.00           H  
ATOM   2004  C   SER   148      57.927  68.133  96.443  1.00  0.00           C  
ATOM   2005  O   SER   148      59.078  68.560  96.683  1.00  0.00           O  
ATOM   2006  N   TYR   149      57.029  68.986  96.035  1.00  0.00           N  
ATOM   2007  H   TYR   149      56.121  68.570  95.885  1.00  0.00           H  
ATOM   2008  CA  TYR   149      57.111  70.411  95.740  1.00  0.00           C  
ATOM   2009  HA  TYR   149      58.007  70.423  95.119  1.00  0.00           H  
ATOM   2010  CB  TYR   149      55.936  70.935  95.004  1.00  0.00           C  
ATOM   2011  HB2 TYR   149      55.992  70.565  93.981  1.00  0.00           H  
ATOM   2012  HB3 TYR   149      55.086  70.485  95.517  1.00  0.00           H  
ATOM   2013  CG  TYR   149      55.796  72.396  94.896  1.00  0.00           C  
ATOM   2014  CD1 TYR   149      54.634  73.049  95.453  1.00  0.00           C  
ATOM   2015  HD1 TYR   149      53.919  72.439  95.985  1.00  0.00           H  
ATOM   2016  CE1 TYR   149      54.513  74.416  95.389  1.00  0.00           C  
ATOM   2017  HE1 TYR   149      53.712  74.849  95.969  1.00  0.00           H  
ATOM   2018  CZ  TYR   149      55.460  75.186  94.626  1.00  0.00           C  
ATOM   2019  OH  TYR   149      55.208  76.560  94.642  1.00  0.00           O  
ATOM   2020  HH  TYR   149      55.662  76.820  93.838  1.00  0.00           H  
ATOM   2021  CE2 TYR   149      56.518  74.503  93.973  1.00  0.00           C  
ATOM   2022  HE2 TYR   149      57.285  75.040  93.435  1.00  0.00           H  
ATOM   2023  CD2 TYR   149      56.671  73.156  94.165  1.00  0.00           C  
ATOM   2024  HD2 TYR   149      57.520  72.670  93.708  1.00  0.00           H  
ATOM   2025  C   TYR   149      57.401  71.246  97.034  1.00  0.00           C  
ATOM   2026  O   TYR   149      56.875  70.916  98.120  1.00  0.00           O  
ATOM   2027  N   ASN   150      58.229  72.327  96.900  1.00  0.00           N  
ATOM   2028  H   ASN   150      58.478  72.563  95.950  1.00  0.00           H  
ATOM   2029  CA  ASN   150      58.691  73.265  97.874  1.00  0.00           C  
ATOM   2030  HA  ASN   150      58.180  73.069  98.817  1.00  0.00           H  
ATOM   2031  CB  ASN   150      60.191  73.206  98.061  1.00  0.00           C  
ATOM   2032  HB2 ASN   150      60.728  73.506  97.161  1.00  0.00           H  
ATOM   2033  HB3 ASN   150      60.400  73.957  98.823  1.00  0.00           H  
ATOM   2034  CG  ASN   150      60.778  71.820  98.332  1.00  0.00           C  
ATOM   2035  OD1 ASN   150      60.915  70.942  97.493  1.00  0.00           O  
ATOM   2036  ND2 ASN   150      61.270  71.637  99.538  1.00  0.00           N  
ATOM   2037 HD21 ASN   150      61.460  70.685  99.818  1.00  0.00           H  
ATOM   2038 HD22 ASN   150      60.948  72.223 100.294  1.00  0.00           H  
ATOM   2039  C   ASN   150      58.191  74.623  97.310  1.00  0.00           C  
ATOM   2040  O   ASN   150      58.860  75.104  96.423  1.00  0.00           O  
ATOM   2041  N   PRO   151      57.076  75.164  97.822  1.00  0.00           N  
ATOM   2042  CD  PRO   151      56.398  74.682  99.024  1.00  0.00           C  
ATOM   2043  HD2 PRO   151      57.097  74.314  99.774  1.00  0.00           H  
ATOM   2044  HD3 PRO   151      55.757  73.858  98.711  1.00  0.00           H  
ATOM   2045  CG  PRO   151      55.517  75.755  99.559  1.00  0.00           C  
ATOM   2046  HG2 PRO   151      55.990  76.159 100.454  1.00  0.00           H  
ATOM   2047  HG3 PRO   151      54.526  75.430  99.879  1.00  0.00           H  
ATOM   2048  CB  PRO   151      55.548  76.821  98.494  1.00  0.00           C  
ATOM   2049  HB2 PRO   151      55.845  77.706  99.056  1.00  0.00           H  
ATOM   2050  HB3 PRO   151      54.609  76.919  97.948  1.00  0.00           H  
ATOM   2051  CA  PRO   151      56.698  76.478  97.546  1.00  0.00           C  
ATOM   2052  HA  PRO   151      56.426  76.622  96.500  1.00  0.00           H  
ATOM   2053  C   PRO   151      57.841  77.399  97.813  1.00  0.00           C  
ATOM   2054  O   PRO   151      58.253  77.531  98.967  1.00  0.00           O  
ATOM   2055  N   PRO   152      58.364  78.229  96.867  1.00  0.00           N  
ATOM   2056  CD  PRO   152      57.916  78.283  95.467  1.00  0.00           C  
ATOM   2057  HD2 PRO   152      56.854  78.531  95.435  1.00  0.00           H  
ATOM   2058  HD3 PRO   152      58.131  77.285  95.088  1.00  0.00           H  
ATOM   2059  CG  PRO   152      58.728  79.408  94.847  1.00  0.00           C  
ATOM   2060  HG2 PRO   152      58.120  80.297  95.016  1.00  0.00           H  
ATOM   2061  HG3 PRO   152      58.806  79.291  93.766  1.00  0.00           H  
ATOM   2062  CB  PRO   152      60.007  79.435  95.621  1.00  0.00           C  
ATOM   2063  HB2 PRO   152      60.431  80.437  95.558  1.00  0.00           H  
ATOM   2064  HB3 PRO   152      60.594  78.660  95.128  1.00  0.00           H  
ATOM   2065  CA  PRO   152      59.504  79.124  96.991  1.00  0.00           C  
ATOM   2066  HA  PRO   152      60.234  78.546  97.558  1.00  0.00           H  
ATOM   2067  C   PRO   152      59.271  80.412  97.850  1.00  0.00           C  
ATOM   2068  O   PRO   152      58.281  81.032  97.631  1.00  0.00           O  
ATOM   2069  N   GLN   153      60.153  80.694  98.853  1.00  0.00           N  
ATOM   2070  H   GLN   153      61.030  80.209  98.979  1.00  0.00           H  
ATOM   2071  CA  GLN   153      59.927  81.724  99.829  1.00  0.00           C  
ATOM   2072  HA  GLN   153      58.930  82.143  99.691  1.00  0.00           H  
ATOM   2073  CB  GLN   153      60.141  81.110 101.228  1.00  0.00           C  
ATOM   2074  HB2 GLN   153      61.108  80.614 101.149  1.00  0.00           H  
ATOM   2075  HB3 GLN   153      60.179  81.826 102.049  1.00  0.00           H  
ATOM   2076  CG  GLN   153      59.099  80.007 101.602  1.00  0.00           C  
ATOM   2077  HG2 GLN   153      59.020  79.363 100.726  1.00  0.00           H  
ATOM   2078  HG3 GLN   153      59.471  79.436 102.453  1.00  0.00           H  
ATOM   2079  CD  GLN   153      57.712  80.611 101.932  1.00  0.00           C  
ATOM   2080  OE1 GLN   153      56.726  80.164 101.389  1.00  0.00           O  
ATOM   2081  NE2 GLN   153      57.587  81.582 102.734  1.00  0.00           N  
ATOM   2082 HE21 GLN   153      58.334  82.116 103.156  1.00  0.00           H  
ATOM   2083 HE22 GLN   153      56.650  81.954 102.802  1.00  0.00           H  
ATOM   2084  C   GLN   153      60.766  83.023  99.514  1.00  0.00           C  
ATOM   2085  O   GLN   153      61.610  83.022  98.688  1.00  0.00           O  
ATOM   2086  N   GLY   154      60.525  84.123 100.149  1.00  0.00           N  
ATOM   2087  H   GLY   154      59.772  84.115 100.822  1.00  0.00           H  
ATOM   2088  CA  GLY   154      61.134  85.405  99.993  1.00  0.00           C  
ATOM   2089  HA2 GLY   154      62.033  85.419 100.609  1.00  0.00           H  
ATOM   2090  HA3 GLY   154      61.441  85.640  98.974  1.00  0.00           H  
ATOM   2091  C   GLY   154      60.137  86.500 100.360  1.00  0.00           C  
ATOM   2092  O   GLY   154      58.944  86.199 100.482  1.00  0.00           O  
ATOM   2093  N   TYR   155      60.592  87.735 100.411  1.00  0.00           N  
ATOM   2094  H   TYR   155      61.589  87.817 100.274  1.00  0.00           H  
ATOM   2095  CA  TYR   155      59.730  88.946 100.405  1.00  0.00           C  
ATOM   2096  HA  TYR   155      59.115  89.004 101.304  1.00  0.00           H  
ATOM   2097  CB  TYR   155      60.736  90.132 100.525  1.00  0.00           C  
ATOM   2098  HB2 TYR   155      61.525  90.099  99.775  1.00  0.00           H  
ATOM   2099  HB3 TYR   155      60.047  90.938 100.269  1.00  0.00           H  
ATOM   2100  CG  TYR   155      61.338  90.491 101.861  1.00  0.00           C  
ATOM   2101  CD1 TYR   155      60.844  91.550 102.640  1.00  0.00           C  
ATOM   2102  HD1 TYR   155      59.944  92.026 102.280  1.00  0.00           H  
ATOM   2103  CE1 TYR   155      61.389  91.808 103.887  1.00  0.00           C  
ATOM   2104  HE1 TYR   155      61.055  92.603 104.537  1.00  0.00           H  
ATOM   2105  CZ  TYR   155      62.499  91.096 104.380  1.00  0.00           C  
ATOM   2106  OH  TYR   155      63.000  91.464 105.565  1.00  0.00           O  
ATOM   2107  HH  TYR   155      63.887  91.129 105.715  1.00  0.00           H  
ATOM   2108  CE2 TYR   155      63.119  90.174 103.548  1.00  0.00           C  
ATOM   2109  HE2 TYR   155      64.126  89.851 103.768  1.00  0.00           H  
ATOM   2110  CD2 TYR   155      62.525  89.822 102.301  1.00  0.00           C  
ATOM   2111  HD2 TYR   155      62.961  89.012 101.736  1.00  0.00           H  
ATOM   2112  C   TYR   155      58.972  88.987  99.063  1.00  0.00           C  
ATOM   2113  O   TYR   155      59.587  88.789  98.013  1.00  0.00           O  
ATOM   2114  N   GLY   156      57.692  89.447  99.091  1.00  0.00           N  
ATOM   2115  H   GLY   156      57.324  89.485  98.151  1.00  0.00           H  
ATOM   2116  CA  GLY   156      56.994  90.089 100.215  1.00  0.00           C  
ATOM   2117  HA2 GLY   156      57.226  89.563 101.141  1.00  0.00           H  
ATOM   2118  HA3 GLY   156      57.495  91.055 100.283  1.00  0.00           H  
ATOM   2119  C   GLY   156      55.517  90.278 100.027  1.00  0.00           C  
ATOM   2120  O   GLY   156      54.997  90.156  98.899  1.00  0.00           O  
ATOM   2121  N   GLN   157      54.803  90.671 101.117  1.00  0.00           N  
ATOM   2122  H   GLN   157      55.264  90.644 102.016  1.00  0.00           H  
ATOM   2123  CA  GLN   157      53.393  90.977 101.129  1.00  0.00           C  
ATOM   2124  HA  GLN   157      52.896  90.626 100.226  1.00  0.00           H  
ATOM   2125  CB  GLN   157      52.783  90.276 102.314  1.00  0.00           C  
ATOM   2126  HB2 GLN   157      53.089  90.825 103.205  1.00  0.00           H  
ATOM   2127  HB3 GLN   157      51.719  90.504 102.248  1.00  0.00           H  
ATOM   2128  CG  GLN   157      52.871  88.751 102.600  1.00  0.00           C  
ATOM   2129  HG2 GLN   157      53.887  88.386 102.451  1.00  0.00           H  
ATOM   2130  HG3 GLN   157      52.472  88.558 103.596  1.00  0.00           H  
ATOM   2131  CD  GLN   157      52.054  87.933 101.613  1.00  0.00           C  
ATOM   2132  OE1 GLN   157      51.380  88.502 100.773  1.00  0.00           O  
ATOM   2133  NE2 GLN   157      52.185  86.653 101.483  1.00  0.00           N  
ATOM   2134 HE21 GLN   157      52.774  86.146 102.129  1.00  0.00           H  
ATOM   2135 HE22 GLN   157      51.716  86.159 100.737  1.00  0.00           H  
ATOM   2136  C   GLN   157      53.045  92.549 101.176  1.00  0.00           C  
ATOM   2137  O   GLN   157      53.607  93.313 102.010  1.00  0.00           O  
ATOM   2138  N   GLN   158      52.253  93.099 100.256  1.00  0.00           N  
ATOM   2139  H   GLN   158      52.463  94.078 100.125  1.00  0.00           H  
ATOM   2140  CA  GLN   158      51.362  92.540  99.268  1.00  0.00           C  
ATOM   2141  HA  GLN   158      51.033  91.561  99.619  1.00  0.00           H  
ATOM   2142  CB  GLN   158      50.069  93.350  99.053  1.00  0.00           C  
ATOM   2143  HB2 GLN   158      50.397  94.346  98.755  1.00  0.00           H  
ATOM   2144  HB3 GLN   158      49.463  92.879  98.279  1.00  0.00           H  
ATOM   2145  CG  GLN   158      49.125  93.557 100.283  1.00  0.00           C  
ATOM   2146  HG2 GLN   158      49.587  94.132 101.086  1.00  0.00           H  
ATOM   2147  HG3 GLN   158      48.281  94.085  99.840  1.00  0.00           H  
ATOM   2148  CD  GLN   158      48.671  92.280 101.063  1.00  0.00           C  
ATOM   2149  OE1 GLN   158      49.162  91.141 101.011  1.00  0.00           O  
ATOM   2150  NE2 GLN   158      47.580  92.389 101.806  1.00  0.00           N  
ATOM   2151 HE21 GLN   158      47.038  93.239 101.866  1.00  0.00           H  
ATOM   2152 HE22 GLN   158      47.182  91.535 102.171  1.00  0.00           H  
ATOM   2153  C   GLN   158      52.163  92.355  97.967  1.00  0.00           C  
ATOM   2154  O   GLN   158      53.029  93.188  97.514  1.00  0.00           O  
ATOM   2155  N   ASN   159      51.661  91.432  97.175  1.00  0.00           N  
ATOM   2156  H   ASN   159      50.780  91.008  97.427  1.00  0.00           H  
ATOM   2157  CA  ASN   159      51.976  91.201  95.759  1.00  0.00           C  
ATOM   2158  HA  ASN   159      52.973  90.761  95.735  1.00  0.00           H  
ATOM   2159  CB  ASN   159      51.004  90.070  95.228  1.00  0.00           C  
ATOM   2160  HB2 ASN   159      51.350  89.170  95.736  1.00  0.00           H  
ATOM   2161  HB3 ASN   159      49.972  90.299  95.495  1.00  0.00           H  
ATOM   2162  CG  ASN   159      51.087  89.588  93.745  1.00  0.00           C  
ATOM   2163  OD1 ASN   159      50.127  89.742  92.960  1.00  0.00           O  
ATOM   2164  ND2 ASN   159      52.063  88.826  93.393  1.00  0.00           N  
ATOM   2165 HD21 ASN   159      52.772  88.577  94.068  1.00  0.00           H  
ATOM   2166 HD22 ASN   159      52.004  88.497  92.440  1.00  0.00           H  
ATOM   2167  C   ASN   159      51.857  92.500  94.918  1.00  0.00           C  
ATOM   2168  O   ASN   159      50.793  93.161  94.951  1.00  0.00           O  
ATOM   2169  N   GLN   160      52.829  92.874  94.140  1.00  0.00           N  
ATOM   2170  H   GLN   160      52.745  93.729  93.608  1.00  0.00           H  
ATOM   2171  CA  GLN   160      54.201  92.390  93.960  1.00  0.00           C  
ATOM   2172  HA  GLN   160      54.352  91.386  94.359  1.00  0.00           H  
ATOM   2173  CB  GLN   160      54.473  92.247  92.481  1.00  0.00           C  
ATOM   2174  HB2 GLN   160      53.981  91.350  92.105  1.00  0.00           H  
ATOM   2175  HB3 GLN   160      54.056  93.138  92.011  1.00  0.00           H  
ATOM   2176  CG  GLN   160      55.964  92.202  92.078  1.00  0.00           C  
ATOM   2177  HG2 GLN   160      56.082  91.925  91.030  1.00  0.00           H  
ATOM   2178  HG3 GLN   160      56.366  93.170  92.377  1.00  0.00           H  
ATOM   2179  CD  GLN   160      56.699  91.031  92.769  1.00  0.00           C  
ATOM   2180  OE1 GLN   160      57.717  91.071  93.495  1.00  0.00           O  
ATOM   2181  NE2 GLN   160      56.132  89.849  92.616  1.00  0.00           N  
ATOM   2182 HE21 GLN   160      55.376  89.747  91.955  1.00  0.00           H  
ATOM   2183 HE22 GLN   160      56.569  89.065  93.079  1.00  0.00           H  
ATOM   2184  C   GLN   160      55.199  93.338  94.644  1.00  0.00           C  
ATOM   2185  O   GLN   160      55.174  94.504  94.236  1.00  0.00           O  
ATOM   2186  N   TYR   161      55.958  92.856  95.649  1.00  0.00           N  
ATOM   2187  H   TYR   161      55.803  91.880  95.857  1.00  0.00           H  
ATOM   2188  CA  TYR   161      56.794  93.740  96.500  1.00  0.00           C  
ATOM   2189  HA  TYR   161      56.226  94.624  96.789  1.00  0.00           H  
ATOM   2190  CB  TYR   161      56.964  92.871  97.777  1.00  0.00           C  
ATOM   2191  HB2 TYR   161      56.023  92.492  98.177  1.00  0.00           H  
ATOM   2192  HB3 TYR   161      57.585  92.006  97.541  1.00  0.00           H  
ATOM   2193  CG  TYR   161      57.557  93.512  98.958  1.00  0.00           C  
ATOM   2194  CD1 TYR   161      58.941  93.583  99.013  1.00  0.00           C  
ATOM   2195  HD1 TYR   161      59.454  93.255  98.120  1.00  0.00           H  
ATOM   2196  CE1 TYR   161      59.610  93.913 100.211  1.00  0.00           C  
ATOM   2197  HE1 TYR   161      60.654  93.675 100.356  1.00  0.00           H  
ATOM   2198  CZ  TYR   161      58.890  94.423 101.318  1.00  0.00           C  
ATOM   2199  OH  TYR   161      59.549  94.807 102.445  1.00  0.00           O  
ATOM   2200  HH  TYR   161      58.886  94.923 103.130  1.00  0.00           H  
ATOM   2201  CE2 TYR   161      57.513  94.608 101.214  1.00  0.00           C  
ATOM   2202  HE2 TYR   161      56.920  94.961 102.044  1.00  0.00           H  
ATOM   2203  CD2 TYR   161      56.769  94.132 100.011  1.00  0.00           C  
ATOM   2204  HD2 TYR   161      55.693  94.212  99.964  1.00  0.00           H  
ATOM   2205  C   TYR   161      58.123  94.275  95.922  1.00  0.00           C  
ATOM   2206  O   TYR   161      58.636  95.326  96.408  1.00  0.00           O  
ATOM   2207  N   ASN   162      58.737  93.431  95.000  1.00  0.00           N  
ATOM   2208  H   ASN   162      58.239  92.585  94.762  1.00  0.00           H  
ATOM   2209  CA  ASN   162      60.096  93.622  94.597  1.00  0.00           C  
ATOM   2210  HA  ASN   162      60.657  94.085  95.408  1.00  0.00           H  
ATOM   2211  CB  ASN   162      60.669  92.185  94.335  1.00  0.00           C  
ATOM   2212  HB2 ASN   162      60.184  91.775  93.449  1.00  0.00           H  
ATOM   2213  HB3 ASN   162      61.739  92.298  94.161  1.00  0.00           H  
ATOM   2214  CG  ASN   162      60.621  91.290  95.530  1.00  0.00           C  
ATOM   2215  OD1 ASN   162      61.550  91.255  96.291  1.00  0.00           O  
ATOM   2216  ND2 ASN   162      59.499  90.665  95.825  1.00  0.00           N  
ATOM   2217 HD21 ASN   162      59.333  90.213  96.713  1.00  0.00           H  
ATOM   2218 HD22 ASN   162      58.834  90.579  95.070  1.00  0.00           H  
ATOM   2219  C   ASN   162      60.179  94.471  93.258  1.00  0.00           C  
ATOM   2220  O   ASN   162      59.324  94.282  92.360  1.00  0.00           O  
ATOM   2221  N   SER   163      61.247  95.263  93.109  1.00  0.00           N  
ATOM   2222  H   SER   163      61.941  95.266  93.843  1.00  0.00           H  
ATOM   2223  CA  SER   163      61.650  96.047  91.923  1.00  0.00           C  
ATOM   2224  HA  SER   163      61.072  96.965  91.816  1.00  0.00           H  
ATOM   2225  CB  SER   163      63.020  96.683  92.131  1.00  0.00           C  
ATOM   2226  HB2 SER   163      63.709  95.844  92.032  1.00  0.00           H  
ATOM   2227  HB3 SER   163      63.135  97.507  91.427  1.00  0.00           H  
ATOM   2228  OG  SER   163      63.160  97.216  93.492  1.00  0.00           O  
ATOM   2229  HG  SER   163      62.773  98.094  93.527  1.00  0.00           H  
ATOM   2230  C   SER   163      61.739  95.175  90.600  1.00  0.00           C  
ATOM   2231  O   SER   163      62.054  93.959  90.696  1.00  0.00           O  
ATOM   2232  N   SER   164      61.611  95.823  89.432  1.00  0.00           N  
ATOM   2233  H   SER   164      61.576  96.832  89.453  1.00  0.00           H  
ATOM   2234  CA  SER   164      62.033  95.336  88.167  1.00  0.00           C  
ATOM   2235  HA  SER   164      61.875  96.174  87.487  1.00  0.00           H  
ATOM   2236  CB  SER   164      61.133  94.188  87.724  1.00  0.00           C  
ATOM   2237  HB2 SER   164      61.598  93.275  88.096  1.00  0.00           H  
ATOM   2238  HB3 SER   164      60.106  94.308  88.068  1.00  0.00           H  
ATOM   2239  OG  SER   164      61.081  94.147  86.381  1.00  0.00           O  
ATOM   2240  HG  SER   164      60.305  93.600  86.245  1.00  0.00           H  
ATOM   2241  C   SER   164      63.545  95.121  88.131  1.00  0.00           C  
ATOM   2242  O   SER   164      64.213  95.326  89.130  1.00  0.00           O  
ATOM   2243  N   SER   165      64.088  94.792  86.969  1.00  0.00           N  
ATOM   2244  H   SER   165      63.413  94.597  86.243  1.00  0.00           H  
ATOM   2245  CA  SER   165      65.551  94.751  86.791  1.00  0.00           C  
ATOM   2246  HA  SER   165      65.932  94.125  87.598  1.00  0.00           H  
ATOM   2247  CB  SER   165      65.759  93.800  85.553  1.00  0.00           C  
ATOM   2248  HB2 SER   165      65.233  92.875  85.792  1.00  0.00           H  
ATOM   2249  HB3 SER   165      65.349  94.172  84.615  1.00  0.00           H  
ATOM   2250  OG  SER   165      67.071  93.441  85.401  1.00  0.00           O  
ATOM   2251  HG  SER   165      67.237  92.828  86.121  1.00  0.00           H  
ATOM   2252  C   SER   165      66.320  96.094  86.627  1.00  0.00           C  
ATOM   2253  O   SER   165      65.613  97.138  86.625  1.00  0.00           O  
ATOM   2254  N   GLY   166      67.659  96.051  86.542  1.00  0.00           N  
ATOM   2255  H   GLY   166      68.026  95.114  86.458  1.00  0.00           H  
ATOM   2256  CA  GLY   166      68.524  97.210  86.655  1.00  0.00           C  
ATOM   2257  HA2 GLY   166      68.887  97.545  85.684  1.00  0.00           H  
ATOM   2258  HA3 GLY   166      67.959  98.079  86.994  1.00  0.00           H  
ATOM   2259  C   GLY   166      69.667  96.968  87.680  1.00  0.00           C  
ATOM   2260  O   GLY   166      69.463  97.164  88.900  1.00  0.00           O  
ATOM   2261  N   GLY   167      70.897  96.728  87.265  1.00  0.00           N  
ATOM   2262  H   GLY   167      70.963  96.506  86.282  1.00  0.00           H  
ATOM   2263  CA  GLY   167      72.024  96.549  88.134  1.00  0.00           C  
ATOM   2264  HA2 GLY   167      72.228  97.454  88.707  1.00  0.00           H  
ATOM   2265  HA3 GLY   167      71.672  95.835  88.878  1.00  0.00           H  
ATOM   2266  C   GLY   167      73.412  96.094  87.505  1.00  0.00           C  
ATOM   2267  O   GLY   167      73.846  96.628  86.515  1.00  0.00           O  
ATOM   2268  N   GLY   168      74.056  95.131  88.202  1.00  0.00           N  
ATOM   2269  H   GLY   168      73.657  94.765  89.054  1.00  0.00           H  
ATOM   2270  CA  GLY   168      75.296  94.546  87.660  1.00  0.00           C  
ATOM   2271  HA2 GLY   168      75.871  95.318  87.149  1.00  0.00           H  
ATOM   2272  HA3 GLY   168      75.900  94.117  88.459  1.00  0.00           H  
ATOM   2273  C   GLY   168      75.141  93.405  86.671  1.00  0.00           C  
ATOM   2274  O   GLY   168      74.056  92.889  86.574  1.00  0.00           O  
ATOM   2275  N   GLY   169      76.194  92.813  86.051  1.00  0.00           N  
ATOM   2276  H   GLY   169      76.153  91.942  85.541  1.00  0.00           H  
ATOM   2277  CA  GLY   169      77.558  93.295  86.267  1.00  0.00           C  
ATOM   2278  HA2 GLY   169      77.641  93.704  87.275  1.00  0.00           H  
ATOM   2279  HA3 GLY   169      78.258  92.463  86.210  1.00  0.00           H  
ATOM   2280  C   GLY   169      78.034  94.326  85.216  1.00  0.00           C  
ATOM   2281  O   GLY   169      77.160  95.196  84.894  1.00  0.00           O  
ATOM   2282  N   GLY   170      79.336  94.326  84.793  1.00  0.00           N  
ATOM   2283  H   GLY   170      79.995  93.730  85.272  1.00  0.00           H  
ATOM   2284  CA  GLY   170      79.867  95.123  83.626  1.00  0.00           C  
ATOM   2285  HA2 GLY   170      79.585  96.149  83.865  1.00  0.00           H  
ATOM   2286  HA3 GLY   170      80.955  95.072  83.615  1.00  0.00           H  
ATOM   2287  C   GLY   170      79.246  94.768  82.188  1.00  0.00           C  
ATOM   2288  O   GLY   170      78.191  94.144  82.093  1.00  0.00           O  
ATOM   2289  N   GLY   171      80.004  95.040  81.155  1.00  0.00           N  
ATOM   2290  H   GLY   171      79.592  94.849  80.253  1.00  0.00           H  
ATOM   2291  CA  GLY   171      81.415  95.410  81.188  1.00  0.00           C  
ATOM   2292  HA2 GLY   171      81.695  96.079  80.374  1.00  0.00           H  
ATOM   2293  HA3 GLY   171      81.625  96.069  82.030  1.00  0.00           H  
ATOM   2294  C   GLY   171      82.325  94.231  81.188  1.00  0.00           C  
ATOM   2295  O   GLY   171      82.089  93.254  81.906  1.00  0.00           O  
ATOM   2296  N   GLY   172      83.563  94.251  80.647  1.00  0.00           N  
ATOM   2297  H   GLY   172      84.022  93.355  80.733  1.00  0.00           H  
ATOM   2298  CA  GLY   172      84.337  95.378  80.008  1.00  0.00           C  
ATOM   2299  HA2 GLY   172      84.539  96.209  80.684  1.00  0.00           H  
ATOM   2300  HA3 GLY   172      85.232  94.874  79.644  1.00  0.00           H  
ATOM   2301  C   GLY   172      83.749  95.863  78.605  1.00  0.00           C  
ATOM   2302  O   GLY   172      83.233  95.008  77.932  1.00  0.00           O  
ATOM   2303  N   GLY   173      84.064  97.095  78.270  1.00  0.00           N  
ATOM   2304  H   GLY   173      84.685  97.618  78.870  1.00  0.00           H  
ATOM   2305  CA  GLY   173      83.425  97.761  77.090  1.00  0.00           C  
ATOM   2306  HA2 GLY   173      84.030  98.590  76.722  1.00  0.00           H  
ATOM   2307  HA3 GLY   173      83.206  97.049  76.293  1.00  0.00           H  
ATOM   2308  C   GLY   173      81.955  98.193  77.401  1.00  0.00           C  
ATOM   2309  O   GLY   173      81.405  97.841  78.419  1.00  0.00           O  
ATOM   2310  N   GLY   174      81.294  99.052  76.632  1.00  0.00           N  
ATOM   2311  H   GLY   174      80.589  99.633  77.062  1.00  0.00           H  
ATOM   2312  CA  GLY   174      81.596  99.415  75.226  1.00  0.00           C  
ATOM   2313  HA2 GLY   174      80.958 100.231  74.887  1.00  0.00           H  
ATOM   2314  HA3 GLY   174      82.651  99.688  75.182  1.00  0.00           H  
ATOM   2315  C   GLY   174      81.545  98.318  74.203  1.00  0.00           C  
ATOM   2316  O   GLY   174      82.203  98.325  73.181  1.00  0.00           O  
ATOM   2317  N   GLY   175      80.790  97.295  74.474  1.00  0.00           N  
ATOM   2318  H   GLY   175      80.420  97.182  75.407  1.00  0.00           H  
ATOM   2319  CA  GLY   175      80.659  96.111  73.569  1.00  0.00           C  
ATOM   2320  HA2 GLY   175      81.621  95.676  73.298  1.00  0.00           H  
ATOM   2321  HA3 GLY   175      80.026  95.398  74.098  1.00  0.00           H  
ATOM   2322  C   GLY   175      79.984  96.238  72.238  1.00  0.00           C  
ATOM   2323  O   GLY   175      80.179  95.340  71.447  1.00  0.00           O  
ATOM   2324  N   ASN   176      79.303  97.345  72.038  1.00  0.00           N  
ATOM   2325  H   ASN   176      79.444  98.174  72.599  1.00  0.00           H  
ATOM   2326  CA  ASN   176      78.459  97.636  70.911  1.00  0.00           C  
ATOM   2327  HA  ASN   176      78.893  97.392  69.941  1.00  0.00           H  
ATOM   2328  CB  ASN   176      77.259  96.627  70.977  1.00  0.00           C  
ATOM   2329  HB2 ASN   176      77.678  95.621  70.978  1.00  0.00           H  
ATOM   2330  HB3 ASN   176      76.681  96.682  71.900  1.00  0.00           H  
ATOM   2331  CG  ASN   176      76.314  96.675  69.806  1.00  0.00           C  
ATOM   2332  OD1 ASN   176      75.610  97.683  69.604  1.00  0.00           O  
ATOM   2333  ND2 ASN   176      76.369  95.742  68.835  1.00  0.00           N  
ATOM   2334 HD21 ASN   176      75.920  95.775  67.931  1.00  0.00           H  
ATOM   2335 HD22 ASN   176      77.015  94.966  68.869  1.00  0.00           H  
ATOM   2336  C   ASN   176      77.842  99.051  70.920  1.00  0.00           C  
ATOM   2337  O   ASN   176      77.208  99.448  71.920  1.00  0.00           O  
ATOM   2338  N   TYR   177      78.037  99.842  69.860  1.00  0.00           N  
ATOM   2339  H   TYR   177      78.627  99.551  69.094  1.00  0.00           H  
ATOM   2340  CA  TYR   177      77.790 101.273  69.964  1.00  0.00           C  
ATOM   2341  HA  TYR   177      77.318 101.443  70.932  1.00  0.00           H  
ATOM   2342  CB  TYR   177      79.157 102.013  69.864  1.00  0.00           C  
ATOM   2343  HB2 TYR   177      79.704 101.762  68.955  1.00  0.00           H  
ATOM   2344  HB3 TYR   177      78.942 103.078  69.773  1.00  0.00           H  
ATOM   2345  CG  TYR   177      80.043 101.935  71.137  1.00  0.00           C  
ATOM   2346  CD1 TYR   177      79.671 102.386  72.417  1.00  0.00           C  
ATOM   2347  HD1 TYR   177      78.696 102.833  72.539  1.00  0.00           H  
ATOM   2348  CE1 TYR   177      80.591 102.574  73.498  1.00  0.00           C  
ATOM   2349  HE1 TYR   177      80.293 103.009  74.440  1.00  0.00           H  
ATOM   2350  CZ  TYR   177      81.902 102.130  73.304  1.00  0.00           C  
ATOM   2351  OH  TYR   177      82.813 102.350  74.287  1.00  0.00           O  
ATOM   2352  HH  TYR   177      82.470 102.626  75.140  1.00  0.00           H  
ATOM   2353  CE2 TYR   177      82.351 101.596  72.055  1.00  0.00           C  
ATOM   2354  HE2 TYR   177      83.421 101.485  71.953  1.00  0.00           H  
ATOM   2355  CD2 TYR   177      81.441 101.522  71.019  1.00  0.00           C  
ATOM   2356  HD2 TYR   177      81.701 101.134  70.045  1.00  0.00           H  
ATOM   2357  C   TYR   177      76.740 101.662  68.915  1.00  0.00           C  
ATOM   2358  O   TYR   177      76.969 101.568  67.714  1.00  0.00           O  
ATOM   2359  N   GLY   178      75.582 102.230  69.320  1.00  0.00           N  
ATOM   2360  H   GLY   178      74.931 102.433  68.575  1.00  0.00           H  
ATOM   2361  CA  GLY   178      75.015 102.525  70.646  1.00  0.00           C  
ATOM   2362  HA2 GLY   178      73.948 102.704  70.513  1.00  0.00           H  
ATOM   2363  HA3 GLY   178      75.058 101.641  71.283  1.00  0.00           H  
ATOM   2364  C   GLY   178      75.657 103.690  71.361  1.00  0.00           C  
ATOM   2365  O   GLY   178      76.801 104.089  71.041  1.00  0.00           O  
ATOM   2366  N   GLN   179      75.014 104.253  72.374  1.00  0.00           N  
ATOM   2367  H   GLN   179      74.082 103.923  72.581  1.00  0.00           H  
ATOM   2368  CA  GLN   179      75.604 105.273  73.235  1.00  0.00           C  
ATOM   2369  HA  GLN   179      76.037 106.101  72.674  1.00  0.00           H  
ATOM   2370  CB  GLN   179      74.471 105.928  74.025  1.00  0.00           C  
ATOM   2371  HB2 GLN   179      73.952 105.223  74.675  1.00  0.00           H  
ATOM   2372  HB3 GLN   179      74.990 106.587  74.721  1.00  0.00           H  
ATOM   2373  CG  GLN   179      73.423 106.688  73.209  1.00  0.00           C  
ATOM   2374  HG2 GLN   179      73.875 107.023  72.276  1.00  0.00           H  
ATOM   2375  HG3 GLN   179      72.653 105.969  72.928  1.00  0.00           H  
ATOM   2376  CD  GLN   179      72.759 107.812  74.002  1.00  0.00           C  
ATOM   2377  OE1 GLN   179      73.224 108.552  74.796  1.00  0.00           O  
ATOM   2378  NE2 GLN   179      71.541 108.109  73.582  1.00  0.00           N  
ATOM   2379 HE21 GLN   179      71.042 107.504  72.944  1.00  0.00           H  
ATOM   2380 HE22 GLN   179      71.160 109.014  73.816  1.00  0.00           H  
ATOM   2381  C   GLN   179      76.692 104.701  74.133  1.00  0.00           C  
ATOM   2382  O   GLN   179      76.493 103.696  74.835  1.00  0.00           O  
ATOM   2383  N   ASP   180      77.867 105.336  74.194  1.00  0.00           N  
ATOM   2384  H   ASP   180      78.538 105.025  74.882  1.00  0.00           H  
ATOM   2385  CA  ASP   180      78.314 106.629  73.599  1.00  0.00           C  
ATOM   2386  HA  ASP   180      77.854 106.837  72.633  1.00  0.00           H  
ATOM   2387  CB  ASP   180      77.831 107.747  74.577  1.00  0.00           C  
ATOM   2388  HB2 ASP   180      76.742 107.714  74.551  1.00  0.00           H  
ATOM   2389  HB3 ASP   180      78.055 107.462  75.605  1.00  0.00           H  
ATOM   2390  CG  ASP   180      78.346 109.160  74.272  1.00  0.00           C  
ATOM   2391  OD1 ASP   180      77.809 110.008  75.056  1.00  0.00           O  
ATOM   2392  OD2 ASP   180      79.207 109.468  73.391  1.00  0.00           O  
ATOM   2393  C   ASP   180      79.829 106.719  73.427  1.00  0.00           C  
ATOM   2394  O   ASP   180      80.559 106.542  74.410  1.00  0.00           O  
ATOM   2395  N   GLN   181      80.380 106.877  72.202  1.00  0.00           N  
ATOM   2396  H   GLN   181      79.746 106.802  71.419  1.00  0.00           H  
ATOM   2397  CA  GLN   181      81.850 106.774  71.925  1.00  0.00           C  
ATOM   2398  HA  GLN   181      82.247 105.897  72.436  1.00  0.00           H  
ATOM   2399  CB  GLN   181      81.938 106.538  70.381  1.00  0.00           C  
ATOM   2400  HB2 GLN   181      81.191 107.063  69.785  1.00  0.00           H  
ATOM   2401  HB3 GLN   181      82.948 106.748  70.031  1.00  0.00           H  
ATOM   2402  CG  GLN   181      81.748 105.067  70.062  1.00  0.00           C  
ATOM   2403  HG2 GLN   181      82.234 104.462  70.827  1.00  0.00           H  
ATOM   2404  HG3 GLN   181      80.701 104.810  70.222  1.00  0.00           H  
ATOM   2405  CD  GLN   181      82.132 104.624  68.654  1.00  0.00           C  
ATOM   2406  OE1 GLN   181      83.234 104.078  68.433  1.00  0.00           O  
ATOM   2407  NE2 GLN   181      81.299 104.940  67.641  1.00  0.00           N  
ATOM   2408 HE21 GLN   181      80.438 105.402  67.900  1.00  0.00           H  
ATOM   2409 HE22 GLN   181      81.555 104.862  66.667  1.00  0.00           H  
ATOM   2410  C   GLN   181      82.657 107.997  72.371  1.00  0.00           C  
ATOM   2411  O   GLN   181      83.925 107.963  72.349  1.00  0.00           O  
ATOM   2412  N   SER   182      81.991 109.014  72.966  1.00  0.00           N  
ATOM   2413  H   SER   182      80.986 109.074  73.043  1.00  0.00           H  
ATOM   2414  CA  SER   182      82.676 110.064  73.713  1.00  0.00           C  
ATOM   2415  HA  SER   182      83.198 110.721  73.018  1.00  0.00           H  
ATOM   2416  CB  SER   182      81.702 110.833  74.654  1.00  0.00           C  
ATOM   2417  HB2 SER   182      81.304 110.094  75.350  1.00  0.00           H  
ATOM   2418  HB3 SER   182      82.230 111.567  75.261  1.00  0.00           H  
ATOM   2419  OG  SER   182      80.662 111.499  73.996  1.00  0.00           O  
ATOM   2420  HG  SER   182      79.966 110.859  73.829  1.00  0.00           H  
ATOM   2421  C   SER   182      83.741 109.558  74.746  1.00  0.00           C  
ATOM   2422  O   SER   182      83.517 108.499  75.365  1.00  0.00           O  
ATOM   2423  N   SER   183      84.820 110.208  75.150  1.00  0.00           N  
ATOM   2424  H   SER   183      85.354 109.765  75.884  1.00  0.00           H  
ATOM   2425  CA  SER   183      85.580 111.234  74.445  1.00  0.00           C  
ATOM   2426  HA  SER   183      85.354 111.250  73.379  1.00  0.00           H  
ATOM   2427  CB  SER   183      85.205 112.647  74.970  1.00  0.00           C  
ATOM   2428  HB2 SER   183      84.129 112.732  75.124  1.00  0.00           H  
ATOM   2429  HB3 SER   183      85.601 112.788  75.976  1.00  0.00           H  
ATOM   2430  OG  SER   183      85.644 113.575  74.024  1.00  0.00           O  
ATOM   2431  HG  SER   183      85.183 113.383  73.204  1.00  0.00           H  
ATOM   2432  C   SER   183      87.062 110.874  74.654  1.00  0.00           C  
ATOM   2433  O   SER   183      87.415 109.884  75.312  1.00  0.00           O  
ATOM   2434  N   MET   184      87.888 111.728  74.070  1.00  0.00           N  
ATOM   2435  H   MET   184      87.453 112.438  73.499  1.00  0.00           H  
ATOM   2436  CA  MET   184      89.319 111.862  74.068  1.00  0.00           C  
ATOM   2437  HA  MET   184      89.730 111.452  74.990  1.00  0.00           H  
ATOM   2438  CB  MET   184      89.940 111.172  72.803  1.00  0.00           C  
ATOM   2439  HB2 MET   184      91.011 111.363  72.725  1.00  0.00           H  
ATOM   2440  HB3 MET   184      89.937 110.083  72.867  1.00  0.00           H  
ATOM   2441  CG  MET   184      89.319 111.531  71.459  1.00  0.00           C  
ATOM   2442  HG2 MET   184      89.176 112.608  71.542  1.00  0.00           H  
ATOM   2443  HG3 MET   184      90.007 111.416  70.621  1.00  0.00           H  
ATOM   2444  SD  MET   184      87.653 110.837  70.923  1.00  0.00           S  
ATOM   2445  CE  MET   184      87.795 109.142  71.465  1.00  0.00           C  
ATOM   2446  HE1 MET   184      87.510 109.051  72.514  1.00  0.00           H  
ATOM   2447  HE2 MET   184      87.103 108.633  70.795  1.00  0.00           H  
ATOM   2448  HE3 MET   184      88.780 108.731  71.245  1.00  0.00           H  
ATOM   2449  C   MET   184      89.675 113.400  73.998  1.00  0.00           C  
ATOM   2450  O   MET   184      89.000 114.267  73.352  1.00  0.00           O  
ATOM   2451  N   SER   185      90.740 113.675  74.808  1.00  0.00           N  
ATOM   2452  H   SER   185      91.041 112.911  75.396  1.00  0.00           H  
ATOM   2453  CA  SER   185      91.304 115.047  75.000  1.00  0.00           C  
ATOM   2454  HA  SER   185      90.469 115.694  75.272  1.00  0.00           H  
ATOM   2455  CB  SER   185      92.293 115.069  76.152  1.00  0.00           C  
ATOM   2456  HB2 SER   185      91.846 114.645  77.051  1.00  0.00           H  
ATOM   2457  HB3 SER   185      93.186 114.518  75.861  1.00  0.00           H  
ATOM   2458  OG  SER   185      92.629 116.348  76.521  1.00  0.00           O  
ATOM   2459  HG  SER   185      92.072 116.673  77.232  1.00  0.00           H  
ATOM   2460  C   SER   185      91.985 115.483  73.693  1.00  0.00           C  
ATOM   2461  O   SER   185      92.288 114.708  72.767  1.00  0.00           O  
ATOM   2462  N   SER   186      92.179 116.813  73.589  1.00  0.00           N  
ATOM   2463  H   SER   186      92.042 117.294  74.466  1.00  0.00           H  
ATOM   2464  CA  SER   186      92.918 117.383  72.541  1.00  0.00           C  
ATOM   2465  HA  SER   186      93.496 116.616  72.025  1.00  0.00           H  
ATOM   2466  CB  SER   186      92.011 117.903  71.543  1.00  0.00           C  
ATOM   2467  HB2 SER   186      91.342 117.116  71.195  1.00  0.00           H  
ATOM   2468  HB3 SER   186      91.342 118.550  72.110  1.00  0.00           H  
ATOM   2469  OG  SER   186      92.633 118.466  70.478  1.00  0.00           O  
ATOM   2470  HG  SER   186      92.148 119.252  70.214  1.00  0.00           H  
ATOM   2471  C   SER   186      93.925 118.414  73.122  1.00  0.00           C  
ATOM   2472  O   SER   186      93.690 118.854  74.284  1.00  0.00           O  
ATOM   2473  N   GLY   187      94.934 118.923  72.434  1.00  0.00           N  
ATOM   2474  H   GLY   187      95.440 119.630  72.947  1.00  0.00           H  
ATOM   2475  CA  GLY   187      95.605 118.557  71.208  1.00  0.00           C  
ATOM   2476  HA2 GLY   187      96.558 118.108  71.487  1.00  0.00           H  
ATOM   2477  HA3 GLY   187      95.098 117.764  70.658  1.00  0.00           H  
ATOM   2478  C   GLY   187      95.836 119.674  70.160  1.00  0.00           C  
ATOM   2479  O   GLY   187      96.480 119.360  69.172  1.00  0.00           O  
ATOM   2480  N   GLY   188      95.397 120.900  70.419  1.00  0.00           N  
ATOM   2481  H   GLY   188      94.785 121.005  71.215  1.00  0.00           H  
ATOM   2482  CA  GLY   188      95.514 122.023  69.480  1.00  0.00           C  
ATOM   2483  HA2 GLY   188      95.303 122.965  69.987  1.00  0.00           H  
ATOM   2484  HA3 GLY   188      96.523 122.054  69.069  1.00  0.00           H  
ATOM   2485  C   GLY   188      94.577 121.936  68.259  1.00  0.00           C  
ATOM   2486  O   GLY   188      93.369 121.609  68.383  1.00  0.00           O  
ATOM   2487  N   GLY   189      94.845 122.291  67.029  1.00  0.00           N  
ATOM   2488  H   GLY   189      94.099 122.310  66.348  1.00  0.00           H  
ATOM   2489  CA  GLY   189      96.212 122.569  66.594  1.00  0.00           C  
ATOM   2490  HA2 GLY   189      96.839 121.749  66.945  1.00  0.00           H  
ATOM   2491  HA3 GLY   189      96.162 122.563  65.505  1.00  0.00           H  
ATOM   2492  C   GLY   189      96.681 124.001  67.030  1.00  0.00           C  
ATOM   2493  O   GLY   189      97.855 124.240  67.084  1.00  0.00           O  
ATOM   2494  N   SER   190      95.781 124.910  67.382  1.00  0.00           N  
ATOM   2495  H   SER   190      94.815 124.746  67.135  1.00  0.00           H  
ATOM   2496  CA  SER   190      95.973 126.290  67.722  1.00  0.00           C  
ATOM   2497  HA  SER   190      96.905 126.580  67.236  1.00  0.00           H  
ATOM   2498  CB  SER   190      94.806 127.180  67.168  1.00  0.00           C  
ATOM   2499  HB2 SER   190      93.899 126.811  67.647  1.00  0.00           H  
ATOM   2500  HB3 SER   190      94.901 128.245  67.379  1.00  0.00           H  
ATOM   2501  OG  SER   190      94.650 126.943  65.796  1.00  0.00           O  
ATOM   2502  HG  SER   190      95.314 127.453  65.327  1.00  0.00           H  
ATOM   2503  C   SER   190      95.940 126.423  69.214  1.00  0.00           C  
ATOM   2504  O   SER   190      94.907 126.258  69.861  1.00  0.00           O  
ATOM   2505  N   GLY   191      97.014 126.882  69.901  1.00  0.00           N  
ATOM   2506  H   GLY   191      96.957 127.055  70.895  1.00  0.00           H  
ATOM   2507  CA  GLY   191      98.255 127.486  69.336  1.00  0.00           C  
ATOM   2508  HA2 GLY   191      98.963 127.655  70.147  1.00  0.00           H  
ATOM   2509  HA3 GLY   191      98.636 126.721  68.659  1.00  0.00           H  
ATOM   2510  C   GLY   191      98.152 128.772  68.523  1.00  0.00           C  
ATOM   2511  O   GLY   191      96.980 129.210  68.259  1.00  0.00           O  
ATOM   2512  N   GLY   192      99.192 129.407  68.050  1.00  0.00           N  
ATOM   2513  H   GLY   192     100.076 128.947  68.212  1.00  0.00           H  
ATOM   2514  CA  GLY   192      99.035 130.324  66.867  1.00  0.00           C  
ATOM   2515  HA2 GLY   192      98.073 130.822  66.991  1.00  0.00           H  
ATOM   2516  HA3 GLY   192      99.808 131.092  66.835  1.00  0.00           H  
ATOM   2517  C   GLY   192      98.948 129.646  65.475  1.00  0.00           C  
ATOM   2518  O   GLY   192      98.278 130.218  64.575  1.00  0.00           O  
ATOM   2519  N   GLY   193      99.601 128.524  65.236  1.00  0.00           N  
ATOM   2520  H   GLY   193     100.219 128.166  65.951  1.00  0.00           H  
ATOM   2521  CA  GLY   193      99.431 127.680  64.053  1.00  0.00           C  
ATOM   2522  HA2 GLY   193      99.834 128.152  63.157  1.00  0.00           H  
ATOM   2523  HA3 GLY   193      99.920 126.728  64.262  1.00  0.00           H  
ATOM   2524  C   GLY   193      97.967 127.431  63.675  1.00  0.00           C  
ATOM   2525  O   GLY   193      97.045 127.782  64.324  1.00  0.00           O  
ATOM   2526  N   TYR   194      97.825 126.808  62.476  1.00  0.00           N  
ATOM   2527  H   TYR   194      98.624 126.337  62.075  1.00  0.00           H  
ATOM   2528  CA  TYR   194      96.492 126.315  61.975  1.00  0.00           C  
ATOM   2529  HA  TYR   194      95.785 127.141  61.902  1.00  0.00           H  
ATOM   2530  CB  TYR   194      96.573 125.873  60.473  1.00  0.00           C  
ATOM   2531  HB2 TYR   194      97.268 125.033  60.474  1.00  0.00           H  
ATOM   2532  HB3 TYR   194      95.621 125.388  60.255  1.00  0.00           H  
ATOM   2533  CG  TYR   194      96.878 126.881  59.440  1.00  0.00           C  
ATOM   2534  CD1 TYR   194      95.839 127.488  58.637  1.00  0.00           C  
ATOM   2535  HD1 TYR   194      94.812 127.293  58.908  1.00  0.00           H  
ATOM   2536  CE1 TYR   194      96.136 128.500  57.670  1.00  0.00           C  
ATOM   2537  HE1 TYR   194      95.397 128.991  57.054  1.00  0.00           H  
ATOM   2538  CZ  TYR   194      97.433 128.849  57.448  1.00  0.00           C  
ATOM   2539  OH  TYR   194      97.801 129.775  56.482  1.00  0.00           O  
ATOM   2540  HH  TYR   194      97.067 130.378  56.344  1.00  0.00           H  
ATOM   2541  CE2 TYR   194      98.462 128.239  58.205  1.00  0.00           C  
ATOM   2542  HE2 TYR   194      99.479 128.528  57.986  1.00  0.00           H  
ATOM   2543  CD2 TYR   194      98.210 127.217  59.159  1.00  0.00           C  
ATOM   2544  HD2 TYR   194      99.050 126.782  59.679  1.00  0.00           H  
ATOM   2545  C   TYR   194      95.876 125.297  62.931  1.00  0.00           C  
ATOM   2546  O   TYR   194      96.600 124.556  63.581  1.00  0.00           O  
ATOM   2547  N   GLY   195      94.589 125.186  63.049  1.00  0.00           N  
ATOM   2548  H   GLY   195      94.208 124.526  63.712  1.00  0.00           H  
ATOM   2549  CA  GLY   195      93.540 125.853  62.310  1.00  0.00           C  
ATOM   2550  HA2 GLY   195      93.498 126.931  62.464  1.00  0.00           H  
ATOM   2551  HA3 GLY   195      93.833 125.824  61.260  1.00  0.00           H  
ATOM   2552  C   GLY   195      92.183 125.145  62.568  1.00  0.00           C  
ATOM   2553  O   GLY   195      92.133 124.025  63.021  1.00  0.00           O  
ATOM   2554  N   ASN   196      91.043 125.879  62.337  1.00  0.00           N  
ATOM   2555  H   ASN   196      91.109 126.818  61.971  1.00  0.00           H  
ATOM   2556  CA  ASN   196      89.725 125.367  62.684  1.00  0.00           C  
ATOM   2557  HA  ASN   196      89.819 125.043  63.720  1.00  0.00           H  
ATOM   2558  CB  ASN   196      88.731 126.549  62.459  1.00  0.00           C  
ATOM   2559  HB2 ASN   196      88.862 127.204  63.321  1.00  0.00           H  
ATOM   2560  HB3 ASN   196      88.818 127.012  61.476  1.00  0.00           H  
ATOM   2561  CG  ASN   196      87.377 126.077  62.448  1.00  0.00           C  
ATOM   2562  OD1 ASN   196      86.712 126.295  63.432  1.00  0.00           O  
ATOM   2563  ND2 ASN   196      86.884 125.517  61.365  1.00  0.00           N  
ATOM   2564 HD21 ASN   196      85.898 125.297  61.353  1.00  0.00           H  
ATOM   2565 HD22 ASN   196      87.432 125.220  60.570  1.00  0.00           H  
ATOM   2566  C   ASN   196      89.388 124.112  61.909  1.00  0.00           C  
ATOM   2567  O   ASN   196      89.437 124.108  60.699  1.00  0.00           O  
ATOM   2568  N   GLN   197      88.883 122.991  62.507  1.00  0.00           N  
ATOM   2569  H   GLN   197      88.940 122.876  63.509  1.00  0.00           H  
ATOM   2570  CA  GLN   197      88.298 121.858  61.799  1.00  0.00           C  
ATOM   2571  HA  GLN   197      88.529 121.894  60.735  1.00  0.00           H  
ATOM   2572  CB  GLN   197      88.943 120.553  62.195  1.00  0.00           C  
ATOM   2573  HB2 GLN   197      89.981 120.715  61.904  1.00  0.00           H  
ATOM   2574  HB3 GLN   197      88.780 120.313  63.246  1.00  0.00           H  
ATOM   2575  CG  GLN   197      88.658 119.257  61.446  1.00  0.00           C  
ATOM   2576  HG2 GLN   197      89.245 118.425  61.835  1.00  0.00           H  
ATOM   2577  HG3 GLN   197      87.657 118.957  61.756  1.00  0.00           H  
ATOM   2578  CD  GLN   197      88.632 119.395  59.973  1.00  0.00           C  
ATOM   2579  OE1 GLN   197      89.613 119.119  59.274  1.00  0.00           O  
ATOM   2580  NE2 GLN   197      87.499 119.701  59.387  1.00  0.00           N  
ATOM   2581 HE21 GLN   197      86.714 119.918  59.984  1.00  0.00           H  
ATOM   2582 HE22 GLN   197      87.524 120.122  58.469  1.00  0.00           H  
ATOM   2583  C   GLN   197      86.758 121.737  62.017  1.00  0.00           C  
ATOM   2584  O   GLN   197      86.109 120.838  61.403  1.00  0.00           O  
ATOM   2585  N   ASP   198      86.039 122.553  62.805  1.00  0.00           N  
ATOM   2586  H   ASP   198      86.584 123.207  63.347  1.00  0.00           H  
ATOM   2587  CA  ASP   198      84.551 122.733  62.784  1.00  0.00           C  
ATOM   2588  HA  ASP   198      84.073 121.801  63.084  1.00  0.00           H  
ATOM   2589  CB  ASP   198      84.189 123.926  63.718  1.00  0.00           C  
ATOM   2590  HB2 ASP   198      84.549 124.882  63.335  1.00  0.00           H  
ATOM   2591  HB3 ASP   198      83.101 123.994  63.715  1.00  0.00           H  
ATOM   2592  CG  ASP   198      84.677 123.887  65.100  1.00  0.00           C  
ATOM   2593  OD1 ASP   198      85.601 123.191  65.545  1.00  0.00           O  
ATOM   2594  OD2 ASP   198      84.223 124.689  65.961  1.00  0.00           O  
ATOM   2595  C   ASP   198      83.929 123.053  61.404  1.00  0.00           C  
ATOM   2596  O   ASP   198      84.521 123.908  60.665  1.00  0.00           O  
ATOM   2597  N   GLN   199      82.735 122.529  61.037  1.00  0.00           N  
ATOM   2598  H   GLN   199      82.272 121.911  61.688  1.00  0.00           H  
ATOM   2599  CA  GLN   199      82.075 122.588  59.661  1.00  0.00           C  
ATOM   2600  HA  GLN   199      82.669 123.334  59.134  1.00  0.00           H  
ATOM   2601  CB  GLN   199      82.036 121.275  58.933  1.00  0.00           C  
ATOM   2602  HB2 GLN   199      81.348 120.529  59.331  1.00  0.00           H  
ATOM   2603  HB3 GLN   199      81.648 121.400  57.923  1.00  0.00           H  
ATOM   2604  CG  GLN   199      83.319 120.484  58.878  1.00  0.00           C  
ATOM   2605  HG2 GLN   199      84.143 121.025  58.412  1.00  0.00           H  
ATOM   2606  HG3 GLN   199      83.626 120.239  59.895  1.00  0.00           H  
ATOM   2607  CD  GLN   199      83.117 119.274  58.037  1.00  0.00           C  
ATOM   2608  OE1 GLN   199      83.506 119.214  56.853  1.00  0.00           O  
ATOM   2609  NE2 GLN   199      82.578 118.183  58.546  1.00  0.00           N  
ATOM   2610 HE21 GLN   199      82.181 118.254  59.472  1.00  0.00           H  
ATOM   2611 HE22 GLN   199      82.632 117.337  57.997  1.00  0.00           H  
ATOM   2612  C   GLN   199      80.599 123.007  59.723  1.00  0.00           C  
ATOM   2613  O   GLN   199      79.859 122.561  60.563  1.00  0.00           O  
ATOM   2614  N   SER   200      80.153 123.944  58.908  1.00  0.00           N  
ATOM   2615  H   SER   200      79.155 124.069  59.004  1.00  0.00           H  
ATOM   2616  CA  SER   200      80.927 124.495  57.724  1.00  0.00           C  
ATOM   2617  HA  SER   200      81.426 123.737  57.120  1.00  0.00           H  
ATOM   2618  CB  SER   200      79.920 125.098  56.835  1.00  0.00           C  
ATOM   2619  HB2 SER   200      80.322 125.567  55.937  1.00  0.00           H  
ATOM   2620  HB3 SER   200      79.263 124.276  56.550  1.00  0.00           H  
ATOM   2621  OG  SER   200      79.122 126.102  57.407  1.00  0.00           O  
ATOM   2622  HG  SER   200      78.214 126.013  57.109  1.00  0.00           H  
ATOM   2623  C   SER   200      82.011 125.464  57.962  1.00  0.00           C  
ATOM   2624  O   SER   200      82.823 125.810  57.112  1.00  0.00           O  
ATOM   2625  N   GLY   201      82.040 125.863  59.211  1.00  0.00           N  
ATOM   2626  H   GLY   201      81.259 125.662  59.819  1.00  0.00           H  
ATOM   2627  CA  GLY   201      83.146 126.517  59.780  1.00  0.00           C  
ATOM   2628  HA2 GLY   201      84.077 126.011  59.526  1.00  0.00           H  
ATOM   2629  HA3 GLY   201      83.282 127.477  59.282  1.00  0.00           H  
ATOM   2630  C   GLY   201      83.086 126.762  61.313  1.00  0.00           C  
ATOM   2631  O   GLY   201      82.303 126.043  61.913  1.00  0.00           O  
ATOM   2632  N   GLY   202      83.909 127.620  61.890  1.00  0.00           N  
ATOM   2633  H   GLY   202      83.847 127.708  62.894  1.00  0.00           H  
ATOM   2634  CA  GLY   202      84.910 128.444  61.179  1.00  0.00           C  
ATOM   2635  HA2 GLY   202      85.761 127.869  60.814  1.00  0.00           H  
ATOM   2636  HA3 GLY   202      84.409 128.839  60.296  1.00  0.00           H  
ATOM   2637  C   GLY   202      85.657 129.529  61.990  1.00  0.00           C  
ATOM   2638  O   GLY   202      85.669 129.504  63.213  1.00  0.00           O  
ATOM   2639  N   GLY   203      86.271 130.488  61.311  1.00  0.00           N  
ATOM   2640  H   GLY   203      86.855 131.104  61.858  1.00  0.00           H  
ATOM   2641  CA  GLY   203      86.362 130.553  59.840  1.00  0.00           C  
ATOM   2642  HA2 GLY   203      85.430 130.405  59.294  1.00  0.00           H  
ATOM   2643  HA3 GLY   203      86.752 131.553  59.649  1.00  0.00           H  
ATOM   2644  C   GLY   203      87.493 129.608  59.367  1.00  0.00           C  
ATOM   2645  O   GLY   203      88.445 129.525  60.167  1.00  0.00           O  
ATOM   2646  N   GLY   204      87.359 128.908  58.155  1.00  0.00           N  
ATOM   2647  H   GLY   204      86.509 129.067  57.634  1.00  0.00           H  
ATOM   2648  CA  GLY   204      88.460 128.145  57.547  1.00  0.00           C  
ATOM   2649  HA2 GLY   204      88.131 127.920  56.533  1.00  0.00           H  
ATOM   2650  HA3 GLY   204      89.367 128.747  57.600  1.00  0.00           H  
ATOM   2651  C   GLY   204      88.771 126.851  58.373  1.00  0.00           C  
ATOM   2652  O   GLY   204      87.858 126.247  58.985  1.00  0.00           O  
ATOM   2653  N   SER   205      90.016 126.323  58.456  1.00  0.00           N  
ATOM   2654  H   SER   205      90.096 125.448  58.953  1.00  0.00           H  
ATOM   2655  CA  SER   205      91.312 126.954  58.044  1.00  0.00           C  
ATOM   2656  HA  SER   205      91.240 127.419  57.061  1.00  0.00           H  
ATOM   2657  CB  SER   205      91.647 128.042  59.065  1.00  0.00           C  
ATOM   2658  HB2 SER   205      90.804 128.699  59.280  1.00  0.00           H  
ATOM   2659  HB3 SER   205      91.983 127.631  60.017  1.00  0.00           H  
ATOM   2660  OG  SER   205      92.660 128.897  58.639  1.00  0.00           O  
ATOM   2661  HG  SER   205      93.206 129.177  59.377  1.00  0.00           H  
ATOM   2662  C   SER   205      92.365 125.878  57.934  1.00  0.00           C  
ATOM   2663  O   SER   205      92.568 125.098  58.823  1.00  0.00           O  
ATOM   2664  N   GLY   206      93.184 125.921  56.874  1.00  0.00           N  
ATOM   2665  H   GLY   206      92.861 126.622  56.223  1.00  0.00           H  
ATOM   2666  CA  GLY   206      94.271 124.966  56.583  1.00  0.00           C  
ATOM   2667  HA2 GLY   206      94.747 125.359  55.685  1.00  0.00           H  
ATOM   2668  HA3 GLY   206      94.985 124.964  57.407  1.00  0.00           H  
ATOM   2669  C   GLY   206      93.740 123.557  56.285  1.00  0.00           C  
ATOM   2670  O   GLY   206      92.526 123.397  56.113  1.00  0.00           O  
ATOM   2671  N   GLY   207      94.524 122.482  56.175  1.00  0.00           N  
ATOM   2672  H   GLY   207      94.020 121.663  55.865  1.00  0.00           H  
ATOM   2673  CA  GLY   207      95.958 122.545  56.242  1.00  0.00           C  
ATOM   2674  HA2 GLY   207      96.277 123.148  57.092  1.00  0.00           H  
ATOM   2675  HA3 GLY   207      96.326 121.552  56.498  1.00  0.00           H  
ATOM   2676  C   GLY   207      96.717 123.080  54.956  1.00  0.00           C  
ATOM   2677  O   GLY   207      96.074 123.410  53.989  1.00  0.00           O  
ATOM   2678  N   TYR   208      98.030 122.976  54.839  1.00  0.00           N  
ATOM   2679  H   TYR   208      98.550 122.716  55.665  1.00  0.00           H  
ATOM   2680  CA  TYR   208      98.936 123.247  53.716  1.00  0.00           C  
ATOM   2681  HA  TYR   208      98.901 124.302  53.443  1.00  0.00           H  
ATOM   2682  CB  TYR   208     100.329 123.226  54.188  1.00  0.00           C  
ATOM   2683  HB2 TYR   208     100.556 123.929  54.990  1.00  0.00           H  
ATOM   2684  HB3 TYR   208     100.600 122.255  54.603  1.00  0.00           H  
ATOM   2685  CG  TYR   208     101.392 123.645  53.110  1.00  0.00           C  
ATOM   2686  CD1 TYR   208     101.603 125.032  52.869  1.00  0.00           C  
ATOM   2687  HD1 TYR   208     101.142 125.703  53.579  1.00  0.00           H  
ATOM   2688  CE1 TYR   208     102.475 125.445  51.902  1.00  0.00           C  
ATOM   2689  HE1 TYR   208     102.665 126.494  51.729  1.00  0.00           H  
ATOM   2690  CZ  TYR   208     103.123 124.473  51.083  1.00  0.00           C  
ATOM   2691  OH  TYR   208     104.038 124.875  50.183  1.00  0.00           O  
ATOM   2692  HH  TYR   208     103.918 125.817  50.043  1.00  0.00           H  
ATOM   2693  CE2 TYR   208     102.927 123.131  51.316  1.00  0.00           C  
ATOM   2694  HE2 TYR   208     103.535 122.521  50.664  1.00  0.00           H  
ATOM   2695  CD2 TYR   208     102.069 122.674  52.336  1.00  0.00           C  
ATOM   2696  HD2 TYR   208     101.948 121.631  52.592  1.00  0.00           H  
ATOM   2697  C   TYR   208      98.587 122.410  52.461  1.00  0.00           C  
ATOM   2698  O   TYR   208      97.906 121.395  52.530  1.00  0.00           O  
ATOM   2699  N   GLY   209      98.956 122.882  51.248  1.00  0.00           N  
ATOM   2700  H   GLY   209      99.604 123.657  51.241  1.00  0.00           H  
ATOM   2701  CA  GLY   209      98.561 122.139  49.954  1.00  0.00           C  
ATOM   2702  HA2 GLY   209      97.489 122.322  49.878  1.00  0.00           H  
ATOM   2703  HA3 GLY   209      99.089 122.690  49.175  1.00  0.00           H  
ATOM   2704  C   GLY   209      98.881 120.607  49.912  1.00  0.00           C  
ATOM   2705  O   GLY   209      99.856 120.181  50.530  1.00  0.00           O  
ATOM   2706  N   GLN   210      98.113 119.865  49.165  1.00  0.00           N  
ATOM   2707  H   GLN   210      98.375 118.890  49.205  1.00  0.00           H  
ATOM   2708  CA  GLN   210      96.978 120.160  48.255  1.00  0.00           C  
ATOM   2709  HA  GLN   210      97.087 119.262  47.646  1.00  0.00           H  
ATOM   2710  CB  GLN   210      95.633 120.167  48.932  1.00  0.00           C  
ATOM   2711  HB2 GLN   210      95.582 121.031  49.595  1.00  0.00           H  
ATOM   2712  HB3 GLN   210      94.932 120.321  48.112  1.00  0.00           H  
ATOM   2713  CG  GLN   210      95.144 118.792  49.562  1.00  0.00           C  
ATOM   2714  HG2 GLN   210      94.058 118.779  49.653  1.00  0.00           H  
ATOM   2715  HG3 GLN   210      95.588 117.981  48.984  1.00  0.00           H  
ATOM   2716  CD  GLN   210      95.514 118.571  51.045  1.00  0.00           C  
ATOM   2717  OE1 GLN   210      95.392 119.410  51.919  1.00  0.00           O  
ATOM   2718  NE2 GLN   210      96.077 117.413  51.315  1.00  0.00           N  
ATOM   2719 HE21 GLN   210      96.406 117.164  52.236  1.00  0.00           H  
ATOM   2720 HE22 GLN   210      96.369 116.877  50.510  1.00  0.00           H  
ATOM   2721  C   GLN   210      97.278 121.280  47.195  1.00  0.00           C  
ATOM   2722  O   GLN   210      96.490 122.230  46.923  1.00  0.00           O  
ATOM   2723  N   GLN   211      98.439 121.247  46.542  1.00  0.00           N  
ATOM   2724  H   GLN   211      99.027 120.448  46.735  1.00  0.00           H  
ATOM   2725  CA  GLN   211      98.829 122.083  45.338  1.00  0.00           C  
ATOM   2726  HA  GLN   211      98.625 123.102  45.665  1.00  0.00           H  
ATOM   2727  CB  GLN   211     100.312 122.053  45.020  1.00  0.00           C  
ATOM   2728  HB2 GLN   211     100.648 121.040  44.799  1.00  0.00           H  
ATOM   2729  HB3 GLN   211     100.585 122.650  44.150  1.00  0.00           H  
ATOM   2730  CG  GLN   211     101.126 122.764  46.083  1.00  0.00           C  
ATOM   2731  HG2 GLN   211     102.108 122.858  45.620  1.00  0.00           H  
ATOM   2732  HG3 GLN   211     100.717 123.770  46.183  1.00  0.00           H  
ATOM   2733  CD  GLN   211     101.341 122.189  47.461  1.00  0.00           C  
ATOM   2734  OE1 GLN   211     101.158 120.968  47.716  1.00  0.00           O  
ATOM   2735  NE2 GLN   211     101.791 123.015  48.345  1.00  0.00           N  
ATOM   2736 HE21 GLN   211     101.975 124.005  48.268  1.00  0.00           H  
ATOM   2737 HE22 GLN   211     101.922 122.640  49.273  1.00  0.00           H  
ATOM   2738  C   GLN   211      97.986 121.785  44.112  1.00  0.00           C  
ATOM   2739  O   GLN   211      97.694 122.695  43.350  1.00  0.00           O  
ATOM   2740  N   ASP   212      97.734 120.499  43.914  1.00  0.00           N  
ATOM   2741  H   ASP   212      97.958 119.878  44.679  1.00  0.00           H  
ATOM   2742  CA  ASP   212      97.077 119.953  42.708  1.00  0.00           C  
ATOM   2743  HA  ASP   212      96.589 120.857  42.345  1.00  0.00           H  
ATOM   2744  CB  ASP   212      98.098 119.533  41.692  1.00  0.00           C  
ATOM   2745  HB2 ASP   212      97.547 119.490  40.753  1.00  0.00           H  
ATOM   2746  HB3 ASP   212      98.910 120.232  41.492  1.00  0.00           H  
ATOM   2747  CG  ASP   212      98.769 118.206  42.059  1.00  0.00           C  
ATOM   2748  OD1 ASP   212      99.622 117.691  41.286  1.00  0.00           O  
ATOM   2749  OD2 ASP   212      98.529 117.654  43.123  1.00  0.00           O  
ATOM   2750  C   ASP   212      95.792 119.042  42.946  1.00  0.00           C  
ATOM   2751  O   ASP   212      95.333 118.403  41.994  1.00  0.00           O  
ATOM   2752  N   ARG   213      95.153 119.082  44.127  1.00  0.00           N  
ATOM   2753  H   ARG   213      95.667 119.429  44.924  1.00  0.00           H  
ATOM   2754  CA  ARG   213      93.817 118.544  44.411  1.00  0.00           C  
ATOM   2755  HA  ARG   213      93.739 117.703  43.722  1.00  0.00           H  
ATOM   2756  CB  ARG   213      93.811 117.935  45.762  1.00  0.00           C  
ATOM   2757  HB2 ARG   213      94.612 117.205  45.876  1.00  0.00           H  
ATOM   2758  HB3 ARG   213      93.750 118.720  46.516  1.00  0.00           H  
ATOM   2759  CG  ARG   213      92.580 117.042  45.865  1.00  0.00           C  
ATOM   2760  HG2 ARG   213      91.807 117.346  45.159  1.00  0.00           H  
ATOM   2761  HG3 ARG   213      92.798 116.073  45.416  1.00  0.00           H  
ATOM   2762  CD  ARG   213      92.062 116.793  47.318  1.00  0.00           C  
ATOM   2763  HD2 ARG   213      92.844 116.239  47.837  1.00  0.00           H  
ATOM   2764  HD3 ARG   213      91.906 117.796  47.715  1.00  0.00           H  
ATOM   2765  NE  ARG   213      90.874 115.970  47.329  1.00  0.00           N  
ATOM   2766  HE  ARG   213      90.790 115.325  46.557  1.00  0.00           H  
ATOM   2767  CZ  ARG   213      89.924 116.022  48.239  1.00  0.00           C  
ATOM   2768  NH1 ARG   213      89.954 116.804  49.314  1.00  0.00           N  
ATOM   2769 HH11 ARG   213      89.164 116.921  49.932  1.00  0.00           H  
ATOM   2770 HH12 ARG   213      90.630 117.553  49.353  1.00  0.00           H  
ATOM   2771  NH2 ARG   213      88.984 115.138  48.189  1.00  0.00           N  
ATOM   2772 HH21 ARG   213      88.466 115.060  49.052  1.00  0.00           H  
ATOM   2773 HH22 ARG   213      88.954 114.518  47.392  1.00  0.00           H  
ATOM   2774  C   ARG   213      92.725 119.629  44.235  1.00  0.00           C  
ATOM   2775  O   ARG   213      92.540 120.503  45.053  1.00  0.00           O  
ATOM   2776  N   GLY   214      91.952 119.558  43.151  1.00  0.00           N  
ATOM   2777  H   GLY   214      91.214 120.239  43.043  1.00  0.00           H  
ATOM   2778  CA  GLY   214      91.836 118.368  42.263  1.00  0.00           C  
ATOM   2779  HA2 GLY   214      92.781 118.184  41.752  1.00  0.00           H  
ATOM   2780  HA3 GLY   214      91.578 117.453  42.796  1.00  0.00           H  
ATOM   2781  C   GLY   214      90.791 118.528  41.250  1.00  0.00           C  
ATOM   2782  O   GLY   214      91.080 119.255  40.307  1.00  0.00           O  
ATOM   2783  OXT GLY   214      89.780 117.788  41.303  1.00  0.00           O  
TER    2784      GLY   214 
END   
